# Supplementary material for: OpenMM 7: Rapid development of high performance algorithms for molecular dynamics
Source: PLoS Comput Biol. 2017 Jul 26;13(7):e1005659. doi: 10.1371/journal.pcbi.1005659 (PMC5549999; doi:10.1371/journal.pcbi.1005659)
Supplement: S1 Supporting Information — (ZIP) [file pcbi.1005659.s001.zip]

Archive with 154 entries (143 files):
- SI/
- SI/Benchmarks/
- SI/Benchmarks/abl.pdb
- SI/Benchmarks/cpuBenchmarks.py
- SI/Benchmarks/cudaBenchmarks.py
- SI/Benchmarks/dhfr.pdb
- SI/Benchmarks/energyBenchmarks.py
- SI/Benchmarks/mtor.pdb
- SI/Benchmarks/README.txt
- SI/Energy Comparisons/
- SI/Energy Comparisons/Amber/
- SI/Energy Comparisons/Amber/2koc.dry.parm7
- SI/Energy Comparisons/Amber/2koc.dry.rst7
- SI/Energy Comparisons/Amber/2koc.pbc.parm7
- SI/Energy Comparisons/Amber/2koc.pbc.rst7
- SI/Energy Comparisons/Amber/compare.py
- SI/Energy Comparisons/Amber/dhfr.dry.parm7
- SI/Energy Comparisons/Amber/dhfr.dry.rst7
- SI/Energy Comparisons/Amber/dhfr.pbc.parm7
- SI/Energy Comparisons/Amber/dhfr.pbc.rst7
- SI/Energy Comparisons/Amber/README.txt
- SI/Energy Comparisons/CHARMM/
- SI/Energy Comparisons/CHARMM/2koc/
- SI/Energy Comparisons/CHARMM/2koc/crystal_image.str
- SI/Energy Comparisons/CHARMM/2koc/step3_pbcsetup.crd
- SI/Energy Comparisons/CHARMM/2koc/step3_pbcsetup.psf
- SI/Energy Comparisons/CHARMM/2koc/step3_pbcsetup.str
- SI/Energy Comparisons/CHARMM/2koc/toppar/
- SI/Energy Comparisons/CHARMM/2koc/toppar/par_all36_carb.prm
- SI/Energy Comparisons/CHARMM/2koc/toppar/par_all36_cgenff.prm
- SI/Energy Comparisons/CHARMM/2koc/toppar/par_all36_lipid.prm
- SI/Energy Comparisons/CHARMM/2koc/toppar/par_all36_na.prm
- SI/Energy Comparisons/CHARMM/2koc/toppar/par_all36_prot.prm
- SI/Energy Comparisons/CHARMM/2koc/toppar/tip216.crd
- SI/Energy Comparisons/CHARMM/2koc/toppar/top_all36_carb.rtf
- SI/Energy Comparisons/CHARMM/2koc/toppar/top_all36_cgenff.rtf
- SI/Energy Comparisons/CHARMM/2koc/toppar/top_all36_lipid.rtf
- SI/Energy Comparisons/CHARMM/2koc/toppar/top_all36_na.rtf
- SI/Energy Comparisons/CHARMM/2koc/toppar/top_all36_prot.rtf
- SI/Energy Comparisons/CHARMM/2koc/toppar/toppar.str
- SI/Energy Comparisons/CHARMM/2koc/toppar/toppar_all36_carb_chemmod.str
- SI/Energy Comparisons/CHARMM/2koc/toppar/toppar_all36_carb_glycopeptide.str
- SI/Energy Comparisons/CHARMM/2koc/toppar/toppar_all36_lipid_bacterial.str
- SI/Energy Comparisons/CHARMM/2koc/toppar/toppar_all36_lipid_cardiolipin.str
- SI/Energy Comparisons/CHARMM/2koc/toppar/toppar_all36_lipid_cholesterol.str
- SI/Energy Comparisons/CHARMM/2koc/toppar/toppar_all36_lipid_detergent.str
- SI/Energy Comparisons/CHARMM/2koc/toppar/toppar_all36_lipid_fattyacid.str
- SI/Energy Comparisons/CHARMM/2koc/toppar/toppar_all36_lipid_glycolipid.str
- SI/Energy Comparisons/CHARMM/2koc/toppar/toppar_all36_lipid_hmmm.str
- SI/Energy Comparisons/CHARMM/2koc/toppar/toppar_all36_lipid_inositol.str
- SI/Energy Comparisons/CHARMM/2koc/toppar/toppar_all36_lipid_llo.str
- SI/Energy Comparisons/CHARMM/2koc/toppar/toppar_all36_lipid_miscellaneous.str
- SI/Energy Comparisons/CHARMM/2koc/toppar/toppar_all36_lipid_model.str
- SI/Energy Comparisons/CHARMM/2koc/toppar/toppar_all36_lipid_sphingo.str
- SI/Energy Comparisons/CHARMM/2koc/toppar/toppar_all36_lipid_yeast.str
- SI/Energy Comparisons/CHARMM/2koc/toppar/toppar_all36_na_nad_ppi.str
- SI/Energy Comparisons/CHARMM/2koc/toppar/toppar_all36_prot_fluoro_alkanes.str
- SI/Energy Comparisons/CHARMM/2koc/toppar/toppar_all36_prot_na_combined.str
- SI/Energy Comparisons/CHARMM/2koc/toppar/toppar_all36_prot_retinol.str
- SI/Energy Comparisons/CHARMM/2koc/toppar/toppar_dum_noble_gases.str
- SI/Energy Comparisons/CHARMM/2koc/toppar/toppar_prot_na_all.str
- SI/Energy Comparisons/CHARMM/2koc/toppar/toppar_water_ions.str
- SI/Energy Comparisons/CHARMM/2koc.inp
- SI/Energy Comparisons/CHARMM/2koc.sh
- SI/Energy Comparisons/CHARMM/dhfr/
- SI/Energy Comparisons/CHARMM/dhfr/crystal_image.str
- SI/Energy Comparisons/CHARMM/dhfr/step3_pbcsetup.crd
- SI/Energy Comparisons/CHARMM/dhfr/step3_pbcsetup.psf
- SI/Energy Comparisons/CHARMM/dhfr/step3_pbcsetup.str
- SI/Energy Comparisons/CHARMM/dhfr/toppar/
- SI/Energy Comparisons/CHARMM/dhfr/toppar/par_all36_carb.prm
- SI/Energy Comparisons/CHARMM/dhfr/toppar/par_all36_cgenff.prm
- SI/Energy Comparisons/CHARMM/dhfr/toppar/par_all36_lipid.prm
- SI/Energy Comparisons/CHARMM/dhfr/toppar/par_all36_na.prm
- SI/Energy Comparisons/CHARMM/dhfr/toppar/par_all36_prot.prm
- SI/Energy Comparisons/CHARMM/dhfr/toppar/tip216.crd
- SI/Energy Comparisons/CHARMM/dhfr/toppar/top_all36_carb.rtf
- SI/Energy Comparisons/CHARMM/dhfr/toppar/top_all36_cgenff.rtf
- SI/Energy Comparisons/CHARMM/dhfr/toppar/top_all36_lipid.rtf
- SI/Energy Comparisons/CHARMM/dhfr/toppar/top_all36_na.rtf
- SI/Energy Comparisons/CHARMM/dhfr/toppar/top_all36_prot.rtf
- SI/Energy Comparisons/CHARMM/dhfr/toppar/toppar.str
- SI/Energy Comparisons/CHARMM/dhfr/toppar/toppar_all36_carb_chemmod.str
- SI/Energy Comparisons/CHARMM/dhfr/toppar/toppar_all36_carb_glycopeptide.str
- SI/Energy Comparisons/CHARMM/dhfr/toppar/toppar_all36_lipid_bacterial.str
- SI/Energy Comparisons/CHARMM/dhfr/toppar/toppar_all36_lipid_cardiolipin.str
- SI/Energy Comparisons/CHARMM/dhfr/toppar/toppar_all36_lipid_cholesterol.str
- SI/Energy Comparisons/CHARMM/dhfr/toppar/toppar_all36_lipid_detergent.str
- SI/Energy Comparisons/CHARMM/dhfr/toppar/toppar_all36_lipid_fattyacid.str
- SI/Energy Comparisons/CHARMM/dhfr/toppar/toppar_all36_lipid_glycolipid.str
- SI/Energy Comparisons/CHARMM/dhfr/toppar/toppar_all36_lipid_hmmm.str
- SI/Energy Comparisons/CHARMM/dhfr/toppar/toppar_all36_lipid_inositol.str
- SI/Energy Comparisons/CHARMM/dhfr/toppar/toppar_all36_lipid_llo.str
- SI/Energy Comparisons/CHARMM/dhfr/toppar/toppar_all36_lipid_miscellaneous.str
- SI/Energy Comparisons/CHARMM/dhfr/toppar/toppar_all36_lipid_model.str
- SI/Energy Comparisons/CHARMM/dhfr/toppar/toppar_all36_lipid_sphingo.str
- SI/Energy Comparisons/CHARMM/dhfr/toppar/toppar_all36_lipid_yeast.str
- SI/Energy Comparisons/CHARMM/dhfr/toppar/toppar_all36_na_nad_ppi.str
- SI/Energy Comparisons/CHARMM/dhfr/toppar/toppar_all36_prot_fluoro_alkanes.str
- SI/Energy Comparisons/CHARMM/dhfr/toppar/toppar_all36_prot_na_combined.str
- SI/Energy Comparisons/CHARMM/dhfr/toppar/toppar_all36_prot_retinol.str
- SI/Energy Comparisons/CHARMM/dhfr/toppar/toppar_dum_noble_gases.str
- SI/Energy Comparisons/CHARMM/dhfr/toppar/toppar_prot_na_all.str
- SI/Energy Comparisons/CHARMM/dhfr/toppar/toppar_water_ions.str
- SI/Energy Comparisons/CHARMM/dhfr/toppar.str
- SI/Energy Comparisons/CHARMM/dhfr.inp
- SI/Energy Comparisons/CHARMM/dhfr.sh
- SI/Energy Comparisons/CHARMM/Dockerfile
- SI/Energy Comparisons/CHARMM/energy.py
- SI/Energy Comparisons/CHARMM/README.md
- SI/Energy Comparisons/CHARMM/toppar/
- SI/Energy Comparisons/CHARMM/toppar/par_all36_carb.prm
- SI/Energy Comparisons/CHARMM/toppar/par_all36_cgenff.prm
- SI/Energy Comparisons/CHARMM/toppar/par_all36_lipid.prm
- SI/Energy Comparisons/CHARMM/toppar/par_all36_na.prm
- SI/Energy Comparisons/CHARMM/toppar/par_all36_prot.prm
- SI/Energy Comparisons/CHARMM/toppar/tip216.crd
- SI/Energy Comparisons/CHARMM/toppar/top_all36_carb.rtf
- SI/Energy Comparisons/CHARMM/toppar/top_all36_cgenff.rtf
- SI/Energy Comparisons/CHARMM/toppar/top_all36_lipid.rtf
- SI/Energy Comparisons/CHARMM/toppar/top_all36_na.rtf
- SI/Energy Comparisons/CHARMM/toppar/top_all36_prot.rtf
- SI/Energy Comparisons/CHARMM/toppar/toppar.str
- SI/Energy Comparisons/CHARMM/toppar/toppar_all36_carb_chemmod.str
- SI/Energy Comparisons/CHARMM/toppar/toppar_all36_carb_glycopeptide.str
- SI/Energy Comparisons/CHARMM/toppar/toppar_all36_lipid_bacterial.str
- SI/Energy Comparisons/CHARMM/toppar/toppar_all36_lipid_cardiolipin.str
- SI/Energy Comparisons/CHARMM/toppar/toppar_all36_lipid_cholesterol.str
- SI/Energy Comparisons/CHARMM/toppar/toppar_all36_lipid_detergent.str
- SI/Energy Comparisons/CHARMM/toppar/toppar_all36_lipid_fattyacid.str
- SI/Energy Comparisons/CHARMM/toppar/toppar_all36_lipid_glycolipid.str
- SI/Energy Comparisons/CHARMM/toppar/toppar_all36_lipid_hmmm.str
- SI/Energy Comparisons/CHARMM/toppar/toppar_all36_lipid_inositol.str
- SI/Energy Comparisons/CHARMM/toppar/toppar_all36_lipid_llo.str
- SI/Energy Comparisons/CHARMM/toppar/toppar_all36_lipid_miscellaneous.str
- SI/Energy Comparisons/CHARMM/toppar/toppar_all36_lipid_model.str
- SI/Energy Comparisons/CHARMM/toppar/toppar_all36_lipid_sphingo.str
- SI/Energy Comparisons/CHARMM/toppar/toppar_all36_lipid_yeast.str
- SI/Energy Comparisons/CHARMM/toppar/toppar_all36_na_nad_ppi.str
- SI/Energy Comparisons/CHARMM/toppar/toppar_all36_prot_fluoro_alkanes.str
- SI/Energy Comparisons/CHARMM/toppar/toppar_all36_prot_na_combined.str
- SI/Energy Comparisons/CHARMM/toppar/toppar_all36_prot_retinol.str
- SI/Energy Comparisons/CHARMM/toppar/toppar_dum_noble_gases.str
- SI/Energy Comparisons/CHARMM/toppar/toppar_prot_na_all.str
- SI/Energy Comparisons/CHARMM/toppar/toppar_water_ions.str
- SI/Energy Comparisons/Gromacs/
- SI/Energy Comparisons/Gromacs/2koc.pbc.gro
- SI/Energy Comparisons/Gromacs/2koc.pbc.mdp
- SI/Energy Comparisons/Gromacs/2koc.pbc.top
- SI/Energy Comparisons/Gromacs/dhfr.pbc.gro
- SI/Energy Comparisons/Gromacs/dhfr.pbc.mdp
- SI/Energy Comparisons/Gromacs/dhfr.pbc.top
- SI/Energy Comparisons/Gromacs/README.txt
- SI/Energy Comparisons/Gromacs/TestGromacsForces.py
