# Supplementary material for: OpenMM 7: Rapid development of high performance algorithms for molecular dynamics
Source: PLoS Comput Biol. 2017 Jul 26;13(7):e1005659. doi: 10.1371/journal.pcbi.1005659 (PMC5549999; doi:10.1371/journal.pcbi.1005659)
Supplement: S1 Supporting Information — (ZIP) [file pcbi.1005659.s001.zip › SI/Benchmarks/abl.pdb]

REMARK   1 CREATED WITH OPENMM 7.0, 2016-05-11
CRYST1   78.158   78.158   78.158  90.00  90.00  90.00 P 1           1 
ATOM      1  N   ILE A   1      21.414  -4.071  21.820  1.00  0.00           N  
ATOM      2  H   ILE A   1      21.797  -4.829  21.273  1.00  0.00           H  
ATOM      3  H2  ILE A   1      21.930  -4.004  22.685  1.00  0.00           H  
ATOM      4  H3  ILE A   1      20.456  -4.290  22.053  1.00  0.00           H  
ATOM      5  CA  ILE A   1      21.493  -2.799  21.062  1.00  0.00           C  
ATOM      6  HA  ILE A   1      21.055  -2.973  20.079  1.00  0.00           H  
ATOM      7  CB  ILE A   1      20.673  -1.658  21.721  1.00  0.00           C  
ATOM      8  HB  ILE A   1      19.630  -1.976  21.722  1.00  0.00           H  
ATOM      9  CG1 ILE A   1      20.734  -0.322  20.944  1.00  0.00           C  
ATOM     10 HG12 ILE A   1      21.763   0.036  20.907  1.00  0.00           H  
ATOM     11 HG13 ILE A   1      20.145   0.423  21.480  1.00  0.00           H  
ATOM     12  CG2 ILE A   1      21.058  -1.381  23.186  1.00  0.00           C  
ATOM     13 HG21 ILE A   1      20.925  -2.272  23.800  1.00  0.00           H  
ATOM     14 HG22 ILE A   1      22.091  -1.043  23.270  1.00  0.00           H  
ATOM     15 HG23 ILE A   1      20.412  -0.604  23.595  1.00  0.00           H  
ATOM     16  CD1 ILE A   1      20.200  -0.409  19.509  1.00  0.00           C  
ATOM     17 HD11 ILE A   1      20.823  -1.060  18.896  1.00  0.00           H  
ATOM     18 HD12 ILE A   1      20.191   0.589  19.070  1.00  0.00           H  
ATOM     19 HD13 ILE A   1      19.180  -0.792  19.526  1.00  0.00           H  
ATOM     20  C   ILE A   1      22.958  -2.428  20.833  1.00  0.00           C  
ATOM     21  O   ILE A   1      23.735  -2.378  21.787  1.00  0.00           O  
ATOM     22  N   THR A   2      23.342  -2.187  19.575  1.00  0.00           N  
ATOM     23  H   THR A   2      22.668  -2.325  18.836  1.00  0.00           H  
ATOM     24  CA  THR A   2      24.731  -1.909  19.151  1.00  0.00           C  
ATOM     25  HA  THR A   2      25.393  -2.002  20.012  1.00  0.00           H  
ATOM     26  CB  THR A   2      25.188  -2.968  18.130  1.00  0.00           C  
ATOM     27  HB  THR A   2      24.592  -2.878  17.221  1.00  0.00           H  
ATOM     28  OG1 THR A   2      25.002  -4.273  18.639  1.00  0.00           O  
ATOM     29  HG1 THR A   2      25.349  -4.884  17.985  1.00  0.00           H  
ATOM     30  CG2 THR A   2      26.662  -2.859  17.758  1.00  0.00           C  
ATOM     31 HG21 THR A   2      26.856  -1.920  17.239  1.00  0.00           H  
ATOM     32 HG22 THR A   2      26.938  -3.687  17.105  1.00  0.00           H  
ATOM     33 HG23 THR A   2      27.271  -2.903  18.661  1.00  0.00           H  
ATOM     34  C   THR A   2      24.882  -0.488  18.577  1.00  0.00           C  
ATOM     35  O   THR A   2      24.049  -0.031  17.788  1.00  0.00           O  
ATOM     36  N   MET A   3      25.950   0.218  18.975  1.00  0.00           N  
ATOM     37  H   MET A   3      26.603  -0.224  19.606  1.00  0.00           H  
ATOM     38  CA  MET A   3      26.197   1.629  18.636  1.00  0.00           C  
ATOM     39  HA  MET A   3      25.293   2.037  18.185  1.00  0.00           H  
ATOM     40  CB  MET A   3      26.469   2.460  19.905  1.00  0.00           C  
ATOM     41  HB2 MET A   3      27.261   1.991  20.490  1.00  0.00           H  
ATOM     42  HB3 MET A   3      26.822   3.444  19.596  1.00  0.00           H  
ATOM     43  CG  MET A   3      25.239   2.692  20.799  1.00  0.00           C  
ATOM     44  HG2 MET A   3      25.502   3.468  21.518  1.00  0.00           H  
ATOM     45  HG3 MET A   3      24.424   3.071  20.182  1.00  0.00           H  
ATOM     46  SD  MET A   3      24.641   1.266  21.752  1.00  0.00           S  
ATOM     47  CE  MET A   3      23.378   2.079  22.766  1.00  0.00           C  
ATOM     48  HE1 MET A   3      22.914   1.348  23.429  1.00  0.00           H  
ATOM     49  HE2 MET A   3      22.618   2.517  22.118  1.00  0.00           H  
ATOM     50  HE3 MET A   3      23.840   2.865  23.364  1.00  0.00           H  
ATOM     51  C   MET A   3      27.331   1.815  17.609  1.00  0.00           C  
ATOM     52  O   MET A   3      28.294   1.039  17.568  1.00  0.00           O  
ATOM     53  N   LYS A   4      27.236   2.891  16.810  1.00  0.00           N  
ATOM     54  H   LYS A   4      26.412   3.464  16.924  1.00  0.00           H  
ATOM     55  CA  LYS A   4      28.205   3.293  15.775  1.00  0.00           C  
ATOM     56  HA  LYS A   4      28.938   2.495  15.657  1.00  0.00           H  
ATOM     57  CB  LYS A   4      27.459   3.462  14.438  1.00  0.00           C  
ATOM     58  HB2 LYS A   4      26.856   4.370  14.466  1.00  0.00           H  
ATOM     59  HB3 LYS A   4      26.787   2.614  14.303  1.00  0.00           H  
ATOM     60  CG  LYS A   4      28.430   3.507  13.244  1.00  0.00           C  
ATOM     61  HG2 LYS A   4      29.052   2.612  13.270  1.00  0.00           H  
ATOM     62  HG3 LYS A   4      29.066   4.389  13.321  1.00  0.00           H  
ATOM     63  CD  LYS A   4      27.686   3.567  11.901  1.00  0.00           C  
ATOM     64  HD2 LYS A   4      27.237   4.550  11.755  1.00  0.00           H  
ATOM     65  HD3 LYS A   4      26.887   2.826  11.910  1.00  0.00           H  
ATOM     66  CE  LYS A   4      28.656   3.238  10.759  1.00  0.00           C  
ATOM     67  HE2 LYS A   4      29.163   2.307  11.012  1.00  0.00           H  
ATOM     68  HE3 LYS A   4      29.399   4.031  10.680  1.00  0.00           H  
ATOM     69  NZ  LYS A   4      27.948   3.056   9.472  1.00  0.00           N  
ATOM     70  HZ1 LYS A   4      27.692   3.941   9.058  1.00  0.00           H  
ATOM     71  HZ2 LYS A   4      28.519   2.550   8.810  1.00  0.00           H  
ATOM     72  HZ3 LYS A   4      27.131   2.476   9.604  1.00  0.00           H  
ATOM     73  C   LYS A   4      29.003   4.550  16.133  1.00  0.00           C  
ATOM     74  O   LYS A   4      30.210   4.590  15.902  1.00  0.00           O  
ATOM     75  N   HIS A   5      28.347   5.568  16.687  1.00  0.00           N  
ATOM     76  H   HIS A   5      27.364   5.441  16.879  1.00  0.00           H  
ATOM     77  CA  HIS A   5      28.932   6.890  16.948  1.00  0.00           C  
ATOM     78  HA  HIS A   5      30.015   6.803  17.037  1.00  0.00           H  
ATOM     79  ND1 HIS A   5      28.420   7.423  13.265  1.00  0.00           N  
ATOM     80  HD1 HIS A   5      27.425   7.567  13.167  1.00  0.00           H  
ATOM     81  CG  HIS A   5      29.150   7.511  14.426  1.00  0.00           C  
ATOM     82  CB  HIS A   5      28.591   7.848  15.788  1.00  0.00           C  
ATOM     83  HB2 HIS A   5      27.508   7.935  15.710  1.00  0.00           H  
ATOM     84  HB3 HIS A   5      28.954   8.842  16.050  1.00  0.00           H  
ATOM     85  NE2 HIS A   5      30.531   7.231  12.676  1.00  0.00           N  
ATOM     86  CD2 HIS A   5      30.467   7.389  14.070  1.00  0.00           C  
ATOM     87  HD2 HIS A   5      31.313   7.459  14.739  1.00  0.00           H  
ATOM     88  CE1 HIS A   5      29.259   7.255  12.236  1.00  0.00           C  
ATOM     89  HE1 HIS A   5      28.945   7.187  11.205  1.00  0.00           H  
ATOM     90  C   HIS A   5      28.390   7.493  18.254  1.00  0.00           C  
ATOM     91  O   HIS A   5      27.249   7.217  18.634  1.00  0.00           O  
ATOM     92  N   LYS A   6      29.146   8.419  18.860  1.00  0.00           N  
ATOM     93  H   LYS A   6      30.059   8.585  18.462  1.00  0.00           H  
ATOM     94  CA  LYS A   6      28.589   9.475  19.730  1.00  0.00           C  
ATOM     95  HA  LYS A   6      27.592   9.189  20.065  1.00  0.00           H  
ATOM     96  CB  LYS A   6      29.465   9.674  20.975  1.00  0.00           C  
ATOM     97  HB2 LYS A   6      29.711   8.693  21.384  1.00  0.00           H  
ATOM     98  HB3 LYS A   6      30.403  10.161  20.708  1.00  0.00           H  
ATOM     99  CG  LYS A   6      28.725  10.494  22.045  1.00  0.00           C  
ATOM    100  HG2 LYS A   6      27.774  10.005  22.259  1.00  0.00           H  
ATOM    101  HG3 LYS A   6      28.536  11.503  21.677  1.00  0.00           H  
ATOM    102  CD  LYS A   6      29.542  10.584  23.342  1.00  0.00           C  
ATOM    103  HD2 LYS A   6      29.915   9.596  23.611  1.00  0.00           H  
ATOM    104  HD3 LYS A   6      30.397  11.243  23.195  1.00  0.00           H  
ATOM    105  CE  LYS A   6      28.660  11.103  24.478  1.00  0.00           C  
ATOM    106  HE2 LYS A   6      28.281  12.092  24.220  1.00  0.00           H  
ATOM    107  HE3 LYS A   6      27.810  10.430  24.587  1.00  0.00           H  
ATOM    108  NZ  LYS A   6      29.406  11.170  25.751  1.00  0.00           N  
ATOM    109  HZ1 LYS A   6      28.770  11.196  26.535  1.00  0.00           H  
ATOM    110  HZ2 LYS A   6      29.996  10.360  25.879  1.00  0.00           H  
ATOM    111  HZ3 LYS A   6      30.014  11.975  25.781  1.00  0.00           H  
ATOM    112  C   LYS A   6      28.444  10.745  18.891  1.00  0.00           C  
ATOM    113  O   LYS A   6      29.368  11.097  18.153  1.00  0.00           O  
ATOM    114  N   LEU A   7      27.282  11.395  18.917  1.00  0.00           N  
ATOM    115  H   LEU A   7      26.583  11.130  19.597  1.00  0.00           H  
ATOM    116  CA  LEU A   7      26.907  12.303  17.824  1.00  0.00           C  
ATOM    117  HA  LEU A   7      27.067  11.771  16.886  1.00  0.00           H  
ATOM    118  CB  LEU A   7      25.410  12.636  17.899  1.00  0.00           C  
ATOM    119  HB2 LEU A   7      25.187  13.349  17.106  1.00  0.00           H  
ATOM    120  HB3 LEU A   7      25.211  13.117  18.857  1.00  0.00           H  
ATOM    121  CG  LEU A   7      24.454  11.443  17.729  1.00  0.00           C  
ATOM    122  HG  LEU A   7      24.609  10.724  18.534  1.00  0.00           H  
ATOM    123  CD1 LEU A   7      23.017  11.950  17.797  1.00  0.00           C  
ATOM    124 HD11 LEU A   7      22.820  12.642  16.978  1.00  0.00           H  
ATOM    125 HD12 LEU A   7      22.325  11.111  17.733  1.00  0.00           H  
ATOM    126 HD13 LEU A   7      22.860  12.480  18.737  1.00  0.00           H  
ATOM    127  CD2 LEU A   7      24.644  10.730  16.392  1.00  0.00           C  
ATOM    128 HD21 LEU A   7      23.844  10.004  16.248  1.00  0.00           H  
ATOM    129 HD22 LEU A   7      25.596  10.199  16.381  1.00  0.00           H  
ATOM    130 HD23 LEU A   7      24.626  11.446  15.570  1.00  0.00           H  
ATOM    131  C   LEU A   7      27.791  13.564  17.744  1.00  0.00           C  
ATOM    132  O   LEU A   7      28.081  14.222  18.747  1.00  0.00           O  
ATOM    133  N   GLY A   8      28.228  13.887  16.520  1.00  0.00           N  
ATOM    134  H   GLY A   8      27.948  13.307  15.743  1.00  0.00           H  
ATOM    135  CA  GLY A   8      29.078  15.046  16.225  1.00  0.00           C  
ATOM    136  HA2 GLY A   8      28.535  15.947  16.511  1.00  0.00           H  
ATOM    137  HA3 GLY A   8      29.281  15.085  15.155  1.00  0.00           H  
ATOM    138  C   GLY A   8      30.419  15.033  16.971  1.00  0.00           C  
ATOM    139  O   GLY A   8      31.095  14.005  17.073  1.00  0.00           O  
ATOM    140  N   GLY A   9      30.785  16.184  17.538  1.00  0.00           N  
ATOM    141  H   GLY A   9      30.154  16.969  17.458  1.00  0.00           H  
ATOM    142  CA  GLY A   9      31.904  16.319  18.477  1.00  0.00           C  
ATOM    143  HA2 GLY A   9      32.740  15.706  18.142  1.00  0.00           H  
ATOM    144  HA3 GLY A   9      32.226  17.360  18.485  1.00  0.00           H  
ATOM    145  C   GLY A   9      31.566  15.914  19.921  1.00  0.00           C  
ATOM    146  O   GLY A   9      32.388  16.139  20.809  1.00  0.00           O  
ATOM    147  N   GLY A  10      30.374  15.365  20.189  1.00  0.00           N  
ATOM    148  H   GLY A  10      29.755  15.166  19.416  1.00  0.00           H  
ATOM    149  CA  GLY A  10      29.871  15.059  21.537  1.00  0.00           C  
ATOM    150  HA2 GLY A  10      30.703  14.810  22.195  1.00  0.00           H  
ATOM    151  HA3 GLY A  10      29.222  14.186  21.468  1.00  0.00           H  
ATOM    152  C   GLY A  10      29.073  16.190  22.205  1.00  0.00           C  
ATOM    153  O   GLY A  10      28.607  16.019  23.334  1.00  0.00           O  
ATOM    154  N   GLN A  11      28.842  17.313  21.508  1.00  0.00           N  
ATOM    155  H   GLN A  11      29.220  17.377  20.574  1.00  0.00           H  
ATOM    156  CA  GLN A  11      28.117  18.489  22.036  1.00  0.00           C  
ATOM    157  HA  GLN A  11      28.590  18.740  22.985  1.00  0.00           H  
ATOM    158  CB  GLN A  11      28.310  19.714  21.114  1.00  0.00           C  
ATOM    159  HB2 GLN A  11      29.373  19.837  20.904  1.00  0.00           H  
ATOM    160  HB3 GLN A  11      28.000  20.596  21.674  1.00  0.00           H  
ATOM    161  CG  GLN A  11      27.515  19.730  19.782  1.00  0.00           C  
ATOM    162  HG2 GLN A  11      26.474  19.464  19.968  1.00  0.00           H  
ATOM    163  HG3 GLN A  11      27.524  20.754  19.409  1.00  0.00           H  
ATOM    164  CD  GLN A  11      28.075  18.857  18.653  1.00  0.00           C  
ATOM    165  OE1 GLN A  11      29.104  18.201  18.779  1.00  0.00           O  
ATOM    166  NE2 GLN A  11      27.438  18.854  17.502  1.00  0.00           N  
ATOM    167 HE21 GLN A  11      26.679  19.498  17.333  1.00  0.00           H  
ATOM    168 HE22 GLN A  11      27.795  18.335  16.713  1.00  0.00           H  
ATOM    169  C   GLN A  11      26.623  18.245  22.356  1.00  0.00           C  
ATOM    170  O   GLN A  11      25.978  19.081  22.986  1.00  0.00           O  
ATOM    171  N   TYR A  12      26.092  17.086  21.958  1.00  0.00           N  
ATOM    172  H   TYR A  12      26.696  16.460  21.445  1.00  0.00           H  
ATOM    173  CA  TYR A  12      24.752  16.597  22.298  1.00  0.00           C  
ATOM    174  HA  TYR A  12      24.023  17.391  22.133  1.00  0.00           H  
ATOM    175  CB  TYR A  12      24.412  15.413  21.380  1.00  0.00           C  
ATOM    176  HB2 TYR A  12      23.475  14.985  21.737  1.00  0.00           H  
ATOM    177  HB3 TYR A  12      25.179  14.650  21.511  1.00  0.00           H  
ATOM    178  CG  TYR A  12      24.251  15.662  19.885  1.00  0.00           C  
ATOM    179  CD1 TYR A  12      22.996  15.432  19.284  1.00  0.00           C  
ATOM    180  HD1 TYR A  12      22.151  15.157  19.898  1.00  0.00           H  
ATOM    181  CD2 TYR A  12      25.355  15.980  19.064  1.00  0.00           C  
ATOM    182  HD2 TYR A  12      26.338  16.115  19.489  1.00  0.00           H  
ATOM    183  CE1 TYR A  12      22.849  15.493  17.883  1.00  0.00           C  
ATOM    184  HE1 TYR A  12      21.894  15.279  17.426  1.00  0.00           H  
ATOM    185  CE2 TYR A  12      25.213  16.044  17.664  1.00  0.00           C  
ATOM    186  HE2 TYR A  12      26.070  16.260  17.042  1.00  0.00           H  
ATOM    187  CZ  TYR A  12      23.963  15.778  17.068  1.00  0.00           C  
ATOM    188  OH  TYR A  12      23.844  15.724  15.716  1.00  0.00           O  
ATOM    189  HH  TYR A  12      24.703  15.674  15.291  1.00  0.00           H  
ATOM    190  C   TYR A  12      24.629  16.121  23.760  1.00  0.00           C  
ATOM    191  O   TYR A  12      23.518  15.992  24.265  1.00  0.00           O  
ATOM    192  N   GLY A  13      25.747  15.806  24.428  1.00  0.00           N  
ATOM    193  H   GLY A  13      26.632  15.936  23.957  1.00  0.00           H  
ATOM    194  CA  GLY A  13      25.756  15.012  25.663  1.00  0.00           C  
ATOM    195  HA2 GLY A  13      24.940  15.330  26.311  1.00  0.00           H  
ATOM    196  HA3 GLY A  13      26.693  15.173  26.197  1.00  0.00           H  
ATOM    197  C   GLY A  13      25.621  13.512  25.379  1.00  0.00           C  
ATOM    198  O   GLY A  13      26.230  13.001  24.442  1.00  0.00           O  
ATOM    199  N   GLU A  14      24.834  12.787  26.176  1.00  0.00           N  
ATOM    200  H   GLU A  14      24.319  13.259  26.905  1.00  0.00           H  
ATOM    201  CA  GLU A  14      24.634  11.333  26.045  1.00  0.00           C  
ATOM    202  HA  GLU A  14      25.588  10.885  25.767  1.00  0.00           H  
ATOM    203  CB  GLU A  14      24.201  10.719  27.394  1.00  0.00           C  
ATOM    204  HB2 GLU A  14      23.312  11.238  27.755  1.00  0.00           H  
ATOM    205  HB3 GLU A  14      23.931   9.675  27.236  1.00  0.00           H  
ATOM    206  CG  GLU A  14      25.283  10.748  28.479  1.00  0.00           C  
ATOM    207  HG2 GLU A  14      24.870  10.278  29.372  1.00  0.00           H  
ATOM    208  HG3 GLU A  14      25.524  11.785  28.710  1.00  0.00           H  
ATOM    209  CD  GLU A  14      26.541   9.986  28.043  1.00  0.00           C  
ATOM    210  OE1 GLU A  14      26.492   8.747  27.893  1.00  0.00           O  
ATOM    211  OE2 GLU A  14      27.600  10.615  27.805  1.00  0.00           O  
ATOM    212  C   GLU A  14      23.663  10.947  24.908  1.00  0.00           C  
ATOM    213  O   GLU A  14      22.633  10.303  25.137  1.00  0.00           O  
ATOM    214  N   VAL A  15      24.006  11.325  23.670  1.00  0.00           N  
ATOM    215  H   VAL A  15      24.857  11.856  23.557  1.00  0.00           H  
ATOM    216  CA  VAL A  15      23.254  10.944  22.465  1.00  0.00           C  
ATOM    217  HA  VAL A  15      22.503  10.215  22.772  1.00  0.00           H  
ATOM    218  CB  VAL A  15      22.476  12.114  21.838  1.00  0.00           C  
ATOM    219  HB  VAL A  15      23.161  12.713  21.237  1.00  0.00           H  
ATOM    220  CG1 VAL A  15      21.358  11.572  20.934  1.00  0.00           C  
ATOM    221 HG11 VAL A  15      21.771  10.917  20.166  1.00  0.00           H  
ATOM    222 HG12 VAL A  15      20.846  12.400  20.445  1.00  0.00           H  
ATOM    223 HG13 VAL A  15      20.639  11.002  21.522  1.00  0.00           H  
ATOM    224  CG2 VAL A  15      21.811  13.023  22.884  1.00  0.00           C  
ATOM    225 HG21 VAL A  15      21.174  12.434  23.544  1.00  0.00           H  
ATOM    226 HG22 VAL A  15      22.570  13.527  23.482  1.00  0.00           H  
ATOM    227 HG23 VAL A  15      21.210  13.784  22.387  1.00  0.00           H  
ATOM    228  C   VAL A  15      24.162  10.254  21.445  1.00  0.00           C  
ATOM    229  O   VAL A  15      25.256  10.730  21.122  1.00  0.00           O  
ATOM    230  N   TYR A  16      23.697   9.104  20.955  1.00  0.00           N  
ATOM    231  H   TYR A  16      22.786   8.800  21.270  1.00  0.00           H  
ATOM    232  CA  TYR A  16      24.473   8.123  20.196  1.00  0.00           C  
ATOM    233  HA  TYR A  16      25.425   8.563  19.899  1.00  0.00           H  
ATOM    234  CB  TYR A  16      24.755   6.911  21.102  1.00  0.00           C  
ATOM    235  HB2 TYR A  16      25.292   6.161  20.523  1.00  0.00           H  
ATOM    236  HB3 TYR A  16      23.808   6.468  21.408  1.00  0.00           H  
ATOM    237  CG  TYR A  16      25.565   7.231  22.343  1.00  0.00           C  
ATOM    238  CD1 TYR A  16      24.928   7.667  23.524  1.00  0.00           C  
ATOM    239  HD1 TYR A  16      23.853   7.776  23.544  1.00  0.00           H  
ATOM    240  CD2 TYR A  16      26.965   7.093  22.318  1.00  0.00           C  
ATOM    241  HD2 TYR A  16      27.462   6.756  21.420  1.00  0.00           H  
ATOM    242  CE1 TYR A  16      25.688   7.964  24.673  1.00  0.00           C  
ATOM    243  HE1 TYR A  16      25.204   8.292  25.581  1.00  0.00           H  
ATOM    244  CE2 TYR A  16      27.726   7.388  23.462  1.00  0.00           C  
ATOM    245  HE2 TYR A  16      28.799   7.275  23.441  1.00  0.00           H  
ATOM    246  CZ  TYR A  16      27.092   7.831  24.640  1.00  0.00           C  
ATOM    247  OH  TYR A  16      27.843   8.116  25.734  1.00  0.00           O  
ATOM    248  HH  TYR A  16      27.308   8.341  26.498  1.00  0.00           H  
ATOM    249  C   TYR A  16      23.737   7.680  18.929  1.00  0.00           C  
ATOM    250  O   TYR A  16      22.514   7.761  18.853  1.00  0.00           O  
ATOM    251  N   GLU A  17      24.475   7.168  17.946  1.00  0.00           N  
ATOM    252  H   GLU A  17      25.471   7.100  18.096  1.00  0.00           H  
ATOM    253  CA  GLU A  17      23.918   6.548  16.740  1.00  0.00           C  
ATOM    254  HA  GLU A  17      22.902   6.908  16.578  1.00  0.00           H  
ATOM    255  CB  GLU A  17      24.764   6.957  15.524  1.00  0.00           C  
ATOM    256  HB2 GLU A  17      25.698   6.395  15.528  1.00  0.00           H  
ATOM    257  HB3 GLU A  17      24.998   8.020  15.587  1.00  0.00           H  
ATOM    258  CG  GLU A  17      24.032   6.699  14.203  1.00  0.00           C  
ATOM    259  HG2 GLU A  17      23.671   5.670  14.184  1.00  0.00           H  
ATOM    260  HG3 GLU A  17      23.167   7.361  14.154  1.00  0.00           H  
ATOM    261  CD  GLU A  17      24.934   6.952  12.991  1.00  0.00           C  
ATOM    262  OE1 GLU A  17      24.881   6.149  12.028  1.00  0.00           O  
ATOM    263  OE2 GLU A  17      25.721   7.922  12.995  1.00  0.00           O  
ATOM    264  C   GLU A  17      23.883   5.019  16.886  1.00  0.00           C  
ATOM    265  O   GLU A  17      24.906   4.409  17.215  1.00  0.00           O  
ATOM    266  N   GLY A  18      22.736   4.391  16.611  1.00  0.00           N  
ATOM    267  H   GLY A  18      21.952   4.949  16.304  1.00  0.00           H  
ATOM    268  CA  GLY A  18      22.591   2.931  16.560  1.00  0.00           C  
ATOM    269  HA2 GLY A  18      21.663   2.637  17.049  1.00  0.00           H  
ATOM    270  HA3 GLY A  18      23.409   2.458  17.103  1.00  0.00           H  
ATOM    271  C   GLY A  18      22.576   2.385  15.130  1.00  0.00           C  
ATOM    272  O   GLY A  18      22.197   3.090  14.194  1.00  0.00           O  
ATOM    273  N   VAL A  19      22.945   1.110  14.953  1.00  0.00           N  
ATOM    274  H   VAL A  19      23.277   0.596  15.757  1.00  0.00           H  
ATOM    275  CA  VAL A  19      22.985   0.421  13.639  1.00  0.00           C  
ATOM    276  HA  VAL A  19      23.179   1.176  12.877  1.00  0.00           H  
ATOM    277  CB  VAL A  19      24.163  -0.575  13.541  1.00  0.00           C  
ATOM    278  HB  VAL A  19      24.178  -0.982  12.530  1.00  0.00           H  
ATOM    279  CG1 VAL A  19      25.511   0.119  13.755  1.00  0.00           C  
ATOM    280 HG11 VAL A  19      26.321  -0.585  13.564  1.00  0.00           H  
ATOM    281 HG12 VAL A  19      25.606   0.944  13.050  1.00  0.00           H  
ATOM    282 HG13 VAL A  19      25.590   0.488  14.778  1.00  0.00           H  
ATOM    283  CG2 VAL A  19      24.040  -1.737  14.533  1.00  0.00           C  
ATOM    284 HG21 VAL A  19      24.038  -1.371  15.559  1.00  0.00           H  
ATOM    285 HG22 VAL A  19      23.122  -2.295  14.350  1.00  0.00           H  
ATOM    286 HG23 VAL A  19      24.887  -2.411  14.400  1.00  0.00           H  
ATOM    287  C   VAL A  19      21.654  -0.238  13.226  1.00  0.00           C  
ATOM    288  O   VAL A  19      21.588  -0.970  12.239  1.00  0.00           O  
ATOM    289  N   TRP A  20      20.583  -0.014  13.990  1.00  0.00           N  
ATOM    290  H   TRP A  20      20.695   0.633  14.757  1.00  0.00           H  
ATOM    291  CA  TRP A  20      19.294  -0.699  13.854  1.00  0.00           C  
ATOM    292  HA  TRP A  20      19.478  -1.719  13.517  1.00  0.00           H  
ATOM    293  CB  TRP A  20      18.665  -0.762  15.253  1.00  0.00           C  
ATOM    294  HB2 TRP A  20      19.435  -1.098  15.947  1.00  0.00           H  
ATOM    295  HB3 TRP A  20      18.393   0.243  15.577  1.00  0.00           H  
ATOM    296  CG  TRP A  20      17.481  -1.654  15.470  1.00  0.00           C  
ATOM    297  CD2 TRP A  20      16.504  -1.577  16.558  1.00  0.00           C  
ATOM    298  CD1 TRP A  20      17.170  -2.775  14.782  1.00  0.00           C  
ATOM    299  HD1 TRP A  20      17.732  -3.162  13.944  1.00  0.00           H  
ATOM    300  NE1 TRP A  20      16.070  -3.390  15.358  1.00  0.00           N  
ATOM    301  HE1 TRP A  20      15.696  -4.278  15.054  1.00  0.00           H  
ATOM    302  CE2 TRP A  20      15.634  -2.707  16.469  1.00  0.00           C  
ATOM    303  CE3 TRP A  20      16.292  -0.681  17.633  1.00  0.00           C  
ATOM    304  HE3 TRP A  20      16.938   0.174  17.761  1.00  0.00           H  
ATOM    305  CZ2 TRP A  20      14.620  -2.946  17.409  1.00  0.00           C  
ATOM    306  HZ2 TRP A  20      13.982  -3.813  17.323  1.00  0.00           H  
ATOM    307  CZ3 TRP A  20      15.276  -0.920  18.576  1.00  0.00           C  
ATOM    308  HZ3 TRP A  20      15.136  -0.238  19.402  1.00  0.00           H  
ATOM    309  CH2 TRP A  20      14.446  -2.048  18.472  1.00  0.00           C  
ATOM    310  HH2 TRP A  20      13.681  -2.220  19.214  1.00  0.00           H  
ATOM    311  C   TRP A  20      18.401   0.003  12.819  1.00  0.00           C  
ATOM    312  O   TRP A  20      17.828   1.055  13.099  1.00  0.00           O  
ATOM    313  N   LYS A  21      18.298  -0.554  11.604  1.00  0.00           N  
ATOM    314  H   LYS A  21      18.778  -1.432  11.466  1.00  0.00           H  
ATOM    315  CA  LYS A  21      17.791   0.131  10.394  1.00  0.00           C  
ATOM    316  HA  LYS A  21      17.656   1.186  10.635  1.00  0.00           H  
ATOM    317  CB  LYS A  21      18.861   0.050   9.284  1.00  0.00           C  
ATOM    318  HB2 LYS A  21      18.431   0.342   8.326  1.00  0.00           H  
ATOM    319  HB3 LYS A  21      19.176  -0.988   9.178  1.00  0.00           H  
ATOM    320  CG  LYS A  21      20.105   0.916   9.554  1.00  0.00           C  
ATOM    321  HG2 LYS A  21      20.926   0.535   8.946  1.00  0.00           H  
ATOM    322  HG3 LYS A  21      20.405   0.814  10.597  1.00  0.00           H  
ATOM    323  CD  LYS A  21      19.937   2.412   9.241  1.00  0.00           C  
ATOM    324  HD2 LYS A  21      20.830   2.922   9.603  1.00  0.00           H  
ATOM    325  HD3 LYS A  21      19.080   2.825   9.774  1.00  0.00           H  
ATOM    326  CE  LYS A  21      19.778   2.670   7.735  1.00  0.00           C  
ATOM    327  HE2 LYS A  21      18.735   2.541   7.446  1.00  0.00           H  
ATOM    328  HE3 LYS A  21      20.354   1.917   7.198  1.00  0.00           H  
ATOM    329  NZ  LYS A  21      20.275   4.009   7.335  1.00  0.00           N  
ATOM    330  HZ1 LYS A  21      21.237   4.124   7.621  1.00  0.00           H  
ATOM    331  HZ2 LYS A  21      20.278   4.086   6.328  1.00  0.00           H  
ATOM    332  HZ3 LYS A  21      19.742   4.787   7.696  1.00  0.00           H  
ATOM    333  C   LYS A  21      16.404  -0.324   9.911  1.00  0.00           C  
ATOM    334  O   LYS A  21      15.948   0.114   8.853  1.00  0.00           O  
ATOM    335  N   LYS A  22      15.659  -1.128  10.692  1.00  0.00           N  
ATOM    336  H   LYS A  22      16.111  -1.520  11.506  1.00  0.00           H  
ATOM    337  CA  LYS A  22      14.282  -1.581  10.350  1.00  0.00           C  
ATOM    338  HA  LYS A  22      14.358  -2.146   9.421  1.00  0.00           H  
ATOM    339  CB  LYS A  22      13.742  -2.554  11.429  1.00  0.00           C  
ATOM    340  HB2 LYS A  22      12.858  -3.025  10.997  1.00  0.00           H  
ATOM    341  HB3 LYS A  22      14.471  -3.341  11.623  1.00  0.00           H  
ATOM    342  CG  LYS A  22      13.358  -1.870  12.765  1.00  0.00           C  
ATOM    343  HG2 LYS A  22      12.674  -1.040  12.588  1.00  0.00           H  
ATOM    344  HG3 LYS A  22      14.262  -1.464  13.219  1.00  0.00           H  
ATOM    345  CD  LYS A  22      12.672  -2.809  13.771  1.00  0.00           C  
ATOM    346  HD2 LYS A  22      12.454  -2.232  14.669  1.00  0.00           H  
ATOM    347  HD3 LYS A  22      13.342  -3.626  14.040  1.00  0.00           H  
ATOM    348  CE  LYS A  22      11.366  -3.406  13.226  1.00  0.00           C  
ATOM    349  HE2 LYS A  22      10.768  -2.626  12.755  1.00  0.00           H  
ATOM    350  HE3 LYS A  22      11.601  -4.129  12.445  1.00  0.00           H  
ATOM    351  NZ  LYS A  22      10.564  -4.055  14.297  1.00  0.00           N  
ATOM    352  HZ1 LYS A  22      10.102  -3.371  14.879  1.00  0.00           H  
ATOM    353  HZ2 LYS A  22      11.124  -4.632  14.908  1.00  0.00           H  
ATOM    354  HZ3 LYS A  22       9.868  -4.648  13.867  1.00  0.00           H  
ATOM    355  C   LYS A  22      13.276  -0.444  10.052  1.00  0.00           C  
ATOM    356  O   LYS A  22      12.294  -0.656   9.338  1.00  0.00           O  
ATOM    357  N   TYR A  23      13.555   0.757  10.569  1.00  0.00           N  
ATOM    358  H   TYR A  23      14.368   0.813  11.166  1.00  0.00           H  
ATOM    359  CA  TYR A  23      12.744   1.978  10.489  1.00  0.00           C  
ATOM    360  HA  TYR A  23      11.696   1.685  10.551  1.00  0.00           H  
ATOM    361  CB  TYR A  23      13.059   2.842  11.724  1.00  0.00           C  
ATOM    362  HB2 TYR A  23      14.049   3.278  11.591  1.00  0.00           H  
ATOM    363  HB3 TYR A  23      12.343   3.661  11.784  1.00  0.00           H  
ATOM    364  CG  TYR A  23      13.031   2.083  13.037  1.00  0.00           C  
ATOM    365  CD1 TYR A  23      11.795   1.767  13.635  1.00  0.00           C  
ATOM    366  HD1 TYR A  23      10.874   2.084  13.167  1.00  0.00           H  
ATOM    367  CD2 TYR A  23      14.235   1.670  13.649  1.00  0.00           C  
ATOM    368  HD2 TYR A  23      15.185   1.919  13.199  1.00  0.00           H  
ATOM    369  CE1 TYR A  23      11.759   1.056  14.847  1.00  0.00           C  
ATOM    370  HE1 TYR A  23      10.807   0.818  15.298  1.00  0.00           H  
ATOM    371  CE2 TYR A  23      14.202   0.952  14.859  1.00  0.00           C  
ATOM    372  HE2 TYR A  23      15.127   0.633  15.316  1.00  0.00           H  
ATOM    373  CZ  TYR A  23      12.961   0.645  15.461  1.00  0.00           C  
ATOM    374  OH  TYR A  23      12.916  -0.067  16.618  1.00  0.00           O  
ATOM    375  HH  TYR A  23      13.787  -0.344  16.912  1.00  0.00           H  
ATOM    376  C   TYR A  23      12.934   2.780   9.185  1.00  0.00           C  
ATOM    377  O   TYR A  23      12.479   3.925   9.099  1.00  0.00           O  
ATOM    378  N   SER A  24      13.642   2.217   8.195  1.00  0.00           N  
ATOM    379  H   SER A  24      13.987   1.286   8.379  1.00  0.00           H  
ATOM    380  CA  SER A  24      14.164   2.847   6.960  1.00  0.00           C  
ATOM    381  HA  SER A  24      14.703   2.058   6.435  1.00  0.00           H  
ATOM    382  CB  SER A  24      13.026   3.277   6.027  1.00  0.00           C  
ATOM    383  HB2 SER A  24      12.284   2.479   5.990  1.00  0.00           H  
ATOM    384  HB3 SER A  24      13.430   3.417   5.024  1.00  0.00           H  
ATOM    385  OG  SER A  24      12.419   4.487   6.452  1.00  0.00           O  
ATOM    386  HG  SER A  24      12.198   4.385   7.381  1.00  0.00           H  
ATOM    387  C   SER A  24      15.195   3.968   7.154  1.00  0.00           C  
ATOM    388  O   SER A  24      16.054   4.153   6.295  1.00  0.00           O  
ATOM    389  N   LEU A  25      15.166   4.674   8.281  1.00  0.00           N  
ATOM    390  H   LEU A  25      14.412   4.483   8.925  1.00  0.00           H  
ATOM    391  CA  LEU A  25      16.161   5.667   8.693  1.00  0.00           C  
ATOM    392  HA  LEU A  25      16.842   5.886   7.871  1.00  0.00           H  
ATOM    393  CB  LEU A  25      15.437   6.980   9.069  1.00  0.00           C  
ATOM    394  HB2 LEU A  25      14.427   6.771   9.423  1.00  0.00           H  
ATOM    395  HB3 LEU A  25      15.952   7.443   9.910  1.00  0.00           H  
ATOM    396  CG  LEU A  25      15.394   8.016   7.931  1.00  0.00           C  
ATOM    397  HG  LEU A  25      16.412   8.226   7.602  1.00  0.00           H  
ATOM    398  CD1 LEU A  25      14.571   7.554   6.727  1.00  0.00           C  
ATOM    399 HD11 LEU A  25      15.048   6.693   6.258  1.00  0.00           H  
ATOM    400 HD12 LEU A  25      14.521   8.351   5.986  1.00  0.00           H  
ATOM    401 HD13 LEU A  25      13.564   7.283   7.043  1.00  0.00           H  
ATOM    402  CD2 LEU A  25      14.778   9.319   8.437  1.00  0.00           C  
ATOM    403 HD21 LEU A  25      15.375   9.711   9.261  1.00  0.00           H  
ATOM    404 HD22 LEU A  25      14.773  10.046   7.625  1.00  0.00           H  
ATOM    405 HD23 LEU A  25      13.757   9.139   8.776  1.00  0.00           H  
ATOM    406  C   LEU A  25      17.032   5.141   9.846  1.00  0.00           C  
ATOM    407  O   LEU A  25      16.705   4.160  10.517  1.00  0.00           O  
ATOM    408  N   THR A  26      18.158   5.817  10.058  1.00  0.00           N  
ATOM    409  H   THR A  26      18.372   6.553   9.400  1.00  0.00           H  
ATOM    410  CA  THR A  26      19.066   5.660  11.201  1.00  0.00           C  
ATOM    411  HA  THR A  26      19.426   4.631  11.239  1.00  0.00           H  
ATOM    412  CB  THR A  26      20.268   6.605  11.009  1.00  0.00           C  
ATOM    413  HB  THR A  26      19.917   7.634  10.930  1.00  0.00           H  
ATOM    414  OG1 THR A  26      20.959   6.297   9.820  1.00  0.00           O  
ATOM    415  HG1 THR A  26      20.382   6.521   9.086  1.00  0.00           H  
ATOM    416  CG2 THR A  26      21.318   6.511  12.111  1.00  0.00           C  
ATOM    417 HG21 THR A  26      21.653   5.483  12.244  1.00  0.00           H  
ATOM    418 HG22 THR A  26      20.907   6.878  13.052  1.00  0.00           H  
ATOM    419 HG23 THR A  26      22.171   7.127  11.828  1.00  0.00           H  
ATOM    420  C   THR A  26      18.349   5.968  12.522  1.00  0.00           C  
ATOM    421  O   THR A  26      17.474   6.833  12.568  1.00  0.00           O  
ATOM    422  N   VAL A  27      18.745   5.312  13.619  1.00  0.00           N  
ATOM    423  H   VAL A  27      19.481   4.625  13.534  1.00  0.00           H  
ATOM    424  CA  VAL A  27      18.265   5.643  14.972  1.00  0.00           C  
ATOM    425  HA  VAL A  27      17.372   6.260  14.874  1.00  0.00           H  
ATOM    426  CB  VAL A  27      17.828   4.403  15.779  1.00  0.00           C  
ATOM    427  HB  VAL A  27      17.510   4.740  16.765  1.00  0.00           H  
ATOM    428  CG1 VAL A  27      16.629   3.724  15.117  1.00  0.00           C  
ATOM    429 HG11 VAL A  27      16.269   2.914  15.751  1.00  0.00           H  
ATOM    430 HG12 VAL A  27      15.828   4.448  14.970  1.00  0.00           H  
ATOM    431 HG13 VAL A  27      16.913   3.320  14.145  1.00  0.00           H  
ATOM    432  CG2 VAL A  27      18.924   3.349  15.976  1.00  0.00           C  
ATOM    433 HG21 VAL A  27      19.275   2.975  15.014  1.00  0.00           H  
ATOM    434 HG22 VAL A  27      19.760   3.785  16.523  1.00  0.00           H  
ATOM    435 HG23 VAL A  27      18.531   2.518  16.562  1.00  0.00           H  
ATOM    436  C   VAL A  27      19.275   6.480  15.755  1.00  0.00           C  
ATOM    437  O   VAL A  27      20.458   6.142  15.819  1.00  0.00           O  
ATOM    438  N   ALA A  28      18.791   7.534  16.413  1.00  0.00           N  
ATOM    439  H   ALA A  28      17.810   7.747  16.307  1.00  0.00           H  
ATOM    440  CA  ALA A  28      19.496   8.208  17.501  1.00  0.00           C  
ATOM    441  HA  ALA A  28      20.551   7.936  17.458  1.00  0.00           H  
ATOM    442  CB  ALA A  28      19.425   9.730  17.346  1.00  0.00           C  
ATOM    443  HB1 ALA A  28      20.054  10.030  16.509  1.00  0.00           H  
ATOM    444  HB2 ALA A  28      19.807  10.209  18.248  1.00  0.00           H  
ATOM    445  HB3 ALA A  28      18.397  10.052  17.175  1.00  0.00           H  
ATOM    446  C   ALA A  28      18.959   7.732  18.855  1.00  0.00           C  
ATOM    447  O   ALA A  28      17.749   7.570  19.042  1.00  0.00           O  
ATOM    448  N   VAL A  29      19.873   7.509  19.795  1.00  0.00           N  
ATOM    449  H   VAL A  29      20.838   7.683  19.550  1.00  0.00           H  
ATOM    450  CA  VAL A  29      19.617   6.922  21.114  1.00  0.00           C  
ATOM    451  HA  VAL A  29      18.550   6.732  21.232  1.00  0.00           H  
ATOM    452  CB  VAL A  29      20.359   5.577  21.254  1.00  0.00           C  
ATOM    453  HB  VAL A  29      21.432   5.738  21.152  1.00  0.00           H  
ATOM    454  CG1 VAL A  29      20.099   4.943  22.625  1.00  0.00           C  
ATOM    455 HG11 VAL A  29      20.522   5.567  23.412  1.00  0.00           H  
ATOM    456 HG12 VAL A  29      20.570   3.962  22.680  1.00  0.00           H  
ATOM    457 HG13 VAL A  29      19.027   4.835  22.790  1.00  0.00           H  
ATOM    458  CG2 VAL A  29      19.929   4.580  20.168  1.00  0.00           C  
ATOM    459 HG21 VAL A  29      18.845   4.461  20.183  1.00  0.00           H  
ATOM    460 HG22 VAL A  29      20.238   4.938  19.186  1.00  0.00           H  
ATOM    461 HG23 VAL A  29      20.397   3.612  20.343  1.00  0.00           H  
ATOM    462  C   VAL A  29      20.060   7.907  22.192  1.00  0.00           C  
ATOM    463  O   VAL A  29      21.237   8.260  22.247  1.00  0.00           O  
ATOM    464  N   LYS A  30      19.128   8.351  23.042  1.00  0.00           N  
ATOM    465  H   LYS A  30      18.191   7.997  22.917  1.00  0.00           H  
ATOM    466  CA  LYS A  30      19.416   9.176  24.231  1.00  0.00           C  
ATOM    467  HA  LYS A  30      20.352   9.714  24.079  1.00  0.00           H  
ATOM    468  CB  LYS A  30      18.305  10.226  24.463  1.00  0.00           C  
ATOM    469  HB2 LYS A  30      18.570  10.808  25.345  1.00  0.00           H  
ATOM    470  HB3 LYS A  30      17.370   9.707  24.678  1.00  0.00           H  
ATOM    471  CG  LYS A  30      18.055  11.153  23.250  1.00  0.00           C  
ATOM    472  HG2 LYS A  30      17.825  10.566  22.360  1.00  0.00           H  
ATOM    473  HG3 LYS A  30      18.980  11.698  23.062  1.00  0.00           H  
ATOM    474  CD  LYS A  30      16.928  12.190  23.438  1.00  0.00           C  
ATOM    475  HD2 LYS A  30      15.997  11.658  23.632  1.00  0.00           H  
ATOM    476  HD3 LYS A  30      16.839  12.777  22.524  1.00  0.00           H  
ATOM    477  CE  LYS A  30      17.219  13.135  24.612  1.00  0.00           C  
ATOM    478  HE2 LYS A  30      17.255  12.552  25.533  1.00  0.00           H  
ATOM    479  HE3 LYS A  30      18.199  13.589  24.461  1.00  0.00           H  
ATOM    480  NZ  LYS A  30      16.209  14.206  24.773  1.00  0.00           N  
ATOM    481  HZ1 LYS A  30      16.295  14.652  25.675  1.00  0.00           H  
ATOM    482  HZ2 LYS A  30      16.294  14.894  24.039  1.00  0.00           H  
ATOM    483  HZ3 LYS A  30      15.259  13.876  24.678  1.00  0.00           H  
ATOM    484  C   LYS A  30      19.598   8.237  25.432  1.00  0.00           C  
ATOM    485  O   LYS A  30      18.693   7.450  25.717  1.00  0.00           O  
ATOM    486  N   THR A  31      20.749   8.293  26.104  1.00  0.00           N  
ATOM    487  H   THR A  31      21.423   8.982  25.802  1.00  0.00           H  
ATOM    488  CA  THR A  31      21.184   7.302  27.109  1.00  0.00           C  
ATOM    489  HA  THR A  31      20.488   6.464  27.089  1.00  0.00           H  
ATOM    490  CB  THR A  31      22.574   6.744  26.747  1.00  0.00           C  
ATOM    491  HB  THR A  31      23.292   7.563  26.723  1.00  0.00           H  
ATOM    492  OG1 THR A  31      22.550   6.122  25.483  1.00  0.00           O  
ATOM    493  HG1 THR A  31      23.411   5.719  25.349  1.00  0.00           H  
ATOM    494  CG2 THR A  31      23.063   5.681  27.729  1.00  0.00           C  
ATOM    495 HG21 THR A  31      23.981   5.230  27.351  1.00  0.00           H  
ATOM    496 HG22 THR A  31      23.284   6.148  28.689  1.00  0.00           H  
ATOM    497 HG23 THR A  31      22.308   4.907  27.863  1.00  0.00           H  
ATOM    498  C   THR A  31      21.198   7.875  28.534  1.00  0.00           C  
ATOM    499  O   THR A  31      21.893   8.851  28.829  1.00  0.00           O  
ATOM    500  N   LEU A  32      20.497   7.223  29.470  1.00  0.00           N  
ATOM    501  H   LEU A  32      19.935   6.432  29.187  1.00  0.00           H  
ATOM    502  CA  LEU A  32      20.370   7.679  30.863  1.00  0.00           C  
ATOM    503  HA  LEU A  32      20.564   8.752  30.861  1.00  0.00           H  
ATOM    504  CB  LEU A  32      18.924   7.525  31.379  1.00  0.00           C  
ATOM    505  HB2 LEU A  32      18.932   7.666  32.460  1.00  0.00           H  
ATOM    506  HB3 LEU A  32      18.566   6.517  31.169  1.00  0.00           H  
ATOM    507  CG  LEU A  32      17.948   8.571  30.801  1.00  0.00           C  
ATOM    508  HG  LEU A  32      18.445   9.541  30.772  1.00  0.00           H  
ATOM    509  CD1 LEU A  32      17.450   8.247  29.388  1.00  0.00           C  
ATOM    510 HD11 LEU A  32      16.715   8.988  29.073  1.00  0.00           H  
ATOM    511 HD12 LEU A  32      18.271   8.280  28.671  1.00  0.00           H  
ATOM    512 HD13 LEU A  32      17.002   7.254  29.372  1.00  0.00           H  
ATOM    513  CD2 LEU A  32      16.731   8.700  31.718  1.00  0.00           C  
ATOM    514 HD21 LEU A  32      16.178   7.761  31.755  1.00  0.00           H  
ATOM    515 HD22 LEU A  32      17.056   8.952  32.728  1.00  0.00           H  
ATOM    516 HD23 LEU A  32      16.083   9.501  31.363  1.00  0.00           H  
ATOM    517  C   LEU A  32      21.456   7.090  31.785  1.00  0.00           C  
ATOM    518  O   LEU A  32      21.179   6.625  32.894  1.00  0.00           O  
ATOM    519  N   LYS A  33      22.715   7.116  31.325  1.00  0.00           N  
ATOM    520  H   LYS A  33      22.858   7.501  30.402  1.00  0.00           H  
ATOM    521  CA  LYS A  33      23.900   6.726  32.115  1.00  0.00           C  
ATOM    522  HA  LYS A  33      23.633   5.879  32.747  1.00  0.00           H  
ATOM    523  CB  LYS A  33      25.009   6.261  31.150  1.00  0.00           C  
ATOM    524  HB2 LYS A  33      24.599   5.453  30.543  1.00  0.00           H  
ATOM    525  HB3 LYS A  33      25.269   7.081  30.480  1.00  0.00           H  
ATOM    526  CG  LYS A  33      26.275   5.700  31.834  1.00  0.00           C  
ATOM    527  HG2 LYS A  33      25.991   5.190  32.754  1.00  0.00           H  
ATOM    528  HG3 LYS A  33      26.701   4.945  31.173  1.00  0.00           H  
ATOM    529  CD  LYS A  33      27.393   6.715  32.144  1.00  0.00           C  
ATOM    530  HD2 LYS A  33      27.011   7.540  32.744  1.00  0.00           H  
ATOM    531  HD3 LYS A  33      28.153   6.193  32.727  1.00  0.00           H  
ATOM    532  CE  LYS A  33      28.062   7.266  30.881  1.00  0.00           C  
ATOM    533  HE2 LYS A  33      27.315   7.763  30.261  1.00  0.00           H  
ATOM    534  HE3 LYS A  33      28.464   6.430  30.309  1.00  0.00           H  
ATOM    535  NZ  LYS A  33      29.155   8.213  31.207  1.00  0.00           N  
ATOM    536  HZ1 LYS A  33      29.837   7.809  31.833  1.00  0.00           H  
ATOM    537  HZ2 LYS A  33      29.629   8.487  30.358  1.00  0.00           H  
ATOM    538  HZ3 LYS A  33      28.807   9.054  31.646  1.00  0.00           H  
ATOM    539  C   LYS A  33      24.369   7.828  33.068  1.00  0.00           C  
ATOM    540  O   LYS A  33      24.869   7.523  34.148  1.00  0.00           O  
ATOM    541  N   GLU A  34      24.220   9.088  32.657  1.00  0.00           N  
ATOM    542  H   GLU A  34      23.721   9.252  31.795  1.00  0.00           H  
ATOM    543  CA  GLU A  34      24.740  10.269  33.348  1.00  0.00           C  
ATOM    544  HA  GLU A  34      25.537   9.930  34.009  1.00  0.00           H  
ATOM    545  CB  GLU A  34      25.343  11.226  32.300  1.00  0.00           C  
ATOM    546  HB2 GLU A  34      24.569  11.914  31.959  1.00  0.00           H  
ATOM    547  HB3 GLU A  34      25.697  10.650  31.446  1.00  0.00           H  
ATOM    548  CG  GLU A  34      26.534  12.037  32.826  1.00  0.00           C  
ATOM    549  HG2 GLU A  34      26.792  12.800  32.092  1.00  0.00           H  
ATOM    550  HG3 GLU A  34      26.276  12.575  33.739  1.00  0.00           H  
ATOM    551  CD  GLU A  34      27.739  11.123  33.062  1.00  0.00           C  
ATOM    552  OE1 GLU A  34      27.969  10.732  34.227  1.00  0.00           O  
ATOM    553  OE2 GLU A  34      28.410  10.749  32.060  1.00  0.00           O  
ATOM    554  C   GLU A  34      23.684  10.966  34.231  1.00  0.00           C  
ATOM    555  O   GLU A  34      22.499  10.645  34.159  1.00  0.00           O  
ATOM    556  N   ASP A  35      24.083  11.967  35.024  1.00  0.00           N  
ATOM    557  H   ASP A  35      25.071  12.171  35.064  1.00  0.00           H  
ATOM    558  CA  ASP A  35      23.212  12.719  35.948  1.00  0.00           C  
ATOM    559  HA  ASP A  35      22.642  11.990  36.523  1.00  0.00           H  
ATOM    560  CB  ASP A  35      24.085  13.513  36.935  1.00  0.00           C  
ATOM    561  HB2 ASP A  35      23.449  14.046  37.642  1.00  0.00           H  
ATOM    562  HB3 ASP A  35      24.689  12.805  37.502  1.00  0.00           H  
ATOM    563  CG  ASP A  35      25.021  14.508  36.241  1.00  0.00           C  
ATOM    564  OD1 ASP A  35      24.578  15.641  35.930  1.00  0.00           O  
ATOM    565  OD2 ASP A  35      26.211  14.177  36.016  1.00  0.00           O  
ATOM    566  C   ASP A  35      22.179  13.651  35.258  1.00  0.00           C  
ATOM    567  O   ASP A  35      21.521  14.458  35.924  1.00  0.00           O  
ATOM    568  N   THR A  36      22.025  13.571  33.935  1.00  0.00           N  
ATOM    569  H   THR A  36      22.543  12.852  33.451  1.00  0.00           H  
ATOM    570  CA  THR A  36      21.146  14.439  33.130  1.00  0.00           C  
ATOM    571  HA  THR A  36      21.486  15.466  33.261  1.00  0.00           H  
ATOM    572  CB  THR A  36      21.224  14.073  31.633  1.00  0.00           C  
ATOM    573  HB  THR A  36      20.527  13.261  31.425  1.00  0.00           H  
ATOM    574  OG1 THR A  36      22.520  13.659  31.235  1.00  0.00           O  
ATOM    575  HG1 THR A  36      22.452  12.715  31.073  1.00  0.00           H  
ATOM    576  CG2 THR A  36      20.870  15.267  30.756  1.00  0.00           C  
ATOM    577 HG21 THR A  36      21.554  16.093  30.951  1.00  0.00           H  
ATOM    578 HG22 THR A  36      19.848  15.596  30.947  1.00  0.00           H  
ATOM    579 HG23 THR A  36      20.937  14.974  29.708  1.00  0.00           H  
ATOM    580  C   THR A  36      19.676  14.351  33.573  1.00  0.00           C  
ATOM    581  O   THR A  36      19.177  13.268  33.883  1.00  0.00           O  
ATOM    582  N   MET A  37      18.940  15.466  33.535  1.00  0.00           N  
ATOM    583  H   MET A  37      19.401  16.322  33.261  1.00  0.00           H  
ATOM    584  CA  MET A  37      17.531  15.561  33.966  1.00  0.00           C  
ATOM    585  HA  MET A  37      17.428  14.966  34.874  1.00  0.00           H  
ATOM    586  CB  MET A  37      17.201  17.013  34.358  1.00  0.00           C  
ATOM    587  HB2 MET A  37      17.362  17.667  33.501  1.00  0.00           H  
ATOM    588  HB3 MET A  37      16.150  17.072  34.643  1.00  0.00           H  
ATOM    589  CG  MET A  37      18.036  17.518  35.540  1.00  0.00           C  
ATOM    590  HG2 MET A  37      19.081  17.568  35.236  1.00  0.00           H  
ATOM    591  HG3 MET A  37      17.954  16.806  36.361  1.00  0.00           H  
ATOM    592  SD  MET A  37      17.558  19.158  36.158  1.00  0.00           S  
ATOM    593  CE  MET A  37      15.960  18.757  36.927  1.00  0.00           C  
ATOM    594  HE1 MET A  37      15.229  18.493  36.162  1.00  0.00           H  
ATOM    595  HE2 MET A  37      16.078  17.920  37.615  1.00  0.00           H  
ATOM    596  HE3 MET A  37      15.589  19.621  37.477  1.00  0.00           H  
ATOM    597  C   MET A  37      16.518  14.977  32.945  1.00  0.00           C  
ATOM    598  O   MET A  37      15.419  15.507  32.761  1.00  0.00           O  
ATOM    599  N   GLU A  38      16.878  13.896  32.246  1.00  0.00           N  
ATOM    600  H   GLU A  38      17.761  13.465  32.481  1.00  0.00           H  
ATOM    601  CA  GLU A  38      16.129  13.336  31.102  1.00  0.00           C  
ATOM    602  HA  GLU A  38      15.729  14.164  30.516  1.00  0.00           H  
ATOM    603  CB  GLU A  38      17.131  12.568  30.217  1.00  0.00           C  
ATOM    604  HB2 GLU A  38      18.103  13.060  30.249  1.00  0.00           H  
ATOM    605  HB3 GLU A  38      17.262  11.573  30.642  1.00  0.00           H  
ATOM    606  CG  GLU A  38      16.699  12.421  28.746  1.00  0.00           C  
ATOM    607  HG2 GLU A  38      15.615  12.462  28.643  1.00  0.00           H  
ATOM    608  HG3 GLU A  38      17.015  11.437  28.399  1.00  0.00           H  
ATOM    609  CD  GLU A  38      17.347  13.485  27.853  1.00  0.00           C  
ATOM    610  OE1 GLU A  38      16.730  14.533  27.551  1.00  0.00           O  
ATOM    611  OE2 GLU A  38      18.485  13.270  27.385  1.00  0.00           O  
ATOM    612  C   GLU A  38      14.938  12.437  31.511  1.00  0.00           C  
ATOM    613  O   GLU A  38      14.084  12.133  30.685  1.00  0.00           O  
ATOM    614  N   VAL A  39      14.838  12.021  32.781  1.00  0.00           N  
ATOM    615  H   VAL A  39      15.570  12.300  33.419  1.00  0.00           H  
ATOM    616  CA  VAL A  39      13.809  11.076  33.278  1.00  0.00           C  
ATOM    617  HA  VAL A  39      13.926  10.137  32.737  1.00  0.00           H  
ATOM    618  CB  VAL A  39      14.051  10.777  34.772  1.00  0.00           C  
ATOM    619  HB  VAL A  39      15.063  10.384  34.863  1.00  0.00           H  
ATOM    620  CG1 VAL A  39      13.960  12.021  35.661  1.00  0.00           C  
ATOM    621 HG11 VAL A  39      12.970  12.474  35.600  1.00  0.00           H  
ATOM    622 HG12 VAL A  39      14.714  12.755  35.378  1.00  0.00           H  
ATOM    623 HG13 VAL A  39      14.132  11.734  36.698  1.00  0.00           H  
ATOM    624  CG2 VAL A  39      13.098   9.720  35.340  1.00  0.00           C  
ATOM    625 HG21 VAL A  39      12.084  10.111  35.417  1.00  0.00           H  
ATOM    626 HG22 VAL A  39      13.431   9.424  36.335  1.00  0.00           H  
ATOM    627 HG23 VAL A  39      13.090   8.840  34.697  1.00  0.00           H  
ATOM    628  C   VAL A  39      12.360  11.526  33.026  1.00  0.00           C  
ATOM    629  O   VAL A  39      11.469  10.694  32.845  1.00  0.00           O  
ATOM    630  N   GLU A  40      12.105  12.836  32.955  1.00  0.00           N  
ATOM    631  H   GLU A  40      12.870  13.477  33.112  1.00  0.00           H  
ATOM    632  CA  GLU A  40      10.775  13.388  32.666  1.00  0.00           C  
ATOM    633  HA  GLU A  40      10.051  12.842  33.271  1.00  0.00           H  
ATOM    634  CB  GLU A  40      10.719  14.860  33.097  1.00  0.00           C  
ATOM    635  HB2 GLU A  40      11.003  14.923  34.147  1.00  0.00           H  
ATOM    636  HB3 GLU A  40       9.694  15.218  33.002  1.00  0.00           H  
ATOM    637  CG  GLU A  40      11.626  15.786  32.281  1.00  0.00           C  
ATOM    638  HG2 GLU A  40      11.321  15.775  31.234  1.00  0.00           H  
ATOM    639  HG3 GLU A  40      12.658  15.437  32.323  1.00  0.00           H  
ATOM    640  CD  GLU A  40      11.551  17.212  32.824  1.00  0.00           C  
ATOM    641  OE1 GLU A  40      10.801  18.038  32.247  1.00  0.00           O  
ATOM    642  OE2 GLU A  40      12.223  17.510  33.839  1.00  0.00           O  
ATOM    643  C   GLU A  40      10.328  13.210  31.204  1.00  0.00           C  
ATOM    644  O   GLU A  40       9.130  13.239  30.905  1.00  0.00           O  
ATOM    645  N   GLU A  41      11.269  13.002  30.280  1.00  0.00           N  
ATOM    646  H   GLU A  41      12.229  12.900  30.579  1.00  0.00           H  
ATOM    647  CA  GLU A  41      11.028  13.042  28.835  1.00  0.00           C  
ATOM    648  HA  GLU A  41      10.386  13.899  28.632  1.00  0.00           H  
ATOM    649  CB  GLU A  41      12.360  13.249  28.097  1.00  0.00           C  
ATOM    650  HB2 GLU A  41      12.994  12.381  28.280  1.00  0.00           H  
ATOM    651  HB3 GLU A  41      12.175  13.288  27.023  1.00  0.00           H  
ATOM    652  CG  GLU A  41      13.139  14.512  28.505  1.00  0.00           C  
ATOM    653  HG2 GLU A  41      14.115  14.449  28.024  1.00  0.00           H  
ATOM    654  HG3 GLU A  41      13.313  14.516  29.581  1.00  0.00           H  
ATOM    655  CD  GLU A  41      12.485  15.842  28.103  1.00  0.00           C  
ATOM    656  OE1 GLU A  41      11.260  16.037  28.281  1.00  0.00           O  
ATOM    657  OE2 GLU A  41      13.217  16.755  27.643  1.00  0.00           O  
ATOM    658  C   GLU A  41      10.270  11.808  28.324  1.00  0.00           C  
ATOM    659  O   GLU A  41       9.559  11.895  27.323  1.00  0.00           O  
ATOM    660  N   PHE A  42      10.307  10.701  29.075  1.00  0.00           N  
ATOM    661  H   PHE A  42      10.888  10.724  29.901  1.00  0.00           H  
ATOM    662  CA  PHE A  42       9.515   9.486  28.838  1.00  0.00           C  
ATOM    663  HA  PHE A  42       9.724   9.120  27.833  1.00  0.00           H  
ATOM    664  CB  PHE A  42       9.942   8.414  29.854  1.00  0.00           C  
ATOM    665  HB2 PHE A  42       9.907   8.848  30.853  1.00  0.00           H  
ATOM    666  HB3 PHE A  42       9.216   7.602  29.823  1.00  0.00           H  
ATOM    667  CG  PHE A  42      11.324   7.825  29.615  1.00  0.00           C  
ATOM    668  CD1 PHE A  42      11.457   6.541  29.046  1.00  0.00           C  
ATOM    669  HD1 PHE A  42      10.578   5.965  28.797  1.00  0.00           H  
ATOM    670  CD2 PHE A  42      12.478   8.561  29.953  1.00  0.00           C  
ATOM    671  HD2 PHE A  42      12.405   9.542  30.399  1.00  0.00           H  
ATOM    672  CE1 PHE A  42      12.736   6.002  28.810  1.00  0.00           C  
ATOM    673  HE1 PHE A  42      12.838   5.018  28.376  1.00  0.00           H  
ATOM    674  CE2 PHE A  42      13.750   8.025  29.698  1.00  0.00           C  
ATOM    675  HE2 PHE A  42      14.628   8.612  29.924  1.00  0.00           H  
ATOM    676  CZ  PHE A  42      13.883   6.746  29.132  1.00  0.00           C  
ATOM    677  HZ  PHE A  42      14.861   6.335  28.931  1.00  0.00           H  
ATOM    678  C   PHE A  42       7.992   9.720  28.919  1.00  0.00           C  
ATOM    679  O   PHE A  42       7.225   8.943  28.346  1.00  0.00           O  
ATOM    680  N   LEU A  43       7.554  10.804  29.574  1.00  0.00           N  
ATOM    681  H   LEU A  43       8.247  11.363  30.049  1.00  0.00           H  
ATOM    682  CA  LEU A  43       6.147  11.223  29.660  1.00  0.00           C  
ATOM    683  HA  LEU A  43       5.524  10.527  29.097  1.00  0.00           H  
ATOM    684  CB  LEU A  43       5.701  11.161  31.135  1.00  0.00           C  
ATOM    685  HB2 LEU A  43       6.315  11.856  31.708  1.00  0.00           H  
ATOM    686  HB3 LEU A  43       4.671  11.510  31.196  1.00  0.00           H  
ATOM    687  CG  LEU A  43       5.779   9.779  31.816  1.00  0.00           C  
ATOM    688  HG  LEU A  43       6.797   9.397  31.746  1.00  0.00           H  
ATOM    689  CD1 LEU A  43       5.416   9.922  33.295  1.00  0.00           C  
ATOM    690 HD11 LEU A  43       6.109  10.609  33.780  1.00  0.00           H  
ATOM    691 HD12 LEU A  43       4.401  10.302  33.411  1.00  0.00           H  
ATOM    692 HD13 LEU A  43       5.499   8.952  33.785  1.00  0.00           H  
ATOM    693  CD2 LEU A  43       4.814   8.768  31.193  1.00  0.00           C  
ATOM    694 HD21 LEU A  43       4.873   7.825  31.736  1.00  0.00           H  
ATOM    695 HD22 LEU A  43       5.095   8.579  30.157  1.00  0.00           H  
ATOM    696 HD23 LEU A  43       3.790   9.138  31.225  1.00  0.00           H  
ATOM    697  C   LEU A  43       5.885  12.613  29.041  1.00  0.00           C  
ATOM    698  O   LEU A  43       4.722  12.952  28.809  1.00  0.00           O  
ATOM    699  N   LYS A  44       6.936  13.399  28.741  1.00  0.00           N  
ATOM    700  H   LYS A  44       7.853  13.055  28.985  1.00  0.00           H  
ATOM    701  CA  LYS A  44       6.842  14.752  28.161  1.00  0.00           C  
ATOM    702  HA  LYS A  44       5.790  15.037  28.184  1.00  0.00           H  
ATOM    703  CB  LYS A  44       7.594  15.766  29.051  1.00  0.00           C  
ATOM    704  HB2 LYS A  44       8.651  15.780  28.784  1.00  0.00           H  
ATOM    705  HB3 LYS A  44       7.479  15.470  30.094  1.00  0.00           H  
ATOM    706  CG  LYS A  44       6.995  17.176  28.898  1.00  0.00           C  
ATOM    707  HG2 LYS A  44       7.049  17.508  27.861  1.00  0.00           H  
ATOM    708  HG3 LYS A  44       5.936  17.109  29.145  1.00  0.00           H  
ATOM    709  CD  LYS A  44       7.616  18.247  29.815  1.00  0.00           C  
ATOM    710  HD2 LYS A  44       6.881  19.048  29.903  1.00  0.00           H  
ATOM    711  HD3 LYS A  44       7.781  17.836  30.810  1.00  0.00           H  
ATOM    712  CE  LYS A  44       8.900  18.893  29.272  1.00  0.00           C  
ATOM    713  HE2 LYS A  44       8.797  19.043  28.197  1.00  0.00           H  
ATOM    714  HE3 LYS A  44       8.986  19.878  29.732  1.00  0.00           H  
ATOM    715  NZ  LYS A  44      10.131  18.128  29.569  1.00  0.00           N  
ATOM    716  HZ1 LYS A  44      10.259  17.988  30.561  1.00  0.00           H  
ATOM    717  HZ2 LYS A  44      10.943  18.638  29.250  1.00  0.00           H  
ATOM    718  HZ3 LYS A  44      10.187  17.239  29.093  1.00  0.00           H  
ATOM    719  C   LYS A  44       7.227  14.809  26.673  1.00  0.00           C  
ATOM    720  O   LYS A  44       6.353  15.010  25.830  1.00  0.00           O  
ATOM    721  N   GLU A  45       8.491  14.554  26.337  1.00  0.00           N  
ATOM    722  H   GLU A  45       9.145  14.384  27.087  1.00  0.00           H  
ATOM    723  CA  GLU A  45       9.013  14.546  24.957  1.00  0.00           C  
ATOM    724  HA  GLU A  45       8.749  15.486  24.473  1.00  0.00           H  
ATOM    725  CB  GLU A  45      10.542  14.444  25.031  1.00  0.00           C  
ATOM    726  HB2 GLU A  45      10.818  13.433  25.329  1.00  0.00           H  
ATOM    727  HB3 GLU A  45      10.894  15.143  25.791  1.00  0.00           H  
ATOM    728  CG  GLU A  45      11.266  14.773  23.728  1.00  0.00           C  
ATOM    729  HG2 GLU A  45      10.797  15.644  23.269  1.00  0.00           H  
ATOM    730  HG3 GLU A  45      11.159  13.936  23.039  1.00  0.00           H  
ATOM    731  CD  GLU A  45      12.755  15.067  23.967  1.00  0.00           C  
ATOM    732  OE1 GLU A  45      13.521  14.167  24.371  1.00  0.00           O  
ATOM    733  OE2 GLU A  45      13.173  16.242  23.787  1.00  0.00           O  
ATOM    734  C   GLU A  45       8.418  13.405  24.122  1.00  0.00           C  
ATOM    735  O   GLU A  45       7.889  13.612  23.029  1.00  0.00           O  
ATOM    736  N   ALA A  46       8.398  12.196  24.687  1.00  0.00           N  
ATOM    737  H   ALA A  46       8.853  12.092  25.583  1.00  0.00           H  
ATOM    738  CA  ALA A  46       7.827  10.995  24.072  1.00  0.00           C  
ATOM    739  HA  ALA A  46       8.302  10.828  23.105  1.00  0.00           H  
ATOM    740  CB  ALA A  46       8.161   9.813  24.991  1.00  0.00           C  
ATOM    741  HB1 ALA A  46       7.760   8.886  24.583  1.00  0.00           H  
ATOM    742  HB2 ALA A  46       7.719   9.988  25.972  1.00  0.00           H  
ATOM    743  HB3 ALA A  46       9.242   9.711  25.091  1.00  0.00           H  
ATOM    744  C   ALA A  46       6.308  11.103  23.817  1.00  0.00           C  
ATOM    745  O   ALA A  46       5.755  10.333  23.026  1.00  0.00           O  
ATOM    746  N   ALA A  47       5.625  12.058  24.460  1.00  0.00           N  
ATOM    747  H   ALA A  47       6.136  12.671  25.079  1.00  0.00           H  
ATOM    748  CA  ALA A  47       4.193  12.311  24.308  1.00  0.00           C  
ATOM    749  HA  ALA A  47       3.696  11.385  24.019  1.00  0.00           H  
ATOM    750  CB  ALA A  47       3.644  12.726  25.677  1.00  0.00           C  
ATOM    751  HB1 ALA A  47       2.566  12.870  25.611  1.00  0.00           H  
ATOM    752  HB2 ALA A  47       4.102  13.657  26.008  1.00  0.00           H  
ATOM    753  HB3 ALA A  47       3.864  11.935  26.394  1.00  0.00           H  
ATOM    754  C   ALA A  47       3.861  13.344  23.210  1.00  0.00           C  
ATOM    755  O   ALA A  47       2.713  13.380  22.758  1.00  0.00           O  
ATOM    756  N   VAL A  48       4.832  14.156  22.760  1.00  0.00           N  
ATOM    757  H   VAL A  48       5.740  14.083  23.196  1.00  0.00           H  
ATOM    758  CA  VAL A  48       4.656  15.127  21.651  1.00  0.00           C  
ATOM    759  HA  VAL A  48       3.591  15.232  21.442  1.00  0.00           H  
ATOM    760  CB  VAL A  48       5.136  16.534  22.075  1.00  0.00           C  
ATOM    761  HB  VAL A  48       4.601  16.806  22.985  1.00  0.00           H  
ATOM    762  CG1 VAL A  48       6.635  16.615  22.384  1.00  0.00           C  
ATOM    763 HG11 VAL A  48       6.869  15.980  23.238  1.00  0.00           H  
ATOM    764 HG12 VAL A  48       6.894  17.638  22.656  1.00  0.00           H  
ATOM    765 HG13 VAL A  48       7.239  16.313  21.529  1.00  0.00           H  
ATOM    766  CG2 VAL A  48       4.800  17.594  21.024  1.00  0.00           C  
ATOM    767 HG21 VAL A  48       3.736  17.552  20.790  1.00  0.00           H  
ATOM    768 HG22 VAL A  48       5.017  18.589  21.411  1.00  0.00           H  
ATOM    769 HG23 VAL A  48       5.379  17.442  20.113  1.00  0.00           H  
ATOM    770  C   VAL A  48       5.284  14.648  20.336  1.00  0.00           C  
ATOM    771  O   VAL A  48       4.765  14.970  19.270  1.00  0.00           O  
ATOM    772  N   MET A  49       6.333  13.814  20.374  1.00  0.00           N  
ATOM    773  H   MET A  49       6.723  13.594  21.279  1.00  0.00           H  
ATOM    774  CA  MET A  49       7.074  13.325  19.193  1.00  0.00           C  
ATOM    775  HA  MET A  49       7.213  14.185  18.538  1.00  0.00           H  
ATOM    776  CB  MET A  49       8.486  12.858  19.606  1.00  0.00           C  
ATOM    777  HB2 MET A  49       8.949  12.331  18.770  1.00  0.00           H  
ATOM    778  HB3 MET A  49       8.425  12.167  20.447  1.00  0.00           H  
ATOM    779  CG  MET A  49       9.431  14.014  19.945  1.00  0.00           C  
ATOM    780  HG2 MET A  49       9.110  14.481  20.876  1.00  0.00           H  
ATOM    781  HG3 MET A  49       9.374  14.756  19.148  1.00  0.00           H  
ATOM    782  SD  MET A  49      11.157  13.487  20.098  1.00  0.00           S  
ATOM    783  CE  MET A  49      11.983  15.095  20.221  1.00  0.00           C  
ATOM    784  HE1 MET A  49      13.050  14.939  20.385  1.00  0.00           H  
ATOM    785  HE2 MET A  49      11.557  15.662  21.049  1.00  0.00           H  
ATOM    786  HE3 MET A  49      11.836  15.653  19.296  1.00  0.00           H  
ATOM    787  C   MET A  49       6.334  12.295  18.297  1.00  0.00           C  
ATOM    788  O   MET A  49       6.961  11.409  17.712  1.00  0.00           O  
ATOM    789  N   LYS A  50       5.009  12.424  18.146  1.00  0.00           N  
ATOM    790  H   LYS A  50       4.572  13.147  18.699  1.00  0.00           H  
ATOM    791  CA  LYS A  50       4.204  11.832  17.055  1.00  0.00           C  
ATOM    792  HA  LYS A  50       4.867  11.615  16.217  1.00  0.00           H  
ATOM    793  CB  LYS A  50       3.559  10.500  17.485  1.00  0.00           C  
ATOM    794  HB2 LYS A  50       2.908  10.173  16.674  1.00  0.00           H  
ATOM    795  HB3 LYS A  50       2.953  10.654  18.378  1.00  0.00           H  
ATOM    796  CG  LYS A  50       4.579   9.378  17.752  1.00  0.00           C  
ATOM    797  HG2 LYS A  50       5.211   9.645  18.599  1.00  0.00           H  
ATOM    798  HG3 LYS A  50       5.208   9.241  16.873  1.00  0.00           H  
ATOM    799  CD  LYS A  50       3.867   8.058  18.067  1.00  0.00           C  
ATOM    800  HD2 LYS A  50       3.299   8.183  18.989  1.00  0.00           H  
ATOM    801  HD3 LYS A  50       3.186   7.822  17.249  1.00  0.00           H  
ATOM    802  CE  LYS A  50       4.871   6.913  18.237  1.00  0.00           C  
ATOM    803  HE2 LYS A  50       5.545   7.157  19.057  1.00  0.00           H  
ATOM    804  HE3 LYS A  50       5.462   6.816  17.326  1.00  0.00           H  
ATOM    805  NZ  LYS A  50       4.184   5.631  18.520  1.00  0.00           N  
ATOM    806  HZ1 LYS A  50       3.557   5.712  19.308  1.00  0.00           H  
ATOM    807  HZ2 LYS A  50       4.855   4.903  18.715  1.00  0.00           H  
ATOM    808  HZ3 LYS A  50       3.589   5.346  17.755  1.00  0.00           H  
ATOM    809  C   LYS A  50       3.149  12.812  16.504  1.00  0.00           C  
ATOM    810  O   LYS A  50       2.996  12.901  15.285  1.00  0.00           O  
ATOM    811  N   GLU A  51       2.526  13.647  17.344  1.00  0.00           N  
ATOM    812  H   GLU A  51       2.619  13.471  18.334  1.00  0.00           H  
ATOM    813  CA  GLU A  51       1.650  14.766  16.911  1.00  0.00           C  
ATOM    814  HA  GLU A  51       0.790  14.362  16.376  1.00  0.00           H  
ATOM    815  CB  GLU A  51       1.150  15.549  18.147  1.00  0.00           C  
ATOM    816  HB2 GLU A  51       1.945  15.579  18.893  1.00  0.00           H  
ATOM    817  HB3 GLU A  51       0.944  16.583  17.871  1.00  0.00           H  
ATOM    818  CG  GLU A  51      -0.127  14.974  18.780  1.00  0.00           C  
ATOM    819  HG2 GLU A  51      -0.235  15.402  19.776  1.00  0.00           H  
ATOM    820  HG3 GLU A  51      -0.020  13.894  18.877  1.00  0.00           H  
ATOM    821  CD  GLU A  51      -1.376  15.315  17.959  1.00  0.00           C  
ATOM    822  OE1 GLU A  51      -2.047  16.342  18.235  1.00  0.00           O  
ATOM    823  OE2 GLU A  51      -1.710  14.548  17.025  1.00  0.00           O  
ATOM    824  C   GLU A  51       2.336  15.751  15.942  1.00  0.00           C  
ATOM    825  O   GLU A  51       1.647  16.420  15.168  1.00  0.00           O  
ATOM    826  N   ILE A  52       3.674  15.830  15.965  1.00  0.00           N  
ATOM    827  H   ILE A  52       4.144  15.333  16.708  1.00  0.00           H  
ATOM    828  CA  ILE A  52       4.491  16.650  15.050  1.00  0.00           C  
ATOM    829  HA  ILE A  52       3.831  17.382  14.584  1.00  0.00           H  
ATOM    830  CB  ILE A  52       5.550  17.481  15.822  1.00  0.00           C  
ATOM    831  HB  ILE A  52       6.115  18.073  15.102  1.00  0.00           H  
ATOM    832  CG1 ILE A  52       6.563  16.692  16.684  1.00  0.00           C  
ATOM    833 HG12 ILE A  52       7.217  17.411  17.177  1.00  0.00           H  
ATOM    834 HG13 ILE A  52       6.037  16.156  17.474  1.00  0.00           H  
ATOM    835  CG2 ILE A  52       4.829  18.476  16.759  1.00  0.00           C  
ATOM    836 HG21 ILE A  52       4.115  19.074  16.193  1.00  0.00           H  
ATOM    837 HG22 ILE A  52       4.306  17.959  17.563  1.00  0.00           H  
ATOM    838 HG23 ILE A  52       5.550  19.166  17.195  1.00  0.00           H  
ATOM    839  CD1 ILE A  52       7.443  15.683  15.947  1.00  0.00           C  
ATOM    840 HD11 ILE A  52       6.863  14.817  15.630  1.00  0.00           H  
ATOM    841 HD12 ILE A  52       8.242  15.351  16.609  1.00  0.00           H  
ATOM    842 HD13 ILE A  52       7.898  16.164  15.081  1.00  0.00           H  
ATOM    843  C   ILE A  52       5.095  15.878  13.863  1.00  0.00           C  
ATOM    844  O   ILE A  52       5.753  16.483  13.022  1.00  0.00           O  
ATOM    845  N   LYS A  53       4.893  14.554  13.750  1.00  0.00           N  
ATOM    846  H   LYS A  53       4.300  14.096  14.428  1.00  0.00           H  
ATOM    847  CA  LYS A  53       5.566  13.728  12.726  1.00  0.00           C  
ATOM    848  HA  LYS A  53       6.624  13.989  12.760  1.00  0.00           H  
ATOM    849  CB  LYS A  53       5.476  12.230  13.087  1.00  0.00           C  
ATOM    850  HB2 LYS A  53       6.042  12.067  14.005  1.00  0.00           H  
ATOM    851  HB3 LYS A  53       4.438  11.978  13.304  1.00  0.00           H  
ATOM    852  CG  LYS A  53       5.958  11.242  12.001  1.00  0.00           C  
ATOM    853  HG2 LYS A  53       5.894  10.235  12.413  1.00  0.00           H  
ATOM    854  HG3 LYS A  53       5.258  11.299  11.168  1.00  0.00           H  
ATOM    855  CD  LYS A  53       7.386  11.445  11.453  1.00  0.00           C  
ATOM    856  HD2 LYS A  53       7.528  12.480  11.141  1.00  0.00           H  
ATOM    857  HD3 LYS A  53       8.135  11.232  12.215  1.00  0.00           H  
ATOM    858  CE  LYS A  53       7.600  10.517  10.250  1.00  0.00           C  
ATOM    859  HE2 LYS A  53       6.796  10.693   9.535  1.00  0.00           H  
ATOM    860  HE3 LYS A  53       7.530   9.479  10.575  1.00  0.00           H  
ATOM    861  NZ  LYS A  53       8.899  10.765   9.585  1.00  0.00           N  
ATOM    862  HZ1 LYS A  53       9.024  11.750   9.397  1.00  0.00           H  
ATOM    863  HZ2 LYS A  53       8.941  10.260   8.711  1.00  0.00           H  
ATOM    864  HZ3 LYS A  53       9.669  10.436  10.150  1.00  0.00           H  
ATOM    865  C   LYS A  53       5.056  14.036  11.311  1.00  0.00           C  
ATOM    866  O   LYS A  53       3.900  13.763  10.983  1.00  0.00           O  
ATOM    867  N   HIS A  54       5.982  14.514  10.486  1.00  0.00           N  
ATOM    868  H   HIS A  54       6.878  14.711  10.909  1.00  0.00           H  
ATOM    869  CA  HIS A  54       5.932  14.697   9.034  1.00  0.00           C  
ATOM    870  HA  HIS A  54       5.114  14.113   8.613  1.00  0.00           H  
ATOM    871  ND1 HIS A  54       4.190  16.201   6.687  1.00  0.00           N  
ATOM    872  HD1 HIS A  54       3.446  15.605   7.021  1.00  0.00           H  
ATOM    873  CG  HIS A  54       5.316  16.586   7.381  1.00  0.00           C  
ATOM    874  CB  HIS A  54       5.671  16.199   8.795  1.00  0.00           C  
ATOM    875  HB2 HIS A  54       4.838  16.510   9.425  1.00  0.00           H  
ATOM    876  HB3 HIS A  54       6.541  16.774   9.111  1.00  0.00           H  
ATOM    877  NE2 HIS A  54       5.385  17.457   5.319  1.00  0.00           N  
ATOM    878  CD2 HIS A  54       6.046  17.397   6.553  1.00  0.00           C  
ATOM    879  HD2 HIS A  54       6.971  17.893   6.806  1.00  0.00           H  
ATOM    880  CE1 HIS A  54       4.262  16.726   5.455  1.00  0.00           C  
ATOM    881  HE1 HIS A  54       3.526  16.572   4.680  1.00  0.00           H  
ATOM    882  C   HIS A  54       7.291  14.211   8.454  1.00  0.00           C  
ATOM    883  O   HIS A  54       8.242  14.075   9.232  1.00  0.00           O  
ATOM    884  N   PRO A  55       7.471  13.944   7.144  1.00  0.00           N  
ATOM    885  CA  PRO A  55       8.751  13.445   6.612  1.00  0.00           C  
ATOM    886  HA  PRO A  55       8.902  12.434   6.991  1.00  0.00           H  
ATOM    887  CD  PRO A  55       6.452  13.829   6.108  1.00  0.00           C  
ATOM    888  HD2 PRO A  55       5.541  13.355   6.474  1.00  0.00           H  
ATOM    889  HD3 PRO A  55       6.234  14.812   5.692  1.00  0.00           H  
ATOM    890  CB  PRO A  55       8.557  13.368   5.095  1.00  0.00           C  
ATOM    891  HB2 PRO A  55       9.216  12.626   4.645  1.00  0.00           H  
ATOM    892  HB3 PRO A  55       8.706  14.350   4.645  1.00  0.00           H  
ATOM    893  CG  PRO A  55       7.081  12.983   4.999  1.00  0.00           C  
ATOM    894  HG2 PRO A  55       6.965  11.925   5.233  1.00  0.00           H  
ATOM    895  HG3 PRO A  55       6.663  13.220   4.020  1.00  0.00           H  
ATOM    896  C   PRO A  55       9.976  14.289   7.002  1.00  0.00           C  
ATOM    897  O   PRO A  55      10.962  13.746   7.493  1.00  0.00           O  
ATOM    898  N   ASN A  56       9.883  15.617   6.888  1.00  0.00           N  
ATOM    899  H   ASN A  56       9.046  15.991   6.464  1.00  0.00           H  
ATOM    900  CA  ASN A  56      10.962  16.558   7.221  1.00  0.00           C  
ATOM    901  HA  ASN A  56      11.907  16.091   6.944  1.00  0.00           H  
ATOM    902  CB  ASN A  56      10.799  17.807   6.333  1.00  0.00           C  
ATOM    903  HB2 ASN A  56      11.648  18.470   6.499  1.00  0.00           H  
ATOM    904  HB3 ASN A  56       9.890  18.334   6.620  1.00  0.00           H  
ATOM    905  CG  ASN A  56      10.726  17.500   4.848  1.00  0.00           C  
ATOM    906  OD1 ASN A  56       9.653  17.510   4.255  1.00  0.00           O  
ATOM    907  ND2 ASN A  56      11.830  17.158   4.225  1.00  0.00           N  
ATOM    908 HD21 ASN A  56      11.771  16.909   3.248  1.00  0.00           H  
ATOM    909 HD22 ASN A  56      12.700  17.117   4.737  1.00  0.00           H  
ATOM    910  C   ASN A  56      11.078  16.883   8.736  1.00  0.00           C  
ATOM    911  O   ASN A  56      11.791  17.811   9.110  1.00  0.00           O  
ATOM    912  N   LEU A  57      10.378  16.147   9.610  1.00  0.00           N  
ATOM    913  H   LEU A  57       9.851  15.363   9.254  1.00  0.00           H  
ATOM    914  CA  LEU A  57      10.397  16.297  11.077  1.00  0.00           C  
ATOM    915  HA  LEU A  57      11.198  16.979  11.361  1.00  0.00           H  
ATOM    916  CB  LEU A  57       9.054  16.902  11.550  1.00  0.00           C  
ATOM    917  HB2 LEU A  57       9.032  16.910  12.640  1.00  0.00           H  
ATOM    918  HB3 LEU A  57       8.247  16.250  11.217  1.00  0.00           H  
ATOM    919  CG  LEU A  57       8.768  18.339  11.061  1.00  0.00           C  
ATOM    920  HG  LEU A  57       8.800  18.364   9.972  1.00  0.00           H  
ATOM    921  CD1 LEU A  57       7.372  18.780  11.497  1.00  0.00           C  
ATOM    922 HD11 LEU A  57       6.620  18.105  11.089  1.00  0.00           H  
ATOM    923 HD12 LEU A  57       7.303  18.767  12.585  1.00  0.00           H  
ATOM    924 HD13 LEU A  57       7.169  19.788  11.136  1.00  0.00           H  
ATOM    925  CD2 LEU A  57       9.754  19.372  11.612  1.00  0.00           C  
ATOM    926 HD21 LEU A  57       9.728  19.372  12.702  1.00  0.00           H  
ATOM    927 HD22 LEU A  57      10.766  19.154  11.271  1.00  0.00           H  
ATOM    928 HD23 LEU A  57       9.485  20.371  11.268  1.00  0.00           H  
ATOM    929  C   LEU A  57      10.717  14.951  11.767  1.00  0.00           C  
ATOM    930  O   LEU A  57      10.814  13.908  11.112  1.00  0.00           O  
ATOM    931  N   VAL A  58      10.940  14.978  13.082  1.00  0.00           N  
ATOM    932  H   VAL A  58      10.842  15.866  13.553  1.00  0.00           H  
ATOM    933  CA  VAL A  58      11.334  13.807  13.899  1.00  0.00           C  
ATOM    934  HA  VAL A  58      11.995  13.187  13.294  1.00  0.00           H  
ATOM    935  CB  VAL A  58      12.160  14.297  15.116  1.00  0.00           C  
ATOM    936  HB  VAL A  58      12.840  15.066  14.749  1.00  0.00           H  
ATOM    937  CG1 VAL A  58      11.306  14.921  16.227  1.00  0.00           C  
ATOM    938 HG11 VAL A  58      11.956  15.390  16.966  1.00  0.00           H  
ATOM    939 HG12 VAL A  58      10.647  15.682  15.809  1.00  0.00           H  
ATOM    940 HG13 VAL A  58      10.699  14.163  16.721  1.00  0.00           H  
ATOM    941  CG2 VAL A  58      13.042  13.212  15.746  1.00  0.00           C  
ATOM    942 HG21 VAL A  58      13.741  13.677  16.441  1.00  0.00           H  
ATOM    943 HG22 VAL A  58      12.447  12.486  16.300  1.00  0.00           H  
ATOM    944 HG23 VAL A  58      13.617  12.705  14.971  1.00  0.00           H  
ATOM    945  C   VAL A  58      10.137  12.925  14.311  1.00  0.00           C  
ATOM    946  O   VAL A  58       8.978  13.338  14.216  1.00  0.00           O  
ATOM    947  N   GLN A  59      10.417  11.720  14.820  1.00  0.00           N  
ATOM    948  H   GLN A  59      11.384  11.429  14.839  1.00  0.00           H  
ATOM    949  CA  GLN A  59       9.497  10.984  15.699  1.00  0.00           C  
ATOM    950  HA  GLN A  59       8.913  11.716  16.257  1.00  0.00           H  
ATOM    951  CB  GLN A  59       8.507  10.119  14.901  1.00  0.00           C  
ATOM    952  HB2 GLN A  59       7.865   9.597  15.611  1.00  0.00           H  
ATOM    953  HB3 GLN A  59       7.869  10.775  14.309  1.00  0.00           H  
ATOM    954  CG  GLN A  59       9.162   9.073  13.979  1.00  0.00           C  
ATOM    955  HG2 GLN A  59       9.732   9.593  13.210  1.00  0.00           H  
ATOM    956  HG3 GLN A  59       9.849   8.447  14.548  1.00  0.00           H  
ATOM    957  CD  GLN A  59       8.136   8.169  13.301  1.00  0.00           C  
ATOM    958  OE1 GLN A  59       7.040   7.930  13.796  1.00  0.00           O  
ATOM    959  NE2 GLN A  59       8.449   7.609  12.154  1.00  0.00           N  
ATOM    960 HE21 GLN A  59       9.376   7.718  11.767  1.00  0.00           H  
ATOM    961 HE22 GLN A  59       7.790   6.964  11.742  1.00  0.00           H  
ATOM    962  C   GLN A  59      10.224  10.110  16.733  1.00  0.00           C  
ATOM    963  O   GLN A  59      11.402   9.767  16.586  1.00  0.00           O  
ATOM    964  N   LEU A  60       9.472   9.705  17.755  1.00  0.00           N  
ATOM    965  H   LEU A  60       8.535  10.077  17.798  1.00  0.00           H  
ATOM    966  CA  LEU A  60       9.811   8.617  18.673  1.00  0.00           C  
ATOM    967  HA  LEU A  60      10.829   8.756  19.037  1.00  0.00           H  
ATOM    968  CB  LEU A  60       8.833   8.695  19.863  1.00  0.00           C  
ATOM    969  HB2 LEU A  60       8.868   9.693  20.300  1.00  0.00           H  
ATOM    970  HB3 LEU A  60       7.822   8.552  19.484  1.00  0.00           H  
ATOM    971  CG  LEU A  60       9.087   7.661  20.974  1.00  0.00           C  
ATOM    972  HG  LEU A  60       9.237   6.674  20.538  1.00  0.00           H  
ATOM    973  CD1 LEU A  60      10.310   8.039  21.808  1.00  0.00           C  
ATOM    974 HD11 LEU A  60      10.491   7.266  22.554  1.00  0.00           H  
ATOM    975 HD12 LEU A  60      11.194   8.101  21.174  1.00  0.00           H  
ATOM    976 HD13 LEU A  60      10.158   8.997  22.305  1.00  0.00           H  
ATOM    977  CD2 LEU A  60       7.873   7.584  21.897  1.00  0.00           C  
ATOM    978 HD21 LEU A  60       7.018   7.197  21.343  1.00  0.00           H  
ATOM    979 HD22 LEU A  60       7.630   8.575  22.280  1.00  0.00           H  
ATOM    980 HD23 LEU A  60       8.075   6.903  22.724  1.00  0.00           H  
ATOM    981  C   LEU A  60       9.695   7.258  17.956  1.00  0.00           C  
ATOM    982  O   LEU A  60       8.720   7.012  17.244  1.00  0.00           O  
ATOM    983  N   LEU A  61      10.643   6.355  18.195  1.00  0.00           N  
ATOM    984  H   LEU A  61      11.426   6.649  18.762  1.00  0.00           H  
ATOM    985  CA  LEU A  61      10.663   4.982  17.664  1.00  0.00           C  
ATOM    986  HA  LEU A  61       9.761   4.804  17.078  1.00  0.00           H  
ATOM    987  CB  LEU A  61      11.884   4.834  16.737  1.00  0.00           C  
ATOM    988  HB2 LEU A  61      11.933   3.799  16.399  1.00  0.00           H  
ATOM    989  HB3 LEU A  61      12.793   5.008  17.313  1.00  0.00           H  
ATOM    990  CG  LEU A  61      11.895   5.755  15.503  1.00  0.00           C  
ATOM    991  HG  LEU A  61      11.855   6.797  15.820  1.00  0.00           H  
ATOM    992  CD1 LEU A  61      13.191   5.542  14.732  1.00  0.00           C  
ATOM    993 HD11 LEU A  61      13.313   4.494  14.457  1.00  0.00           H  
ATOM    994 HD12 LEU A  61      14.038   5.845  15.349  1.00  0.00           H  
ATOM    995 HD13 LEU A  61      13.193   6.146  13.825  1.00  0.00           H  
ATOM    996  CD2 LEU A  61      10.734   5.484  14.550  1.00  0.00           C  
ATOM    997 HD21 LEU A  61      10.827   6.106  13.659  1.00  0.00           H  
ATOM    998 HD22 LEU A  61       9.786   5.731  15.027  1.00  0.00           H  
ATOM    999 HD23 LEU A  61      10.725   4.436  14.248  1.00  0.00           H  
ATOM   1000  C   LEU A  61      10.638   3.896  18.765  1.00  0.00           C  
ATOM   1001  O   LEU A  61      10.470   2.713  18.461  1.00  0.00           O  
ATOM   1002  N   GLY A  62      10.796   4.279  20.042  1.00  0.00           N  
ATOM   1003  H   GLY A  62      11.016   5.245  20.238  1.00  0.00           H  
ATOM   1004  CA  GLY A  62      10.589   3.403  21.207  1.00  0.00           C  
ATOM   1005  HA2 GLY A  62       9.520   3.288  21.386  1.00  0.00           H  
ATOM   1006  HA3 GLY A  62      11.010   2.421  20.992  1.00  0.00           H  
ATOM   1007  C   GLY A  62      11.237   3.936  22.496  1.00  0.00           C  
ATOM   1008  O   GLY A  62      12.020   4.889  22.469  1.00  0.00           O  
ATOM   1009  N   VAL A  63      10.941   3.291  23.626  1.00  0.00           N  
ATOM   1010  H   VAL A  63      10.284   2.526  23.565  1.00  0.00           H  
ATOM   1011  CA  VAL A  63      11.582   3.540  24.936  1.00  0.00           C  
ATOM   1012  HA  VAL A  63      12.523   4.067  24.782  1.00  0.00           H  
ATOM   1013  CB  VAL A  63      10.710   4.410  25.868  1.00  0.00           C  
ATOM   1014  HB  VAL A  63      11.167   4.396  26.858  1.00  0.00           H  
ATOM   1015  CG1 VAL A  63      10.668   5.867  25.402  1.00  0.00           C  
ATOM   1016 HG11 VAL A  63      11.687   6.247  25.324  1.00  0.00           H  
ATOM   1017 HG12 VAL A  63      10.130   6.474  26.129  1.00  0.00           H  
ATOM   1018 HG13 VAL A  63      10.176   5.947  24.432  1.00  0.00           H  
ATOM   1019  CG2 VAL A  63       9.269   3.914  26.024  1.00  0.00           C  
ATOM   1020 HG21 VAL A  63       8.730   4.531  26.744  1.00  0.00           H  
ATOM   1021 HG22 VAL A  63       8.745   3.949  25.069  1.00  0.00           H  
ATOM   1022 HG23 VAL A  63       9.267   2.889  26.393  1.00  0.00           H  
ATOM   1023  C   VAL A  63      11.934   2.223  25.628  1.00  0.00           C  
ATOM   1024  O   VAL A  63      11.251   1.218  25.448  1.00  0.00           O  
ATOM   1025  N   CYS A  64      13.000   2.211  26.430  1.00  0.00           N  
ATOM   1026  H   CYS A  64      13.538   3.060  26.522  1.00  0.00           H  
ATOM   1027  CA  CYS A  64      13.487   1.022  27.144  1.00  0.00           C  
ATOM   1028  HA  CYS A  64      12.766   0.208  27.070  1.00  0.00           H  
ATOM   1029  CB  CYS A  64      14.799   0.565  26.482  1.00  0.00           C  
ATOM   1030  HB2 CYS A  64      15.493   1.404  26.427  1.00  0.00           H  
ATOM   1031  HB3 CYS A  64      15.264  -0.214  27.086  1.00  0.00           H  
ATOM   1032  SG  CYS A  64      14.482  -0.112  24.826  1.00  0.00           S  
ATOM   1033  HG  CYS A  64      13.655   0.853  24.414  1.00  0.00           H  
ATOM   1034  C   CYS A  64      13.695   1.320  28.640  1.00  0.00           C  
ATOM   1035  O   CYS A  64      14.583   2.103  28.986  1.00  0.00           O  
ATOM   1036  N   THR A  65      12.877   0.702  29.507  1.00  0.00           N  
ATOM   1037  H   THR A  65      12.136   0.132  29.125  1.00  0.00           H  
ATOM   1038  CA  THR A  65      12.914   0.860  30.980  1.00  0.00           C  
ATOM   1039  HA  THR A  65      13.899   1.248  31.238  1.00  0.00           H  
ATOM   1040  CB  THR A  65      11.894   1.903  31.496  1.00  0.00           C  
ATOM   1041  HB  THR A  65      12.032   2.014  32.571  1.00  0.00           H  
ATOM   1042  OG1 THR A  65      10.549   1.540  31.239  1.00  0.00           O  
ATOM   1043  HG1 THR A  65      10.022   2.177  31.728  1.00  0.00           H  
ATOM   1044  CG2 THR A  65      12.084   3.274  30.841  1.00  0.00           C  
ATOM   1045 HG21 THR A  65      11.450   4.009  31.337  1.00  0.00           H  
ATOM   1046 HG22 THR A  65      11.833   3.235  29.781  1.00  0.00           H  
ATOM   1047 HG23 THR A  65      13.119   3.592  30.959  1.00  0.00           H  
ATOM   1048  C   THR A  65      12.786  -0.471  31.746  1.00  0.00           C  
ATOM   1049  O   THR A  65      12.420  -0.489  32.928  1.00  0.00           O  
ATOM   1050  N   ARG A  66      13.086  -1.611  31.098  1.00  0.00           N  
ATOM   1051  H   ARG A  66      13.473  -1.537  30.168  1.00  0.00           H  
ATOM   1052  CA  ARG A  66      13.031  -2.965  31.690  1.00  0.00           C  
ATOM   1053  HA  ARG A  66      12.137  -2.992  32.314  1.00  0.00           H  
ATOM   1054  CB  ARG A  66      12.874  -3.997  30.549  1.00  0.00           C  
ATOM   1055  HB2 ARG A  66      12.421  -3.517  29.681  1.00  0.00           H  
ATOM   1056  HB3 ARG A  66      13.856  -4.356  30.241  1.00  0.00           H  
ATOM   1057  CG  ARG A  66      11.973  -5.199  30.885  1.00  0.00           C  
ATOM   1058  HG2 ARG A  66      11.866  -5.799  29.981  1.00  0.00           H  
ATOM   1059  HG3 ARG A  66      10.974  -4.840  31.132  1.00  0.00           H  
ATOM   1060  CD  ARG A  66      12.438  -6.112  32.032  1.00  0.00           C  
ATOM   1061  HD2 ARG A  66      12.464  -5.557  32.969  1.00  0.00           H  
ATOM   1062  HD3 ARG A  66      11.689  -6.899  32.125  1.00  0.00           H  
ATOM   1063  NE  ARG A  66      13.747  -6.727  31.762  1.00  0.00           N  
ATOM   1064  HE  ARG A  66      14.418  -6.195  31.226  1.00  0.00           H  
ATOM   1065  CZ  ARG A  66      14.165  -7.940  32.079  1.00  0.00           C  
ATOM   1066  NH1 ARG A  66      13.473  -8.811  32.751  1.00  0.00           N  
ATOM   1067 HH11 ARG A  66      12.588  -8.554  33.165  1.00  0.00           H  
ATOM   1068 HH12 ARG A  66      13.877  -9.727  32.882  1.00  0.00           H  
ATOM   1069  NH2 ARG A  66      15.345  -8.316  31.693  1.00  0.00           N  
ATOM   1070 HH21 ARG A  66      15.636  -9.265  31.881  1.00  0.00           H  
ATOM   1071 HH22 ARG A  66      15.902  -7.661  31.161  1.00  0.00           H  
ATOM   1072  C   ARG A  66      14.245  -3.261  32.572  1.00  0.00           C  
ATOM   1073  O   ARG A  66      14.099  -3.722  33.702  1.00  0.00           O  
ATOM   1074  N   GLU A  67      15.438  -2.936  32.078  1.00  0.00           N  
ATOM   1075  H   GLU A  67      15.444  -2.531  31.153  1.00  0.00           H  
ATOM   1076  CA  GLU A  67      16.723  -3.061  32.786  1.00  0.00           C  
ATOM   1077  HA  GLU A  67      16.500  -3.051  33.853  1.00  0.00           H  
ATOM   1078  CB  GLU A  67      17.416  -4.407  32.469  1.00  0.00           C  
ATOM   1079  HB2 GLU A  67      18.310  -4.452  33.091  1.00  0.00           H  
ATOM   1080  HB3 GLU A  67      16.767  -5.218  32.800  1.00  0.00           H  
ATOM   1081  CG  GLU A  67      17.834  -4.640  31.000  1.00  0.00           C  
ATOM   1082  HG2 GLU A  67      18.390  -3.777  30.634  1.00  0.00           H  
ATOM   1083  HG3 GLU A  67      18.522  -5.485  31.007  1.00  0.00           H  
ATOM   1084  CD  GLU A  67      16.657  -4.961  30.086  1.00  0.00           C  
ATOM   1085  OE1 GLU A  67      16.369  -4.168  29.148  1.00  0.00           O  
ATOM   1086  OE2 GLU A  67      16.004  -6.029  30.290  1.00  0.00           O  
ATOM   1087  C   GLU A  67      17.646  -1.862  32.471  1.00  0.00           C  
ATOM   1088  O   GLU A  67      17.527  -1.278  31.391  1.00  0.00           O  
ATOM   1089  N   PRO A  68      18.588  -1.480  33.357  1.00  0.00           N  
ATOM   1090  CA  PRO A  68      19.540  -0.398  33.097  1.00  0.00           C  
ATOM   1091  HA  PRO A  68      18.950   0.470  32.804  1.00  0.00           H  
ATOM   1092  CD  PRO A  68      18.656  -1.872  34.758  1.00  0.00           C  
ATOM   1093  HD2 PRO A  68      17.688  -2.097  35.204  1.00  0.00           H  
ATOM   1094  HD3 PRO A  68      19.311  -2.737  34.868  1.00  0.00           H  
ATOM   1095  CB  PRO A  68      20.232  -0.104  34.444  1.00  0.00           C  
ATOM   1096  HB2 PRO A  68      21.180  -0.639  34.504  1.00  0.00           H  
ATOM   1097  HB3 PRO A  68      20.358   0.969  34.590  1.00  0.00           H  
ATOM   1098  CG  PRO A  68      19.262  -0.669  35.484  1.00  0.00           C  
ATOM   1099  HG2 PRO A  68      19.778  -0.960  36.398  1.00  0.00           H  
ATOM   1100  HG3 PRO A  68      18.470   0.052  35.688  1.00  0.00           H  
ATOM   1101  C   PRO A  68      20.582  -0.733  31.999  1.00  0.00           C  
ATOM   1102  O   PRO A  68      20.901  -1.919  31.807  1.00  0.00           O  
ATOM   1103  N   PRO A  69      21.179   0.285  31.344  1.00  0.00           N  
ATOM   1104  CA  PRO A  69      20.795   1.698  31.394  1.00  0.00           C  
ATOM   1105  HA  PRO A  69      20.597   2.007  32.420  1.00  0.00           H  
ATOM   1106  CD  PRO A  69      22.324   0.114  30.466  1.00  0.00           C  
ATOM   1107  HD2 PRO A  69      22.106  -0.609  29.679  1.00  0.00           H  
ATOM   1108  HD3 PRO A  69      23.182  -0.210  31.054  1.00  0.00           H  
ATOM   1109  CB  PRO A  69      22.016   2.459  30.877  1.00  0.00           C  
ATOM   1110  HB2 PRO A  69      21.751   3.416  30.428  1.00  0.00           H  
ATOM   1111  HB3 PRO A  69      22.729   2.613  31.687  1.00  0.00           H  
ATOM   1112  CG  PRO A  69      22.600   1.486  29.858  1.00  0.00           C  
ATOM   1113  HG2 PRO A  69      23.665   1.658  29.706  1.00  0.00           H  
ATOM   1114  HG3 PRO A  69      22.065   1.595  28.914  1.00  0.00           H  
ATOM   1115  C   PRO A  69      19.546   1.980  30.540  1.00  0.00           C  
ATOM   1116  O   PRO A  69      19.282   1.292  29.554  1.00  0.00           O  
ATOM   1117  N   PHE A  70      18.745   2.981  30.914  1.00  0.00           N  
ATOM   1118  H   PHE A  70      19.005   3.540  31.714  1.00  0.00           H  
ATOM   1119  CA  PHE A  70      17.502   3.312  30.192  1.00  0.00           C  
ATOM   1120  HA  PHE A  70      17.043   2.383  29.856  1.00  0.00           H  
ATOM   1121  CB  PHE A  70      16.491   3.991  31.135  1.00  0.00           C  
ATOM   1122  HB2 PHE A  70      16.954   4.895  31.531  1.00  0.00           H  
ATOM   1123  HB3 PHE A  70      15.642   4.313  30.532  1.00  0.00           H  
ATOM   1124  CG  PHE A  70      15.934   3.178  32.301  1.00  0.00           C  
ATOM   1125  CD1 PHE A  70      16.206   1.801  32.471  1.00  0.00           C  
ATOM   1126  HD1 PHE A  70      16.821   1.267  31.763  1.00  0.00           H  
ATOM   1127  CD2 PHE A  70      15.099   3.838  33.225  1.00  0.00           C  
ATOM   1128  HD2 PHE A  70      14.882   4.888  33.093  1.00  0.00           H  
ATOM   1129  CE1 PHE A  70      15.656   1.106  33.560  1.00  0.00           C  
ATOM   1130  HE1 PHE A  70      15.851   0.052  33.693  1.00  0.00           H  
ATOM   1131  CE2 PHE A  70      14.545   3.138  34.309  1.00  0.00           C  
ATOM   1132  HE2 PHE A  70      13.895   3.646  35.006  1.00  0.00           H  
ATOM   1133  CZ  PHE A  70      14.828   1.773  34.474  1.00  0.00           C  
ATOM   1134  HZ  PHE A  70      14.395   1.230  35.300  1.00  0.00           H  
ATOM   1135  C   PHE A  70      17.772   4.150  28.926  1.00  0.00           C  
ATOM   1136  O   PHE A  70      18.713   4.952  28.887  1.00  0.00           O  
ATOM   1137  N   TYR A  71      16.916   3.977  27.909  1.00  0.00           N  
ATOM   1138  H   TYR A  71      16.142   3.343  28.051  1.00  0.00           H  
ATOM   1139  CA  TYR A  71      17.079   4.583  26.582  1.00  0.00           C  
ATOM   1140  HA  TYR A  71      17.814   5.384  26.656  1.00  0.00           H  
ATOM   1141  CB  TYR A  71      17.599   3.548  25.570  1.00  0.00           C  
ATOM   1142  HB2 TYR A  71      16.831   2.791  25.412  1.00  0.00           H  
ATOM   1143  HB3 TYR A  71      17.723   4.056  24.614  1.00  0.00           H  
ATOM   1144  CG  TYR A  71      18.916   2.854  25.879  1.00  0.00           C  
ATOM   1145  CD1 TYR A  71      20.125   3.569  25.798  1.00  0.00           C  
ATOM   1146  HD1 TYR A  71      20.117   4.628  25.591  1.00  0.00           H  
ATOM   1147  CD2 TYR A  71      18.945   1.469  26.145  1.00  0.00           C  
ATOM   1148  HD2 TYR A  71      18.027   0.905  26.211  1.00  0.00           H  
ATOM   1149  CE1 TYR A  71      21.358   2.903  25.955  1.00  0.00           C  
ATOM   1150  HE1 TYR A  71      22.286   3.450  25.874  1.00  0.00           H  
ATOM   1151  CE2 TYR A  71      20.176   0.800  26.309  1.00  0.00           C  
ATOM   1152  HE2 TYR A  71      20.200  -0.260  26.516  1.00  0.00           H  
ATOM   1153  CZ  TYR A  71      21.388   1.513  26.200  1.00  0.00           C  
ATOM   1154  OH  TYR A  71      22.575   0.862  26.334  1.00  0.00           O  
ATOM   1155  HH  TYR A  71      23.307   1.483  26.312  1.00  0.00           H  
ATOM   1156  C   TYR A  71      15.777   5.179  26.029  1.00  0.00           C  
ATOM   1157  O   TYR A  71      14.699   4.608  26.218  1.00  0.00           O  
ATOM   1158  N   ILE A  72      15.900   6.260  25.251  1.00  0.00           N  
ATOM   1159  H   ILE A  72      16.818   6.676  25.181  1.00  0.00           H  
ATOM   1160  CA  ILE A  72      14.874   6.764  24.321  1.00  0.00           C  
ATOM   1161  HA  ILE A  72      13.973   6.158  24.416  1.00  0.00           H  
ATOM   1162  CB  ILE A  72      14.488   8.239  24.611  1.00  0.00           C  
ATOM   1163  HB  ILE A  72      15.339   8.868  24.349  1.00  0.00           H  
ATOM   1164  CG1 ILE A  72      14.158   8.486  26.103  1.00  0.00           C  
ATOM   1165 HG12 ILE A  72      15.019   8.204  26.708  1.00  0.00           H  
ATOM   1166 HG13 ILE A  72      13.318   7.858  26.401  1.00  0.00           H  
ATOM   1167  CG2 ILE A  72      13.302   8.664  23.719  1.00  0.00           C  
ATOM   1168 HG21 ILE A  72      12.405   8.108  23.995  1.00  0.00           H  
ATOM   1169 HG22 ILE A  72      13.523   8.491  22.666  1.00  0.00           H  
ATOM   1170 HG23 ILE A  72      13.109   9.731  23.828  1.00  0.00           H  
ATOM   1171  CD1 ILE A  72      13.838   9.947  26.456  1.00  0.00           C  
ATOM   1172 HD11 ILE A  72      14.620  10.604  26.076  1.00  0.00           H  
ATOM   1173 HD12 ILE A  72      12.875  10.234  26.034  1.00  0.00           H  
ATOM   1174 HD13 ILE A  72      13.784  10.055  27.539  1.00  0.00           H  
ATOM   1175  C   ILE A  72      15.402   6.607  22.885  1.00  0.00           C  
ATOM   1176  O   ILE A  72      16.540   6.993  22.611  1.00  0.00           O  
ATOM   1177  N   ILE A  73      14.598   6.048  21.973  1.00  0.00           N  
ATOM   1178  H   ILE A  73      13.665   5.786  22.260  1.00  0.00           H  
ATOM   1179  CA  ILE A  73      14.968   5.771  20.572  1.00  0.00           C  
ATOM   1180  HA  ILE A  73      16.037   5.942  20.449  1.00  0.00           H  
ATOM   1181  CB  ILE A  73      14.686   4.294  20.200  1.00  0.00           C  
ATOM   1182  HB  ILE A  73      13.611   4.194  20.053  1.00  0.00           H  
ATOM   1183  CG1 ILE A  73      15.067   3.256  21.284  1.00  0.00           C  
ATOM   1184 HG12 ILE A  73      14.781   2.266  20.929  1.00  0.00           H  
ATOM   1185 HG13 ILE A  73      14.471   3.436  22.179  1.00  0.00           H  
ATOM   1186  CG2 ILE A  73      15.350   3.939  18.858  1.00  0.00           C  
ATOM   1187 HG21 ILE A  73      15.139   2.902  18.597  1.00  0.00           H  
ATOM   1188 HG22 ILE A  73      14.981   4.585  18.062  1.00  0.00           H  
ATOM   1189 HG23 ILE A  73      16.428   4.074  18.945  1.00  0.00           H  
ATOM   1190  CD1 ILE A  73      16.548   3.209  21.676  1.00  0.00           C  
ATOM   1191 HD11 ILE A  73      16.678   2.508  22.500  1.00  0.00           H  
ATOM   1192 HD12 ILE A  73      16.868   4.198  22.004  1.00  0.00           H  
ATOM   1193 HD13 ILE A  73      17.150   2.881  20.828  1.00  0.00           H  
ATOM   1194  C   ILE A  73      14.209   6.728  19.634  1.00  0.00           C  
ATOM   1195  O   ILE A  73      12.985   6.866  19.733  1.00  0.00           O  
ATOM   1196  N   THR A  74      14.927   7.392  18.722  1.00  0.00           N  
ATOM   1197  H   THR A  74      15.918   7.206  18.673  1.00  0.00           H  
ATOM   1198  CA  THR A  74      14.412   8.504  17.893  1.00  0.00           C  
ATOM   1199  HA  THR A  74      13.324   8.448  17.863  1.00  0.00           H  
ATOM   1200  CB  THR A  74      14.795   9.866  18.499  1.00  0.00           C  
ATOM   1201  HB  THR A  74      14.440  10.653  17.835  1.00  0.00           H  
ATOM   1202  OG1 THR A  74      16.191   9.987  18.639  1.00  0.00           O  
ATOM   1203  HG1 THR A  74      16.535   9.144  18.942  1.00  0.00           H  
ATOM   1204  CG2 THR A  74      14.180  10.094  19.882  1.00  0.00           C  
ATOM   1205 HG21 THR A  74      14.398  11.116  20.193  1.00  0.00           H  
ATOM   1206 HG22 THR A  74      14.602   9.404  20.613  1.00  0.00           H  
ATOM   1207 HG23 THR A  74      13.099   9.961  19.838  1.00  0.00           H  
ATOM   1208  C   THR A  74      14.894   8.436  16.441  1.00  0.00           C  
ATOM   1209  O   THR A  74      15.924   7.826  16.150  1.00  0.00           O  
ATOM   1210  N   GLU A  75      14.127   9.027  15.519  1.00  0.00           N  
ATOM   1211  H   GLU A  75      13.279   9.481  15.827  1.00  0.00           H  
ATOM   1212  CA  GLU A  75      14.385   8.982  14.066  1.00  0.00           C  
ATOM   1213  HA  GLU A  75      14.724   7.979  13.808  1.00  0.00           H  
ATOM   1214  CB  GLU A  75      13.041   9.217  13.354  1.00  0.00           C  
ATOM   1215  HB2 GLU A  75      12.697  10.236  13.530  1.00  0.00           H  
ATOM   1216  HB3 GLU A  75      12.297   8.558  13.801  1.00  0.00           H  
ATOM   1217  CG  GLU A  75      13.080   8.951  11.847  1.00  0.00           C  
ATOM   1218  HG2 GLU A  75      13.466   7.946  11.678  1.00  0.00           H  
ATOM   1219  HG3 GLU A  75      13.744   9.675  11.375  1.00  0.00           H  
ATOM   1220  CD  GLU A  75      11.674   9.066  11.242  1.00  0.00           C  
ATOM   1221  OE1 GLU A  75      10.998   8.025  11.054  1.00  0.00           O  
ATOM   1222  OE2 GLU A  75      11.224  10.199  10.944  1.00  0.00           O  
ATOM   1223  C   GLU A  75      15.475   9.987  13.619  1.00  0.00           C  
ATOM   1224  O   GLU A  75      15.341  11.192  13.840  1.00  0.00           O  
ATOM   1225  N   PHE A  76      16.536   9.500  12.963  1.00  0.00           N  
ATOM   1226  H   PHE A  76      16.567   8.509  12.770  1.00  0.00           H  
ATOM   1227  CA  PHE A  76      17.778  10.234  12.686  1.00  0.00           C  
ATOM   1228  HA  PHE A  76      17.586  11.302  12.789  1.00  0.00           H  
ATOM   1229  CB  PHE A  76      18.794   9.813  13.760  1.00  0.00           C  
ATOM   1230  HB2 PHE A  76      18.284   9.760  14.722  1.00  0.00           H  
ATOM   1231  HB3 PHE A  76      19.169   8.813  13.542  1.00  0.00           H  
ATOM   1232  CG  PHE A  76      19.958  10.769  13.941  1.00  0.00           C  
ATOM   1233  CD1 PHE A  76      19.756  12.000  14.587  1.00  0.00           C  
ATOM   1234  HD1 PHE A  76      18.766  12.246  14.941  1.00  0.00           H  
ATOM   1235  CD2 PHE A  76      21.249  10.425  13.512  1.00  0.00           C  
ATOM   1236  HD2 PHE A  76      21.418   9.474  13.028  1.00  0.00           H  
ATOM   1237  CE1 PHE A  76      20.829  12.886  14.795  1.00  0.00           C  
ATOM   1238  HE1 PHE A  76      20.664  13.827  15.300  1.00  0.00           H  
ATOM   1239  CE2 PHE A  76      22.328  11.311  13.712  1.00  0.00           C  
ATOM   1240  HE2 PHE A  76      23.313  11.031  13.368  1.00  0.00           H  
ATOM   1241  CZ  PHE A  76      22.122  12.544  14.360  1.00  0.00           C  
ATOM   1242  HZ  PHE A  76      22.943  13.225  14.528  1.00  0.00           H  
ATOM   1243  C   PHE A  76      18.308   9.989  11.257  1.00  0.00           C  
ATOM   1244  O   PHE A  76      17.684   9.279  10.472  1.00  0.00           O  
ATOM   1245  N   MET A  77      19.450  10.582  10.883  1.00  0.00           N  
ATOM   1246  H   MET A  77      19.986  11.083  11.577  1.00  0.00           H  
ATOM   1247  CA  MET A  77      20.044  10.445   9.540  1.00  0.00           C  
ATOM   1248  HA  MET A  77      19.614   9.572   9.050  1.00  0.00           H  
ATOM   1249  CB  MET A  77      19.712  11.664   8.671  1.00  0.00           C  
ATOM   1250  HB2 MET A  77      20.065  11.457   7.661  1.00  0.00           H  
ATOM   1251  HB3 MET A  77      20.253  12.535   9.042  1.00  0.00           H  
ATOM   1252  CG  MET A  77      18.216  11.990   8.614  1.00  0.00           C  
ATOM   1253  HG2 MET A  77      17.929  12.476   9.546  1.00  0.00           H  
ATOM   1254  HG3 MET A  77      17.652  11.063   8.515  1.00  0.00           H  
ATOM   1255  SD  MET A  77      17.764  13.065   7.231  1.00  0.00           S  
ATOM   1256  CE  MET A  77      17.721  11.811   5.921  1.00  0.00           C  
ATOM   1257  HE1 MET A  77      18.593  11.162   6.002  1.00  0.00           H  
ATOM   1258  HE2 MET A  77      17.731  12.290   4.942  1.00  0.00           H  
ATOM   1259  HE3 MET A  77      16.822  11.203   6.021  1.00  0.00           H  
ATOM   1260  C   MET A  77      21.567  10.236   9.536  1.00  0.00           C  
ATOM   1261  O   MET A  77      22.270  10.661  10.450  1.00  0.00           O  
ATOM   1262  N   THR A  78      22.060   9.611   8.462  1.00  0.00           N  
ATOM   1263  H   THR A  78      21.366   9.301   7.798  1.00  0.00           H  
ATOM   1264  CA  THR A  78      23.426   9.077   8.288  1.00  0.00           C  
ATOM   1265  HA  THR A  78      23.511   8.168   8.883  1.00  0.00           H  
ATOM   1266  CB  THR A  78      23.667   8.694   6.814  1.00  0.00           C  
ATOM   1267  HB  THR A  78      23.678   9.603   6.213  1.00  0.00           H  
ATOM   1268  OG1 THR A  78      22.668   7.830   6.303  1.00  0.00           O  
ATOM   1269  HG1 THR A  78      21.798   8.156   6.544  1.00  0.00           H  
ATOM   1270  CG2 THR A  78      24.981   7.941   6.602  1.00  0.00           C  
ATOM   1271 HG21 THR A  78      24.990   7.035   7.208  1.00  0.00           H  
ATOM   1272 HG22 THR A  78      25.832   8.566   6.872  1.00  0.00           H  
ATOM   1273 HG23 THR A  78      25.078   7.666   5.551  1.00  0.00           H  
ATOM   1274  C   THR A  78      24.554  10.008   8.750  1.00  0.00           C  
ATOM   1275  O   THR A  78      25.450   9.555   9.467  1.00  0.00           O  
ATOM   1276  N   TYR A  79      24.548  11.289   8.365  1.00  0.00           N  
ATOM   1277  H   TYR A  79      23.776  11.644   7.818  1.00  0.00           H  
ATOM   1278  CA  TYR A  79      25.701  12.187   8.559  1.00  0.00           C  
ATOM   1279  HA  TYR A  79      26.599  11.575   8.643  1.00  0.00           H  
ATOM   1280  CB  TYR A  79      25.878  13.076   7.317  1.00  0.00           C  
ATOM   1281  HB2 TYR A  79      25.082  13.821   7.304  1.00  0.00           H  
ATOM   1282  HB3 TYR A  79      26.823  13.611   7.415  1.00  0.00           H  
ATOM   1283  CG  TYR A  79      25.883  12.320   5.997  1.00  0.00           C  
ATOM   1284  CD1 TYR A  79      25.061  12.749   4.939  1.00  0.00           C  
ATOM   1285  HD1 TYR A  79      24.473  13.648   5.048  1.00  0.00           H  
ATOM   1286  CD2 TYR A  79      26.680  11.169   5.831  1.00  0.00           C  
ATOM   1287  HD2 TYR A  79      27.328  10.838   6.629  1.00  0.00           H  
ATOM   1288  CE1 TYR A  79      24.985  12.005   3.746  1.00  0.00           C  
ATOM   1289  HE1 TYR A  79      24.340  12.335   2.945  1.00  0.00           H  
ATOM   1290  CE2 TYR A  79      26.604  10.416   4.643  1.00  0.00           C  
ATOM   1291  HE2 TYR A  79      27.182   9.510   4.532  1.00  0.00           H  
ATOM   1292  CZ  TYR A  79      25.740  10.819   3.606  1.00  0.00           C  
ATOM   1293  OH  TYR A  79      25.604  10.040   2.499  1.00  0.00           O  
ATOM   1294  HH  TYR A  79      24.878  10.356   1.956  1.00  0.00           H  
ATOM   1295  C   TYR A  79      25.647  13.021   9.848  1.00  0.00           C  
ATOM   1296  O   TYR A  79      26.628  13.703  10.167  1.00  0.00           O  
ATOM   1297  N   GLY A  80      24.538  12.948  10.594  1.00  0.00           N  
ATOM   1298  H   GLY A  80      23.812  12.315  10.294  1.00  0.00           H  
ATOM   1299  CA  GLY A  80      24.223  13.867  11.687  1.00  0.00           C  
ATOM   1300  HA2 GLY A  80      25.098  14.000  12.323  1.00  0.00           H  
ATOM   1301  HA3 GLY A  80      23.424  13.440  12.293  1.00  0.00           H  
ATOM   1302  C   GLY A  80      23.740  15.230  11.179  1.00  0.00           C  
ATOM   1303  O   GLY A  80      23.127  15.319  10.109  1.00  0.00           O  
ATOM   1304  N   ASN A  81      23.984  16.288  11.961  1.00  0.00           N  
ATOM   1305  H   ASN A  81      24.539  16.161  12.795  1.00  0.00           H  
ATOM   1306  CA  ASN A  81      23.592  17.651  11.582  1.00  0.00           C  
ATOM   1307  HA  ASN A  81      22.614  17.574  11.108  1.00  0.00           H  
ATOM   1308  CB  ASN A  81      23.410  18.526  12.837  1.00  0.00           C  
ATOM   1309  HB2 ASN A  81      22.735  18.029  13.534  1.00  0.00           H  
ATOM   1310  HB3 ASN A  81      22.946  19.465  12.535  1.00  0.00           H  
ATOM   1311  CG  ASN A  81      24.713  18.860  13.538  1.00  0.00           C  
ATOM   1312  OD1 ASN A  81      25.510  19.663  13.084  1.00  0.00           O  
ATOM   1313  ND2 ASN A  81      24.992  18.253  14.661  1.00  0.00           N  
ATOM   1314 HD21 ASN A  81      25.933  18.341  15.017  1.00  0.00           H  
ATOM   1315 HD22 ASN A  81      24.287  17.688  15.114  1.00  0.00           H  
ATOM   1316  C   ASN A  81      24.532  18.274  10.533  1.00  0.00           C  
ATOM   1317  O   ASN A  81      25.701  17.905  10.438  1.00  0.00           O  
ATOM   1318  N   LEU A  82      24.042  19.256   9.773  1.00  0.00           N  
ATOM   1319  H   LEU A  82      23.068  19.497   9.889  1.00  0.00           H  
ATOM   1320  CA  LEU A  82      24.779  19.937   8.706  1.00  0.00           C  
ATOM   1321  HA  LEU A  82      25.025  19.195   7.947  1.00  0.00           H  
ATOM   1322  CB  LEU A  82      23.852  20.994   8.070  1.00  0.00           C  
ATOM   1323  HB2 LEU A  82      22.978  20.484   7.662  1.00  0.00           H  
ATOM   1324  HB3 LEU A  82      23.512  21.667   8.857  1.00  0.00           H  
ATOM   1325  CG  LEU A  82      24.492  21.847   6.956  1.00  0.00           C  
ATOM   1326  HG  LEU A  82      25.342  22.397   7.361  1.00  0.00           H  
ATOM   1327  CD1 LEU A  82      24.970  21.007   5.769  1.00  0.00           C  
ATOM   1328 HD11 LEU A  82      24.141  20.421   5.374  1.00  0.00           H  
ATOM   1329 HD12 LEU A  82      25.347  21.663   4.984  1.00  0.00           H  
ATOM   1330 HD13 LEU A  82      25.777  20.343   6.079  1.00  0.00           H  
ATOM   1331  CD2 LEU A  82      23.474  22.866   6.445  1.00  0.00           C  
ATOM   1332 HD21 LEU A  82      22.627  22.359   5.984  1.00  0.00           H  
ATOM   1333 HD22 LEU A  82      23.117  23.483   7.270  1.00  0.00           H  
ATOM   1334 HD23 LEU A  82      23.946  23.512   5.704  1.00  0.00           H  
ATOM   1335  C   LEU A  82      26.103  20.552   9.197  1.00  0.00           C  
ATOM   1336  O   LEU A  82      27.112  20.488   8.489  1.00  0.00           O  
ATOM   1337  N   LEU A  83      26.133  21.082  10.422  1.00  0.00           N  
ATOM   1338  H   LEU A  83      25.282  21.052  10.966  1.00  0.00           H  
ATOM   1339  CA  LEU A  83      27.331  21.678  11.031  1.00  0.00           C  
ATOM   1340  HA  LEU A  83      27.809  22.296  10.271  1.00  0.00           H  
ATOM   1341  CB  LEU A  83      26.878  22.586  12.188  1.00  0.00           C  
ATOM   1342  HB2 LEU A  83      26.810  21.986  13.096  1.00  0.00           H  
ATOM   1343  HB3 LEU A  83      25.881  22.978  11.989  1.00  0.00           H  
ATOM   1344  CG  LEU A  83      27.816  23.777  12.434  1.00  0.00           C  
ATOM   1345  HG  LEU A  83      28.855  23.446  12.415  1.00  0.00           H  
ATOM   1346  CD1 LEU A  83      27.632  24.887  11.393  1.00  0.00           C  
ATOM   1347 HD11 LEU A  83      28.324  25.698  11.615  1.00  0.00           H  
ATOM   1348 HD12 LEU A  83      26.613  25.272  11.426  1.00  0.00           H  
ATOM   1349 HD13 LEU A  83      27.855  24.513  10.393  1.00  0.00           H  
ATOM   1350  CD2 LEU A  83      27.520  24.365  13.808  1.00  0.00           C  
ATOM   1351 HD21 LEU A  83      26.481  24.692  13.864  1.00  0.00           H  
ATOM   1352 HD22 LEU A  83      28.188  25.210  13.971  1.00  0.00           H  
ATOM   1353 HD23 LEU A  83      27.706  23.620  14.581  1.00  0.00           H  
ATOM   1354  C   LEU A  83      28.386  20.636  11.479  1.00  0.00           C  
ATOM   1355  O   LEU A  83      29.528  21.006  11.754  1.00  0.00           O  
ATOM   1356  N   ASP A  84      28.034  19.342  11.499  1.00  0.00           N  
ATOM   1357  H   ASP A  84      27.055  19.127  11.371  1.00  0.00           H  
ATOM   1358  CA  ASP A  84      28.951  18.192  11.556  1.00  0.00           C  
ATOM   1359  HA  ASP A  84      29.949  18.581  11.758  1.00  0.00           H  
ATOM   1360  CB  ASP A  84      28.601  17.262  12.726  1.00  0.00           C  
ATOM   1361  HB2 ASP A  84      29.283  16.411  12.721  1.00  0.00           H  
ATOM   1362  HB3 ASP A  84      27.589  16.890  12.561  1.00  0.00           H  
ATOM   1363  CG  ASP A  84      28.697  17.904  14.107  1.00  0.00           C  
ATOM   1364  OD1 ASP A  84      29.755  18.505  14.425  1.00  0.00           O  
ATOM   1365  OD2 ASP A  84      27.771  17.695  14.926  1.00  0.00           O  
ATOM   1366  C   ASP A  84      29.077  17.396  10.236  1.00  0.00           C  
ATOM   1367  O   ASP A  84      29.960  16.542  10.119  1.00  0.00           O  
ATOM   1368  N   TYR A  85      28.269  17.683   9.210  1.00  0.00           N  
ATOM   1369  H   TYR A  85      27.486  18.297   9.385  1.00  0.00           H  
ATOM   1370  CA  TYR A  85      28.461  17.157   7.851  1.00  0.00           C  
ATOM   1371  HA  TYR A  85      28.878  16.152   7.928  1.00  0.00           H  
ATOM   1372  CB  TYR A  85      27.114  17.036   7.119  1.00  0.00           C  
ATOM   1373  HB2 TYR A  85      26.701  18.041   7.027  1.00  0.00           H  
ATOM   1374  HB3 TYR A  85      26.441  16.444   7.738  1.00  0.00           H  
ATOM   1375  CG  TYR A  85      27.158  16.408   5.726  1.00  0.00           C  
ATOM   1376  CD1 TYR A  85      27.968  15.284   5.457  1.00  0.00           C  
ATOM   1377  HD1 TYR A  85      28.564  14.839   6.240  1.00  0.00           H  
ATOM   1378  CD2 TYR A  85      26.351  16.931   4.695  1.00  0.00           C  
ATOM   1379  HD2 TYR A  85      25.714  17.781   4.891  1.00  0.00           H  
ATOM   1380  CE1 TYR A  85      27.998  14.708   4.171  1.00  0.00           C  
ATOM   1381  HE1 TYR A  85      28.614  13.841   3.982  1.00  0.00           H  
ATOM   1382  CE2 TYR A  85      26.369  16.352   3.408  1.00  0.00           C  
ATOM   1383  HE2 TYR A  85      25.756  16.757   2.617  1.00  0.00           H  
ATOM   1384  CZ  TYR A  85      27.197  15.240   3.137  1.00  0.00           C  
ATOM   1385  OH  TYR A  85      27.225  14.700   1.887  1.00  0.00           O  
ATOM   1386  HH  TYR A  85      27.898  14.021   1.803  1.00  0.00           H  
ATOM   1387  C   TYR A  85      29.490  17.980   7.066  1.00  0.00           C  
ATOM   1388  O   TYR A  85      30.337  17.402   6.385  1.00  0.00           O  
ATOM   1389  N   LEU A  86      29.475  19.311   7.220  1.00  0.00           N  
ATOM   1390  H   LEU A  86      28.721  19.688   7.776  1.00  0.00           H  
ATOM   1391  CA  LEU A  86      30.328  20.280   6.507  1.00  0.00           C  
ATOM   1392  HA  LEU A  86      30.900  19.734   5.756  1.00  0.00           H  
ATOM   1393  CB  LEU A  86      29.424  21.286   5.750  1.00  0.00           C  
ATOM   1394  HB2 LEU A  86      28.410  21.267   6.148  1.00  0.00           H  
ATOM   1395  HB3 LEU A  86      29.778  22.304   5.915  1.00  0.00           H  
ATOM   1396  CG  LEU A  86      29.381  21.043   4.231  1.00  0.00           C  
ATOM   1397  HG  LEU A  86      30.400  21.020   3.845  1.00  0.00           H  
ATOM   1398  CD1 LEU A  86      28.681  19.731   3.870  1.00  0.00           C  
ATOM   1399 HD11 LEU A  86      28.660  19.609   2.787  1.00  0.00           H  
ATOM   1400 HD12 LEU A  86      29.228  18.885   4.285  1.00  0.00           H  
ATOM   1401 HD13 LEU A  86      27.660  19.728   4.253  1.00  0.00           H  
ATOM   1402  CD2 LEU A  86      28.628  22.183   3.542  1.00  0.00           C  
ATOM   1403 HD21 LEU A  86      28.639  22.025   2.464  1.00  0.00           H  
ATOM   1404 HD22 LEU A  86      29.120  23.132   3.757  1.00  0.00           H  
ATOM   1405 HD23 LEU A  86      27.597  22.232   3.894  1.00  0.00           H  
ATOM   1406  C   LEU A  86      31.407  20.948   7.396  1.00  0.00           C  
ATOM   1407  O   LEU A  86      31.993  21.965   7.015  1.00  0.00           O  
ATOM   1408  N   ARG A  87      31.712  20.372   8.568  1.00  0.00           N  
ATOM   1409  H   ARG A  87      31.207  19.531   8.810  1.00  0.00           H  
ATOM   1410  CA  ARG A  87      32.777  20.844   9.480  1.00  0.00           C  
ATOM   1411  HA  ARG A  87      32.547  21.878   9.737  1.00  0.00           H  
ATOM   1412  CB  ARG A  87      32.777  20.039  10.797  1.00  0.00           C  
ATOM   1413  HB2 ARG A  87      33.672  20.301  11.361  1.00  0.00           H  
ATOM   1414  HB3 ARG A  87      31.919  20.351  11.393  1.00  0.00           H  
ATOM   1415  CG  ARG A  87      32.708  18.512  10.598  1.00  0.00           C  
ATOM   1416  HG2 ARG A  87      33.485  18.217   9.894  1.00  0.00           H  
ATOM   1417  HG3 ARG A  87      31.746  18.273  10.143  1.00  0.00           H  
ATOM   1418  CD  ARG A  87      32.872  17.628  11.847  1.00  0.00           C  
ATOM   1419  HD2 ARG A  87      32.373  16.677  11.662  1.00  0.00           H  
ATOM   1420  HD3 ARG A  87      33.931  17.411  11.989  1.00  0.00           H  
ATOM   1421  NE  ARG A  87      32.330  18.224  13.080  1.00  0.00           N  
ATOM   1422  HE  ARG A  87      31.348  18.111  13.288  1.00  0.00           H  
ATOM   1423  CZ  ARG A  87      33.016  18.842  14.018  1.00  0.00           C  
ATOM   1424  NH1 ARG A  87      34.288  19.105  13.904  1.00  0.00           N  
ATOM   1425 HH11 ARG A  87      34.782  19.583  14.644  1.00  0.00           H  
ATOM   1426 HH12 ARG A  87      34.760  18.863  13.044  1.00  0.00           H  
ATOM   1427  NH2 ARG A  87      32.384  19.217  15.087  1.00  0.00           N  
ATOM   1428 HH21 ARG A  87      32.859  19.744  15.805  1.00  0.00           H  
ATOM   1429 HH22 ARG A  87      31.390  19.042  15.114  1.00  0.00           H  
ATOM   1430  C   ARG A  87      34.172  20.888   8.843  1.00  0.00           C  
ATOM   1431  O   ARG A  87      34.912  21.840   9.092  1.00  0.00           O  
ATOM   1432  N   GLU A  88      34.512  19.923   7.986  1.00  0.00           N  
ATOM   1433  H   GLU A  88      33.840  19.179   7.860  1.00  0.00           H  
ATOM   1434  CA  GLU A  88      35.791  19.830   7.255  1.00  0.00           C  
ATOM   1435  HA  GLU A  88      36.307  20.788   7.321  1.00  0.00           H  
ATOM   1436  CB  GLU A  88      36.699  18.772   7.917  1.00  0.00           C  
ATOM   1437  HB2 GLU A  88      36.220  17.796   7.837  1.00  0.00           H  
ATOM   1438  HB3 GLU A  88      37.620  18.737   7.337  1.00  0.00           H  
ATOM   1439  CG  GLU A  88      37.106  19.054   9.379  1.00  0.00           C  
ATOM   1440  HG2 GLU A  88      37.131  20.131   9.543  1.00  0.00           H  
ATOM   1441  HG3 GLU A  88      38.126  18.694   9.515  1.00  0.00           H  
ATOM   1442  CD  GLU A  88      36.232  18.364  10.434  1.00  0.00           C  
ATOM   1443  OE1 GLU A  88      35.934  17.154  10.289  1.00  0.00           O  
ATOM   1444  OE2 GLU A  88      35.922  18.984  11.481  1.00  0.00           O  
ATOM   1445  C   GLU A  88      35.664  19.516   5.742  1.00  0.00           C  
ATOM   1446  O   GLU A  88      36.620  19.737   4.995  1.00  0.00           O  
ATOM   1447  N   CYS A  89      34.514  19.013   5.272  1.00  0.00           N  
ATOM   1448  H   CYS A  89      33.792  18.781   5.939  1.00  0.00           H  
ATOM   1449  CA  CYS A  89      34.287  18.597   3.871  1.00  0.00           C  
ATOM   1450  HA  CYS A  89      35.001  17.812   3.623  1.00  0.00           H  
ATOM   1451  CB  CYS A  89      32.866  18.013   3.742  1.00  0.00           C  
ATOM   1452  HB2 CYS A  89      32.618  17.879   2.689  1.00  0.00           H  
ATOM   1453  HB3 CYS A  89      32.141  18.703   4.174  1.00  0.00           H  
ATOM   1454  SG  CYS A  89      32.755  16.400   4.567  1.00  0.00           S  
ATOM   1455  HG  CYS A  89      31.422  16.400   4.663  1.00  0.00           H  
ATOM   1456  C   CYS A  89      34.484  19.712   2.814  1.00  0.00           C  
ATOM   1457  O   CYS A  89      34.431  20.910   3.112  1.00  0.00           O  
ATOM   1458  N   ASN A  90      34.668  19.295   1.557  1.00  0.00           N  
ATOM   1459  H   ASN A  90      34.669  18.299   1.388  1.00  0.00           H  
ATOM   1460  CA  ASN A  90      34.801  20.175   0.392  1.00  0.00           C  
ATOM   1461  HA  ASN A  90      35.504  20.970   0.641  1.00  0.00           H  
ATOM   1462  CB  ASN A  90      35.401  19.343  -0.754  1.00  0.00           C  
ATOM   1463  HB2 ASN A  90      36.382  18.971  -0.457  1.00  0.00           H  
ATOM   1464  HB3 ASN A  90      34.765  18.479  -0.946  1.00  0.00           H  
ATOM   1465  CG  ASN A  90      35.589  20.118  -2.044  1.00  0.00           C  
ATOM   1466  OD1 ASN A  90      36.353  21.072  -2.119  1.00  0.00           O  
ATOM   1467  ND2 ASN A  90      34.880  19.774  -3.090  1.00  0.00           N  
ATOM   1468 HD21 ASN A  90      35.111  20.180  -3.986  1.00  0.00           H  
ATOM   1469 HD22 ASN A  90      34.154  19.075  -3.014  1.00  0.00           H  
ATOM   1470  C   ASN A  90      33.467  20.847  -0.004  1.00  0.00           C  
ATOM   1471  O   ASN A  90      32.386  20.311   0.257  1.00  0.00           O  
ATOM   1472  N   ARG A  91      33.538  22.009  -0.668  1.00  0.00           N  
ATOM   1473  H   ARG A  91      34.450  22.433  -0.759  1.00  0.00           H  
ATOM   1474  CA  ARG A  91      32.374  22.803  -1.112  1.00  0.00           C  
ATOM   1475  HA  ARG A  91      31.460  22.237  -0.935  1.00  0.00           H  
ATOM   1476  CB  ARG A  91      32.301  24.082  -0.256  1.00  0.00           C  
ATOM   1477  HB2 ARG A  91      33.257  24.603  -0.310  1.00  0.00           H  
ATOM   1478  HB3 ARG A  91      31.531  24.741  -0.657  1.00  0.00           H  
ATOM   1479  CG  ARG A  91      31.959  23.779   1.219  1.00  0.00           C  
ATOM   1480  HG2 ARG A  91      30.924  23.444   1.278  1.00  0.00           H  
ATOM   1481  HG3 ARG A  91      32.611  23.002   1.618  1.00  0.00           H  
ATOM   1482  CD  ARG A  91      32.154  25.036   2.078  1.00  0.00           C  
ATOM   1483  HD2 ARG A  91      33.213  25.290   2.124  1.00  0.00           H  
ATOM   1484  HD3 ARG A  91      31.638  25.866   1.594  1.00  0.00           H  
ATOM   1485  NE  ARG A  91      31.609  24.890   3.444  1.00  0.00           N  
ATOM   1486  HE  ARG A  91      30.760  25.396   3.656  1.00  0.00           H  
ATOM   1487  CZ  ARG A  91      32.124  24.270   4.490  1.00  0.00           C  
ATOM   1488  NH1 ARG A  91      33.195  23.533   4.447  1.00  0.00           N  
ATOM   1489 HH11 ARG A  91      33.676  23.372   3.573  1.00  0.00           H  
ATOM   1490 HH12 ARG A  91      33.596  23.198   5.312  1.00  0.00           H  
ATOM   1491  NH2 ARG A  91      31.524  24.376   5.635  1.00  0.00           N  
ATOM   1492 HH21 ARG A  91      30.698  24.954   5.701  1.00  0.00           H  
ATOM   1493 HH22 ARG A  91      31.815  23.764   6.384  1.00  0.00           H  
ATOM   1494  C   ARG A  91      32.374  23.059  -2.628  1.00  0.00           C  
ATOM   1495  O   ARG A  91      32.456  24.207  -3.080  1.00  0.00           O  
ATOM   1496  N   GLN A  92      32.307  21.985  -3.426  1.00  0.00           N  
ATOM   1497  H   GLN A  92      32.288  21.079  -2.980  1.00  0.00           H  
ATOM   1498  CA  GLN A  92      32.095  22.046  -4.891  1.00  0.00           C  
ATOM   1499  HA  GLN A  92      31.790  23.052  -5.178  1.00  0.00           H  
ATOM   1500  CB  GLN A  92      33.384  21.697  -5.659  1.00  0.00           C  
ATOM   1501  HB2 GLN A  92      33.148  21.576  -6.717  1.00  0.00           H  
ATOM   1502  HB3 GLN A  92      33.758  20.740  -5.294  1.00  0.00           H  
ATOM   1503  CG  GLN A  92      34.496  22.754  -5.545  1.00  0.00           C  
ATOM   1504  HG2 GLN A  92      35.426  22.317  -5.909  1.00  0.00           H  
ATOM   1505  HG3 GLN A  92      34.658  23.018  -4.500  1.00  0.00           H  
ATOM   1506  CD  GLN A  92      34.205  24.011  -6.365  1.00  0.00           C  
ATOM   1507  OE1 GLN A  92      34.649  24.162  -7.496  1.00  0.00           O  
ATOM   1508  NE2 GLN A  92      33.441  24.956  -5.851  1.00  0.00           N  
ATOM   1509 HE21 GLN A  92      33.225  25.747  -6.440  1.00  0.00           H  
ATOM   1510 HE22 GLN A  92      33.064  24.850  -4.921  1.00  0.00           H  
ATOM   1511  C   GLN A  92      30.946  21.144  -5.363  1.00  0.00           C  
ATOM   1512  O   GLN A  92      30.096  21.604  -6.127  1.00  0.00           O  
ATOM   1513  N   GLU A  93      30.890  19.891  -4.899  1.00  0.00           N  
ATOM   1514  H   GLU A  93      31.625  19.563  -4.288  1.00  0.00           H  
ATOM   1515  CA  GLU A  93      29.756  18.999  -5.177  1.00  0.00           C  
ATOM   1516  HA  GLU A  93      29.461  19.150  -6.216  1.00  0.00           H  
ATOM   1517  CB  GLU A  93      30.156  17.515  -5.056  1.00  0.00           C  
ATOM   1518  HB2 GLU A  93      29.289  16.929  -5.362  1.00  0.00           H  
ATOM   1519  HB3 GLU A  93      30.947  17.302  -5.775  1.00  0.00           H  
ATOM   1520  CG  GLU A  93      30.596  17.005  -3.673  1.00  0.00           C  
ATOM   1521  HG2 GLU A  93      29.948  17.386  -2.884  1.00  0.00           H  
ATOM   1522  HG3 GLU A  93      30.464  15.923  -3.679  1.00  0.00           H  
ATOM   1523  CD  GLU A  93      32.061  17.308  -3.325  1.00  0.00           C  
ATOM   1524  OE1 GLU A  93      32.386  18.466  -2.964  1.00  0.00           O  
ATOM   1525  OE2 GLU A  93      32.878  16.354  -3.325  1.00  0.00           O  
ATOM   1526  C   GLU A  93      28.529  19.387  -4.328  1.00  0.00           C  
ATOM   1527  O   GLU A  93      27.425  19.526  -4.863  1.00  0.00           O  
ATOM   1528  N   VAL A  94      28.747  19.696  -3.043  1.00  0.00           N  
ATOM   1529  H   VAL A  94      29.681  19.561  -2.682  1.00  0.00           H  
ATOM   1530  CA  VAL A  94      27.818  20.474  -2.218  1.00  0.00           C  
ATOM   1531  HA  VAL A  94      26.804  20.256  -2.552  1.00  0.00           H  
ATOM   1532  CB  VAL A  94      27.907  20.106  -0.726  1.00  0.00           C  
ATOM   1533  HB  VAL A  94      28.913  20.310  -0.360  1.00  0.00           H  
ATOM   1534  CG1 VAL A  94      26.902  20.920   0.107  1.00  0.00           C  
ATOM   1535 HG11 VAL A  94      26.944  20.602   1.149  1.00  0.00           H  
ATOM   1536 HG12 VAL A  94      25.888  20.776  -0.266  1.00  0.00           H  
ATOM   1537 HG13 VAL A  94      27.153  21.980   0.072  1.00  0.00           H  
ATOM   1538  CG2 VAL A  94      27.589  18.623  -0.498  1.00  0.00           C  
ATOM   1539 HG21 VAL A  94      28.326  17.997  -1.001  1.00  0.00           H  
ATOM   1540 HG22 VAL A  94      26.597  18.381  -0.882  1.00  0.00           H  
ATOM   1541 HG23 VAL A  94      27.632  18.386   0.565  1.00  0.00           H  
ATOM   1542  C   VAL A  94      28.099  21.956  -2.459  1.00  0.00           C  
ATOM   1543  O   VAL A  94      29.233  22.415  -2.314  1.00  0.00           O  
ATOM   1544  N   ASN A  95      27.066  22.696  -2.859  1.00  0.00           N  
ATOM   1545  H   ASN A  95      26.161  22.252  -2.921  1.00  0.00           H  
ATOM   1546  CA  ASN A  95      27.145  24.080  -3.331  1.00  0.00           C  
ATOM   1547  HA  ASN A  95      28.048  24.541  -2.929  1.00  0.00           H  
ATOM   1548  CB  ASN A  95      27.255  24.059  -4.866  1.00  0.00           C  
ATOM   1549  HB2 ASN A  95      27.408  25.070  -5.244  1.00  0.00           H  
ATOM   1550  HB3 ASN A  95      28.128  23.469  -5.147  1.00  0.00           H  
ATOM   1551  CG  ASN A  95      26.019  23.501  -5.549  1.00  0.00           C  
ATOM   1552  OD1 ASN A  95      24.925  24.036  -5.421  1.00  0.00           O  
ATOM   1553  ND2 ASN A  95      26.149  22.405  -6.255  1.00  0.00           N  
ATOM   1554 HD21 ASN A  95      27.041  21.936  -6.329  1.00  0.00           H  
ATOM   1555 HD22 ASN A  95      25.337  22.032  -6.726  1.00  0.00           H  
ATOM   1556  C   ASN A  95      25.958  24.920  -2.827  1.00  0.00           C  
ATOM   1557  O   ASN A  95      25.052  24.386  -2.182  1.00  0.00           O  
ATOM   1558  N   ALA A  96      25.941  26.225  -3.129  1.00  0.00           N  
ATOM   1559  H   ALA A  96      26.690  26.606  -3.689  1.00  0.00           H  
ATOM   1560  CA  ALA A  96      24.916  27.152  -2.631  1.00  0.00           C  
ATOM   1561  HA  ALA A  96      24.989  27.206  -1.545  1.00  0.00           H  
ATOM   1562  CB  ALA A  96      25.214  28.543  -3.202  1.00  0.00           C  
ATOM   1563  HB1 ALA A  96      24.522  29.269  -2.773  1.00  0.00           H  
ATOM   1564  HB2 ALA A  96      26.229  28.847  -2.947  1.00  0.00           H  
ATOM   1565  HB3 ALA A  96      25.105  28.534  -4.287  1.00  0.00           H  
ATOM   1566  C   ALA A  96      23.468  26.727  -2.961  1.00  0.00           C  
ATOM   1567  O   ALA A  96      22.576  26.893  -2.131  1.00  0.00           O  
ATOM   1568  N   VAL A  97      23.223  26.150  -4.143  1.00  0.00           N  
ATOM   1569  H   VAL A  97      24.006  25.944  -4.747  1.00  0.00           H  
ATOM   1570  CA  VAL A  97      21.874  25.756  -4.593  1.00  0.00           C  
ATOM   1571  HA  VAL A  97      21.163  26.489  -4.215  1.00  0.00           H  
ATOM   1572  CB  VAL A  97      21.768  25.779  -6.133  1.00  0.00           C  
ATOM   1573  HB  VAL A  97      22.341  24.949  -6.545  1.00  0.00           H  
ATOM   1574  CG1 VAL A  97      20.307  25.653  -6.587  1.00  0.00           C  
ATOM   1575 HG11 VAL A  97      19.710  26.472  -6.186  1.00  0.00           H  
ATOM   1576 HG12 VAL A  97      19.886  24.707  -6.246  1.00  0.00           H  
ATOM   1577 HG13 VAL A  97      20.253  25.674  -7.676  1.00  0.00           H  
ATOM   1578  CG2 VAL A  97      22.306  27.092  -6.727  1.00  0.00           C  
ATOM   1579 HG21 VAL A  97      23.380  27.170  -6.558  1.00  0.00           H  
ATOM   1580 HG22 VAL A  97      22.136  27.114  -7.804  1.00  0.00           H  
ATOM   1581 HG23 VAL A  97      21.807  27.950  -6.275  1.00  0.00           H  
ATOM   1582  C   VAL A  97      21.463  24.399  -4.009  1.00  0.00           C  
ATOM   1583  O   VAL A  97      20.301  24.209  -3.654  1.00  0.00           O  
ATOM   1584  N   VAL A  98      22.415  23.481  -3.814  1.00  0.00           N  
ATOM   1585  H   VAL A  98      23.340  23.688  -4.163  1.00  0.00           H  
ATOM   1586  CA  VAL A  98      22.192  22.219  -3.076  1.00  0.00           C  
ATOM   1587  HA  VAL A  98      21.336  21.702  -3.509  1.00  0.00           H  
ATOM   1588  CB  VAL A  98      23.419  21.294  -3.214  1.00  0.00           C  
ATOM   1589  HB  VAL A  98      24.322  21.856  -2.975  1.00  0.00           H  
ATOM   1590  CG1 VAL A  98      23.370  20.070  -2.295  1.00  0.00           C  
ATOM   1591 HG11 VAL A  98      22.450  19.511  -2.462  1.00  0.00           H  
ATOM   1592 HG12 VAL A  98      23.416  20.371  -1.248  1.00  0.00           H  
ATOM   1593 HG13 VAL A  98      24.218  19.416  -2.502  1.00  0.00           H  
ATOM   1594  CG2 VAL A  98      23.537  20.782  -4.657  1.00  0.00           C  
ATOM   1595 HG21 VAL A  98      23.564  21.617  -5.357  1.00  0.00           H  
ATOM   1596 HG22 VAL A  98      22.687  20.143  -4.895  1.00  0.00           H  
ATOM   1597 HG23 VAL A  98      24.451  20.199  -4.770  1.00  0.00           H  
ATOM   1598  C   VAL A  98      21.851  22.506  -1.607  1.00  0.00           C  
ATOM   1599  O   VAL A  98      20.951  21.886  -1.046  1.00  0.00           O  
ATOM   1600  N   LEU A  99      22.501  23.495  -0.986  1.00  0.00           N  
ATOM   1601  H   LEU A  99      23.254  23.952  -1.478  1.00  0.00           H  
ATOM   1602  CA  LEU A  99      22.158  23.945   0.372  1.00  0.00           C  
ATOM   1603  HA  LEU A  99      22.058  23.077   1.023  1.00  0.00           H  
ATOM   1604  CB  LEU A  99      23.308  24.813   0.912  1.00  0.00           C  
ATOM   1605  HB2 LEU A  99      23.003  25.256   1.860  1.00  0.00           H  
ATOM   1606  HB3 LEU A  99      23.482  25.632   0.214  1.00  0.00           H  
ATOM   1607  CG  LEU A  99      24.633  24.062   1.143  1.00  0.00           C  
ATOM   1608  HG  LEU A  99      24.905  23.491   0.255  1.00  0.00           H  
ATOM   1609  CD1 LEU A  99      25.750  25.063   1.430  1.00  0.00           C  
ATOM   1610 HD11 LEU A  99      25.882  25.716   0.567  1.00  0.00           H  
ATOM   1611 HD12 LEU A  99      26.688  24.540   1.613  1.00  0.00           H  
ATOM   1612 HD13 LEU A  99      25.483  25.661   2.302  1.00  0.00           H  
ATOM   1613  CD2 LEU A  99      24.548  23.111   2.337  1.00  0.00           C  
ATOM   1614 HD21 LEU A  99      25.511  22.623   2.487  1.00  0.00           H  
ATOM   1615 HD22 LEU A  99      24.265  23.654   3.240  1.00  0.00           H  
ATOM   1616 HD23 LEU A  99      23.807  22.336   2.144  1.00  0.00           H  
ATOM   1617  C   LEU A  99      20.795  24.672   0.412  1.00  0.00           C  
ATOM   1618  O   LEU A  99      20.043  24.534   1.376  1.00  0.00           O  
ATOM   1619  N   LEU A 100      20.408  25.379  -0.654  1.00  0.00           N  
ATOM   1620  H   LEU A 100      21.076  25.538  -1.394  1.00  0.00           H  
ATOM   1621  CA  LEU A 100      19.072  25.984  -0.783  1.00  0.00           C  
ATOM   1622  HA  LEU A 100      18.876  26.546   0.131  1.00  0.00           H  
ATOM   1623  CB  LEU A 100      19.113  26.970  -1.971  1.00  0.00           C  
ATOM   1624  HB2 LEU A 100      19.017  26.415  -2.904  1.00  0.00           H  
ATOM   1625  HB3 LEU A 100      20.098  27.436  -1.976  1.00  0.00           H  
ATOM   1626  CG  LEU A 100      18.100  28.130  -1.996  1.00  0.00           C  
ATOM   1627  HG  LEU A 100      18.411  28.801  -2.796  1.00  0.00           H  
ATOM   1628  CD1 LEU A 100      16.675  27.690  -2.324  1.00  0.00           C  
ATOM   1629 HD11 LEU A 100      16.671  27.041  -3.200  1.00  0.00           H  
ATOM   1630 HD12 LEU A 100      16.078  28.573  -2.553  1.00  0.00           H  
ATOM   1631 HD13 LEU A 100      16.229  27.165  -1.480  1.00  0.00           H  
ATOM   1632  CD2 LEU A 100      18.112  28.929  -0.690  1.00  0.00           C  
ATOM   1633 HD21 LEU A 100      17.598  28.389   0.105  1.00  0.00           H  
ATOM   1634 HD22 LEU A 100      19.140  29.121  -0.386  1.00  0.00           H  
ATOM   1635 HD23 LEU A 100      17.607  29.883  -0.843  1.00  0.00           H  
ATOM   1636  C   LEU A 100      17.964  24.911  -0.891  1.00  0.00           C  
ATOM   1637  O   LEU A 100      16.904  25.046  -0.277  1.00  0.00           O  
ATOM   1638  N   TYR A 101      18.233  23.784  -1.563  1.00  0.00           N  
ATOM   1639  H   TYR A 101      19.090  23.749  -2.096  1.00  0.00           H  
ATOM   1640  CA  TYR A 101      17.366  22.590  -1.542  1.00  0.00           C  
ATOM   1641  HA  TYR A 101      16.366  22.879  -1.864  1.00  0.00           H  
ATOM   1642  CB  TYR A 101      17.893  21.551  -2.557  1.00  0.00           C  
ATOM   1643  HB2 TYR A 101      18.983  21.564  -2.564  1.00  0.00           H  
ATOM   1644  HB3 TYR A 101      17.576  21.855  -3.554  1.00  0.00           H  
ATOM   1645  CG  TYR A 101      17.441  20.120  -2.302  1.00  0.00           C  
ATOM   1646  CD1 TYR A 101      16.151  19.702  -2.685  1.00  0.00           C  
ATOM   1647  HD1 TYR A 101      15.486  20.390  -3.186  1.00  0.00           H  
ATOM   1648  CD2 TYR A 101      18.305  19.219  -1.641  1.00  0.00           C  
ATOM   1649  HD2 TYR A 101      19.295  19.535  -1.346  1.00  0.00           H  
ATOM   1650  CE1 TYR A 101      15.717  18.395  -2.386  1.00  0.00           C  
ATOM   1651  HE1 TYR A 101      14.724  18.068  -2.656  1.00  0.00           H  
ATOM   1652  CE2 TYR A 101      17.871  17.914  -1.339  1.00  0.00           C  
ATOM   1653  HE2 TYR A 101      18.527  17.236  -0.813  1.00  0.00           H  
ATOM   1654  CZ  TYR A 101      16.571  17.501  -1.705  1.00  0.00           C  
ATOM   1655  OH  TYR A 101      16.115  16.271  -1.348  1.00  0.00           O  
ATOM   1656  HH  TYR A 101      16.758  15.788  -0.824  1.00  0.00           H  
ATOM   1657  C   TYR A 101      17.218  21.999  -0.120  1.00  0.00           C  
ATOM   1658  O   TYR A 101      16.145  21.498   0.225  1.00  0.00           O  
ATOM   1659  N   MET A 102      18.237  22.097   0.744  1.00  0.00           N  
ATOM   1660  H   MET A 102      19.110  22.488   0.419  1.00  0.00           H  
ATOM   1661  CA  MET A 102      18.092  21.736   2.164  1.00  0.00           C  
ATOM   1662  HA  MET A 102      17.608  20.761   2.225  1.00  0.00           H  
ATOM   1663  CB  MET A 102      19.451  21.623   2.874  1.00  0.00           C  
ATOM   1664  HB2 MET A 102      19.278  21.255   3.885  1.00  0.00           H  
ATOM   1665  HB3 MET A 102      19.903  22.610   2.970  1.00  0.00           H  
ATOM   1666  CG  MET A 102      20.435  20.691   2.176  1.00  0.00           C  
ATOM   1667  HG2 MET A 102      20.765  21.161   1.250  1.00  0.00           H  
ATOM   1668  HG3 MET A 102      19.924  19.762   1.921  1.00  0.00           H  
ATOM   1669  SD  MET A 102      21.896  20.288   3.150  1.00  0.00           S  
ATOM   1670  CE  MET A 102      22.801  19.284   1.944  1.00  0.00           C  
ATOM   1671  HE1 MET A 102      23.743  18.944   2.375  1.00  0.00           H  
ATOM   1672  HE2 MET A 102      22.197  18.420   1.670  1.00  0.00           H  
ATOM   1673  HE3 MET A 102      23.003  19.878   1.052  1.00  0.00           H  
ATOM   1674  C   MET A 102      17.163  22.722   2.893  1.00  0.00           C  
ATOM   1675  O   MET A 102      16.280  22.301   3.639  1.00  0.00           O  
ATOM   1676  N   ALA A 103      17.309  24.029   2.647  1.00  0.00           N  
ATOM   1677  H   ALA A 103      18.066  24.324   2.047  1.00  0.00           H  
ATOM   1678  CA  ALA A 103      16.499  25.062   3.296  1.00  0.00           C  
ATOM   1679  HA  ALA A 103      16.551  24.916   4.375  1.00  0.00           H  
ATOM   1680  CB  ALA A 103      17.101  26.433   2.970  1.00  0.00           C  
ATOM   1681  HB1 ALA A 103      18.143  26.457   3.289  1.00  0.00           H  
ATOM   1682  HB2 ALA A 103      16.549  27.202   3.511  1.00  0.00           H  
ATOM   1683  HB3 ALA A 103      17.048  26.632   1.900  1.00  0.00           H  
ATOM   1684  C   ALA A 103      15.006  24.994   2.903  1.00  0.00           C  
ATOM   1685  O   ALA A 103      14.147  25.050   3.785  1.00  0.00           O  
ATOM   1686  N   THR A 104      14.669  24.816   1.615  1.00  0.00           N  
ATOM   1687  H   THR A 104      15.409  24.785   0.929  1.00  0.00           H  
ATOM   1688  CA  THR A 104      13.258  24.780   1.174  1.00  0.00           C  
ATOM   1689  HA  THR A 104      12.766  25.602   1.694  1.00  0.00           H  
ATOM   1690  CB  THR A 104      13.136  25.113  -0.326  1.00  0.00           C  
ATOM   1691  HB  THR A 104      13.908  25.842  -0.572  1.00  0.00           H  
ATOM   1692  OG1 THR A 104      11.892  25.716  -0.618  1.00  0.00           O  
ATOM   1693  HG1 THR A 104      12.011  26.286  -1.381  1.00  0.00           H  
ATOM   1694  CG2 THR A 104      13.319  23.909  -1.240  1.00  0.00           C  
ATOM   1695 HG21 THR A 104      14.250  23.395  -0.999  1.00  0.00           H  
ATOM   1696 HG22 THR A 104      12.485  23.218  -1.119  1.00  0.00           H  
ATOM   1697 HG23 THR A 104      13.356  24.239  -2.278  1.00  0.00           H  
ATOM   1698  C   THR A 104      12.511  23.512   1.621  1.00  0.00           C  
ATOM   1699  O   THR A 104      11.287  23.513   1.708  1.00  0.00           O  
ATOM   1700  N   GLN A 105      13.223  22.448   2.019  1.00  0.00           N  
ATOM   1701  H   GLN A 105      14.229  22.476   1.926  1.00  0.00           H  
ATOM   1702  CA  GLN A 105      12.637  21.305   2.740  1.00  0.00           C  
ATOM   1703  HA  GLN A 105      11.728  20.987   2.230  1.00  0.00           H  
ATOM   1704  CB  GLN A 105      13.625  20.129   2.757  1.00  0.00           C  
ATOM   1705  HB2 GLN A 105      14.624  20.490   3.001  1.00  0.00           H  
ATOM   1706  HB3 GLN A 105      13.325  19.424   3.533  1.00  0.00           H  
ATOM   1707  CG  GLN A 105      13.650  19.358   1.432  1.00  0.00           C  
ATOM   1708  HG2 GLN A 105      12.694  18.864   1.265  1.00  0.00           H  
ATOM   1709  HG3 GLN A 105      13.836  20.054   0.614  1.00  0.00           H  
ATOM   1710  CD  GLN A 105      14.754  18.312   1.458  1.00  0.00           C  
ATOM   1711  OE1 GLN A 105      14.560  17.162   1.831  1.00  0.00           O  
ATOM   1712  NE2 GLN A 105      15.957  18.691   1.102  1.00  0.00           N  
ATOM   1713 HE21 GLN A 105      16.669  17.976   1.056  1.00  0.00           H  
ATOM   1714 HE22 GLN A 105      16.102  19.621   0.735  1.00  0.00           H  
ATOM   1715  C   GLN A 105      12.230  21.646   4.184  1.00  0.00           C  
ATOM   1716  O   GLN A 105      11.227  21.124   4.673  1.00  0.00           O  
ATOM   1717  N   ILE A 106      12.946  22.552   4.862  1.00  0.00           N  
ATOM   1718  H   ILE A 106      13.750  22.973   4.419  1.00  0.00           H  
ATOM   1719  CA  ILE A 106      12.534  23.067   6.181  1.00  0.00           C  
ATOM   1720  HA  ILE A 106      12.232  22.217   6.794  1.00  0.00           H  
ATOM   1721  CB  ILE A 106      13.712  23.763   6.909  1.00  0.00           C  
ATOM   1722  HB  ILE A 106      14.016  24.628   6.320  1.00  0.00           H  
ATOM   1723  CG1 ILE A 106      14.962  22.859   7.058  1.00  0.00           C  
ATOM   1724 HG12 ILE A 106      15.368  22.653   6.068  1.00  0.00           H  
ATOM   1725 HG13 ILE A 106      15.729  23.408   7.605  1.00  0.00           H  
ATOM   1726  CG2 ILE A 106      13.283  24.275   8.300  1.00  0.00           C  
ATOM   1727 HG21 ILE A 106      12.849  23.471   8.895  1.00  0.00           H  
ATOM   1728 HG22 ILE A 106      14.142  24.693   8.823  1.00  0.00           H  
ATOM   1729 HG23 ILE A 106      12.542  25.068   8.193  1.00  0.00           H  
ATOM   1730  CD1 ILE A 106      14.732  21.510   7.756  1.00  0.00           C  
ATOM   1731 HD11 ILE A 106      14.092  20.862   7.157  1.00  0.00           H  
ATOM   1732 HD12 ILE A 106      14.273  21.665   8.733  1.00  0.00           H  
ATOM   1733 HD13 ILE A 106      15.695  21.027   7.920  1.00  0.00           H  
ATOM   1734  C   ILE A 106      11.288  23.963   6.055  1.00  0.00           C  
ATOM   1735  O   ILE A 106      10.426  23.922   6.934  1.00  0.00           O  
ATOM   1736  N   SER A 107      11.100  24.659   4.925  1.00  0.00           N  
ATOM   1737  H   SER A 107      11.868  24.745   4.274  1.00  0.00           H  
ATOM   1738  CA  SER A 107       9.825  25.326   4.604  1.00  0.00           C  
ATOM   1739  HA  SER A 107       9.614  26.052   5.389  1.00  0.00           H  
ATOM   1740  CB  SER A 107       9.892  26.084   3.271  1.00  0.00           C  
ATOM   1741  HB2 SER A 107       9.016  26.727   3.188  1.00  0.00           H  
ATOM   1742  HB3 SER A 107       9.870  25.378   2.442  1.00  0.00           H  
ATOM   1743  OG  SER A 107      11.061  26.876   3.179  1.00  0.00           O  
ATOM   1744  HG  SER A 107      11.095  27.267   2.303  1.00  0.00           H  
ATOM   1745  C   SER A 107       8.666  24.319   4.566  1.00  0.00           C  
ATOM   1746  O   SER A 107       7.653  24.533   5.231  1.00  0.00           O  
ATOM   1747  N   SER A 108       8.827  23.180   3.873  1.00  0.00           N  
ATOM   1748  H   SER A 108       9.657  23.070   3.308  1.00  0.00           H  
ATOM   1749  CA  SER A 108       7.832  22.088   3.888  1.00  0.00           C  
ATOM   1750  HA  SER A 108       6.878  22.482   3.540  1.00  0.00           H  
ATOM   1751  CB  SER A 108       8.241  20.934   2.966  1.00  0.00           C  
ATOM   1752  HB2 SER A 108       9.165  20.494   3.342  1.00  0.00           H  
ATOM   1753  HB3 SER A 108       7.458  20.176   2.976  1.00  0.00           H  
ATOM   1754  OG  SER A 108       8.445  21.347   1.628  1.00  0.00           O  
ATOM   1755  HG  SER A 108       7.619  21.711   1.300  1.00  0.00           H  
ATOM   1756  C   SER A 108       7.608  21.500   5.288  1.00  0.00           C  
ATOM   1757  O   SER A 108       6.484  21.119   5.619  1.00  0.00           O  
ATOM   1758  N   ALA A 109       8.654  21.429   6.118  1.00  0.00           N  
ATOM   1759  H   ALA A 109       9.558  21.723   5.777  1.00  0.00           H  
ATOM   1760  CA  ALA A 109       8.573  20.928   7.488  1.00  0.00           C  
ATOM   1761  HA  ALA A 109       8.138  19.929   7.461  1.00  0.00           H  
ATOM   1762  CB  ALA A 109       9.996  20.828   8.068  1.00  0.00           C  
ATOM   1763  HB1 ALA A 109      10.363  21.806   8.380  1.00  0.00           H  
ATOM   1764  HB2 ALA A 109       9.991  20.175   8.941  1.00  0.00           H  
ATOM   1765  HB3 ALA A 109      10.684  20.426   7.324  1.00  0.00           H  
ATOM   1766  C   ALA A 109       7.662  21.808   8.362  1.00  0.00           C  
ATOM   1767  O   ALA A 109       6.701  21.315   8.954  1.00  0.00           O  
ATOM   1768  N   MET A 110       7.925  23.116   8.404  1.00  0.00           N  
ATOM   1769  H   MET A 110       8.722  23.458   7.885  1.00  0.00           H  
ATOM   1770  CA  MET A 110       7.205  24.058   9.265  1.00  0.00           C  
ATOM   1771  HA  MET A 110       7.115  23.627  10.262  1.00  0.00           H  
ATOM   1772  CB  MET A 110       8.010  25.357   9.377  1.00  0.00           C  
ATOM   1773  HB2 MET A 110       7.411  26.084   9.926  1.00  0.00           H  
ATOM   1774  HB3 MET A 110       8.198  25.758   8.381  1.00  0.00           H  
ATOM   1775  CG  MET A 110       9.344  25.184  10.112  1.00  0.00           C  
ATOM   1776  HG2 MET A 110       9.839  26.153  10.156  1.00  0.00           H  
ATOM   1777  HG3 MET A 110       9.981  24.528   9.518  1.00  0.00           H  
ATOM   1778  SD  MET A 110       9.249  24.516  11.800  1.00  0.00           S  
ATOM   1779  CE  MET A 110       8.221  25.768  12.611  1.00  0.00           C  
ATOM   1780  HE1 MET A 110       7.201  25.704  12.232  1.00  0.00           H  
ATOM   1781  HE2 MET A 110       8.626  26.758  12.402  1.00  0.00           H  
ATOM   1782  HE3 MET A 110       8.216  25.595  13.687  1.00  0.00           H  
ATOM   1783  C   MET A 110       5.771  24.331   8.786  1.00  0.00           C  
ATOM   1784  O   MET A 110       4.894  24.639   9.594  1.00  0.00           O  
ATOM   1785  N   GLU A 111       5.485  24.150   7.490  1.00  0.00           N  
ATOM   1786  H   GLU A 111       6.245  23.973   6.849  1.00  0.00           H  
ATOM   1787  CA  GLU A 111       4.130  24.271   6.929  1.00  0.00           C  
ATOM   1788  HA  GLU A 111       3.753  25.261   7.184  1.00  0.00           H  
ATOM   1789  CB  GLU A 111       4.224  24.170   5.390  1.00  0.00           C  
ATOM   1790  HB2 GLU A 111       4.312  23.127   5.084  1.00  0.00           H  
ATOM   1791  HB3 GLU A 111       5.139  24.679   5.088  1.00  0.00           H  
ATOM   1792  CG  GLU A 111       3.093  24.868   4.613  1.00  0.00           C  
ATOM   1793  HG2 GLU A 111       3.496  25.191   3.653  1.00  0.00           H  
ATOM   1794  HG3 GLU A 111       2.792  25.762   5.158  1.00  0.00           H  
ATOM   1795  CD  GLU A 111       1.872  23.988   4.330  1.00  0.00           C  
ATOM   1796  OE1 GLU A 111       0.743  24.400   4.656  1.00  0.00           O  
ATOM   1797  OE2 GLU A 111       2.034  22.905   3.696  1.00  0.00           O  
ATOM   1798  C   GLU A 111       3.143  23.246   7.534  1.00  0.00           C  
ATOM   1799  O   GLU A 111       1.940  23.495   7.526  1.00  0.00           O  
ATOM   1800  N   TYR A 112       3.624  22.150   8.144  1.00  0.00           N  
ATOM   1801  H   TYR A 112       4.622  21.999   8.134  1.00  0.00           H  
ATOM   1802  CA  TYR A 112       2.785  21.201   8.899  1.00  0.00           C  
ATOM   1803  HA  TYR A 112       1.888  20.983   8.319  1.00  0.00           H  
ATOM   1804  CB  TYR A 112       3.579  19.896   9.095  1.00  0.00           C  
ATOM   1805  HB2 TYR A 112       3.981  19.588   8.130  1.00  0.00           H  
ATOM   1806  HB3 TYR A 112       4.442  20.082   9.735  1.00  0.00           H  
ATOM   1807  CG  TYR A 112       2.783  18.723   9.653  1.00  0.00           C  
ATOM   1808  CD1 TYR A 112       1.703  18.200   8.914  1.00  0.00           C  
ATOM   1809  HD1 TYR A 112       1.434  18.642   7.966  1.00  0.00           H  
ATOM   1810  CD2 TYR A 112       3.147  18.131  10.882  1.00  0.00           C  
ATOM   1811  HD2 TYR A 112       3.988  18.518  11.438  1.00  0.00           H  
ATOM   1812  CE1 TYR A 112       0.975  17.102   9.411  1.00  0.00           C  
ATOM   1813  HE1 TYR A 112       0.140  16.702   8.854  1.00  0.00           H  
ATOM   1814  CE2 TYR A 112       2.429  17.019  11.372  1.00  0.00           C  
ATOM   1815  HE2 TYR A 112       2.706  16.555  12.307  1.00  0.00           H  
ATOM   1816  CZ  TYR A 112       1.340  16.504  10.636  1.00  0.00           C  
ATOM   1817  OH  TYR A 112       0.642  15.429  11.085  1.00  0.00           O  
ATOM   1818  HH  TYR A 112       1.040  14.991  11.840  1.00  0.00           H  
ATOM   1819  C   TYR A 112       2.330  21.746  10.269  1.00  0.00           C  
ATOM   1820  O   TYR A 112       1.299  21.309  10.789  1.00  0.00           O  
ATOM   1821  N   LEU A 113       3.097  22.688  10.850  1.00  0.00           N  
ATOM   1822  H   LEU A 113       3.878  23.046  10.320  1.00  0.00           H  
ATOM   1823  CA  LEU A 113       2.962  23.177  12.230  1.00  0.00           C  
ATOM   1824  HA  LEU A 113       2.342  22.475  12.787  1.00  0.00           H  
ATOM   1825  CB  LEU A 113       4.364  23.215  12.880  1.00  0.00           C  
ATOM   1826  HB2 LEU A 113       4.956  23.970  12.361  1.00  0.00           H  
ATOM   1827  HB3 LEU A 113       4.240  23.543  13.913  1.00  0.00           H  
ATOM   1828  CG  LEU A 113       5.159  21.892  12.886  1.00  0.00           C  
ATOM   1829  HG  LEU A 113       5.372  21.600  11.858  1.00  0.00           H  
ATOM   1830  CD1 LEU A 113       6.485  22.099  13.610  1.00  0.00           C  
ATOM   1831 HD11 LEU A 113       7.057  22.882  13.112  1.00  0.00           H  
ATOM   1832 HD12 LEU A 113       6.313  22.394  14.645  1.00  0.00           H  
ATOM   1833 HD13 LEU A 113       7.075  21.183  13.592  1.00  0.00           H  
ATOM   1834  CD2 LEU A 113       4.416  20.751  13.578  1.00  0.00           C  
ATOM   1835 HD21 LEU A 113       3.489  20.528  13.049  1.00  0.00           H  
ATOM   1836 HD22 LEU A 113       5.043  19.858  13.576  1.00  0.00           H  
ATOM   1837 HD23 LEU A 113       4.192  21.014  14.611  1.00  0.00           H  
ATOM   1838  C   LEU A 113       2.283  24.553  12.336  1.00  0.00           C  
ATOM   1839  O   LEU A 113       1.556  24.791  13.298  1.00  0.00           O  
ATOM   1840  N   GLU A 114       2.493  25.435  11.356  1.00  0.00           N  
ATOM   1841  H   GLU A 114       3.125  25.153  10.620  1.00  0.00           H  
ATOM   1842  CA  GLU A 114       2.147  26.863  11.426  1.00  0.00           C  
ATOM   1843  HA  GLU A 114       2.740  27.312  12.223  1.00  0.00           H  
ATOM   1844  CB  GLU A 114       2.545  27.552  10.095  1.00  0.00           C  
ATOM   1845  HB2 GLU A 114       1.849  27.251   9.312  1.00  0.00           H  
ATOM   1846  HB3 GLU A 114       3.546  27.224   9.814  1.00  0.00           H  
ATOM   1847  CG  GLU A 114       2.555  29.092  10.222  1.00  0.00           C  
ATOM   1848  HG2 GLU A 114       1.617  29.405  10.680  1.00  0.00           H  
ATOM   1849  HG3 GLU A 114       3.374  29.373  10.884  1.00  0.00           H  
ATOM   1850  CD  GLU A 114       2.707  29.843   8.890  1.00  0.00           C  
ATOM   1851  OE1 GLU A 114       3.147  29.271   7.871  1.00  0.00           O  
ATOM   1852  OE2 GLU A 114       2.352  31.049   8.879  1.00  0.00           O  
ATOM   1853  C   GLU A 114       0.661  27.124  11.777  1.00  0.00           C  
ATOM   1854  O   GLU A 114       0.354  27.708  12.822  1.00  0.00           O  
ATOM   1855  N   LYS A 115      -0.281  26.652  10.950  1.00  0.00           N  
ATOM   1856  H   LYS A 115       0.028  26.108  10.157  1.00  0.00           H  
ATOM   1857  CA  LYS A 115      -1.733  26.852  11.140  1.00  0.00           C  
ATOM   1858  HA  LYS A 115      -1.897  27.847  11.555  1.00  0.00           H  
ATOM   1859  CB  LYS A 115      -2.466  26.768   9.793  1.00  0.00           C  
ATOM   1860  HB2 LYS A 115      -3.537  26.844   9.977  1.00  0.00           H  
ATOM   1861  HB3 LYS A 115      -2.290  25.795   9.335  1.00  0.00           H  
ATOM   1862  CG  LYS A 115      -2.055  27.884   8.822  1.00  0.00           C  
ATOM   1863  HG2 LYS A 115      -0.979  27.839   8.655  1.00  0.00           H  
ATOM   1864  HG3 LYS A 115      -2.320  28.847   9.259  1.00  0.00           H  
ATOM   1865  CD  LYS A 115      -2.785  27.711   7.483  1.00  0.00           C  
ATOM   1866  HD2 LYS A 115      -3.861  27.694   7.661  1.00  0.00           H  
ATOM   1867  HD3 LYS A 115      -2.501  26.758   7.036  1.00  0.00           H  
ATOM   1868  CE  LYS A 115      -2.486  28.837   6.490  1.00  0.00           C  
ATOM   1869  HE2 LYS A 115      -3.046  28.643   5.575  1.00  0.00           H  
ATOM   1870  HE3 LYS A 115      -2.844  29.781   6.898  1.00  0.00           H  
ATOM   1871  NZ  LYS A 115      -1.046  28.947   6.166  1.00  0.00           N  
ATOM   1872  HZ1 LYS A 115      -0.927  29.565   5.376  1.00  0.00           H  
ATOM   1873  HZ2 LYS A 115      -0.627  28.047   5.980  1.00  0.00           H  
ATOM   1874  HZ3 LYS A 115      -0.556  29.384   6.933  1.00  0.00           H  
ATOM   1875  C   LYS A 115      -2.338  25.876  12.149  1.00  0.00           C  
ATOM   1876  O   LYS A 115      -3.382  26.179  12.726  1.00  0.00           O  
ATOM   1877  N   LYS A 116      -1.658  24.752  12.421  1.00  0.00           N  
ATOM   1878  H   LYS A 116      -0.814  24.587  11.892  1.00  0.00           H  
ATOM   1879  CA  LYS A 116      -1.941  23.871  13.571  1.00  0.00           C  
ATOM   1880  HA  LYS A 116      -3.025  23.770  13.628  1.00  0.00           H  
ATOM   1881  CB  LYS A 116      -1.342  22.468  13.313  1.00  0.00           C  
ATOM   1882  HB2 LYS A 116      -0.291  22.445  13.599  1.00  0.00           H  
ATOM   1883  HB3 LYS A 116      -1.426  22.246  12.249  1.00  0.00           H  
ATOM   1884  CG  LYS A 116      -2.132  21.391  14.077  1.00  0.00           C  
ATOM   1885  HG2 LYS A 116      -3.192  21.570  13.900  1.00  0.00           H  
ATOM   1886  HG3 LYS A 116      -1.959  21.501  15.148  1.00  0.00           H  
ATOM   1887  CD  LYS A 116      -1.862  19.934  13.661  1.00  0.00           C  
ATOM   1888  HD2 LYS A 116      -2.688  19.343  14.057  1.00  0.00           H  
ATOM   1889  HD3 LYS A 116      -1.887  19.851  12.574  1.00  0.00           H  
ATOM   1890  CE  LYS A 116      -0.549  19.355  14.206  1.00  0.00           C  
ATOM   1891  HE2 LYS A 116      -0.300  19.842  15.149  1.00  0.00           H  
ATOM   1892  HE3 LYS A 116       0.254  19.574  13.502  1.00  0.00           H  
ATOM   1893  NZ  LYS A 116      -0.679  17.891  14.434  1.00  0.00           N  
ATOM   1894  HZ1 LYS A 116      -1.365  17.707  15.151  1.00  0.00           H  
ATOM   1895  HZ2 LYS A 116      -1.034  17.407  13.622  1.00  0.00           H  
ATOM   1896  HZ3 LYS A 116       0.201  17.480  14.712  1.00  0.00           H  
ATOM   1897  C   LYS A 116      -1.513  24.503  14.914  1.00  0.00           C  
ATOM   1898  O   LYS A 116      -1.880  24.013  15.982  1.00  0.00           O  
ATOM   1899  N   ASN A 117      -0.775  25.616  14.855  1.00  0.00           N  
ATOM   1900  H   ASN A 117      -0.466  25.903  13.937  1.00  0.00           H  
ATOM   1901  CA  ASN A 117      -0.288  26.420  15.974  1.00  0.00           C  
ATOM   1902  HA  ASN A 117       0.396  27.149  15.540  1.00  0.00           H  
ATOM   1903  CB  ASN A 117      -1.443  27.228  16.611  1.00  0.00           C  
ATOM   1904  HB2 ASN A 117      -1.008  27.926  17.327  1.00  0.00           H  
ATOM   1905  HB3 ASN A 117      -2.092  26.548  17.163  1.00  0.00           H  
ATOM   1906  CG  ASN A 117      -2.306  28.050  15.652  1.00  0.00           C  
ATOM   1907  OD1 ASN A 117      -3.518  28.137  15.812  1.00  0.00           O  
ATOM   1908  ND2 ASN A 117      -1.756  28.686  14.637  1.00  0.00           N  
ATOM   1909 HD21 ASN A 117      -2.346  29.293  14.087  1.00  0.00           H  
ATOM   1910 HD22 ASN A 117      -0.794  28.533  14.369  1.00  0.00           H  
ATOM   1911  C   ASN A 117       0.595  25.604  16.946  1.00  0.00           C  
ATOM   1912  O   ASN A 117       0.410  25.619  18.164  1.00  0.00           O  
ATOM   1913  N   PHE A 118       1.579  24.889  16.394  1.00  0.00           N  
ATOM   1914  H   PHE A 118       1.676  24.929  15.390  1.00  0.00           H  
ATOM   1915  CA  PHE A 118       2.696  24.289  17.136  1.00  0.00           C  
ATOM   1916  HA  PHE A 118       2.479  24.288  18.205  1.00  0.00           H  
ATOM   1917  CB  PHE A 118       2.909  22.830  16.700  1.00  0.00           C  
ATOM   1918  HB2 PHE A 118       2.783  22.755  15.620  1.00  0.00           H  
ATOM   1919  HB3 PHE A 118       3.942  22.556  16.912  1.00  0.00           H  
ATOM   1920  CG  PHE A 118       1.999  21.821  17.376  1.00  0.00           C  
ATOM   1921  CD1 PHE A 118       2.520  20.949  18.352  1.00  0.00           C  
ATOM   1922  HD1 PHE A 118       3.560  21.003  18.637  1.00  0.00           H  
ATOM   1923  CD2 PHE A 118       0.636  21.744  17.029  1.00  0.00           C  
ATOM   1924  HD2 PHE A 118       0.229  22.421  16.292  1.00  0.00           H  
ATOM   1925  CE1 PHE A 118       1.685  20.008  18.976  1.00  0.00           C  
ATOM   1926  HE1 PHE A 118       2.082  19.342  19.727  1.00  0.00           H  
ATOM   1927  CE2 PHE A 118      -0.203  20.808  17.661  1.00  0.00           C  
ATOM   1928  HE2 PHE A 118      -1.254  20.766  17.413  1.00  0.00           H  
ATOM   1929  CZ  PHE A 118       0.328  19.935  18.627  1.00  0.00           C  
ATOM   1930  HZ  PHE A 118      -0.304  19.209  19.116  1.00  0.00           H  
ATOM   1931  C   PHE A 118       3.971  25.126  16.935  1.00  0.00           C  
ATOM   1932  O   PHE A 118       4.314  25.448  15.800  1.00  0.00           O  
ATOM   1933  N   ILE A 119       4.664  25.465  18.027  1.00  0.00           N  
ATOM   1934  H   ILE A 119       4.339  25.107  18.914  1.00  0.00           H  
ATOM   1935  CA  ILE A 119       5.868  26.310  18.040  1.00  0.00           C  
ATOM   1936  HA  ILE A 119       6.005  26.744  17.050  1.00  0.00           H  
ATOM   1937  CB  ILE A 119       5.720  27.484  19.050  1.00  0.00           C  
ATOM   1938  HB  ILE A 119       5.500  27.082  20.039  1.00  0.00           H  
ATOM   1939  CG1 ILE A 119       4.622  28.508  18.685  1.00  0.00           C  
ATOM   1940 HG12 ILE A 119       4.767  28.788  17.641  1.00  0.00           H  
ATOM   1941 HG13 ILE A 119       4.754  29.396  19.303  1.00  0.00           H  
ATOM   1942  CG2 ILE A 119       7.037  28.286  19.140  1.00  0.00           C  
ATOM   1943 HG21 ILE A 119       6.928  29.096  19.861  1.00  0.00           H  
ATOM   1944 HG22 ILE A 119       7.292  28.707  18.167  1.00  0.00           H  
ATOM   1945 HG23 ILE A 119       7.856  27.650  19.477  1.00  0.00           H  
ATOM   1946  CD1 ILE A 119       3.173  28.049  18.856  1.00  0.00           C  
ATOM   1947 HD11 ILE A 119       2.873  27.358  18.068  1.00  0.00           H  
ATOM   1948 HD12 ILE A 119       2.521  28.922  18.833  1.00  0.00           H  
ATOM   1949 HD13 ILE A 119       3.062  27.589  19.838  1.00  0.00           H  
ATOM   1950  C   ILE A 119       7.093  25.433  18.337  1.00  0.00           C  
ATOM   1951  O   ILE A 119       7.109  24.686  19.320  1.00  0.00           O  
ATOM   1952  N   HIS A 120       8.118  25.524  17.496  1.00  0.00           N  
ATOM   1953  H   HIS A 120       8.019  26.187  16.740  1.00  0.00           H  
ATOM   1954  CA  HIS A 120       9.331  24.699  17.549  1.00  0.00           C  
ATOM   1955  HA  HIS A 120       9.094  23.757  18.043  1.00  0.00           H  
ATOM   1956  ND1 HIS A 120      11.887  22.949  15.718  1.00  0.00           N  
ATOM   1957  HD1 HIS A 120      12.579  23.683  15.694  1.00  0.00           H  
ATOM   1958  CG  HIS A 120      10.532  23.085  15.940  1.00  0.00           C  
ATOM   1959  CB  HIS A 120       9.762  24.378  16.106  1.00  0.00           C  
ATOM   1960  HB2 HIS A 120      10.337  25.205  15.690  1.00  0.00           H  
ATOM   1961  HB3 HIS A 120       8.870  24.277  15.488  1.00  0.00           H  
ATOM   1962  NE2 HIS A 120      11.020  20.912  15.602  1.00  0.00           N  
ATOM   1963  CD2 HIS A 120       9.989  21.827  15.861  1.00  0.00           C  
ATOM   1964  HD2 HIS A 120       8.938  21.595  15.943  1.00  0.00           H  
ATOM   1965  CE1 HIS A 120      12.143  21.646  15.504  1.00  0.00           C  
ATOM   1966  HE1 HIS A 120      13.119  21.245  15.278  1.00  0.00           H  
ATOM   1967  C   HIS A 120      10.469  25.362  18.352  1.00  0.00           C  
ATOM   1968  O   HIS A 120      11.300  24.649  18.920  1.00  0.00           O  
ATOM   1969  N   ARG A 121      10.491  26.705  18.444  1.00  0.00           N  
ATOM   1970  H   ARG A 121       9.815  27.193  17.874  1.00  0.00           H  
ATOM   1971  CA  ARG A 121      11.482  27.589  19.114  1.00  0.00           C  
ATOM   1972  HA  ARG A 121      11.168  28.613  18.914  1.00  0.00           H  
ATOM   1973  CB  ARG A 121      11.492  27.400  20.641  1.00  0.00           C  
ATOM   1974  HB2 ARG A 121      12.201  28.112  21.062  1.00  0.00           H  
ATOM   1975  HB3 ARG A 121      11.880  26.406  20.865  1.00  0.00           H  
ATOM   1976  CG  ARG A 121      10.155  27.591  21.367  1.00  0.00           C  
ATOM   1977  HG2 ARG A 121       9.418  26.881  20.992  1.00  0.00           H  
ATOM   1978  HG3 ARG A 121       9.795  28.609  21.216  1.00  0.00           H  
ATOM   1979  CD  ARG A 121      10.389  27.321  22.856  1.00  0.00           C  
ATOM   1980  HD2 ARG A 121      10.660  26.271  22.967  1.00  0.00           H  
ATOM   1981  HD3 ARG A 121      11.222  27.933  23.202  1.00  0.00           H  
ATOM   1982  NE  ARG A 121       9.217  27.600  23.695  1.00  0.00           N  
ATOM   1983  HE  ARG A 121       8.376  27.931  23.244  1.00  0.00           H  
ATOM   1984  CZ  ARG A 121       9.142  27.419  25.000  1.00  0.00           C  
ATOM   1985  NH1 ARG A 121      10.123  26.937  25.708  1.00  0.00           N  
ATOM   1986 HH11 ARG A 121      10.949  26.580  25.250  1.00  0.00           H  
ATOM   1987 HH12 ARG A 121      10.047  26.894  26.714  1.00  0.00           H  
ATOM   1988  NH2 ARG A 121       8.048  27.723  25.625  1.00  0.00           N  
ATOM   1989 HH21 ARG A 121       7.951  27.514  26.609  1.00  0.00           H  
ATOM   1990 HH22 ARG A 121       7.257  28.068  25.101  1.00  0.00           H  
ATOM   1991  C   ARG A 121      12.925  27.534  18.601  1.00  0.00           C  
ATOM   1992  O   ARG A 121      13.648  28.514  18.753  1.00  0.00           O  
ATOM   1993  N   ASP A 122      13.368  26.411  18.043  1.00  0.00           N  
ATOM   1994  H   ASP A 122      12.731  25.628  18.029  1.00  0.00           H  
ATOM   1995  CA  ASP A 122      14.765  26.168  17.666  1.00  0.00           C  
ATOM   1996  HA  ASP A 122      15.317  27.108  17.691  1.00  0.00           H  
ATOM   1997  CB  ASP A 122      15.383  25.219  18.714  1.00  0.00           C  
ATOM   1998  HB2 ASP A 122      15.135  25.589  19.709  1.00  0.00           H  
ATOM   1999  HB3 ASP A 122      14.943  24.226  18.621  1.00  0.00           H  
ATOM   2000  CG  ASP A 122      16.907  25.115  18.623  1.00  0.00           C  
ATOM   2001  OD1 ASP A 122      17.548  25.938  17.933  1.00  0.00           O  
ATOM   2002  OD2 ASP A 122      17.493  24.210  19.265  1.00  0.00           O  
ATOM   2003  C   ASP A 122      14.864  25.596  16.243  1.00  0.00           C  
ATOM   2004  O   ASP A 122      14.308  24.527  15.968  1.00  0.00           O  
ATOM   2005  N   LEU A 123      15.566  26.303  15.350  1.00  0.00           N  
ATOM   2006  H   LEU A 123      16.016  27.145  15.680  1.00  0.00           H  
ATOM   2007  CA  LEU A 123      15.834  25.940  13.952  1.00  0.00           C  
ATOM   2008  HA  LEU A 123      15.811  24.856  13.846  1.00  0.00           H  
ATOM   2009  CB  LEU A 123      14.777  26.579  13.024  1.00  0.00           C  
ATOM   2010  HB2 LEU A 123      14.772  27.652  13.216  1.00  0.00           H  
ATOM   2011  HB3 LEU A 123      15.094  26.429  11.992  1.00  0.00           H  
ATOM   2012  CG  LEU A 123      13.334  26.052  13.156  1.00  0.00           C  
ATOM   2013  HG  LEU A 123      12.988  26.166  14.183  1.00  0.00           H  
ATOM   2014  CD1 LEU A 123      12.417  26.872  12.248  1.00  0.00           C  
ATOM   2015 HD11 LEU A 123      11.388  26.535  12.379  1.00  0.00           H  
ATOM   2016 HD12 LEU A 123      12.703  26.749  11.203  1.00  0.00           H  
ATOM   2017 HD13 LEU A 123      12.472  27.926  12.520  1.00  0.00           H  
ATOM   2018  CD2 LEU A 123      13.214  24.582  12.743  1.00  0.00           C  
ATOM   2019 HD21 LEU A 123      13.806  23.953  13.407  1.00  0.00           H  
ATOM   2020 HD22 LEU A 123      13.555  24.455  11.715  1.00  0.00           H  
ATOM   2021 HD23 LEU A 123      12.172  24.268  12.812  1.00  0.00           H  
ATOM   2022  C   LEU A 123      17.237  26.448  13.572  1.00  0.00           C  
ATOM   2023  O   LEU A 123      17.478  27.651  13.602  1.00  0.00           O  
ATOM   2024  N   ALA A 124      18.163  25.540  13.253  1.00  0.00           N  
ATOM   2025  H   ALA A 124      17.906  24.563  13.251  1.00  0.00           H  
ATOM   2026  CA  ALA A 124      19.579  25.863  13.056  1.00  0.00           C  
ATOM   2027  HA  ALA A 124      19.660  26.791  12.489  1.00  0.00           H  
ATOM   2028  CB  ALA A 124      20.207  26.061  14.433  1.00  0.00           C  
ATOM   2029  HB1 ALA A 124      21.256  26.339  14.328  1.00  0.00           H  
ATOM   2030  HB2 ALA A 124      19.683  26.857  14.963  1.00  0.00           H  
ATOM   2031  HB3 ALA A 124      20.111  25.141  15.009  1.00  0.00           H  
ATOM   2032  C   ALA A 124      20.344  24.751  12.314  1.00  0.00           C  
ATOM   2033  O   ALA A 124      19.935  23.587  12.340  1.00  0.00           O  
ATOM   2034  N   ALA A 125      21.498  25.065  11.712  1.00  0.00           N  
ATOM   2035  H   ALA A 125      21.788  26.032  11.735  1.00  0.00           H  
ATOM   2036  CA  ALA A 125      22.338  24.100  10.984  1.00  0.00           C  
ATOM   2037  HA  ALA A 125      21.723  23.589  10.243  1.00  0.00           H  
ATOM   2038  CB  ALA A 125      23.430  24.875  10.235  1.00  0.00           C  
ATOM   2039  HB1 ALA A 125      24.057  25.422  10.939  1.00  0.00           H  
ATOM   2040  HB2 ALA A 125      22.972  25.578   9.539  1.00  0.00           H  
ATOM   2041  HB3 ALA A 125      24.051  24.180   9.670  1.00  0.00           H  
ATOM   2042  C   ALA A 125      22.937  23.018  11.907  1.00  0.00           C  
ATOM   2043  O   ALA A 125      23.199  21.902  11.465  1.00  0.00           O  
ATOM   2044  N   ARG A 126      23.090  23.321  13.201  1.00  0.00           N  
ATOM   2045  H   ARG A 126      22.940  24.290  13.442  1.00  0.00           H  
ATOM   2046  CA  ARG A 126      23.411  22.360  14.282  1.00  0.00           C  
ATOM   2047  HA  ARG A 126      24.262  21.753  13.975  1.00  0.00           H  
ATOM   2048  CB  ARG A 126      23.829  23.127  15.559  1.00  0.00           C  
ATOM   2049  HB2 ARG A 126      24.818  23.559  15.410  1.00  0.00           H  
ATOM   2050  HB3 ARG A 126      23.882  22.420  16.387  1.00  0.00           H  
ATOM   2051  CG  ARG A 126      22.845  24.252  15.917  1.00  0.00           C  
ATOM   2052  HG2 ARG A 126      21.827  23.890  15.773  1.00  0.00           H  
ATOM   2053  HG3 ARG A 126      23.020  25.086  15.238  1.00  0.00           H  
ATOM   2054  CD  ARG A 126      22.981  24.778  17.346  1.00  0.00           C  
ATOM   2055  HD2 ARG A 126      24.014  25.083  17.516  1.00  0.00           H  
ATOM   2056  HD3 ARG A 126      22.740  23.978  18.045  1.00  0.00           H  
ATOM   2057  NE  ARG A 126      22.101  25.947  17.558  1.00  0.00           N  
ATOM   2058  HE  ARG A 126      22.517  26.866  17.507  1.00  0.00           H  
ATOM   2059  CZ  ARG A 126      20.787  25.927  17.700  1.00  0.00           C  
ATOM   2060  NH1 ARG A 126      20.073  24.852  17.715  1.00  0.00           N  
ATOM   2061 HH11 ARG A 126      20.474  23.927  17.654  1.00  0.00           H  
ATOM   2062 HH12 ARG A 126      19.080  24.959  17.865  1.00  0.00           H  
ATOM   2063  NH2 ARG A 126      20.096  27.016  17.784  1.00  0.00           N  
ATOM   2064 HH21 ARG A 126      19.093  26.903  17.822  1.00  0.00           H  
ATOM   2065 HH22 ARG A 126      20.540  27.916  17.669  1.00  0.00           H  
ATOM   2066  C   ARG A 126      22.286  21.347  14.575  1.00  0.00           C  
ATOM   2067  O   ARG A 126      22.546  20.331  15.204  1.00  0.00           O  
ATOM   2068  N   ASN A 127      21.064  21.579  14.082  1.00  0.00           N  
ATOM   2069  H   ASN A 127      20.914  22.441  13.578  1.00  0.00           H  
ATOM   2070  CA  ASN A 127      19.900  20.700  14.293  1.00  0.00           C  
ATOM   2071  HA  ASN A 127      20.160  19.875  14.956  1.00  0.00           H  
ATOM   2072  CB  ASN A 127      18.770  21.508  14.961  1.00  0.00           C  
ATOM   2073  HB2 ASN A 127      17.899  20.861  15.067  1.00  0.00           H  
ATOM   2074  HB3 ASN A 127      18.465  22.332  14.315  1.00  0.00           H  
ATOM   2075  CG  ASN A 127      19.060  22.081  16.336  1.00  0.00           C  
ATOM   2076  OD1 ASN A 127      20.186  22.217  16.795  1.00  0.00           O  
ATOM   2077  ND2 ASN A 127      18.016  22.519  16.998  1.00  0.00           N  
ATOM   2078 HD21 ASN A 127      18.126  22.921  17.918  1.00  0.00           H  
ATOM   2079 HD22 ASN A 127      17.080  22.343  16.661  1.00  0.00           H  
ATOM   2080  C   ASN A 127      19.355  20.087  12.982  1.00  0.00           C  
ATOM   2081  O   ASN A 127      18.604  19.110  13.024  1.00  0.00           O  
ATOM   2082  N   CYS A 128      19.677  20.665  11.817  1.00  0.00           N  
ATOM   2083  H   CYS A 128      20.256  21.493  11.839  1.00  0.00           H  
ATOM   2084  CA  CYS A 128      19.202  20.177  10.517  1.00  0.00           C  
ATOM   2085  HA  CYS A 128      18.161  19.873  10.622  1.00  0.00           H  
ATOM   2086  CB  CYS A 128      19.260  21.306   9.477  1.00  0.00           C  
ATOM   2087  HB2 CYS A 128      18.968  20.904   8.507  1.00  0.00           H  
ATOM   2088  HB3 CYS A 128      20.275  21.696   9.402  1.00  0.00           H  
ATOM   2089  SG  CYS A 128      18.113  22.642   9.927  1.00  0.00           S  
ATOM   2090  HG  CYS A 128      18.723  22.995  11.061  1.00  0.00           H  
ATOM   2091  C   CYS A 128      20.029  18.961  10.071  1.00  0.00           C  
ATOM   2092  O   CYS A 128      21.239  19.082   9.874  1.00  0.00           O  
ATOM   2093  N   LEU A 129      19.390  17.805   9.909  1.00  0.00           N  
ATOM   2094  H   LEU A 129      18.384  17.823   9.999  1.00  0.00           H  
ATOM   2095  CA  LEU A 129      20.012  16.517   9.587  1.00  0.00           C  
ATOM   2096  HA  LEU A 129      21.038  16.528   9.953  1.00  0.00           H  
ATOM   2097  CB  LEU A 129      19.264  15.369  10.285  1.00  0.00           C  
ATOM   2098  HB2 LEU A 129      19.841  14.460  10.109  1.00  0.00           H  
ATOM   2099  HB3 LEU A 129      18.297  15.242   9.800  1.00  0.00           H  
ATOM   2100  CG  LEU A 129      19.020  15.486  11.797  1.00  0.00           C  
ATOM   2101  HG  LEU A 129      18.328  16.305  11.994  1.00  0.00           H  
ATOM   2102  CD1 LEU A 129      18.374  14.177  12.258  1.00  0.00           C  
ATOM   2103 HD11 LEU A 129      19.044  13.340  12.057  1.00  0.00           H  
ATOM   2104 HD12 LEU A 129      17.427  14.026  11.741  1.00  0.00           H  
ATOM   2105 HD13 LEU A 129      18.183  14.222  13.330  1.00  0.00           H  
ATOM   2106  CD2 LEU A 129      20.305  15.706  12.595  1.00  0.00           C  
ATOM   2107 HD21 LEU A 129      20.072  15.733  13.659  1.00  0.00           H  
ATOM   2108 HD22 LEU A 129      20.745  16.665  12.323  1.00  0.00           H  
ATOM   2109 HD23 LEU A 129      21.016  14.904  12.395  1.00  0.00           H  
ATOM   2110  C   LEU A 129      20.048  16.239   8.078  1.00  0.00           C  
ATOM   2111  O   LEU A 129      19.144  16.658   7.353  1.00  0.00           O  
ATOM   2112  N   VAL A 130      21.039  15.461   7.634  1.00  0.00           N  
ATOM   2113  H   VAL A 130      21.728  15.157   8.306  1.00  0.00           H  
ATOM   2114  CA  VAL A 130      21.209  15.036   6.230  1.00  0.00           C  
ATOM   2115  HA  VAL A 130      20.260  15.166   5.710  1.00  0.00           H  
ATOM   2116  CB  VAL A 130      22.275  15.901   5.511  1.00  0.00           C  
ATOM   2117  HB  VAL A 130      23.265  15.609   5.862  1.00  0.00           H  
ATOM   2118  CG1 VAL A 130      22.227  15.700   3.990  1.00  0.00           C  
ATOM   2119 HG11 VAL A 130      22.967  16.336   3.505  1.00  0.00           H  
ATOM   2120 HG12 VAL A 130      22.458  14.667   3.729  1.00  0.00           H  
ATOM   2121 HG13 VAL A 130      21.235  15.958   3.619  1.00  0.00           H  
ATOM   2122  CG2 VAL A 130      22.123  17.410   5.769  1.00  0.00           C  
ATOM   2123 HG21 VAL A 130      22.852  17.967   5.180  1.00  0.00           H  
ATOM   2124 HG22 VAL A 130      22.300  17.633   6.821  1.00  0.00           H  
ATOM   2125 HG23 VAL A 130      21.119  17.739   5.501  1.00  0.00           H  
ATOM   2126  C   VAL A 130      21.591  13.549   6.152  1.00  0.00           C  
ATOM   2127  O   VAL A 130      22.361  13.052   6.979  1.00  0.00           O  
ATOM   2128  N   GLY A 131      21.088  12.822   5.148  1.00  0.00           N  
ATOM   2129  H   GLY A 131      20.421  13.254   4.524  1.00  0.00           H  
ATOM   2130  CA  GLY A 131      21.480  11.422   4.909  1.00  0.00           C  
ATOM   2131  HA2 GLY A 131      22.524  11.389   4.597  1.00  0.00           H  
ATOM   2132  HA3 GLY A 131      21.409  10.868   5.845  1.00  0.00           H  
ATOM   2133  C   GLY A 131      20.654  10.694   3.842  1.00  0.00           C  
ATOM   2134  O   GLY A 131      20.724  11.016   2.651  1.00  0.00           O  
ATOM   2135  N   GLU A 132      19.914   9.684   4.296  1.00  0.00           N  
ATOM   2136  H   GLU A 132      19.973   9.492   5.286  1.00  0.00           H  
ATOM   2137  CA  GLU A 132      19.082   8.750   3.532  1.00  0.00           C  
ATOM   2138  HA  GLU A 132      19.739   8.064   2.997  1.00  0.00           H  
ATOM   2139  CB  GLU A 132      18.211   7.933   4.511  1.00  0.00           C  
ATOM   2140  HB2 GLU A 132      17.492   7.375   3.912  1.00  0.00           H  
ATOM   2141  HB3 GLU A 132      17.645   8.598   5.163  1.00  0.00           H  
ATOM   2142  CG  GLU A 132      18.985   6.903   5.356  1.00  0.00           C  
ATOM   2143  HG2 GLU A 132      19.807   6.510   4.759  1.00  0.00           H  
ATOM   2144  HG3 GLU A 132      18.306   6.073   5.554  1.00  0.00           H  
ATOM   2145  CD  GLU A 132      19.531   7.410   6.703  1.00  0.00           C  
ATOM   2146  OE1 GLU A 132      20.150   8.501   6.756  1.00  0.00           O  
ATOM   2147  OE2 GLU A 132      19.429   6.654   7.702  1.00  0.00           O  
ATOM   2148  C   GLU A 132      18.175   9.444   2.496  1.00  0.00           C  
ATOM   2149  O   GLU A 132      17.533  10.457   2.787  1.00  0.00           O  
ATOM   2150  N   ASN A 133      18.120   8.886   1.278  1.00  0.00           N  
ATOM   2151  H   ASN A 133      18.651   8.039   1.137  1.00  0.00           H  
ATOM   2152  CA  ASN A 133      17.396   9.399   0.102  1.00  0.00           C  
ATOM   2153  HA  ASN A 133      17.772   8.846  -0.759  1.00  0.00           H  
ATOM   2154  CB  ASN A 133      15.894   9.068   0.244  1.00  0.00           C  
ATOM   2155  HB2 ASN A 133      15.378   9.353  -0.673  1.00  0.00           H  
ATOM   2156  HB3 ASN A 133      15.480   9.660   1.060  1.00  0.00           H  
ATOM   2157  CG  ASN A 133      15.594   7.600   0.497  1.00  0.00           C  
ATOM   2158  OD1 ASN A 133      16.167   6.703  -0.105  1.00  0.00           O  
ATOM   2159  ND2 ASN A 133      14.672   7.299   1.383  1.00  0.00           N  
ATOM   2160 HD21 ASN A 133      14.142   8.040   1.819  1.00  0.00           H  
ATOM   2161 HD22 ASN A 133      14.463   6.328   1.567  1.00  0.00           H  
ATOM   2162  C   ASN A 133      17.663  10.891  -0.227  1.00  0.00           C  
ATOM   2163  O   ASN A 133      16.850  11.523  -0.905  1.00  0.00           O  
ATOM   2164  N   HIS A 134      18.759  11.473   0.286  1.00  0.00           N  
ATOM   2165  H   HIS A 134      19.348  10.920   0.892  1.00  0.00           H  
ATOM   2166  CA  HIS A 134      19.036  12.916   0.288  1.00  0.00           C  
ATOM   2167  HA  HIS A 134      19.830  13.066   1.020  1.00  0.00           H  
ATOM   2168  ND1 HIS A 134      21.177  11.659  -2.241  1.00  0.00           N  
ATOM   2169  HD1 HIS A 134      20.501  11.231  -2.858  1.00  0.00           H  
ATOM   2170  CG  HIS A 134      20.947  12.694  -1.364  1.00  0.00           C  
ATOM   2171  CB  HIS A 134      19.616  13.351  -1.069  1.00  0.00           C  
ATOM   2172  HB2 HIS A 134      19.782  14.428  -1.059  1.00  0.00           H  
ATOM   2173  HB3 HIS A 134      18.903  13.122  -1.862  1.00  0.00           H  
ATOM   2174  NE2 HIS A 134      23.112  12.115  -1.285  1.00  0.00           N  
ATOM   2175  CD2 HIS A 134      22.148  12.995  -0.775  1.00  0.00           C  
ATOM   2176  HD2 HIS A 134      22.315  13.761  -0.032  1.00  0.00           H  
ATOM   2177  CE1 HIS A 134      22.479  11.345  -2.187  1.00  0.00           C  
ATOM   2178  HE1 HIS A 134      22.954  10.586  -2.791  1.00  0.00           H  
ATOM   2179  C   HIS A 134      17.876  13.785   0.819  1.00  0.00           C  
ATOM   2180  O   HIS A 134      17.704  14.935   0.406  1.00  0.00           O  
ATOM   2181  N   LEU A 135      17.107  13.236   1.766  1.00  0.00           N  
ATOM   2182  H   LEU A 135      17.338  12.297   2.057  1.00  0.00           H  
ATOM   2183  CA  LEU A 135      16.113  13.948   2.574  1.00  0.00           C  
ATOM   2184  HA  LEU A 135      15.504  14.580   1.928  1.00  0.00           H  
ATOM   2185  CB  LEU A 135      15.213  12.870   3.226  1.00  0.00           C  
ATOM   2186  HB2 LEU A 135      15.851  12.179   3.777  1.00  0.00           H  
ATOM   2187  HB3 LEU A 135      14.747  12.296   2.426  1.00  0.00           H  
ATOM   2188  CG  LEU A 135      14.119  13.350   4.199  1.00  0.00           C  
ATOM   2189  HG  LEU A 135      14.560  13.967   4.981  1.00  0.00           H  
ATOM   2190  CD1 LEU A 135      13.030  14.143   3.479  1.00  0.00           C  
ATOM   2191 HD11 LEU A 135      12.583  13.538   2.691  1.00  0.00           H  
ATOM   2192 HD12 LEU A 135      13.453  15.047   3.041  1.00  0.00           H  
ATOM   2193 HD13 LEU A 135      12.259  14.429   4.196  1.00  0.00           H  
ATOM   2194  CD2 LEU A 135      13.456  12.152   4.874  1.00  0.00           C  
ATOM   2195 HD21 LEU A 135      12.716  12.501   5.595  1.00  0.00           H  
ATOM   2196 HD22 LEU A 135      12.971  11.510   4.138  1.00  0.00           H  
ATOM   2197 HD23 LEU A 135      14.205  11.568   5.408  1.00  0.00           H  
ATOM   2198  C   LEU A 135      16.801  14.861   3.610  1.00  0.00           C  
ATOM   2199  O   LEU A 135      17.927  14.593   4.034  1.00  0.00           O  
ATOM   2200  N   VAL A 136      16.106  15.916   4.045  1.00  0.00           N  
ATOM   2201  H   VAL A 136      15.243  16.137   3.569  1.00  0.00           H  
ATOM   2202  CA  VAL A 136      16.509  16.791   5.163  1.00  0.00           C  
ATOM   2203  HA  VAL A 136      17.388  16.362   5.644  1.00  0.00           H  
ATOM   2204  CB  VAL A 136      16.922  18.180   4.638  1.00  0.00           C  
ATOM   2205  HB  VAL A 136      16.118  18.583   4.023  1.00  0.00           H  
ATOM   2206  CG1 VAL A 136      17.216  19.205   5.742  1.00  0.00           C  
ATOM   2207 HG11 VAL A 136      16.317  19.387   6.332  1.00  0.00           H  
ATOM   2208 HG12 VAL A 136      18.013  18.841   6.391  1.00  0.00           H  
ATOM   2209 HG13 VAL A 136      17.529  20.149   5.297  1.00  0.00           H  
ATOM   2210  CG2 VAL A 136      18.184  18.047   3.776  1.00  0.00           C  
ATOM   2211 HG21 VAL A 136      18.499  19.035   3.440  1.00  0.00           H  
ATOM   2212 HG22 VAL A 136      17.992  17.420   2.905  1.00  0.00           H  
ATOM   2213 HG23 VAL A 136      18.983  17.600   4.368  1.00  0.00           H  
ATOM   2214  C   VAL A 136      15.406  16.870   6.227  1.00  0.00           C  
ATOM   2215  O   VAL A 136      14.212  16.908   5.906  1.00  0.00           O  
ATOM   2216  N   LYS A 137      15.821  16.877   7.502  1.00  0.00           N  
ATOM   2217  H   LYS A 137      16.821  16.899   7.641  1.00  0.00           H  
ATOM   2218  CA  LYS A 137      14.971  16.881   8.714  1.00  0.00           C  
ATOM   2219  HA  LYS A 137      13.970  17.214   8.437  1.00  0.00           H  
ATOM   2220  CB  LYS A 137      14.903  15.455   9.302  1.00  0.00           C  
ATOM   2221  HB2 LYS A 137      14.264  15.462  10.184  1.00  0.00           H  
ATOM   2222  HB3 LYS A 137      15.907  15.173   9.618  1.00  0.00           H  
ATOM   2223  CG  LYS A 137      14.377  14.389   8.325  1.00  0.00           C  
ATOM   2224  HG2 LYS A 137      13.320  14.567   8.128  1.00  0.00           H  
ATOM   2225  HG3 LYS A 137      14.915  14.465   7.380  1.00  0.00           H  
ATOM   2226  CD  LYS A 137      14.589  12.956   8.825  1.00  0.00           C  
ATOM   2227  HD2 LYS A 137      14.527  12.281   7.971  1.00  0.00           H  
ATOM   2228  HD3 LYS A 137      15.601  12.874   9.223  1.00  0.00           H  
ATOM   2229  CE  LYS A 137      13.620  12.486   9.912  1.00  0.00           C  
ATOM   2230  HE2 LYS A 137      14.049  11.603  10.387  1.00  0.00           H  
ATOM   2231  HE3 LYS A 137      13.505  13.260  10.671  1.00  0.00           H  
ATOM   2232  NZ  LYS A 137      12.301  12.124   9.352  1.00  0.00           N  
ATOM   2233  HZ1 LYS A 137      12.383  11.482   8.577  1.00  0.00           H  
ATOM   2234  HZ2 LYS A 137      11.805  12.933   9.007  1.00  0.00           H  
ATOM   2235  HZ3 LYS A 137      11.743  11.661  10.054  1.00  0.00           H  
ATOM   2236  C   LYS A 137      15.525  17.869   9.753  1.00  0.00           C  
ATOM   2237  O   LYS A 137      16.673  18.276   9.626  1.00  0.00           O  
ATOM   2238  N   VAL A 138      14.784  18.219  10.810  1.00  0.00           N  
ATOM   2239  H   VAL A 138      13.824  17.910  10.859  1.00  0.00           H  
ATOM   2240  CA  VAL A 138      15.299  19.075  11.911  1.00  0.00           C  
ATOM   2241  HA  VAL A 138      16.377  18.926  11.969  1.00  0.00           H  
ATOM   2242  CB  VAL A 138      15.068  20.569  11.583  1.00  0.00           C  
ATOM   2243  HB  VAL A 138      15.539  20.759  10.619  1.00  0.00           H  
ATOM   2244  CG1 VAL A 138      13.589  20.962  11.454  1.00  0.00           C  
ATOM   2245 HG11 VAL A 138      13.512  21.999  11.126  1.00  0.00           H  
ATOM   2246 HG12 VAL A 138      13.092  20.328  10.719  1.00  0.00           H  
ATOM   2247 HG13 VAL A 138      13.078  20.856  12.411  1.00  0.00           H  
ATOM   2248  CG2 VAL A 138      15.740  21.503  12.596  1.00  0.00           C  
ATOM   2249 HG21 VAL A 138      15.652  22.532  12.247  1.00  0.00           H  
ATOM   2250 HG22 VAL A 138      16.796  21.247  12.685  1.00  0.00           H  
ATOM   2251 HG23 VAL A 138      15.262  21.420  13.572  1.00  0.00           H  
ATOM   2252  C   VAL A 138      14.740  18.704  13.294  1.00  0.00           C  
ATOM   2253  O   VAL A 138      13.535  18.489  13.418  1.00  0.00           O  
ATOM   2254  N   ALA A 139      15.603  18.635  14.319  1.00  0.00           N  
ATOM   2255  H   ALA A 139      16.588  18.734  14.121  1.00  0.00           H  
ATOM   2256  CA  ALA A 139      15.243  18.608  15.749  1.00  0.00           C  
ATOM   2257  HA  ALA A 139      14.539  19.415  15.952  1.00  0.00           H  
ATOM   2258  CB  ALA A 139      14.578  17.269  16.107  1.00  0.00           C  
ATOM   2259  HB1 ALA A 139      15.215  16.433  15.816  1.00  0.00           H  
ATOM   2260  HB2 ALA A 139      14.399  17.215  17.181  1.00  0.00           H  
ATOM   2261  HB3 ALA A 139      13.619  17.180  15.597  1.00  0.00           H  
ATOM   2262  C   ALA A 139      16.482  18.810  16.654  1.00  0.00           C  
ATOM   2263  O   ALA A 139      17.600  18.466  16.265  1.00  0.00           O  
ATOM   2264  N   ASP A 140      16.290  19.300  17.886  1.00  0.00           N  
ATOM   2265  H   ASP A 140      15.368  19.621  18.147  1.00  0.00           H  
ATOM   2266  CA  ASP A 140      17.308  19.252  18.948  1.00  0.00           C  
ATOM   2267  HA  ASP A 140      18.297  19.248  18.491  1.00  0.00           H  
ATOM   2268  CB  ASP A 140      17.245  20.509  19.828  1.00  0.00           C  
ATOM   2269  HB2 ASP A 140      17.493  21.388  19.233  1.00  0.00           H  
ATOM   2270  HB3 ASP A 140      16.229  20.633  20.205  1.00  0.00           H  
ATOM   2271  CG  ASP A 140      18.213  20.446  21.015  1.00  0.00           C  
ATOM   2272  OD1 ASP A 140      19.174  19.644  20.989  1.00  0.00           O  
ATOM   2273  OD2 ASP A 140      17.917  21.109  22.036  1.00  0.00           O  
ATOM   2274  C   ASP A 140      17.175  17.978  19.807  1.00  0.00           C  
ATOM   2275  O   ASP A 140      16.289  17.867  20.662  1.00  0.00           O  
ATOM   2276  N   PHE A 141      18.110  17.045  19.619  1.00  0.00           N  
ATOM   2277  H   PHE A 141      18.803  17.224  18.906  1.00  0.00           H  
ATOM   2278  CA  PHE A 141      18.189  15.774  20.348  1.00  0.00           C  
ATOM   2279  HA  PHE A 141      17.172  15.422  20.523  1.00  0.00           H  
ATOM   2280  CB  PHE A 141      18.891  14.734  19.457  1.00  0.00           C  
ATOM   2281  HB2 PHE A 141      19.892  15.093  19.219  1.00  0.00           H  
ATOM   2282  HB3 PHE A 141      18.990  13.807  20.023  1.00  0.00           H  
ATOM   2283  CG  PHE A 141      18.165  14.421  18.159  1.00  0.00           C  
ATOM   2284  CD1 PHE A 141      17.372  13.261  18.050  1.00  0.00           C  
ATOM   2285  HD1 PHE A 141      17.288  12.576  18.881  1.00  0.00           H  
ATOM   2286  CD2 PHE A 141      18.273  15.286  17.053  1.00  0.00           C  
ATOM   2287  HD2 PHE A 141      18.884  16.174  17.109  1.00  0.00           H  
ATOM   2288  CE1 PHE A 141      16.680  12.986  16.859  1.00  0.00           C  
ATOM   2289  HE1 PHE A 141      16.078  12.093  16.773  1.00  0.00           H  
ATOM   2290  CE2 PHE A 141      17.560  15.020  15.871  1.00  0.00           C  
ATOM   2291  HE2 PHE A 141      17.622  15.713  15.045  1.00  0.00           H  
ATOM   2292  CZ  PHE A 141      16.761  13.869  15.773  1.00  0.00           C  
ATOM   2293  HZ  PHE A 141      16.210  13.655  14.869  1.00  0.00           H  
ATOM   2294  C   PHE A 141      18.863  15.882  21.734  1.00  0.00           C  
ATOM   2295  O   PHE A 141      18.844  14.911  22.491  1.00  0.00           O  
ATOM   2296  N   GLY A 142      19.472  17.027  22.072  1.00  0.00           N  
ATOM   2297  H   GLY A 142      19.364  17.826  21.464  1.00  0.00           H  
ATOM   2298  CA  GLY A 142      20.136  17.229  23.364  1.00  0.00           C  
ATOM   2299  HA2 GLY A 142      20.698  16.328  23.614  1.00  0.00           H  
ATOM   2300  HA3 GLY A 142      19.365  17.365  24.122  1.00  0.00           H  
ATOM   2301  C   GLY A 142      21.118  18.404  23.467  1.00  0.00           C  
ATOM   2302  O   GLY A 142      21.528  18.732  24.578  1.00  0.00           O  
ATOM   2303  N   LEU A 143      21.476  19.071  22.365  1.00  0.00           N  
ATOM   2304  H   LEU A 143      20.902  18.946  21.543  1.00  0.00           H  
ATOM   2305  CA  LEU A 143      22.539  20.089  22.288  1.00  0.00           C  
ATOM   2306  HA  LEU A 143      23.489  19.632  22.565  1.00  0.00           H  
ATOM   2307  CB  LEU A 143      22.650  20.625  20.844  1.00  0.00           C  
ATOM   2308  HB2 LEU A 143      21.701  21.072  20.550  1.00  0.00           H  
ATOM   2309  HB3 LEU A 143      23.391  21.424  20.862  1.00  0.00           H  
ATOM   2310  CG  LEU A 143      23.082  19.619  19.755  1.00  0.00           C  
ATOM   2311  HG  LEU A 143      23.935  19.043  20.114  1.00  0.00           H  
ATOM   2312  CD1 LEU A 143      21.968  18.663  19.317  1.00  0.00           C  
ATOM   2313 HD11 LEU A 143      21.784  17.916  20.089  1.00  0.00           H  
ATOM   2314 HD12 LEU A 143      22.267  18.137  18.410  1.00  0.00           H  
ATOM   2315 HD13 LEU A 143      21.057  19.222  19.105  1.00  0.00           H  
ATOM   2316  CD2 LEU A 143      23.509  20.388  18.503  1.00  0.00           C  
ATOM   2317 HD21 LEU A 143      22.673  20.970  18.115  1.00  0.00           H  
ATOM   2318 HD22 LEU A 143      23.836  19.697  17.726  1.00  0.00           H  
ATOM   2319 HD23 LEU A 143      24.337  21.056  18.742  1.00  0.00           H  
ATOM   2320  C   LEU A 143      22.308  21.261  23.259  1.00  0.00           C  
ATOM   2321  O   LEU A 143      23.273  21.807  23.805  1.00  0.00           O  
ATOM   2322  N   SER A 144      21.040  21.573  23.557  1.00  0.00           N  
ATOM   2323  H   SER A 144      20.317  21.094  23.041  1.00  0.00           H  
ATOM   2324  CA  SER A 144      20.616  22.564  24.562  1.00  0.00           C  
ATOM   2325  HA  SER A 144      21.092  23.510  24.305  1.00  0.00           H  
ATOM   2326  CB  SER A 144      19.102  22.796  24.494  1.00  0.00           C  
ATOM   2327  HB2 SER A 144      18.863  23.298  23.556  1.00  0.00           H  
ATOM   2328  HB3 SER A 144      18.784  23.448  25.308  1.00  0.00           H  
ATOM   2329  OG  SER A 144      18.390  21.577  24.549  1.00  0.00           O  
ATOM   2330  HG  SER A 144      18.228  21.335  23.634  1.00  0.00           H  
ATOM   2331  C   SER A 144      21.060  22.273  26.006  1.00  0.00           C  
ATOM   2332  O   SER A 144      20.800  23.094  26.891  1.00  0.00           O  
ATOM   2333  N   ARG A 145      21.764  21.166  26.283  1.00  0.00           N  
ATOM   2334  H   ARG A 145      21.843  20.477  25.548  1.00  0.00           H  
ATOM   2335  CA  ARG A 145      22.423  20.916  27.584  1.00  0.00           C  
ATOM   2336  HA  ARG A 145      21.954  21.539  28.346  1.00  0.00           H  
ATOM   2337  CB  ARG A 145      22.169  19.468  28.032  1.00  0.00           C  
ATOM   2338  HB2 ARG A 145      21.116  19.239  27.863  1.00  0.00           H  
ATOM   2339  HB3 ARG A 145      22.334  19.398  29.107  1.00  0.00           H  
ATOM   2340  CG  ARG A 145      23.068  18.411  27.364  1.00  0.00           C  
ATOM   2341  HG2 ARG A 145      23.245  18.670  26.320  1.00  0.00           H  
ATOM   2342  HG3 ARG A 145      24.032  18.398  27.871  1.00  0.00           H  
ATOM   2343  CD  ARG A 145      22.492  16.992  27.431  1.00  0.00           C  
ATOM   2344  HD2 ARG A 145      23.170  16.317  26.908  1.00  0.00           H  
ATOM   2345  HD3 ARG A 145      22.424  16.698  28.478  1.00  0.00           H  
ATOM   2346  NE  ARG A 145      21.167  16.885  26.794  1.00  0.00           N  
ATOM   2347  HE  ARG A 145      20.820  17.712  26.330  1.00  0.00           H  
ATOM   2348  CZ  ARG A 145      20.382  15.828  26.823  1.00  0.00           C  
ATOM   2349  NH1 ARG A 145      20.814  14.656  27.181  1.00  0.00           N  
ATOM   2350 HH11 ARG A 145      21.779  14.523  27.447  1.00  0.00           H  
ATOM   2351 HH12 ARG A 145      20.130  13.915  27.239  1.00  0.00           H  
ATOM   2352  NH2 ARG A 145      19.123  15.911  26.514  1.00  0.00           N  
ATOM   2353 HH21 ARG A 145      18.688  16.797  26.300  1.00  0.00           H  
ATOM   2354 HH22 ARG A 145      18.544  15.115  26.739  1.00  0.00           H  
ATOM   2355  C   ARG A 145      23.912  21.282  27.612  1.00  0.00           C  
ATOM   2356  O   ARG A 145      24.394  21.622  28.690  1.00  0.00           O  
ATOM   2357  N   LEU A 146      24.635  21.258  26.478  1.00  0.00           N  
ATOM   2358  H   LEU A 146      24.151  21.078  25.610  1.00  0.00           H  
ATOM   2359  CA  LEU A 146      26.116  21.218  26.486  1.00  0.00           C  
ATOM   2360  HA  LEU A 146      26.468  21.673  27.411  1.00  0.00           H  
ATOM   2361  CB  LEU A 146      26.510  19.721  26.511  1.00  0.00           C  
ATOM   2362  HB2 LEU A 146      26.136  19.250  25.603  1.00  0.00           H  
ATOM   2363  HB3 LEU A 146      25.995  19.261  27.355  1.00  0.00           H  
ATOM   2364  CG  LEU A 146      28.001  19.366  26.669  1.00  0.00           C  
ATOM   2365  HG  LEU A 146      28.557  19.713  25.797  1.00  0.00           H  
ATOM   2366  CD1 LEU A 146      28.612  19.960  27.941  1.00  0.00           C  
ATOM   2367 HD11 LEU A 146      28.605  21.049  27.887  1.00  0.00           H  
ATOM   2368 HD12 LEU A 146      28.050  19.641  28.818  1.00  0.00           H  
ATOM   2369 HD13 LEU A 146      29.646  19.630  28.039  1.00  0.00           H  
ATOM   2370  CD2 LEU A 146      28.137  17.843  26.740  1.00  0.00           C  
ATOM   2371 HD21 LEU A 146      27.579  17.449  27.588  1.00  0.00           H  
ATOM   2372 HD22 LEU A 146      29.187  17.572  26.856  1.00  0.00           H  
ATOM   2373 HD23 LEU A 146      27.762  17.404  25.815  1.00  0.00           H  
ATOM   2374  C   LEU A 146      26.831  21.998  25.358  1.00  0.00           C  
ATOM   2375  O   LEU A 146      28.053  22.168  25.431  1.00  0.00           O  
ATOM   2376  N   MET A 147      26.138  22.510  24.335  1.00  0.00           N  
ATOM   2377  H   MET A 147      25.142  22.350  24.285  1.00  0.00           H  
ATOM   2378  CA  MET A 147      26.793  23.235  23.230  1.00  0.00           C  
ATOM   2379  HA  MET A 147      27.727  22.721  23.004  1.00  0.00           H  
ATOM   2380  CB  MET A 147      25.934  23.127  21.959  1.00  0.00           C  
ATOM   2381  HB2 MET A 147      25.667  22.082  21.796  1.00  0.00           H  
ATOM   2382  HB3 MET A 147      25.021  23.709  22.077  1.00  0.00           H  
ATOM   2383  CG  MET A 147      26.685  23.650  20.732  1.00  0.00           C  
ATOM   2384  HG2 MET A 147      26.920  24.706  20.866  1.00  0.00           H  
ATOM   2385  HG3 MET A 147      27.626  23.105  20.658  1.00  0.00           H  
ATOM   2386  SD  MET A 147      25.787  23.447  19.171  1.00  0.00           S  
ATOM   2387  CE  MET A 147      27.082  23.975  18.017  1.00  0.00           C  
ATOM   2388  HE1 MET A 147      26.701  23.930  16.997  1.00  0.00           H  
ATOM   2389  HE2 MET A 147      27.943  23.311  18.094  1.00  0.00           H  
ATOM   2390  HE3 MET A 147      27.392  24.997  18.238  1.00  0.00           H  
ATOM   2391  C   MET A 147      27.141  24.698  23.614  1.00  0.00           C  
ATOM   2392  O   MET A 147      26.262  25.464  24.020  1.00  0.00           O  
ATOM   2393  N   THR A 148      28.433  25.043  23.478  1.00  0.00           N  
ATOM   2394  H   THR A 148      29.005  24.296  23.113  1.00  0.00           H  
ATOM   2395  CA  THR A 148      29.201  26.296  23.731  1.00  0.00           C  
ATOM   2396  HA  THR A 148      30.228  25.946  23.835  1.00  0.00           H  
ATOM   2397  CB  THR A 148      29.259  27.258  22.530  1.00  0.00           C  
ATOM   2398  HB  THR A 148      30.055  27.974  22.735  1.00  0.00           H  
ATOM   2399  OG1 THR A 148      28.068  27.992  22.384  1.00  0.00           O  
ATOM   2400  HG1 THR A 148      28.321  28.804  21.938  1.00  0.00           H  
ATOM   2401  CG2 THR A 148      29.563  26.594  21.189  1.00  0.00           C  
ATOM   2402 HG21 THR A 148      29.699  27.360  20.425  1.00  0.00           H  
ATOM   2403 HG22 THR A 148      28.753  25.930  20.888  1.00  0.00           H  
ATOM   2404 HG23 THR A 148      30.487  26.023  21.273  1.00  0.00           H  
ATOM   2405  C   THR A 148      28.956  27.132  24.993  1.00  0.00           C  
ATOM   2406  O   THR A 148      29.907  27.732  25.497  1.00  0.00           O  
ATOM   2407  N   GLY A 149      27.725  27.249  25.490  1.00  0.00           N  
ATOM   2408  H   GLY A 149      27.001  26.699  25.049  1.00  0.00           H  
ATOM   2409  CA  GLY A 149      27.309  28.205  26.526  1.00  0.00           C  
ATOM   2410  HA2 GLY A 149      26.428  27.804  27.027  1.00  0.00           H  
ATOM   2411  HA3 GLY A 149      28.098  28.304  27.271  1.00  0.00           H  
ATOM   2412  C   GLY A 149      26.966  29.613  26.003  1.00  0.00           C  
ATOM   2413  O   GLY A 149      26.513  30.458  26.781  1.00  0.00           O  
ATOM   2414  N   ASP A 150      27.138  29.861  24.696  1.00  0.00           N  
ATOM   2415  H   ASP A 150      27.539  29.112  24.150  1.00  0.00           H  
ATOM   2416  CA  ASP A 150      26.772  31.114  24.001  1.00  0.00           C  
ATOM   2417  HA  ASP A 150      26.235  31.769  24.687  1.00  0.00           H  
ATOM   2418  CB  ASP A 150      28.045  31.850  23.537  1.00  0.00           C  
ATOM   2419  HB2 ASP A 150      28.585  32.199  24.417  1.00  0.00           H  
ATOM   2420  HB3 ASP A 150      27.759  32.734  22.967  1.00  0.00           H  
ATOM   2421  CG  ASP A 150      28.990  30.987  22.694  1.00  0.00           C  
ATOM   2422  OD1 ASP A 150      28.603  30.578  21.571  1.00  0.00           O  
ATOM   2423  OD2 ASP A 150      30.130  30.725  23.143  1.00  0.00           O  
ATOM   2424  C   ASP A 150      25.836  30.887  22.792  1.00  0.00           C  
ATOM   2425  O   ASP A 150      25.255  31.837  22.267  1.00  0.00           O  
ATOM   2426  N   THR A 151      25.675  29.639  22.335  1.00  0.00           N  
ATOM   2427  H   THR A 151      26.212  28.905  22.774  1.00  0.00           H  
ATOM   2428  CA  THR A 151      24.684  29.240  21.314  1.00  0.00           C  
ATOM   2429  HA  THR A 151      24.516  30.078  20.637  1.00  0.00           H  
ATOM   2430  CB  THR A 151      25.177  28.038  20.481  1.00  0.00           C  
ATOM   2431  HB  THR A 151      24.341  27.650  19.899  1.00  0.00           H  
ATOM   2432  OG1 THR A 151      25.674  27.012  21.315  1.00  0.00           O  
ATOM   2433  HG1 THR A 151      26.558  27.259  21.596  1.00  0.00           H  
ATOM   2434  CG2 THR A 151      26.292  28.438  19.510  1.00  0.00           C  
ATOM   2435 HG21 THR A 151      26.608  27.562  18.944  1.00  0.00           H  
ATOM   2436 HG22 THR A 151      27.153  28.849  20.037  1.00  0.00           H  
ATOM   2437 HG23 THR A 151      25.922  29.186  18.807  1.00  0.00           H  
ATOM   2438  C   THR A 151      23.340  28.912  21.966  1.00  0.00           C  
ATOM   2439  O   THR A 151      22.309  29.404  21.505  1.00  0.00           O  
ATOM   2440  N   TYR A 152      23.385  28.174  23.079  1.00  0.00           N  
ATOM   2441  H   TYR A 152      24.281  27.784  23.334  1.00  0.00           H  
ATOM   2442  CA  TYR A 152      22.327  28.083  24.072  1.00  0.00           C  
ATOM   2443  HA  TYR A 152      21.455  28.610  23.684  1.00  0.00           H  
ATOM   2444  CB  TYR A 152      21.940  26.630  24.336  1.00  0.00           C  
ATOM   2445  HB2 TYR A 152      22.813  26.100  24.718  1.00  0.00           H  
ATOM   2446  HB3 TYR A 152      21.181  26.609  25.118  1.00  0.00           H  
ATOM   2447  CG  TYR A 152      21.402  25.871  23.145  1.00  0.00           C  
ATOM   2448  CD1 TYR A 152      22.264  25.071  22.373  1.00  0.00           C  
ATOM   2449  HD1 TYR A 152      23.321  25.064  22.595  1.00  0.00           H  
ATOM   2450  CD2 TYR A 152      20.024  25.899  22.852  1.00  0.00           C  
ATOM   2451  HD2 TYR A 152      19.348  26.500  23.442  1.00  0.00           H  
ATOM   2452  CE1 TYR A 152      21.743  24.239  21.362  1.00  0.00           C  
ATOM   2453  HE1 TYR A 152      22.392  23.600  20.781  1.00  0.00           H  
ATOM   2454  CE2 TYR A 152      19.501  25.089  21.826  1.00  0.00           C  
ATOM   2455  HE2 TYR A 152      18.441  25.094  21.620  1.00  0.00           H  
ATOM   2456  CZ  TYR A 152      20.358  24.230  21.104  1.00  0.00           C  
ATOM   2457  OH  TYR A 152      19.853  23.388  20.171  1.00  0.00           O  
ATOM   2458  HH  TYR A 152      18.943  23.613  19.964  1.00  0.00           H  
ATOM   2459  C   TYR A 152      22.764  28.731  25.384  1.00  0.00           C  
ATOM   2460  O   TYR A 152      23.941  28.675  25.750  1.00  0.00           O  
ATOM   2461  N   THR A 153      21.814  29.310  26.122  1.00  0.00           N  
ATOM   2462  H   THR A 153      20.876  29.383  25.755  1.00  0.00           H  
ATOM   2463  CA  THR A 153      22.055  29.877  27.462  1.00  0.00           C  
ATOM   2464  HA  THR A 153      22.865  29.321  27.935  1.00  0.00           H  
ATOM   2465  CB  THR A 153      22.477  31.359  27.372  1.00  0.00           C  
ATOM   2466  HB  THR A 153      21.603  31.960  27.121  1.00  0.00           H  
ATOM   2467  OG1 THR A 153      23.469  31.554  26.382  1.00  0.00           O  
ATOM   2468  HG1 THR A 153      24.110  30.843  26.451  1.00  0.00           H  
ATOM   2469  CG2 THR A 153      23.081  31.894  28.670  1.00  0.00           C  
ATOM   2470 HG21 THR A 153      23.908  31.263  28.998  1.00  0.00           H  
ATOM   2471 HG22 THR A 153      22.314  31.938  29.443  1.00  0.00           H  
ATOM   2472 HG23 THR A 153      23.440  32.910  28.507  1.00  0.00           H  
ATOM   2473  C   THR A 153      20.813  29.729  28.350  1.00  0.00           C  
ATOM   2474  O   THR A 153      19.684  29.743  27.850  1.00  0.00           O  
ATOM   2475  N   ALA A 154      21.007  29.559  29.661  1.00  0.00           N  
ATOM   2476  H   ALA A 154      21.954  29.442  29.992  1.00  0.00           H  
ATOM   2477  CA  ALA A 154      19.917  29.446  30.636  1.00  0.00           C  
ATOM   2478  HA  ALA A 154      19.254  28.645  30.307  1.00  0.00           H  
ATOM   2479  CB  ALA A 154      20.486  29.035  31.995  1.00  0.00           C  
ATOM   2480  HB1 ALA A 154      21.177  29.802  32.345  1.00  0.00           H  
ATOM   2481  HB2 ALA A 154      21.011  28.085  31.903  1.00  0.00           H  
ATOM   2482  HB3 ALA A 154      19.677  28.923  32.718  1.00  0.00           H  
ATOM   2483  C   ALA A 154      19.064  30.719  30.725  1.00  0.00           C  
ATOM   2484  O   ALA A 154      19.603  31.824  30.827  1.00  0.00           O  
ATOM   2485  N   HIS A 155      17.742  30.547  30.697  1.00  0.00           N  
ATOM   2486  H   HIS A 155      17.395  29.601  30.628  1.00  0.00           H  
ATOM   2487  CA  HIS A 155      16.725  31.596  30.774  1.00  0.00           C  
ATOM   2488  HA  HIS A 155      17.016  32.350  31.505  1.00  0.00           H  
ATOM   2489  ND1 HIS A 155      14.184  32.568  28.488  1.00  0.00           N  
ATOM   2490  HD1 HIS A 155      14.076  31.649  28.085  1.00  0.00           H  
ATOM   2491  CG  HIS A 155      15.288  33.036  29.170  1.00  0.00           C  
ATOM   2492  CB  HIS A 155      16.585  32.280  29.397  1.00  0.00           C  
ATOM   2493  HB2 HIS A 155      16.659  31.525  28.615  1.00  0.00           H  
ATOM   2494  HB3 HIS A 155      17.419  32.969  29.260  1.00  0.00           H  
ATOM   2495  NE2 HIS A 155      13.718  34.643  29.071  1.00  0.00           N  
ATOM   2496  CD2 HIS A 155      15.000  34.324  29.541  1.00  0.00           C  
ATOM   2497  HD2 HIS A 155      15.663  34.991  30.072  1.00  0.00           H  
ATOM   2498  CE1 HIS A 155      13.264  33.544  28.442  1.00  0.00           C  
ATOM   2499  HE1 HIS A 155      12.291  33.453  27.981  1.00  0.00           H  
ATOM   2500  C   HIS A 155      15.395  30.981  31.230  1.00  0.00           C  
ATOM   2501  O   HIS A 155      14.971  29.959  30.687  1.00  0.00           O  
ATOM   2502  N   ALA A 156      14.728  31.617  32.200  1.00  0.00           N  
ATOM   2503  H   ALA A 156      15.155  32.431  32.618  1.00  0.00           H  
ATOM   2504  CA  ALA A 156      13.358  31.297  32.631  1.00  0.00           C  
ATOM   2505  HA  ALA A 156      13.212  31.780  33.597  1.00  0.00           H  
ATOM   2506  CB  ALA A 156      12.376  31.962  31.661  1.00  0.00           C  
ATOM   2507  HB1 ALA A 156      12.451  31.485  30.683  1.00  0.00           H  
ATOM   2508  HB2 ALA A 156      12.626  33.018  31.560  1.00  0.00           H  
ATOM   2509  HB3 ALA A 156      11.360  31.868  32.042  1.00  0.00           H  
ATOM   2510  C   ALA A 156      13.088  29.793  32.881  1.00  0.00           C  
ATOM   2511  O   ALA A 156      12.121  29.223  32.366  1.00  0.00           O  
ATOM   2512  N   GLY A 157      13.981  29.142  33.632  1.00  0.00           N  
ATOM   2513  H   GLY A 157      14.769  29.666  33.982  1.00  0.00           H  
ATOM   2514  CA  GLY A 157      13.883  27.731  34.017  1.00  0.00           C  
ATOM   2515  HA2 GLY A 157      14.449  27.592  34.938  1.00  0.00           H  
ATOM   2516  HA3 GLY A 157      12.840  27.489  34.219  1.00  0.00           H  
ATOM   2517  C   GLY A 157      14.414  26.729  32.980  1.00  0.00           C  
ATOM   2518  O   GLY A 157      14.637  25.574  33.345  1.00  0.00           O  
ATOM   2519  N   ALA A 158      14.643  27.134  31.729  1.00  0.00           N  
ATOM   2520  H   ALA A 158      14.497  28.110  31.515  1.00  0.00           H  
ATOM   2521  CA  ALA A 158      15.120  26.282  30.633  1.00  0.00           C  
ATOM   2522  HA  ALA A 158      15.296  25.269  30.995  1.00  0.00           H  
ATOM   2523  CB  ALA A 158      13.994  26.219  29.589  1.00  0.00           C  
ATOM   2524  HB1 ALA A 158      14.269  25.545  28.778  1.00  0.00           H  
ATOM   2525  HB2 ALA A 158      13.075  25.861  30.054  1.00  0.00           H  
ATOM   2526  HB3 ALA A 158      13.808  27.209  29.173  1.00  0.00           H  
ATOM   2527  C   ALA A 158      16.455  26.803  30.059  1.00  0.00           C  
ATOM   2528  O   ALA A 158      17.086  27.686  30.648  1.00  0.00           O  
ATOM   2529  N   LYS A 159      16.907  26.262  28.922  1.00  0.00           N  
ATOM   2530  H   LYS A 159      16.401  25.473  28.546  1.00  0.00           H  
ATOM   2531  CA  LYS A 159      17.983  26.837  28.091  1.00  0.00           C  
ATOM   2532  HA  LYS A 159      18.293  27.795  28.509  1.00  0.00           H  
ATOM   2533  CB  LYS A 159      19.215  25.910  28.070  1.00  0.00           C  
ATOM   2534  HB2 LYS A 159      19.905  26.252  27.299  1.00  0.00           H  
ATOM   2535  HB3 LYS A 159      18.900  24.898  27.818  1.00  0.00           H  
ATOM   2536  CG  LYS A 159      19.948  25.928  29.426  1.00  0.00           C  
ATOM   2537  HG2 LYS A 159      20.353  26.925  29.601  1.00  0.00           H  
ATOM   2538  HG3 LYS A 159      19.229  25.703  30.213  1.00  0.00           H  
ATOM   2539  CD  LYS A 159      21.110  24.936  29.570  1.00  0.00           C  
ATOM   2540  HD2 LYS A 159      20.757  23.910  29.457  1.00  0.00           H  
ATOM   2541  HD3 LYS A 159      21.504  25.029  30.582  1.00  0.00           H  
ATOM   2542  CE  LYS A 159      22.231  25.218  28.572  1.00  0.00           C  
ATOM   2543  HE2 LYS A 159      21.836  25.075  27.566  1.00  0.00           H  
ATOM   2544  HE3 LYS A 159      22.559  26.252  28.679  1.00  0.00           H  
ATOM   2545  NZ  LYS A 159      23.379  24.313  28.789  1.00  0.00           N  
ATOM   2546  HZ1 LYS A 159      23.111  23.342  28.856  1.00  0.00           H  
ATOM   2547  HZ2 LYS A 159      23.876  24.546  29.637  1.00  0.00           H  
ATOM   2548  HZ3 LYS A 159      24.032  24.389  28.023  1.00  0.00           H  
ATOM   2549  C   LYS A 159      17.452  27.142  26.690  1.00  0.00           C  
ATOM   2550  O   LYS A 159      16.807  26.288  26.084  1.00  0.00           O  
ATOM   2551  N   PHE A 160      17.701  28.354  26.190  1.00  0.00           N  
ATOM   2552  H   PHE A 160      18.277  28.986  26.727  1.00  0.00           H  
ATOM   2553  CA  PHE A 160      17.137  28.876  24.936  1.00  0.00           C  
ATOM   2554  HA  PHE A 160      16.443  28.141  24.528  1.00  0.00           H  
ATOM   2555  CB  PHE A 160      16.323  30.149  25.224  1.00  0.00           C  
ATOM   2556  HB2 PHE A 160      16.883  30.793  25.901  1.00  0.00           H  
ATOM   2557  HB3 PHE A 160      16.198  30.702  24.293  1.00  0.00           H  
ATOM   2558  CG  PHE A 160      14.938  29.902  25.800  1.00  0.00           C  
ATOM   2559  CD1 PHE A 160      13.815  29.898  24.948  1.00  0.00           C  
ATOM   2560  HD1 PHE A 160      13.939  30.041  23.884  1.00  0.00           H  
ATOM   2561  CD2 PHE A 160      14.761  29.698  27.184  1.00  0.00           C  
ATOM   2562  HD2 PHE A 160      15.613  29.675  27.846  1.00  0.00           H  
ATOM   2563  CE1 PHE A 160      12.526  29.707  25.477  1.00  0.00           C  
ATOM   2564  HE1 PHE A 160      11.666  29.697  24.824  1.00  0.00           H  
ATOM   2565  CE2 PHE A 160      13.466  29.533  27.712  1.00  0.00           C  
ATOM   2566  HE2 PHE A 160      13.321  29.400  28.774  1.00  0.00           H  
ATOM   2567  CZ  PHE A 160      12.351  29.536  26.860  1.00  0.00           C  
ATOM   2568  HZ  PHE A 160      11.360  29.400  27.267  1.00  0.00           H  
ATOM   2569  C   PHE A 160      18.235  29.137  23.885  1.00  0.00           C  
ATOM   2570  O   PHE A 160      19.359  29.478  24.265  1.00  0.00           O  
ATOM   2571  N   PRO A 161      17.939  28.993  22.575  1.00  0.00           N  
ATOM   2572  CA  PRO A 161      18.903  29.155  21.481  1.00  0.00           C  
ATOM   2573  HA  PRO A 161      19.859  28.706  21.749  1.00  0.00           H  
ATOM   2574  CD  PRO A 161      16.656  28.553  22.030  1.00  0.00           C  
ATOM   2575  HD2 PRO A 161      15.850  29.224  22.327  1.00  0.00           H  
ATOM   2576  HD3 PRO A 161      16.455  27.534  22.360  1.00  0.00           H  
ATOM   2577  CB  PRO A 161      18.296  28.365  20.313  1.00  0.00           C  
ATOM   2578  HB2 PRO A 161      18.546  27.309  20.414  1.00  0.00           H  
ATOM   2579  HB3 PRO A 161      18.633  28.719  19.339  1.00  0.00           H  
ATOM   2580  CG  PRO A 161      16.796  28.560  20.507  1.00  0.00           C  
ATOM   2581  HG2 PRO A 161      16.223  27.756  20.045  1.00  0.00           H  
ATOM   2582  HG3 PRO A 161      16.497  29.530  20.110  1.00  0.00           H  
ATOM   2583  C   PRO A 161      19.157  30.635  21.148  1.00  0.00           C  
ATOM   2584  O   PRO A 161      18.717  31.127  20.105  1.00  0.00           O  
ATOM   2585  N   ILE A 162      19.815  31.378  22.045  1.00  0.00           N  
ATOM   2586  H   ILE A 162      20.134  30.895  22.873  1.00  0.00           H  
ATOM   2587  CA  ILE A 162      19.809  32.860  22.067  1.00  0.00           C  
ATOM   2588  HA  ILE A 162      18.804  33.198  22.321  1.00  0.00           H  
ATOM   2589  CB  ILE A 162      20.769  33.408  23.151  1.00  0.00           C  
ATOM   2590  HB  ILE A 162      21.790  33.210  22.825  1.00  0.00           H  
ATOM   2591  CG1 ILE A 162      20.617  32.742  24.536  1.00  0.00           C  
ATOM   2592 HG12 ILE A 162      20.917  31.697  24.465  1.00  0.00           H  
ATOM   2593 HG13 ILE A 162      21.320  33.219  25.220  1.00  0.00           H  
ATOM   2594  CG2 ILE A 162      20.631  34.934  23.286  1.00  0.00           C  
ATOM   2595 HG21 ILE A 162      20.939  35.436  22.369  1.00  0.00           H  
ATOM   2596 HG22 ILE A 162      19.589  35.177  23.494  1.00  0.00           H  
ATOM   2597 HG23 ILE A 162      21.246  35.297  24.109  1.00  0.00           H  
ATOM   2598  CD1 ILE A 162      19.213  32.789  25.150  1.00  0.00           C  
ATOM   2599 HD11 ILE A 162      18.929  33.829  25.314  1.00  0.00           H  
ATOM   2600 HD12 ILE A 162      18.489  32.303  24.496  1.00  0.00           H  
ATOM   2601 HD13 ILE A 162      19.219  32.278  26.113  1.00  0.00           H  
ATOM   2602  C   ILE A 162      20.136  33.480  20.700  1.00  0.00           C  
ATOM   2603  O   ILE A 162      19.386  34.330  20.227  1.00  0.00           O  
ATOM   2604  N   LYS A 163      21.181  32.997  20.010  1.00  0.00           N  
ATOM   2605  H   LYS A 163      21.717  32.261  20.447  1.00  0.00           H  
ATOM   2606  CA  LYS A 163      21.640  33.529  18.705  1.00  0.00           C  
ATOM   2607  HA  LYS A 163      21.709  34.614  18.788  1.00  0.00           H  
ATOM   2608  CB  LYS A 163      23.049  32.987  18.393  1.00  0.00           C  
ATOM   2609  HB2 LYS A 163      23.037  31.898  18.418  1.00  0.00           H  
ATOM   2610  HB3 LYS A 163      23.330  33.288  17.383  1.00  0.00           H  
ATOM   2611  CG  LYS A 163      24.129  33.504  19.359  1.00  0.00           C  
ATOM   2612  HG2 LYS A 163      23.840  33.286  20.387  1.00  0.00           H  
ATOM   2613  HG3 LYS A 163      24.231  34.581  19.232  1.00  0.00           H  
ATOM   2614  CD  LYS A 163      25.485  32.839  19.072  1.00  0.00           C  
ATOM   2615  HD2 LYS A 163      25.749  32.970  18.023  1.00  0.00           H  
ATOM   2616  HD3 LYS A 163      25.418  31.773  19.288  1.00  0.00           H  
ATOM   2617  CE  LYS A 163      26.569  33.480  19.942  1.00  0.00           C  
ATOM   2618  HE2 LYS A 163      26.245  33.483  20.982  1.00  0.00           H  
ATOM   2619  HE3 LYS A 163      26.694  34.518  19.633  1.00  0.00           H  
ATOM   2620  NZ  LYS A 163      27.865  32.772  19.827  1.00  0.00           N  
ATOM   2621  HZ1 LYS A 163      28.583  33.356  20.232  1.00  0.00           H  
ATOM   2622  HZ2 LYS A 163      27.869  31.901  20.338  1.00  0.00           H  
ATOM   2623  HZ3 LYS A 163      28.109  32.605  18.862  1.00  0.00           H  
ATOM   2624  C   LYS A 163      20.673  33.310  17.522  1.00  0.00           C  
ATOM   2625  O   LYS A 163      20.916  33.851  16.449  1.00  0.00           O  
ATOM   2626  N   TRP A 164      19.580  32.567  17.718  1.00  0.00           N  
ATOM   2627  H   TRP A 164      19.475  32.152  18.633  1.00  0.00           H  
ATOM   2628  CA  TRP A 164      18.488  32.346  16.755  1.00  0.00           C  
ATOM   2629  HA  TRP A 164      18.702  32.900  15.840  1.00  0.00           H  
ATOM   2630  CB  TRP A 164      18.412  30.850  16.393  1.00  0.00           C  
ATOM   2631  HB2 TRP A 164      18.186  30.290  17.300  1.00  0.00           H  
ATOM   2632  HB3 TRP A 164      17.568  30.704  15.719  1.00  0.00           H  
ATOM   2633  CG  TRP A 164      19.616  30.230  15.753  1.00  0.00           C  
ATOM   2634  CD2 TRP A 164      20.859  29.807  16.357  1.00  0.00           C  
ATOM   2635  CD1 TRP A 164      19.706  29.853  14.442  1.00  0.00           C  
ATOM   2636  HD1 TRP A 164      18.912  29.967  13.718  1.00  0.00           H  
ATOM   2637  NE1 TRP A 164      20.919  29.261  14.212  1.00  0.00           N  
ATOM   2638  HE1 TRP A 164      21.181  28.830  13.337  1.00  0.00           H  
ATOM   2639  CE2 TRP A 164      21.685  29.176  15.372  1.00  0.00           C  
ATOM   2640  CE3 TRP A 164      21.389  29.804  17.685  1.00  0.00           C  
ATOM   2641  HE3 TRP A 164      20.789  30.238  18.471  1.00  0.00           H  
ATOM   2642  CZ2 TRP A 164      22.922  28.621  15.638  1.00  0.00           C  
ATOM   2643  HZ2 TRP A 164      23.503  28.148  14.860  1.00  0.00           H  
ATOM   2644  CZ3 TRP A 164      22.649  29.259  17.968  1.00  0.00           C  
ATOM   2645  HZ3 TRP A 164      23.020  29.298  18.981  1.00  0.00           H  
ATOM   2646  CH2 TRP A 164      23.432  28.680  16.956  1.00  0.00           C  
ATOM   2647  HH2 TRP A 164      24.410  28.276  17.173  1.00  0.00           H  
ATOM   2648  C   TRP A 164      17.119  32.839  17.273  1.00  0.00           C  
ATOM   2649  O   TRP A 164      16.128  32.785  16.550  1.00  0.00           O  
ATOM   2650  N   THR A 165      17.025  33.282  18.532  1.00  0.00           N  
ATOM   2651  H   THR A 165      17.876  33.450  19.049  1.00  0.00           H  
ATOM   2652  CA  THR A 165      15.745  33.601  19.189  1.00  0.00           C  
ATOM   2653  HA  THR A 165      15.023  32.844  18.882  1.00  0.00           H  
ATOM   2654  CB  THR A 165      15.882  33.498  20.718  1.00  0.00           C  
ATOM   2655  HB  THR A 165      16.558  34.274  21.077  1.00  0.00           H  
ATOM   2656  OG1 THR A 165      16.383  32.233  21.090  1.00  0.00           O  
ATOM   2657  HG1 THR A 165      17.127  32.013  20.524  1.00  0.00           H  
ATOM   2658  CG2 THR A 165      14.551  33.593  21.461  1.00  0.00           C  
ATOM   2659 HG21 THR A 165      13.858  32.836  21.093  1.00  0.00           H  
ATOM   2660 HG22 THR A 165      14.711  33.446  22.529  1.00  0.00           H  
ATOM   2661 HG23 THR A 165      14.107  34.578  21.315  1.00  0.00           H  
ATOM   2662  C   THR A 165      15.205  34.970  18.742  1.00  0.00           C  
ATOM   2663  O   THR A 165      15.976  35.891  18.476  1.00  0.00           O  
ATOM   2664  N   ALA A 166      13.880  35.119  18.638  1.00  0.00           N  
ATOM   2665  H   ALA A 166      13.285  34.348  18.908  1.00  0.00           H  
ATOM   2666  CA  ALA A 166      13.234  36.319  18.103  1.00  0.00           C  
ATOM   2667  HA  ALA A 166      13.849  36.674  17.277  1.00  0.00           H  
ATOM   2668  CB  ALA A 166      11.873  35.918  17.528  1.00  0.00           C  
ATOM   2669  HB1 ALA A 166      11.163  35.705  18.327  1.00  0.00           H  
ATOM   2670  HB2 ALA A 166      11.982  35.032  16.902  1.00  0.00           H  
ATOM   2671  HB3 ALA A 166      11.486  36.734  16.918  1.00  0.00           H  
ATOM   2672  C   ALA A 166      13.146  37.464  19.134  1.00  0.00           C  
ATOM   2673  O   ALA A 166      12.890  37.191  20.314  1.00  0.00           O  
ATOM   2674  N   PRO A 167      13.317  38.744  18.743  1.00  0.00           N  
ATOM   2675  CA  PRO A 167      13.454  39.861  19.684  1.00  0.00           C  
ATOM   2676  HA  PRO A 167      14.311  39.677  20.332  1.00  0.00           H  
ATOM   2677  CD  PRO A 167      13.464  39.223  17.378  1.00  0.00           C  
ATOM   2678  HD2 PRO A 167      12.745  38.750  16.709  1.00  0.00           H  
ATOM   2679  HD3 PRO A 167      14.480  39.032  17.031  1.00  0.00           H  
ATOM   2680  CB  PRO A 167      13.753  41.095  18.821  1.00  0.00           C  
ATOM   2681  HB2 PRO A 167      13.281  41.998  19.210  1.00  0.00           H  
ATOM   2682  HB3 PRO A 167      14.832  41.233  18.755  1.00  0.00           H  
ATOM   2683  CG  PRO A 167      13.211  40.727  17.440  1.00  0.00           C  
ATOM   2684  HG2 PRO A 167      12.139  40.924  17.401  1.00  0.00           H  
ATOM   2685  HG3 PRO A 167      13.732  41.254  16.641  1.00  0.00           H  
ATOM   2686  C   PRO A 167      12.224  40.070  20.582  1.00  0.00           C  
ATOM   2687  O   PRO A 167      12.375  40.410  21.759  1.00  0.00           O  
ATOM   2688  N   GLU A 168      11.011  39.801  20.092  1.00  0.00           N  
ATOM   2689  H   GLU A 168      10.916  39.516  19.127  1.00  0.00           H  
ATOM   2690  CA  GLU A 168       9.785  39.877  20.900  1.00  0.00           C  
ATOM   2691  HA  GLU A 168       9.805  40.811  21.461  1.00  0.00           H  
ATOM   2692  CB  GLU A 168       8.544  39.932  19.984  1.00  0.00           C  
ATOM   2693  HB2 GLU A 168       7.730  40.332  20.590  1.00  0.00           H  
ATOM   2694  HB3 GLU A 168       8.713  40.656  19.187  1.00  0.00           H  
ATOM   2695  CG  GLU A 168       8.034  38.609  19.373  1.00  0.00           C  
ATOM   2696  HG2 GLU A 168       7.851  37.887  20.169  1.00  0.00           H  
ATOM   2697  HG3 GLU A 168       7.062  38.826  18.931  1.00  0.00           H  
ATOM   2698  CD  GLU A 168       8.909  37.963  18.279  1.00  0.00           C  
ATOM   2699  OE1 GLU A 168       9.922  38.554  17.843  1.00  0.00           O  
ATOM   2700  OE2 GLU A 168       8.559  36.847  17.813  1.00  0.00           O  
ATOM   2701  C   GLU A 168       9.705  38.741  21.938  1.00  0.00           C  
ATOM   2702  O   GLU A 168       9.221  38.923  23.059  1.00  0.00           O  
ATOM   2703  N   SER A 169      10.245  37.568  21.590  1.00  0.00           N  
ATOM   2704  H   SER A 169      10.676  37.503  20.679  1.00  0.00           H  
ATOM   2705  CA  SER A 169      10.292  36.387  22.457  1.00  0.00           C  
ATOM   2706  HA  SER A 169       9.358  36.350  23.018  1.00  0.00           H  
ATOM   2707  CB  SER A 169      10.334  35.113  21.611  1.00  0.00           C  
ATOM   2708  HB2 SER A 169      10.169  34.262  22.271  1.00  0.00           H  
ATOM   2709  HB3 SER A 169       9.524  35.139  20.881  1.00  0.00           H  
ATOM   2710  OG  SER A 169      11.555  34.937  20.924  1.00  0.00           O  
ATOM   2711  HG  SER A 169      11.960  35.790  20.749  1.00  0.00           H  
ATOM   2712  C   SER A 169      11.411  36.450  23.509  1.00  0.00           C  
ATOM   2713  O   SER A 169      11.275  35.866  24.583  1.00  0.00           O  
ATOM   2714  N   LEU A 170      12.471  37.228  23.264  1.00  0.00           N  
ATOM   2715  H   LEU A 170      12.561  37.608  22.332  1.00  0.00           H  
ATOM   2716  CA  LEU A 170      13.497  37.555  24.263  1.00  0.00           C  
ATOM   2717  HA  LEU A 170      13.738  36.668  24.850  1.00  0.00           H  
ATOM   2718  CB  LEU A 170      14.774  38.047  23.558  1.00  0.00           C  
ATOM   2719  HB2 LEU A 170      14.520  38.843  22.858  1.00  0.00           H  
ATOM   2720  HB3 LEU A 170      15.430  38.501  24.301  1.00  0.00           H  
ATOM   2721  CG  LEU A 170      15.561  36.966  22.801  1.00  0.00           C  
ATOM   2722  HG  LEU A 170      14.894  36.468  22.098  1.00  0.00           H  
ATOM   2723  CD1 LEU A 170      16.699  37.605  22.004  1.00  0.00           C  
ATOM   2724 HD11 LEU A 170      17.419  38.083  22.668  1.00  0.00           H  
ATOM   2725 HD12 LEU A 170      17.208  36.843  21.413  1.00  0.00           H  
ATOM   2726 HD13 LEU A 170      16.285  38.335  21.308  1.00  0.00           H  
ATOM   2727  CD2 LEU A 170      16.185  35.937  23.752  1.00  0.00           C  
ATOM   2728 HD21 LEU A 170      15.400  35.369  24.251  1.00  0.00           H  
ATOM   2729 HD22 LEU A 170      16.796  35.235  23.185  1.00  0.00           H  
ATOM   2730 HD23 LEU A 170      16.806  36.430  24.500  1.00  0.00           H  
ATOM   2731  C   LEU A 170      12.984  38.619  25.249  1.00  0.00           C  
ATOM   2732  O   LEU A 170      13.029  38.406  26.464  1.00  0.00           O  
ATOM   2733  N   ALA A 171      12.466  39.749  24.747  1.00  0.00           N  
ATOM   2734  H   ALA A 171      12.436  39.871  23.745  1.00  0.00           H  
ATOM   2735  CA  ALA A 171      12.115  40.897  25.592  1.00  0.00           C  
ATOM   2736  HA  ALA A 171      12.888  41.012  26.352  1.00  0.00           H  
ATOM   2737  CB  ALA A 171      12.124  42.148  24.718  1.00  0.00           C  
ATOM   2738  HB1 ALA A 171      11.864  43.022  25.315  1.00  0.00           H  
ATOM   2739  HB2 ALA A 171      13.118  42.275  24.289  1.00  0.00           H  
ATOM   2740  HB3 ALA A 171      11.388  42.048  23.920  1.00  0.00           H  
ATOM   2741  C   ALA A 171      10.775  40.760  26.329  1.00  0.00           C  
ATOM   2742  O   ALA A 171      10.692  41.106  27.510  1.00  0.00           O  
ATOM   2743  N   TYR A 172       9.741  40.262  25.649  1.00  0.00           N  
ATOM   2744  H   TYR A 172       9.894  40.010  24.683  1.00  0.00           H  
ATOM   2745  CA  TYR A 172       8.357  40.198  26.156  1.00  0.00           C  
ATOM   2746  HA  TYR A 172       8.324  40.611  27.164  1.00  0.00           H  
ATOM   2747  CB  TYR A 172       7.459  41.079  25.268  1.00  0.00           C  
ATOM   2748  HB2 TYR A 172       6.460  41.113  25.703  1.00  0.00           H  
ATOM   2749  HB3 TYR A 172       7.388  40.620  24.282  1.00  0.00           H  
ATOM   2750  CG  TYR A 172       7.962  42.500  25.104  1.00  0.00           C  
ATOM   2751  CD1 TYR A 172       7.881  43.395  26.187  1.00  0.00           C  
ATOM   2752  HD1 TYR A 172       7.435  43.078  27.118  1.00  0.00           H  
ATOM   2753  CD2 TYR A 172       8.559  42.920  23.896  1.00  0.00           C  
ATOM   2754  HD2 TYR A 172       8.617  42.241  23.058  1.00  0.00           H  
ATOM   2755  CE1 TYR A 172       8.413  44.690  26.069  1.00  0.00           C  
ATOM   2756  HE1 TYR A 172       8.352  45.371  26.906  1.00  0.00           H  
ATOM   2757  CE2 TYR A 172       9.110  44.212  23.784  1.00  0.00           C  
ATOM   2758  HE2 TYR A 172       9.575  44.525  22.862  1.00  0.00           H  
ATOM   2759  CZ  TYR A 172       9.042  45.100  24.878  1.00  0.00           C  
ATOM   2760  OH  TYR A 172       9.574  46.349  24.786  1.00  0.00           O  
ATOM   2761  HH  TYR A 172      10.072  46.444  23.971  1.00  0.00           H  
ATOM   2762  C   TYR A 172       7.811  38.764  26.259  1.00  0.00           C  
ATOM   2763  O   TYR A 172       6.675  38.560  26.681  1.00  0.00           O  
ATOM   2764  N   ASN A 173       8.605  37.763  25.854  1.00  0.00           N  
ATOM   2765  H   ASN A 173       9.510  38.021  25.488  1.00  0.00           H  
ATOM   2766  CA  ASN A 173       8.276  36.332  25.896  1.00  0.00           C  
ATOM   2767  HA  ASN A 173       9.054  35.815  25.334  1.00  0.00           H  
ATOM   2768  CB  ASN A 173       8.393  35.838  27.354  1.00  0.00           C  
ATOM   2769  HB2 ASN A 173       8.330  34.750  27.358  1.00  0.00           H  
ATOM   2770  HB3 ASN A 173       7.570  36.232  27.950  1.00  0.00           H  
ATOM   2771  CG  ASN A 173       9.700  36.239  28.026  1.00  0.00           C  
ATOM   2772  OD1 ASN A 173       9.719  36.907  29.051  1.00  0.00           O  
ATOM   2773  ND2 ASN A 173      10.843  35.915  27.459  1.00  0.00           N  
ATOM   2774 HD21 ASN A 173      11.688  36.175  27.948  1.00  0.00           H  
ATOM   2775 HD22 ASN A 173      10.889  35.520  26.530  1.00  0.00           H  
ATOM   2776  C   ASN A 173       6.975  35.944  25.149  1.00  0.00           C  
ATOM   2777  O   ASN A 173       6.414  34.867  25.368  1.00  0.00           O  
ATOM   2778  N   LYS A 174       6.521  36.785  24.207  1.00  0.00           N  
ATOM   2779  H   LYS A 174       7.022  37.654  24.084  1.00  0.00           H  
ATOM   2780  CA  LYS A 174       5.402  36.507  23.288  1.00  0.00           C  
ATOM   2781  HA  LYS A 174       4.643  35.937  23.824  1.00  0.00           H  
ATOM   2782  CB  LYS A 174       4.759  37.826  22.796  1.00  0.00           C  
ATOM   2783  HB2 LYS A 174       5.513  38.414  22.273  1.00  0.00           H  
ATOM   2784  HB3 LYS A 174       3.978  37.578  22.078  1.00  0.00           H  
ATOM   2785  CG  LYS A 174       4.126  38.714  23.888  1.00  0.00           C  
ATOM   2786  HG2 LYS A 174       4.907  39.068  24.561  1.00  0.00           H  
ATOM   2787  HG3 LYS A 174       3.680  39.581  23.401  1.00  0.00           H  
ATOM   2788  CD  LYS A 174       3.048  37.989  24.713  1.00  0.00           C  
ATOM   2789  HD2 LYS A 174       2.294  37.563  24.050  1.00  0.00           H  
ATOM   2790  HD3 LYS A 174       3.522  37.174  25.260  1.00  0.00           H  
ATOM   2791  CE  LYS A 174       2.372  38.897  25.750  1.00  0.00           C  
ATOM   2792  HE2 LYS A 174       1.892  38.259  26.491  1.00  0.00           H  
ATOM   2793  HE3 LYS A 174       3.134  39.481  26.266  1.00  0.00           H  
ATOM   2794  NZ  LYS A 174       1.345  39.800  25.170  1.00  0.00           N  
ATOM   2795  HZ1 LYS A 174       0.646  39.289  24.650  1.00  0.00           H  
ATOM   2796  HZ2 LYS A 174       1.740  40.505  24.563  1.00  0.00           H  
ATOM   2797  HZ3 LYS A 174       0.883  40.287  25.924  1.00  0.00           H  
ATOM   2798  C   LYS A 174       5.850  35.590  22.138  1.00  0.00           C  
ATOM   2799  O   LYS A 174       5.923  36.003  20.980  1.00  0.00           O  
ATOM   2800  N   PHE A 175       6.184  34.341  22.466  1.00  0.00           N  
ATOM   2801  H   PHE A 175       6.111  34.083  23.440  1.00  0.00           H  
ATOM   2802  CA  PHE A 175       6.472  33.300  21.475  1.00  0.00           C  
ATOM   2803  HA  PHE A 175       7.287  33.637  20.834  1.00  0.00           H  
ATOM   2804  CB  PHE A 175       6.903  31.996  22.168  1.00  0.00           C  
ATOM   2805  HB2 PHE A 175       6.775  31.167  21.472  1.00  0.00           H  
ATOM   2806  HB3 PHE A 175       6.254  31.804  23.022  1.00  0.00           H  
ATOM   2807  CG  PHE A 175       8.351  31.987  22.615  1.00  0.00           C  
ATOM   2808  CD1 PHE A 175       8.700  32.342  23.933  1.00  0.00           C  
ATOM   2809  HD1 PHE A 175       7.941  32.605  24.655  1.00  0.00           H  
ATOM   2810  CD2 PHE A 175       9.362  31.621  21.702  1.00  0.00           C  
ATOM   2811  HD2 PHE A 175       9.112  31.339  20.690  1.00  0.00           H  
ATOM   2812  CE1 PHE A 175      10.052  32.352  24.323  1.00  0.00           C  
ATOM   2813  HE1 PHE A 175      10.319  32.626  25.333  1.00  0.00           H  
ATOM   2814  CE2 PHE A 175      10.709  31.628  22.100  1.00  0.00           C  
ATOM   2815  HE2 PHE A 175      11.476  31.360  21.388  1.00  0.00           H  
ATOM   2816  CZ  PHE A 175      11.059  32.007  23.407  1.00  0.00           C  
ATOM   2817  HZ  PHE A 175      12.096  32.036  23.707  1.00  0.00           H  
ATOM   2818  C   PHE A 175       5.260  33.043  20.570  1.00  0.00           C  
ATOM   2819  O   PHE A 175       4.115  33.047  21.037  1.00  0.00           O  
ATOM   2820  N   SER A 176       5.516  32.808  19.283  1.00  0.00           N  
ATOM   2821  H   SER A 176       6.468  32.891  18.954  1.00  0.00           H  
ATOM   2822  CA  SER A 176       4.520  32.426  18.277  1.00  0.00           C  
ATOM   2823  HA  SER A 176       3.740  31.831  18.753  1.00  0.00           H  
ATOM   2824  CB  SER A 176       3.890  33.682  17.652  1.00  0.00           C  
ATOM   2825  HB2 SER A 176       3.542  34.354  18.436  1.00  0.00           H  
ATOM   2826  HB3 SER A 176       3.031  33.390  17.047  1.00  0.00           H  
ATOM   2827  OG  SER A 176       4.823  34.353  16.826  1.00  0.00           O  
ATOM   2828  HG  SER A 176       5.239  35.033  17.361  1.00  0.00           H  
ATOM   2829  C   SER A 176       5.151  31.575  17.172  1.00  0.00           C  
ATOM   2830  O   SER A 176       6.377  31.512  17.057  1.00  0.00           O  
ATOM   2831  N   ILE A 177       4.335  31.021  16.272  1.00  0.00           N  
ATOM   2832  H   ILE A 177       3.338  31.062  16.429  1.00  0.00           H  
ATOM   2833  CA  ILE A 177       4.842  30.395  15.035  1.00  0.00           C  
ATOM   2834  HA  ILE A 177       5.564  29.637  15.340  1.00  0.00           H  
ATOM   2835  CB  ILE A 177       3.732  29.656  14.256  1.00  0.00           C  
ATOM   2836  HB  ILE A 177       4.240  29.066  13.492  1.00  0.00           H  
ATOM   2837  CG1 ILE A 177       2.735  30.561  13.492  1.00  0.00           C  
ATOM   2838 HG12 ILE A 177       3.275  31.141  12.744  1.00  0.00           H  
ATOM   2839 HG13 ILE A 177       2.051  29.913  12.944  1.00  0.00           H  
ATOM   2840  CG2 ILE A 177       3.000  28.648  15.154  1.00  0.00           C  
ATOM   2841 HG21 ILE A 177       3.730  27.987  15.622  1.00  0.00           H  
ATOM   2842 HG22 ILE A 177       2.330  28.037  14.549  1.00  0.00           H  
ATOM   2843 HG23 ILE A 177       2.428  29.148  15.935  1.00  0.00           H  
ATOM   2844  CD1 ILE A 177       1.874  31.528  14.318  1.00  0.00           C  
ATOM   2845 HD11 ILE A 177       2.495  32.265  14.827  1.00  0.00           H  
ATOM   2846 HD12 ILE A 177       1.277  30.980  15.048  1.00  0.00           H  
ATOM   2847 HD13 ILE A 177       1.195  32.051  13.645  1.00  0.00           H  
ATOM   2848  C   ILE A 177       5.616  31.376  14.129  1.00  0.00           C  
ATOM   2849  O   ILE A 177       6.436  30.970  13.307  1.00  0.00           O  
ATOM   2850  N   LYS A 178       5.418  32.691  14.307  1.00  0.00           N  
ATOM   2851  H   LYS A 178       4.780  32.977  15.035  1.00  0.00           H  
ATOM   2852  CA  LYS A 178       6.203  33.737  13.633  1.00  0.00           C  
ATOM   2853  HA  LYS A 178       6.467  33.373  12.640  1.00  0.00           H  
ATOM   2854  CB  LYS A 178       5.353  35.011  13.457  1.00  0.00           C  
ATOM   2855  HB2 LYS A 178       5.924  35.742  12.883  1.00  0.00           H  
ATOM   2856  HB3 LYS A 178       5.146  35.450  14.433  1.00  0.00           H  
ATOM   2857  CG  LYS A 178       4.007  34.788  12.738  1.00  0.00           C  
ATOM   2858  HG2 LYS A 178       3.359  34.150  13.339  1.00  0.00           H  
ATOM   2859  HG3 LYS A 178       3.504  35.754  12.683  1.00  0.00           H  
ATOM   2860  CD  LYS A 178       4.125  34.205  11.316  1.00  0.00           C  
ATOM   2861  HD2 LYS A 178       4.833  34.804  10.742  1.00  0.00           H  
ATOM   2862  HD3 LYS A 178       4.472  33.175  11.385  1.00  0.00           H  
ATOM   2863  CE  LYS A 178       2.755  34.244  10.615  1.00  0.00           C  
ATOM   2864  HE2 LYS A 178       2.028  33.689  11.208  1.00  0.00           H  
ATOM   2865  HE3 LYS A 178       2.424  35.282  10.573  1.00  0.00           H  
ATOM   2866  NZ  LYS A 178       2.817  33.701   9.240  1.00  0.00           N  
ATOM   2867  HZ1 LYS A 178       2.808  32.691   9.246  1.00  0.00           H  
ATOM   2868  HZ2 LYS A 178       3.653  34.007   8.762  1.00  0.00           H  
ATOM   2869  HZ3 LYS A 178       2.021  33.987   8.689  1.00  0.00           H  
ATOM   2870  C   LYS A 178       7.538  34.019  14.338  1.00  0.00           C  
ATOM   2871  O   LYS A 178       8.413  34.621  13.719  1.00  0.00           O  
ATOM   2872  N   SER A 179       7.752  33.559  15.573  1.00  0.00           N  
ATOM   2873  H   SER A 179       6.992  33.106  16.060  1.00  0.00           H  
ATOM   2874  CA  SER A 179       9.090  33.499  16.186  1.00  0.00           C  
ATOM   2875  HA  SER A 179       9.593  34.453  16.029  1.00  0.00           H  
ATOM   2876  CB  SER A 179       9.017  33.272  17.699  1.00  0.00           C  
ATOM   2877  HB2 SER A 179      10.018  33.364  18.122  1.00  0.00           H  
ATOM   2878  HB3 SER A 179       8.659  32.262  17.895  1.00  0.00           H  
ATOM   2879  OG  SER A 179       8.158  34.202  18.338  1.00  0.00           O  
ATOM   2880  HG  SER A 179       8.423  35.097  18.110  1.00  0.00           H  
ATOM   2881  C   SER A 179       9.942  32.411  15.516  1.00  0.00           C  
ATOM   2882  O   SER A 179      11.119  32.636  15.239  1.00  0.00           O  
ATOM   2883  N   ASP A 180       9.349  31.277  15.130  1.00  0.00           N  
ATOM   2884  H   ASP A 180       8.407  31.081  15.438  1.00  0.00           H  
ATOM   2885  CA  ASP A 180      10.039  30.256  14.323  1.00  0.00           C  
ATOM   2886  HA  ASP A 180      10.981  30.024  14.820  1.00  0.00           H  
ATOM   2887  CB  ASP A 180       9.231  28.952  14.240  1.00  0.00           C  
ATOM   2888  HB2 ASP A 180       8.332  29.125  13.648  1.00  0.00           H  
ATOM   2889  HB3 ASP A 180       9.836  28.221  13.703  1.00  0.00           H  
ATOM   2890  CG  ASP A 180       8.826  28.328  15.580  1.00  0.00           C  
ATOM   2891  OD1 ASP A 180       9.487  28.588  16.612  1.00  0.00           O  
ATOM   2892  OD2 ASP A 180       7.889  27.510  15.572  1.00  0.00           O  
ATOM   2893  C   ASP A 180      10.391  30.738  12.904  1.00  0.00           C  
ATOM   2894  O   ASP A 180      11.458  30.405  12.394  1.00  0.00           O  
ATOM   2895  N   VAL A 181       9.564  31.599  12.283  1.00  0.00           N  
ATOM   2896  H   VAL A 181       8.660  31.769  12.700  1.00  0.00           H  
ATOM   2897  CA  VAL A 181       9.907  32.265  11.004  1.00  0.00           C  
ATOM   2898  HA  VAL A 181      10.131  31.488  10.273  1.00  0.00           H  
ATOM   2899  CB  VAL A 181       8.727  33.094  10.445  1.00  0.00           C  
ATOM   2900  HB  VAL A 181       8.418  33.821  11.196  1.00  0.00           H  
ATOM   2901  CG1 VAL A 181       9.097  33.844   9.157  1.00  0.00           C  
ATOM   2902 HG11 VAL A 181       8.209  34.274   8.695  1.00  0.00           H  
ATOM   2903 HG12 VAL A 181       9.785  34.656   9.392  1.00  0.00           H  
ATOM   2904 HG13 VAL A 181       9.571  33.166   8.447  1.00  0.00           H  
ATOM   2905  CG2 VAL A 181       7.526  32.205  10.090  1.00  0.00           C  
ATOM   2906 HG21 VAL A 181       6.686  32.827   9.784  1.00  0.00           H  
ATOM   2907 HG22 VAL A 181       7.221  31.614  10.954  1.00  0.00           H  
ATOM   2908 HG23 VAL A 181       7.777  31.528   9.273  1.00  0.00           H  
ATOM   2909  C   VAL A 181      11.172  33.128  11.134  1.00  0.00           C  
ATOM   2910  O   VAL A 181      11.983  33.180  10.211  1.00  0.00           O  
ATOM   2911  N   TRP A 182      11.386  33.775  12.282  1.00  0.00           N  
ATOM   2912  H   TRP A 182      10.704  33.664  13.020  1.00  0.00           H  
ATOM   2913  CA  TRP A 182      12.628  34.510  12.556  1.00  0.00           C  
ATOM   2914  HA  TRP A 182      12.862  35.141  11.699  1.00  0.00           H  
ATOM   2915  CB  TRP A 182      12.433  35.428  13.768  1.00  0.00           C  
ATOM   2916  HB2 TRP A 182      11.952  34.868  14.569  1.00  0.00           H  
ATOM   2917  HB3 TRP A 182      11.754  36.231  13.480  1.00  0.00           H  
ATOM   2918  CG  TRP A 182      13.689  36.025  14.329  1.00  0.00           C  
ATOM   2919  CD2 TRP A 182      14.204  37.387  14.141  1.00  0.00           C  
ATOM   2920  CD1 TRP A 182      14.578  35.399  15.123  1.00  0.00           C  
ATOM   2921  HD1 TRP A 182      14.494  34.375  15.457  1.00  0.00           H  
ATOM   2922  NE1 TRP A 182      15.610  36.256  15.444  1.00  0.00           N  
ATOM   2923  HE1 TRP A 182      16.325  35.999  16.110  1.00  0.00           H  
ATOM   2924  CE2 TRP A 182      15.432  37.482  14.855  1.00  0.00           C  
ATOM   2925  CE3 TRP A 182      13.774  38.530  13.447  1.00  0.00           C  
ATOM   2926  HE3 TRP A 182      12.856  38.469  12.882  1.00  0.00           H  
ATOM   2927  CZ2 TRP A 182      16.186  38.670  14.888  1.00  0.00           C  
ATOM   2928  HZ2 TRP A 182      17.109  38.697  15.449  1.00  0.00           H  
ATOM   2929  CZ3 TRP A 182      14.516  39.729  13.481  1.00  0.00           C  
ATOM   2930  HZ3 TRP A 182      14.170  40.596  12.938  1.00  0.00           H  
ATOM   2931  CH2 TRP A 182      15.722  39.795  14.201  1.00  0.00           C  
ATOM   2932  HH2 TRP A 182      16.286  40.716  14.213  1.00  0.00           H  
ATOM   2933  C   TRP A 182      13.821  33.558  12.736  1.00  0.00           C  
ATOM   2934  O   TRP A 182      14.870  33.786  12.131  1.00  0.00           O  
ATOM   2935  N   ALA A 183      13.668  32.466  13.496  1.00  0.00           N  
ATOM   2936  H   ALA A 183      12.795  32.324  13.983  1.00  0.00           H  
ATOM   2937  CA  ALA A 183      14.728  31.461  13.655  1.00  0.00           C  
ATOM   2938  HA  ALA A 183      15.616  31.952  14.053  1.00  0.00           H  
ATOM   2939  CB  ALA A 183      14.269  30.409  14.673  1.00  0.00           C  
ATOM   2940  HB1 ALA A 183      15.069  29.687  14.836  1.00  0.00           H  
ATOM   2941  HB2 ALA A 183      14.024  30.892  15.618  1.00  0.00           H  
ATOM   2942  HB3 ALA A 183      13.390  29.882  14.302  1.00  0.00           H  
ATOM   2943  C   ALA A 183      15.123  30.827  12.305  1.00  0.00           C  
ATOM   2944  O   ALA A 183      16.307  30.684  12.006  1.00  0.00           O  
ATOM   2945  N   PHE A 184      14.141  30.555  11.438  1.00  0.00           N  
ATOM   2946  H   PHE A 184      13.192  30.655  11.767  1.00  0.00           H  
ATOM   2947  CA  PHE A 184      14.356  30.158  10.043  1.00  0.00           C  
ATOM   2948  HA  PHE A 184      14.968  29.256  10.026  1.00  0.00           H  
ATOM   2949  CB  PHE A 184      12.996  29.815   9.424  1.00  0.00           C  
ATOM   2950  HB2 PHE A 184      12.557  28.987   9.980  1.00  0.00           H  
ATOM   2951  HB3 PHE A 184      12.318  30.659   9.549  1.00  0.00           H  
ATOM   2952  CG  PHE A 184      13.054  29.451   7.954  1.00  0.00           C  
ATOM   2953  CD1 PHE A 184      13.289  28.115   7.564  1.00  0.00           C  
ATOM   2954  HD1 PHE A 184      13.423  27.342   8.307  1.00  0.00           H  
ATOM   2955  CD2 PHE A 184      12.879  30.459   6.984  1.00  0.00           C  
ATOM   2956  HD2 PHE A 184      12.697  31.479   7.290  1.00  0.00           H  
ATOM   2957  CE1 PHE A 184      13.349  27.789   6.198  1.00  0.00           C  
ATOM   2958  HE1 PHE A 184      13.521  26.772   5.877  1.00  0.00           H  
ATOM   2959  CE2 PHE A 184      12.954  30.133   5.621  1.00  0.00           C  
ATOM   2960  HE2 PHE A 184      12.826  30.894   4.865  1.00  0.00           H  
ATOM   2961  CZ  PHE A 184      13.187  28.801   5.238  1.00  0.00           C  
ATOM   2962  HZ  PHE A 184      13.228  28.546   4.189  1.00  0.00           H  
ATOM   2963  C   PHE A 184      15.092  31.248   9.234  1.00  0.00           C  
ATOM   2964  O   PHE A 184      15.986  30.940   8.448  1.00  0.00           O  
ATOM   2965  N   GLY A 185      14.780  32.529   9.458  1.00  0.00           N  
ATOM   2966  H   GLY A 185      14.031  32.728  10.106  1.00  0.00           H  
ATOM   2967  CA  GLY A 185      15.527  33.659   8.883  1.00  0.00           C  
ATOM   2968  HA2 GLY A 185      15.074  34.583   9.242  1.00  0.00           H  
ATOM   2969  HA3 GLY A 185      15.461  33.626   7.796  1.00  0.00           H  
ATOM   2970  C   GLY A 185      17.015  33.694   9.273  1.00  0.00           C  
ATOM   2971  O   GLY A 185      17.854  34.016   8.435  1.00  0.00           O  
ATOM   2972  N   VAL A 186      17.356  33.291  10.502  1.00  0.00           N  
ATOM   2973  H   VAL A 186      16.617  33.071  11.154  1.00  0.00           H  
ATOM   2974  CA  VAL A 186      18.748  33.132  10.957  1.00  0.00           C  
ATOM   2975  HA  VAL A 186      19.319  33.975  10.567  1.00  0.00           H  
ATOM   2976  CB  VAL A 186      18.838  33.189  12.494  1.00  0.00           C  
ATOM   2977  HB  VAL A 186      18.244  32.382  12.922  1.00  0.00           H  
ATOM   2978  CG1 VAL A 186      20.289  33.050  12.969  1.00  0.00           C  
ATOM   2979 HG11 VAL A 186      20.921  33.822  12.531  1.00  0.00           H  
ATOM   2980 HG12 VAL A 186      20.676  32.072  12.686  1.00  0.00           H  
ATOM   2981 HG13 VAL A 186      20.325  33.114  14.056  1.00  0.00           H  
ATOM   2982  CG2 VAL A 186      18.325  34.530  13.043  1.00  0.00           C  
ATOM   2983 HG21 VAL A 186      17.268  34.650  12.805  1.00  0.00           H  
ATOM   2984 HG22 VAL A 186      18.419  34.558  14.128  1.00  0.00           H  
ATOM   2985 HG23 VAL A 186      18.886  35.356  12.606  1.00  0.00           H  
ATOM   2986  C   VAL A 186      19.405  31.865  10.392  1.00  0.00           C  
ATOM   2987  O   VAL A 186      20.551  31.913   9.945  1.00  0.00           O  
ATOM   2988  N   LEU A 187      18.677  30.746  10.324  1.00  0.00           N  
ATOM   2989  H   LEU A 187      17.757  30.762  10.740  1.00  0.00           H  
ATOM   2990  CA  LEU A 187      19.121  29.508   9.658  1.00  0.00           C  
ATOM   2991  HA  LEU A 187      20.016  29.145  10.164  1.00  0.00           H  
ATOM   2992  CB  LEU A 187      18.000  28.456   9.814  1.00  0.00           C  
ATOM   2993  HB2 LEU A 187      17.047  28.936   9.589  1.00  0.00           H  
ATOM   2994  HB3 LEU A 187      17.970  28.142  10.857  1.00  0.00           H  
ATOM   2995  CG  LEU A 187      18.095  27.208   8.912  1.00  0.00           C  
ATOM   2996  HG  LEU A 187      18.098  27.514   7.865  1.00  0.00           H  
ATOM   2997  CD1 LEU A 187      19.336  26.361   9.189  1.00  0.00           C  
ATOM   2998 HD11 LEU A 187      19.294  25.982  10.210  1.00  0.00           H  
ATOM   2999 HD12 LEU A 187      19.367  25.520   8.496  1.00  0.00           H  
ATOM   3000 HD13 LEU A 187      20.240  26.958   9.064  1.00  0.00           H  
ATOM   3001  CD2 LEU A 187      16.869  26.321   9.143  1.00  0.00           C  
ATOM   3002 HD21 LEU A 187      15.967  26.886   8.905  1.00  0.00           H  
ATOM   3003 HD22 LEU A 187      16.914  25.450   8.490  1.00  0.00           H  
ATOM   3004 HD23 LEU A 187      16.831  25.994  10.182  1.00  0.00           H  
ATOM   3005  C   LEU A 187      19.493  29.746   8.181  1.00  0.00           C  
ATOM   3006  O   LEU A 187      20.491  29.202   7.711  1.00  0.00           O  
ATOM   3007  N   LEU A 188      18.762  30.604   7.458  1.00  0.00           N  
ATOM   3008  H   LEU A 188      17.929  30.990   7.878  1.00  0.00           H  
ATOM   3009  CA  LEU A 188      19.132  30.999   6.089  1.00  0.00           C  
ATOM   3010  HA  LEU A 188      19.194  30.091   5.488  1.00  0.00           H  
ATOM   3011  CB  LEU A 188      18.052  31.911   5.481  1.00  0.00           C  
ATOM   3012  HB2 LEU A 188      17.818  32.690   6.206  1.00  0.00           H  
ATOM   3013  HB3 LEU A 188      18.461  32.400   4.598  1.00  0.00           H  
ATOM   3014  CG  LEU A 188      16.749  31.203   5.063  1.00  0.00           C  
ATOM   3015  HG  LEU A 188      16.333  30.643   5.900  1.00  0.00           H  
ATOM   3016  CD1 LEU A 188      15.733  32.258   4.622  1.00  0.00           C  
ATOM   3017 HD11 LEU A 188      14.820  31.769   4.283  1.00  0.00           H  
ATOM   3018 HD12 LEU A 188      15.492  32.906   5.465  1.00  0.00           H  
ATOM   3019 HD13 LEU A 188      16.149  32.843   3.802  1.00  0.00           H  
ATOM   3020  CD2 LEU A 188      16.962  30.248   3.884  1.00  0.00           C  
ATOM   3021 HD21 LEU A 188      17.408  30.781   3.044  1.00  0.00           H  
ATOM   3022 HD22 LEU A 188      16.002  29.828   3.582  1.00  0.00           H  
ATOM   3023 HD23 LEU A 188      17.613  29.426   4.180  1.00  0.00           H  
ATOM   3024  C   LEU A 188      20.521  31.672   6.001  1.00  0.00           C  
ATOM   3025  O   LEU A 188      21.179  31.554   4.968  1.00  0.00           O  
ATOM   3026  N   TRP A 189      21.022  32.299   7.074  1.00  0.00           N  
ATOM   3027  H   TRP A 189      20.464  32.336   7.915  1.00  0.00           H  
ATOM   3028  CA  TRP A 189      22.388  32.828   7.128  1.00  0.00           C  
ATOM   3029  HA  TRP A 189      22.593  33.290   6.163  1.00  0.00           H  
ATOM   3030  CB  TRP A 189      22.480  33.924   8.194  1.00  0.00           C  
ATOM   3031  HB2 TRP A 189      21.524  34.445   8.250  1.00  0.00           H  
ATOM   3032  HB3 TRP A 189      22.656  33.462   9.166  1.00  0.00           H  
ATOM   3033  CG  TRP A 189      23.528  34.962   7.939  1.00  0.00           C  
ATOM   3034  CD2 TRP A 189      24.884  35.067   8.479  1.00  0.00           C  
ATOM   3035  CD1 TRP A 189      23.373  36.033   7.131  1.00  0.00           C  
ATOM   3036  HD1 TRP A 189      22.463  36.244   6.589  1.00  0.00           H  
ATOM   3037  NE1 TRP A 189      24.508  36.819   7.160  1.00  0.00           N  
ATOM   3038  HE1 TRP A 189      24.567  37.712   6.691  1.00  0.00           H  
ATOM   3039  CE2 TRP A 189      25.478  36.264   7.966  1.00  0.00           C  
ATOM   3040  CE3 TRP A 189      25.679  34.286   9.349  1.00  0.00           C  
ATOM   3041  HE3 TRP A 189      25.281  33.354   9.724  1.00  0.00           H  
ATOM   3042  CZ2 TRP A 189      26.778  36.673   8.310  1.00  0.00           C  
ATOM   3043  HZ2 TRP A 189      27.199  37.589   7.921  1.00  0.00           H  
ATOM   3044  CZ3 TRP A 189      26.988  34.682   9.699  1.00  0.00           C  
ATOM   3045  HZ3 TRP A 189      27.585  34.053  10.343  1.00  0.00           H  
ATOM   3046  CH2 TRP A 189      27.533  35.872   9.182  1.00  0.00           C  
ATOM   3047  HH2 TRP A 189      28.537  36.170   9.446  1.00  0.00           H  
ATOM   3048  C   TRP A 189      23.442  31.728   7.328  1.00  0.00           C  
ATOM   3049  O   TRP A 189      24.493  31.759   6.686  1.00  0.00           O  
ATOM   3050  N   GLU A 190      23.151  30.697   8.132  1.00  0.00           N  
ATOM   3051  H   GLU A 190      22.265  30.694   8.617  1.00  0.00           H  
ATOM   3052  CA  GLU A 190      24.002  29.496   8.250  1.00  0.00           C  
ATOM   3053  HA  GLU A 190      25.012  29.827   8.490  1.00  0.00           H  
ATOM   3054  CB  GLU A 190      23.522  28.546   9.369  1.00  0.00           C  
ATOM   3055  HB2 GLU A 190      24.237  27.726   9.430  1.00  0.00           H  
ATOM   3056  HB3 GLU A 190      22.538  28.155   9.109  1.00  0.00           H  
ATOM   3057  CG  GLU A 190      23.438  29.192  10.757  1.00  0.00           C  
ATOM   3058  HG2 GLU A 190      22.638  29.933  10.770  1.00  0.00           H  
ATOM   3059  HG3 GLU A 190      24.356  29.741  10.966  1.00  0.00           H  
ATOM   3060  CD  GLU A 190      23.183  28.129  11.842  1.00  0.00           C  
ATOM   3061  OE1 GLU A 190      24.149  27.653  12.488  1.00  0.00           O  
ATOM   3062  OE2 GLU A 190      21.998  27.788  12.065  1.00  0.00           O  
ATOM   3063  C   GLU A 190      24.081  28.704   6.933  1.00  0.00           C  
ATOM   3064  O   GLU A 190      25.147  28.212   6.561  1.00  0.00           O  
ATOM   3065  N   ILE A 191      22.966  28.640   6.195  1.00  0.00           N  
ATOM   3066  H   ILE A 191      22.125  29.022   6.603  1.00  0.00           H  
ATOM   3067  CA  ILE A 191      22.873  28.069   4.845  1.00  0.00           C  
ATOM   3068  HA  ILE A 191      23.319  27.075   4.860  1.00  0.00           H  
ATOM   3069  CB  ILE A 191      21.380  27.956   4.443  1.00  0.00           C  
ATOM   3070  HB  ILE A 191      20.910  28.915   4.659  1.00  0.00           H  
ATOM   3071  CG1 ILE A 191      20.631  26.889   5.281  1.00  0.00           C  
ATOM   3072 HG12 ILE A 191      20.817  27.063   6.340  1.00  0.00           H  
ATOM   3073 HG13 ILE A 191      19.561  27.023   5.122  1.00  0.00           H  
ATOM   3074  CG2 ILE A 191      21.164  27.713   2.938  1.00  0.00           C  
ATOM   3075 HG21 ILE A 191      20.101  27.589   2.732  1.00  0.00           H  
ATOM   3076 HG22 ILE A 191      21.699  26.817   2.621  1.00  0.00           H  
ATOM   3077 HG23 ILE A 191      21.514  28.564   2.355  1.00  0.00           H  
ATOM   3078  CD1 ILE A 191      20.983  25.424   4.986  1.00  0.00           C  
ATOM   3079 HD11 ILE A 191      22.051  25.252   5.122  1.00  0.00           H  
ATOM   3080 HD12 ILE A 191      20.688  25.160   3.970  1.00  0.00           H  
ATOM   3081 HD13 ILE A 191      20.441  24.781   5.679  1.00  0.00           H  
ATOM   3082  C   ILE A 191      23.690  28.904   3.845  1.00  0.00           C  
ATOM   3083  O   ILE A 191      24.563  28.360   3.164  1.00  0.00           O  
ATOM   3084  N   ALA A 192      23.465  30.222   3.785  1.00  0.00           N  
ATOM   3085  H   ALA A 192      22.734  30.614   4.362  1.00  0.00           H  
ATOM   3086  CA  ALA A 192      24.117  31.107   2.815  1.00  0.00           C  
ATOM   3087  HA  ALA A 192      23.966  30.689   1.820  1.00  0.00           H  
ATOM   3088  CB  ALA A 192      23.432  32.479   2.869  1.00  0.00           C  
ATOM   3089  HB1 ALA A 192      23.881  33.136   2.124  1.00  0.00           H  
ATOM   3090  HB2 ALA A 192      23.553  32.917   3.859  1.00  0.00           H  
ATOM   3091  HB3 ALA A 192      22.372  32.369   2.640  1.00  0.00           H  
ATOM   3092  C   ALA A 192      25.642  31.233   3.017  1.00  0.00           C  
ATOM   3093  O   ALA A 192      26.365  31.369   2.031  1.00  0.00           O  
ATOM   3094  N   THR A 193      26.139  31.125   4.259  1.00  0.00           N  
ATOM   3095  H   THR A 193      25.481  31.025   5.018  1.00  0.00           H  
ATOM   3096  CA  THR A 193      27.578  31.092   4.603  1.00  0.00           C  
ATOM   3097  HA  THR A 193      28.088  31.787   3.936  1.00  0.00           H  
ATOM   3098  CB  THR A 193      27.834  31.574   6.039  1.00  0.00           C  
ATOM   3099  HB  THR A 193      28.886  31.424   6.284  1.00  0.00           H  
ATOM   3100  OG1 THR A 193      27.055  30.842   6.951  1.00  0.00           O  
ATOM   3101  HG1 THR A 193      26.178  31.234   6.964  1.00  0.00           H  
ATOM   3102  CG2 THR A 193      27.535  33.062   6.231  1.00  0.00           C  
ATOM   3103 HG21 THR A 193      27.677  33.320   7.280  1.00  0.00           H  
ATOM   3104 HG22 THR A 193      28.229  33.655   5.635  1.00  0.00           H  
ATOM   3105 HG23 THR A 193      26.510  33.296   5.944  1.00  0.00           H  
ATOM   3106  C   THR A 193      28.249  29.732   4.364  1.00  0.00           C  
ATOM   3107  O   THR A 193      29.382  29.503   4.802  1.00  0.00           O  
ATOM   3108  N   TYR A 194      27.592  28.831   3.630  1.00  0.00           N  
ATOM   3109  H   TYR A 194      26.672  29.081   3.297  1.00  0.00           H  
ATOM   3110  CA  TYR A 194      28.065  27.479   3.319  1.00  0.00           C  
ATOM   3111  HA  TYR A 194      27.252  27.017   2.760  1.00  0.00           H  
ATOM   3112  CB  TYR A 194      29.277  27.505   2.364  1.00  0.00           C  
ATOM   3113  HB2 TYR A 194      29.340  26.535   1.870  1.00  0.00           H  
ATOM   3114  HB3 TYR A 194      30.177  27.610   2.971  1.00  0.00           H  
ATOM   3115  CG  TYR A 194      29.316  28.594   1.302  1.00  0.00           C  
ATOM   3116  CD1 TYR A 194      28.562  28.461   0.122  1.00  0.00           C  
ATOM   3117  HD1 TYR A 194      27.929  27.596  -0.019  1.00  0.00           H  
ATOM   3118  CD2 TYR A 194      30.141  29.728   1.473  1.00  0.00           C  
ATOM   3119  HD2 TYR A 194      30.727  29.840   2.374  1.00  0.00           H  
ATOM   3120  CE1 TYR A 194      28.642  29.442  -0.887  1.00  0.00           C  
ATOM   3121  HE1 TYR A 194      28.078  29.336  -1.802  1.00  0.00           H  
ATOM   3122  CE2 TYR A 194      30.225  30.718   0.471  1.00  0.00           C  
ATOM   3123  HE2 TYR A 194      30.867  31.576   0.606  1.00  0.00           H  
ATOM   3124  CZ  TYR A 194      29.471  30.573  -0.715  1.00  0.00           C  
ATOM   3125  OH  TYR A 194      29.571  31.476  -1.726  1.00  0.00           O  
ATOM   3126  HH  TYR A 194      30.166  32.206  -1.540  1.00  0.00           H  
ATOM   3127  C   TYR A 194      28.268  26.587   4.566  1.00  0.00           C  
ATOM   3128  O   TYR A 194      29.177  25.755   4.596  1.00  0.00           O  
ATOM   3129  N   GLY A 195      27.439  26.749   5.601  1.00  0.00           N  
ATOM   3130  H   GLY A 195      26.710  27.445   5.537  1.00  0.00           H  
ATOM   3131  CA  GLY A 195      27.495  25.988   6.852  1.00  0.00           C  
ATOM   3132  HA2 GLY A 195      27.797  24.962   6.643  1.00  0.00           H  
ATOM   3133  HA3 GLY A 195      26.504  25.967   7.306  1.00  0.00           H  
ATOM   3134  C   GLY A 195      28.473  26.572   7.880  1.00  0.00           C  
ATOM   3135  O   GLY A 195      29.550  26.013   8.105  1.00  0.00           O  
ATOM   3136  N   MET A 196      28.092  27.692   8.505  1.00  0.00           N  
ATOM   3137  H   MET A 196      27.234  28.134   8.207  1.00  0.00           H  
ATOM   3138  CA  MET A 196      28.793  28.323   9.638  1.00  0.00           C  
ATOM   3139  HA  MET A 196      29.326  27.558  10.202  1.00  0.00           H  
ATOM   3140  CB  MET A 196      29.813  29.337   9.092  1.00  0.00           C  
ATOM   3141  HB2 MET A 196      29.298  30.057   8.456  1.00  0.00           H  
ATOM   3142  HB3 MET A 196      30.541  28.801   8.484  1.00  0.00           H  
ATOM   3143  CG  MET A 196      30.558  30.095  10.197  1.00  0.00           C  
ATOM   3144  HG2 MET A 196      29.854  30.734  10.730  1.00  0.00           H  
ATOM   3145  HG3 MET A 196      30.956  29.368  10.905  1.00  0.00           H  
ATOM   3146  SD  MET A 196      31.949  31.116   9.632  1.00  0.00           S  
ATOM   3147  CE  MET A 196      31.080  32.349   8.623  1.00  0.00           C  
ATOM   3148  HE1 MET A 196      30.626  31.869   7.756  1.00  0.00           H  
ATOM   3149  HE2 MET A 196      30.303  32.832   9.215  1.00  0.00           H  
ATOM   3150  HE3 MET A 196      31.789  33.101   8.273  1.00  0.00           H  
ATOM   3151  C   MET A 196      27.771  28.999  10.571  1.00  0.00           C  
ATOM   3152  O   MET A 196      26.843  29.647  10.092  1.00  0.00           O  
ATOM   3153  N   SER A 197      27.929  28.868  11.893  1.00  0.00           N  
ATOM   3154  H   SER A 197      28.716  28.341  12.244  1.00  0.00           H  
ATOM   3155  CA  SER A 197      26.935  29.380  12.854  1.00  0.00           C  
ATOM   3156  HA  SER A 197      25.958  29.191  12.409  1.00  0.00           H  
ATOM   3157  CB  SER A 197      26.990  28.614  14.174  1.00  0.00           C  
ATOM   3158  HB2 SER A 197      28.030  28.473  14.468  1.00  0.00           H  
ATOM   3159  HB3 SER A 197      26.469  29.170  14.953  1.00  0.00           H  
ATOM   3160  OG  SER A 197      26.358  27.359  14.040  1.00  0.00           O  
ATOM   3161  HG  SER A 197      25.589  27.458  13.475  1.00  0.00           H  
ATOM   3162  C   SER A 197      26.988  30.904  13.071  1.00  0.00           C  
ATOM   3163  O   SER A 197      28.053  31.519  12.954  1.00  0.00           O  
ATOM   3164  N   PRO A 198      25.844  31.540  13.396  1.00  0.00           N  
ATOM   3165  CA  PRO A 198      25.607  32.968  13.185  1.00  0.00           C  
ATOM   3166  HA  PRO A 198      26.075  33.290  12.255  1.00  0.00           H  
ATOM   3167  CD  PRO A 198      24.617  30.925  13.889  1.00  0.00           C  
ATOM   3168  HD2 PRO A 198      24.237  30.204  13.166  1.00  0.00           H  
ATOM   3169  HD3 PRO A 198      24.783  30.464  14.863  1.00  0.00           H  
ATOM   3170  CB  PRO A 198      24.084  33.080  13.037  1.00  0.00           C  
ATOM   3171  HB2 PRO A 198      23.787  32.779  12.033  1.00  0.00           H  
ATOM   3172  HB3 PRO A 198      23.706  34.081  13.246  1.00  0.00           H  
ATOM   3173  CG  PRO A 198      23.596  32.050  14.053  1.00  0.00           C  
ATOM   3174  HG2 PRO A 198      22.589  31.699  13.829  1.00  0.00           H  
ATOM   3175  HG3 PRO A 198      23.646  32.473  15.057  1.00  0.00           H  
ATOM   3176  C   PRO A 198      26.138  33.857  14.321  1.00  0.00           C  
ATOM   3177  O   PRO A 198      26.510  33.381  15.395  1.00  0.00           O  
ATOM   3178  N   TYR A 199      26.143  35.174  14.076  1.00  0.00           N  
ATOM   3179  H   TYR A 199      25.796  35.488  13.182  1.00  0.00           H  
ATOM   3180  CA  TYR A 199      26.661  36.204  14.993  1.00  0.00           C  
ATOM   3181  HA  TYR A 199      26.811  37.102  14.394  1.00  0.00           H  
ATOM   3182  CB  TYR A 199      25.585  36.567  16.043  1.00  0.00           C  
ATOM   3183  HB2 TYR A 199      26.024  37.253  16.768  1.00  0.00           H  
ATOM   3184  HB3 TYR A 199      25.309  35.661  16.581  1.00  0.00           H  
ATOM   3185  CG  TYR A 199      24.321  37.221  15.493  1.00  0.00           C  
ATOM   3186  CD1 TYR A 199      23.211  36.438  15.110  1.00  0.00           C  
ATOM   3187  HD1 TYR A 199      23.235  35.364  15.225  1.00  0.00           H  
ATOM   3188  CD2 TYR A 199      24.240  38.625  15.393  1.00  0.00           C  
ATOM   3189  HD2 TYR A 199      25.077  39.231  15.709  1.00  0.00           H  
ATOM   3190  CE1 TYR A 199      22.051  37.055  14.598  1.00  0.00           C  
ATOM   3191  HE1 TYR A 199      21.197  36.456  14.317  1.00  0.00           H  
ATOM   3192  CE2 TYR A 199      23.075  39.245  14.898  1.00  0.00           C  
ATOM   3193  HE2 TYR A 199      23.021  40.321  14.827  1.00  0.00           H  
ATOM   3194  CZ  TYR A 199      21.975  38.462  14.490  1.00  0.00           C  
ATOM   3195  OH  TYR A 199      20.851  39.059  14.001  1.00  0.00           O  
ATOM   3196  HH  TYR A 199      20.868  40.012  14.121  1.00  0.00           H  
ATOM   3197  C   TYR A 199      28.064  35.869  15.579  1.00  0.00           C  
ATOM   3198  O   TYR A 199      28.248  35.963  16.797  1.00  0.00           O  
ATOM   3199  N   PRO A 200      29.056  35.458  14.756  1.00  0.00           N  
ATOM   3200  CA  PRO A 200      30.327  34.921  15.243  1.00  0.00           C  
ATOM   3201  HA  PRO A 200      30.129  34.102  15.933  1.00  0.00           H  
ATOM   3202  CD  PRO A 200      29.062  35.484  13.298  1.00  0.00           C  
ATOM   3203  HD2 PRO A 200      28.695  36.433  12.907  1.00  0.00           H  
ATOM   3204  HD3 PRO A 200      28.451  34.665  12.919  1.00  0.00           H  
ATOM   3205  CB  PRO A 200      31.042  34.371  14.005  1.00  0.00           C  
ATOM   3206  HB2 PRO A 200      32.127  34.431  14.091  1.00  0.00           H  
ATOM   3207  HB3 PRO A 200      30.726  33.342  13.838  1.00  0.00           H  
ATOM   3208  CG  PRO A 200      30.511  35.253  12.877  1.00  0.00           C  
ATOM   3209  HG2 PRO A 200      31.042  36.205  12.862  1.00  0.00           H  
ATOM   3210  HG3 PRO A 200      30.576  34.759  11.907  1.00  0.00           H  
ATOM   3211  C   PRO A 200      31.170  35.982  15.969  1.00  0.00           C  
ATOM   3212  O   PRO A 200      31.406  37.080  15.459  1.00  0.00           O  
ATOM   3213  N   GLY A 201      31.624  35.645  17.180  1.00  0.00           N  
ATOM   3214  H   GLY A 201      31.381  34.731  17.534  1.00  0.00           H  
ATOM   3215  CA  GLY A 201      32.421  36.525  18.049  1.00  0.00           C  
ATOM   3216  HA2 GLY A 201      33.238  36.951  17.467  1.00  0.00           H  
ATOM   3217  HA3 GLY A 201      32.846  35.930  18.858  1.00  0.00           H  
ATOM   3218  C   GLY A 201      31.644  37.690  18.686  1.00  0.00           C  
ATOM   3219  O   GLY A 201      32.257  38.499  19.388  1.00  0.00           O  
ATOM   3220  N   ILE A 202      30.326  37.789  18.468  1.00  0.00           N  
ATOM   3221  H   ILE A 202      29.881  37.067  17.920  1.00  0.00           H  
ATOM   3222  CA  ILE A 202      29.465  38.864  18.984  1.00  0.00           C  
ATOM   3223  HA  ILE A 202      30.080  39.750  19.140  1.00  0.00           H  
ATOM   3224  CB  ILE A 202      28.374  39.226  17.947  1.00  0.00           C  
ATOM   3225  HB  ILE A 202      27.717  38.365  17.829  1.00  0.00           H  
ATOM   3226  CG1 ILE A 202      28.999  39.572  16.573  1.00  0.00           C  
ATOM   3227 HG12 ILE A 202      29.687  40.408  16.693  1.00  0.00           H  
ATOM   3228 HG13 ILE A 202      29.574  38.717  16.217  1.00  0.00           H  
ATOM   3229  CG2 ILE A 202      27.534  40.405  18.443  1.00  0.00           C  
ATOM   3230 HG21 ILE A 202      28.153  41.300  18.507  1.00  0.00           H  
ATOM   3231 HG22 ILE A 202      27.109  40.187  19.422  1.00  0.00           H  
ATOM   3232 HG23 ILE A 202      26.695  40.591  17.773  1.00  0.00           H  
ATOM   3233  CD1 ILE A 202      28.012  39.929  15.456  1.00  0.00           C  
ATOM   3234 HD11 ILE A 202      27.285  39.127  15.332  1.00  0.00           H  
ATOM   3235 HD12 ILE A 202      27.496  40.864  15.672  1.00  0.00           H  
ATOM   3236 HD13 ILE A 202      28.561  40.045  14.521  1.00  0.00           H  
ATOM   3237  C   ILE A 202      28.894  38.443  20.346  1.00  0.00           C  
ATOM   3238  O   ILE A 202      28.420  37.317  20.504  1.00  0.00           O  
ATOM   3239  N   ASP A 203      28.937  39.331  21.344  1.00  0.00           N  
ATOM   3240  H   ASP A 203      29.316  40.251  21.170  1.00  0.00           H  
ATOM   3241  CA  ASP A 203      28.442  39.040  22.700  1.00  0.00           C  
ATOM   3242  HA  ASP A 203      28.706  38.013  22.954  1.00  0.00           H  
ATOM   3243  CB  ASP A 203      29.103  39.965  23.728  1.00  0.00           C  
ATOM   3244  HB2 ASP A 203      30.185  39.905  23.616  1.00  0.00           H  
ATOM   3245  HB3 ASP A 203      28.849  39.620  24.730  1.00  0.00           H  
ATOM   3246  CG  ASP A 203      28.648  41.411  23.550  1.00  0.00           C  
ATOM   3247  OD1 ASP A 203      29.228  42.134  22.710  1.00  0.00           O  
ATOM   3248  OD2 ASP A 203      27.679  41.788  24.254  1.00  0.00           O  
ATOM   3249  C   ASP A 203      26.913  39.174  22.800  1.00  0.00           C  
ATOM   3250  O   ASP A 203      26.287  39.889  22.014  1.00  0.00           O  
ATOM   3251  N   LEU A 204      26.307  38.554  23.817  1.00  0.00           N  
ATOM   3252  H   LEU A 204      26.869  38.020  24.465  1.00  0.00           H  
ATOM   3253  CA  LEU A 204      24.850  38.481  23.963  1.00  0.00           C  
ATOM   3254  HA  LEU A 204      24.454  38.082  23.029  1.00  0.00           H  
ATOM   3255  CB  LEU A 204      24.473  37.490  25.082  1.00  0.00           C  
ATOM   3256  HB2 LEU A 204      24.831  37.894  26.029  1.00  0.00           H  
ATOM   3257  HB3 LEU A 204      23.386  37.438  25.135  1.00  0.00           H  
ATOM   3258  CG  LEU A 204      25.009  36.052  24.926  1.00  0.00           C  
ATOM   3259  HG  LEU A 204      26.094  36.063  25.024  1.00  0.00           H  
ATOM   3260  CD1 LEU A 204      24.434  35.175  26.038  1.00  0.00           C  
ATOM   3261 HD11 LEU A 204      23.347  35.137  25.969  1.00  0.00           H  
ATOM   3262 HD12 LEU A 204      24.825  34.161  25.951  1.00  0.00           H  
ATOM   3263 HD13 LEU A 204      24.718  35.578  27.010  1.00  0.00           H  
ATOM   3264  CD2 LEU A 204      24.654  35.415  23.580  1.00  0.00           C  
ATOM   3265 HD21 LEU A 204      25.171  35.933  22.772  1.00  0.00           H  
ATOM   3266 HD22 LEU A 204      24.965  34.371  23.568  1.00  0.00           H  
ATOM   3267 HD23 LEU A 204      23.578  35.464  23.414  1.00  0.00           H  
ATOM   3268  C   LEU A 204      24.133  39.836  24.150  1.00  0.00           C  
ATOM   3269  O   LEU A 204      22.920  39.883  23.947  1.00  0.00           O  
ATOM   3270  N   SER A 205      24.829  40.941  24.455  1.00  0.00           N  
ATOM   3271  H   SER A 205      25.832  40.872  24.547  1.00  0.00           H  
ATOM   3272  CA  SER A 205      24.200  42.276  24.492  1.00  0.00           C  
ATOM   3273  HA  SER A 205      23.195  42.159  24.897  1.00  0.00           H  
ATOM   3274  CB  SER A 205      24.944  43.216  25.453  1.00  0.00           C  
ATOM   3275  HB2 SER A 205      24.280  44.045  25.698  1.00  0.00           H  
ATOM   3276  HB3 SER A 205      25.183  42.672  26.367  1.00  0.00           H  
ATOM   3277  OG  SER A 205      26.139  43.747  24.903  1.00  0.00           O  
ATOM   3278  HG  SER A 205      26.710  43.024  24.633  1.00  0.00           H  
ATOM   3279  C   SER A 205      24.050  42.882  23.087  1.00  0.00           C  
ATOM   3280  O   SER A 205      22.992  43.432  22.760  1.00  0.00           O  
ATOM   3281  N   GLN A 206      25.049  42.685  22.215  1.00  0.00           N  
ATOM   3282  H   GLN A 206      25.870  42.190  22.534  1.00  0.00           H  
ATOM   3283  CA  GLN A 206      24.948  43.002  20.788  1.00  0.00           C  
ATOM   3284  HA  GLN A 206      24.513  43.996  20.692  1.00  0.00           H  
ATOM   3285  CB  GLN A 206      26.342  43.032  20.149  1.00  0.00           C  
ATOM   3286  HB2 GLN A 206      26.919  42.188  20.527  1.00  0.00           H  
ATOM   3287  HB3 GLN A 206      26.229  42.954  19.068  1.00  0.00           H  
ATOM   3288  CG  GLN A 206      27.125  44.324  20.429  1.00  0.00           C  
ATOM   3289  HG2 GLN A 206      26.575  45.184  20.047  1.00  0.00           H  
ATOM   3290  HG3 GLN A 206      27.251  44.454  21.504  1.00  0.00           H  
ATOM   3291  CD  GLN A 206      28.495  44.276  19.766  1.00  0.00           C  
ATOM   3292  OE1 GLN A 206      28.749  44.837  18.708  1.00  0.00           O  
ATOM   3293  NE2 GLN A 206      29.422  43.548  20.332  1.00  0.00           N  
ATOM   3294 HE21 GLN A 206      29.221  43.075  21.202  1.00  0.00           H  
ATOM   3295 HE22 GLN A 206      30.323  43.479  19.881  1.00  0.00           H  
ATOM   3296  C   GLN A 206      24.017  42.028  20.051  1.00  0.00           C  
ATOM   3297  O   GLN A 206      23.244  42.470  19.201  1.00  0.00           O  
ATOM   3298  N   VAL A 207      23.967  40.748  20.450  1.00  0.00           N  
ATOM   3299  H   VAL A 207      24.657  40.438  21.120  1.00  0.00           H  
ATOM   3300  CA  VAL A 207      22.920  39.785  20.040  1.00  0.00           C  
ATOM   3301  HA  VAL A 207      22.680  40.030  19.005  1.00  0.00           H  
ATOM   3302  CB  VAL A 207      23.406  38.314  20.009  1.00  0.00           C  
ATOM   3303  HB  VAL A 207      23.410  37.907  21.020  1.00  0.00           H  
ATOM   3304  CG1 VAL A 207      22.513  37.447  19.113  1.00  0.00           C  
ATOM   3305 HG11 VAL A 207      22.533  37.818  18.088  1.00  0.00           H  
ATOM   3306 HG12 VAL A 207      21.485  37.438  19.477  1.00  0.00           H  
ATOM   3307 HG13 VAL A 207      22.872  36.417  19.117  1.00  0.00           H  
ATOM   3308  CG2 VAL A 207      24.811  38.165  19.402  1.00  0.00           C  
ATOM   3309 HG21 VAL A 207      25.065  37.111  19.288  1.00  0.00           H  
ATOM   3310 HG22 VAL A 207      24.865  38.660  18.432  1.00  0.00           H  
ATOM   3311 HG23 VAL A 207      25.555  38.600  20.068  1.00  0.00           H  
ATOM   3312  C   VAL A 207      21.606  40.009  20.824  1.00  0.00           C  
ATOM   3313  O   VAL A 207      20.921  39.084  21.251  1.00  0.00           O  
ATOM   3314  N   TYR A 208      21.244  41.282  20.980  1.00  0.00           N  
ATOM   3315  H   TYR A 208      21.911  41.955  20.630  1.00  0.00           H  
ATOM   3316  CA  TYR A 208      19.880  41.775  21.163  1.00  0.00           C  
ATOM   3317  HA  TYR A 208      19.170  41.058  20.750  1.00  0.00           H  
ATOM   3318  CB  TYR A 208      19.531  41.939  22.646  1.00  0.00           C  
ATOM   3319  HB2 TYR A 208      20.239  42.614  23.126  1.00  0.00           H  
ATOM   3320  HB3 TYR A 208      19.621  40.977  23.151  1.00  0.00           H  
ATOM   3321  CG  TYR A 208      18.123  42.471  22.831  1.00  0.00           C  
ATOM   3322  CD1 TYR A 208      17.027  41.584  22.804  1.00  0.00           C  
ATOM   3323  HD1 TYR A 208      17.192  40.518  22.750  1.00  0.00           H  
ATOM   3324  CD2 TYR A 208      17.907  43.864  22.883  1.00  0.00           C  
ATOM   3325  HD2 TYR A 208      18.749  44.539  22.876  1.00  0.00           H  
ATOM   3326  CE1 TYR A 208      15.713  42.096  22.787  1.00  0.00           C  
ATOM   3327  HE1 TYR A 208      14.864  41.431  22.733  1.00  0.00           H  
ATOM   3328  CE2 TYR A 208      16.597  44.377  22.861  1.00  0.00           C  
ATOM   3329  HE2 TYR A 208      16.428  45.444  22.873  1.00  0.00           H  
ATOM   3330  CZ  TYR A 208      15.498  43.493  22.794  1.00  0.00           C  
ATOM   3331  OH  TYR A 208      14.238  43.987  22.693  1.00  0.00           O  
ATOM   3332  HH  TYR A 208      14.255  44.934  22.537  1.00  0.00           H  
ATOM   3333  C   TYR A 208      19.711  43.100  20.407  1.00  0.00           C  
ATOM   3334  O   TYR A 208      18.751  43.275  19.661  1.00  0.00           O  
ATOM   3335  N   GLU A 209      20.683  44.017  20.515  1.00  0.00           N  
ATOM   3336  H   GLU A 209      21.435  43.848  21.167  1.00  0.00           H  
ATOM   3337  CA  GLU A 209      20.697  45.280  19.749  1.00  0.00           C  
ATOM   3338  HA  GLU A 209      19.849  45.894  20.053  1.00  0.00           H  
ATOM   3339  CB  GLU A 209      22.009  46.047  20.019  1.00  0.00           C  
ATOM   3340  HB2 GLU A 209      22.101  46.865  19.305  1.00  0.00           H  
ATOM   3341  HB3 GLU A 209      22.853  45.376  19.860  1.00  0.00           H  
ATOM   3342  CG  GLU A 209      22.104  46.636  21.431  1.00  0.00           C  
ATOM   3343  HG2 GLU A 209      21.903  45.858  22.168  1.00  0.00           H  
ATOM   3344  HG3 GLU A 209      23.125  46.979  21.597  1.00  0.00           H  
ATOM   3345  CD  GLU A 209      21.129  47.801  21.608  1.00  0.00           C  
ATOM   3346  OE1 GLU A 209      19.944  47.563  21.935  1.00  0.00           O  
ATOM   3347  OE2 GLU A 209      21.522  48.969  21.373  1.00  0.00           O  
ATOM   3348  C   GLU A 209      20.563  45.044  18.236  1.00  0.00           C  
ATOM   3349  O   GLU A 209      19.673  45.597  17.589  1.00  0.00           O  
ATOM   3350  N   LEU A 210      21.385  44.139  17.697  1.00  0.00           N  
ATOM   3351  H   LEU A 210      22.054  43.691  18.307  1.00  0.00           H  
ATOM   3352  CA  LEU A 210      21.408  43.748  16.283  1.00  0.00           C  
ATOM   3353  HA  LEU A 210      21.167  44.623  15.680  1.00  0.00           H  
ATOM   3354  CB  LEU A 210      22.832  43.284  15.893  1.00  0.00           C  
ATOM   3355  HB2 LEU A 210      22.860  43.119  14.816  1.00  0.00           H  
ATOM   3356  HB3 LEU A 210      23.019  42.327  16.381  1.00  0.00           H  
ATOM   3357  CG  LEU A 210      23.979  44.250  16.270  1.00  0.00           C  
ATOM   3358  HG  LEU A 210      24.037  44.343  17.355  1.00  0.00           H  
ATOM   3359  CD1 LEU A 210      25.311  43.678  15.780  1.00  0.00           C  
ATOM   3360 HD11 LEU A 210      26.121  44.332  16.102  1.00  0.00           H  
ATOM   3361 HD12 LEU A 210      25.303  43.608  14.692  1.00  0.00           H  
ATOM   3362 HD13 LEU A 210      25.465  42.689  16.212  1.00  0.00           H  
ATOM   3363  CD2 LEU A 210      23.813  45.653  15.682  1.00  0.00           C  
ATOM   3364 HD21 LEU A 210      23.754  45.603  14.594  1.00  0.00           H  
ATOM   3365 HD22 LEU A 210      22.911  46.123  16.071  1.00  0.00           H  
ATOM   3366 HD23 LEU A 210      24.664  46.272  15.967  1.00  0.00           H  
ATOM   3367  C   LEU A 210      20.320  42.706  15.932  1.00  0.00           C  
ATOM   3368  O   LEU A 210      20.422  42.007  14.920  1.00  0.00           O  
ATOM   3369  N   LEU A 211      19.291  42.592  16.783  1.00  0.00           N  
ATOM   3370  H   LEU A 211      19.328  43.180  17.604  1.00  0.00           H  
ATOM   3371  CA  LEU A 211      18.028  41.890  16.533  1.00  0.00           C  
ATOM   3372  HA  LEU A 211      18.067  41.402  15.559  1.00  0.00           H  
ATOM   3373  CB  LEU A 211      17.760  40.808  17.612  1.00  0.00           C  
ATOM   3374  HB2 LEU A 211      17.380  41.294  18.511  1.00  0.00           H  
ATOM   3375  HB3 LEU A 211      16.948  40.181  17.245  1.00  0.00           H  
ATOM   3376  CG  LEU A 211      18.915  39.898  18.073  1.00  0.00           C  
ATOM   3377  HG  LEU A 211      19.635  40.508  18.618  1.00  0.00           H  
ATOM   3378  CD1 LEU A 211      18.349  38.836  19.015  1.00  0.00           C  
ATOM   3379 HD11 LEU A 211      17.635  38.198  18.493  1.00  0.00           H  
ATOM   3380 HD12 LEU A 211      19.156  38.216  19.405  1.00  0.00           H  
ATOM   3381 HD13 LEU A 211      17.851  39.320  19.855  1.00  0.00           H  
ATOM   3382  CD2 LEU A 211      19.672  39.178  16.968  1.00  0.00           C  
ATOM   3383 HD21 LEU A 211      19.004  38.552  16.376  1.00  0.00           H  
ATOM   3384 HD22 LEU A 211      20.444  38.543  17.402  1.00  0.00           H  
ATOM   3385 HD23 LEU A 211      20.162  39.916  16.334  1.00  0.00           H  
ATOM   3386  C   LEU A 211      16.865  42.904  16.508  1.00  0.00           C  
ATOM   3387  O   LEU A 211      16.095  42.952  15.549  1.00  0.00           O  
ATOM   3388  N   GLU A 212      16.752  43.732  17.557  1.00  0.00           N  
ATOM   3389  H   GLU A 212      17.418  43.632  18.309  1.00  0.00           H  
ATOM   3390  CA  GLU A 212      15.663  44.702  17.759  1.00  0.00           C  
ATOM   3391  HA  GLU A 212      14.711  44.181  17.663  1.00  0.00           H  
ATOM   3392  CB  GLU A 212      15.771  45.268  19.194  1.00  0.00           C  
ATOM   3393  HB2 GLU A 212      16.708  45.815  19.305  1.00  0.00           H  
ATOM   3394  HB3 GLU A 212      15.794  44.437  19.899  1.00  0.00           H  
ATOM   3395  CG  GLU A 212      14.600  46.195  19.559  1.00  0.00           C  
ATOM   3396  HG2 GLU A 212      14.511  46.985  18.813  1.00  0.00           H  
ATOM   3397  HG3 GLU A 212      13.674  45.618  19.559  1.00  0.00           H  
ATOM   3398  CD  GLU A 212      14.807  46.862  20.920  1.00  0.00           C  
ATOM   3399  OE1 GLU A 212      14.169  46.454  21.914  1.00  0.00           O  
ATOM   3400  OE2 GLU A 212      15.591  47.840  20.997  1.00  0.00           O  
ATOM   3401  C   GLU A 212      15.683  45.851  16.733  1.00  0.00           C  
ATOM   3402  O   GLU A 212      14.619  46.310  16.313  1.00  0.00           O  
ATOM   3403  N   LYS A 213      16.876  46.317  16.336  1.00  0.00           N  
ATOM   3404  H   LYS A 213      17.706  45.866  16.693  1.00  0.00           H  
ATOM   3405  CA  LYS A 213      17.061  47.287  15.250  1.00  0.00           C  
ATOM   3406  HA  LYS A 213      16.150  47.876  15.147  1.00  0.00           H  
ATOM   3407  CB  LYS A 213      18.225  48.240  15.567  1.00  0.00           C  
ATOM   3408  HB2 LYS A 213      18.587  48.659  14.628  1.00  0.00           H  
ATOM   3409  HB3 LYS A 213      19.048  47.686  16.019  1.00  0.00           H  
ATOM   3410  CG  LYS A 213      17.842  49.441  16.454  1.00  0.00           C  
ATOM   3411  HG2 LYS A 213      17.067  50.011  15.940  1.00  0.00           H  
ATOM   3412  HG3 LYS A 213      18.717  50.086  16.534  1.00  0.00           H  
ATOM   3413  CD  LYS A 213      17.339  49.148  17.878  1.00  0.00           C  
ATOM   3414  HD2 LYS A 213      16.431  48.546  17.847  1.00  0.00           H  
ATOM   3415  HD3 LYS A 213      17.082  50.103  18.336  1.00  0.00           H  
ATOM   3416  CE  LYS A 213      18.392  48.447  18.738  1.00  0.00           C  
ATOM   3417  HE2 LYS A 213      18.443  47.394  18.459  1.00  0.00           H  
ATOM   3418  HE3 LYS A 213      19.367  48.884  18.521  1.00  0.00           H  
ATOM   3419  NZ  LYS A 213      18.089  48.593  20.181  1.00  0.00           N  
ATOM   3420  HZ1 LYS A 213      17.180  48.224  20.421  1.00  0.00           H  
ATOM   3421  HZ2 LYS A 213      18.104  49.559  20.475  1.00  0.00           H  
ATOM   3422  HZ3 LYS A 213      18.774  48.127  20.759  1.00  0.00           H  
ATOM   3423  C   LYS A 213      17.239  46.570  13.909  1.00  0.00           C  
ATOM   3424  O   LYS A 213      17.686  45.425  13.874  1.00  0.00           O  
ATOM   3425  N   ASP A 214      16.895  47.230  12.800  1.00  0.00           N  
ATOM   3426  H   ASP A 214      16.531  48.163  12.930  1.00  0.00           H  
ATOM   3427  CA  ASP A 214      16.716  46.613  11.469  1.00  0.00           C  
ATOM   3428  HA  ASP A 214      16.240  45.646  11.632  1.00  0.00           H  
ATOM   3429  CB  ASP A 214      15.712  47.434  10.628  1.00  0.00           C  
ATOM   3430  HB2 ASP A 214      15.609  46.986   9.639  1.00  0.00           H  
ATOM   3431  HB3 ASP A 214      14.735  47.355  11.104  1.00  0.00           H  
ATOM   3432  CG  ASP A 214      16.052  48.925  10.476  1.00  0.00           C  
ATOM   3433  OD1 ASP A 214      15.114  49.760  10.567  1.00  0.00           O  
ATOM   3434  OD2 ASP A 214      17.247  49.267  10.294  1.00  0.00           O  
ATOM   3435  C   ASP A 214      18.013  46.280  10.687  1.00  0.00           C  
ATOM   3436  O   ASP A 214      17.943  45.878   9.523  1.00  0.00           O  
ATOM   3437  N   TYR A 215      19.202  46.426  11.278  1.00  0.00           N  
ATOM   3438  H   TYR A 215      19.209  46.744  12.237  1.00  0.00           H  
ATOM   3439  CA  TYR A 215      20.476  46.023  10.658  1.00  0.00           C  
ATOM   3440  HA  TYR A 215      20.521  46.428   9.647  1.00  0.00           H  
ATOM   3441  CB  TYR A 215      21.659  46.612  11.442  1.00  0.00           C  
ATOM   3442  HB2 TYR A 215      21.507  46.453  12.510  1.00  0.00           H  
ATOM   3443  HB3 TYR A 215      21.691  47.691  11.291  1.00  0.00           H  
ATOM   3444  CG  TYR A 215      22.995  46.003  11.049  1.00  0.00           C  
ATOM   3445  CD1 TYR A 215      23.662  46.444   9.888  1.00  0.00           C  
ATOM   3446  HD1 TYR A 215      23.266  47.264   9.308  1.00  0.00           H  
ATOM   3447  CD2 TYR A 215      23.511  44.919  11.792  1.00  0.00           C  
ATOM   3448  HD2 TYR A 215      22.981  44.556  12.660  1.00  0.00           H  
ATOM   3449  CE1 TYR A 215      24.835  45.791   9.460  1.00  0.00           C  
ATOM   3450  HE1 TYR A 215      25.338  46.126   8.565  1.00  0.00           H  
ATOM   3451  CE2 TYR A 215      24.692  44.278  11.378  1.00  0.00           C  
ATOM   3452  HE2 TYR A 215      25.090  43.442  11.934  1.00  0.00           H  
ATOM   3453  CZ  TYR A 215      25.352  44.707  10.205  1.00  0.00           C  
ATOM   3454  OH  TYR A 215      26.473  44.055   9.798  1.00  0.00           O  
ATOM   3455  HH  TYR A 215      26.735  44.308   8.910  1.00  0.00           H  
ATOM   3456  C   TYR A 215      20.610  44.493  10.558  1.00  0.00           C  
ATOM   3457  O   TYR A 215      20.421  43.777  11.542  1.00  0.00           O  
ATOM   3458  N   ARG A 216      21.008  43.979   9.388  1.00  0.00           N  
ATOM   3459  H   ARG A 216      21.210  44.635   8.647  1.00  0.00           H  
ATOM   3460  CA  ARG A 216      21.229  42.538   9.125  1.00  0.00           C  
ATOM   3461  HA  ARG A 216      21.304  42.011  10.076  1.00  0.00           H  
ATOM   3462  CB  ARG A 216      20.035  41.954   8.336  1.00  0.00           C  
ATOM   3463  HB2 ARG A 216      20.173  40.878   8.226  1.00  0.00           H  
ATOM   3464  HB3 ARG A 216      20.037  42.390   7.337  1.00  0.00           H  
ATOM   3465  CG  ARG A 216      18.648  42.215   8.963  1.00  0.00           C  
ATOM   3466  HG2 ARG A 216      18.482  43.288   9.056  1.00  0.00           H  
ATOM   3467  HG3 ARG A 216      17.885  41.832   8.285  1.00  0.00           H  
ATOM   3468  CD  ARG A 216      18.465  41.550  10.334  1.00  0.00           C  
ATOM   3469  HD2 ARG A 216      19.337  41.722  10.964  1.00  0.00           H  
ATOM   3470  HD3 ARG A 216      18.380  40.475  10.175  1.00  0.00           H  
ATOM   3471  NE  ARG A 216      17.243  42.017  11.010  1.00  0.00           N  
ATOM   3472  HE  ARG A 216      16.366  41.724  10.606  1.00  0.00           H  
ATOM   3473  CZ  ARG A 216      17.151  42.619  12.181  1.00  0.00           C  
ATOM   3474  NH1 ARG A 216      18.170  42.898  12.928  1.00  0.00           N  
ATOM   3475 HH11 ARG A 216      18.022  43.607  13.633  1.00  0.00           H  
ATOM   3476 HH12 ARG A 216      19.093  42.841  12.521  1.00  0.00           H  
ATOM   3477  NH2 ARG A 216      15.999  42.993  12.641  1.00  0.00           N  
ATOM   3478 HH21 ARG A 216      15.940  43.319  13.595  1.00  0.00           H  
ATOM   3479 HH22 ARG A 216      15.231  43.062  11.989  1.00  0.00           H  
ATOM   3480  C   ARG A 216      22.561  42.301   8.402  1.00  0.00           C  
ATOM   3481  O   ARG A 216      23.002  43.141   7.618  1.00  0.00           O  
ATOM   3482  N   MET A 217      23.202  41.160   8.672  1.00  0.00           N  
ATOM   3483  H   MET A 217      22.737  40.483   9.261  1.00  0.00           H  
ATOM   3484  CA  MET A 217      24.592  40.888   8.261  1.00  0.00           C  
ATOM   3485  HA  MET A 217      25.164  41.809   8.377  1.00  0.00           H  
ATOM   3486  CB  MET A 217      25.212  39.834   9.195  1.00  0.00           C  
ATOM   3487  HB2 MET A 217      24.627  38.915   9.154  1.00  0.00           H  
ATOM   3488  HB3 MET A 217      26.224  39.618   8.852  1.00  0.00           H  
ATOM   3489  CG  MET A 217      25.302  40.327  10.648  1.00  0.00           C  
ATOM   3490  HG2 MET A 217      25.884  41.248  10.668  1.00  0.00           H  
ATOM   3491  HG3 MET A 217      24.300  40.571  11.000  1.00  0.00           H  
ATOM   3492  SD  MET A 217      26.056  39.152  11.814  1.00  0.00           S  
ATOM   3493  CE  MET A 217      24.796  37.845  11.794  1.00  0.00           C  
ATOM   3494  HE1 MET A 217      25.011  37.125  12.584  1.00  0.00           H  
ATOM   3495  HE2 MET A 217      24.810  37.332  10.833  1.00  0.00           H  
ATOM   3496  HE3 MET A 217      23.808  38.267  11.981  1.00  0.00           H  
ATOM   3497  C   MET A 217      24.701  40.454   6.790  1.00  0.00           C  
ATOM   3498  O   MET A 217      23.941  39.598   6.330  1.00  0.00           O  
ATOM   3499  N   GLU A 218      25.645  41.041   6.055  1.00  0.00           N  
ATOM   3500  H   GLU A 218      26.271  41.672   6.535  1.00  0.00           H  
ATOM   3501  CA  GLU A 218      25.668  41.054   4.582  1.00  0.00           C  
ATOM   3502  HA  GLU A 218      24.630  41.095   4.253  1.00  0.00           H  
ATOM   3503  CB  GLU A 218      26.326  42.368   4.104  1.00  0.00           C  
ATOM   3504  HB2 GLU A 218      26.213  43.128   4.877  1.00  0.00           H  
ATOM   3505  HB3 GLU A 218      27.397  42.208   3.979  1.00  0.00           H  
ATOM   3506  CG  GLU A 218      25.740  42.946   2.800  1.00  0.00           C  
ATOM   3507  HG2 GLU A 218      26.322  43.829   2.537  1.00  0.00           H  
ATOM   3508  HG3 GLU A 218      25.862  42.222   1.995  1.00  0.00           H  
ATOM   3509  CD  GLU A 218      24.262  43.349   2.913  1.00  0.00           C  
ATOM   3510  OE1 GLU A 218      23.941  44.349   3.603  1.00  0.00           O  
ATOM   3511  OE2 GLU A 218      23.399  42.705   2.280  1.00  0.00           O  
ATOM   3512  C   GLU A 218      26.281  39.795   3.922  1.00  0.00           C  
ATOM   3513  O   GLU A 218      26.892  38.945   4.583  1.00  0.00           O  
ATOM   3514  N   ARG A 219      26.083  39.674   2.600  1.00  0.00           N  
ATOM   3515  H   ARG A 219      25.611  40.442   2.145  1.00  0.00           H  
ATOM   3516  CA  ARG A 219      26.323  38.480   1.768  1.00  0.00           C  
ATOM   3517  HA  ARG A 219      25.731  37.688   2.227  1.00  0.00           H  
ATOM   3518  CB  ARG A 219      25.723  38.708   0.361  1.00  0.00           C  
ATOM   3519  HB2 ARG A 219      24.663  38.934   0.480  1.00  0.00           H  
ATOM   3520  HB3 ARG A 219      25.787  37.778  -0.204  1.00  0.00           H  
ATOM   3521  CG  ARG A 219      26.371  39.832  -0.476  1.00  0.00           C  
ATOM   3522  HG2 ARG A 219      27.382  39.545  -0.765  1.00  0.00           H  
ATOM   3523  HG3 ARG A 219      26.431  40.732   0.135  1.00  0.00           H  
ATOM   3524  CD  ARG A 219      25.542  40.180  -1.730  1.00  0.00           C  
ATOM   3525  HD2 ARG A 219      24.516  40.411  -1.443  1.00  0.00           H  
ATOM   3526  HD3 ARG A 219      25.980  41.070  -2.181  1.00  0.00           H  
ATOM   3527  NE  ARG A 219      25.545  39.087  -2.712  1.00  0.00           N  
ATOM   3528  HE  ARG A 219      26.265  38.389  -2.591  1.00  0.00           H  
ATOM   3529  CZ  ARG A 219      24.971  39.048  -3.901  1.00  0.00           C  
ATOM   3530  NH1 ARG A 219      24.158  39.952  -4.369  1.00  0.00           N  
ATOM   3531 HH11 ARG A 219      23.824  40.716  -3.800  1.00  0.00           H  
ATOM   3532 HH12 ARG A 219      23.834  39.837  -5.319  1.00  0.00           H  
ATOM   3533  NH2 ARG A 219      25.186  38.053  -4.697  1.00  0.00           N  
ATOM   3534 HH21 ARG A 219      25.702  37.242  -4.388  1.00  0.00           H  
ATOM   3535 HH22 ARG A 219      24.764  38.065  -5.615  1.00  0.00           H  
ATOM   3536  C   ARG A 219      27.793  37.996   1.688  1.00  0.00           C  
ATOM   3537  O   ARG A 219      28.697  38.837   1.671  1.00  0.00           O  
ATOM   3538  N   PRO A 220      28.050  36.669   1.593  1.00  0.00           N  
ATOM   3539  CA  PRO A 220      29.375  36.106   1.310  1.00  0.00           C  
ATOM   3540  HA  PRO A 220      30.124  36.659   1.878  1.00  0.00           H  
ATOM   3541  CD  PRO A 220      27.116  35.579   1.815  1.00  0.00           C  
ATOM   3542  HD2 PRO A 220      26.634  35.315   0.873  1.00  0.00           H  
ATOM   3543  HD3 PRO A 220      26.358  35.823   2.559  1.00  0.00           H  
ATOM   3544  CB  PRO A 220      29.358  34.650   1.786  1.00  0.00           C  
ATOM   3545  HB2 PRO A 220      29.544  33.979   0.947  1.00  0.00           H  
ATOM   3546  HB3 PRO A 220      30.091  34.494   2.578  1.00  0.00           H  
ATOM   3547  CG  PRO A 220      27.953  34.419   2.331  1.00  0.00           C  
ATOM   3548  HG2 PRO A 220      27.971  34.447   3.421  1.00  0.00           H  
ATOM   3549  HG3 PRO A 220      27.555  33.473   1.965  1.00  0.00           H  
ATOM   3550  C   PRO A 220      29.747  36.170  -0.177  1.00  0.00           C  
ATOM   3551  O   PRO A 220      28.877  36.208  -1.048  1.00  0.00           O  
ATOM   3552  N   GLU A 221      31.041  36.099  -0.492  1.00  0.00           N  
ATOM   3553  H   GLU A 221      31.718  36.011   0.253  1.00  0.00           H  
ATOM   3554  CA  GLU A 221      31.525  36.085  -1.886  1.00  0.00           C  
ATOM   3555  HA  GLU A 221      31.042  36.908  -2.413  1.00  0.00           H  
ATOM   3556  CB  GLU A 221      33.046  36.365  -1.901  1.00  0.00           C  
ATOM   3557  HB2 GLU A 221      33.228  37.293  -1.359  1.00  0.00           H  
ATOM   3558  HB3 GLU A 221      33.556  35.582  -1.341  1.00  0.00           H  
ATOM   3559  CG  GLU A 221      33.685  36.475  -3.300  1.00  0.00           C  
ATOM   3560  HG2 GLU A 221      34.741  36.703  -3.159  1.00  0.00           H  
ATOM   3561  HG3 GLU A 221      33.601  35.505  -3.791  1.00  0.00           H  
ATOM   3562  CD  GLU A 221      33.029  37.570  -4.161  1.00  0.00           C  
ATOM   3563  OE1 GLU A 221      32.101  37.232  -4.937  1.00  0.00           O  
ATOM   3564  OE2 GLU A 221      33.406  38.761  -4.053  1.00  0.00           O  
ATOM   3565  C   GLU A 221      31.150  34.770  -2.608  1.00  0.00           C  
ATOM   3566  O   GLU A 221      31.216  33.678  -2.032  1.00  0.00           O  
ATOM   3567  N   GLY A 222      30.767  34.869  -3.878  1.00  0.00           N  
ATOM   3568  H   GLY A 222      30.815  35.783  -4.304  1.00  0.00           H  
ATOM   3569  CA  GLY A 222      30.301  33.759  -4.711  1.00  0.00           C  
ATOM   3570  HA2 GLY A 222      30.318  34.083  -5.751  1.00  0.00           H  
ATOM   3571  HA3 GLY A 222      30.977  32.913  -4.590  1.00  0.00           H  
ATOM   3572  C   GLY A 222      28.878  33.250  -4.426  1.00  0.00           C  
ATOM   3573  O   GLY A 222      28.464  32.267  -5.049  1.00  0.00           O  
ATOM   3574  N   CYS A 223      28.137  33.875  -3.503  1.00  0.00           N  
ATOM   3575  H   CYS A 223      28.528  34.695  -3.061  1.00  0.00           H  
ATOM   3576  CA  CYS A 223      26.793  33.468  -3.083  1.00  0.00           C  
ATOM   3577  HA  CYS A 223      26.697  32.391  -3.221  1.00  0.00           H  
ATOM   3578  CB  CYS A 223      26.693  33.699  -1.570  1.00  0.00           C  
ATOM   3579  HB2 CYS A 223      26.584  34.762  -1.359  1.00  0.00           H  
ATOM   3580  HB3 CYS A 223      27.602  33.341  -1.087  1.00  0.00           H  
ATOM   3581  SG  CYS A 223      25.277  32.783  -0.877  1.00  0.00           S  
ATOM   3582  HG  CYS A 223      25.872  32.361   0.242  1.00  0.00           H  
ATOM   3583  C   CYS A 223      25.686  34.207  -3.881  1.00  0.00           C  
ATOM   3584  O   CYS A 223      25.684  35.442  -3.873  1.00  0.00           O  
ATOM   3585  N   PRO A 224      24.749  33.517  -4.578  1.00  0.00           N  
ATOM   3586  CA  PRO A 224      23.763  34.148  -5.481  1.00  0.00           C  
ATOM   3587  HA  PRO A 224      24.320  34.733  -6.213  1.00  0.00           H  
ATOM   3588  CD  PRO A 224      24.716  32.068  -4.767  1.00  0.00           C  
ATOM   3589  HD2 PRO A 224      24.133  31.607  -3.970  1.00  0.00           H  
ATOM   3590  HD3 PRO A 224      25.718  31.640  -4.806  1.00  0.00           H  
ATOM   3591  CB  PRO A 224      23.065  32.996  -6.210  1.00  0.00           C  
ATOM   3592  HB2 PRO A 224      22.847  33.250  -7.248  1.00  0.00           H  
ATOM   3593  HB3 PRO A 224      22.146  32.724  -5.690  1.00  0.00           H  
ATOM   3594  CG  PRO A 224      24.050  31.841  -6.117  1.00  0.00           C  
ATOM   3595  HG2 PRO A 224      24.787  31.919  -6.916  1.00  0.00           H  
ATOM   3596  HG3 PRO A 224      23.551  30.873  -6.160  1.00  0.00           H  
ATOM   3597  C   PRO A 224      22.720  35.066  -4.824  1.00  0.00           C  
ATOM   3598  O   PRO A 224      22.360  34.887  -3.659  1.00  0.00           O  
ATOM   3599  N   GLU A 225      22.138  35.988  -5.602  1.00  0.00           N  
ATOM   3600  H   GLU A 225      22.413  36.025  -6.573  1.00  0.00           H  
ATOM   3601  CA  GLU A 225      21.086  36.906  -5.133  1.00  0.00           C  
ATOM   3602  HA  GLU A 225      21.504  37.540  -4.351  1.00  0.00           H  
ATOM   3603  CB  GLU A 225      20.536  37.813  -6.249  1.00  0.00           C  
ATOM   3604  HB2 GLU A 225      19.592  38.232  -5.902  1.00  0.00           H  
ATOM   3605  HB3 GLU A 225      20.314  37.224  -7.139  1.00  0.00           H  
ATOM   3606  CG  GLU A 225      21.422  38.992  -6.640  1.00  0.00           C  
ATOM   3607  HG2 GLU A 225      20.831  39.705  -7.214  1.00  0.00           H  
ATOM   3608  HG3 GLU A 225      21.771  39.488  -5.735  1.00  0.00           H  
ATOM   3609  CD  GLU A 225      22.608  38.574  -7.496  1.00  0.00           C  
ATOM   3610  OE1 GLU A 225      22.424  38.241  -8.685  1.00  0.00           O  
ATOM   3611  OE2 GLU A 225      23.756  38.581  -6.998  1.00  0.00           O  
ATOM   3612  C   GLU A 225      19.901  36.164  -4.506  1.00  0.00           C  
ATOM   3613  O   GLU A 225      19.508  36.459  -3.372  1.00  0.00           O  
ATOM   3614  N   LYS A 226      19.340  35.165  -5.201  1.00  0.00           N  
ATOM   3615  H   LYS A 226      19.701  34.953  -6.121  1.00  0.00           H  
ATOM   3616  CA  LYS A 226      18.156  34.407  -4.731  1.00  0.00           C  
ATOM   3617  HA  LYS A 226      17.527  35.112  -4.188  1.00  0.00           H  
ATOM   3618  CB  LYS A 226      17.319  33.909  -5.934  1.00  0.00           C  
ATOM   3619  HB2 LYS A 226      17.522  34.548  -6.793  1.00  0.00           H  
ATOM   3620  HB3 LYS A 226      17.607  32.889  -6.191  1.00  0.00           H  
ATOM   3621  CG  LYS A 226      15.798  33.983  -5.640  1.00  0.00           C  
ATOM   3622  HG2 LYS A 226      15.547  33.345  -4.793  1.00  0.00           H  
ATOM   3623  HG3 LYS A 226      15.563  35.016  -5.385  1.00  0.00           H  
ATOM   3624  CD  LYS A 226      14.940  33.565  -6.855  1.00  0.00           C  
ATOM   3625  HD2 LYS A 226      13.957  34.026  -6.753  1.00  0.00           H  
ATOM   3626  HD3 LYS A 226      15.406  33.957  -7.759  1.00  0.00           H  
ATOM   3627  CE  LYS A 226      14.760  32.044  -6.991  1.00  0.00           C  
ATOM   3628  HE2 LYS A 226      15.694  31.549  -6.727  1.00  0.00           H  
ATOM   3629  HE3 LYS A 226      14.526  31.834  -8.035  1.00  0.00           H  
ATOM   3630  NZ  LYS A 226      13.650  31.542  -6.145  1.00  0.00           N  
ATOM   3631  HZ1 LYS A 226      13.548  30.541  -6.234  1.00  0.00           H  
ATOM   3632  HZ2 LYS A 226      13.792  31.763  -5.169  1.00  0.00           H  
ATOM   3633  HZ3 LYS A 226      12.769  31.945  -6.430  1.00  0.00           H  
ATOM   3634  C   LYS A 226      18.475  33.308  -3.699  1.00  0.00           C  
ATOM   3635  O   LYS A 226      17.588  32.540  -3.326  1.00  0.00           O  
ATOM   3636  N   VAL A 227      19.722  33.258  -3.209  1.00  0.00           N  
ATOM   3637  H   VAL A 227      20.401  33.897  -3.597  1.00  0.00           H  
ATOM   3638  CA  VAL A 227      20.107  32.504  -1.993  1.00  0.00           C  
ATOM   3639  HA  VAL A 227      19.354  31.744  -1.780  1.00  0.00           H  
ATOM   3640  CB  VAL A 227      21.458  31.770  -2.206  1.00  0.00           C  
ATOM   3641  HB  VAL A 227      22.219  32.489  -2.508  1.00  0.00           H  
ATOM   3642  CG1 VAL A 227      21.943  31.052  -0.938  1.00  0.00           C  
ATOM   3643 HG11 VAL A 227      22.861  30.504  -1.154  1.00  0.00           H  
ATOM   3644 HG12 VAL A 227      22.163  31.779  -0.156  1.00  0.00           H  
ATOM   3645 HG13 VAL A 227      21.185  30.357  -0.577  1.00  0.00           H  
ATOM   3646  CG2 VAL A 227      21.315  30.703  -3.309  1.00  0.00           C  
ATOM   3647 HG21 VAL A 227      20.560  29.970  -3.022  1.00  0.00           H  
ATOM   3648 HG22 VAL A 227      21.021  31.165  -4.251  1.00  0.00           H  
ATOM   3649 HG23 VAL A 227      22.269  30.193  -3.446  1.00  0.00           H  
ATOM   3650  C   VAL A 227      20.149  33.446  -0.780  1.00  0.00           C  
ATOM   3651  O   VAL A 227      19.717  33.042   0.295  1.00  0.00           O  
ATOM   3652  N   TYR A 228      20.600  34.695  -0.943  1.00  0.00           N  
ATOM   3653  H   TYR A 228      20.928  34.962  -1.861  1.00  0.00           H  
ATOM   3654  CA  TYR A 228      20.779  35.630   0.171  1.00  0.00           C  
ATOM   3655  HA  TYR A 228      20.789  35.053   1.095  1.00  0.00           H  
ATOM   3656  CB  TYR A 228      22.166  36.271   0.052  1.00  0.00           C  
ATOM   3657  HB2 TYR A 228      22.932  35.500   0.140  1.00  0.00           H  
ATOM   3658  HB3 TYR A 228      22.278  36.731  -0.929  1.00  0.00           H  
ATOM   3659  CG  TYR A 228      22.402  37.323   1.112  1.00  0.00           C  
ATOM   3660  CD1 TYR A 228      22.804  36.952   2.411  1.00  0.00           C  
ATOM   3661  HD1 TYR A 228      23.036  35.921   2.634  1.00  0.00           H  
ATOM   3662  CD2 TYR A 228      22.089  38.666   0.836  1.00  0.00           C  
ATOM   3663  HD2 TYR A 228      21.794  38.963  -0.160  1.00  0.00           H  
ATOM   3664  CE1 TYR A 228      22.838  37.911   3.447  1.00  0.00           C  
ATOM   3665  HE1 TYR A 228      23.105  37.624   4.454  1.00  0.00           H  
ATOM   3666  CE2 TYR A 228      22.118  39.626   1.862  1.00  0.00           C  
ATOM   3667  HE2 TYR A 228      21.862  40.654   1.652  1.00  0.00           H  
ATOM   3668  CZ  TYR A 228      22.460  39.246   3.175  1.00  0.00           C  
ATOM   3669  OH  TYR A 228      22.408  40.166   4.169  1.00  0.00           O  
ATOM   3670  HH  TYR A 228      22.767  39.828   4.993  1.00  0.00           H  
ATOM   3671  C   TYR A 228      19.665  36.681   0.344  1.00  0.00           C  
ATOM   3672  O   TYR A 228      19.058  36.782   1.408  1.00  0.00           O  
ATOM   3673  N   GLU A 229      19.372  37.497  -0.670  1.00  0.00           N  
ATOM   3674  H   GLU A 229      19.739  37.269  -1.584  1.00  0.00           H  
ATOM   3675  CA  GLU A 229      18.693  38.804  -0.521  1.00  0.00           C  
ATOM   3676  HA  GLU A 229      19.154  39.319   0.322  1.00  0.00           H  
ATOM   3677  CB  GLU A 229      18.986  39.627  -1.797  1.00  0.00           C  
ATOM   3678  HB2 GLU A 229      20.041  39.527  -2.051  1.00  0.00           H  
ATOM   3679  HB3 GLU A 229      18.388  39.208  -2.606  1.00  0.00           H  
ATOM   3680  CG  GLU A 229      18.695  41.140  -1.731  1.00  0.00           C  
ATOM   3681  HG2 GLU A 229      17.651  41.328  -1.480  1.00  0.00           H  
ATOM   3682  HG3 GLU A 229      18.817  41.543  -2.737  1.00  0.00           H  
ATOM   3683  CD  GLU A 229      19.624  41.914  -0.777  1.00  0.00           C  
ATOM   3684  OE1 GLU A 229      19.200  42.254   0.357  1.00  0.00           O  
ATOM   3685  OE2 GLU A 229      20.748  42.275  -1.205  1.00  0.00           O  
ATOM   3686  C   GLU A 229      17.180  38.714  -0.183  1.00  0.00           C  
ATOM   3687  O   GLU A 229      16.497  39.722   0.035  1.00  0.00           O  
ATOM   3688  N   LEU A 230      16.650  37.491  -0.118  1.00  0.00           N  
ATOM   3689  H   LEU A 230      17.275  36.721  -0.308  1.00  0.00           H  
ATOM   3690  CA  LEU A 230      15.251  37.165   0.159  1.00  0.00           C  
ATOM   3691  HA  LEU A 230      14.619  38.016  -0.095  1.00  0.00           H  
ATOM   3692  CB  LEU A 230      14.848  35.968  -0.736  1.00  0.00           C  
ATOM   3693  HB2 LEU A 230      13.952  35.515  -0.311  1.00  0.00           H  
ATOM   3694  HB3 LEU A 230      15.626  35.206  -0.687  1.00  0.00           H  
ATOM   3695  CG  LEU A 230      14.542  36.251  -2.224  1.00  0.00           C  
ATOM   3696  HG  LEU A 230      14.406  35.287  -2.715  1.00  0.00           H  
ATOM   3697  CD1 LEU A 230      13.247  37.047  -2.401  1.00  0.00           C  
ATOM   3698 HD11 LEU A 230      13.336  38.043  -1.967  1.00  0.00           H  
ATOM   3699 HD12 LEU A 230      13.016  37.144  -3.462  1.00  0.00           H  
ATOM   3700 HD13 LEU A 230      12.421  36.520  -1.925  1.00  0.00           H  
ATOM   3701  CD2 LEU A 230      15.654  36.995  -2.965  1.00  0.00           C  
ATOM   3702 HD21 LEU A 230      15.703  38.034  -2.637  1.00  0.00           H  
ATOM   3703 HD22 LEU A 230      15.452  36.988  -4.036  1.00  0.00           H  
ATOM   3704 HD23 LEU A 230      16.613  36.513  -2.774  1.00  0.00           H  
ATOM   3705  C   LEU A 230      14.999  36.876   1.653  1.00  0.00           C  
ATOM   3706  O   LEU A 230      13.845  36.855   2.075  1.00  0.00           O  
ATOM   3707  N   MET A 231      16.045  36.677   2.475  1.00  0.00           N  
ATOM   3708  H   MET A 231      16.977  36.698   2.088  1.00  0.00           H  
ATOM   3709  CA  MET A 231      15.876  36.283   3.888  1.00  0.00           C  
ATOM   3710  HA  MET A 231      15.086  35.533   3.927  1.00  0.00           H  
ATOM   3711  CB  MET A 231      17.151  35.600   4.422  1.00  0.00           C  
ATOM   3712  HB2 MET A 231      17.480  34.860   3.693  1.00  0.00           H  
ATOM   3713  HB3 MET A 231      16.901  35.075   5.344  1.00  0.00           H  
ATOM   3714  CG  MET A 231      18.315  36.554   4.731  1.00  0.00           C  
ATOM   3715  HG2 MET A 231      18.604  37.087   3.825  1.00  0.00           H  
ATOM   3716  HG3 MET A 231      17.970  37.294   5.453  1.00  0.00           H  
ATOM   3717  SD  MET A 231      19.787  35.757   5.441  1.00  0.00           S  
ATOM   3718  CE  MET A 231      20.395  34.826   4.012  1.00  0.00           C  
ATOM   3719  HE1 MET A 231      19.647  34.107   3.678  1.00  0.00           H  
ATOM   3720  HE2 MET A 231      20.613  35.523   3.202  1.00  0.00           H  
ATOM   3721  HE3 MET A 231      21.305  34.293   4.288  1.00  0.00           H  
ATOM   3722  C   MET A 231      15.418  37.421   4.823  1.00  0.00           C  
ATOM   3723  O   MET A 231      14.915  37.161   5.920  1.00  0.00           O  
ATOM   3724  N   ARG A 232      15.573  38.688   4.410  1.00  0.00           N  
ATOM   3725  H   ARG A 232      15.939  38.822   3.478  1.00  0.00           H  
ATOM   3726  CA  ARG A 232      15.326  39.873   5.258  1.00  0.00           C  
ATOM   3727  HA  ARG A 232      15.885  39.764   6.187  1.00  0.00           H  
ATOM   3728  CB  ARG A 232      15.828  41.148   4.544  1.00  0.00           C  
ATOM   3729  HB2 ARG A 232      15.579  41.107   3.483  1.00  0.00           H  
ATOM   3730  HB3 ARG A 232      15.331  42.020   4.969  1.00  0.00           H  
ATOM   3731  CG  ARG A 232      17.348  41.338   4.714  1.00  0.00           C  
ATOM   3732  HG2 ARG A 232      17.880  40.442   4.396  1.00  0.00           H  
ATOM   3733  HG3 ARG A 232      17.549  41.497   5.774  1.00  0.00           H  
ATOM   3734  CD  ARG A 232      17.883  42.545   3.922  1.00  0.00           C  
ATOM   3735  HD2 ARG A 232      17.160  43.358   3.974  1.00  0.00           H  
ATOM   3736  HD3 ARG A 232      18.004  42.255   2.878  1.00  0.00           H  
ATOM   3737  NE  ARG A 232      19.162  43.033   4.479  1.00  0.00           N  
ATOM   3738  HE  ARG A 232      19.105  43.523   5.361  1.00  0.00           H  
ATOM   3739  CZ  ARG A 232      20.371  43.038   3.938  1.00  0.00           C  
ATOM   3740  NH1 ARG A 232      20.653  42.636   2.736  1.00  0.00           N  
ATOM   3741 HH11 ARG A 232      21.628  42.619   2.473  1.00  0.00           H  
ATOM   3742 HH12 ARG A 232      19.938  42.391   2.067  1.00  0.00           H  
ATOM   3743  NH2 ARG A 232      21.373  43.498   4.626  1.00  0.00           N  
ATOM   3744 HH21 ARG A 232      21.203  43.887   5.543  1.00  0.00           H  
ATOM   3745 HH22 ARG A 232      22.288  43.540   4.202  1.00  0.00           H  
ATOM   3746  C   ARG A 232      13.865  40.001   5.718  1.00  0.00           C  
ATOM   3747  O   ARG A 232      13.646  40.501   6.819  1.00  0.00           O  
ATOM   3748  N   ALA A 233      12.894  39.482   4.959  1.00  0.00           N  
ATOM   3749  H   ALA A 233      13.140  39.160   4.034  1.00  0.00           H  
ATOM   3750  CA  ALA A 233      11.477  39.443   5.350  1.00  0.00           C  
ATOM   3751  HA  ALA A 233      11.193  40.422   5.736  1.00  0.00           H  
ATOM   3752  CB  ALA A 233      10.641  39.167   4.091  1.00  0.00           C  
ATOM   3753  HB1 ALA A 233      10.904  38.199   3.665  1.00  0.00           H  
ATOM   3754  HB2 ALA A 233       9.582  39.167   4.349  1.00  0.00           H  
ATOM   3755  HB3 ALA A 233      10.818  39.946   3.349  1.00  0.00           H  
ATOM   3756  C   ALA A 233      11.162  38.408   6.454  1.00  0.00           C  
ATOM   3757  O   ALA A 233      10.224  38.594   7.229  1.00  0.00           O  
ATOM   3758  N   CYS A 234      11.953  37.334   6.561  1.00  0.00           N  
ATOM   3759  H   CYS A 234      12.698  37.214   5.890  1.00  0.00           H  
ATOM   3760  CA  CYS A 234      11.878  36.391   7.683  1.00  0.00           C  
ATOM   3761  HA  CYS A 234      10.836  36.202   7.939  1.00  0.00           H  
ATOM   3762  CB  CYS A 234      12.540  35.064   7.272  1.00  0.00           C  
ATOM   3763  HB2 CYS A 234      12.427  34.343   8.082  1.00  0.00           H  
ATOM   3764  HB3 CYS A 234      13.603  35.219   7.090  1.00  0.00           H  
ATOM   3765  SG  CYS A 234      11.776  34.396   5.766  1.00  0.00           S  
ATOM   3766  HG  CYS A 234      12.491  33.269   5.709  1.00  0.00           H  
ATOM   3767  C   CYS A 234      12.568  36.984   8.924  1.00  0.00           C  
ATOM   3768  O   CYS A 234      12.042  36.951  10.037  1.00  0.00           O  
ATOM   3769  N   TRP A 235      13.737  37.594   8.703  1.00  0.00           N  
ATOM   3770  H   TRP A 235      14.085  37.577   7.755  1.00  0.00           H  
ATOM   3771  CA  TRP A 235      14.612  38.230   9.698  1.00  0.00           C  
ATOM   3772  HA  TRP A 235      14.579  37.622  10.602  1.00  0.00           H  
ATOM   3773  CB  TRP A 235      16.046  38.166   9.125  1.00  0.00           C  
ATOM   3774  HB2 TRP A 235      16.178  39.010   8.448  1.00  0.00           H  
ATOM   3775  HB3 TRP A 235      16.134  37.261   8.523  1.00  0.00           H  
ATOM   3776  CG  TRP A 235      17.226  38.124  10.056  1.00  0.00           C  
ATOM   3777  CD2 TRP A 235      18.634  38.040   9.667  1.00  0.00           C  
ATOM   3778  CD1 TRP A 235      17.223  38.141  11.409  1.00  0.00           C  
ATOM   3779  HD1 TRP A 235      16.339  38.191  12.028  1.00  0.00           H  
ATOM   3780  NE1 TRP A 235      18.530  38.084  11.878  1.00  0.00           N  
ATOM   3781  HE1 TRP A 235      18.778  38.097  12.857  1.00  0.00           H  
ATOM   3782  CE2 TRP A 235      19.432  38.005  10.847  1.00  0.00           C  
ATOM   3783  CE3 TRP A 235      19.313  38.032   8.435  1.00  0.00           C  
ATOM   3784  HE3 TRP A 235      18.749  38.052   7.514  1.00  0.00           H  
ATOM   3785  CZ2 TRP A 235      20.836  37.922  10.799  1.00  0.00           C  
ATOM   3786  HZ2 TRP A 235      21.409  37.862  11.712  1.00  0.00           H  
ATOM   3787  CZ3 TRP A 235      20.719  37.973   8.375  1.00  0.00           C  
ATOM   3788  HZ3 TRP A 235      21.211  37.959   7.414  1.00  0.00           H  
ATOM   3789  CH2 TRP A 235      21.477  37.899   9.553  1.00  0.00           C  
ATOM   3790  HH2 TRP A 235      22.551  37.804   9.498  1.00  0.00           H  
ATOM   3791  C   TRP A 235      14.129  39.653  10.088  1.00  0.00           C  
ATOM   3792  O   TRP A 235      14.928  40.572  10.275  1.00  0.00           O  
ATOM   3793  N   GLN A 236      12.806  39.856  10.174  1.00  0.00           N  
ATOM   3794  H   GLN A 236      12.205  39.057  10.034  1.00  0.00           H  
ATOM   3795  CA  GLN A 236      12.153  41.144  10.439  1.00  0.00           C  
ATOM   3796  HA  GLN A 236      12.887  41.930  10.260  1.00  0.00           H  
ATOM   3797  CB  GLN A 236      11.016  41.363   9.417  1.00  0.00           C  
ATOM   3798  HB2 GLN A 236      10.439  40.441   9.331  1.00  0.00           H  
ATOM   3799  HB3 GLN A 236      11.470  41.545   8.443  1.00  0.00           H  
ATOM   3800  CG  GLN A 236      10.001  42.490   9.705  1.00  0.00           C  
ATOM   3801  HG2 GLN A 236       9.335  42.552   8.844  1.00  0.00           H  
ATOM   3802  HG3 GLN A 236       9.393  42.206  10.564  1.00  0.00           H  
ATOM   3803  CD  GLN A 236      10.562  43.888   9.960  1.00  0.00           C  
ATOM   3804  OE1 GLN A 236      11.742  44.114  10.189  1.00  0.00           O  
ATOM   3805  NE2 GLN A 236       9.715  44.888  10.020  1.00  0.00           N  
ATOM   3806 HE21 GLN A 236       8.732  44.759   9.829  1.00  0.00           H  
ATOM   3807 HE22 GLN A 236      10.088  45.804  10.225  1.00  0.00           H  
ATOM   3808  C   GLN A 236      11.709  41.265  11.907  1.00  0.00           C  
ATOM   3809  O   GLN A 236      11.139  40.334  12.474  1.00  0.00           O  
ATOM   3810  N   TRP A 237      11.956  42.414  12.553  1.00  0.00           N  
ATOM   3811  H   TRP A 237      12.336  43.190  12.029  1.00  0.00           H  
ATOM   3812  CA  TRP A 237      11.784  42.568  14.004  1.00  0.00           C  
ATOM   3813  HA  TRP A 237      12.226  41.687  14.470  1.00  0.00           H  
ATOM   3814  CB  TRP A 237      12.593  43.766  14.516  1.00  0.00           C  
ATOM   3815  HB2 TRP A 237      13.633  43.645  14.212  1.00  0.00           H  
ATOM   3816  HB3 TRP A 237      12.583  43.737  15.606  1.00  0.00           H  
ATOM   3817  CG  TRP A 237      12.134  45.127  14.086  1.00  0.00           C  
ATOM   3818  CD2 TRP A 237      11.182  46.020  14.761  1.00  0.00           C  
ATOM   3819  CD1 TRP A 237      12.590  45.816  13.018  1.00  0.00           C  
ATOM   3820  HD1 TRP A 237      13.342  45.459  12.330  1.00  0.00           H  
ATOM   3821  NE1 TRP A 237      11.982  47.057  12.972  1.00  0.00           N  
ATOM   3822  HE1 TRP A 237      12.194  47.753  12.272  1.00  0.00           H  
ATOM   3823  CE2 TRP A 237      11.124  47.242  14.027  1.00  0.00           C  
ATOM   3824  CE3 TRP A 237      10.389  45.940  15.926  1.00  0.00           C  
ATOM   3825  HE3 TRP A 237      10.398  45.033  16.513  1.00  0.00           H  
ATOM   3826  CZ2 TRP A 237      10.339  48.334  14.438  1.00  0.00           C  
ATOM   3827  HZ2 TRP A 237      10.337  49.246  13.859  1.00  0.00           H  
ATOM   3828  CZ3 TRP A 237       9.600  47.031  16.350  1.00  0.00           C  
ATOM   3829  HZ3 TRP A 237       9.020  46.940  17.257  1.00  0.00           H  
ATOM   3830  CH2 TRP A 237       9.582  48.229  15.613  1.00  0.00           C  
ATOM   3831  HH2 TRP A 237       8.992  49.066  15.957  1.00  0.00           H  
ATOM   3832  C   TRP A 237      10.318  42.606  14.467  1.00  0.00           C  
ATOM   3833  O   TRP A 237      10.012  42.039  15.515  1.00  0.00           O  
ATOM   3834  N   ASN A 238       9.397  43.168  13.676  1.00  0.00           N  
ATOM   3835  H   ASN A 238       9.714  43.615  12.828  1.00  0.00           H  
ATOM   3836  CA  ASN A 238       7.951  43.059  13.917  1.00  0.00           C  
ATOM   3837  HA  ASN A 238       7.787  43.183  14.988  1.00  0.00           H  
ATOM   3838  CB  ASN A 238       7.235  44.218  13.195  1.00  0.00           C  
ATOM   3839  HB2 ASN A 238       7.435  44.152  12.126  1.00  0.00           H  
ATOM   3840  HB3 ASN A 238       7.608  45.169  13.576  1.00  0.00           H  
ATOM   3841  CG  ASN A 238       5.732  44.141  13.404  1.00  0.00           C  
ATOM   3842  OD1 ASN A 238       5.051  43.337  12.790  1.00  0.00           O  
ATOM   3843  ND2 ASN A 238       5.162  44.929  14.280  1.00  0.00           N  
ATOM   3844 HD21 ASN A 238       5.687  45.650  14.754  1.00  0.00           H  
ATOM   3845 HD22 ASN A 238       4.181  44.789  14.472  1.00  0.00           H  
ATOM   3846  C   ASN A 238       7.418  41.666  13.489  1.00  0.00           C  
ATOM   3847  O   ASN A 238       7.643  41.274  12.343  1.00  0.00           O  
ATOM   3848  N   PRO A 239       6.699  40.907  14.345  1.00  0.00           N  
ATOM   3849  CA  PRO A 239       6.246  39.554  14.017  1.00  0.00           C  
ATOM   3850  HA  PRO A 239       7.066  38.977  13.588  1.00  0.00           H  
ATOM   3851  CD  PRO A 239       6.384  41.209  15.731  1.00  0.00           C  
ATOM   3852  HD2 PRO A 239       5.922  42.192  15.825  1.00  0.00           H  
ATOM   3853  HD3 PRO A 239       7.294  41.159  16.329  1.00  0.00           H  
ATOM   3854  CB  PRO A 239       5.851  38.919  15.357  1.00  0.00           C  
ATOM   3855  HB2 PRO A 239       6.729  38.466  15.818  1.00  0.00           H  
ATOM   3856  HB3 PRO A 239       5.051  38.186  15.259  1.00  0.00           H  
ATOM   3857  CG  PRO A 239       5.418  40.122  16.193  1.00  0.00           C  
ATOM   3858  HG2 PRO A 239       4.395  40.398  15.937  1.00  0.00           H  
ATOM   3859  HG3 PRO A 239       5.509  39.934  17.263  1.00  0.00           H  
ATOM   3860  C   PRO A 239       5.083  39.517  13.016  1.00  0.00           C  
ATOM   3861  O   PRO A 239       4.973  38.564  12.243  1.00  0.00           O  
ATOM   3862  N   SER A 240       4.231  40.548  12.973  1.00  0.00           N  
ATOM   3863  H   SER A 240       4.375  41.334  13.590  1.00  0.00           H  
ATOM   3864  CA  SER A 240       3.066  40.616  12.066  1.00  0.00           C  
ATOM   3865  HA  SER A 240       2.551  39.656  12.078  1.00  0.00           H  
ATOM   3866  CB  SER A 240       2.064  41.672  12.553  1.00  0.00           C  
ATOM   3867  HB2 SER A 240       2.482  42.667  12.401  1.00  0.00           H  
ATOM   3868  HB3 SER A 240       1.144  41.593  11.974  1.00  0.00           H  
ATOM   3869  OG  SER A 240       1.787  41.492  13.934  1.00  0.00           O  
ATOM   3870  HG  SER A 240       1.366  40.637  14.051  1.00  0.00           H  
ATOM   3871  C   SER A 240       3.460  40.897  10.607  1.00  0.00           C  
ATOM   3872  O   SER A 240       2.712  40.547   9.696  1.00  0.00           O  
ATOM   3873  N   ASP A 241       4.650  41.463  10.372  1.00  0.00           N  
ATOM   3874  H   ASP A 241       5.174  41.797  11.168  1.00  0.00           H  
ATOM   3875  CA  ASP A 241       5.247  41.553   9.030  1.00  0.00           C  
ATOM   3876  HA  ASP A 241       4.491  41.908   8.329  1.00  0.00           H  
ATOM   3877  CB  ASP A 241       6.403  42.567   9.029  1.00  0.00           C  
ATOM   3878  HB2 ASP A 241       7.121  42.273   9.795  1.00  0.00           H  
ATOM   3879  HB3 ASP A 241       6.909  42.522   8.065  1.00  0.00           H  
ATOM   3880  CG  ASP A 241       6.027  44.025   9.266  1.00  0.00           C  
ATOM   3881  OD1 ASP A 241       4.833  44.392   9.189  1.00  0.00           O  
ATOM   3882  OD2 ASP A 241       6.965  44.849   9.398  1.00  0.00           O  
ATOM   3883  C   ASP A 241       5.786  40.213   8.492  1.00  0.00           C  
ATOM   3884  O   ASP A 241       5.905  40.067   7.273  1.00  0.00           O  
ATOM   3885  N   ARG A 242       6.109  39.240   9.359  1.00  0.00           N  
ATOM   3886  H   ARG A 242       5.922  39.394  10.340  1.00  0.00           H  
ATOM   3887  CA  ARG A 242       6.738  37.976   8.943  1.00  0.00           C  
ATOM   3888  HA  ARG A 242       7.568  38.241   8.288  1.00  0.00           H  
ATOM   3889  CB  ARG A 242       7.313  37.222  10.155  1.00  0.00           C  
ATOM   3890  HB2 ARG A 242       6.506  36.957  10.838  1.00  0.00           H  
ATOM   3891  HB3 ARG A 242       7.763  36.293   9.804  1.00  0.00           H  
ATOM   3892  CG  ARG A 242       8.380  38.019  10.925  1.00  0.00           C  
ATOM   3893  HG2 ARG A 242       9.229  38.234  10.275  1.00  0.00           H  
ATOM   3894  HG3 ARG A 242       7.955  38.966  11.258  1.00  0.00           H  
ATOM   3895  CD  ARG A 242       8.862  37.246  12.162  1.00  0.00           C  
ATOM   3896  HD2 ARG A 242       9.511  36.428  11.849  1.00  0.00           H  
ATOM   3897  HD3 ARG A 242       7.985  36.837  12.664  1.00  0.00           H  
ATOM   3898  NE  ARG A 242       9.578  38.126  13.108  1.00  0.00           N  
ATOM   3899  HE  ARG A 242      10.040  38.934  12.716  1.00  0.00           H  
ATOM   3900  CZ  ARG A 242       9.620  38.031  14.428  1.00  0.00           C  
ATOM   3901  NH1 ARG A 242       9.155  36.999  15.070  1.00  0.00           N  
ATOM   3902 HH11 ARG A 242       8.861  36.193  14.537  1.00  0.00           H  
ATOM   3903 HH12 ARG A 242       9.123  37.009  16.079  1.00  0.00           H  
ATOM   3904  NH2 ARG A 242      10.127  38.993  15.137  1.00  0.00           N  
ATOM   3905 HH21 ARG A 242      10.110  38.911  16.144  1.00  0.00           H  
ATOM   3906 HH22 ARG A 242      10.445  39.841  14.691  1.00  0.00           H  
ATOM   3907  C   ARG A 242       5.740  37.102   8.155  1.00  0.00           C  
ATOM   3908  O   ARG A 242       4.615  36.914   8.630  1.00  0.00           O  
ATOM   3909  N   PRO A 243       6.111  36.560   6.979  1.00  0.00           N  
ATOM   3910  CA  PRO A 243       5.191  35.843   6.080  1.00  0.00           C  
ATOM   3911  HA  PRO A 243       4.269  36.412   5.959  1.00  0.00           H  
ATOM   3912  CD  PRO A 243       7.425  36.683   6.356  1.00  0.00           C  
ATOM   3913  HD2 PRO A 243       8.219  36.377   7.038  1.00  0.00           H  
ATOM   3914  HD3 PRO A 243       7.586  37.717   6.049  1.00  0.00           H  
ATOM   3915  CB  PRO A 243       5.925  35.811   4.726  1.00  0.00           C  
ATOM   3916  HB2 PRO A 243       5.662  34.940   4.127  1.00  0.00           H  
ATOM   3917  HB3 PRO A 243       5.716  36.734   4.185  1.00  0.00           H  
ATOM   3918  CG  PRO A 243       7.402  35.784   5.123  1.00  0.00           C  
ATOM   3919  HG2 PRO A 243       8.047  36.162   4.330  1.00  0.00           H  
ATOM   3920  HG3 PRO A 243       7.685  34.773   5.416  1.00  0.00           H  
ATOM   3921  C   PRO A 243       4.819  34.434   6.587  1.00  0.00           C  
ATOM   3922  O   PRO A 243       5.211  34.022   7.683  1.00  0.00           O  
ATOM   3923  N   SER A 244       4.017  33.706   5.809  1.00  0.00           N  
ATOM   3924  H   SER A 244       3.668  34.146   4.970  1.00  0.00           H  
ATOM   3925  CA  SER A 244       3.744  32.268   5.983  1.00  0.00           C  
ATOM   3926  HA  SER A 244       3.733  32.041   7.049  1.00  0.00           H  
ATOM   3927  CB  SER A 244       2.354  31.921   5.427  1.00  0.00           C  
ATOM   3928  HB2 SER A 244       2.140  30.873   5.636  1.00  0.00           H  
ATOM   3929  HB3 SER A 244       1.608  32.532   5.936  1.00  0.00           H  
ATOM   3930  OG  SER A 244       2.252  32.144   4.030  1.00  0.00           O  
ATOM   3931  HG  SER A 244       2.369  33.087   3.890  1.00  0.00           H  
ATOM   3932  C   SER A 244       4.831  31.387   5.347  1.00  0.00           C  
ATOM   3933  O   SER A 244       5.480  31.791   4.376  1.00  0.00           O  
ATOM   3934  N   PHE A 245       5.015  30.159   5.843  1.00  0.00           N  
ATOM   3935  H   PHE A 245       4.454  29.856   6.626  1.00  0.00           H  
ATOM   3936  CA  PHE A 245       5.987  29.218   5.269  1.00  0.00           C  
ATOM   3937  HA  PHE A 245       6.949  29.727   5.201  1.00  0.00           H  
ATOM   3938  CB  PHE A 245       6.178  28.013   6.203  1.00  0.00           C  
ATOM   3939  HB2 PHE A 245       6.664  27.218   5.639  1.00  0.00           H  
ATOM   3940  HB3 PHE A 245       5.207  27.630   6.517  1.00  0.00           H  
ATOM   3941  CG  PHE A 245       7.039  28.321   7.419  1.00  0.00           C  
ATOM   3942  CD1 PHE A 245       8.440  28.395   7.281  1.00  0.00           C  
ATOM   3943  HD1 PHE A 245       8.898  28.246   6.315  1.00  0.00           H  
ATOM   3944  CD2 PHE A 245       6.453  28.518   8.685  1.00  0.00           C  
ATOM   3945  HD2 PHE A 245       5.380  28.458   8.792  1.00  0.00           H  
ATOM   3946  CE1 PHE A 245       9.249  28.663   8.401  1.00  0.00           C  
ATOM   3947  HE1 PHE A 245      10.323  28.714   8.299  1.00  0.00           H  
ATOM   3948  CE2 PHE A 245       7.261  28.788   9.807  1.00  0.00           C  
ATOM   3949  HE2 PHE A 245       6.807  28.937  10.776  1.00  0.00           H  
ATOM   3950  CZ  PHE A 245       8.660  28.850   9.664  1.00  0.00           C  
ATOM   3951  HZ  PHE A 245       9.287  29.047  10.521  1.00  0.00           H  
ATOM   3952  C   PHE A 245       5.639  28.802   3.826  1.00  0.00           C  
ATOM   3953  O   PHE A 245       6.543  28.509   3.040  1.00  0.00           O  
ATOM   3954  N   ALA A 246       4.362  28.867   3.429  1.00  0.00           N  
ATOM   3955  H   ALA A 246       3.653  29.050   4.125  1.00  0.00           H  
ATOM   3956  CA  ALA A 246       3.936  28.696   2.042  1.00  0.00           C  
ATOM   3957  HA  ALA A 246       4.372  27.770   1.667  1.00  0.00           H  
ATOM   3958  CB  ALA A 246       2.414  28.539   2.040  1.00  0.00           C  
ATOM   3959  HB1 ALA A 246       2.136  27.654   2.613  1.00  0.00           H  
ATOM   3960  HB2 ALA A 246       2.054  28.442   1.015  1.00  0.00           H  
ATOM   3961  HB3 ALA A 246       1.961  29.417   2.501  1.00  0.00           H  
ATOM   3962  C   ALA A 246       4.405  29.826   1.094  1.00  0.00           C  
ATOM   3963  O   ALA A 246       4.793  29.532  -0.035  1.00  0.00           O  
ATOM   3964  N   GLU A 247       4.441  31.093   1.535  1.00  0.00           N  
ATOM   3965  H   GLU A 247       4.156  31.285   2.485  1.00  0.00           H  
ATOM   3966  CA  GLU A 247       5.035  32.199   0.755  1.00  0.00           C  
ATOM   3967  HA  GLU A 247       4.597  32.209  -0.243  1.00  0.00           H  
ATOM   3968  CB  GLU A 247       4.761  33.549   1.438  1.00  0.00           C  
ATOM   3969  HB2 GLU A 247       5.393  34.312   0.984  1.00  0.00           H  
ATOM   3970  HB3 GLU A 247       5.032  33.466   2.491  1.00  0.00           H  
ATOM   3971  CG  GLU A 247       3.310  34.032   1.337  1.00  0.00           C  
ATOM   3972  HG2 GLU A 247       2.627  33.193   1.466  1.00  0.00           H  
ATOM   3973  HG3 GLU A 247       3.126  34.439   0.342  1.00  0.00           H  
ATOM   3974  CD  GLU A 247       3.007  35.085   2.407  1.00  0.00           C  
ATOM   3975  OE1 GLU A 247       2.681  34.678   3.545  1.00  0.00           O  
ATOM   3976  OE2 GLU A 247       3.106  36.305   2.133  1.00  0.00           O  
ATOM   3977  C   GLU A 247       6.551  32.011   0.587  1.00  0.00           C  
ATOM   3978  O   GLU A 247       7.092  32.127  -0.518  1.00  0.00           O  
ATOM   3979  N   ILE A 248       7.227  31.630   1.676  1.00  0.00           N  
ATOM   3980  H   ILE A 248       6.717  31.561   2.545  1.00  0.00           H  
ATOM   3981  CA  ILE A 248       8.662  31.319   1.704  1.00  0.00           C  
ATOM   3982  HA  ILE A 248       9.221  32.202   1.394  1.00  0.00           H  
ATOM   3983  CB  ILE A 248       9.067  30.963   3.157  1.00  0.00           C  
ATOM   3984  HB  ILE A 248       8.379  30.199   3.519  1.00  0.00           H  
ATOM   3985  CG1 ILE A 248       8.951  32.213   4.067  1.00  0.00           C  
ATOM   3986 HG12 ILE A 248       7.961  32.653   3.950  1.00  0.00           H  
ATOM   3987 HG13 ILE A 248       9.677  32.962   3.750  1.00  0.00           H  
ATOM   3988  CG2 ILE A 248      10.488  30.387   3.260  1.00  0.00           C  
ATOM   3989 HG21 ILE A 248      10.625  29.551   2.574  1.00  0.00           H  
ATOM   3990 HG22 ILE A 248      10.639  29.988   4.264  1.00  0.00           H  
ATOM   3991 HG23 ILE A 248      11.224  31.162   3.044  1.00  0.00           H  
ATOM   3992  CD1 ILE A 248       9.139  31.946   5.568  1.00  0.00           C  
ATOM   3993 HD11 ILE A 248      10.161  31.624   5.768  1.00  0.00           H  
ATOM   3994 HD12 ILE A 248       8.439  31.182   5.907  1.00  0.00           H  
ATOM   3995 HD13 ILE A 248       8.960  32.865   6.125  1.00  0.00           H  
ATOM   3996  C   ILE A 248       9.004  30.211   0.693  1.00  0.00           C  
ATOM   3997  O   ILE A 248      10.015  30.304  -0.001  1.00  0.00           O  
ATOM   3998  N   HIS A 249       8.133  29.212   0.520  1.00  0.00           N  
ATOM   3999  H   HIS A 249       7.325  29.179   1.125  1.00  0.00           H  
ATOM   4000  CA  HIS A 249       8.324  28.104  -0.426  1.00  0.00           C  
ATOM   4001  HA  HIS A 249       9.366  27.790  -0.366  1.00  0.00           H  
ATOM   4002  ND1 HIS A 249       9.027  25.021  -0.740  1.00  0.00           N  
ATOM   4003  HD1 HIS A 249       9.915  25.386  -0.427  1.00  0.00           H  
ATOM   4004  CG  HIS A 249       7.786  25.616  -0.632  1.00  0.00           C  
ATOM   4005  CB  HIS A 249       7.466  26.922   0.050  1.00  0.00           C  
ATOM   4006  HB2 HIS A 249       7.624  26.783   1.120  1.00  0.00           H  
ATOM   4007  HB3 HIS A 249       6.410  27.150  -0.090  1.00  0.00           H  
ATOM   4008  NE2 HIS A 249       7.587  23.697  -1.766  1.00  0.00           N  
ATOM   4009  CD2 HIS A 249       6.890  24.806  -1.272  1.00  0.00           C  
ATOM   4010  HD2 HIS A 249       5.832  24.995  -1.373  1.00  0.00           H  
ATOM   4011  CE1 HIS A 249       8.876  23.885  -1.433  1.00  0.00           C  
ATOM   4012  HE1 HIS A 249       9.685  23.227  -1.711  1.00  0.00           H  
ATOM   4013  C   HIS A 249       8.081  28.466  -1.914  1.00  0.00           C  
ATOM   4014  O   HIS A 249       8.227  27.612  -2.795  1.00  0.00           O  
ATOM   4015  N   GLN A 250       7.767  29.724  -2.241  1.00  0.00           N  
ATOM   4016  H   GLN A 250       7.557  30.368  -1.491  1.00  0.00           H  
ATOM   4017  CA  GLN A 250       7.885  30.273  -3.608  1.00  0.00           C  
ATOM   4018  HA  GLN A 250       8.332  29.508  -4.242  1.00  0.00           H  
ATOM   4019  CB  GLN A 250       6.500  30.528  -4.230  1.00  0.00           C  
ATOM   4020  HB2 GLN A 250       6.619  30.951  -5.228  1.00  0.00           H  
ATOM   4021  HB3 GLN A 250       6.039  29.548  -4.349  1.00  0.00           H  
ATOM   4022  CG  GLN A 250       5.493  31.389  -3.445  1.00  0.00           C  
ATOM   4023  HG2 GLN A 250       5.467  31.090  -2.397  1.00  0.00           H  
ATOM   4024  HG3 GLN A 250       4.503  31.145  -3.831  1.00  0.00           H  
ATOM   4025  CD  GLN A 250       5.685  32.902  -3.529  1.00  0.00           C  
ATOM   4026  OE1 GLN A 250       6.688  33.437  -3.990  1.00  0.00           O  
ATOM   4027  NE2 GLN A 250       4.687  33.654  -3.117  1.00  0.00           N  
ATOM   4028 HE21 GLN A 250       3.822  33.215  -2.836  1.00  0.00           H  
ATOM   4029 HE22 GLN A 250       4.786  34.656  -3.193  1.00  0.00           H  
ATOM   4030  C   GLN A 250       8.895  31.429  -3.746  1.00  0.00           C  
ATOM   4031  O   GLN A 250       9.324  31.723  -4.866  1.00  0.00           O  
ATOM   4032  N   ALA A 251       9.402  31.984  -2.636  1.00  0.00           N  
ATOM   4033  H   ALA A 251       8.982  31.766  -1.743  1.00  0.00           H  
ATOM   4034  CA  ALA A 251      10.653  32.753  -2.644  1.00  0.00           C  
ATOM   4035  HA  ALA A 251      10.604  33.501  -3.436  1.00  0.00           H  
ATOM   4036  CB  ALA A 251      10.779  33.486  -1.301  1.00  0.00           C  
ATOM   4037  HB1 ALA A 251      11.665  34.121  -1.310  1.00  0.00           H  
ATOM   4038  HB2 ALA A 251       9.905  34.118  -1.148  1.00  0.00           H  
ATOM   4039  HB3 ALA A 251      10.867  32.776  -0.478  1.00  0.00           H  
ATOM   4040  C   ALA A 251      11.883  31.858  -2.918  1.00  0.00           C  
ATOM   4041  O   ALA A 251      12.805  32.286  -3.616  1.00  0.00           O  
ATOM   4042  N   PHE A 252      11.874  30.610  -2.430  1.00  0.00           N  
ATOM   4043  H   PHE A 252      11.104  30.355  -1.829  1.00  0.00           H  
ATOM   4044  CA  PHE A 252      12.990  29.654  -2.499  1.00  0.00           C  
ATOM   4045  HA  PHE A 252      13.830  30.112  -3.021  1.00  0.00           H  
ATOM   4046  CB  PHE A 252      13.460  29.376  -1.062  1.00  0.00           C  
ATOM   4047  HB2 PHE A 252      14.243  28.618  -1.082  1.00  0.00           H  
ATOM   4048  HB3 PHE A 252      12.637  28.941  -0.494  1.00  0.00           H  
ATOM   4049  CG  PHE A 252      13.988  30.604  -0.335  1.00  0.00           C  
ATOM   4050  CD1 PHE A 252      15.180  31.221  -0.767  1.00  0.00           C  
ATOM   4051  HD1 PHE A 252      15.710  30.841  -1.629  1.00  0.00           H  
ATOM   4052  CD2 PHE A 252      13.283  31.135   0.765  1.00  0.00           C  
ATOM   4053  HD2 PHE A 252      12.356  30.680   1.081  1.00  0.00           H  
ATOM   4054  CE1 PHE A 252      15.683  32.342  -0.085  1.00  0.00           C  
ATOM   4055  HE1 PHE A 252      16.608  32.801  -0.400  1.00  0.00           H  
ATOM   4056  CE2 PHE A 252      13.770  32.271   1.438  1.00  0.00           C  
ATOM   4057  HE2 PHE A 252      13.228  32.685   2.276  1.00  0.00           H  
ATOM   4058  CZ  PHE A 252      14.977  32.858   1.015  1.00  0.00           C  
ATOM   4059  HZ  PHE A 252      15.370  33.719   1.535  1.00  0.00           H  
ATOM   4060  C   PHE A 252      12.660  28.388  -3.309  1.00  0.00           C  
ATOM   4061  O   PHE A 252      12.076  27.412  -2.786  1.00  0.00           O  
ATOM   4062  OXT PHE A 252      12.968  28.371  -4.523  1.00  0.00           O  
TER    4063      PHE A 252
HETATM 4064 Na    NA B   1       5.438  65.548  27.302  1.00  0.00          Na  
HETATM 4065 Na    NA B   2      18.148  52.951  21.455  1.00  0.00          Na  
HETATM 4066 Na    NA B   3      73.641  69.494  22.977  1.00  0.00          Na  
HETATM 4067 Na    NA B   4      16.195  65.660  52.687  1.00  0.00          Na  
HETATM 4068 Na    NA B   5      32.567  29.984  19.511  1.00  0.00          Na  
HETATM 4069  O   HOH B   6      66.322  70.887  61.042  1.00  0.00           O  
HETATM 4070  H1  HOH B   6      66.559  71.782  60.799  1.00  0.00           H  
HETATM 4071  H2  HOH B   6      66.188  70.439  60.207  1.00  0.00           H  
HETATM 4072  O   HOH B   7      75.429  77.183  54.137  1.00  0.00           O  
HETATM 4073  H1  HOH B   7      74.588  77.309  54.577  1.00  0.00           H  
HETATM 4074  H2  HOH B   7      75.847  76.471  54.620  1.00  0.00           H  
HETATM 4075  O   HOH B   8       4.693  65.989   5.156  1.00  0.00           O  
HETATM 4076  H1  HOH B   8       4.876  65.065   4.985  1.00  0.00           H  
HETATM 4077  H2  HOH B   8       5.268  66.462   4.555  1.00  0.00           H  
HETATM 4078  O   HOH B   9      59.520  21.545  53.081  1.00  0.00           O  
HETATM 4079  H1  HOH B   9      60.279  21.774  52.545  1.00  0.00           H  
HETATM 4080  H2  HOH B   9      58.958  22.319  53.043  1.00  0.00           H  
HETATM 4081  O   HOH B  10       3.680  61.709   6.551  1.00  0.00           O  
HETATM 4082  H1  HOH B  10       3.856  60.806   6.286  1.00  0.00           H  
HETATM 4083  H2  HOH B  10       2.792  61.685   6.907  1.00  0.00           H  
HETATM 4084  O   HOH B  11      73.165  75.206  75.956  1.00  0.00           O  
HETATM 4085  H1  HOH B  11      73.098  75.423  75.026  1.00  0.00           H  
HETATM 4086  H2  HOH B  11      73.464  74.297  75.970  1.00  0.00           H  
HETATM 4087  O   HOH B  12      71.683  68.716  63.447  1.00  0.00           O  
HETATM 4088  H1  HOH B  12      70.830  68.306  63.309  1.00  0.00           H  
HETATM 4089  H2  HOH B  12      71.882  69.142  62.613  1.00  0.00           H  
HETATM 4090  O   HOH B  13      53.136  71.838  63.979  1.00  0.00           O  
HETATM 4091  H1  HOH B  13      53.670  71.062  63.810  1.00  0.00           H  
HETATM 4092  H2  HOH B  13      52.932  71.791  64.913  1.00  0.00           H  
HETATM 4093  O   HOH B  14      71.771   5.858  75.550  1.00  0.00           O  
HETATM 4094  H1  HOH B  14      71.551   5.403  76.363  1.00  0.00           H  
HETATM 4095  H2  HOH B  14      72.023   5.161  74.945  1.00  0.00           H  
HETATM 4096  O   HOH B  15      55.890  70.333  60.460  1.00  0.00           O  
HETATM 4097  H1  HOH B  15      55.881  69.732  59.714  1.00  0.00           H  
HETATM 4098  H2  HOH B  15      55.171  70.036  61.017  1.00  0.00           H  
HETATM 4099  O   HOH B  16      69.549   3.361  65.109  1.00  0.00           O  
HETATM 4100  H1  HOH B  16      69.731   2.423  65.160  1.00  0.00           H  
HETATM 4101  H2  HOH B  16      70.289   3.774  65.553  1.00  0.00           H  
HETATM 4102  O   HOH B  17      63.119  53.355  66.432  1.00  0.00           O  
HETATM 4103  H1  HOH B  17      63.879  52.858  66.132  1.00  0.00           H  
HETATM 4104  H2  HOH B  17      62.905  53.933  65.699  1.00  0.00           H  
HETATM 4105  O   HOH B  18      70.834  77.063  58.579  1.00  0.00           O  
HETATM 4106  H1  HOH B  18      71.686  76.791  58.239  1.00  0.00           H  
HETATM 4107  H2  HOH B  18      70.433  76.253  58.894  1.00  0.00           H  
HETATM 4108  O   HOH B  19      63.169  65.923  69.935  1.00  0.00           O  
HETATM 4109  H1  HOH B  19      63.613  66.472  69.289  1.00  0.00           H  
HETATM 4110  H2  HOH B  19      63.538  65.049  69.802  1.00  0.00           H  
HETATM 4111  O   HOH B  20       2.677  75.246  48.995  1.00  0.00           O  
HETATM 4112  H1  HOH B  20       2.706  75.230  48.039  1.00  0.00           H  
HETATM 4113  H2  HOH B  20       1.747  75.338  49.205  1.00  0.00           H  
HETATM 4114  O   HOH B  21      57.880  74.528  58.701  1.00  0.00           O  
HETATM 4115  H1  HOH B  21      58.636  74.715  59.257  1.00  0.00           H  
HETATM 4116  H2  HOH B  21      57.306  73.993  59.249  1.00  0.00           H  
HETATM 4117  O   HOH B  22       7.427   1.041  56.979  1.00  0.00           O  
HETATM 4118  H1  HOH B  22       6.987   0.199  56.867  1.00  0.00           H  
HETATM 4119  H2  HOH B  22       8.341   0.814  57.150  1.00  0.00           H  
HETATM 4120  O   HOH B  23      55.559  67.609   8.683  1.00  0.00           O  
HETATM 4121  H1  HOH B  23      54.825  67.894   9.228  1.00  0.00           H  
HETATM 4122  H2  HOH B  23      56.116  67.105   9.276  1.00  0.00           H  
HETATM 4123  O   HOH B  24      69.159   9.621  71.264  1.00  0.00           O  
HETATM 4124  H1  HOH B  24      69.779   9.620  71.993  1.00  0.00           H  
HETATM 4125  H2  HOH B  24      69.589  10.141  70.585  1.00  0.00           H  
HETATM 4126  O   HOH B  25      10.207  74.555  63.149  1.00  0.00           O  
HETATM 4127  H1  HOH B  25      11.042  74.712  63.590  1.00  0.00           H  
HETATM 4128  H2  HOH B  25      10.337  74.890  62.262  1.00  0.00           H  
HETATM 4129  O   HOH B  26      74.404   5.055  50.611  1.00  0.00           O  
HETATM 4130  H1  HOH B  26      73.588   4.611  50.381  1.00  0.00           H  
HETATM 4131  H2  HOH B  26      74.480   5.764  49.973  1.00  0.00           H  
HETATM 4132  O   HOH B  27      63.844   3.746  59.986  1.00  0.00           O  
HETATM 4133  H1  HOH B  27      64.694   4.082  60.270  1.00  0.00           H  
HETATM 4134  H2  HOH B  27      63.221   4.106  60.616  1.00  0.00           H  
HETATM 4135  O   HOH B  28      76.171  68.129  75.844  1.00  0.00           O  
HETATM 4136  H1  HOH B  28      76.244  67.707  76.701  1.00  0.00           H  
HETATM 4137  H2  HOH B  28      76.926  67.807  75.353  1.00  0.00           H  
HETATM 4138  O   HOH B  29       7.188   3.669  66.673  1.00  0.00           O  
HETATM 4139  H1  HOH B  29       6.433   4.186  66.392  1.00  0.00           H  
HETATM 4140  H2  HOH B  29       7.098   2.839  66.205  1.00  0.00           H  
HETATM 4141  O   HOH B  30      61.242   0.652  50.100  1.00  0.00           O  
HETATM 4142  H1  HOH B  30      62.029   0.619  50.645  1.00  0.00           H  
HETATM 4143  H2  HOH B  30      61.273  -0.154  49.585  1.00  0.00           H  
HETATM 4144  O   HOH B  31      69.616  70.413  72.680  1.00  0.00           O  
HETATM 4145  H1  HOH B  31      69.049  69.671  72.893  1.00  0.00           H  
HETATM 4146  H2  HOH B  31      69.021  71.076  72.328  1.00  0.00           H  
HETATM 4147  O   HOH B  32      63.767  12.999   8.526  1.00  0.00           O  
HETATM 4148  H1  HOH B  32      64.377  12.284   8.344  1.00  0.00           H  
HETATM 4149  H2  HOH B  32      63.949  13.245   9.433  1.00  0.00           H  
HETATM 4150  O   HOH B  33      72.589  70.217  61.336  1.00  0.00           O  
HETATM 4151  H1  HOH B  33      72.898  71.013  61.769  1.00  0.00           H  
HETATM 4152  H2  HOH B  33      73.384  69.800  61.004  1.00  0.00           H  
HETATM 4153  O   HOH B  34      65.866  -0.331  67.399  1.00  0.00           O  
HETATM 4154  H1  HOH B  34      66.815  -0.211  67.426  1.00  0.00           H  
HETATM 4155  H2  HOH B  34      65.622  -0.114  66.499  1.00  0.00           H  
HETATM 4156  O   HOH B  35      62.851  12.833  75.756  1.00  0.00           O  
HETATM 4157  H1  HOH B  35      62.972  13.092  76.670  1.00  0.00           H  
HETATM 4158  H2  HOH B  35      63.697  13.007  75.343  1.00  0.00           H  
HETATM 4159  O   HOH B  36       2.750   9.396  64.096  1.00  0.00           O  
HETATM 4160  H1  HOH B  36       3.202   9.839  64.814  1.00  0.00           H  
HETATM 4161  H2  HOH B  36       2.023   9.979  63.874  1.00  0.00           H  
HETATM 4162  O   HOH B  37      74.109   7.296  48.930  1.00  0.00           O  
HETATM 4163  H1  HOH B  37      73.189   7.349  48.669  1.00  0.00           H  
HETATM 4164  H2  HOH B  37      74.597   7.446  48.121  1.00  0.00           H  
HETATM 4165  O   HOH B  38      58.659  69.142  52.243  1.00  0.00           O  
HETATM 4166  H1  HOH B  38      59.133  68.581  51.629  1.00  0.00           H  
HETATM 4167  H2  HOH B  38      57.989  69.569  51.710  1.00  0.00           H  
HETATM 4168  O   HOH B  39      55.334  61.926  64.789  1.00  0.00           O  
HETATM 4169  H1  HOH B  39      55.094  62.343  65.617  1.00  0.00           H  
HETATM 4170  H2  HOH B  39      54.689  62.251  64.161  1.00  0.00           H  
HETATM 4171  O   HOH B  40       4.478  75.769   7.545  1.00  0.00           O  
HETATM 4172  H1  HOH B  40       4.094  76.160   8.330  1.00  0.00           H  
HETATM 4173  H2  HOH B  40       4.202  74.853   7.573  1.00  0.00           H  
HETATM 4174  O   HOH B  41      66.256  63.246  76.572  1.00  0.00           O  
HETATM 4175  H1  HOH B  41      66.361  63.091  75.634  1.00  0.00           H  
HETATM 4176  H2  HOH B  41      66.708  64.075  76.731  1.00  0.00           H  
HETATM 4177  O   HOH B  42      70.076  63.481  54.992  1.00  0.00           O  
HETATM 4178  H1  HOH B  42      69.786  63.146  55.841  1.00  0.00           H  
HETATM 4179  H2  HOH B  42      70.214  64.417  55.139  1.00  0.00           H  
HETATM 4180  O   HOH B  43      67.335  72.901  57.662  1.00  0.00           O  
HETATM 4181  H1  HOH B  43      66.412  73.020  57.438  1.00  0.00           H  
HETATM 4182  H2  HOH B  43      67.379  73.072  58.602  1.00  0.00           H  
HETATM 4183  O   HOH B  44      72.270  20.367  61.855  1.00  0.00           O  
HETATM 4184  H1  HOH B  44      73.027  20.173  61.302  1.00  0.00           H  
HETATM 4185  H2  HOH B  44      72.634  20.471  62.734  1.00  0.00           H  
HETATM 4186  O   HOH B  45      71.456  68.703  75.838  1.00  0.00           O  
HETATM 4187  H1  HOH B  45      70.585  68.595  76.220  1.00  0.00           H  
HETATM 4188  H2  HOH B  45      72.056  68.401  76.521  1.00  0.00           H  
HETATM 4189  O   HOH B  46       5.373  66.836  58.047  1.00  0.00           O  
HETATM 4190  H1  HOH B  46       5.069  67.731  57.898  1.00  0.00           H  
HETATM 4191  H2  HOH B  46       5.461  66.768  58.998  1.00  0.00           H  
HETATM 4192  O   HOH B  47      62.515   3.090  52.471  1.00  0.00           O  
HETATM 4193  H1  HOH B  47      61.641   3.235  52.834  1.00  0.00           H  
HETATM 4194  H2  HOH B  47      63.084   3.672  52.975  1.00  0.00           H  
HETATM 4195  O   HOH B  48      -0.940  65.723  66.539  1.00  0.00           O  
HETATM 4196  H1  HOH B  48      -1.154  65.253  67.345  1.00  0.00           H  
HETATM 4197  H2  HOH B  48      -0.087  66.121  66.713  1.00  0.00           H  
HETATM 4198  O   HOH B  49       1.380   0.614  64.653  1.00  0.00           O  
HETATM 4199  H1  HOH B  49       1.226  -0.329  64.709  1.00  0.00           H  
HETATM 4200  H2  HOH B  49       1.168   0.838  63.747  1.00  0.00           H  
HETATM 4201  O   HOH B  50      68.769  69.107  58.627  1.00  0.00           O  
HETATM 4202  H1  HOH B  50      68.901  68.235  59.000  1.00  0.00           H  
HETATM 4203  H2  HOH B  50      67.824  69.249  58.678  1.00  0.00           H  
HETATM 4204  O   HOH B  51      74.888  71.509  59.009  1.00  0.00           O  
HETATM 4205  H1  HOH B  51      75.522  71.374  58.305  1.00  0.00           H  
HETATM 4206  H2  HOH B  51      74.802  70.650  59.422  1.00  0.00           H  
HETATM 4207  O   HOH B  52      64.367   1.598  75.322  1.00  0.00           O  
HETATM 4208  H1  HOH B  52      64.972   1.924  74.656  1.00  0.00           H  
HETATM 4209  H2  HOH B  52      64.279   0.665  75.131  1.00  0.00           H  
HETATM 4210  O   HOH B  53       0.578  64.408  61.586  1.00  0.00           O  
HETATM 4211  H1  HOH B  53       0.056  64.822  62.273  1.00  0.00           H  
HETATM 4212  H2  HOH B  53       0.441  64.958  60.815  1.00  0.00           H  
HETATM 4213  O   HOH B  54      -1.189  10.341  75.280  1.00  0.00           O  
HETATM 4214  H1  HOH B  54      -0.695   9.705  74.762  1.00  0.00           H  
HETATM 4215  H2  HOH B  54      -1.382   9.884  76.099  1.00  0.00           H  
HETATM 4216  O   HOH B  55      57.691  69.997  11.654  1.00  0.00           O  
HETATM 4217  H1  HOH B  55      57.711  69.086  11.947  1.00  0.00           H  
HETATM 4218  H2  HOH B  55      57.947  70.503  12.425  1.00  0.00           H  
HETATM 4219  O   HOH B  56      66.709  14.412   4.566  1.00  0.00           O  
HETATM 4220  H1  HOH B  56      66.346  13.583   4.880  1.00  0.00           H  
HETATM 4221  H2  HOH B  56      66.446  15.054   5.226  1.00  0.00           H  
HETATM 4222  O   HOH B  57      73.813   3.349  54.532  1.00  0.00           O  
HETATM 4223  H1  HOH B  57      73.795   2.993  55.421  1.00  0.00           H  
HETATM 4224  H2  HOH B  57      73.393   2.677  53.996  1.00  0.00           H  
HETATM 4225  O   HOH B  58      58.525  56.564  64.626  1.00  0.00           O  
HETATM 4226  H1  HOH B  58      58.506  57.289  65.251  1.00  0.00           H  
HETATM 4227  H2  HOH B  58      58.853  55.820  65.132  1.00  0.00           H  
HETATM 4228  O   HOH B  59      70.076  77.161  69.483  1.00  0.00           O  
HETATM 4229  H1  HOH B  59      70.888  77.000  69.964  1.00  0.00           H  
HETATM 4230  H2  HOH B  59      69.604  76.329  69.525  1.00  0.00           H  
HETATM 4231  O   HOH B  60      73.797   3.931  61.122  1.00  0.00           O  
HETATM 4232  H1  HOH B  60      73.867   3.927  62.076  1.00  0.00           H  
HETATM 4233  H2  HOH B  60      74.195   4.759  60.855  1.00  0.00           H  
HETATM 4234  O   HOH B  61      74.072  65.126   1.739  1.00  0.00           O  
HETATM 4235  H1  HOH B  61      73.898  64.960   2.665  1.00  0.00           H  
HETATM 4236  H2  HOH B  61      73.220  65.027   1.314  1.00  0.00           H  
HETATM 4237  O   HOH B  62       0.725  72.455  71.376  1.00  0.00           O  
HETATM 4238  H1  HOH B  62       0.052  73.089  71.129  1.00  0.00           H  
HETATM 4239  H2  HOH B  62       1.547  72.854  71.090  1.00  0.00           H  
HETATM 4240  O   HOH B  63      56.878  72.670  64.912  1.00  0.00           O  
HETATM 4241  H1  HOH B  63      56.763  73.144  64.088  1.00  0.00           H  
HETATM 4242  H2  HOH B  63      56.181  73.000  65.479  1.00  0.00           H  
HETATM 4243  O   HOH B  64      63.386  69.345  64.192  1.00  0.00           O  
HETATM 4244  H1  HOH B  64      63.767  70.170  63.891  1.00  0.00           H  
HETATM 4245  H2  HOH B  64      63.610  68.714  63.508  1.00  0.00           H  
HETATM 4246  O   HOH B  65      66.231   4.786  60.880  1.00  0.00           O  
HETATM 4247  H1  HOH B  65      66.787   4.840  61.658  1.00  0.00           H  
HETATM 4248  H2  HOH B  65      65.869   5.667  60.783  1.00  0.00           H  
HETATM 4249  O   HOH B  66      66.891  68.451  69.611  1.00  0.00           O  
HETATM 4250  H1  HOH B  66      67.643  68.743  69.096  1.00  0.00           H  
HETATM 4251  H2  HOH B  66      66.195  69.071  69.392  1.00  0.00           H  
HETATM 4252  O   HOH B  67      63.877   6.636  70.545  1.00  0.00           O  
HETATM 4253  H1  HOH B  67      64.129   5.873  70.025  1.00  0.00           H  
HETATM 4254  H2  HOH B  67      64.542   6.688  71.232  1.00  0.00           H  
HETATM 4255  O   HOH B  68      69.114  60.259  63.739  1.00  0.00           O  
HETATM 4256  H1  HOH B  68      70.032  60.263  64.011  1.00  0.00           H  
HETATM 4257  H2  HOH B  68      68.622  60.178  64.557  1.00  0.00           H  
HETATM 4258  O   HOH B  69      59.679   6.062  70.717  1.00  0.00           O  
HETATM 4259  H1  HOH B  69      58.981   6.414  70.165  1.00  0.00           H  
HETATM 4260  H2  HOH B  69      59.245   5.837  71.540  1.00  0.00           H  
HETATM 4261  O   HOH B  70      60.465  58.023  59.793  1.00  0.00           O  
HETATM 4262  H1  HOH B  70      60.247  57.512  60.572  1.00  0.00           H  
HETATM 4263  H2  HOH B  70      61.300  57.662  59.495  1.00  0.00           H  
HETATM 4264  O   HOH B  71      57.692  14.421  56.642  1.00  0.00           O  
HETATM 4265  H1  HOH B  71      57.125  14.618  55.897  1.00  0.00           H  
HETATM 4266  H2  HOH B  71      58.429  15.025  56.550  1.00  0.00           H  
HETATM 4267  O   HOH B  72      64.913  72.045  54.100  1.00  0.00           O  
HETATM 4268  H1  HOH B  72      64.506  72.653  53.482  1.00  0.00           H  
HETATM 4269  H2  HOH B  72      64.913  72.515  54.933  1.00  0.00           H  
HETATM 4270  O   HOH B  73      57.428  64.994  53.090  1.00  0.00           O  
HETATM 4271  H1  HOH B  73      56.497  65.213  53.086  1.00  0.00           H  
HETATM 4272  H2  HOH B  73      57.774  65.428  53.870  1.00  0.00           H  
HETATM 4273  O   HOH B  74      69.338  59.785  55.945  1.00  0.00           O  
HETATM 4274  H1  HOH B  74      69.557  58.857  56.037  1.00  0.00           H  
HETATM 4275  H2  HOH B  74      69.689  60.031  55.090  1.00  0.00           H  
HETATM 4276  O   HOH B  75      64.833   7.184  60.576  1.00  0.00           O  
HETATM 4277  H1  HOH B  75      64.223   7.387  61.285  1.00  0.00           H  
HETATM 4278  H2  HOH B  75      65.247   8.021  60.368  1.00  0.00           H  
HETATM 4279  O   HOH B  76      59.358  77.295  64.448  1.00  0.00           O  
HETATM 4280  H1  HOH B  76      59.100  76.719  65.168  1.00  0.00           H  
HETATM 4281  H2  HOH B  76      59.010  78.153  64.692  1.00  0.00           H  
HETATM 4282  O   HOH B  77      58.421  12.741  60.608  1.00  0.00           O  
HETATM 4283  H1  HOH B  77      58.890  13.569  60.716  1.00  0.00           H  
HETATM 4284  H2  HOH B  77      59.024  12.188  60.111  1.00  0.00           H  
HETATM 4285  O   HOH B  78      69.101  65.304  57.476  1.00  0.00           O  
HETATM 4286  H1  HOH B  78      69.065  64.384  57.739  1.00  0.00           H  
HETATM 4287  H2  HOH B  78      69.137  65.788  58.300  1.00  0.00           H  
HETATM 4288  O   HOH B  79      52.536  69.307  68.229  1.00  0.00           O  
HETATM 4289  H1  HOH B  79      53.046  68.810  68.869  1.00  0.00           H  
HETATM 4290  H2  HOH B  79      51.661  68.920  68.266  1.00  0.00           H  
HETATM 4291  O   HOH B  80      53.762  72.855  70.536  1.00  0.00           O  
HETATM 4292  H1  HOH B  80      53.755  73.451  69.788  1.00  0.00           H  
HETATM 4293  H2  HOH B  80      54.357  73.263  71.164  1.00  0.00           H  
HETATM 4294  O   HOH B  81      62.961  57.174  58.846  1.00  0.00           O  
HETATM 4295  H1  HOH B  81      63.252  56.746  58.041  1.00  0.00           H  
HETATM 4296  H2  HOH B  81      63.571  56.866  59.516  1.00  0.00           H  
HETATM 4297  O   HOH B  82      56.572  74.328  62.675  1.00  0.00           O  
HETATM 4298  H1  HOH B  82      57.239  74.970  62.432  1.00  0.00           H  
HETATM 4299  H2  HOH B  82      56.346  73.894  61.853  1.00  0.00           H  
HETATM 4300  O   HOH B  83      72.187  71.013  64.913  1.00  0.00           O  
HETATM 4301  H1  HOH B  83      72.729  71.455  64.259  1.00  0.00           H  
HETATM 4302  H2  HOH B  83      71.974  70.168  64.516  1.00  0.00           H  
HETATM 4303  O   HOH B  84      77.202  59.340  56.498  1.00  0.00           O  
HETATM 4304  H1  HOH B  84      77.715  59.986  56.012  1.00  0.00           H  
HETATM 4305  H2  HOH B  84      77.470  59.457  57.409  1.00  0.00           H  
HETATM 4306  O   HOH B  85       6.254   2.606  73.056  1.00  0.00           O  
HETATM 4307  H1  HOH B  85       6.646   3.429  72.763  1.00  0.00           H  
HETATM 4308  H2  HOH B  85       6.831   1.927  72.706  1.00  0.00           H  
HETATM 4309  O   HOH B  86      58.724  69.346   2.044  1.00  0.00           O  
HETATM 4310  H1  HOH B  86      58.590  69.433   2.988  1.00  0.00           H  
HETATM 4311  H2  HOH B  86      58.141  70.000   1.658  1.00  0.00           H  
HETATM 4312  O   HOH B  87      71.544  63.557  63.096  1.00  0.00           O  
HETATM 4313  H1  HOH B  87      71.558  62.807  62.501  1.00  0.00           H  
HETATM 4314  H2  HOH B  87      71.695  64.315  62.531  1.00  0.00           H  
HETATM 4315  O   HOH B  88      68.113  62.514  62.437  1.00  0.00           O  
HETATM 4316  H1  HOH B  88      67.251  62.469  62.851  1.00  0.00           H  
HETATM 4317  H2  HOH B  88      68.604  61.791  62.827  1.00  0.00           H  
HETATM 4318  O   HOH B  89      70.162  16.492  63.887  1.00  0.00           O  
HETATM 4319  H1  HOH B  89      70.430  17.070  63.173  1.00  0.00           H  
HETATM 4320  H2  HOH B  89      69.472  15.947  63.508  1.00  0.00           H  
HETATM 4321  O   HOH B  90      72.677  73.046  58.064  1.00  0.00           O  
HETATM 4322  H1  HOH B  90      72.379  72.495  57.341  1.00  0.00           H  
HETATM 4323  H2  HOH B  90      73.354  72.527  58.498  1.00  0.00           H  
HETATM 4324  O   HOH B  91      73.250   6.562  64.297  1.00  0.00           O  
HETATM 4325  H1  HOH B  91      73.437   5.628  64.386  1.00  0.00           H  
HETATM 4326  H2  HOH B  91      73.995   6.910  63.808  1.00  0.00           H  
HETATM 4327  O   HOH B  92       0.247  71.361  73.883  1.00  0.00           O  
HETATM 4328  H1  HOH B  92       0.325  71.746  73.010  1.00  0.00           H  
HETATM 4329  H2  HOH B  92       1.150  71.196  74.154  1.00  0.00           H  
HETATM 4330  O   HOH B  93      61.633   0.942  68.932  1.00  0.00           O  
HETATM 4331  H1  HOH B  93      61.409   0.288  69.594  1.00  0.00           H  
HETATM 4332  H2  HOH B  93      60.978   1.630  69.043  1.00  0.00           H  
HETATM 4333  O   HOH B  94      -0.218   2.180  69.539  1.00  0.00           O  
HETATM 4334  H1  HOH B  94       0.305   2.622  68.869  1.00  0.00           H  
HETATM 4335  H2  HOH B  94      -0.494   2.882  70.129  1.00  0.00           H  
HETATM 4336  O   HOH B  95      58.872  60.293  60.025  1.00  0.00           O  
HETATM 4337  H1  HOH B  95      58.250  60.186  59.305  1.00  0.00           H  
HETATM 4338  H2  HOH B  95      59.523  59.605  59.884  1.00  0.00           H  
HETATM 4339  O   HOH B  96      58.592  68.830  57.959  1.00  0.00           O  
HETATM 4340  H1  HOH B  96      58.614  69.454  58.685  1.00  0.00           H  
HETATM 4341  H2  HOH B  96      59.198  69.193  57.313  1.00  0.00           H  
HETATM 4342  O   HOH B  97      68.215  67.451   2.965  1.00  0.00           O  
HETATM 4343  H1  HOH B  97      68.161  68.335   2.600  1.00  0.00           H  
HETATM 4344  H2  HOH B  97      68.574  67.576   3.843  1.00  0.00           H  
HETATM 4345  O   HOH B  98      66.019  70.241  52.141  1.00  0.00           O  
HETATM 4346  H1  HOH B  98      65.556  70.884  52.677  1.00  0.00           H  
HETATM 4347  H2  HOH B  98      66.804  70.027  52.646  1.00  0.00           H  
HETATM 4348  O   HOH B  99      71.225  72.886  52.496  1.00  0.00           O  
HETATM 4349  H1  HOH B  99      70.288  72.952  52.677  1.00  0.00           H  
HETATM 4350  H2  HOH B  99      71.350  71.984  52.202  1.00  0.00           H  
HETATM 4351  O   HOH B 100      55.221  74.098  72.548  1.00  0.00           O  
HETATM 4352  H1  HOH B 100      54.970  73.831  73.432  1.00  0.00           H  
HETATM 4353  H2  HOH B 100      54.947  75.013  72.486  1.00  0.00           H  
HETATM 4354  O   HOH B 101      58.599  75.598  66.571  1.00  0.00           O  
HETATM 4355  H1  HOH B 101      57.758  76.046  66.484  1.00  0.00           H  
HETATM 4356  H2  HOH B 101      58.535  75.128  67.403  1.00  0.00           H  
HETATM 4357  O   HOH B 102      63.723  64.143  63.842  1.00  0.00           O  
HETATM 4358  H1  HOH B 102      63.024  64.583  64.327  1.00  0.00           H  
HETATM 4359  H2  HOH B 102      63.271  63.684  63.134  1.00  0.00           H  
HETATM 4360  O   HOH B 103       0.847  70.894  51.756  1.00  0.00           O  
HETATM 4361  H1  HOH B 103       0.101  71.352  51.369  1.00  0.00           H  
HETATM 4362  H2  HOH B 103       1.534  71.558  51.811  1.00  0.00           H  
HETATM 4363  O   HOH B 104      71.471  69.580  58.866  1.00  0.00           O  
HETATM 4364  H1  HOH B 104      71.670  69.969  59.718  1.00  0.00           H  
HETATM 4365  H2  HOH B 104      70.515  69.576  58.822  1.00  0.00           H  
HETATM 4366  O   HOH B 105      72.540   2.739   8.685  1.00  0.00           O  
HETATM 4367  H1  HOH B 105      73.316   2.416   9.142  1.00  0.00           H  
HETATM 4368  H2  HOH B 105      72.246   3.486   9.207  1.00  0.00           H  
HETATM 4369  O   HOH B 106      64.758  71.570  63.303  1.00  0.00           O  
HETATM 4370  H1  HOH B 106      65.421  71.401  62.634  1.00  0.00           H  
HETATM 4371  H2  HOH B 106      65.248  71.935  64.040  1.00  0.00           H  
HETATM 4372  O   HOH B 107      56.932  71.159   1.028  1.00  0.00           O  
HETATM 4373  H1  HOH B 107      57.418  71.855   1.472  1.00  0.00           H  
HETATM 4374  H2  HOH B 107      56.702  71.532   0.177  1.00  0.00           H  
HETATM 4375  O   HOH B 108       4.467  69.572  76.125  1.00  0.00           O  
HETATM 4376  H1  HOH B 108       4.358  70.175  75.390  1.00  0.00           H  
HETATM 4377  H2  HOH B 108       3.907  68.826  75.908  1.00  0.00           H  
HETATM 4378  O   HOH B 109      74.014  66.034  74.476  1.00  0.00           O  
HETATM 4379  H1  HOH B 109      73.173  66.342  74.138  1.00  0.00           H  
HETATM 4380  H2  HOH B 109      74.266  66.690  75.126  1.00  0.00           H  
HETATM 4381  O   HOH B 110      47.041  14.801  68.367  1.00  0.00           O  
HETATM 4382  H1  HOH B 110      47.969  15.031  68.397  1.00  0.00           H  
HETATM 4383  H2  HOH B 110      46.898  14.493  67.473  1.00  0.00           H  
HETATM 4384  O   HOH B 111      59.022  66.149  58.481  1.00  0.00           O  
HETATM 4385  H1  HOH B 111      58.709  67.049  58.389  1.00  0.00           H  
HETATM 4386  H2  HOH B 111      59.091  66.014  59.427  1.00  0.00           H  
HETATM 4387  O   HOH B 112      70.322  74.303  58.928  1.00  0.00           O  
HETATM 4388  H1  HOH B 112      69.872  74.176  58.092  1.00  0.00           H  
HETATM 4389  H2  HOH B 112      71.160  73.853  58.819  1.00  0.00           H  
HETATM 4390  O   HOH B 113      67.125  64.561  49.007  1.00  0.00           O  
HETATM 4391  H1  HOH B 113      66.434  65.112  48.640  1.00  0.00           H  
HETATM 4392  H2  HOH B 113      66.660  63.817  49.391  1.00  0.00           H  
HETATM 4393  O   HOH B 114      65.421  16.849  71.213  1.00  0.00           O  
HETATM 4394  H1  HOH B 114      65.829  16.872  72.079  1.00  0.00           H  
HETATM 4395  H2  HOH B 114      65.576  15.958  70.898  1.00  0.00           H  
HETATM 4396  O   HOH B 115      56.548   7.370  71.591  1.00  0.00           O  
HETATM 4397  H1  HOH B 115      57.160   6.860  72.122  1.00  0.00           H  
HETATM 4398  H2  HOH B 115      56.895   7.312  70.701  1.00  0.00           H  
HETATM 4399  O   HOH B 116      69.051  70.901  56.483  1.00  0.00           O  
HETATM 4400  H1  HOH B 116      69.060  70.221  57.156  1.00  0.00           H  
HETATM 4401  H2  HOH B 116      68.496  71.591  56.847  1.00  0.00           H  
HETATM 4402  O   HOH B 117       7.616  68.324  68.243  1.00  0.00           O  
HETATM 4403  H1  HOH B 117       7.600  67.667  68.939  1.00  0.00           H  
HETATM 4404  H2  HOH B 117       7.461  67.826  67.440  1.00  0.00           H  
HETATM 4405  O   HOH B 118      54.880   9.064  66.410  1.00  0.00           O  
HETATM 4406  H1  HOH B 118      54.710   9.007  67.350  1.00  0.00           H  
HETATM 4407  H2  HOH B 118      55.801   9.318  66.348  1.00  0.00           H  
HETATM 4408  O   HOH B 119      77.365  71.707  55.267  1.00  0.00           O  
HETATM 4409  H1  HOH B 119      77.847  72.302  54.694  1.00  0.00           H  
HETATM 4410  H2  HOH B 119      76.446  71.947  55.144  1.00  0.00           H  
HETATM 4411  O   HOH B 120      66.005  68.377  44.437  1.00  0.00           O  
HETATM 4412  H1  HOH B 120      65.662  68.097  43.588  1.00  0.00           H  
HETATM 4413  H2  HOH B 120      66.856  68.767  44.235  1.00  0.00           H  
HETATM 4414  O   HOH B 121      70.637   1.257   2.528  1.00  0.00           O  
HETATM 4415  H1  HOH B 121      69.735   1.317   2.214  1.00  0.00           H  
HETATM 4416  H2  HOH B 121      71.103   0.792   1.833  1.00  0.00           H  
HETATM 4417  O   HOH B 122       0.853  62.160   1.847  1.00  0.00           O  
HETATM 4418  H1  HOH B 122       1.593  62.662   2.190  1.00  0.00           H  
HETATM 4419  H2  HOH B 122       0.658  62.567   1.003  1.00  0.00           H  
HETATM 4420  O   HOH B 123      74.381  74.267  70.911  1.00  0.00           O  
HETATM 4421  H1  HOH B 123      75.337  74.312  70.905  1.00  0.00           H  
HETATM 4422  H2  HOH B 123      74.182  73.355  70.698  1.00  0.00           H  
HETATM 4423  O   HOH B 124      68.992  72.192  69.245  1.00  0.00           O  
HETATM 4424  H1  HOH B 124      68.893  73.142  69.187  1.00  0.00           H  
HETATM 4425  H2  HOH B 124      68.562  71.955  70.067  1.00  0.00           H  
HETATM 4426  O   HOH B 125      70.056  54.999  10.899  1.00  0.00           O  
HETATM 4427  H1  HOH B 125      70.912  54.592  10.760  1.00  0.00           H  
HETATM 4428  H2  HOH B 125      69.447  54.263  10.956  1.00  0.00           H  
HETATM 4429  O   HOH B 126       0.881   1.171  62.033  1.00  0.00           O  
HETATM 4430  H1  HOH B 126       1.129   2.081  61.873  1.00  0.00           H  
HETATM 4431  H2  HOH B 126       0.797   0.788  61.159  1.00  0.00           H  
HETATM 4432  O   HOH B 127      75.781   5.130  72.134  1.00  0.00           O  
HETATM 4433  H1  HOH B 127      75.499   5.914  72.605  1.00  0.00           H  
HETATM 4434  H2  HOH B 127      75.527   4.404  72.703  1.00  0.00           H  
HETATM 4435  O   HOH B 128      56.261  69.628  68.847  1.00  0.00           O  
HETATM 4436  H1  HOH B 128      56.035  69.531  67.922  1.00  0.00           H  
HETATM 4437  H2  HOH B 128      56.850  70.383  68.872  1.00  0.00           H  
HETATM 4438  O   HOH B 129       4.008  54.057  60.784  1.00  0.00           O  
HETATM 4439  H1  HOH B 129       4.513  53.949  61.590  1.00  0.00           H  
HETATM 4440  H2  HOH B 129       3.350  54.717  61.000  1.00  0.00           H  
HETATM 4441  O   HOH B 130      60.271  71.049  67.111  1.00  0.00           O  
HETATM 4442  H1  HOH B 130      60.467  71.438  67.963  1.00  0.00           H  
HETATM 4443  H2  HOH B 130      59.999  71.788  66.567  1.00  0.00           H  
HETATM 4444  O   HOH B 131      69.795   6.161  60.068  1.00  0.00           O  
HETATM 4445  H1  HOH B 131      69.232   6.355  60.818  1.00  0.00           H  
HETATM 4446  H2  HOH B 131      69.476   6.738  59.374  1.00  0.00           H  
HETATM 4447  O   HOH B 132      51.439   9.235   4.948  1.00  0.00           O  
HETATM 4448  H1  HOH B 132      51.611   8.536   5.580  1.00  0.00           H  
HETATM 4449  H2  HOH B 132      50.504   9.416   5.040  1.00  0.00           H  
HETATM 4450  O   HOH B 133      64.523  67.248  67.982  1.00  0.00           O  
HETATM 4451  H1  HOH B 133      65.304  67.051  67.464  1.00  0.00           H  
HETATM 4452  H2  HOH B 133      64.615  68.173  68.212  1.00  0.00           H  
HETATM 4453  O   HOH B 134      56.283  -0.041  60.980  1.00  0.00           O  
HETATM 4454  H1  HOH B 134      55.339  -0.028  60.816  1.00  0.00           H  
HETATM 4455  H2  HOH B 134      56.671   0.287  60.169  1.00  0.00           H  
HETATM 4456  O   HOH B 135      59.142  68.454  63.588  1.00  0.00           O  
HETATM 4457  H1  HOH B 135      59.893  67.917  63.335  1.00  0.00           H  
HETATM 4458  H2  HOH B 135      59.128  68.411  64.545  1.00  0.00           H  
HETATM 4459  O   HOH B 136      53.976   4.083  64.401  1.00  0.00           O  
HETATM 4460  H1  HOH B 136      53.093   4.425  64.266  1.00  0.00           H  
HETATM 4461  H2  HOH B 136      54.531   4.862  64.443  1.00  0.00           H  
HETATM 4462  O   HOH B 137      76.608  72.172  67.336  1.00  0.00           O  
HETATM 4463  H1  HOH B 137      77.249  71.763  66.754  1.00  0.00           H  
HETATM 4464  H2  HOH B 137      76.844  73.099  67.340  1.00  0.00           H  
HETATM 4465  O   HOH B 138      71.538  66.595   5.418  1.00  0.00           O  
HETATM 4466  H1  HOH B 138      72.104  67.353   5.272  1.00  0.00           H  
HETATM 4467  H2  HOH B 138      70.651  66.955   5.423  1.00  0.00           H  
HETATM 4468  O   HOH B 139      62.289  68.493  52.861  1.00  0.00           O  
HETATM 4469  H1  HOH B 139      61.774  69.259  53.112  1.00  0.00           H  
HETATM 4470  H2  HOH B 139      63.067  68.854  52.437  1.00  0.00           H  
HETATM 4471  O   HOH B 140      62.366   2.181  66.059  1.00  0.00           O  
HETATM 4472  H1  HOH B 140      62.157   1.757  66.891  1.00  0.00           H  
HETATM 4473  H2  HOH B 140      63.226   2.577  66.200  1.00  0.00           H  
HETATM 4474  O   HOH B 141      61.525  65.334  64.944  1.00  0.00           O  
HETATM 4475  H1  HOH B 141      61.657  65.890  65.713  1.00  0.00           H  
HETATM 4476  H2  HOH B 141      60.625  65.019  65.027  1.00  0.00           H  
HETATM 4477  O   HOH B 142      61.035  10.444  65.747  1.00  0.00           O  
HETATM 4478  H1  HOH B 142      60.459  11.096  66.146  1.00  0.00           H  
HETATM 4479  H2  HOH B 142      60.546   9.623  65.806  1.00  0.00           H  
HETATM 4480  O   HOH B 143      68.838   8.774  54.458  1.00  0.00           O  
HETATM 4481  H1  HOH B 143      69.331   8.183  55.026  1.00  0.00           H  
HETATM 4482  H2  HOH B 143      68.218   8.207  54.001  1.00  0.00           H  
HETATM 4483  O   HOH B 144      53.158  74.682  68.518  1.00  0.00           O  
HETATM 4484  H1  HOH B 144      52.915  75.583  68.734  1.00  0.00           H  
HETATM 4485  H2  HOH B 144      52.359  74.297  68.159  1.00  0.00           H  
HETATM 4486  O   HOH B 145      75.107  60.659  64.383  1.00  0.00           O  
HETATM 4487  H1  HOH B 145      74.455  61.283  64.700  1.00  0.00           H  
HETATM 4488  H2  HOH B 145      75.539  60.340  65.176  1.00  0.00           H  
HETATM 4489  O   HOH B 146      70.108  -0.655  55.412  1.00  0.00           O  
HETATM 4490  H1  HOH B 146      69.510  -0.334  54.737  1.00  0.00           H  
HETATM 4491  H2  HOH B 146      69.828  -0.211  56.212  1.00  0.00           H  
HETATM 4492  O   HOH B 147       3.135  73.711  70.704  1.00  0.00           O  
HETATM 4493  H1  HOH B 147       3.624  73.686  71.526  1.00  0.00           H  
HETATM 4494  H2  HOH B 147       3.210  74.618  70.407  1.00  0.00           H  
HETATM 4495  O   HOH B 148      72.406   2.214  59.522  1.00  0.00           O  
HETATM 4496  H1  HOH B 148      72.371   1.396  60.019  1.00  0.00           H  
HETATM 4497  H2  HOH B 148      72.908   2.810  60.076  1.00  0.00           H  
HETATM 4498  O   HOH B 149      58.685  73.961  68.838  1.00  0.00           O  
HETATM 4499  H1  HOH B 149      59.494  73.480  69.010  1.00  0.00           H  
HETATM 4500  H2  HOH B 149      58.074  73.649  69.506  1.00  0.00           H  
HETATM 4501  O   HOH B 150      62.993   3.941  75.733  1.00  0.00           O  
HETATM 4502  H1  HOH B 150      63.618   4.601  75.433  1.00  0.00           H  
HETATM 4503  H2  HOH B 150      63.479   3.117  75.696  1.00  0.00           H  
HETATM 4504  O   HOH B 151      69.825   3.378  59.245  1.00  0.00           O  
HETATM 4505  H1  HOH B 151      70.718   3.040  59.320  1.00  0.00           H  
HETATM 4506  H2  HOH B 151      69.878   4.273  59.580  1.00  0.00           H  
HETATM 4507  O   HOH B 152      77.206  50.173  61.314  1.00  0.00           O  
HETATM 4508  H1  HOH B 152      77.465  50.442  62.196  1.00  0.00           H  
HETATM 4509  H2  HOH B 152      76.254  50.088  61.359  1.00  0.00           H  
HETATM 4510  O   HOH B 153      66.392   1.680  57.697  1.00  0.00           O  
HETATM 4511  H1  HOH B 153      66.624   1.979  58.576  1.00  0.00           H  
HETATM 4512  H2  HOH B 153      67.214   1.356  57.329  1.00  0.00           H  
HETATM 4513  O   HOH B 154       0.741  66.652  53.487  1.00  0.00           O  
HETATM 4514  H1  HOH B 154       1.510  66.148  53.751  1.00  0.00           H  
HETATM 4515  H2  HOH B 154       1.029  67.564  53.520  1.00  0.00           H  
HETATM 4516  O   HOH B 155      72.301   3.652  73.868  1.00  0.00           O  
HETATM 4517  H1  HOH B 155      72.214   3.633  72.915  1.00  0.00           H  
HETATM 4518  H2  HOH B 155      71.574   3.117  74.186  1.00  0.00           H  
HETATM 4519  O   HOH B 156      62.244  74.002  65.854  1.00  0.00           O  
HETATM 4520  H1  HOH B 156      62.237  74.763  65.274  1.00  0.00           H  
HETATM 4521  H2  HOH B 156      61.390  73.591  65.721  1.00  0.00           H  
HETATM 4522  O   HOH B 157       9.080   2.945  74.262  1.00  0.00           O  
HETATM 4523  H1  HOH B 157       9.525   3.665  73.815  1.00  0.00           H  
HETATM 4524  H2  HOH B 157       8.856   2.330  73.564  1.00  0.00           H  
HETATM 4525  O   HOH B 158       0.794  66.449  57.501  1.00  0.00           O  
HETATM 4526  H1  HOH B 158       0.250  66.455  56.714  1.00  0.00           H  
HETATM 4527  H2  HOH B 158       0.524  65.662  57.974  1.00  0.00           H  
HETATM 4528  O   HOH B 159      61.426   0.770   1.270  1.00  0.00           O  
HETATM 4529  H1  HOH B 159      62.022   0.565   0.549  1.00  0.00           H  
HETATM 4530  H2  HOH B 159      62.001   0.930   2.018  1.00  0.00           H  
HETATM 4531  O   HOH B 160       3.430  76.507  70.187  1.00  0.00           O  
HETATM 4532  H1  HOH B 160       2.708  77.082  70.440  1.00  0.00           H  
HETATM 4533  H2  HOH B 160       3.776  76.896  69.383  1.00  0.00           H  
HETATM 4534  O   HOH B 161      61.726  75.869   2.457  1.00  0.00           O  
HETATM 4535  H1  HOH B 161      61.052  75.604   3.082  1.00  0.00           H  
HETATM 4536  H2  HOH B 161      62.148  76.626   2.865  1.00  0.00           H  
HETATM 4537  O   HOH B 162      73.037  76.420  10.591  1.00  0.00           O  
HETATM 4538  H1  HOH B 162      73.732  75.802  10.818  1.00  0.00           H  
HETATM 4539  H2  HOH B 162      73.209  76.649   9.678  1.00  0.00           H  
HETATM 4540  O   HOH B 163       7.505  75.374  73.245  1.00  0.00           O  
HETATM 4541  H1  HOH B 163       7.521  74.677  72.588  1.00  0.00           H  
HETATM 4542  H2  HOH B 163       6.805  75.960  72.955  1.00  0.00           H  
HETATM 4543  O   HOH B 164      75.212   1.478  63.944  1.00  0.00           O  
HETATM 4544  H1  HOH B 164      75.956   1.487  63.342  1.00  0.00           H  
HETATM 4545  H2  HOH B 164      74.906   0.571  63.935  1.00  0.00           H  
HETATM 4546  O   HOH B 165      73.635   1.217  70.170  1.00  0.00           O  
HETATM 4547  H1  HOH B 165      73.322   2.067  70.479  1.00  0.00           H  
HETATM 4548  H2  HOH B 165      74.349   1.429  69.568  1.00  0.00           H  
HETATM 4549  O   HOH B 166      62.920  59.096  69.794  1.00  0.00           O  
HETATM 4550  H1  HOH B 166      63.265  59.982  69.908  1.00  0.00           H  
HETATM 4551  H2  HOH B 166      63.057  58.903  68.867  1.00  0.00           H  
HETATM 4552  O   HOH B 167      57.665  73.260  54.148  1.00  0.00           O  
HETATM 4553  H1  HOH B 167      57.309  74.112  53.896  1.00  0.00           H  
HETATM 4554  H2  HOH B 167      58.266  73.455  54.867  1.00  0.00           H  
HETATM 4555  O   HOH B 168      64.615  70.016  68.614  1.00  0.00           O  
HETATM 4556  H1  HOH B 168      64.971  70.881  68.412  1.00  0.00           H  
HETATM 4557  H2  HOH B 168      63.880  69.911  68.009  1.00  0.00           H  
HETATM 4558  O   HOH B 169       2.990  55.285  66.769  1.00  0.00           O  
HETATM 4559  H1  HOH B 169       3.418  54.947  65.982  1.00  0.00           H  
HETATM 4560  H2  HOH B 169       2.394  54.585  67.037  1.00  0.00           H  
HETATM 4561  O   HOH B 170      64.220  73.443  67.661  1.00  0.00           O  
HETATM 4562  H1  HOH B 170      63.564  73.635  66.991  1.00  0.00           H  
HETATM 4563  H2  HOH B 170      63.718  73.361  68.472  1.00  0.00           H  
HETATM 4564  O   HOH B 171      63.357  70.669  77.543  1.00  0.00           O  
HETATM 4565  H1  HOH B 171      63.531  70.086  76.804  1.00  0.00           H  
HETATM 4566  H2  HOH B 171      62.567  70.313  77.950  1.00  0.00           H  
HETATM 4567  O   HOH B 172       2.373  63.920  64.577  1.00  0.00           O  
HETATM 4568  H1  HOH B 172       2.184  63.191  65.169  1.00  0.00           H  
HETATM 4569  H2  HOH B 172       2.158  63.584  63.707  1.00  0.00           H  
HETATM 4570  O   HOH B 173      76.221   4.041  56.719  1.00  0.00           O  
HETATM 4571  H1  HOH B 173      75.760   4.767  56.300  1.00  0.00           H  
HETATM 4572  H2  HOH B 173      75.536   3.401  56.913  1.00  0.00           H  
HETATM 4573  O   HOH B 174      75.568   1.539  68.080  1.00  0.00           O  
HETATM 4574  H1  HOH B 174      76.341   1.643  68.635  1.00  0.00           H  
HETATM 4575  H2  HOH B 174      75.920   1.343  67.212  1.00  0.00           H  
HETATM 4576  O   HOH B 175      55.001   1.317  53.128  1.00  0.00           O  
HETATM 4577  H1  HOH B 175      55.407   0.462  52.987  1.00  0.00           H  
HETATM 4578  H2  HOH B 175      54.356   1.166  53.819  1.00  0.00           H  
HETATM 4579  O   HOH B 176      63.097  61.244  59.310  1.00  0.00           O  
HETATM 4580  H1  HOH B 176      62.974  60.511  58.708  1.00  0.00           H  
HETATM 4581  H2  HOH B 176      62.508  61.924  58.983  1.00  0.00           H  
HETATM 4582  O   HOH B 177      63.837  60.287  63.800  1.00  0.00           O  
HETATM 4583  H1  HOH B 177      62.961  60.593  64.037  1.00  0.00           H  
HETATM 4584  H2  HOH B 177      63.721  59.863  62.950  1.00  0.00           H  
HETATM 4585  O   HOH B 178      67.818  74.642   2.753  1.00  0.00           O  
HETATM 4586  H1  HOH B 178      68.431  74.736   2.024  1.00  0.00           H  
HETATM 4587  H2  HOH B 178      66.977  74.453   2.337  1.00  0.00           H  
HETATM 4588  O   HOH B 179       3.392  70.465   0.762  1.00  0.00           O  
HETATM 4589  H1  HOH B 179       3.843  70.222  -0.047  1.00  0.00           H  
HETATM 4590  H2  HOH B 179       4.073  70.860   1.306  1.00  0.00           H  
HETATM 4591  O   HOH B 180       0.746  61.154  55.324  1.00  0.00           O  
HETATM 4592  H1  HOH B 180       1.473  61.704  55.616  1.00  0.00           H  
HETATM 4593  H2  HOH B 180       1.124  60.597  54.643  1.00  0.00           H  
HETATM 4594  O   HOH B 181      65.967  75.412  68.775  1.00  0.00           O  
HETATM 4595  H1  HOH B 181      65.888  76.218  68.265  1.00  0.00           H  
HETATM 4596  H2  HOH B 181      65.449  74.769  68.290  1.00  0.00           H  
HETATM 4597  O   HOH B 182      71.627  72.795  68.526  1.00  0.00           O  
HETATM 4598  H1  HOH B 182      70.782  72.459  68.824  1.00  0.00           H  
HETATM 4599  H2  HOH B 182      72.272  72.324  69.053  1.00  0.00           H  
HETATM 4600  O   HOH B 183      76.229  66.140  64.003  1.00  0.00           O  
HETATM 4601  H1  HOH B 183      76.546  65.998  64.895  1.00  0.00           H  
HETATM 4602  H2  HOH B 183      75.908  65.283  63.723  1.00  0.00           H  
HETATM 4603  O   HOH B 184      72.649  67.162  58.999  1.00  0.00           O  
HETATM 4604  H1  HOH B 184      72.643  66.785  58.119  1.00  0.00           H  
HETATM 4605  H2  HOH B 184      72.246  68.024  58.893  1.00  0.00           H  
HETATM 4606  O   HOH B 185      62.881  72.374  58.607  1.00  0.00           O  
HETATM 4607  H1  HOH B 185      62.074  72.883  58.519  1.00  0.00           H  
HETATM 4608  H2  HOH B 185      63.022  72.311  59.552  1.00  0.00           H  
HETATM 4609  O   HOH B 186       2.938   6.366  69.780  1.00  0.00           O  
HETATM 4610  H1  HOH B 186       3.852   6.346  69.496  1.00  0.00           H  
HETATM 4611  H2  HOH B 186       2.434   6.236  68.976  1.00  0.00           H  
HETATM 4612  O   HOH B 187      58.867  63.533  57.374  1.00  0.00           O  
HETATM 4613  H1  HOH B 187      58.721  64.417  57.712  1.00  0.00           H  
HETATM 4614  H2  HOH B 187      57.993  63.147  57.324  1.00  0.00           H  
HETATM 4615  O   HOH B 188      75.727  64.580   5.473  1.00  0.00           O  
HETATM 4616  H1  HOH B 188      74.879  64.590   5.030  1.00  0.00           H  
HETATM 4617  H2  HOH B 188      75.772  63.718   5.886  1.00  0.00           H  
HETATM 4618  O   HOH B 189       2.456   4.011  57.595  1.00  0.00           O  
HETATM 4619  H1  HOH B 189       3.314   4.436  57.588  1.00  0.00           H  
HETATM 4620  H2  HOH B 189       1.948   4.484  56.936  1.00  0.00           H  
HETATM 4621  O   HOH B 190       8.151  68.600  64.201  1.00  0.00           O  
HETATM 4622  H1  HOH B 190       7.963  68.229  63.339  1.00  0.00           H  
HETATM 4623  H2  HOH B 190       7.873  67.924  64.819  1.00  0.00           H  
HETATM 4624  O   HOH B 191       2.917  72.304  66.244  1.00  0.00           O  
HETATM 4625  H1  HOH B 191       2.129  71.767  66.159  1.00  0.00           H  
HETATM 4626  H2  HOH B 191       2.977  72.775  65.414  1.00  0.00           H  
HETATM 4627  O   HOH B 192      67.874   4.640  63.099  1.00  0.00           O  
HETATM 4628  H1  HOH B 192      68.511   4.167  63.634  1.00  0.00           H  
HETATM 4629  H2  HOH B 192      67.271   5.029  63.732  1.00  0.00           H  
HETATM 4630  O   HOH B 193      64.695  76.158  71.129  1.00  0.00           O  
HETATM 4631  H1  HOH B 193      64.397  77.016  70.826  1.00  0.00           H  
HETATM 4632  H2  HOH B 193      65.286  75.853  70.440  1.00  0.00           H  
HETATM 4633  O   HOH B 194      74.761  73.728  60.898  1.00  0.00           O  
HETATM 4634  H1  HOH B 194      75.576  74.096  61.240  1.00  0.00           H  
HETATM 4635  H2  HOH B 194      75.042  73.096  60.236  1.00  0.00           H  
HETATM 4636  O   HOH B 195       0.064  73.472  64.521  1.00  0.00           O  
HETATM 4637  H1  HOH B 195      -0.006  72.576  64.849  1.00  0.00           H  
HETATM 4638  H2  HOH B 195       0.976  73.555  64.243  1.00  0.00           H  
HETATM 4639  O   HOH B 196      72.761   1.221  67.339  1.00  0.00           O  
HETATM 4640  H1  HOH B 196      73.715   1.285  67.392  1.00  0.00           H  
HETATM 4641  H2  HOH B 196      72.503   0.802  68.160  1.00  0.00           H  
HETATM 4642  O   HOH B 197      -0.009  59.645  59.076  1.00  0.00           O  
HETATM 4643  H1  HOH B 197       0.706  59.147  59.472  1.00  0.00           H  
HETATM 4644  H2  HOH B 197       0.192  60.558  59.281  1.00  0.00           H  
HETATM 4645  O   HOH B 198      67.285   2.366  60.218  1.00  0.00           O  
HETATM 4646  H1  HOH B 198      68.207   2.555  60.040  1.00  0.00           H  
HETATM 4647  H2  HOH B 198      66.903   3.218  60.431  1.00  0.00           H  
HETATM 4648  O   HOH B 199      71.840  76.146  43.663  1.00  0.00           O  
HETATM 4649  H1  HOH B 199      72.376  75.612  43.076  1.00  0.00           H  
HETATM 4650  H2  HOH B 199      72.091  77.048  43.462  1.00  0.00           H  
HETATM 4651  O   HOH B 200      68.395   7.689  64.130  1.00  0.00           O  
HETATM 4652  H1  HOH B 200      67.740   7.001  64.254  1.00  0.00           H  
HETATM 4653  H2  HOH B 200      68.216   8.037  63.257  1.00  0.00           H  
HETATM 4654  O   HOH B 201      67.267  21.166  58.099  1.00  0.00           O  
HETATM 4655  H1  HOH B 201      67.311  21.101  59.053  1.00  0.00           H  
HETATM 4656  H2  HOH B 201      66.633  21.864  57.935  1.00  0.00           H  
HETATM 4657  O   HOH B 202      59.088  17.632  70.811  1.00  0.00           O  
HETATM 4658  H1  HOH B 202      59.088  16.850  70.259  1.00  0.00           H  
HETATM 4659  H2  HOH B 202      59.465  17.340  71.641  1.00  0.00           H  
HETATM 4660  O   HOH B 203       4.228  64.298  68.329  1.00  0.00           O  
HETATM 4661  H1  HOH B 203       4.694  64.760  69.026  1.00  0.00           H  
HETATM 4662  H2  HOH B 203       3.304  64.382  68.562  1.00  0.00           H  
HETATM 4663  O   HOH B 204      69.779  63.844  65.291  1.00  0.00           O  
HETATM 4664  H1  HOH B 204      70.244  63.759  64.459  1.00  0.00           H  
HETATM 4665  H2  HOH B 204      69.605  64.782  65.374  1.00  0.00           H  
HETATM 4666  O   HOH B 205      67.660  74.019  55.128  1.00  0.00           O  
HETATM 4667  H1  HOH B 205      66.905  74.601  55.046  1.00  0.00           H  
HETATM 4668  H2  HOH B 205      67.552  73.607  55.986  1.00  0.00           H  
HETATM 4669  O   HOH B 206      61.680  67.636  74.892  1.00  0.00           O  
HETATM 4670  H1  HOH B 206      61.227  67.158  74.197  1.00  0.00           H  
HETATM 4671  H2  HOH B 206      61.511  67.126  75.683  1.00  0.00           H  
HETATM 4672  O   HOH B 207      72.343  61.721  73.454  1.00  0.00           O  
HETATM 4673  H1  HOH B 207      73.003  62.375  73.682  1.00  0.00           H  
HETATM 4674  H2  HOH B 207      72.848  60.948  73.202  1.00  0.00           H  
HETATM 4675  O   HOH B 208      67.667  72.128  71.717  1.00  0.00           O  
HETATM 4676  H1  HOH B 208      67.866  73.005  72.044  1.00  0.00           H  
HETATM 4677  H2  HOH B 208      66.721  72.037  71.831  1.00  0.00           H  
HETATM 4678  O   HOH B 209      71.800  69.057  71.578  1.00  0.00           O  
HETATM 4679  H1  HOH B 209      71.025  69.582  71.780  1.00  0.00           H  
HETATM 4680  H2  HOH B 209      72.368  69.649  71.085  1.00  0.00           H  
HETATM 4681  O   HOH B 210      60.666  66.727  56.331  1.00  0.00           O  
HETATM 4682  H1  HOH B 210      60.601  67.681  56.294  1.00  0.00           H  
HETATM 4683  H2  HOH B 210      60.296  66.493  57.182  1.00  0.00           H  
HETATM 4684  O   HOH B 211      54.228  76.707  72.280  1.00  0.00           O  
HETATM 4685  H1  HOH B 211      53.668  76.963  71.546  1.00  0.00           H  
HETATM 4686  H2  HOH B 211      54.168  77.439  72.894  1.00  0.00           H  
HETATM 4687  O   HOH B 212      74.490  68.387  63.749  1.00  0.00           O  
HETATM 4688  H1  HOH B 212      73.538  68.297  63.778  1.00  0.00           H  
HETATM 4689  H2  HOH B 212      74.819  67.507  63.933  1.00  0.00           H  
HETATM 4690  O   HOH B 213      23.233  73.834  54.644  1.00  0.00           O  
HETATM 4691  H1  HOH B 213      22.912  73.304  55.374  1.00  0.00           H  
HETATM 4692  H2  HOH B 213      23.400  74.695  55.027  1.00  0.00           H  
HETATM 4693  O   HOH B 214      64.356   2.388  71.446  1.00  0.00           O  
HETATM 4694  H1  HOH B 214      64.389   1.599  70.906  1.00  0.00           H  
HETATM 4695  H2  HOH B 214      63.429   2.622  71.474  1.00  0.00           H  
HETATM 4696  O   HOH B 215      68.546  74.627  72.492  1.00  0.00           O  
HETATM 4697  H1  HOH B 215      68.249  75.404  72.965  1.00  0.00           H  
HETATM 4698  H2  HOH B 215      69.325  74.340  72.967  1.00  0.00           H  
HETATM 4699  O   HOH B 216      62.228  59.389  57.423  1.00  0.00           O  
HETATM 4700  H1  HOH B 216      61.304  59.235  57.224  1.00  0.00           H  
HETATM 4701  H2  HOH B 216      62.526  58.572  57.823  1.00  0.00           H  
HETATM 4702  O   HOH B 217       5.061  10.589  69.375  1.00  0.00           O  
HETATM 4703  H1  HOH B 217       5.611  10.447  70.146  1.00  0.00           H  
HETATM 4704  H2  HOH B 217       4.331  11.118  69.696  1.00  0.00           H  
HETATM 4705  O   HOH B 218      69.168  70.685   6.090  1.00  0.00           O  
HETATM 4706  H1  HOH B 218      69.022  71.199   5.296  1.00  0.00           H  
HETATM 4707  H2  HOH B 218      68.738  71.187   6.783  1.00  0.00           H  
HETATM 4708  O   HOH B 219      66.452  65.951  70.683  1.00  0.00           O  
HETATM 4709  H1  HOH B 219      65.799  66.205  71.335  1.00  0.00           H  
HETATM 4710  H2  HOH B 219      66.688  66.770  70.248  1.00  0.00           H  
HETATM 4711  O   HOH B 220       5.497  69.710  64.449  1.00  0.00           O  
HETATM 4712  H1  HOH B 220       5.498  70.037  65.348  1.00  0.00           H  
HETATM 4713  H2  HOH B 220       6.413  69.497  64.269  1.00  0.00           H  
HETATM 4714  O   HOH B 221      64.758   4.284  69.450  1.00  0.00           O  
HETATM 4715  H1  HOH B 221      65.519   4.037  68.926  1.00  0.00           H  
HETATM 4716  H2  HOH B 221      64.717   3.624  70.142  1.00  0.00           H  
HETATM 4717  O   HOH B 222      63.217   1.226   3.345  1.00  0.00           O  
HETATM 4718  H1  HOH B 222      62.940   1.073   4.248  1.00  0.00           H  
HETATM 4719  H2  HOH B 222      63.199   2.178   3.246  1.00  0.00           H  
HETATM 4720  O   HOH B 223      60.536   7.296  65.990  1.00  0.00           O  
HETATM 4721  H1  HOH B 223      59.831   6.774  66.372  1.00  0.00           H  
HETATM 4722  H2  HOH B 223      61.335   6.819  66.212  1.00  0.00           H  
HETATM 4723  O   HOH B 224      70.735  73.917  74.044  1.00  0.00           O  
HETATM 4724  H1  HOH B 224      71.467  74.431  73.704  1.00  0.00           H  
HETATM 4725  H2  HOH B 224      71.115  73.063  74.247  1.00  0.00           H  
HETATM 4726  O   HOH B 225       1.838  66.722  64.529  1.00  0.00           O  
HETATM 4727  H1  HOH B 225       1.747  66.784  65.479  1.00  0.00           H  
HETATM 4728  H2  HOH B 225       1.981  65.790  64.362  1.00  0.00           H  
HETATM 4729  O   HOH B 226      70.665  63.381  59.671  1.00  0.00           O  
HETATM 4730  H1  HOH B 226      71.009  62.645  60.177  1.00  0.00           H  
HETATM 4731  H2  HOH B 226      69.718  63.240  59.656  1.00  0.00           H  
HETATM 4732  O   HOH B 227      71.700  65.100   0.314  1.00  0.00           O  
HETATM 4733  H1  HOH B 227      70.782  65.223   0.557  1.00  0.00           H  
HETATM 4734  H2  HOH B 227      71.980  65.958  -0.005  1.00  0.00           H  
HETATM 4735  O   HOH B 228      69.372  66.645  59.879  1.00  0.00           O  
HETATM 4736  H1  HOH B 228      70.256  66.712  60.240  1.00  0.00           H  
HETATM 4737  H2  HOH B 228      68.869  66.197  60.559  1.00  0.00           H  
HETATM 4738  O   HOH B 229      68.134  65.314  61.961  1.00  0.00           O  
HETATM 4739  H1  HOH B 229      68.317  64.401  62.183  1.00  0.00           H  
HETATM 4740  H2  HOH B 229      67.181  65.355  61.878  1.00  0.00           H  
HETATM 4741  O   HOH B 230      58.818  71.740   9.843  1.00  0.00           O  
HETATM 4742  H1  HOH B 230      58.372  71.135  10.436  1.00  0.00           H  
HETATM 4743  H2  HOH B 230      59.518  72.122  10.372  1.00  0.00           H  
HETATM 4744  O   HOH B 231      13.080  60.513  56.179  1.00  0.00           O  
HETATM 4745  H1  HOH B 231      13.605  59.735  55.992  1.00  0.00           H  
HETATM 4746  H2  HOH B 231      12.631  60.703  55.355  1.00  0.00           H  
HETATM 4747  O   HOH B 232       8.237  66.609   7.754  1.00  0.00           O  
HETATM 4748  H1  HOH B 232       8.094  66.159   8.587  1.00  0.00           H  
HETATM 4749  H2  HOH B 232       7.359  66.729   7.392  1.00  0.00           H  
HETATM 4750  O   HOH B 233       6.895  62.823  75.551  1.00  0.00           O  
HETATM 4751  H1  HOH B 233       6.568  62.019  75.148  1.00  0.00           H  
HETATM 4752  H2  HOH B 233       6.344  62.946  76.324  1.00  0.00           H  
HETATM 4753  O   HOH B 234       8.587  63.429   1.032  1.00  0.00           O  
HETATM 4754  H1  HOH B 234       9.022  63.871   1.761  1.00  0.00           H  
HETATM 4755  H2  HOH B 234       7.703  63.796   1.022  1.00  0.00           H  
HETATM 4756  O   HOH B 235      74.064  70.935  72.723  1.00  0.00           O  
HETATM 4757  H1  HOH B 235      73.281  70.937  73.273  1.00  0.00           H  
HETATM 4758  H2  HOH B 235      74.792  70.872  73.342  1.00  0.00           H  
HETATM 4759  O   HOH B 236       0.570   5.558  63.822  1.00  0.00           O  
HETATM 4760  H1  HOH B 236      -0.147   5.415  64.439  1.00  0.00           H  
HETATM 4761  H2  HOH B 236       0.183   6.081  63.121  1.00  0.00           H  
HETATM 4762  O   HOH B 237      74.728  68.915  60.147  1.00  0.00           O  
HETATM 4763  H1  HOH B 237      74.225  68.192  59.772  1.00  0.00           H  
HETATM 4764  H2  HOH B 237      75.451  68.490  60.609  1.00  0.00           H  
HETATM 4765  O   HOH B 238      61.707   3.058  71.394  1.00  0.00           O  
HETATM 4766  H1  HOH B 238      60.920   2.722  70.964  1.00  0.00           H  
HETATM 4767  H2  HOH B 238      61.427   3.256  72.287  1.00  0.00           H  
HETATM 4768  O   HOH B 239      74.773  17.360   5.415  1.00  0.00           O  
HETATM 4769  H1  HOH B 239      74.664  18.296   5.249  1.00  0.00           H  
HETATM 4770  H2  HOH B 239      73.888  17.044   5.596  1.00  0.00           H  
HETATM 4771  O   HOH B 240      63.570  10.923  53.715  1.00  0.00           O  
HETATM 4772  H1  HOH B 240      62.714  10.675  53.368  1.00  0.00           H  
HETATM 4773  H2  HOH B 240      64.165  10.244  53.396  1.00  0.00           H  
HETATM 4774  O   HOH B 241      61.626   3.591  56.370  1.00  0.00           O  
HETATM 4775  H1  HOH B 241      62.573   3.626  56.504  1.00  0.00           H  
HETATM 4776  H2  HOH B 241      61.257   3.612  57.253  1.00  0.00           H  
HETATM 4777  O   HOH B 242      61.192  61.361  64.030  1.00  0.00           O  
HETATM 4778  H1  HOH B 242      60.543  60.737  63.707  1.00  0.00           H  
HETATM 4779  H2  HOH B 242      61.196  62.063  63.379  1.00  0.00           H  
HETATM 4780  O   HOH B 243      61.565  74.741  73.030  1.00  0.00           O  
HETATM 4781  H1  HOH B 243      62.079  74.937  73.814  1.00  0.00           H  
HETATM 4782  H2  HOH B 243      60.890  74.134  73.332  1.00  0.00           H  
HETATM 4783  O   HOH B 244      60.849  70.781  53.566  1.00  0.00           O  
HETATM 4784  H1  HOH B 244      61.085  71.708  53.545  1.00  0.00           H  
HETATM 4785  H2  HOH B 244      60.108  70.708  52.964  1.00  0.00           H  
HETATM 4786  O   HOH B 245      66.042  53.036   6.963  1.00  0.00           O  
HETATM 4787  H1  HOH B 245      65.779  53.931   6.749  1.00  0.00           H  
HETATM 4788  H2  HOH B 245      66.817  53.139   7.515  1.00  0.00           H  
HETATM 4789  O   HOH B 246      49.539   0.073   4.522  1.00  0.00           O  
HETATM 4790  H1  HOH B 246      49.804   0.811   5.071  1.00  0.00           H  
HETATM 4791  H2  HOH B 246      49.453  -0.660   5.132  1.00  0.00           H  
HETATM 4792  O   HOH B 247      77.213  64.052  68.958  1.00  0.00           O  
HETATM 4793  H1  HOH B 247      77.280  63.205  68.516  1.00  0.00           H  
HETATM 4794  H2  HOH B 247      76.659  63.881  69.720  1.00  0.00           H  
HETATM 4795  O   HOH B 248      65.180  10.023  73.972  1.00  0.00           O  
HETATM 4796  H1  HOH B 248      64.965   9.661  74.832  1.00  0.00           H  
HETATM 4797  H2  HOH B 248      64.410   9.836  73.435  1.00  0.00           H  
HETATM 4798  O   HOH B 249      64.246   4.768   0.693  1.00  0.00           O  
HETATM 4799  H1  HOH B 249      64.754   5.505   0.354  1.00  0.00           H  
HETATM 4800  H2  HOH B 249      63.694   4.500  -0.042  1.00  0.00           H  
HETATM 4801  O   HOH B 250      60.730   5.464   6.119  1.00  0.00           O  
HETATM 4802  H1  HOH B 250      60.513   4.839   5.427  1.00  0.00           H  
HETATM 4803  H2  HOH B 250      60.371   6.296   5.813  1.00  0.00           H  
HETATM 4804  O   HOH B 251      60.965  72.210  69.560  1.00  0.00           O  
HETATM 4805  H1  HOH B 251      60.927  71.422  70.101  1.00  0.00           H  
HETATM 4806  H2  HOH B 251      61.620  72.763  69.986  1.00  0.00           H  
HETATM 4807  O   HOH B 252      54.340  72.866  75.138  1.00  0.00           O  
HETATM 4808  H1  HOH B 252      54.211  72.116  74.557  1.00  0.00           H  
HETATM 4809  H2  HOH B 252      53.645  72.784  75.792  1.00  0.00           H  
HETATM 4810  O   HOH B 253       1.170  54.733  54.969  1.00  0.00           O  
HETATM 4811  H1  HOH B 253       1.162  53.953  55.525  1.00  0.00           H  
HETATM 4812  H2  HOH B 253       0.890  55.442  55.546  1.00  0.00           H  
HETATM 4813  O   HOH B 254      71.515  11.149  14.746  1.00  0.00           O  
HETATM 4814  H1  HOH B 254      71.718  10.215  14.802  1.00  0.00           H  
HETATM 4815  H2  HOH B 254      71.607  11.469  15.644  1.00  0.00           H  
HETATM 4816  O   HOH B 255      65.769  69.975   3.997  1.00  0.00           O  
HETATM 4817  H1  HOH B 255      65.897  70.565   4.740  1.00  0.00           H  
HETATM 4818  H2  HOH B 255      66.565  70.071   3.475  1.00  0.00           H  
HETATM 4819  O   HOH B 256       1.271  72.238   1.066  1.00  0.00           O  
HETATM 4820  H1  HOH B 256       0.770  72.130   0.257  1.00  0.00           H  
HETATM 4821  H2  HOH B 256       2.005  71.630   0.976  1.00  0.00           H  
HETATM 4822  O   HOH B 257      75.628  66.895   0.397  1.00  0.00           O  
HETATM 4823  H1  HOH B 257      75.109  66.294   0.931  1.00  0.00           H  
HETATM 4824  H2  HOH B 257      76.166  67.373   1.029  1.00  0.00           H  
HETATM 4825  O   HOH B 258      65.275  75.696  61.458  1.00  0.00           O  
HETATM 4826  H1  HOH B 258      65.563  76.395  60.871  1.00  0.00           H  
HETATM 4827  H2  HOH B 258      65.736  75.866  62.279  1.00  0.00           H  
HETATM 4828  O   HOH B 259      74.587  75.152  65.931  1.00  0.00           O  
HETATM 4829  H1  HOH B 259      74.406  74.249  65.668  1.00  0.00           H  
HETATM 4830  H2  HOH B 259      74.123  75.258  66.762  1.00  0.00           H  
HETATM 4831  O   HOH B 260      64.501  72.443  74.826  1.00  0.00           O  
HETATM 4832  H1  HOH B 260      65.273  72.902  75.155  1.00  0.00           H  
HETATM 4833  H2  HOH B 260      64.435  71.661  75.373  1.00  0.00           H  
HETATM 4834  O   HOH B 261      58.623  58.677  66.591  1.00  0.00           O  
HETATM 4835  H1  HOH B 261      58.161  59.088  65.860  1.00  0.00           H  
HETATM 4836  H2  HOH B 261      58.793  59.394  67.202  1.00  0.00           H  
HETATM 4837  O   HOH B 262      66.153   5.865  64.807  1.00  0.00           O  
HETATM 4838  H1  HOH B 262      65.499   6.561  64.883  1.00  0.00           H  
HETATM 4839  H2  HOH B 262      65.761   5.118  65.259  1.00  0.00           H  
HETATM 4840  O   HOH B 263      73.845  72.548  75.655  1.00  0.00           O  
HETATM 4841  H1  HOH B 263      73.134  72.044  75.259  1.00  0.00           H  
HETATM 4842  H2  HOH B 263      74.632  72.032  75.479  1.00  0.00           H  
HETATM 4843  O   HOH B 264      62.049  60.004   3.542  1.00  0.00           O  
HETATM 4844  H1  HOH B 264      62.355  60.028   4.449  1.00  0.00           H  
HETATM 4845  H2  HOH B 264      61.885  59.077   3.369  1.00  0.00           H  
HETATM 4846  O   HOH B 265      63.834  69.560  71.303  1.00  0.00           O  
HETATM 4847  H1  HOH B 265      64.255  70.304  71.734  1.00  0.00           H  
HETATM 4848  H2  HOH B 265      64.100  69.632  70.386  1.00  0.00           H  
HETATM 4849  O   HOH B 266      60.844   3.453  74.033  1.00  0.00           O  
HETATM 4850  H1  HOH B 266      60.208   4.105  74.327  1.00  0.00           H  
HETATM 4851  H2  HOH B 266      61.579   3.544  74.640  1.00  0.00           H  
HETATM 4852  O   HOH B 267      63.289   5.856   4.946  1.00  0.00           O  
HETATM 4853  H1  HOH B 267      62.488   5.735   5.454  1.00  0.00           H  
HETATM 4854  H2  HOH B 267      63.348   6.802   4.813  1.00  0.00           H  
HETATM 4855  O   HOH B 268      58.150  74.619  75.707  1.00  0.00           O  
HETATM 4856  H1  HOH B 268      58.502  75.194  76.387  1.00  0.00           H  
HETATM 4857  H2  HOH B 268      57.635  75.198  75.146  1.00  0.00           H  
HETATM 4858  O   HOH B 269      64.123  63.542   0.409  1.00  0.00           O  
HETATM 4859  H1  HOH B 269      64.810  63.454  -0.252  1.00  0.00           H  
HETATM 4860  H2  HOH B 269      64.162  64.461   0.674  1.00  0.00           H  
HETATM 4861  O   HOH B 270      61.059  69.867  71.149  1.00  0.00           O  
HETATM 4862  H1  HOH B 270      61.992  69.766  71.335  1.00  0.00           H  
HETATM 4863  H2  HOH B 270      60.745  68.974  71.006  1.00  0.00           H  
HETATM 4864  O   HOH B 271      58.287  59.277   1.707  1.00  0.00           O  
HETATM 4865  H1  HOH B 271      58.640  60.161   1.603  1.00  0.00           H  
HETATM 4866  H2  HOH B 271      58.373  59.093   2.643  1.00  0.00           H  
HETATM 4867  O   HOH B 272       6.680  66.448   0.049  1.00  0.00           O  
HETATM 4868  H1  HOH B 272       7.431  67.011   0.236  1.00  0.00           H  
HETATM 4869  H2  HOH B 272       6.693  66.336  -0.901  1.00  0.00           H  
HETATM 4870  O   HOH B 273      76.077  66.093  72.659  1.00  0.00           O  
HETATM 4871  H1  HOH B 273      75.395  66.103  73.331  1.00  0.00           H  
HETATM 4872  H2  HOH B 273      75.599  66.126  71.831  1.00  0.00           H  
HETATM 4873  O   HOH B 274       0.858   0.319  59.395  1.00  0.00           O  
HETATM 4874  H1  HOH B 274       1.728   0.141  59.039  1.00  0.00           H  
HETATM 4875  H2  HOH B 274       0.483   0.966  58.797  1.00  0.00           H  
HETATM 4876  O   HOH B 275      73.663  57.129   5.386  1.00  0.00           O  
HETATM 4877  H1  HOH B 275      72.761  56.875   5.584  1.00  0.00           H  
HETATM 4878  H2  HOH B 275      74.111  57.101   6.231  1.00  0.00           H  
HETATM 4879  O   HOH B 276      64.073  64.904  74.483  1.00  0.00           O  
HETATM 4880  H1  HOH B 276      64.260  64.022  74.163  1.00  0.00           H  
HETATM 4881  H2  HOH B 276      64.186  65.466  73.716  1.00  0.00           H  
HETATM 4882  O   HOH B 277      53.533   4.682   0.698  1.00  0.00           O  
HETATM 4883  H1  HOH B 277      54.244   5.164   1.120  1.00  0.00           H  
HETATM 4884  H2  HOH B 277      53.657   3.776   0.982  1.00  0.00           H  
HETATM 4885  O   HOH B 278      65.339  67.263  54.735  1.00  0.00           O  
HETATM 4886  H1  HOH B 278      64.448  66.919  54.664  1.00  0.00           H  
HETATM 4887  H2  HOH B 278      65.889  66.584  54.343  1.00  0.00           H  
HETATM 4888  O   HOH B 279      75.034   3.384  74.255  1.00  0.00           O  
HETATM 4889  H1  HOH B 279      74.094   3.363  74.074  1.00  0.00           H  
HETATM 4890  H2  HOH B 279      75.119   3.956  75.018  1.00  0.00           H  
HETATM 4891  O   HOH B 280       1.307  68.637  61.050  1.00  0.00           O  
HETATM 4892  H1  HOH B 280       0.493  68.342  61.458  1.00  0.00           H  
HETATM 4893  H2  HOH B 280       1.948  68.631  61.761  1.00  0.00           H  
HETATM 4894  O   HOH B 281      64.835  67.011  58.787  1.00  0.00           O  
HETATM 4895  H1  HOH B 281      64.897  66.213  58.262  1.00  0.00           H  
HETATM 4896  H2  HOH B 281      63.895  67.153  58.897  1.00  0.00           H  
HETATM 4897  O   HOH B 282      56.271   6.281  51.732  1.00  0.00           O  
HETATM 4898  H1  HOH B 282      56.487   6.811  52.499  1.00  0.00           H  
HETATM 4899  H2  HOH B 282      56.918   5.576  51.736  1.00  0.00           H  
HETATM 4900  O   HOH B 283      72.120  62.282   0.083  1.00  0.00           O  
HETATM 4901  H1  HOH B 283      72.853  62.159   0.686  1.00  0.00           H  
HETATM 4902  H2  HOH B 283      72.081  63.228  -0.058  1.00  0.00           H  
HETATM 4903  O   HOH B 284      60.207  67.534   7.568  1.00  0.00           O  
HETATM 4904  H1  HOH B 284      60.971  67.690   7.012  1.00  0.00           H  
HETATM 4905  H2  HOH B 284      59.793  68.393   7.653  1.00  0.00           H  
HETATM 4906  O   HOH B 285      64.764  73.494  56.865  1.00  0.00           O  
HETATM 4907  H1  HOH B 285      64.174  73.005  57.439  1.00  0.00           H  
HETATM 4908  H2  HOH B 285      64.428  74.390  56.883  1.00  0.00           H  
HETATM 4909  O   HOH B 286      56.573  64.386  75.988  1.00  0.00           O  
HETATM 4910  H1  HOH B 286      56.116  64.854  76.686  1.00  0.00           H  
HETATM 4911  H2  HOH B 286      57.029  65.070  75.499  1.00  0.00           H  
HETATM 4912  O   HOH B 287      68.907  62.327  57.193  1.00  0.00           O  
HETATM 4913  H1  HOH B 287      68.573  62.244  58.086  1.00  0.00           H  
HETATM 4914  H2  HOH B 287      69.088  61.428  56.919  1.00  0.00           H  
HETATM 4915  O   HOH B 288       1.786   6.224  67.278  1.00  0.00           O  
HETATM 4916  H1  HOH B 288       1.171   6.956  67.342  1.00  0.00           H  
HETATM 4917  H2  HOH B 288       2.271   6.389  66.469  1.00  0.00           H  
HETATM 4918  O   HOH B 289      65.681   5.518  55.762  1.00  0.00           O  
HETATM 4919  H1  HOH B 289      66.538   5.448  56.182  1.00  0.00           H  
HETATM 4920  H2  HOH B 289      65.113   4.947  56.280  1.00  0.00           H  
HETATM 4921  O   HOH B 290      64.017  74.918   7.062  1.00  0.00           O  
HETATM 4922  H1  HOH B 290      64.131  74.665   6.146  1.00  0.00           H  
HETATM 4923  H2  HOH B 290      64.065  74.094   7.546  1.00  0.00           H  
HETATM 4924  O   HOH B 291      68.906  72.379   4.026  1.00  0.00           O  
HETATM 4925  H1  HOH B 291      68.518  73.241   3.875  1.00  0.00           H  
HETATM 4926  H2  HOH B 291      69.196  72.091   3.160  1.00  0.00           H  
HETATM 4927  O   HOH B 292      10.204  61.044  74.483  1.00  0.00           O  
HETATM 4928  H1  HOH B 292       9.976  61.375  75.352  1.00  0.00           H  
HETATM 4929  H2  HOH B 292      10.992  60.520  74.625  1.00  0.00           H  
HETATM 4930  O   HOH B 293      70.818  12.934  66.167  1.00  0.00           O  
HETATM 4931  H1  HOH B 293      71.050  13.861  66.221  1.00  0.00           H  
HETATM 4932  H2  HOH B 293      71.404  12.579  65.498  1.00  0.00           H  
HETATM 4933  O   HOH B 294      75.865  70.752  74.832  1.00  0.00           O  
HETATM 4934  H1  HOH B 294      75.957  69.880  75.216  1.00  0.00           H  
HETATM 4935  H2  HOH B 294      76.748  70.981  74.544  1.00  0.00           H  
HETATM 4936  O   HOH B 295      71.757  71.071  74.360  1.00  0.00           O  
HETATM 4937  H1  HOH B 295      71.039  70.922  73.744  1.00  0.00           H
[truncated: 3,256,799 more chars]
