# Supplementary material for: OpenMM 7: Rapid development of high performance algorithms for molecular dynamics
Source: PLoS Comput Biol. 2017 Jul 26;13(7):e1005659. doi: 10.1371/journal.pcbi.1005659 (PMC5549999; doi:10.1371/journal.pcbi.1005659)
Supplement: S1 Supporting Information — (ZIP) [file pcbi.1005659.s001.zip › SI/Benchmarks/cpuBenchmarks.py]

from __future__ import print_function
from simtk.openmm import *
from simtk.openmm.app import *
from simtk.unit import *
from datetime import datetime
from copy import deepcopy

def timeIntegration(context, steps):
    """Integrate a Context for a specified number of steps, then return how many seconds it took."""
    context.getIntegrator().step(5) # Make sure everything is fully initialized
    context.getState(getEnergy=True)
    start = datetime.now()
    context.getIntegrator().step(steps)
    context.getState(getEnergy=True)
    end = datetime.now()
    elapsed = end-start
    return elapsed.seconds + elapsed.microseconds*1e-6

def runOneTest(system, integrator, positions):
    """Perform a single benchmarking simulation."""
    
    integrator = deepcopy(integrator)
    platform = Platform.getPlatformByName('CPU')
    context = Context(system, integrator, platform)
    context.setPositions(positions)
    context.setVelocitiesToTemperature(300*kelvin)
    steps = 20
    targetTime = 30
    while True:
        time = timeIntegration(context, steps)
        if time >= 0.5*targetTime:
            break
        if time < 0.5:
            steps = int(steps*1.0/time) # Integrate enough steps to get a reasonable estimate for how many we'll need.
        else:
            steps = int(steps*targetTime/time)
    print('Integrated %d steps in %g seconds' % (steps, time))
    print('%g ns/day' % (integrator.getStepSize()*steps*86400/time).value_in_unit(nanoseconds))
    print()

# Run benchmarks for DHFR with AMBER99SB-ILDN.

dhfr = PDBFile('dhfr.pdb')
amber = ForceField('amber99sbildn.xml', 'tip3p.xml')
system = amber.createSystem(dhfr.topology, nonbondedMethod=PME, nonbondedCutoff=0.8*nanometers, constraints=HBonds)
integrator = LangevinIntegrator(300*kelvin, 91*(1/picoseconds), 0.002*picoseconds)
print('DHFR, AMBER99SB-ILDN, 2 fs time step:')
runOneTest(system, integrator, dhfr.positions)
system = amber.createSystem(dhfr.topology, nonbondedMethod=PME, nonbondedCutoff=0.8*nanometers, constraints=AllBonds, hydrogenMass=4*amu)
integrator = LangevinIntegrator(300*kelvin, 91*(1/picoseconds), 0.005*picoseconds)
print('DHFR, AMBER99SB-ILDN, 5 fs time step:')
runOneTest(system, integrator, dhfr.positions)

# Run benchmarks for Abl with AMBER99SB-ILDN.

abl = PDBFile('abl.pdb')
system = amber.createSystem(abl.topology, nonbondedMethod=PME, nonbondedCutoff=0.8*nanometers, constraints=HBonds)
integrator = LangevinIntegrator(300*kelvin, 91*(1/picoseconds), 0.002*picoseconds)
print('Abl, AMBER99SB-ILDN, 2 fs time step:')
runOneTest(system, integrator, abl.positions)
system = amber.createSystem(abl.topology, nonbondedMethod=PME, nonbondedCutoff=0.8*nanometers, constraints=AllBonds, hydrogenMass=4*amu)
integrator = LangevinIntegrator(300*kelvin, 91*(1/picoseconds), 0.005*picoseconds)
print('Abl, AMBER99SB-ILDN, 5 fs time step:')
runOneTest(system, integrator, abl.positions)

# Run benchmarks for MTOR with AMBER99SB-ILDN.

mtor = PDBFile('mtor.pdb')
system = amber.createSystem(mtor.topology, nonbondedMethod=PME, nonbondedCutoff=0.8*nanometers, constraints=HBonds)
integrator = LangevinIntegrator(300*kelvin, 91*(1/picoseconds), 0.002*picoseconds)
print('MTOR, AMBER99SB-ILDN, 2 fs time step:')
runOneTest(system, integrator, mtor.positions)
system = amber.createSystem(mtor.topology, nonbondedMethod=PME, nonbondedCutoff=0.8*nanometers, constraints=AllBonds, hydrogenMass=4*amu)
integrator = LangevinIntegrator(300*kelvin, 91*(1/picoseconds), 0.005*picoseconds)
print('MTOR, AMBER99SB-ILDN, 5 fs time step:')
runOneTest(system, integrator, mtor.positions)
