# Supplementary material for: OpenMM 7: Rapid development of high performance algorithms for molecular dynamics
Source: PLoS Comput Biol. 2017 Jul 26;13(7):e1005659. doi: 10.1371/journal.pcbi.1005659 (PMC5549999; doi:10.1371/journal.pcbi.1005659)
Supplement: S1 Supporting Information — (ZIP) [file pcbi.1005659.s001.zip › SI/Benchmarks/cudaBenchmarks.py]

from __future__ import print_function
from simtk.openmm import *
from simtk.openmm.app import *
from simtk.unit import *
from datetime import datetime
from copy import deepcopy

def timeIntegration(context, steps):
    """Integrate a Context for a specified number of steps, then return how many seconds it took."""
    context.getIntegrator().step(5) # Make sure everything is fully initialized
    context.getState(getEnergy=True)
    start = datetime.now()
    context.getIntegrator().step(steps)
    context.getState(getEnergy=True)
    end = datetime.now()
    elapsed = end-start
    return elapsed.seconds + elapsed.microseconds*1e-6

def runOneTest(system, integrator, positions, properties):
    """Perform a single benchmarking simulation."""
    
    integrator = deepcopy(integrator)
    platform = Platform.getPlatformByName('CUDA')
    context = Context(system, integrator, platform, properties)
    context.setPositions(positions)
    context.setVelocitiesToTemperature(300*kelvin)
    steps = 20
    targetTime = 30
    while True:
        time = timeIntegration(context, steps)
        if time >= 0.5*targetTime:
            break
        if time < 0.5:
            steps = int(steps*1.0/time) # Integrate enough steps to get a reasonable estimate for how many we'll need.
        else:
            steps = int(steps*targetTime/time)
    print('Integrated %d steps in %g seconds' % (steps, time))
    print('%g ns/day' % (integrator.getStepSize()*steps*86400/time).value_in_unit(nanoseconds))
    print()

single = {'CudaPrecision':'single', 'CudaDeviceIndex':'0'}
mixed = {'CudaPrecision':'mixed', 'CudaDeviceIndex':'0'}
double = {'CudaPrecision':'double', 'CudaDeviceIndex':'0'}

# Run benchmarks for DHFR with AMBER99SB-ILDN.

dhfr = PDBFile('dhfr.pdb')
amber = ForceField('amber99sbildn.xml', 'tip3p.xml')
system = amber.createSystem(dhfr.topology, nonbondedMethod=PME, nonbondedCutoff=0.9*nanometers, constraints=HBonds)
integrator = LangevinIntegrator(300*kelvin, 91*(1/picoseconds), 0.002*picoseconds)
print('DHFR, AMBER99SB-ILDN, 2 fs time step, single precision:')
runOneTest(system, integrator, dhfr.positions, single)
print('DHFR, AMBER99SB-ILDN, 2 fs time step, mixed precision:')
runOneTest(system, integrator, dhfr.positions, mixed)
print('DHFR, AMBER99SB-ILDN, 2 fs time step, double precision:')
runOneTest(system, integrator, dhfr.positions, double)
system = amber.createSystem(dhfr.topology, nonbondedMethod=PME, nonbondedCutoff=0.9*nanometers, constraints=AllBonds, hydrogenMass=4*amu)
integrator = LangevinIntegrator(300*kelvin, 91*(1/picoseconds), 0.005*picoseconds)
print('DHFR, AMBER99SB-ILDN, 5 fs time step, single precision:')
runOneTest(system, integrator, dhfr.positions, single)

# Run benchmarks for DHFR with AMOEBA.

amoeba = ForceField('amoeba2013.xml')
system = amoeba.createSystem(dhfr.topology, nonbondedMethod=PME, nonbondedCutoff=0.7*nanometers, vdwCutoff=0.9*nanometers, ewaldErrorTolerance=0.0005, rigidWater=False, mutualInducedTargetEpsilon=1e-5, polarization='mutual')
for f in system.getForces():
    if isinstance(f, AmoebaMultipoleForce) or isinstance(f, AmoebaVdwForce) or isinstance(f, AmoebaGeneralizedKirkwoodForce) or isinstance(f, AmoebaWcaDispersionForce):
        f.setForceGroup(1)
integrator = MTSIntegrator(0.002*picoseconds, [(0,2), (1,1)])
print('DHFR, AMOEBA, 1/2 fs time step, mutual polarization, single precision:')
runOneTest(system, integrator, dhfr.positions, single)
for f in system.getForces():
    if isinstance(f, AmoebaMultipoleForce):
        f.setPolarizationType(AmoebaMultipoleForce.Extrapolated)
print('DHFR, AMOEBA, 1/2 fs time step, extrapolated polarization, single precision:')
runOneTest(system, integrator, dhfr.positions, single)

# Run benchmarks for Abl with AMBER99SB-ILDN.

abl = PDBFile('abl.pdb')
system = amber.createSystem(abl.topology, nonbondedMethod=PME, nonbondedCutoff=0.9*nanometers, constraints=HBonds)
integrator = LangevinIntegrator(300*kelvin, 91*(1/picoseconds), 0.002*picoseconds)
print('Abl, AMBER99SB-ILDN, 2 fs time step, single precision:')
runOneTest(system, integrator, abl.positions, single)
system = amber.createSystem(abl.topology, nonbondedMethod=PME, nonbondedCutoff=0.9*nanometers, constraints=AllBonds, hydrogenMass=4*amu)
integrator = LangevinIntegrator(300*kelvin, 91*(1/picoseconds), 0.005*picoseconds)
print('Abl, AMBER99SB-ILDN, 5 fs time step, single precision:')
runOneTest(system, integrator, abl.positions, single)

# Run benchmarks for MTOR with AMBER99SB-ILDN.

mtor = PDBFile('mtor.pdb')
system = amber.createSystem(mtor.topology, nonbondedMethod=PME, nonbondedCutoff=0.9*nanometers, constraints=HBonds)
integrator = LangevinIntegrator(300*kelvin, 91*(1/picoseconds), 0.002*picoseconds)
print('MTOR, AMBER99SB-ILDN, 2 fs time step, single precision:')
runOneTest(system, integrator, mtor.positions, single)
system = amber.createSystem(mtor.topology, nonbondedMethod=PME, nonbondedCutoff=0.9*nanometers, constraints=AllBonds, hydrogenMass=4*amu)
integrator = LangevinIntegrator(300*kelvin, 91*(1/picoseconds), 0.005*picoseconds)
print('MTOR, AMBER99SB-ILDN, 5 fs time step, single precision:')
runOneTest(system, integrator, mtor.positions, single)
