# Supplementary material for: OpenMM 7: Rapid development of high performance algorithms for molecular dynamics
Source: PLoS Comput Biol. 2017 Jul 26;13(7):e1005659. doi: 10.1371/journal.pcbi.1005659 (PMC5549999; doi:10.1371/journal.pcbi.1005659)
Supplement: S1 Supporting Information — (ZIP) [file pcbi.1005659.s001.zip › SI/Benchmarks/dhfr.pdb]

REMARK                                                                                                                                                          
CRYST1   62.230   62.230   62.230  90.00  90.00  90.00 P 1           1 
ATOM      1 N    MET     1      38.296  20.158  39.260  1.00  0.00      5DFR
ATOM      2 HT1  MET     1      37.998  20.687  40.067  1.00  0.00      5DFR
ATOM      3 HT2  MET     1      39.147  20.606  38.951  1.00  0.00      5DFR
ATOM      4 HT3  MET     1      38.554  19.246  39.611  1.00  0.00      5DFR
ATOM      5 CA   MET     1      37.286  20.212  38.239  1.00  0.00      5DFR
ATOM      6 HA   MET     1      37.460  19.444  37.486  1.00  0.00      5DFR
ATOM      7 CB   MET     1      35.920  20.087  38.834  1.00  0.00      5DFR
ATOM      8 HB1  MET     1      35.784  19.041  39.110  1.00  0.00      5DFR
ATOM      9 HB2  MET     1      35.811  20.683  39.740  1.00  0.00      5DFR
ATOM     10 CG   MET     1      34.933  20.398  37.706  1.00  0.00      5DFR
ATOM     11 HG1  MET     1      34.980  21.479  37.573  1.00  0.00      5DFR
ATOM     12 HG2  MET     1      35.347  20.069  36.752  1.00  0.00      5DFR
ATOM     13 SD   MET     1      33.225  19.957  37.658  1.00  0.00      5DFR
ATOM     14 CE   MET     1      32.685  20.617  39.219  1.00  0.00      5DFR
ATOM     15 HE1  MET     1      31.601  20.667  39.319  1.00  0.00      5DFR
ATOM     16 HE2  MET     1      33.060  21.639  39.275  1.00  0.00      5DFR
ATOM     17 HE3  MET     1      33.136  20.116  40.076  1.00  0.00      5DFR
ATOM     18 C    MET     1      37.335  21.616  37.500  1.00  0.00      5DFR
ATOM     19 O    MET     1      37.442  22.625  38.202  1.00  0.00      5DFR
ATOM     20 N    ILE     2      37.404  21.678  36.184  1.00  0.00      5DFR
ATOM     21 HN   ILE     2      37.486  20.800  35.692  1.00  0.00      5DFR
ATOM     22 CA   ILE     2      37.323  22.928  35.397  1.00  0.00      5DFR
ATOM     23 HA   ILE     2      37.816  23.730  35.947  1.00  0.00      5DFR
ATOM     24 CB   ILE     2      38.029  22.656  34.035  1.00  0.00      5DFR
ATOM     25 HB   ILE     2      37.556  21.799  33.556  1.00  0.00      5DFR
ATOM     26 CG2  ILE     2      37.826  23.878  33.135  1.00  0.00      5DFR
ATOM     27 HG21 ILE     2      38.273  24.768  33.578  1.00  0.00      5DFR
ATOM     28 HG22 ILE     2      36.771  24.011  32.893  1.00  0.00      5DFR
ATOM     29 HG23 ILE     2      38.299  23.744  32.162  1.00  0.00      5DFR
ATOM     30 CG1  ILE     2      39.566  22.307  34.319  1.00  0.00      5DFR
ATOM     31 HG11 ILE     2      40.002  23.217  34.730  1.00  0.00      5DFR
ATOM     32 HG12 ILE     2      39.606  21.425  34.959  1.00  0.00      5DFR
ATOM     33 CD   ILE     2      40.177  21.927  32.900  1.00  0.00      5DFR
ATOM     34 HD1  ILE     2      40.396  22.809  32.298  1.00  0.00      5DFR
ATOM     35 HD2  ILE     2      39.486  21.241  32.410  1.00  0.00      5DFR
ATOM     36 HD3  ILE     2      41.058  21.336  33.149  1.00  0.00      5DFR
ATOM     37 C    ILE     2      35.820  23.273  35.174  1.00  0.00      5DFR
ATOM     38 O    ILE     2      35.053  22.379  34.762  1.00  0.00      5DFR
ATOM     39 N    SER     3      35.415  24.498  35.381  1.00  0.00      5DFR
ATOM     40 HN   SER     3      36.145  25.114  35.710  1.00  0.00      5DFR
ATOM     41 CA   SER     3      34.080  25.015  35.243  1.00  0.00      5DFR
ATOM     42 HA   SER     3      33.522  24.250  34.703  1.00  0.00      5DFR
ATOM     43 CB   SER     3      33.518  25.254  36.648  1.00  0.00      5DFR
ATOM     44 HB1  SER     3      34.150  26.026  37.087  1.00  0.00      5DFR
ATOM     45 HB2  SER     3      32.509  25.607  36.436  1.00  0.00      5DFR
ATOM     46 OG   SER     3      33.539  24.030  37.444  1.00  0.00      5DFR
ATOM     47 HG1  SER     3      33.420  24.237  38.374  1.00  0.00      5DFR
ATOM     48 C    SER     3      33.997  26.320  34.447  1.00  0.00      5DFR
ATOM     49 O    SER     3      34.923  27.099  34.523  1.00  0.00      5DFR
ATOM     50 N    LEU     4      32.895  26.579  33.729  1.00  0.00      5DFR
ATOM     51 HN   LEU     4      32.189  25.859  33.791  1.00  0.00      5DFR
ATOM     52 CA   LEU     4      32.697  27.914  33.166  1.00  0.00      5DFR
ATOM     53 HA   LEU     4      33.583  28.548  33.197  1.00  0.00      5DFR
ATOM     54 CB   LEU     4      32.352  27.665  31.651  1.00  0.00      5DFR
ATOM     55 HB1  LEU     4      31.749  26.761  31.571  1.00  0.00      5DFR
ATOM     56 HB2  LEU     4      31.785  28.546  31.350  1.00  0.00      5DFR
ATOM     57 CG   LEU     4      33.471  27.507  30.606  1.00  0.00      5DFR
ATOM     58 HG   LEU     4      34.171  28.341  30.653  1.00  0.00      5DFR
ATOM     59 CD1  LEU     4      34.125  26.138  30.703  1.00  0.00      5DFR
ATOM     60 HD11 LEU     4      33.392  25.335  30.784  1.00  0.00      5DFR
ATOM     61 HD12 LEU     4      34.766  26.108  31.584  1.00  0.00      5DFR
ATOM     62 HD13 LEU     4      34.715  25.930  29.810  1.00  0.00      5DFR
ATOM     63 CD2  LEU     4      32.775  27.525  29.247  1.00  0.00      5DFR
ATOM     64 HD21 LEU     4      32.208  28.449  29.135  1.00  0.00      5DFR
ATOM     65 HD22 LEU     4      32.212  26.593  29.222  1.00  0.00      5DFR
ATOM     66 HD23 LEU     4      33.430  27.662  28.386  1.00  0.00      5DFR
ATOM     67 C    LEU     4      31.623  28.769  33.828  1.00  0.00      5DFR
ATOM     68 O    LEU     4      30.693  28.283  34.480  1.00  0.00      5DFR
ATOM     69 N    ILE     5      31.739  30.102  33.624  1.00  0.00      5DFR
ATOM     70 HN   ILE     5      32.540  30.440  33.109  1.00  0.00      5DFR
ATOM     71 CA   ILE     5      30.697  30.996  34.137  1.00  0.00      5DFR
ATOM     72 HA   ILE     5      29.808  30.364  34.133  1.00  0.00      5DFR
ATOM     73 CB   ILE     5      30.979  31.395  35.615  1.00  0.00      5DFR
ATOM     74 HB   ILE     5      31.091  30.485  36.204  1.00  0.00      5DFR
ATOM     75 CG2  ILE     5      32.382  32.075  35.679  1.00  0.00      5DFR
ATOM     76 HG21 ILE     5      32.448  32.885  34.953  1.00  0.00      5DFR
ATOM     77 HG22 ILE     5      33.186  31.359  35.511  1.00  0.00      5DFR
ATOM     78 HG23 ILE     5      32.486  32.492  36.681  1.00  0.00      5DFR
ATOM     79 CG1  ILE     5      29.913  32.234  36.265  1.00  0.00      5DFR
ATOM     80 HG11 ILE     5      29.893  33.247  35.864  1.00  0.00      5DFR
ATOM     81 HG12 ILE     5      28.939  31.780  36.082  1.00  0.00      5DFR
ATOM     82 CD   ILE     5      29.896  32.269  37.805  1.00  0.00      5DFR
ATOM     83 HD1  ILE     5      30.790  32.840  38.058  1.00  0.00      5DFR
ATOM     84 HD2  ILE     5      29.963  31.285  38.268  1.00  0.00      5DFR
ATOM     85 HD3  ILE     5      28.980  32.770  38.118  1.00  0.00      5DFR
ATOM     86 C    ILE     5      30.364  32.155  33.236  1.00  0.00      5DFR
ATOM     87 O    ILE     5      31.318  32.582  32.594  1.00  0.00      5DFR
ATOM     88 N    ALA     6      29.087  32.518  33.109  1.00  0.00      5DFR
ATOM     89 HN   ALA     6      28.449  32.302  33.861  1.00  0.00      5DFR
ATOM     90 CA   ALA     6      28.636  33.520  32.138  1.00  0.00      5DFR
ATOM     91 HA   ALA     6      29.265  34.409  32.154  1.00  0.00      5DFR
ATOM     92 CB   ALA     6      28.631  32.834  30.713  1.00  0.00      5DFR
ATOM     93 HB1  ALA     6      27.745  32.218  30.562  1.00  0.00      5DFR
ATOM     94 HB2  ALA     6      29.569  32.294  30.583  1.00  0.00      5DFR
ATOM     95 HB3  ALA     6      28.657  33.577  29.916  1.00  0.00      5DFR
ATOM     96 C    ALA     6      27.200  34.023  32.373  1.00  0.00      5DFR
ATOM     97 O    ALA     6      26.536  33.391  33.203  1.00  0.00      5DFR
ATOM     98 N    ALA     7      26.884  35.136  31.671  1.00  0.00      5DFR
ATOM     99 HN   ALA     7      27.568  35.294  30.945  1.00  0.00      5DFR
ATOM    100 CA   ALA     7      25.491  35.622  31.474  1.00  0.00      5DFR
ATOM    101 HA   ALA     7      24.878  34.894  32.005  1.00  0.00      5DFR
ATOM    102 CB   ALA     7      25.220  36.935  32.221  1.00  0.00      5DFR
ATOM    103 HB1  ALA     7      25.725  37.749  31.701  1.00  0.00      5DFR
ATOM    104 HB2  ALA     7      25.449  36.835  33.282  1.00  0.00      5DFR
ATOM    105 HB3  ALA     7      24.145  37.089  32.125  1.00  0.00      5DFR
ATOM    106 C    ALA     7      25.105  35.568  30.000  1.00  0.00      5DFR
ATOM    107 O    ALA     7      25.664  36.293  29.221  1.00  0.00      5DFR
ATOM    108 N    LEU     8      24.297  34.604  29.582  1.00  0.00      5DFR
ATOM    109 HN   LEU     8      23.940  34.006  30.314  1.00  0.00      5DFR
ATOM    110 CA   LEU     8      23.702  34.354  28.268  1.00  0.00      5DFR
ATOM    111 HA   LEU     8      24.384  34.673  27.480  1.00  0.00      5DFR
ATOM    112 CB   LEU     8      23.432  32.842  28.041  1.00  0.00      5DFR
ATOM    113 HB1  LEU     8      23.146  32.409  29.000  1.00  0.00      5DFR
ATOM    114 HB2  LEU     8      22.653  32.700  27.293  1.00  0.00      5DFR
ATOM    115 CG   LEU     8      24.620  32.053  27.507  1.00  0.00      5DFR
ATOM    116 HG   LEU     8      24.847  32.328  26.476  1.00  0.00      5DFR
ATOM    117 CD1  LEU     8      25.817  32.153  28.452  1.00  0.00      5DFR
ATOM    118 HD11 LEU     8      25.392  32.115  29.455  1.00  0.00      5DFR
ATOM    119 HD12 LEU     8      26.287  33.128  28.322  1.00  0.00      5DFR
ATOM    120 HD13 LEU     8      26.479  31.299  28.305  1.00  0.00      5DFR
ATOM    121 CD2  LEU     8      24.106  30.593  27.310  1.00  0.00      5DFR
ATOM    122 HD21 LEU     8      23.226  30.577  26.667  1.00  0.00      5DFR
ATOM    123 HD22 LEU     8      23.879  30.133  28.271  1.00  0.00      5DFR
ATOM    124 HD23 LEU     8      24.834  29.970  26.789  1.00  0.00      5DFR
ATOM    125 C    LEU     8      22.390  35.064  28.117  1.00  0.00      5DFR
ATOM    126 O    LEU     8      21.473  34.797  28.885  1.00  0.00      5DFR
ATOM    127 N    ALA     9      22.274  35.803  27.024  1.00  0.00      5DFR
ATOM    128 HN   ALA     9      23.077  36.138  26.512  1.00  0.00      5DFR
ATOM    129 CA   ALA     9      20.962  36.274  26.502  1.00  0.00      5DFR
ATOM    130 HA   ALA     9      20.408  36.518  27.408  1.00  0.00      5DFR
ATOM    131 CB   ALA     9      21.205  37.549  25.739  1.00  0.00      5DFR
ATOM    132 HB1  ALA     9      21.859  37.250  24.920  1.00  0.00      5DFR
ATOM    133 HB2  ALA     9      21.776  38.223  26.378  1.00  0.00      5DFR
ATOM    134 HB3  ALA     9      20.307  38.140  25.557  1.00  0.00      5DFR
ATOM    135 C    ALA     9      20.212  35.089  25.771  1.00  0.00      5DFR
ATOM    136 O    ALA     9      20.740  33.969  25.620  1.00  0.00      5DFR
ATOM    137 N    VAL    10      19.031  35.380  25.235  1.00  0.00      5DFR
ATOM    138 HN   VAL    10      18.637  36.268  25.514  1.00  0.00      5DFR
ATOM    139 CA   VAL    10      18.261  34.536  24.362  1.00  0.00      5DFR
ATOM    140 HA   VAL    10      18.147  33.580  24.874  1.00  0.00      5DFR
ATOM    141 CB   VAL    10      16.832  35.141  24.070  1.00  0.00      5DFR
ATOM    142 HB   VAL    10      16.967  36.173  23.747  1.00  0.00      5DFR
ATOM    143 CG1  VAL    10      16.013  34.284  23.031  1.00  0.00      5DFR
ATOM    144 HG11 VAL    10      15.794  33.294  23.433  1.00  0.00      5DFR
ATOM    145 HG12 VAL    10      16.567  34.237  22.094  1.00  0.00      5DFR
ATOM    146 HG13 VAL    10      15.051  34.784  22.920  1.00  0.00      5DFR
ATOM    147 CG2  VAL    10      15.950  35.167  25.385  1.00  0.00      5DFR
ATOM    148 HG21 VAL    10      16.430  35.809  26.123  1.00  0.00      5DFR
ATOM    149 HG22 VAL    10      15.877  34.158  25.791  1.00  0.00      5DFR
ATOM    150 HG23 VAL    10      15.008  35.603  25.054  1.00  0.00      5DFR
ATOM    151 C    VAL    10      19.095  34.233  23.133  1.00  0.00      5DFR
ATOM    152 O    VAL    10      19.952  35.051  22.707  1.00  0.00      5DFR
ATOM    153 N    ASP    11      18.900  33.041  22.510  1.00  0.00      5DFR
ATOM    154 HN   ASP    11      18.243  32.414  22.952  1.00  0.00      5DFR
ATOM    155 CA   ASP    11      19.790  32.576  21.418  1.00  0.00      5DFR
ATOM    156 HA   ASP    11      19.443  31.579  21.147  1.00  0.00      5DFR
ATOM    157 CB   ASP    11      19.717  33.444  20.099  1.00  0.00      5DFR
ATOM    158 HB1  ASP    11      20.169  34.420  20.272  1.00  0.00      5DFR
ATOM    159 HB2  ASP    11      20.296  32.951  19.317  1.00  0.00      5DFR
ATOM    160 CG   ASP    11      18.321  33.664  19.581  1.00  0.00      5DFR
ATOM    161 OD1  ASP    11      17.446  32.818  19.817  1.00  0.00      5DFR
ATOM    162 OD2  ASP    11      18.091  34.806  19.019  1.00  0.00      5DFR
ATOM    163 C    ASP    11      21.278  32.367  21.852  1.00  0.00      5DFR
ATOM    164 O    ASP    11      22.131  32.156  21.033  1.00  0.00      5DFR
ATOM    165 N    ARG    12      21.658  32.461  23.154  1.00  0.00      5DFR
ATOM    166 HN   ARG    12      20.883  32.736  23.740  1.00  0.00      5DFR
ATOM    167 CA   ARG    12      22.973  32.451  23.832  1.00  0.00      5DFR
ATOM    168 HA   ARG    12      22.929  32.501  24.920  1.00  0.00      5DFR
ATOM    169 CB   ARG    12      23.685  31.136  23.548  1.00  0.00      5DFR
ATOM    170 HB1  ARG    12      24.008  30.972  22.520  1.00  0.00      5DFR
ATOM    171 HB2  ARG    12      24.567  31.173  24.187  1.00  0.00      5DFR
ATOM    172 CG   ARG    12      22.829  29.896  23.988  1.00  0.00      5DFR
ATOM    173 HG1  ARG    12      22.221  30.056  24.878  1.00  0.00      5DFR
ATOM    174 HG2  ARG    12      22.093  29.759  23.196  1.00  0.00      5DFR
ATOM    175 CD   ARG    12      23.545  28.576  24.049  1.00  0.00      5DFR
ATOM    176 HD1  ARG    12      24.098  28.578  24.988  1.00  0.00      5DFR
ATOM    177 HD2  ARG    12      22.745  27.858  24.231  1.00  0.00      5DFR
ATOM    178 NE   ARG    12      24.430  28.285  22.895  1.00  0.00      5DFR
ATOM    179 HE   ARG    12      25.289  28.807  22.798  1.00  0.00      5DFR
ATOM    180 CZ   ARG    12      24.216  27.429  21.960  1.00  0.00      5DFR
ATOM    181 NH1  ARG    12      25.235  27.082  21.285  1.00  0.00      5DFR
ATOM    182 HH11 ARG    12      26.013  27.726  21.320  1.00  0.00      5DFR
ATOM    183 HH12 ARG    12      25.154  26.346  20.598  1.00  0.00      5DFR
ATOM    184 NH2  ARG    12      23.103  26.774  21.698  1.00  0.00      5DFR
ATOM    185 HH21 ARG    12      23.063  26.146  20.909  1.00  0.00      5DFR
ATOM    186 HH22 ARG    12      22.338  27.015  22.313  1.00  0.00      5DFR
ATOM    187 C    ARG    12      23.887  33.630  23.414  1.00  0.00      5DFR
ATOM    188 O    ARG    12      25.108  33.498  23.432  1.00  0.00      5DFR
ATOM    189 N    VAL    13      23.259  34.825  23.185  1.00  0.00      5DFR
ATOM    190 HN   VAL    13      22.252  34.895  23.216  1.00  0.00      5DFR
ATOM    191 CA   VAL    13      24.034  36.007  22.813  1.00  0.00      5DFR
ATOM    192 HA   VAL    13      24.747  35.720  22.040  1.00  0.00      5DFR
ATOM    193 CB   VAL    13      23.101  36.997  22.087  1.00  0.00      5DFR
ATOM    194 HB   VAL    13      22.264  37.294  22.719  1.00  0.00      5DFR
ATOM    195 CG1  VAL    13      23.894  38.252  21.699  1.00  0.00      5DFR
ATOM    196 HG11 VAL    13      24.751  37.911  21.118  1.00  0.00      5DFR
ATOM    197 HG12 VAL    13      24.352  38.755  22.551  1.00  0.00      5DFR
ATOM    198 HG13 VAL    13      23.288  38.959  21.134  1.00  0.00      5DFR
ATOM    199 CG2  VAL    13      22.701  36.332  20.758  1.00  0.00      5DFR
ATOM    200 HG21 VAL    13      22.150  35.417  20.976  1.00  0.00      5DFR
ATOM    201 HG22 VAL    13      23.601  36.135  20.175  1.00  0.00      5DFR
ATOM    202 HG23 VAL    13      22.040  36.981  20.184  1.00  0.00      5DFR
ATOM    203 C    VAL    13      24.804  36.596  23.982  1.00  0.00      5DFR
ATOM    204 O    VAL    13      24.323  36.927  25.064  1.00  0.00      5DFR
ATOM    205 N    ILE    14      26.118  36.800  23.717  1.00  0.00      5DFR
ATOM    206 HN   ILE    14      26.452  36.487  22.816  1.00  0.00      5DFR
ATOM    207 CA   ILE    14      27.120  36.953  24.791  1.00  0.00      5DFR
ATOM    208 HA   ILE    14      26.619  37.315  25.689  1.00  0.00      5DFR
ATOM    209 CB   ILE    14      27.868  35.604  25.099  1.00  0.00      5DFR
ATOM    210 HB   ILE    14      28.712  35.902  25.722  1.00  0.00      5DFR
ATOM    211 CG2  ILE    14      27.058  34.642  25.983  1.00  0.00      5DFR
ATOM    212 HG21 ILE    14      26.152  34.442  25.410  1.00  0.00      5DFR
ATOM    213 HG22 ILE    14      26.691  35.073  26.914  1.00  0.00      5DFR
ATOM    214 HG23 ILE    14      27.555  33.697  26.202  1.00  0.00      5DFR
ATOM    215 CG1  ILE    14      28.495  34.942  23.850  1.00  0.00      5DFR
ATOM    216 HG11 ILE    14      27.781  34.475  23.172  1.00  0.00      5DFR
ATOM    217 HG12 ILE    14      28.989  35.707  23.251  1.00  0.00      5DFR
ATOM    218 CD   ILE    14      29.640  33.964  24.217  1.00  0.00      5DFR
ATOM    219 HD1  ILE    14      29.280  33.020  24.627  1.00  0.00      5DFR
ATOM    220 HD2  ILE    14      30.282  34.302  25.031  1.00  0.00      5DFR
ATOM    221 HD3  ILE    14      30.243  33.682  23.354  1.00  0.00      5DFR
ATOM    222 C    ILE    14      28.136  38.119  24.555  1.00  0.00      5DFR
ATOM    223 O    ILE    14      29.097  38.264  25.313  1.00  0.00      5DFR
ATOM    224 N    GLY    15      27.933  39.019  23.599  1.00  0.00      5DFR
ATOM    225 HN   GLY    15      27.052  38.992  23.106  1.00  0.00      5DFR
ATOM    226 CA   GLY    15      28.687  40.256  23.548  1.00  0.00      5DFR
ATOM    227 HA1  GLY    15      28.271  40.941  22.809  1.00  0.00      5DFR
ATOM    228 HA2  GLY    15      28.650  40.685  24.550  1.00  0.00      5DFR
ATOM    229 C    GLY    15      30.154  40.145  23.185  1.00  0.00      5DFR
ATOM    230 O    GLY    15      30.898  41.134  23.312  1.00  0.00      5DFR
ATOM    231 N    MET    16      30.525  39.002  22.675  1.00  0.00      5DFR
ATOM    232 HN   MET    16      30.004  38.159  22.868  1.00  0.00      5DFR
ATOM    233 CA   MET    16      31.879  38.612  22.117  1.00  0.00      5DFR
ATOM    234 HA   MET    16      31.837  37.523  22.113  1.00  0.00      5DFR
ATOM    235 CB   MET    16      32.072  39.062  20.648  1.00  0.00      5DFR
ATOM    236 HB1  MET    16      31.098  38.934  20.175  1.00  0.00      5DFR
ATOM    237 HB2  MET    16      32.240  40.139  20.659  1.00  0.00      5DFR
ATOM    238 CG   MET    16      33.215  38.320  19.952  1.00  0.00      5DFR
ATOM    239 HG1  MET    16      34.118  38.254  20.558  1.00  0.00      5DFR
ATOM    240 HG2  MET    16      32.896  37.278  19.955  1.00  0.00      5DFR
ATOM    241 SD   MET    16      33.585  38.743  18.231  1.00  0.00      5DFR
ATOM    242 CE   MET    16      34.523  40.262  18.516  1.00  0.00      5DFR
ATOM    243 HE1  MET    16      35.557  40.028  18.770  1.00  0.00      5DFR
ATOM    244 HE2  MET    16      33.987  40.849  19.262  1.00  0.00      5DFR
ATOM    245 HE3  MET    16      34.621  40.835  17.593  1.00  0.00      5DFR
ATOM    246 C    MET    16      33.065  38.822  23.040  1.00  0.00      5DFR
ATOM    247 O    MET    16      33.187  37.945  23.915  1.00  0.00      5DFR
ATOM    248 N    GLU    17      33.769  39.970  22.932  1.00  0.00      5DFR
ATOM    249 HN   GLU    17      33.582  40.578  22.147  1.00  0.00      5DFR
ATOM    250 CA   GLU    17      34.805  40.298  23.813  1.00  0.00      5DFR
ATOM    251 HA   GLU    17      35.103  39.365  24.293  1.00  0.00      5DFR
ATOM    252 CB   GLU    17      35.887  41.028  22.921  1.00  0.00      5DFR
ATOM    253 HB1  GLU    17      35.444  41.929  22.494  1.00  0.00      5DFR
ATOM    254 HB2  GLU    17      36.691  41.396  23.558  1.00  0.00      5DFR
ATOM    255 CG   GLU    17      36.468  40.218  21.758  1.00  0.00      5DFR
ATOM    256 HG1  GLU    17      37.023  39.387  22.194  1.00  0.00      5DFR
ATOM    257 HG2  GLU    17      35.676  39.634  21.289  1.00  0.00      5DFR
ATOM    258 CD   GLU    17      37.344  40.997  20.789  1.00  0.00      5DFR
ATOM    259 OE1  GLU    17      37.623  42.221  21.079  1.00  0.00      5DFR
ATOM    260 OE2  GLU    17      37.780  40.516  19.736  1.00  0.00      5DFR
ATOM    261 C    GLU    17      34.352  41.158  24.996  1.00  0.00      5DFR
ATOM    262 O    GLU    17      35.024  41.141  26.037  1.00  0.00      5DFR
ATOM    263 N    ASN    18      33.216  41.911  24.934  1.00  0.00      5DFR
ATOM    264 HN   ASN    18      32.689  41.891  24.073  1.00  0.00      5DFR
ATOM    265 CA   ASN    18      32.738  42.841  25.995  1.00  0.00      5DFR
ATOM    266 HA   ASN    18      33.547  43.417  26.447  1.00  0.00      5DFR
ATOM    267 CB   ASN    18      31.857  43.896  25.327  1.00  0.00      5DFR
ATOM    268 HB1  ASN    18      31.106  43.340  24.766  1.00  0.00      5DFR
ATOM    269 HB2  ASN    18      31.378  44.496  26.101  1.00  0.00      5DFR
ATOM    270 CG   ASN    18      32.623  44.834  24.397  1.00  0.00      5DFR
ATOM    271 OD1  ASN    18      33.261  45.805  24.745  1.00  0.00      5DFR
ATOM    272 ND2  ASN    18      32.571  44.637  23.116  1.00  0.00      5DFR
ATOM    273 HD21 ASN    18      32.937  45.477  22.692  1.00  0.00      5DFR
ATOM    274 HD22 ASN    18      31.812  44.135  22.677  1.00  0.00      5DFR
ATOM    275 C    ASN    18      31.987  42.138  27.120  1.00  0.00      5DFR
ATOM    276 O    ASN    18      31.331  41.133  26.912  1.00  0.00      5DFR
ATOM    277 N    ALA    19      31.917  42.752  28.304  1.00  0.00      5DFR
ATOM    278 HN   ALA    19      32.527  43.552  28.399  1.00  0.00      5DFR
ATOM    279 CA   ALA    19      30.762  42.487  29.158  1.00  0.00      5DFR
ATOM    280 HA   ALA    19      30.602  41.411  29.223  1.00  0.00      5DFR
ATOM    281 CB   ALA    19      30.946  43.224  30.490  1.00  0.00      5DFR
ATOM    282 HB1  ALA    19      31.378  44.223  30.422  1.00  0.00      5DFR
ATOM    283 HB2  ALA    19      31.635  42.657  31.116  1.00  0.00      5DFR
ATOM    284 HB3  ALA    19      30.034  43.368  31.069  1.00  0.00      5DFR
ATOM    285 C    ALA    19      29.471  43.106  28.499  1.00  0.00      5DFR
ATOM    286 O    ALA    19      29.409  44.043  27.643  1.00  0.00      5DFR
ATOM    287 N    MET    20      28.358  42.550  28.939  1.00  0.00      5DFR
ATOM    288 HN   MET    20      28.393  41.952  29.752  1.00  0.00      5DFR
ATOM    289 CA   MET    20      27.081  42.756  28.263  1.00  0.00      5DFR
ATOM    290 HA   MET    20      27.214  42.795  27.182  1.00  0.00      5DFR
ATOM    291 CB   MET    20      26.102  41.662  28.652  1.00  0.00      5DFR
ATOM    292 HB1  MET    20      26.315  41.399  29.688  1.00  0.00      5DFR
ATOM    293 HB2  MET    20      25.068  42.005  28.657  1.00  0.00      5DFR
ATOM    294 CG   MET    20      26.286  40.452  27.672  1.00  0.00      5DFR
ATOM    295 HG1  MET    20      27.357  40.250  27.701  1.00  0.00      5DFR
ATOM    296 HG2  MET    20      25.669  39.659  28.095  1.00  0.00      5DFR
ATOM    297 SD   MET    20      25.649  40.679  26.028  1.00  0.00      5DFR
ATOM    298 CE   MET    20      23.948  40.331  26.224  1.00  0.00      5DFR
ATOM    299 HE1  MET    20      23.947  39.326  26.646  1.00  0.00      5DFR
ATOM    300 HE2  MET    20      23.500  40.415  25.233  1.00  0.00      5DFR
ATOM    301 HE3  MET    20      23.514  41.035  26.934  1.00  0.00      5DFR
ATOM    302 C    MET    20      26.534  44.095  28.769  1.00  0.00      5DFR
ATOM    303 O    MET    20      26.913  44.539  29.864  1.00  0.00      5DFR
ATOM    304 N    PRO    21      25.628  44.691  27.967  1.00  0.00      5DFR
ATOM    305 CD   PRO    21      25.052  44.141  26.776  1.00  0.00      5DFR
ATOM    306 HD1  PRO    21      25.862  43.914  26.083  1.00  0.00      5DFR
ATOM    307 HD2  PRO    21      24.414  43.308  27.069  1.00  0.00      5DFR
ATOM    308 CG   PRO    21      24.144  45.231  26.190  1.00  0.00      5DFR
ATOM    309 HG1  PRO    21      24.212  45.193  25.103  1.00  0.00      5DFR
ATOM    310 HG2  PRO    21      23.146  45.125  26.615  1.00  0.00      5DFR
ATOM    311 CB   PRO    21      24.811  46.536  26.769  1.00  0.00      5DFR
ATOM    312 HB1  PRO    21      24.192  47.433  26.738  1.00  0.00      5DFR
ATOM    313 HB2  PRO    21      25.680  46.673  26.125  1.00  0.00      5DFR
ATOM    314 CA   PRO    21      25.271  46.097  28.163  1.00  0.00      5DFR
ATOM    315 HA   PRO    21      26.169  46.668  28.396  1.00  0.00      5DFR
ATOM    316 C    PRO    21      24.243  46.351  29.328  1.00  0.00      5DFR
ATOM    317 O    PRO    21      24.231  47.468  29.881  1.00  0.00      5DFR
ATOM    318 N    TRP    22      23.563  45.362  29.831  1.00  0.00      5DFR
ATOM    319 HN   TRP    22      23.841  44.453  29.492  1.00  0.00      5DFR
ATOM    320 CA   TRP    22      22.546  45.461  30.927  1.00  0.00      5DFR
ATOM    321 HA   TRP    22      21.941  46.305  30.594  1.00  0.00      5DFR
ATOM    322 CB   TRP    22      21.709  44.197  30.846  1.00  0.00      5DFR
ATOM    323 HB1  TRP    22      20.866  44.241  31.535  1.00  0.00      5DFR
ATOM    324 HB2  TRP    22      21.253  44.254  29.858  1.00  0.00      5DFR
ATOM    325 CG   TRP    22      22.381  42.850  30.969  1.00  0.00      5DFR
ATOM    326 CD1  TRP    22      23.583  42.670  31.540  1.00  0.00      5DFR
ATOM    327 HD1  TRP    22      24.225  43.422  31.973  1.00  0.00      5DFR
ATOM    328 NE1  TRP    22      23.994  41.382  31.309  1.00  0.00      5DFR
ATOM    329 HE1  TRP    22      24.824  40.884  31.597  1.00  0.00      5DFR
ATOM    330 CE2  TRP    22      23.170  40.762  30.441  1.00  0.00      5DFR
ATOM    331 CZ2  TRP    22      23.212  39.555  29.694  1.00  0.00      5DFR
ATOM    332 HZ2  TRP    22      24.019  38.867  29.898  1.00  0.00      5DFR
ATOM    333 CH2  TRP    22      22.167  39.125  28.896  1.00  0.00      5DFR
ATOM    334 HH2  TRP    22      22.231  38.168  28.398  1.00  0.00      5DFR
ATOM    335 CZ3  TRP    22      21.037  39.915  28.738  1.00  0.00      5DFR
ATOM    336 HZ3  TRP    22      20.290  39.642  28.007  1.00  0.00      5DFR
ATOM    337 CE3  TRP    22      20.976  41.192  29.344  1.00  0.00      5DFR
ATOM    338 HE3  TRP    22      20.132  41.843  29.172  1.00  0.00      5DFR
ATOM    339 CD2  TRP    22      22.046  41.625  30.246  1.00  0.00      5DFR
ATOM    340 C    TRP    22      23.048  45.753  32.312  1.00  0.00      5DFR
ATOM    341 O    TRP    22      24.221  46.081  32.547  1.00  0.00      5DFR
ATOM    342 N    ASN    23      22.211  45.582  33.326  1.00  0.00      5DFR
ATOM    343 HN   ASN    23      21.215  45.511  33.173  1.00  0.00      5DFR
ATOM    344 CA   ASN    23      22.675  45.764  34.771  1.00  0.00      5DFR
ATOM    345 HA   ASN    23      23.726  45.523  34.930  1.00  0.00      5DFR
ATOM    346 CB   ASN    23      22.583  47.229  35.110  1.00  0.00      5DFR
ATOM    347 HB1  ASN    23      22.984  47.784  34.262  1.00  0.00      5DFR
ATOM    348 HB2  ASN    23      21.549  47.533  35.276  1.00  0.00      5DFR
ATOM    349 CG   ASN    23      23.325  47.655  36.342  1.00  0.00      5DFR
ATOM    350 OD1  ASN    23      24.153  46.862  36.902  1.00  0.00      5DFR
ATOM    351 ND2  ASN    23      23.141  48.841  36.784  1.00  0.00      5DFR
ATOM    352 HD21 ASN    23      23.620  49.080  37.641  1.00  0.00      5DFR
ATOM    353 HD22 ASN    23      22.425  49.498  36.505  1.00  0.00      5DFR
ATOM    354 C    ASN    23      21.979  44.700  35.718  1.00  0.00      5DFR
ATOM    355 O    ASN    23      20.770  44.866  36.028  1.00  0.00      5DFR
ATOM    356 N    LEU    24      22.600  43.614  36.106  1.00  0.00      5DFR
ATOM    357 HN   LEU    24      23.507  43.285  35.806  1.00  0.00      5DFR
ATOM    358 CA   LEU    24      22.048  42.593  36.999  1.00  0.00      5DFR
ATOM    359 HA   LEU    24      21.087  42.942  37.378  1.00  0.00      5DFR
ATOM    360 CB   LEU    24      21.950  41.241  36.248  1.00  0.00      5DFR
ATOM    361 HB1  LEU    24      22.934  41.130  35.793  1.00  0.00      5DFR
ATOM    362 HB2  LEU    24      21.862  40.445  36.987  1.00  0.00      5DFR
ATOM    363 CG   LEU    24      20.780  41.085  35.269  1.00  0.00      5DFR
ATOM    364 HG   LEU    24      19.919  41.707  35.517  1.00  0.00      5DFR
ATOM    365 CD1  LEU    24      21.195  41.337  33.826  1.00  0.00      5DFR
ATOM    366 HD11 LEU    24      22.085  40.753  33.589  1.00  0.00      5DFR
ATOM    367 HD12 LEU    24      21.294  42.410  33.661  1.00  0.00      5DFR
ATOM    368 HD13 LEU    24      20.393  41.017  33.161  1.00  0.00      5DFR
ATOM    369 CD2  LEU    24      20.192  39.627  35.292  1.00  0.00      5DFR
ATOM    370 HD21 LEU    24      19.740  39.411  36.260  1.00  0.00      5DFR
ATOM    371 HD22 LEU    24      20.963  38.866  35.177  1.00  0.00      5DFR
ATOM    372 HD23 LEU    24      19.399  39.442  34.567  1.00  0.00      5DFR
ATOM    373 C    LEU    24      22.894  42.433  38.255  1.00  0.00      5DFR
ATOM    374 O    LEU    24      23.598  41.481  38.333  1.00  0.00      5DFR
ATOM    375 N    PRO    25      22.765  43.337  39.213  1.00  0.00      5DFR
ATOM    376 CD   PRO    25      22.183  44.607  39.120  1.00  0.00      5DFR
ATOM    377 HD1  PRO    25      22.407  45.169  38.213  1.00  0.00      5DFR
ATOM    378 HD2  PRO    25      21.105  44.447  39.123  1.00  0.00      5DFR
ATOM    379 CG   PRO    25      22.598  45.412  40.359  1.00  0.00      5DFR
ATOM    380 HG1  PRO    25      23.512  45.962  40.140  1.00  0.00      5DFR
ATOM    381 HG2  PRO    25      21.807  46.055  40.745  1.00  0.00      5DFR
ATOM    382 CB   PRO    25      22.850  44.292  41.393  1.00  0.00      5DFR
ATOM    383 HB1  PRO    25      21.932  43.934  41.859  1.00  0.00      5DFR
ATOM    384 HB2  PRO    25      23.559  44.596  42.163  1.00  0.00      5DFR
ATOM    385 CA   PRO    25      23.442  43.161  40.526  1.00  0.00      5DFR
ATOM    386 HA   PRO    25      24.488  43.464  40.474  1.00  0.00      5DFR
ATOM    387 C    PRO    25      23.367  41.821  41.256  1.00  0.00      5DFR
ATOM    388 O    PRO    25      24.149  41.649  42.225  1.00  0.00      5DFR
ATOM    389 N    ALA    26      22.436  40.924  40.966  1.00  0.00      5DFR
ATOM    390 HN   ALA    26      21.776  41.206  40.255  1.00  0.00      5DFR
ATOM    391 CA   ALA    26      22.484  39.554  41.515  1.00  0.00      5DFR
ATOM    392 HA   ALA    26      22.666  39.608  42.588  1.00  0.00      5DFR
ATOM    393 CB   ALA    26      21.068  38.946  41.412  1.00  0.00      5DFR
ATOM    394 HB1  ALA    26      20.752  38.884  40.371  1.00  0.00      5DFR
ATOM    395 HB2  ALA    26      20.324  39.516  41.969  1.00  0.00      5DFR
ATOM    396 HB3  ALA    26      21.033  37.899  41.712  1.00  0.00      5DFR
ATOM    397 C    ALA    26      23.571  38.679  40.883  1.00  0.00      5DFR
ATOM    398 O    ALA    26      24.353  38.051  41.616  1.00  0.00      5DFR
ATOM    399 N    ASP    27      23.667  38.655  39.548  1.00  0.00      5DFR
ATOM    400 HN   ASP    27      23.163  39.329  38.990  1.00  0.00      5DFR
ATOM    401 CA   ASP    27      24.712  38.043  38.684  1.00  0.00      5DFR
ATOM    402 HA   ASP    27      24.574  36.969  38.811  1.00  0.00      5DFR
ATOM    403 CB   ASP    27      24.490  38.393  37.176  1.00  0.00      5DFR
ATOM    404 HB1  ASP    27      23.601  37.870  36.825  1.00  0.00      5DFR
ATOM    405 HB2  ASP    27      24.517  39.459  36.950  1.00  0.00      5DFR
ATOM    406 CG   ASP    27      25.594  37.686  36.381  1.00  0.00      5DFR
ATOM    407 OD1  ASP    27      25.457  36.477  36.025  1.00  0.00      5DFR
ATOM    408 OD2  ASP    27      26.588  38.428  36.045  1.00  0.00      5DFR
ATOM    409 C    ASP    27      26.124  38.404  39.240  1.00  0.00      5DFR
ATOM    410 O    ASP    27      26.976  37.568  39.435  1.00  0.00      5DFR
ATOM    411 N    LEU    28      26.309  39.727  39.502  1.00  0.00      5DFR
ATOM    412 HN   LEU    28      25.546  40.356  39.297  1.00  0.00      5DFR
ATOM    413 CA   LEU    28      27.609  40.210  40.035  1.00  0.00      5DFR
ATOM    414 HA   LEU    28      28.390  39.846  39.367  1.00  0.00      5DFR
ATOM    415 CB   LEU    28      27.622  41.782  40.116  1.00  0.00      5DFR
ATOM    416 HB1  LEU    28      26.949  41.996  40.946  1.00  0.00      5DFR
ATOM    417 HB2  LEU    28      28.630  42.009  40.464  1.00  0.00      5DFR
ATOM    418 CG   LEU    28      27.317  42.564  38.844  1.00  0.00      5DFR
ATOM    419 HG   LEU    28      26.397  42.142  38.440  1.00  0.00      5DFR
ATOM    420 CD1  LEU    28      27.023  44.015  39.087  1.00  0.00      5DFR
ATOM    421 HD11 LEU    28      27.928  44.598  38.914  1.00  0.00      5DFR
ATOM    422 HD12 LEU    28      26.629  44.281  40.068  1.00  0.00      5DFR
ATOM    423 HD13 LEU    28      26.264  44.270  38.348  1.00  0.00      5DFR
ATOM    424 CD2  LEU    28      28.417  42.370  37.817  1.00  0.00      5DFR
ATOM    425 HD21 LEU    28      28.356  41.352  37.430  1.00  0.00      5DFR
ATOM    426 HD22 LEU    28      29.367  42.588  38.306  1.00  0.00      5DFR
ATOM    427 HD23 LEU    28      28.279  42.988  36.930  1.00  0.00      5DFR
ATOM    428 C    LEU    28      27.818  39.505  41.437  1.00  0.00      5DFR
ATOM    429 O    LEU    28      28.891  38.963  41.619  1.00  0.00      5DFR
ATOM    430 N    ALA    29      26.827  39.445  42.350  1.00  0.00      5DFR
ATOM    431 HN   ALA    29      25.897  39.663  42.022  1.00  0.00      5DFR
ATOM    432 CA   ALA    29      26.974  38.684  43.658  1.00  0.00      5DFR
ATOM    433 HA   ALA    29      27.765  39.103  44.281  1.00  0.00      5DFR
ATOM    434 CB   ALA    29      25.675  38.864  44.543  1.00  0.00      5DFR
ATOM    435 HB1  ALA    29      24.911  38.227  44.097  1.00  0.00      5DFR
ATOM    436 HB2  ALA    29      25.198  39.841  44.456  1.00  0.00      5DFR
ATOM    437 HB3  ALA    29      25.871  38.595  45.581  1.00  0.00      5DFR
ATOM    438 C    ALA    29      27.242  37.202  43.507  1.00  0.00      5DFR
ATOM    439 O    ALA    29      27.878  36.623  44.336  1.00  0.00      5DFR
ATOM    440 N    TRP    30      26.541  36.549  42.589  1.00  0.00      5DFR
ATOM    441 HN   TRP    30      25.949  37.080  41.967  1.00  0.00      5DFR
ATOM    442 CA   TRP    30      26.668  35.099  42.424  1.00  0.00      5DFR
ATOM    443 HA   TRP    30      26.761  34.613  43.395  1.00  0.00      5DFR
ATOM    444 CB   TRP    30      25.383  34.614  41.689  1.00  0.00      5DFR
ATOM    445 HB1  TRP    30      24.689  34.099  42.353  1.00  0.00      5DFR
ATOM    446 HB2  TRP    30      24.785  35.428  41.279  1.00  0.00      5DFR
ATOM    447 CG   TRP    30      25.542  33.743  40.456  1.00  0.00      5DFR
ATOM    448 CD1  TRP    30      25.918  34.053  39.192  1.00  0.00      5DFR
ATOM    449 HD1  TRP    30      26.347  35.019  38.972  1.00  0.00      5DFR
ATOM    450 NE1  TRP    30      25.824  32.955  38.347  1.00  0.00      5DFR
ATOM    451 HE1  TRP    30      26.243  33.078  37.437  1.00  0.00      5DFR
ATOM    452 CE2  TRP    30      25.451  31.857  39.002  1.00  0.00      5DFR
ATOM    453 CZ2  TRP    30      25.196  30.550  38.652  1.00  0.00      5DFR
ATOM    454 HZ2  TRP    30      25.169  30.370  37.588  1.00  0.00      5DFR
ATOM    455 CH2  TRP    30      24.938  29.556  39.622  1.00  0.00      5DFR
ATOM    456 HH2  TRP    30      24.737  28.557  39.262  1.00  0.00      5DFR
ATOM    457 CZ3  TRP    30      24.711  29.947  40.951  1.00  0.00      5DFR
ATOM    458 HZ3  TRP    30      24.374  29.198  41.652  1.00  0.00      5DFR
ATOM    459 CE3  TRP    30      24.822  31.319  41.333  1.00  0.00      5DFR
ATOM    460 HE3  TRP    30      24.605  31.619  42.348  1.00  0.00      5DFR
ATOM    461 CD2  TRP    30      25.228  32.301  40.365  1.00  0.00      5DFR
ATOM    462 C    TRP    30      27.976  34.788  41.689  1.00  0.00      5DFR
ATOM    463 O    TRP    30      28.626  33.764  42.017  1.00  0.00      5DFR
ATOM    464 N    PHE    31      28.376  35.666  40.744  1.00  0.00      5DFR
ATOM    465 HN   PHE    31      27.719  36.394  40.504  1.00  0.00      5DFR
ATOM    466 CA   PHE    31      29.694  35.592  40.154  1.00  0.00      5DFR
ATOM    467 HA   PHE    31      29.788  34.684  39.558  1.00  0.00      5DFR
ATOM    468 CB   PHE    31      29.916  36.743  39.156  1.00  0.00      5DFR
ATOM    469 HB1  PHE    31      29.074  36.723  38.465  1.00  0.00      5DFR
ATOM    470 HB2  PHE    31      29.976  37.721  39.633  1.00  0.00      5DFR
ATOM    471 CG   PHE    31      31.194  36.635  38.321  1.00  0.00      5DFR
ATOM    472 CD1  PHE    31      31.179  35.848  37.161  1.00  0.00      5DFR
ATOM    473 HD1  PHE    31      30.312  35.244  36.935  1.00  0.00      5DFR
ATOM    474 CE1  PHE    31      32.338  35.840  36.345  1.00  0.00      5DFR
ATOM    475 HE1  PHE    31      32.321  35.180  35.490  1.00  0.00      5DFR
ATOM    476 CZ   PHE    31      33.415  36.608  36.695  1.00  0.00      5DFR
ATOM    477 HZ   PHE    31      34.255  36.720  36.025  1.00  0.00      5DFR
ATOM    478 CE2  PHE    31      33.516  37.215  37.969  1.00  0.00      5DFR
ATOM    479 HE2  PHE    31      34.447  37.706  38.210  1.00  0.00      5DFR
ATOM    480 CD2  PHE    31      32.371  37.241  38.761  1.00  0.00      5DFR
ATOM    481 HD2  PHE    31      32.405  37.660  39.756  1.00  0.00      5DFR
ATOM    482 C    PHE    31      30.761  35.518  41.268  1.00  0.00      5DFR
ATOM    483 O    PHE    31      31.417  34.485  41.388  1.00  0.00      5DFR
ATOM    484 N    LYS    32      30.799  36.518  42.148  1.00  0.00      5DFR
ATOM    485 HN   LYS    32      30.217  37.321  41.955  1.00  0.00      5DFR
ATOM    486 CA   LYS    32      31.623  36.622  43.422  1.00  0.00      5DFR
ATOM    487 HA   LYS    32      32.637  36.705  43.030  1.00  0.00      5DFR
ATOM    488 CB   LYS    32      31.237  37.977  44.119  1.00  0.00      5DFR
ATOM    489 HB1  LYS    32      30.821  38.665  43.382  1.00  0.00      5DFR
ATOM    490 HB2  LYS    32      30.364  37.847  44.759  1.00  0.00      5DFR
ATOM    491 CG   LYS    32      32.336  38.678  44.940  1.00  0.00      5DFR
ATOM    492 HG1  LYS    32      32.817  38.098  45.728  1.00  0.00      5DFR
ATOM    493 HG2  LYS    32      33.107  38.951  44.220  1.00  0.00      5DFR
ATOM    494 CD   LYS    32      31.608  39.878  45.597  1.00  0.00      5DFR
ATOM    495 HD1  LYS    32      31.495  40.651  44.838  1.00  0.00      5DFR
ATOM    496 HD2  LYS    32      30.607  39.594  45.923  1.00  0.00      5DFR
ATOM    497 CE   LYS    32      32.400  40.507  46.769  1.00  0.00      5DFR
ATOM    498 HE1  LYS    32      31.924  41.448  47.045  1.00  0.00      5DFR
ATOM    499 HE2  LYS    32      32.270  39.884  47.654  1.00  0.00      5DFR
ATOM    500 NZ   LYS    32      33.790  40.814  46.306  1.00  0.00      5DFR
ATOM    501 HZ1  LYS    32      34.344  39.970  46.321  1.00  0.00      5DFR
ATOM    502 HZ2  LYS    32      34.226  41.429  46.978  1.00  0.00      5DFR
ATOM    503 HZ3  LYS    32      33.770  41.241  45.390  1.00  0.00      5DFR
ATOM    504 C    LYS    32      31.496  35.372  44.310  1.00  0.00      5DFR
ATOM    505 O    LYS    32      32.494  34.738  44.494  1.00  0.00      5DFR
ATOM    506 N    ARG    33      30.281  35.049  44.770  1.00  0.00      5DFR
ATOM    507 HN   ARG    33      29.570  35.740  44.576  1.00  0.00      5DFR
ATOM    508 CA   ARG    33      29.938  33.905  45.597  1.00  0.00      5DFR
ATOM    509 HA   ARG    33      30.361  33.935  46.601  1.00  0.00      5DFR
ATOM    510 CB   ARG    33      28.422  33.741  45.762  1.00  0.00      5DFR
ATOM    511 HB1  ARG    33      27.897  34.696  45.741  1.00  0.00      5DFR
ATOM    512 HB2  ARG    33      27.985  33.145  44.961  1.00  0.00      5DFR
ATOM    513 CG   ARG    33      27.980  33.192  47.111  1.00  0.00      5DFR
ATOM    514 HG1  ARG    33      28.178  32.129  47.248  1.00  0.00      5DFR
ATOM    515 HG2  ARG    33      28.574  33.695  47.875  1.00  0.00      5DFR
ATOM    516 CD   ARG    33      26.582  33.426  47.513  1.00  0.00      5DFR
ATOM    517 HD1  ARG    33      26.569  32.959  48.498  1.00  0.00      5DFR
ATOM    518 HD2  ARG    33      26.361  34.478  47.697  1.00  0.00      5DFR
ATOM    519 NE   ARG    33      25.539  32.930  46.543  1.00  0.00      5DFR
ATOM    520 HE   ARG    33      24.753  33.548  46.399  1.00  0.00      5DFR
ATOM    521 CZ   ARG    33      25.553  31.865  45.799  1.00  0.00      5DFR
ATOM    522 NH1  ARG    33      24.667  31.704  44.866  1.00  0.00      5DFR
ATOM    523 HH11 ARG    33      23.843  32.285  44.928  1.00  0.00      5DFR
ATOM    524 HH12 ARG    33      24.556  30.765  44.512  1.00  0.00      5DFR
ATOM    525 NH2  ARG    33      26.221  30.766  46.025  1.00  0.00      5DFR
ATOM    526 HH21 ARG    33      26.142  29.959  45.422  1.00  0.00      5DFR
ATOM    527 HH22 ARG    33      26.721  30.766  46.902  1.00  0.00      5DFR
ATOM    528 C    ARG    33      30.594  32.625  44.998  1.00  0.00      5DFR
ATOM    529 O    ARG    33      31.316  31.943  45.698  1.00  0.00      5DFR
ATOM    530 N    ASN    34      30.464  32.331  43.686  1.00  0.00      5DFR
ATOM    531 HN   ASN    34      29.931  32.985  43.131  1.00  0.00      5DFR
ATOM    532 CA   ASN    34      30.965  31.143  42.960  1.00  0.00      5DFR
ATOM    533 HA   ASN    34      30.757  30.247  43.544  1.00  0.00      5DFR
ATOM    534 CB   ASN    34      30.274  30.947  41.565  1.00  0.00      5DFR
ATOM    535 HB1  ASN    34      30.530  31.805  40.945  1.00  0.00      5DFR
ATOM    536 HB2  ASN    34      30.723  30.045  41.150  1.00  0.00      5DFR
ATOM    537 CG   ASN    34      28.766  30.678  41.553  1.00  0.00      5DFR
ATOM    538 OD1  ASN    34      28.328  29.939  42.388  1.00  0.00      5DFR
ATOM    539 ND2  ASN    34      28.088  31.111  40.528  1.00  0.00      5DFR
ATOM    540 HD21 ASN    34      28.441  31.785  39.863  1.00  0.00      5DFR
ATOM    541 HD22 ASN    34      27.099  30.920  40.603  1.00  0.00      5DFR
ATOM    542 C    ASN    34      32.517  31.104  42.826  1.00  0.00      5DFR
ATOM    543 O    ASN    34      33.188  30.115  42.912  1.00  0.00      5DFR
ATOM    544 N    THR    35      33.091  32.232  42.496  1.00  0.00      5DFR
ATOM    545 HN   THR    35      32.448  32.998  42.637  1.00  0.00      5DFR
ATOM    546 CA   THR    35      34.474  32.435  42.157  1.00  0.00      5DFR
ATOM    547 HA   THR    35      34.881  31.497  41.780  1.00  0.00      5DFR
ATOM    548 CB   THR    35      34.566  33.481  41.066  1.00  0.00      5DFR
ATOM    549 HB   THR    35      35.618  33.685  40.862  1.00  0.00      5DFR
ATOM    550 CG2  THR    35      33.926  32.987  39.790  1.00  0.00      5DFR
ATOM    551 HG21 THR    35      32.837  32.942  39.798  1.00  0.00      5DFR
ATOM    552 HG22 THR    35      34.285  31.971  39.626  1.00  0.00      5DFR
ATOM    553 HG23 THR    35      34.373  33.561  38.978  1.00  0.00      5DFR
ATOM    554 OG1  THR    35      34.043  34.747  41.431  1.00  0.00      5DFR
ATOM    555 HG1  THR    35      33.108  34.666  41.637  1.00  0.00      5DFR
ATOM    556 C    THR    35      35.302  32.814  43.354  1.00  0.00      5DFR
ATOM    557 O    THR    35      36.538  32.862  43.171  1.00  0.00      5DFR
ATOM    558 N    LEU    36      34.814  33.078  44.550  1.00  0.00      5DFR
ATOM    559 HN   LEU    36      33.837  33.279  44.708  1.00  0.00      5DFR
ATOM    560 CA   LEU    36      35.683  33.373  45.689  1.00  0.00      5DFR
ATOM    561 HA   LEU    36      36.190  34.295  45.404  1.00  0.00      5DFR
ATOM    562 CB   LEU    36      34.773  33.630  46.849  1.00  0.00      5DFR
ATOM    563 HB1  LEU    36      33.903  34.228  46.577  1.00  0.00      5DFR
ATOM    564 HB2  LEU    36      34.408  32.672  47.221  1.00  0.00      5DFR
ATOM    565 CG   LEU    36      35.467  34.318  48.028  1.00  0.00      5DFR
ATOM    566 HG   LEU    36      36.301  33.714  48.384  1.00  0.00      5DFR
ATOM    567 CD1  LEU    36      35.822  35.783  47.625  1.00  0.00      5DFR
ATOM    568 HD11 LEU    36      36.735  35.913  47.044  1.00  0.00      5DFR
ATOM    569 HD12 LEU    36      35.985  36.301  48.571  1.00  0.00      5DFR
ATOM    570 HD13 LEU    36      34.978  36.199  47.076  1.00  0.00      5DFR
ATOM    571 CD2  LEU    36      34.371  34.380  49.093  1.00  0.00      5DFR
ATOM    572 HD21 LEU    36      34.126  33.406  49.518  1.00  0.00      5DFR
ATOM    573 HD22 LEU    36      33.416  34.790  48.764  1.00  0.00      5DFR
ATOM    574 HD23 LEU    36      34.618  35.082  49.890  1.00  0.00      5DFR
ATOM    575 C    LEU    36      36.632  32.233  46.175  1.00  0.00      5DFR
ATOM    576 O    LEU    36      36.174  31.094  46.319  1.00  0.00      5DFR
ATOM    577 N    ASP    37      37.842  32.535  46.597  1.00  0.00      5DFR
ATOM    578 HN   ASP    37      38.188  33.480  46.517  1.00  0.00      5DFR
ATOM    579 CA   ASP    37      38.906  31.553  47.009  1.00  0.00      5DFR
ATOM    580 HA   ASP    37      39.777  32.119  47.338  1.00  0.00      5DFR
ATOM    581 CB   ASP    37      38.442  30.814  48.276  1.00  0.00      5DFR
ATOM    582 HB1  ASP    37      37.795  31.453  48.876  1.00  0.00      5DFR
ATOM    583 HB2  ASP    37      37.878  29.924  47.998  1.00  0.00      5DFR
ATOM    584 CG   ASP    37      39.625  30.286  49.114  1.00  0.00      5DFR
ATOM    585 OD1  ASP    37      39.633  29.098  49.449  1.00  0.00      5DFR
ATOM    586 OD2  ASP    37      40.556  31.043  49.548  1.00  0.00      5DFR
ATOM    587 C    ASP    37      39.455  30.632  45.904  1.00  0.00      5DFR
ATOM    588 O    ASP    37      40.177  29.720  46.274  1.00  0.00      5DFR
ATOM    589 N    LYS    38      39.051  30.736  44.653  1.00  0.00      5DFR
ATOM    590 HN   LYS    38      38.380  31.460  44.441  1.00  0.00      5DFR
ATOM    591 CA   LYS    38      39.449  29.852  43.508  1.00  0.00      5DFR
ATOM    592 HA   LYS    38      40.024  28.982  43.825  1.00  0.00      5DFR
ATOM    593 CB   LYS    38      38.149  29.413  42.859  1.00  0.00      5DFR
ATOM    594 HB1  LYS    38      37.508  30.286  42.736  1.00  0.00      5DFR
ATOM    595 HB2  LYS    38      38.310  29.076  41.835  1.00  0.00      5DFR
ATOM    596 CG   LYS    38      37.398  28.370  43.701  1.00  0.00      5DFR
ATOM    597 HG2  LYS    38      38.024  27.483  43.607  1.00  0.00      5DFR
ATOM    598 HG1  LYS    38      37.456  28.668  44.748  1.00  0.00      5DFR
ATOM    599 CD   LYS    38      35.946  28.161  43.297  1.00  0.00      5DFR
ATOM    600 HD1  LYS    38      35.545  29.169  43.405  1.00  0.00      5DFR
ATOM    601 HD2  LYS    38      35.903  27.882  42.244  1.00  0.00      5DFR
ATOM    602 CE   LYS    38      35.218  27.168  44.164  1.00  0.00      5DFR
ATOM    603 HE1  LYS    38      35.629  26.158  44.160  1.00  0.00      5DFR
ATOM    604 HE2  LYS    38      35.310  27.508  45.195  1.00  0.00      5DFR
ATOM    605 NZ   LYS    38      33.752  27.166  43.857  1.00  0.00      5DFR
ATOM    606 HZ1  LYS    38      33.441  26.557  43.114  1.00  0.00      5DFR
ATOM    607 HZ2  LYS    38      33.430  28.112  43.710  1.00  0.00      5DFR
ATOM    608 HZ3  LYS    38      33.171  26.851  44.621  1.00  0.00      5DFR
ATOM    609 C    LYS    38      40.296  30.615  42.510  1.00  0.00      5DFR
ATOM    610 O    LYS    38      40.315  31.868  42.524  1.00  0.00      5DFR
ATOM    611 N    PRO    39      40.992  29.947  41.575  1.00  0.00      5DFR
ATOM    612 CD   PRO    39      41.598  28.632  41.668  1.00  0.00      5DFR
ATOM    613 HD1  PRO    39      42.458  28.652  42.339  1.00  0.00      5DFR
ATOM    614 HD2  PRO    39      40.898  27.871  42.012  1.00  0.00      5DFR
ATOM    615 CG   PRO    39      42.208  28.331  40.328  1.00  0.00      5DFR
ATOM    616 HG1  PRO    39      43.152  27.845  40.572  1.00  0.00      5DFR
ATOM    617 HG2  PRO    39      41.571  27.661  39.750  1.00  0.00      5DFR
ATOM    618 CB   PRO    39      42.401  29.688  39.632  1.00  0.00      5DFR
ATOM    619 HB1  PRO    39      42.103  29.587  38.588  1.00  0.00      5DFR
ATOM    620 HB2  PRO    39      43.441  30.015  39.664  1.00  0.00      5DFR
ATOM    621 CA   PRO    39      41.438  30.665  40.364  1.00  0.00      5DFR
ATOM    622 HA   PRO    39      41.973  31.540  40.732  1.00  0.00      5DFR
ATOM    623 C    PRO    39      40.330  31.078  39.389  1.00  0.00      5DFR
ATOM    624 O    PRO    39      39.429  30.222  39.147  1.00  0.00      5DFR
ATOM    625 N    VAL    40      40.409  32.283  38.797  1.00  0.00      5DFR
ATOM    626 HN   VAL    40      41.246  32.817  38.985  1.00  0.00      5DFR
ATOM    627 CA   VAL    40      39.622  32.851  37.694  1.00  0.00      5DFR
ATOM    628 HA   VAL    40      38.909  32.129  37.295  1.00  0.00      5DFR
ATOM    629 CB   VAL    40      38.707  34.018  38.088  1.00  0.00      5DFR
ATOM    630 HB   VAL    40      38.326  34.443  37.159  1.00  0.00      5DFR
ATOM    631 CG1  VAL    40      37.526  33.591  38.920  1.00  0.00      5DFR
ATOM    632 HG11 VAL    40      37.867  33.228  39.890  1.00  0.00      5DFR
ATOM    633 HG12 VAL    40      36.925  32.852  38.391  1.00  0.00      5DFR
ATOM    634 HG13 VAL    40      36.991  34.529  39.067  1.00  0.00      5DFR
ATOM    635 CG2  VAL    40      39.584  35.081  38.743  1.00  0.00      5DFR
ATOM    636 HG21 VAL    40      40.418  35.380  38.107  1.00  0.00      5DFR
ATOM    637 HG22 VAL    40      39.882  34.715  39.725  1.00  0.00      5DFR
ATOM    638 HG23 VAL    40      38.977  35.979  38.854  1.00  0.00      5DFR
ATOM    639 C    VAL    40      40.587  33.088  36.480  1.00  0.00      5DFR
ATOM    640 O    VAL    40      41.399  34.010  36.408  1.00  0.00      5DFR
ATOM    641 N    ILE    41      40.456  32.187  35.471  1.00  0.00      5DFR
ATOM    642 HN   ILE    41      39.777  31.442  35.528  1.00  0.00      5DFR
ATOM    643 CA   ILE    41      41.204  32.399  34.237  1.00  0.00      5DFR
ATOM    644 HA   ILE    41      42.082  32.976  34.527  1.00  0.00      5DFR
ATOM    645 CB   ILE    41      41.711  31.030  33.664  1.00  0.00      5DFR
ATOM    646 HB   ILE    41      40.941  30.452  33.153  1.00  0.00      5DFR
ATOM    647 CG2  ILE    41      42.672  31.416  32.515  1.00  0.00      5DFR
ATOM    648 HG21 ILE    41      43.362  32.238  32.709  1.00  0.00      5DFR
ATOM    649 HG22 ILE    41      41.964  31.739  31.753  1.00  0.00      5DFR
ATOM    650 HG23 ILE    41      43.163  30.603  31.980  1.00  0.00      5DFR
ATOM    651 CG1  ILE    41      42.208  30.004  34.702  1.00  0.00      5DFR
ATOM    652 HG11 ILE    41      43.149  30.307  35.159  1.00  0.00      5DFR
ATOM    653 HG12 ILE    41      41.557  30.042  35.576  1.00  0.00      5DFR
ATOM    654 CD   ILE    41      42.455  28.599  34.098  1.00  0.00      5DFR
ATOM    655 HD1  ILE    41      43.027  28.632  33.171  1.00  0.00      5DFR
ATOM    656 HD2  ILE    41      41.518  28.130  33.797  1.00  0.00      5DFR
ATOM    657 HD3  ILE    41      43.001  27.991  34.819  1.00  0.00      5DFR
ATOM    658 C    ILE    41      40.372  33.260  33.218  1.00  0.00      5DFR
ATOM    659 O    ILE    41      39.218  32.988  32.880  1.00  0.00      5DFR
ATOM    660 N    MET    42      41.137  34.260  32.786  1.00  0.00      5DFR
ATOM    661 HN   MET    42      42.078  34.295  33.150  1.00  0.00      5DFR
ATOM    662 CA   MET    42      40.670  35.120  31.760  1.00  0.00      5DFR
ATOM    663 HA   MET    42      39.808  34.638  31.300  1.00  0.00      5DFR
ATOM    664 CB   MET    42      40.127  36.478  32.359  1.00  0.00      5DFR
ATOM    665 HB1  MET    42      39.390  36.959  31.715  1.00  0.00      5DFR
ATOM    666 HB2  MET    42      39.640  36.289  33.316  1.00  0.00      5DFR
ATOM    667 CG   MET    42      41.235  37.507  32.624  1.00  0.00      5DFR
ATOM    668 HG1  MET    42      42.069  37.000  33.109  1.00  0.00      5DFR
ATOM    669 HG2  MET    42      41.522  37.968  31.679  1.00  0.00      5DFR
ATOM    670 SD   MET    42      40.655  38.874  33.734  1.00  0.00      5DFR
ATOM    671 CE   MET    42      41.195  38.176  35.318  1.00  0.00      5DFR
ATOM    672 HE1  MET    42      42.244  38.403  35.504  1.00  0.00      5DFR
ATOM    673 HE2  MET    42      40.980  37.109  35.362  1.00  0.00      5DFR
ATOM    674 HE3  MET    42      40.659  38.711  36.102  1.00  0.00      5DFR
ATOM    675 C    MET    42      41.606  35.158  30.545  1.00  0.00      5DFR
ATOM    676 O    MET    42      42.651  34.478  30.493  1.00  0.00      5DFR
ATOM    677 N    GLY    43      41.265  35.977  29.548  1.00  0.00      5DFR
ATOM    678 HN   GLY    43      40.549  36.655  29.764  1.00  0.00      5DFR
ATOM    679 CA   GLY    43      42.169  36.243  28.441  1.00  0.00      5DFR
ATOM    680 HA1  GLY    43      43.082  35.650  28.492  1.00  0.00      5DFR
ATOM    681 HA2  GLY    43      41.793  35.898  27.478  1.00  0.00      5DFR
ATOM    682 C    GLY    43      42.567  37.728  28.215  1.00  0.00      5DFR
ATOM    683 O    GLY    43      42.084  38.611  28.921  1.00  0.00      5DFR
ATOM    684 N    ARG    44      43.308  37.985  27.127  1.00  0.00      5DFR
ATOM    685 HN   ARG    44      43.517  37.199  26.528  1.00  0.00      5DFR
ATOM    686 CA   ARG    44      43.679  39.346  26.706  1.00  0.00      5DFR
ATOM    687 HA   ARG    44      44.376  39.821  27.396  1.00  0.00      5DFR
ATOM    688 CB   ARG    44      44.429  39.261  25.342  1.00  0.00      5DFR
ATOM    689 HB1  ARG    44      45.280  38.596  25.485  1.00  0.00      5DFR
ATOM    690 HB2  ARG    44      43.706  38.731  24.721  1.00  0.00      5DFR
ATOM    691 CG   ARG    44      44.972  40.620  24.822  1.00  0.00      5DFR
ATOM    692 HG1  ARG    44      44.990  41.375  25.608  1.00  0.00      5DFR
ATOM    693 HG2  ARG    44      46.037  40.513  24.620  1.00  0.00      5DFR
ATOM    694 CD   ARG    44      44.235  41.268  23.631  1.00  0.00      5DFR
ATOM    695 HD1  ARG    44      43.171  41.445  23.788  1.00  0.00      5DFR
ATOM    696 HD2  ARG    44      44.624  42.286  23.590  1.00  0.00      5DFR
ATOM    697 NE   ARG    44      44.319  40.528  22.342  1.00  0.00      5DFR
ATOM    698 HE   ARG    44      43.614  39.930  21.935  1.00  0.00      5DFR
ATOM    699 CZ   ARG    44      45.278  40.676  21.463  1.00  0.00      5DFR
ATOM    700 NH1  ARG    44      46.246  41.522  21.625  1.00  0.00      5DFR
ATOM    701 HH11 ARG    44      46.992  41.506  20.944  1.00  0.00      5DFR
ATOM    702 HH12 ARG    44      46.427  41.848  22.564  1.00  0.00      5DFR
ATOM    703 NH2  ARG    44      45.241  40.024  20.343  1.00  0.00      5DFR
ATOM    704 HH21 ARG    44      44.700  39.171  20.350  1.00  0.00      5DFR
ATOM    705 HH22 ARG    44      45.952  40.119  19.632  1.00  0.00      5DFR
ATOM    706 C    ARG    44      42.450  40.277  26.662  1.00  0.00      5DFR
ATOM    707 O    ARG    44      42.356  41.321  27.280  1.00  0.00      5DFR
ATOM    708 N    HID    45      41.586  39.967  25.758  1.00  0.00      5DFR
ATOM    709 HN   HID    45      41.693  39.004  25.475  1.00  0.00      5DFR
ATOM    710 CA   HID    45      40.416  40.749  25.500  1.00  0.00      5DFR
ATOM    711 HA   HID    45      40.656  41.721  25.071  1.00  0.00      5DFR
ATOM    712 CB   HID    45      39.497  39.994  24.491  1.00  0.00      5DFR
ATOM    713 HB1  HID    45      39.100  39.106  24.983  1.00  0.00      5DFR
ATOM    714 HB2  HID    45      38.592  40.593  24.381  1.00  0.00      5DFR
ATOM    715 CG   HID    45      40.038  39.607  23.141  1.00  0.00      5DFR
ATOM    716 ND1  HID    45      40.300  40.451  22.076  1.00  0.00      5DFR
ATOM    717 HD1  HID    45      40.326  41.461  22.060  1.00  0.00      5DFR
ATOM    718 CE1  HID    45      40.344  39.683  20.967  1.00  0.00      5DFR
ATOM    719 HE1  HID    45      40.432  39.995  19.937  1.00  0.00      5DFR
ATOM    720 NE2  HID    45      40.137  38.413  21.279  1.00  0.00      5DFR
ATOM    721 CD2  HID    45      39.893  38.348  22.652  1.00  0.00      5DFR
ATOM    722 HD2  HID    45      39.358  37.569  23.174  1.00  0.00      5DFR
ATOM    723 C    HID    45      39.609  40.979  26.797  1.00  0.00      5DFR
ATOM    724 O    HID    45      39.065  42.073  26.913  1.00  0.00      5DFR
ATOM    725 N    THR    46      39.473  40.059  27.746  1.00  0.00      5DFR
ATOM    726 HN   THR    46      39.903  39.160  27.581  1.00  0.00      5DFR
ATOM    727 CA   THR    46      38.881  40.356  29.128  1.00  0.00      5DFR
ATOM    728 HA   THR    46      37.910  40.778  28.870  1.00  0.00      5DFR
ATOM    729 CB   THR    46      38.753  39.118  30.069  1.00  0.00      5DFR
ATOM    730 HB   THR    46      39.483  39.160  30.877  1.00  0.00      5DFR
ATOM    731 CG2  THR    46      37.361  39.009  30.747  1.00  0.00      5DFR
ATOM    732 HG21 THR    46      36.607  38.814  29.985  1.00  0.00      5DFR
ATOM    733 HG22 THR    46      37.060  39.935  31.238  1.00  0.00      5DFR
ATOM    734 HG23 THR    46      37.345  38.137  31.400  1.00  0.00      5DFR
ATOM    735 OG1  THR    46      38.919  37.960  29.344  1.00  0.00      5DFR
ATOM    736 HG1  THR    46      38.211  37.359  29.587  1.00  0.00      5DFR
ATOM    737 C    THR    46      39.692  41.444  29.892  1.00  0.00      5DFR
ATOM    738 O    THR    46      39.054  42.402  30.299  1.00  0.00      5DFR
ATOM    739 N    TRP    47      40.973  41.158  30.155  1.00  0.00      5DFR
ATOM    740 HN   TRP    47      41.327  40.297  29.762  1.00  0.00      5DFR
ATOM    741 CA   TRP    47      41.855  42.035  30.921  1.00  0.00      5DFR
ATOM    742 HA   TRP    47      41.462  42.033  31.937  1.00  0.00      5DFR
ATOM    743 CB   TRP    47      43.279  41.419  30.815  1.00  0.00      5DFR
ATOM    744 HB1  TRP    47      43.196  40.414  31.229  1.00  0.00      5DFR
ATOM    745 HB2  TRP    47      43.605  41.339  29.778  1.00  0.00      5DFR
ATOM    746 CG   TRP    47      44.295  42.118  31.599  1.00  0.00      5DFR
ATOM    747 CD1  TRP    47      45.434  42.701  31.052  1.00  0.00      5DFR
ATOM    748 HD1  TRP    47      45.683  42.717  30.001  1.00  0.00      5DFR
ATOM    749 NE1  TRP    47      45.986  43.423  32.010  1.00  0.00      5DFR
ATOM    750 HE1  TRP    47      46.839  43.951  31.892  1.00  0.00      5DFR
ATOM    751 CE2  TRP    47      45.584  43.049  33.295  1.00  0.00      5DFR
ATOM    752 CZ2  TRP    47      46.079  43.218  34.601  1.00  0.00      5DFR
ATOM    753 HZ2  TRP    47      46.917  43.880  34.762  1.00  0.00      5DFR
ATOM    754 CH2  TRP    47      45.359  42.659  35.706  1.00  0.00      5DFR
ATOM    755 HH2  TRP    47      45.672  42.866  36.718  1.00  0.00      5DFR
ATOM    756 CZ3  TRP    47      44.195  41.897  35.452  1.00  0.00      5DFR
ATOM    757 HZ3  TRP    47      43.680  41.463  36.296  1.00  0.00      5DFR
ATOM    758 CE3  TRP    47      43.773  41.684  34.152  1.00  0.00      5DFR
ATOM    759 HE3  TRP    47      43.010  40.962  33.903  1.00  0.00      5DFR
ATOM    760 CD2  TRP    47      44.432  42.262  33.033  1.00  0.00      5DFR
ATOM    761 C    TRP    47      41.891  43.508  30.427  1.00  0.00      5DFR
ATOM    762 O    TRP    47      42.160  44.392  31.205  1.00  0.00      5DFR
ATOM    763 N    GLU    48      41.621  43.786  29.134  1.00  0.00      5DFR
ATOM    764 HN   GLU    48      41.499  43.015  28.493  1.00  0.00      5DFR
ATOM    765 CA   GLU    48      41.667  45.212  28.651  1.00  0.00      5DFR
ATOM    766 HA   GLU    48      42.604  45.661  28.979  1.00  0.00      5DFR
ATOM    767 CB   GLU    48      41.534  45.378  27.103  1.00  0.00      5DFR
ATOM    768 HB1  GLU    48      40.896  44.596  26.691  1.00  0.00      5DFR
ATOM    769 HB2  GLU    48      41.179  46.368  26.819  1.00  0.00      5DFR
ATOM    770 CG   GLU    48      42.950  45.372  26.441  1.00  0.00      5DFR
ATOM    771 HG1  GLU    48      43.399  46.319  26.739  1.00  0.00      5DFR
ATOM    772 HG2  GLU    48      43.494  44.507  26.820  1.00  0.00      5DFR
ATOM    773 CD   GLU    48      42.979  45.157  24.946  1.00  0.00      5DFR
ATOM    774 OE1  GLU    48      41.854  44.944  24.356  1.00  0.00      5DFR
ATOM    775 OE2  GLU    48      44.034  45.360  24.333  1.00  0.00      5DFR
ATOM    776 C    GLU    48      40.492  45.923  29.326  1.00  0.00      5DFR
ATOM    777 O    GLU    48      40.611  47.132  29.516  1.00  0.00      5DFR
ATOM    778 N    SER    49      39.370  45.229  29.638  1.00  0.00      5DFR
ATOM    779 HN   SER    49      39.358  44.257  29.363  1.00  0.00      5DFR
ATOM    780 CA   SER    49      38.189  45.859  30.246  1.00  0.00      5DFR
ATOM    781 HA   SER    49      38.110  46.879  29.868  1.00  0.00      5DFR
ATOM    782 CB   SER    49      36.915  45.225  29.758  1.00  0.00      5DFR
ATOM    783 HB1  SER    49      36.058  45.798  30.113  1.00  0.00      5DFR
ATOM    784 HB2  SER    49      36.867  45.202  28.670  1.00  0.00      5DFR
ATOM    785 OG   SER    49      36.709  43.918  30.208  1.00  0.00      5DFR
ATOM    786 HG1  SER    49      37.574  43.524  30.343  1.00  0.00      5DFR
ATOM    787 C    SER    49      38.275  46.016  31.798  1.00  0.00      5DFR
ATOM    788 O    SER    49      37.482  46.653  32.518  1.00  0.00      5DFR
ATOM    789 N    ILE    50      39.251  45.342  32.402  1.00  0.00      5DFR
ATOM    790 HN   ILE    50      39.870  44.823  31.795  1.00  0.00      5DFR
ATOM    791 CA   ILE    50      39.409  45.036  33.837  1.00  0.00      5DFR
ATOM    792 HA   ILE    50      38.552  45.435  34.380  1.00  0.00      5DFR
ATOM    793 CB   ILE    50      39.357  43.539  34.201  1.00  0.00      5DFR
ATOM    794 HB   ILE    50      40.129  42.932  33.728  1.00  0.00      5DFR
ATOM    795 CG2  ILE    50      39.342  43.410  35.770  1.00  0.00      5DFR
ATOM    796 HG21 ILE    50      38.398  43.718  36.218  1.00  0.00      5DFR
ATOM    797 HG22 ILE    50      40.185  43.937  36.216  1.00  0.00      5DFR
ATOM    798 HG23 ILE    50      39.383  42.338  35.967  1.00  0.00      5DFR
ATOM    799 CG1  ILE    50      38.063  43.005  33.604  1.00  0.00      5DFR
ATOM    800 HG11 ILE    50      37.154  43.459  33.998  1.00  0.00      5DFR
ATOM    801 HG12 ILE    50      37.969  43.251  32.546  1.00  0.00      5DFR
ATOM    802 CD   ILE    50      38.034  41.490  33.651  1.00  0.00      5DFR
ATOM    803 HD1  ILE    50      38.045  41.021  34.635  1.00  0.00      5DFR
ATOM    804 HD2  ILE    50      38.859  41.136  33.033  1.00  0.00      5DFR
ATOM    805 HD3  ILE    50      37.116  41.118  33.195  1.00  0.00      5DFR
ATOM    806 C    ILE    50      40.715  45.591  34.459  1.00  0.00      5DFR
ATOM    807 O    ILE    50      40.617  46.332  35.422  1.00  0.00      5DFR
ATOM    808 N    GLY    51      41.890  45.081  34.061  1.00  0.00      5DFR
ATOM    809 HN   GLY    51      41.872  44.497  33.237  1.00  0.00      5DFR
ATOM    810 CA   GLY    51      43.182  45.765  34.343  1.00  0.00      5DFR
ATOM    811 HA1  GLY    51      43.926  45.332  33.675  1.00  0.00      5DFR
ATOM    812 HA2  GLY    51      43.003  46.803  34.064  1.00  0.00      5DFR
ATOM    813 C    GLY    51      43.653  45.643  35.788  1.00  0.00      5DFR
ATOM    814 O    GLY    51      44.763  46.147  36.066  1.00  0.00      5DFR
ATOM    815 N    ARG    52      42.831  45.063  36.716  1.00  0.00      5DFR
ATOM    816 HN   ARG    52      42.042  44.581  36.310  1.00  0.00      5DFR
ATOM    817 CA   ARG    52      43.296  44.692  38.091  1.00  0.00      5DFR
ATOM    818 HA   ARG    52      44.384  44.727  38.152  1.00  0.00      5DFR
ATOM    819 CB   ARG    52      42.744  45.709  39.060  1.00  0.00      5DFR
ATOM    820 HB1  ARG    52      43.377  45.692  39.947  1.00  0.00      5DFR
ATOM    821 HB2  ARG    52      42.991  46.688  38.651  1.00  0.00      5DFR
ATOM    822 CG   ARG    52      41.278  45.791  39.509  1.00  0.00      5DFR
ATOM    823 HG1  ARG    52      41.010  44.919  40.105  1.00  0.00      5DFR
ATOM    824 HG2  ARG    52      41.301  46.718  40.081  1.00  0.00      5DFR
ATOM    825 CD   ARG    52      40.264  45.946  38.335  1.00  0.00      5DFR
ATOM    826 HD1  ARG    52      40.634  46.757  37.708  1.00  0.00      5DFR
ATOM    827 HD2  ARG    52      40.267  44.938  37.919  1.00  0.00      5DFR
ATOM    828 NE   ARG    52      38.845  46.231  38.735  1.00  0.00      5DFR
ATOM    829 HE   ARG    52      38.728  46.357  39.730  1.00  0.00      5DFR
ATOM    830 CZ   ARG    52      37.832  46.574  37.992  1.00  0.00      5DFR
ATOM    831 NH1  ARG    52      36.728  46.990  38.523  1.00  0.00      5DFR
ATOM    832 HH11 ARG    52      36.542  46.965  39.515  1.00  0.00      5DFR
ATOM    833 HH12 ARG    52      36.082  47.367  37.845  1.00  0.00      5DFR
ATOM    834 NH2  ARG    52      37.926  46.495  36.679  1.00  0.00      5DFR
ATOM    835 HH21 ARG    52      38.800  46.267  36.228  1.00  0.00      5DFR
ATOM    836 HH22 ARG    52      37.043  46.566  36.193  1.00  0.00      5DFR
ATOM    837 C    ARG    52      42.887  43.273  38.476  1.00  0.00      5DFR
ATOM    838 O    ARG    52      41.895  42.760  37.941  1.00  0.00      5DFR
ATOM    839 N    PRO    53      43.596  42.638  39.509  1.00  0.00      5DFR
ATOM    840 CD   PRO    53      44.882  43.086  40.234  1.00  0.00      5DFR
ATOM    841 HD1  PRO    53      45.687  42.832  39.543  1.00  0.00      5DFR
ATOM    842 HD2  PRO    53      44.861  44.143  40.498  1.00  0.00      5DFR
ATOM    843 CG   PRO    53      44.881  42.153  41.502  1.00  0.00      5DFR
ATOM    844 HG1  PRO    53      45.869  41.935  41.907  1.00  0.00      5DFR
ATOM    845 HG2  PRO    53      44.206  42.580  42.244  1.00  0.00      5DFR
ATOM    846 CB   PRO    53      44.206  40.912  41.031  1.00  0.00      5DFR
ATOM    847 HB1  PRO    53      43.692  40.414  41.853  1.00  0.00      5DFR
ATOM    848 HB2  PRO    53      44.892  40.237  40.520  1.00  0.00      5DFR
ATOM    849 CA   PRO    53      43.154  41.297  39.973  1.00  0.00      5DFR
ATOM    850 HA   PRO    53      43.187  40.613  39.125  1.00  0.00      5DFR
ATOM    851 C    PRO    53      41.779  41.463  40.622  1.00  0.00      5DFR
ATOM    852 O    PRO    53      41.598  42.261  41.542  1.00  0.00      5DFR
ATOM    853 N    LEU    54      40.868  40.683  40.126  1.00  0.00      5DFR
ATOM    854 HN   LEU    54      41.057  40.148  39.290  1.00  0.00      5DFR
ATOM    855 CA   LEU    54      39.578  40.466  40.814  1.00  0.00      5DFR
ATOM    856 HA   LEU    54      39.011  41.393  40.901  1.00  0.00      5DFR
ATOM    857 CB   LEU    54      38.697  39.393  40.137  1.00  0.00      5DFR
ATOM    858 HB1  LEU    54      39.167  38.416  40.254  1.00  0.00      5DFR
ATOM    859 HB2  LEU    54      37.698  39.464  40.565  1.00  0.00      5DFR
ATOM    860 CG   LEU    54      38.459  39.622  38.651  1.00  0.00      5DFR
ATOM    861 HG   LEU    54      39.373  39.430  38.089  1.00  0.00      5DFR
ATOM    862 CD1  LEU    54      37.446  38.614  38.107  1.00  0.00      5DFR
ATOM    863 HD11 LEU    54      37.530  37.594  38.484  1.00  0.00      5DFR
ATOM    864 HD12 LEU    54      37.487  38.548  37.019  1.00  0.00      5DFR
ATOM    865 HD13 LEU    54      36.472  38.989  38.421  1.00  0.00      5DFR
ATOM    866 CD2  LEU    54      38.026  41.063  38.274  1.00  0.00      5DFR
ATOM    867 HD21 LEU    54      38.840  41.777  38.398  1.00  0.00      5DFR
ATOM    868 HD22 LEU    54      37.151  41.403  38.828  1.00  0.00      5DFR
ATOM    869 HD23 LEU    54      37.774  40.896  37.227  1.00  0.00      5DFR
ATOM    870 C    LEU    54      39.913  39.998  42.260  1.00  0.00      5DFR
ATOM    871 O    LEU    54      40.361  38.889  42.424  1.00  0.00      5DFR
ATOM    872 N    PRO    55      39.708  40.860  43.262  1.00  0.00      5DFR
ATOM    873 CD   PRO    55      39.134  42.212  43.223  1.00  0.00      5DFR
ATOM    874 HD1  PRO    55      39.390  42.771  42.323  1.00  0.00      5DFR
ATOM    875 HD2  PRO    55      38.060  42.033  43.279  1.00  0.00      5DFR
ATOM    876 CG   PRO    55      39.626  42.866  44.563  1.00  0.00      5DFR
ATOM    877 HG1  PRO    55      40.658  43.206  44.478  1.00  0.00      5DFR
ATOM    878 HG2  PRO    55      39.000  43.664  44.961  1.00  0.00      5DFR
ATOM    879 CB   PRO    55      39.636  41.663  45.521  1.00  0.00      5DFR
ATOM    880 HB1  PRO    55      38.612  41.526  45.867  1.00  0.00      5DFR
ATOM    881 HB2  PRO    55      40.319  41.773  46.363  1.00  0.00      5DFR
ATOM    882 CA   PRO    55      40.071  40.497  44.645  1.00  0.00      5DFR
ATOM    883 HA   PRO    55      41.160  40.458  44.621  1.00  0.00      5DFR
ATOM    884 C    PRO    55      39.463  39.201  45.181  1.00  0.00      5DFR
ATOM    885 O    PRO    55      38.435  38.762  44.728  1.00  0.00      5DFR
ATOM    886 N    GLY    56      40.247  38.614  46.069  1.00  0.00      5DFR
ATOM    887 HN   GLY    56      40.995  39.188  46.430  1.00  0.00      5DFR
ATOM    888 CA   GLY    56      39.847  37.423  46.769  1.00  0.00      5DFR
ATOM    889 HA1  GLY    56      40.370  37.378  47.724  1.00  0.00      5DFR
ATOM    890 HA2  GLY    56      38.778  37.362  46.971  1.00  0.00      5DFR
ATOM    891 C    GLY    56      40.298  36.150  46.046  1.00  0.00      5DFR
ATOM    892 O    GLY    56      40.108  35.027  46.589  1.00  0.00      5DFR
ATOM    893 N    ARG    57      40.748  36.246  44.780  1.00  0.00      5DFR
ATOM    894 HN   ARG    57      40.859  37.168  44.382  1.00  0.00      5DFR
ATOM    895 CA   ARG    57      40.685  35.183  43.708  1.00  0.00      5DFR
ATOM    896 HA   ARG    57      40.656  34.218  44.213  1.00  0.00      5DFR
ATOM    897 CB   ARG    57      39.423  35.449  42.823  1.00  0.00      5DFR
ATOM    898 HB1  ARG    57      39.593  36.311  42.178  1.00  0.00      5DFR
ATOM    899 HB2  ARG    57      39.277  34.570  42.194  1.00  0.00      5DFR
ATOM    900 CG   ARG    57      38.048  35.549  43.578  1.00  0.00      5DFR
ATOM    901 HG1  ARG    57      37.963  34.597  44.102  1.00  0.00      5DFR
ATOM    902 HG2  ARG    57      38.072  36.139  44.494  1.00  0.00      5DFR
ATOM    903 CD   ARG    57      36.813  35.949  42.752  1.00  0.00      5DFR
ATOM    904 HD1  ARG    57      36.910  35.699  41.695  1.00  0.00      5DFR
ATOM    905 HD2  ARG    57      35.913  35.470  43.138  1.00  0.00      5DFR
ATOM    906 NE   ARG    57      36.648  37.387  42.901  1.00  0.00      5DFR
ATOM    907 HE   ARG    57      37.112  37.805  43.695  1.00  0.00      5DFR
ATOM    908 CZ   ARG    57      35.581  38.086  42.405  1.00  0.00      5DFR
ATOM    909 NH1  ARG    57      34.717  37.599  41.604  1.00  0.00      5DFR
ATOM    910 HH11 ARG    57      34.724  36.624  41.340  1.00  0.00      5DFR
ATOM    911 HH12 ARG    57      33.933  38.151  41.286  1.00  0.00      5DFR
ATOM    912 NH2  ARG    57      35.294  39.303  42.793  1.00  0.00      5DFR
ATOM    913 HH21 ARG    57      34.434  39.721  42.470  1.00  0.00      5DFR
ATOM    914 HH22 ARG    57      35.951  39.783  43.391  1.00  0.00      5DFR
ATOM    915 C    ARG    57      42.050  35.165  42.919  1.00  0.00      5DFR
ATOM    916 O    ARG    57      42.725  36.194  42.695  1.00  0.00      5DFR
ATOM    917 N    LYS    58      42.483  33.960  42.483  1.00  0.00      5DFR
ATOM    918 HN   LYS    58      41.885  33.204  42.784  1.00  0.00      5DFR
ATOM    919 CA   LYS    58      43.743  33.780  41.771  1.00  0.00      5DFR
ATOM    920 HA   LYS    58      44.434  34.489  42.228  1.00  0.00      5DFR
ATOM    921 CB   LYS    58      44.368  32.381  41.878  1.00  0.00      5DFR
ATOM    922 HB1  LYS    58      43.573  31.653  42.044  1.00  0.00      5DFR
ATOM    923 HB2  LYS    58      44.996  32.124  41.026  1.00  0.00      5DFR
ATOM    924 CG   LYS    58      45.362  32.406  43.060  1.00  0.00      5DFR
ATOM    925 HG1  LYS    58      46.051  33.218  42.829  1.00  0.00      5DFR
ATOM    926 HG2  LYS    58      44.862  32.600  44.009  1.00  0.00      5DFR
ATOM    927 CD   LYS    58      46.071  31.056  43.235  1.00  0.00      5DFR
ATOM    928 HD1  LYS    58      46.328  30.915  44.284  1.00  0.00      5DFR
ATOM    929 HD2  LYS    58      45.412  30.250  42.909  1.00  0.00      5DFR
ATOM    930 CE   LYS    58      47.373  31.171  42.456  1.00  0.00      5DFR
ATOM    931 HE1  LYS    58      47.139  31.160  41.391  1.00  0.00      5DFR
ATOM    932 HE2  LYS    58      47.784  32.178  42.533  1.00  0.00      5DFR
ATOM    933 NZ   LYS    58      48.434  30.186  42.773  1.00  0.00      5DFR
ATOM    934 HZ1  LYS    58      48.011  29.293  42.984  1.00  0.00      5DFR
ATOM    935 HZ2  LYS    58      48.901  30.561  43.586  1.00  0.00      5DFR
ATOM    936 HZ3  LYS    58      49.062  30.089  41.989  1.00  0.00      5DFR
ATOM    937 C    LYS    58      43.594  34.214  40.325  1.00  0.00      5DFR
ATOM    938 O    LYS    58      42.832  33.554  39.616  1.00  0.00      5DFR
ATOM    939 N    ASN    59      44.159  35.349  39.858  1.00  0.00      5DFR
ATOM    940 HN   ASN    59      44.853  35.884  40.360  1.00  0.00      5DFR
ATOM    941 CA   ASN    59      43.943  35.898  38.492  1.00  0.00      5DFR
ATOM    942 HA   ASN    59      42.953  35.597  38.150  1.00  0.00      5DFR
ATOM    943 CB   ASN    59      43.961  37.438  38.543  1.00  0.00      5DFR
ATOM    944 HB1  ASN    59      44.690  37.707  39.308  1.00  0.00      5DFR
ATOM    945 HB2  ASN    59      44.100  37.793  37.522  1.00  0.00      5DFR
ATOM    946 CG   ASN    59      42.662  37.983  39.054  1.00  0.00      5DFR
ATOM    947 OD1  ASN    59      41.994  38.773  38.435  1.00  0.00      5DFR
ATOM    948 ND2  ASN    59      42.331  37.730  40.280  1.00  0.00      5DFR
ATOM    949 HD21 ASN    59      41.520  38.160  40.703  1.00  0.00      5DFR
ATOM    950 HD22 ASN    59      42.936  37.101  40.788  1.00  0.00      5DFR
ATOM    951 C    ASN    59      44.969  35.367  37.503  1.00  0.00      5DFR
ATOM    952 O    ASN    59      46.184  35.414  37.717  1.00  0.00      5DFR
ATOM    953 N    ILE    60      44.541  34.749  36.400  1.00  0.00      5DFR
ATOM    954 HN   ILE    60      43.594  34.428  36.257  1.00  0.00      5DFR
ATOM    955 CA   ILE    60      45.492  34.138  35.421  1.00  0.00      5DFR
ATOM    956 HA   ILE    60      46.525  34.433  35.601  1.00  0.00      5DFR
ATOM    957 CB   ILE    60      45.441  32.559  35.454  1.00  0.00      5DFR
ATOM    958 HB   ILE    60      44.443  32.289  35.108  1.00  0.00      5DFR
ATOM    959 CG2  ILE    60      46.367  31.855  34.441  1.00  0.00      5DFR
ATOM    960 HG21 ILE    60      47.412  32.159  34.510  1.00  0.00      5DFR
ATOM    961 HG22 ILE    60      45.927  32.159  33.492  1.00  0.00      5DFR
ATOM    962 HG23 ILE    60      46.163  30.785  34.428  1.00  0.00      5DFR
ATOM    963 CG1  ILE    60      45.698  32.017  36.865  1.00  0.00      5DFR
ATOM    964 HG11 ILE    60      46.737  32.275  37.071  1.00  0.00      5DFR
ATOM    965 HG12 ILE    60      45.081  32.519  37.610  1.00  0.00      5DFR
ATOM    966 CD   ILE    60      45.549  30.507  37.181  1.00  0.00      5DFR
ATOM    967 HD1  ILE    60      46.208  29.893  36.567  1.00  0.00      5DFR
ATOM    968 HD2  ILE    60      44.510  30.199  37.068  1.00  0.00      5DFR
ATOM    969 HD3  ILE    60      45.706  30.420  38.256  1.00  0.00      5DFR
ATOM    970 C    ILE    60      45.076  34.569  33.972  1.00  0.00      5DFR
ATOM    971 O    ILE    60      43.912  34.592  33.642  1.00  0.00      5DFR
ATOM    972 N    ILE    61      45.998  35.102  33.160  1.00  0.00      5DFR
ATOM    973 HN   ILE    61      46.956  34.991  33.463  1.00  0.00      5DFR
ATOM    974 CA   ILE    61      45.714  35.889  31.984  1.00  0.00      5DFR
ATOM    975 HA   ILE    61      44.640  35.967  31.816  1.00  0.00      5DFR
ATOM    976 CB   ILE    61      46.244  37.346  32.078  1.00  0.00      5DFR
ATOM    977 HB   ILE    61      47.333  37.298  32.091  1.00  0.00      5DFR
ATOM    978 CG2  ILE    61      45.649  38.103  30.848  1.00  0.00      5DFR
ATOM    979 HG21 ILE    61      44.579  38.310  30.885  1.00  0.00      5DFR
ATOM    980 HG22 ILE    61      45.912  37.574  29.932  1.00  0.00      5DFR
ATOM    981 HG23 ILE    61      46.134  39.079  30.837  1.00  0.00      5DFR
ATOM    982 CG1  ILE    61      46.012  38.112  33.374  1.00  0.00      5DFR
ATOM    983 HG11 ILE    61      46.668  37.680  34.131  1.00  0.00      5DFR
ATOM    984 HG12 ILE    61      46.404  39.126  33.293  1.00  0.00      5DFR
ATOM    985 CD   ILE    61      44.539  38.192  33.869  1.00  0.00      5DFR
ATOM    986 HD1  ILE    61      44.041  37.222  33.847  1.00  0.00      5DFR
ATOM    987 HD2  ILE    61      43.991  38.854  33.199  1.00  0.00      5DFR
ATOM    988 HD3  ILE    61      44.441  38.515  34.906  1.00  0.00      5DFR
ATOM    989 C    ILE    61      46.312  35.071  30.756  1.00  0.00      5DFR
ATOM    990 O    ILE    61      47.527  34.997  30.508  1.00  0.00      5DFR
ATOM    991 N    LEU    62      45.423  34.493  29.937  1.00  0.00      5DFR
ATOM    992 HN   LEU    62      44.445  34.579  30.175  1.00  0.00      5DFR
ATOM    993 CA   LEU    62      45.698  33.843  28.636  1.00  0.00      5DFR
ATOM    994 HA   LEU    62      46.595  33.276  28.886  1.00  0.00      5DFR
ATOM    995 CB   LEU    62      44.559  32.919  28.215  1.00  0.00      5DFR
ATOM    996 HB1  LEU    62      44.298  32.296  29.070  1.00  0.00      5DFR
ATOM    997 HB2  LEU    62      43.692  33.549  28.013  1.00  0.00      5DFR
ATOM    998 CG   LEU    62      44.870  31.995  27.006  1.00  0.00      5DFR
ATOM    999 HG   LEU    62      45.090  32.617  26.138  1.00  0.00      5DFR
ATOM   1000 CD1  LEU    62      45.944  30.959  27.195  1.00  0.00      5DFR
ATOM   1001 HD11 LEU    62      45.691  30.178  27.912  1.00  0.00      5DFR
ATOM   1002 HD12 LEU    62      46.860  31.361  27.629  1.00  0.00      5DFR
ATOM   1003 HD13 LEU    62      46.172  30.478  26.244  1.00  0.00      5DFR
ATOM   1004 CD2  LEU    62      43.575  31.255  26.576  1.00  0.00      5DFR
ATOM   1005 HD21 LEU    62      43.247  30.528  27.319  1.00  0.00      5DFR
ATOM   1006 HD22 LEU    62      43.643  30.658  25.666  1.00  0.00      5DFR
ATOM   1007 HD23 LEU    62      42.812  32.030  26.498  1.00  0.00      5DFR
ATOM   1008 C    LEU    62      46.013  34.811  27.469  1.00  0.00      5DFR
ATOM   1009 O    LEU    62      45.176  35.268  26.719  1.00  0.00      5DFR
ATOM   1010 N    SER    63      47.283  35.075  27.349  1.00  0.00      5DFR
ATOM   1011 HN   SER    63      47.862  34.560  27.997  1.00  0.00      5DFR
ATOM   1012 CA   SER    63      47.886  35.839  26.233  1.00  0.00      5DFR
ATOM   1013 HA   SER    63      47.182  36.633  25.986  1.00  0.00      5DFR
ATOM   1014 CB   SER    63      49.077  36.481  26.881  1.00  0.00      5DFR
ATOM   1015 HB1  SER    63      48.698  36.853  27.833  1.00  0.00      5DFR
ATOM   1016 HB2  SER    63      49.897  35.788  27.070  1.00  0.00      5DFR
ATOM   1017 OG   SER    63      49.446  37.607  26.078  1.00  0.00      5DFR
ATOM   1018 HG1  SER    63      50.368  37.792  26.270  1.00  0.00      5DFR
ATOM   1019 C    SER    63      48.399  34.965  25.054  1.00  0.00      5DFR
ATOM   1020 O    SER    63      48.323  33.771  25.093  1.00  0.00      5DFR
ATOM   1021 N    SER    64      48.893  35.675  24.035  1.00  0.00      5DFR
ATOM   1022 HN   SER    64      48.679  36.662  24.041  1.00  0.00      5DFR
ATOM   1023 CA   SER    64      49.731  35.194  22.895  1.00  0.00      5DFR
ATOM   1024 HA   SER    64      50.070  34.168  23.041  1.00  0.00      5DFR
ATOM   1025 CB   SER    64      48.911  35.140  21.650  1.00  0.00      5DFR
ATOM   1026 HB1  SER    64      49.583  35.015  20.801  1.00  0.00      5DFR
ATOM   1027 HB2  SER    64      48.155  34.361  21.755  1.00  0.00      5DFR
ATOM   1028 OG   SER    64      48.220  36.344  21.542  1.00  0.00      5DFR
ATOM   1029 HG1  SER    64      48.848  37.066  21.615  1.00  0.00      5DFR
ATOM   1030 C    SER    64      51.010  36.084  22.684  1.00  0.00      5DFR
ATOM   1031 O    SER    64      51.917  35.822  21.878  1.00  0.00      5DFR
ATOM   1032 N    GLN    65      51.129  37.070  23.581  1.00  0.00      5DFR
ATOM   1033 HN   GLN    65      50.395  37.249  24.252  1.00  0.00      5DFR
ATOM   1034 CA   GLN    65      52.280  37.999  23.737  1.00  0.00      5DFR
ATOM   1035 HA   GLN    65      53.126  37.643  23.149  1.00  0.00      5DFR
ATOM   1036 CB   GLN    65      51.817  39.322  23.196  1.00  0.00      5DFR
ATOM   1037 HB1  GLN    65      50.810  39.599  23.510  1.00  0.00      5DFR
ATOM   1038 HB2  GLN    65      52.522  40.011  23.661  1.00  0.00      5DFR
ATOM   1039 CG   GLN    65      51.917  39.590  21.693  1.00  0.00      5DFR
ATOM   1040 HG1  GLN    65      51.946  40.659  21.478  1.00  0.00      5DFR
ATOM   1041 HG2  GLN    65      52.852  39.146  21.351  1.00  0.00      5DFR
ATOM   1042 CD   GLN    65      50.766  38.971  20.903  1.00  0.00      5DFR
ATOM   1043 OE1  GLN    65      49.742  38.580  21.372  1.00  0.00      5DFR
ATOM   1044 NE2  GLN    65      50.993  38.790  19.593  1.00  0.00      5DFR
ATOM   1045 HE21 GLN    65      50.436  38.052  19.187  1.00  0.00      5DFR
ATOM   1046 HE22 GLN    65      51.917  38.988  19.237  1.00  0.00      5DFR
ATOM   1047 C    GLN    65      52.734  37.961  25.235  1.00  0.00      5DFR
ATOM   1048 O    GLN    65      52.046  37.450  26.135  1.00  0.00      5DFR
ATOM   1049 N    PRO    66      53.973  38.441  25.562  1.00  0.00      5DFR
ATOM   1050 CD   PRO    66      55.002  38.877  24.583  1.00  0.00      5DFR
ATOM   1051 HD1  PRO    66      55.050  38.308  23.655  1.00  0.00      5DFR
ATOM   1052 HD2  PRO    66      54.883  39.915  24.273  1.00  0.00      5DFR
ATOM   1053 CG   PRO    66      56.394  38.843  25.307  1.00  0.00      5DFR
ATOM   1054 HG1  PRO    66      56.622  37.778  25.356  1.00  0.00      5DFR
ATOM   1055 HG2  PRO    66      57.179  39.510  24.950  1.00  0.00      5DFR
ATOM   1056 CB   PRO    66      55.866  39.266  26.707  1.00  0.00      5DFR
ATOM   1057 HB1  PRO    66      55.767  40.347  26.811  1.00  0.00      5DFR
ATOM   1058 HB2  PRO    66      56.555  38.831  27.432  1.00  0.00      5DFR
ATOM   1059 CA   PRO    66      54.498  38.576  26.935  1.00  0.00      5DFR
ATOM   1060 HA   PRO    66      54.647  37.581  27.354  1.00  0.00      5DFR
ATOM   1061 C    PRO    66      53.622  39.432  27.899  1.00  0.00      5DFR
ATOM   1062 O    PRO    66      52.738  40.192  27.471  1.00  0.00      5DFR
ATOM   1063 N    GLY    67      53.944  39.389  29.215  1.00  0.00      5DFR
ATOM   1064 HN   GLY    67      54.753  38.838  29.466  1.00  0.00      5DFR
ATOM   1065 CA   GLY    67      53.227  40.030  30.366  1.00  0.00      5DFR
ATOM   1066 HA1  GLY    67      52.155  40.082  30.173  1.00  0.00      5DFR
ATOM   1067 HA2  GLY    67      53.413  39.420  31.250  1.00  0.00      5DFR
ATOM   1068 C    GLY    67      53.820  41.385  30.807  1.00  0.00      5DFR
ATOM   1069 O    GLY    67      54.978  41.643  30.457  1.00  0.00      5DFR
ATOM   1070 N    THR    68      53.045  42.196  31.603  1.00  0.00      5DFR
ATOM   1071 HN   THR    68      52.207  41.803  32.007  1.00  0.00      5DFR
ATOM   1072 CA   THR    68      53.295  43.599  32.099  1.00  0.00      5DFR
ATOM   1073 HA   THR    68      54.296  43.904  31.795  1.00  0.00      5DFR
ATOM   1074 CB   THR    68      52.419  44.624  31.421  1.00  0.00      5DFR
ATOM   1075 HB   THR    68      52.212  45.391  32.167  1.00  0.00      5DFR
ATOM   1076 CG2  THR    68      53.147  45.148  30.122  1.00  0.00      5DFR
ATOM   1077 HG21 THR    68      53.365  44.341  29.423  1.00  0.00      5DFR
ATOM   1078 HG22 THR    68      53.939  45.754  30.562  1.00  0.00      5DFR
ATOM   1079 HG23 THR    68      52.501  45.897  29.666  1.00  0.00      5DFR
ATOM   1080 OG1  THR    68      51.169  44.072  31.032  1.00  0.00      5DFR
ATOM   1081 HG1  THR    68      51.374  43.449  30.331  1.00  0.00      5DFR
ATOM   1082 C    THR    68      53.169  43.666  33.633  1.00  0.00      5DFR
ATOM   1083 O    THR    68      54.145  43.780  34.376  1.00  0.00      5DFR
ATOM   1084 N    ASP    69      51.930  43.502  34.069  1.00  0.00      5DFR
ATOM   1085 HN   ASP    69      51.202  43.353  33.385  1.00  0.00      5DFR
ATOM   1086 CA   ASP    69      51.431  43.473  35.462  1.00  0.00      5DFR
ATOM   1087 HA   ASP    69      51.782  44.385  35.945  1.00  0.00      5DFR
ATOM   1088 CB   ASP    69      49.928  43.661  35.385  1.00  0.00      5DFR
ATOM   1089 HB1  ASP    69      49.784  44.394  34.592  1.00  0.00      5DFR
ATOM   1090 HB2  ASP    69      49.480  42.711  35.094  1.00  0.00      5DFR
ATOM   1091 CG   ASP    69      49.306  44.143  36.665  1.00  0.00      5DFR
ATOM   1092 OD1  ASP    69      49.617  43.534  37.692  1.00  0.00      5DFR
ATOM   1093 OD2  ASP    69      48.591  45.171  36.559  1.00  0.00      5DFR
ATOM   1094 C    ASP    69      51.859  42.254  36.228  1.00  0.00      5DFR
ATOM   1095 O    ASP    69      51.590  41.127  35.811  1.00  0.00      5DFR
ATOM   1096 N    ASP    70      52.736  42.514  37.206  1.00  0.00      5DFR
ATOM   1097 HN   ASP    70      53.109  43.424  37.435  1.00  0.00      5DFR
ATOM   1098 CA   ASP    70      53.326  41.425  37.987  1.00  0.00      5DFR
ATOM   1099 HA   ASP    70      53.547  40.536  37.396  1.00  0.00      5DFR
ATOM   1100 CB   ASP    70      54.591  41.991  38.698  1.00  0.00      5DFR
ATOM   1101 HB1  ASP    70      54.329  42.774  39.410  1.00  0.00      5DFR
ATOM   1102 HB2  ASP    70      55.002  41.147  39.252  1.00  0.00      5DFR
ATOM   1103 CG   ASP    70      55.681  42.514  37.683  1.00  0.00      5DFR
ATOM   1104 OD1  ASP    70      55.977  41.726  36.738  1.00  0.00      5DFR
ATOM   1105 OD2  ASP    70      56.102  43.686  37.798  1.00  0.00      5DFR
ATOM   1106 C    ASP    70      52.344  40.832  39.069  1.00  0.00      5DFR
ATOM   1107 O    ASP    70      52.643  39.797  39.658  1.00  0.00      5DFR
ATOM   1108 N    ARG    71      51.193  41.462  39.350  1.00  0.00      5DFR
ATOM   1109 HN   ARG    71      50.990  42.233  38.731  1.00  0.00      5DFR
ATOM   1110 CA   ARG    71      50.225  41.008  40.395  1.00  0.00      5DFR
ATOM   1111 HA   ARG    71      50.709  40.767  41.341  1.00  0.00      5DFR
ATOM   1112 CB   ARG    71      49.236  42.143  40.615  1.00  0.00      5DFR
ATOM   1113 HB1  ARG    71      48.572  42.402  39.791  1.00  0.00      5DFR
ATOM   1114 HB2  ARG    71      48.602  41.874  41.459  1.00  0.00      5DFR
ATOM   1115 CG   ARG    71      49.918  43.465  41.143  1.00  0.00      5DFR
ATOM   1116 HG1  ARG    71      50.195  43.213  42.166  1.00  0.00      5DFR
ATOM   1117 HG2  ARG    71      50.872  43.579  40.628  1.00  0.00      5DFR
ATOM   1118 CD   ARG    71      49.131  44.796  41.100  1.00  0.00      5DFR
ATOM   1119 HD1  ARG    71      48.347  44.722  41.853  1.00  0.00      5DFR
ATOM   1120 HD2  ARG    71      49.713  45.710  41.222  1.00  0.00      5DFR
ATOM   1121 NE   ARG    71      48.424  44.928  39.773  1.00  0.00      5DFR
ATOM   1122 HE   ARG    71      48.756  44.416  38.969  1.00  0.00      5DFR
ATOM   1123 CZ   ARG    71      47.409  45.688  39.629  1.00  0.00      5DFR
ATOM   1124 NH1  ARG    71      46.954  46.361  40.641  1.00  0.00      5DFR
ATOM   1125 HH11 ARG    71      47.459  46.669  41.460  1.00  0.00      5DFR
ATOM   1126 HH12 ARG    71      46.031  46.749  40.507  1.00  0.00      5DFR
ATOM   1127 NH2  ARG    71      46.849  45.810  38.472  1.00  0.00      5DFR
ATOM   1128 HH21 ARG    71      46.196  46.551  38.261  1.00  0.00      5DFR
ATOM   1129 HH22 ARG    71      47.374  45.463  37.683  1.00  0.00      5DFR
ATOM   1130 C    ARG    71      49.326  39.814  39.953  1.00  0.00      5DFR
ATOM   1131 O    ARG    71      48.547  39.267  40.775  1.00  0.00      5DFR
ATOM   1132 N    VAL    72      49.344  39.421  38.666  1.00  0.00      5DFR
ATOM   1133 HN   VAL    72      50.034  39.862  38.075  1.00  0.00      5DFR
ATOM   1134 CA   VAL    72      48.614  38.325  38.025  1.00  0.00      5DFR
ATOM   1135 HA   VAL    72      48.157  37.637  38.737  1.00  0.00      5DFR
ATOM   1136 CB   VAL    72      47.444  38.936  37.259  1.00  0.00      5DFR
ATOM   1137 HB   VAL    72      46.884  38.097  36.845  1.00  0.00      5DFR
ATOM   1138 CG1  VAL    72      46.508  39.817  38.123  1.00  0.00      5DFR
ATOM   1139 HG11 VAL    72      46.921  40.800  38.349  1.00  0.00      5DFR
ATOM   1140 HG12 VAL    72      46.385  39.336  39.094  1.00  0.00      5DFR
ATOM   1141 HG13 VAL    72      45.531  39.908  37.650  1.00  0.00      5DFR
ATOM   1142 CG2  VAL    72      47.907  39.801  36.083  1.00  0.00      5DFR
ATOM   1143 HG21 VAL    72      48.526  39.187  35.430  1.00  0.00      5DFR
ATOM   1144 HG22 VAL    72      48.629  40.525  36.460  1.00  0.00      5DFR
ATOM   1145 HG23 VAL    72      47.057  40.196  35.526  1.00  0.00      5DFR
ATOM   1146 C    VAL    72      49.471  37.342  37.235  1.00  0.00      5DFR
ATOM   1147 O    VAL    72      50.635  37.668  36.954  1.00  0.00      5DFR
ATOM   1148 N    THR    73      49.029  36.174  36.799  1.00  0.00      5DFR
ATOM   1149 HN   THR    73      48.139  35.843  37.143  1.00  0.00      5DFR
ATOM   1150 CA   THR    73      49.953  35.215  36.202  1.00  0.00      5DFR
ATOM   1151 HA   THR    73      50.996  35.464  36.398  1.00  0.00      5DFR
ATOM   1152 CB   THR    73      49.720  33.806  36.846  1.00  0.00      5DFR
ATOM   1153 HB   THR    73      48.726  33.419  36.619  1.00  0.00      5DFR
ATOM   1154 CG2  THR    73      50.792  32.761  36.493  1.00  0.00      5DFR
ATOM   1155 HG21 THR    73      51.802  33.103  36.719  1.00  0.00      5DFR
ATOM   1156 HG22 THR    73      50.660  32.535  35.435  1.00  0.00      5DFR
ATOM   1157 HG23 THR    73      50.665  31.811  37.011  1.00  0.00      5DFR
ATOM   1158 OG1  THR    73      49.824  33.912  38.215  1.00  0.00      5DFR
ATOM   1159 HG1  THR    73      49.810  33.032  38.598  1.00  0.00      5DFR
ATOM   1160 C    THR    73      49.685  35.158  34.728  1.00  0.00      5DFR
ATOM   1161 O    THR    73      48.680  34.554  34.324  1.00  0.00      5DFR
ATOM   1162 N    TRP    74      50.630  35.645  33.948  1.00  0.00      5DFR
ATOM   1163 HN   TRP    74      51.499  35.895  34.398  1.00  0.00      5DFR
ATOM   1164 CA   TRP    74      50.661  35.723  32.490  1.00  0.00      5DFR
ATOM   1165 HA   TRP    74      49.629  35.984  32.257  1.00  0.00      5DFR
ATOM   1166 CB   TRP    74      51.545  36.839  31.967  1.00  0.00      5DFR
ATOM   1167 HB1  TRP    74      52.576  36.761  32.311  1.00  0.00      5DFR
ATOM   1168 HB2  TRP    74      51.588  36.714  30.885  1.00  0.00      5DFR
ATOM   1169 CG   TRP    74      50.956  38.230  32.344  1.00  0.00      5DFR
ATOM   1170 CD1  TRP    74      51.091  38.870  33.555  1.00  0.00      5DFR
ATOM   1171 HD1  TRP    74      51.760  38.546  34.338  1.00  0.00      5DFR
ATOM   1172 NE1  TRP    74      50.389  40.082  33.611  1.00  0.00      5DFR
ATOM   1173 HE1  TRP    74      50.301  40.596  34.476  1.00  0.00      5DFR
ATOM   1174 CE2  TRP    74      49.777  40.288  32.398  1.00  0.00      5DFR
ATOM   1175 CZ2  TRP    74      49.055  41.351  31.910  1.00  0.00      5DFR
ATOM   1176 HZ2  TRP    74      48.879  42.201  32.552  1.00  0.00      5DFR
ATOM   1177 CH2  TRP    74      48.485  41.271  30.595  1.00  0.00      5DFR
ATOM   1178 HH2  TRP    74      47.898  42.028  30.097  1.00  0.00      5DFR
ATOM   1179 CZ3  TRP    74      48.692  40.077  29.920  1.00  0.00      5DFR
ATOM   1180 HZ3  TRP    74      48.297  39.897  28.931  1.00  0.00      5DFR
ATOM   1181 CE3  TRP    74      49.461  39.023  30.431  1.00  0.00      5DFR
ATOM   1182 HE3  TRP    74      49.525  38.125  29.835  1.00  0.00      5DFR
ATOM   1183 CD2  TRP    74      50.076  39.116  31.649  1.00  0.00      5DFR
ATOM   1184 C    TRP    74      51.051  34.350  31.936  1.00  0.00      5DFR
ATOM   1185 O    TRP    74      52.102  33.799  32.150  1.00  0.00      5DFR
ATOM   1186 N    VAL    75      50.164  33.759  31.110  1.00  0.00      5DFR
ATOM   1187 HN   VAL    75      49.352  34.278  30.807  1.00  0.00      5DFR
ATOM   1188 CA   VAL    75      50.210  32.384  30.575  1.00  0.00      5DFR
ATOM   1189 HA   VAL    75      51.229  32.009  30.675  1.00  0.00      5DFR
ATOM   1190 CB   VAL    75      49.313  31.422  31.411  1.00  0.00      5DFR
ATOM   1191 HB   VAL    75      49.509  30.456  30.944  1.00  0.00      5DFR
ATOM   1192 CG1  VAL    75      49.742  31.363  32.870  1.00  0.00      5DFR
ATOM   1193 HG11 VAL    75      49.444  32.260  33.412  1.00  0.00      5DFR
ATOM   1194 HG12 VAL    75      50.811  31.149  32.881  1.00  0.00      5DFR
ATOM   1195 HG13 VAL    75      49.322  30.456  33.304  1.00  0.00      5DFR
ATOM   1196 CG2  VAL    75      47.848  31.861  31.265  1.00  0.00      5DFR
ATOM   1197 HG21 VAL    75      47.595  31.945  30.208  1.00  0.00      5DFR
ATOM   1198 HG22 VAL    75      47.702  32.798  31.803  1.00  0.00      5DFR
ATOM   1199 HG23 VAL    75      47.177  31.086  31.634  1.00  0.00      5DFR
ATOM   1200 C    VAL    75      49.886  32.465  29.058  1.00  0.00      5DFR
ATOM   1201 O    VAL    75      49.119  33.360  28.614  1.00  0.00      5DFR
ATOM   1202 N    LYS    76      50.404  31.517  28.242  1.00  0.00      5DFR
ATOM   1203 HN   LYS    76      51.067  30.891  28.676  1.00  0.00      5DFR
ATOM   1204 CA   LYS    76      50.303  31.520  26.745  1.00  0.00      5DFR
ATOM   1205 HA   LYS    76      49.676  32.378  26.500  1.00  0.00      5DFR
ATOM   1206 CB   LYS    76      51.705  31.825  26.172  1.00  0.00      5DFR
ATOM   1207 HB1  LYS    76      52.408  31.043  26.459  1.00  0.00      5DFR
ATOM   1208 HB2  LYS    76      51.521  31.813  25.098  1.00  0.00      5DFR
ATOM   1209 CG   LYS    76      52.320  33.196  26.644  1.00  0.00      5DFR
ATOM   1210 HG1  LYS    76      51.630  34.035  26.560  1.00  0.00      5DFR
ATOM   1211 HG2  LYS    76      52.610  33.115  27.692  1.00  0.00      5DFR
ATOM   1212 CD   LYS    76      53.640  33.527  25.797  1.00  0.00      5DFR
ATOM   1213 HD1  LYS    76      54.276  32.643  25.738  1.00  0.00      5DFR
ATOM   1214 HD2  LYS    76      53.439  33.818  24.766  1.00  0.00      5DFR
ATOM   1215 CE   LYS    76      54.614  34.535  26.410  1.00  0.00      5DFR
ATOM   1216 HE1  LYS    76      55.388  34.726  25.666  1.00  0.00      5DFR
ATOM   1217 HE2  LYS    76      54.110  35.488  26.569  1.00  0.00      5DFR
ATOM   1218 NZ   LYS    76      55.205  34.150  27.709  1.00  0.00      5DFR
ATOM   1219 HZ1  LYS    76      56.057  34.647  27.927  1.00  0.00      5DFR
ATOM   1220 HZ2  LYS    76      55.368  33.154  27.682  1.00  0.00      5DFR
ATOM   1221 HZ3  LYS    76      54.577  34.293  28.488  1.00  0.00      5DFR
ATOM   1222 C    LYS    76      49.672  30.270  26.048  1.00  0.00      5DFR
ATOM   1223 O    LYS    76      49.769  30.159  24.831  1.00  0.00      5DFR
ATOM   1224 N    SER    77      49.029  29.362  26.888  1.00  0.00      5DFR
ATOM   1225 HN   SER    77      49.110  29.648  27.854  1.00  0.00      5DFR
ATOM   1226 CA   SER    77      48.392  28.096  26.427  1.00  0.00      5DFR
ATOM   1227 HA   SER    77      47.730  28.332  25.594  1.00  0.00      5DFR
ATOM   1228 CB   SER    77      49.465  26.999  26.117  1.00  0.00      5DFR
ATOM   1229 HB1  SER    77      48.927  26.163  25.668  1.00  0.00      5DFR
ATOM   1230 HB2  SER    77      50.273  27.330  25.465  1.00  0.00      5DFR
ATOM   1231 OG   SER    77      50.074  26.604  27.326  1.00  0.00      5DFR
ATOM   1232 HG1  SER    77      50.787  27.232  27.465  1.00  0.00      5DFR
ATOM   1233 C    SER    77      47.525  27.502  27.561  1.00  0.00      5DFR
ATOM   1234 O    SER    77      47.723  27.937  28.680  1.00  0.00      5DFR
ATOM   1235 N    VAL    78      46.437  26.747  27.209  1.00  0.00      5DFR
ATOM   1236 HN   VAL    78      46.427  26.510  26.227  1.00  0.00      5DFR
ATOM   1237 CA   VAL    78      45.431  26.146  28.086  1.00  0.00      5DFR
ATOM   1238 HA   VAL    78      44.993  26.955  28.671  1.00  0.00      5DFR
ATOM   1239 CB   VAL    78      44.341  25.397  27.196  1.00  0.00      5DFR
ATOM   1240 HB   VAL    78      44.812  24.689  26.514  1.00  0.00      5DFR
ATOM   1241 CG1  VAL    78      43.177  24.690  27.940  1.00  0.00      5DFR
ATOM   1242 HG11 VAL    78      42.614  25.328  28.621  1.00  0.00      5DFR
ATOM   1243 HG12 VAL    78      43.677  23.962  28.579  1.00  0.00      5DFR
ATOM   1244 HG13 VAL    78      42.578  24.168  27.194  1.00  0.00      5DFR
ATOM   1245 CG2  VAL    78      43.593  26.423  26.352  1.00  0.00      5DFR
ATOM   1246 HG21 VAL    78      44.110  26.791  25.465  1.00  0.00      5DFR
ATOM   1247 HG22 VAL    78      43.303  27.310  26.915  1.00  0.00      5DFR
ATOM   1248 HG23 VAL    78      42.703  25.966  25.921  1.00  0.00      5DFR
ATOM   1249 C    VAL    78      46.027  25.247  29.097  1.00  0.00      5DFR
ATOM   1250 O    VAL    78      45.498  25.129  30.199  1.00  0.00      5DFR
ATOM   1251 N    ASP    79      47.039  24.424  28.754  1.00  0.00      5DFR
ATOM   1252 HN   ASP    79      47.395  24.374  27.810  1.00  0.00      5DFR
ATOM   1253 CA   ASP    79      47.687  23.506  29.679  1.00  0.00      5DFR
ATOM   1254 HA   ASP    79      46.958  23.042  30.343  1.00  0.00      5DFR
ATOM   1255 CB   ASP    79      48.401  22.366  28.896  1.00  0.00      5DFR
ATOM   1256 HB1  ASP    79      48.873  22.733  27.985  1.00  0.00      5DFR
ATOM   1257 HB2  ASP    79      49.187  21.911  29.498  1.00  0.00      5DFR
ATOM   1258 CG   ASP    79      47.456  21.272  28.386  1.00  0.00      5DFR
ATOM   1259 OD1  ASP    79      46.749  20.648  29.226  1.00  0.00      5DFR
ATOM   1260 OD2  ASP    79      47.233  21.190  27.146  1.00  0.00      5DFR
ATOM   1261 C    ASP    79      48.597  24.304  30.620  1.00  0.00      5DFR
ATOM   1262 O    ASP    79      48.630  23.971  31.807  1.00  0.00      5DFR
ATOM   1263 N    GLU    80      49.438  25.214  30.116  1.00  0.00      5DFR
ATOM   1264 HN   GLU    80      49.380  25.502  29.150  1.00  0.00      5DFR
ATOM   1265 CA   GLU    80      50.094  26.189  31.062  1.00  0.00      5DFR
ATOM   1266 HA   GLU    80      50.962  25.796  31.590  1.00  0.00      5DFR
ATOM   1267 CB   GLU    80      50.731  27.422  30.426  1.00  0.00      5DFR
ATOM   1268 HB1  GLU    80      51.326  27.034  29.600  1.00  0.00      5DFR
ATOM   1269 HB2  GLU    80      49.950  28.067  30.023  1.00  0.00      5DFR
ATOM   1270 CG   GLU    80      51.570  28.228  31.411  1.00  0.00      5DFR
ATOM   1271 HG1  GLU    80      50.980  28.789  32.136  1.00  0.00      5DFR
ATOM   1272 HG2  GLU    80      52.154  27.448  31.900  1.00  0.00      5DFR
ATOM   1273 CD   GLU    80      52.568  29.129  30.625  1.00  0.00      5DFR
ATOM   1274 OE1  GLU    80      52.220  29.664  29.557  1.00  0.00      5DFR
ATOM   1275 OE2  GLU    80      53.721  29.381  31.117  1.00  0.00      5DFR
ATOM   1276 C    GLU    80      49.132  26.782  32.083  1.00  0.00      5DFR
ATOM   1277 O    GLU    80      49.362  26.845  33.267  1.00  0.00      5DFR
ATOM   1278 N    ALA    81      47.973  27.338  31.653  1.00  0.00      5DFR
ATOM   1279 HN   ALA    81      47.846  27.252  30.655  1.00  0.00      5DFR
ATOM   1280 CA   ALA    81      47.016  28.008  32.485  1.00  0.00      5DFR
ATOM   1281 HA   ALA    81      47.593  28.701  33.097  1.00  0.00      5DFR
ATOM   1282 CB   ALA    81      45.929  28.623  31.503  1.00  0.00      5DFR
ATOM   1283 HB1  ALA    81      45.361  27.803  31.063  1.00  0.00      5DFR
ATOM   1284 HB2  ALA    81      46.301  29.269  30.708  1.00  0.00      5DFR
ATOM   1285 HB3  ALA    81      45.308  29.310  32.077  1.00  0.00      5DFR
ATOM   1286 C    ALA    81      46.338  27.010  33.401  1.00  0.00      5DFR
ATOM   1287 O    ALA    81      46.040  27.418  34.464  1.00  0.00      5DFR
ATOM   1288 N    ILE    82      46.014  25.765  33.009  1.00  0.00      5DFR
ATOM   1289 HN   ILE    82      46.106  25.352  32.092  1.00  0.00      5DFR
ATOM   1290 CA   ILE    82      45.647  24.717  34.015  1.00  0.00      5DFR
ATOM   1291 HA   ILE    82      44.742  25.119  34.471  1.00  0.00      5DFR
ATOM   1292 CB   ILE    82      45.245  23.374  33.356  1.00  0.00      5DFR
ATOM   1293 HB   ILE    82      46.043  23.164  32.643  1.00  0.00      5DFR
ATOM   1294 CG2  ILE    82      45.151  22.200  34.325  1.00  0.00      5DFR
ATOM   1295 HG21 ILE    82      44.791  21.339  33.762  1.00  0.00      5DFR
ATOM   1296 HG22 ILE    82      44.472  22.450  35.141  1.00  0.00      5DFR
ATOM   1297 HG23 ILE    82      46.074  21.946  34.847  1.00  0.00      5DFR
ATOM   1298 CG1  ILE    82      43.879  23.573  32.597  1.00  0.00      5DFR
ATOM   1299 HG11 ILE    82      43.101  23.581  33.361  1.00  0.00      5DFR
ATOM   1300 HG12 ILE    82      43.806  24.495  32.021  1.00  0.00      5DFR
ATOM   1301 CD   ILE    82      43.622  22.492  31.524  1.00  0.00      5DFR
ATOM   1302 HD1  ILE    82      43.431  21.513  31.964  1.00  0.00      5DFR
ATOM   1303 HD2  ILE    82      44.492  22.409  30.873  1.00  0.00      5DFR
ATOM   1304 HD3  ILE    82      42.759  22.824  30.949  1.00  0.00      5DFR
ATOM   1305 C    ILE    82      46.723  24.490  35.081  1.00  0.00      5DFR
ATOM   1306 O    ILE    82      46.427  24.366  36.242  1.00  0.00      5DFR
ATOM   1307 N    ALA    83      47.992  24.449  34.718  1.00  0.00      5DFR
ATOM   1308 HN   ALA    83      48.306  24.376  33.761  1.00  0.00      5DFR
ATOM   1309 CA   ALA    83      49.059  24.300  35.700  1.00  0.00      5DFR
ATOM   1310 HA   ALA    83      48.841  23.388  36.255  1.00  0.00      5DFR
ATOM   1311 CB   ALA    83      50.320  24.114  34.808  1.00  0.00      5DFR
ATOM   1312 HB1  ALA    83      50.607  25.045  34.320  1.00  0.00      5DFR
ATOM   1313 HB2  ALA    83      50.154  23.287  34.117  1.00  0.00      5DFR
ATOM   1314 HB3  ALA    83      51.135  23.740  35.428  1.00  0.00      5DFR
ATOM   1315 C    ALA    83      49.210  25.587  36.622  1.00  0.00      5DFR
ATOM   1316 O    ALA    83      49.192  25.391  37.835  1.00  0.00      5DFR
ATOM   1317 N    ALA    84      49.200  26.815  36.101  1.00  0.00      5DFR
ATOM   1318 HN   ALA    84      49.324  26.882  35.101  1.00  0.00      5DFR
ATOM   1319 CA   ALA    84      49.138  28.080  36.813  1.00  0.00      5DFR
ATOM   1320 HA   ALA    84      50.025  28.169  37.440  1.00  0.00      5DFR
ATOM   1321 CB   ALA    84      49.224  29.224  35.793  1.00  0.00      5DFR
ATOM   1322 HB1  ALA    84      48.390  29.141  35.096  1.00  0.00      5DFR
ATOM   1323 HB2  ALA    84      50.152  29.267  35.224  1.00  0.00      5DFR
ATOM   1324 HB3  ALA    84      49.184  30.134  36.392  1.00  0.00      5DFR
ATOM   1325 C    ALA    84      47.955  28.283  37.849  1.00  0.00      5DFR
ATOM   1326 O    ALA    84      47.991  29.181  38.700  1.00  0.00      5DFR
ATOM   1327 N    CYS    85      46.922  27.435  37.892  1.00  0.00      5DFR
ATOM   1328 HN   CYS    85      46.809  26.794  37.120  1.00  0.00      5DFR
ATOM   1329 CA   CYS    85      45.965  27.277  39.063  1.00  0.00      5DFR
ATOM   1330 HA   CYS    85      45.630  28.282  39.316  1.00  0.00      5DFR
ATOM   1331 CB   CYS    85      44.762  26.418  38.647  1.00  0.00      5DFR
ATOM   1332 HB1  CYS    85      45.159  25.409  38.532  1.00  0.00      5DFR
ATOM   1333 HB2  CYS    85      44.039  26.431  39.462  1.00  0.00      5DFR
ATOM   1334 SG   CYS    85      44.071  26.899  37.023  1.00  0.00      5DFR
ATOM   1335 HG1  CYS    85      45.165  26.662  36.294  1.00  0.00      5DFR
ATOM   1336 C    CYS    85      46.583  26.618  40.247  1.00  0.00      5DFR
ATOM   1337 O    CYS    85      46.113  26.934  41.358  1.00  0.00      5DFR
ATOM   1338 N    GLY    86      47.624  25.803  40.108  1.00  0.00      5DFR
ATOM   1339 HN   GLY    86      47.863  25.564  39.156  1.00  0.00      5DFR
ATOM   1340 CA   GLY    86      48.224  25.055  41.229  1.00  0.00      5DFR
ATOM   1341 HA1  GLY    86      49.235  24.726  40.989  1.00  0.00      5DFR
ATOM   1342 HA2  GLY    86      48.339  25.770  42.043  1.00  0.00      5DFR
ATOM   1343 C    GLY    86      47.314  23.970  41.767  1.00  0.00      5DFR
ATOM   1344 O    GLY    86      46.375  23.526  41.068  1.00  0.00      5DFR
ATOM   1345 N    ASP    87      47.605  23.461  42.974  1.00  0.00      5DFR
ATOM   1346 HN   ASP    87      48.401  23.791  43.502  1.00  0.00      5DFR
ATOM   1347 CA   ASP    87      46.771  22.386  43.557  1.00  0.00      5DFR
ATOM   1348 HA   ASP    87      46.379  21.746  42.767  1.00  0.00      5DFR
ATOM   1349 CB   ASP    87      47.653  21.469  44.431  1.00  0.00      5DFR
ATOM   1350 HB1  ASP    87      48.623  21.401  43.940  1.00  0.00      5DFR
ATOM   1351 HB2  ASP    87      47.788  21.963  45.393  1.00  0.00      5DFR
ATOM   1352 CG   ASP    87      47.046  20.092  44.618  1.00  0.00      5DFR
ATOM   1353 OD1  ASP    87      45.831  19.988  44.751  1.00  0.00      5DFR
ATOM   1354 OD2  ASP    87      47.801  19.083  44.523  1.00  0.00      5DFR
ATOM   1355 C    ASP    87      45.489  22.899  44.312  1.00  0.00      5DFR
ATOM   1356 O    ASP    87      45.577  23.533  45.420  1.00  0.00      5DFR
ATOM   1357 N    VAL    88      44.285  22.860  43.684  1.00  0.00      5DFR
ATOM   1358 HN   VAL    88      44.395  22.454  42.765  1.00  0.00      5DFR
ATOM   1359 CA   VAL    88      43.040  23.573  43.970  1.00  0.00      5DFR
ATOM   1360 HA   VAL    88      42.982  23.855  45.021  1.00  0.00      5DFR
ATOM   1361 CB   VAL    88      42.994  24.831  43.024  1.00  0.00      5DFR
ATOM   1362 HB   VAL    88      41.989  25.228  43.166  1.00  0.00      5DFR
ATOM   1363 CG1  VAL    88      44.074  25.792  43.567  1.00  0.00      5DFR
ATOM   1364 HG11 VAL    88      45.051  25.468  43.208  1.00  0.00      5DFR
ATOM   1365 HG12 VAL    88      43.950  25.936  44.640  1.00  0.00      5DFR
ATOM   1366 HG13 VAL    88      43.881  26.764  43.113  1.00  0.00      5DFR
ATOM   1367 CG2  VAL    88      43.149  24.466  41.562  1.00  0.00      5DFR
ATOM   1368 HG21 VAL    88      42.255  23.941  41.227  1.00  0.00      5DFR
ATOM   1369 HG22 VAL    88      44.038  23.863  41.371  1.00  0.00      5DFR
ATOM   1370 HG23 VAL    88      43.213  25.418  41.036  1.00  0.00      5DFR
ATOM   1371 C    VAL    88      41.822  22.629  43.687  1.00  0.00      5DFR
ATOM   1372 O    VAL    88      41.919  21.725  42.828  1.00  0.00      5DFR
ATOM   1373 N    PRO    89      40.677  22.771  44.436  1.00  0.00      5DFR
ATOM   1374 CD   PRO    89      40.646  23.318  45.785  1.00  0.00      5DFR
ATOM   1375 HD1  PRO    89      41.492  23.076  46.428  1.00  0.00      5DFR
ATOM   1376 HD2  PRO    89      40.664  24.406  45.722  1.00  0.00      5DFR
ATOM   1377 CG   PRO    89      39.406  22.770  46.453  1.00  0.00      5DFR
ATOM   1378 HG1  PRO    89      39.620  21.838  46.976  1.00  0.00      5DFR
ATOM   1379 HG2  PRO    89      38.987  23.509  47.136  1.00  0.00      5DFR
ATOM   1380 CB   PRO    89      38.462  22.455  45.290  1.00  0.00      5DFR
ATOM   1381 HB1  PRO    89      37.839  23.301  44.999  1.00  0.00      5DFR
ATOM   1382 HB2  PRO    89      37.878  21.568  45.537  1.00  0.00      5DFR
ATOM   1383 CA   PRO    89      39.437  22.042  44.147  1.00  0.00      5DFR
ATOM   1384 HA   PRO    89      39.604  20.975  44.295  1.00  0.00      5DFR
ATOM   1385 C    PRO    89      38.647  22.320  42.844  1.00  0.00      5DFR
ATOM   1386 O    PRO    89      38.077  21.356  42.280  1.00  0.00      5DFR
ATOM   1387 N    GLU    90      38.619  23.524  42.306  1.00  0.00      5DFR
ATOM   1388 HN   GLU    90      39.285  24.228  42.593  1.00  0.00      5DFR
ATOM   1389 CA   GLU    90      37.794  23.930  41.202  1.00  0.00      5DFR
ATOM   1390 HA   GLU    90      37.804  23.109  40.486  1.00  0.00      5DFR
ATOM   1391 CB   GLU    90      36.384  24.325  41.682  1.00  0.00      5DFR
ATOM   1392 HB1  GLU    90      36.045  23.425  42.195  1.00  0.00      5DFR
ATOM   1393 HB2  GLU    90      36.486  25.099  42.442  1.00  0.00      5DFR
ATOM   1394 CG   GLU    90      35.448  24.718  40.550  1.00  0.00      5DFR
ATOM   1395 HG1  GLU    90      35.755  25.724  40.264  1.00  0.00      5DFR
ATOM   1396 HG2  GLU    90      35.650  24.039  39.721  1.00  0.00      5DFR
ATOM   1397 CD   GLU    90      33.959  24.746  40.914  1.00  0.00      5DFR
ATOM   1398 OE1  GLU    90      33.654  25.033  42.099  1.00  0.00      5DFR
ATOM   1399 OE2  GLU    90      33.162  24.506  39.989  1.00  0.00      5DFR
ATOM   1400 C    GLU    90      38.456  25.164  40.504  1.00  0.00      5DFR
ATOM   1401 O    GLU    90      39.070  26.013  41.096  1.00  0.00      5DFR
ATOM   1402 N    ILE    91      38.259  25.222  39.202  1.00  0.00      5DFR
ATOM   1403 HN   ILE    91      37.655  24.541  38.764  1.00  0.00      5DFR
ATOM   1404 CA   ILE    91      38.937  26.066  38.207  1.00  0.00      5DFR
ATOM   1405 HA   ILE    91      39.471  26.872  38.710  1.00  0.00      5DFR
ATOM   1406 CB   ILE    91      40.039  25.231  37.419  1.00  0.00      5DFR
ATOM   1407 HB   ILE    91      39.594  24.378  36.908  1.00  0.00      5DFR
ATOM   1408 CG2  ILE    91      40.806  26.112  36.440  1.00  0.00      5DFR
ATOM   1409 HG21 ILE    91      40.975  27.075  36.922  1.00  0.00      5DFR
ATOM   1410 HG22 ILE    91      40.186  26.312  35.567  1.00  0.00      5DFR
ATOM   1411 HG23 ILE    91      41.746  25.656  36.128  1.00  0.00      5DFR
ATOM   1412 CG1  ILE    91      40.969  24.534  38.492  1.00  0.00      5DFR
ATOM   1413 HG11 ILE    91      41.581  25.300  38.968  1.00  0.00      5DFR
ATOM   1414 HG12 ILE    91      40.381  23.899  39.154  1.00  0.00      5DFR
ATOM   1415 CD   ILE    91      41.887  23.516  37.812  1.00  0.00      5DFR
ATOM   1416 HD1  ILE    91      42.624  24.028  37.194  1.00  0.00      5DFR
ATOM   1417 HD2  ILE    91      41.254  22.885  37.190  1.00  0.00      5DFR
ATOM   1418 HD3  ILE    91      42.368  22.984  38.634  1.00  0.00      5DFR
ATOM   1419 C    ILE    91      37.885  26.813  37.414  1.00  0.00      5DFR
ATOM   1420 O    ILE    91      37.082  26.237  36.698  1.00  0.00      5DFR
ATOM   1421 N    MET    92      37.796  28.157  37.528  1.00  0.00      5DFR
ATOM   1422 HN   MET    92      38.508  28.648  38.050  1.00  0.00      5DFR
ATOM   1423 CA   MET    92      36.690  29.020  36.993  1.00  0.00      5DFR
ATOM   1424 HA   MET    92      35.819  28.514  36.577  1.00  0.00      5DFR
ATOM   1425 CB   MET    92      36.141  29.898  38.094  1.00  0.00      5DFR
ATOM   1426 HB1  MET    92      36.934  30.585  38.391  1.00  0.00      5DFR
ATOM   1427 HB2  MET    92      35.272  30.466  37.764  1.00  0.00      5DFR
ATOM   1428 CG   MET    92      35.705  29.065  39.328  1.00  0.00      5DFR
ATOM   1429 HG1  MET    92      36.520  28.429  39.673  1.00  0.00      5DFR
ATOM   1430 HG2  MET    92      35.444  29.796  40.094  1.00  0.00      5DFR
ATOM   1431 SD   MET    92      34.171  28.039  39.089  1.00  0.00      5DFR
ATOM   1432 CE   MET    92      32.888  29.308  38.733  1.00  0.00      5DFR
ATOM   1433 HE1  MET    92      32.910  30.066  39.516  1.00  0.00      5DFR
ATOM   1434 HE2  MET    92      31.861  28.950  38.662  1.00  0.00      5DFR
ATOM   1435 HE3  MET    92      33.138  29.798  37.793  1.00  0.00      5DFR
ATOM   1436 C    MET    92      37.117  29.854  35.752  1.00  0.00      5DFR
ATOM   1437 O    MET    92      37.655  30.967  35.866  1.00  0.00      5DFR
ATOM   1438 N    VAL    93      36.939  29.312  34.522  1.00  0.00      5DFR
ATOM   1439 HN   VAL    93      36.380  28.471  34.504  1.00  0.00      5DFR
ATOM   1440 CA   VAL    93      37.001  30.054  33.272  1.00  0.00      5DFR
ATOM   1441 HA   VAL    93      38.003  30.414  33.036  1.00  0.00      5DFR
ATOM   1442 CB   VAL    93      36.767  28.974  32.213  1.00  0.00      5DFR
ATOM   1443 HB   VAL    93      35.719  28.674  32.239  1.00  0.00      5DFR
ATOM   1444 CG1  VAL    93      36.980  29.500  30.763  1.00  0.00      5DFR
ATOM   1445 HG11 VAL    93      37.982  29.908  30.635  1.00  0.00      5DFR
ATOM   1446 HG12 VAL    93      36.296  30.330  30.585  1.00  0.00      5DFR
ATOM   1447 HG13 VAL    93      36.724  28.732  30.033  1.00  0.00      5DFR
ATOM   1448 CG2  VAL    93      37.728  27.716  32.321  1.00  0.00      5DFR
ATOM   1449 HG21 VAL    93      37.488  27.241  33.272  1.00  0.00      5DFR
ATOM   1450 HG22 VAL    93      38.769  28.003  32.171  1.00  0.00      5DFR
ATOM   1451 HG23 VAL    93      37.430  27.016  31.540  1.00  0.00      5DFR
ATOM   1452 C    VAL    93      35.943  31.158  33.192  1.00  0.00      5DFR
ATOM   1453 O    VAL    93      34.746  30.878  33.047  1.00  0.00      5DFR
ATOM   1454 N    ILE    94      36.355  32.431  33.243  1.00  0.00      5DFR
ATOM   1455 HN   ILE    94      37.304  32.755  33.362  1.00  0.00      5DFR
ATOM   1456 CA   ILE    94      35.386  33.546  33.490  1.00  0.00      5DFR
ATOM   1457 HA   ILE    94      34.504  33.065  33.910  1.00  0.00      5DFR
ATOM   1458 CB   ILE    94      35.755  34.565  34.681  1.00  0.00      5DFR
ATOM   1459 HB   ILE    94      35.111  35.427  34.508  1.00  0.00      5DFR
ATOM   1460 CG2  ILE    94      35.433  33.880  36.043  1.00  0.00      5DFR
ATOM   1461 HG21 ILE    94      35.926  32.908  36.008  1.00  0.00      5DFR
ATOM   1462 HG22 ILE    94      34.350  33.804  36.138  1.00  0.00      5DFR
ATOM   1463 HG23 ILE    94      35.856  34.419  36.890  1.00  0.00      5DFR
ATOM   1464 CG1  ILE    94      37.220  34.989  34.547  1.00  0.00      5DFR
ATOM   1465 HG11 ILE    94      37.906  34.288  35.023  1.00  0.00      5DFR
ATOM   1466 HG12 ILE    94      37.554  35.095  33.515  1.00  0.00      5DFR
ATOM   1467 CD   ILE    94      37.384  36.390  35.144  1.00  0.00      5DFR
ATOM   1468 HD1  ILE    94      36.932  36.401  36.136  1.00  0.00      5DFR
ATOM   1469 HD2  ILE    94      36.854  37.023  34.432  1.00  0.00      5DFR
ATOM   1470 HD3  ILE    94      38.460  36.558  35.193  1.00  0.00      5DFR
ATOM   1471 C    ILE    94      34.917  34.353  32.227  1.00  0.00      5DFR
ATOM   1472 O    ILE    94      34.087  35.239  32.274  1.00  0.00      5DFR
ATOM   1473 N    GLY    95      35.493  34.079  31.051  1.00  0.00      5DFR
ATOM   1474 HN   GLY    95      36.195  33.360  31.150  1.00  0.00      5DFR
ATOM   1475 CA   GLY    95      35.154  34.650  29.757  1.00  0.00      5DFR
ATOM   1476 HA1  GLY    95      35.048  33.900  28.973  1.00  0.00      5DFR
ATOM   1477 HA2  GLY    95      34.219  35.207  29.811  1.00  0.00      5DFR
ATOM   1478 C    GLY    95      36.255  35.684  29.251  1.00  0.00      5DFR
ATOM   1479 O    GLY    95      37.311  35.823  29.844  1.00  0.00      5DFR
ATOM   1480 N    GLY    96      35.987  36.236  28.126  1.00  0.00      5DFR
ATOM   1481 HN   GLY    96      35.032  36.121  27.819  1.00  0.00      5DFR
ATOM   1482 CA   GLY    96      36.971  36.583  27.131  1.00  0.00      5DFR
ATOM   1483 HA1  GLY    96      37.022  37.667  27.029  1.00  0.00      5DFR
ATOM   1484 HA2  GLY    96      37.911  36.270  27.586  1.00  0.00      5DFR
ATOM   1485 C    GLY    96      36.796  35.901  25.795  1.00  0.00      5DFR
ATOM   1486 O    GLY    96      37.792  35.358  25.284  1.00  0.00      5DFR
ATOM   1487 N    GLY    97      35.598  35.940  25.170  1.00  0.00      5DFR
ATOM   1488 HN   GLY    97      34.904  36.445  25.704  1.00  0.00      5DFR
ATOM   1489 CA   GLY    97      35.237  35.298  23.899  1.00  0.00      5DFR
ATOM   1490 HA1  GLY    97      34.150  35.274  23.836  1.00  0.00      5DFR
ATOM   1491 HA2  GLY    97      35.617  35.955  23.117  1.00  0.00      5DFR
ATOM   1492 C    GLY    97      35.758  33.882  23.814  1.00  0.00      5DFR
ATOM   1493 O    GLY    97      35.221  32.983  24.485  1.00  0.00      5DFR
ATOM   1494 N    ARG    98      36.794  33.641  22.933  1.00  0.00      5DFR
ATOM   1495 HN   ARG    98      37.292  34.439  22.565  1.00  0.00      5DFR
ATOM   1496 CA   ARG    98      37.292  32.270  22.624  1.00  0.00      5DFR
ATOM   1497 HA   ARG    98      36.458  31.656  22.282  1.00  0.00      5DFR
ATOM   1498 CB   ARG    98      38.326  32.321  21.470  1.00  0.00      5DFR
ATOM   1499 HB1  ARG    98      39.180  32.942  21.741  1.00  0.00      5DFR
ATOM   1500 HB2  ARG    98      38.684  31.303  21.316  1.00  0.00      5DFR
ATOM   1501 CG   ARG    98      37.867  32.942  20.214  1.00  0.00      5DFR
ATOM   1502 HG1  ARG    98      36.835  32.653  20.014  1.00  0.00      5DFR
ATOM   1503 HG2  ARG    98      38.006  34.023  20.235  1.00  0.00      5DFR
ATOM   1504 CD   ARG    98      38.565  32.308  18.992  1.00  0.00      5DFR
ATOM   1505 HD1  ARG    98      38.434  31.234  19.122  1.00  0.00      5DFR
ATOM   1506 HD2  ARG    98      37.930  32.731  18.213  1.00  0.00      5DFR
ATOM   1507 NE   ARG    98      39.979  32.719  18.793  1.00  0.00      5DFR
ATOM   1508 HE   ARG    98      40.156  33.707  18.681  1.00  0.00      5DFR
ATOM   1509 CZ   ARG    98      41.070  31.962  18.714  1.00  0.00      5DFR
ATOM   1510 NH1  ARG    98      41.059  30.676  18.921  1.00  0.00      5DFR
ATOM   1511 HH11 ARG    98      41.916  30.153  19.030  1.00  0.00      5DFR
ATOM   1512 HH12 ARG    98      40.176  30.197  19.035  1.00  0.00      5DFR
ATOM   1513 NH2  ARG    98      42.229  32.558  18.467  1.00  0.00      5DFR
ATOM   1514 HH21 ARG    98      42.332  33.428  17.965  1.00  0.00      5DFR
ATOM   1515 HH22 ARG    98      43.056  31.979  18.502  1.00  0.00      5DFR
ATOM   1516 C    ARG    98      37.953  31.614  23.920  1.00  0.00      5DFR
ATOM   1517 O    ARG    98      38.172  30.415  23.899  1.00  0.00      5DFR
ATOM   1518 N    VAL    99      38.144  32.379  24.977  1.00  0.00      5DFR
ATOM   1519 HN   VAL    99      38.085  33.362  24.754  1.00  0.00      5DFR
ATOM   1520 CA   VAL    99      38.209  31.780  26.308  1.00  0.00      5DFR
ATOM   1521 HA   VAL    99      39.175  31.285  26.401  1.00  0.00      5DFR
ATOM   1522 CB   VAL    99      38.228  32.900  27.401  1.00  0.00      5DFR
ATOM   1523 HB   VAL    99      37.417  33.614  27.256  1.00  0.00      5DFR
ATOM   1524 CG1  VAL    99      38.046  32.293  28.794  1.00  0.00      5DFR
ATOM   1525 HG11 VAL    99      38.803  31.517  28.913  1.00  0.00      5DFR
ATOM   1526 HG12 VAL    99      37.052  31.846  28.810  1.00  0.00      5DFR
ATOM   1527 HG13 VAL    99      38.157  33.041  29.579  1.00  0.00      5DFR
ATOM   1528 CG2  VAL    99      39.576  33.664  27.410  1.00  0.00      5DFR
ATOM   1529 HG21 VAL    99      39.596  34.362  28.246  1.00  0.00      5DFR
ATOM   1530 HG22 VAL    99      39.701  34.303  26.536  1.00  0.00      5DFR
ATOM   1531 HG23 VAL    99      40.441  33.019  27.566  1.00  0.00      5DFR
ATOM   1532 C    VAL    99      37.159  30.722  26.696  1.00  0.00      5DFR
ATOM   1533 O    VAL    99      37.584  29.761  27.317  1.00  0.00      5DFR
ATOM   1534 N    TYR   100      35.861  30.725  26.286  1.00  0.00      5DFR
ATOM   1535 HN   TYR   100      35.483  31.476  25.726  1.00  0.00      5DFR
ATOM   1536 CA   TYR   100      34.902  29.619  26.591  1.00  0.00      5DFR
ATOM   1537 HA   TYR   100      35.057  29.183  27.577  1.00  0.00      5DFR
ATOM   1538 CB   TYR   100      33.406  30.140  26.473  1.00  0.00      5DFR
ATOM   1539 HB1  TYR   100      33.114  30.578  25.519  1.00  0.00      5DFR
ATOM   1540 HB2  TYR   100      32.746  29.284  26.619  1.00  0.00      5DFR
ATOM   1541 CG   TYR   100      33.015  31.123  27.555  1.00  0.00      5DFR
ATOM   1542 CD1  TYR   100      33.219  30.777  28.881  1.00  0.00      5DFR
ATOM   1543 HD1  TYR   100      33.769  29.887  29.145  1.00  0.00      5DFR
ATOM   1544 CE1  TYR   100      32.826  31.720  29.842  1.00  0.00      5DFR
ATOM   1545 HE1  TYR   100      32.956  31.490  30.889  1.00  0.00      5DFR
ATOM   1546 CZ   TYR   100      32.101  32.883  29.536  1.00  0.00      5DFR
ATOM   1547 OH   TYR   100      31.804  33.869  30.468  1.00  0.00      5DFR
ATOM   1548 HH   TYR   100      31.593  33.524  31.339  1.00  0.00      5DFR
ATOM   1549 CE2  TYR   100      31.792  33.144  28.159  1.00  0.00      5DFR
ATOM   1550 HE2  TYR   100      31.225  33.990  27.800  1.00  0.00      5DFR
ATOM   1551 CD2  TYR   100      32.337  32.269  27.203  1.00  0.00      5DFR
ATOM   1552 HD2  TYR   100      32.231  32.497  26.153  1.00  0.00      5DFR
ATOM   1553 C    TYR   100      35.048  28.412  25.659  1.00  0.00      5DFR
ATOM   1554 O    TYR   100      34.862  27.287  26.053  1.00  0.00      5DFR
ATOM   1555 N    GLU   101      35.552  28.683  24.416  1.00  0.00      5DFR
ATOM   1556 HN   GLU   101      35.695  29.641  24.130  1.00  0.00      5DFR
ATOM   1557 CA   GLU   101      35.660  27.634  23.318  1.00  0.00      5DFR
ATOM   1558 HA   GLU   101      34.802  26.965  23.383  1.00  0.00      5DFR
ATOM   1559 CB   GLU   101      35.663  28.233  21.914  1.00  0.00      5DFR
ATOM   1560 HB1  GLU   101      36.442  28.986  22.031  1.00  0.00      5DFR
ATOM   1561 HB2  GLU   101      35.920  27.455  21.195  1.00  0.00      5DFR
ATOM   1562 CG   GLU   101      34.348  28.964  21.492  1.00  0.00      5DFR
ATOM   1563 HG1  GLU   101      33.546  28.237  21.372  1.00  0.00      5DFR
ATOM   1564 HG2  GLU   101      33.994  29.650  22.262  1.00  0.00      5DFR
ATOM   1565 CD   GLU   101      34.457  29.784  20.185  1.00  0.00      5DFR
ATOM   1566 OE1  GLU   101      35.193  30.832  20.147  1.00  0.00      5DFR
ATOM   1567 OE2  GLU   101      33.631  29.566  19.237  1.00  0.00      5DFR
ATOM   1568 C    GLU   101      36.991  26.817  23.506  1.00  0.00      5DFR
ATOM   1569 O    GLU   101      36.966  25.598  23.442  1.00  0.00      5DFR
ATOM   1570 N    GLN   102      38.053  27.469  23.913  1.00  0.00      5DFR
ATOM   1571 HN   GLN   102      37.925  28.463  24.037  1.00  0.00      5DFR
ATOM   1572 CA   GLN   102      39.381  26.880  24.218  1.00  0.00      5DFR
ATOM   1573 HA   GLN   102      39.742  26.304  23.367  1.00  0.00      5DFR
ATOM   1574 CB   GLN   102      40.390  27.967  24.432  1.00  0.00      5DFR
ATOM   1575 HB1  GLN   102      39.962  28.785  25.011  1.00  0.00      5DFR
ATOM   1576 HB2  GLN   102      41.160  27.546  25.080  1.00  0.00      5DFR
ATOM   1577 CG   GLN   102      41.029  28.464  23.082  1.00  0.00      5DFR
ATOM   1578 HG1  GLN   102      41.644  27.620  22.769  1.00  0.00      5DFR
ATOM   1579 HG2  GLN   102      40.274  28.668  22.323  1.00  0.00      5DFR
ATOM   1580 CD   GLN   102      41.918  29.778  23.230  1.00  0.00      5DFR
ATOM   1581 OE1  GLN   102      43.176  29.779  23.118  1.00  0.00      5DFR
ATOM   1582 NE2  GLN   102      41.259  30.824  23.654  1.00  0.00      5DFR
ATOM   1583 HE21 GLN   102      41.847  31.644  23.695  1.00  0.00      5DFR
ATOM   1584 HE22 GLN   102      40.284  30.801  23.915  1.00  0.00      5DFR
ATOM   1585 C    GLN   102      39.322  25.922  25.422  1.00  0.00      5DFR
ATOM   1586 O    GLN   102      39.890  24.869  25.315  1.00  0.00      5DFR
ATOM   1587 N    PHE   103      38.598  26.237  26.472  1.00  0.00      5DFR
ATOM   1588 HN   PHE   103      38.184  27.155  26.547  1.00  0.00      5DFR
ATOM   1589 CA   PHE   103      38.445  25.330  27.635  1.00  0.00      5DFR
ATOM   1590 HA   PHE   103      39.388  24.784  27.675  1.00  0.00      5DFR
ATOM   1591 CB   PHE   103      38.216  26.160  28.885  1.00  0.00      5DFR
ATOM   1592 HB1  PHE   103      37.632  27.019  28.555  1.00  0.00      5DFR
ATOM   1593 HB2  PHE   103      37.750  25.653  29.730  1.00  0.00      5DFR
ATOM   1594 CG   PHE   103      39.554  26.641  29.492  1.00  0.00      5DFR
ATOM   1595 CD1  PHE   103      39.944  26.049  30.729  1.00  0.00      5DFR
ATOM   1596 HD1  PHE   103      39.280  25.405  31.287  1.00  0.00      5DFR
ATOM   1597 CE1  PHE   103      41.159  26.501  31.350  1.00  0.00      5DFR
ATOM   1598 HE1  PHE   103      41.497  26.248  32.344  1.00  0.00      5DFR
ATOM   1599 CZ   PHE   103      42.006  27.353  30.615  1.00  0.00      5DFR
ATOM   1600 HZ   PHE   103      42.887  27.814  31.038  1.00  0.00      5DFR
ATOM   1601 CE2  PHE   103      41.639  27.874  29.358  1.00  0.00      5DFR
ATOM   1602 HE2  PHE   103      42.297  28.505  28.778  1.00  0.00      5DFR
ATOM   1603 CD2  PHE   103      40.407  27.531  28.849  1.00  0.00      5DFR
ATOM   1604 HD2  PHE   103      40.009  27.957  27.939  1.00  0.00      5DFR
ATOM   1605 C    PHE   103      37.353  24.240  27.475  1.00  0.00      5DFR
ATOM   1606 O    PHE   103      37.342  23.225  28.192  1.00  0.00      5DFR
ATOM   1607 N    LEU   104      36.430  24.373  26.506  1.00  0.00      5DFR
ATOM   1608 HN   LEU   104      36.351  25.273  26.054  1.00  0.00      5DFR
ATOM   1609 CA   LEU   104      35.321  23.383  26.307  1.00  0.00      5DFR
ATOM   1610 HA   LEU   104      34.830  23.343  27.279  1.00  0.00      5DFR
ATOM   1611 CB   LEU   104      34.325  23.869  25.205  1.00  0.00      5DFR
ATOM   1612 HB1  LEU   104      34.205  24.950  25.268  1.00  0.00      5DFR
ATOM   1613 HB2  LEU   104      34.819  23.549  24.288  1.00  0.00      5DFR
ATOM   1614 CG   LEU   104      32.972  23.088  25.264  1.00  0.00      5DFR
ATOM   1615 HG   LEU   104      33.125  22.047  24.982  1.00  0.00      5DFR
ATOM   1616 CD1  LEU   104      32.151  23.195  26.586  1.00  0.00      5DFR
ATOM   1617 HD11 LEU   104      32.020  24.238  26.874  1.00  0.00      5DFR
ATOM   1618 HD12 LEU   104      32.528  22.615  27.429  1.00  0.00      5DFR
ATOM   1619 HD13 LEU   104      31.158  22.789  26.398  1.00  0.00      5DFR
ATOM   1620 CD2  LEU   104      31.983  23.744  24.190  1.00  0.00      5DFR
ATOM   1621 HD21 LEU   104      32.442  23.736  23.202  1.00  0.00      5DFR
ATOM   1622 HD22 LEU   104      31.833  24.805  24.393  1.00  0.00      5DFR
ATOM   1623 HD23 LEU   104      31.051  23.186  24.097  1.00  0.00      5DFR
ATOM   1624 C    LEU   104      35.694  21.858  26.170  1.00  0.00      5DFR
ATOM   1625 O    LEU   104      35.069  21.095  26.915  1.00  0.00      5DFR
ATOM   1626 N    PRO   105      36.771  21.467  25.499  1.00  0.00      5DFR
ATOM   1627 CD   PRO   105      37.505  22.208  24.478  1.00  0.00      5DFR
ATOM   1628 HD1  PRO   105      36.910  22.770  23.759  1.00  0.00      5DFR
ATOM   1629 HD2  PRO   105      38.197  22.868  25.000  1.00  0.00      5DFR
ATOM   1630 CG   PRO   105      38.304  21.238  23.637  1.00  0.00      5DFR
ATOM   1631 HG1  PRO   105      37.665  21.050  22.775  1.00  0.00      5DFR
ATOM   1632 HG2  PRO   105      39.326  21.538  23.408  1.00  0.00      5DFR
ATOM   1633 CB   PRO   105      38.360  19.993  24.537  1.00  0.00      5DFR
ATOM   1634 HB1  PRO   105      39.336  19.916  25.015  1.00  0.00      5DFR
ATOM   1635 HB2  PRO   105      38.296  19.088  23.932  1.00  0.00      5DFR
ATOM   1636 CA   PRO   105      37.226  20.112  25.543  1.00  0.00      5DFR
ATOM   1637 HA   PRO   105      36.417  19.546  25.083  1.00  0.00      5DFR
ATOM   1638 C    PRO   105      37.465  19.406  26.858  1.00  0.00      5DFR
ATOM   1639 O    PRO   105      37.245  18.220  27.058  1.00  0.00      5DFR
ATOM   1640 N    LYS   106      37.944  20.237  27.828  1.00  0.00      5DFR
ATOM   1641 HN   LYS   106      37.902  21.211  27.565  1.00  0.00      5DFR
ATOM   1642 CA   LYS   106      38.604  19.810  29.108  1.00  0.00      5DFR
ATOM   1643 HA   LYS   106      38.708  18.728  29.035  1.00  0.00      5DFR
ATOM   1644 CB   LYS   106      40.024  20.422  29.126  1.00  0.00      5DFR
ATOM   1645 HB1  LYS   106      40.053  21.480  28.863  1.00  0.00      5DFR
ATOM   1646 HB2  LYS   106      40.449  20.326  30.125  1.00  0.00      5DFR
ATOM   1647 CG   LYS   106      41.040  19.689  28.278  1.00  0.00      5DFR
ATOM   1648 HG1  LYS   106      41.226  18.691  28.676  1.00  0.00      5DFR
ATOM   1649 HG2  LYS   106      40.640  19.581  27.270  1.00  0.00      5DFR
ATOM   1650 CD   LYS   106      42.412  20.361  28.074  1.00  0.00      5DFR
ATOM   1651 HD1  LYS   106      42.241  21.149  27.341  1.00  0.00      5DFR
ATOM   1652 HD2  LYS   106      42.778  20.781  29.011  1.00  0.00      5DFR
ATOM   1653 CE   LYS   106      43.394  19.440  27.516  1.00  0.00      5DFR
ATOM   1654 HE1  LYS   106      43.820  18.783  28.274  1.00  0.00      5DFR
ATOM   1655 HE2  LYS   106      42.885  18.784  26.809  1.00  0.00      5DFR
ATOM   1656 NZ   LYS   106      44.445  20.051  26.819  1.00  0.00      5DFR
ATOM   1657 HZ1  LYS   106      44.170  20.641  26.046  1.00  0.00      5DFR
ATOM   1658 HZ2  LYS   106      45.120  19.387  26.468  1.00  0.00      5DFR
ATOM   1659 HZ3  LYS   106      45.114  20.582  27.357  1.00  0.00      5DFR
ATOM   1660 C    LYS   106      37.727  20.096  30.333  1.00  0.00      5DFR
ATOM   1661 O    LYS   106      37.958  19.501  31.359  1.00  0.00      5DFR
ATOM   1662 N    ALA   107      36.733  20.981  30.198  1.00  0.00      5DFR
ATOM   1663 HN   ALA   107      36.701  21.389  29.275  1.00  0.00      5DFR
ATOM   1664 CA   ALA   107      35.687  21.468  31.082  1.00  0.00      5DFR
ATOM   1665 HA   ALA   107      36.156  21.735  32.029  1.00  0.00      5DFR
ATOM   1666 CB   ALA   107      35.143  22.787  30.494  1.00  0.00      5DFR
ATOM   1667 HB1  ALA   107      34.594  22.693  29.556  1.00  0.00      5DFR
ATOM   1668 HB2  ALA   107      35.927  23.528  30.339  1.00  0.00      5DFR
ATOM   1669 HB3  ALA   107      34.500  23.103  31.315  1.00  0.00      5DFR
ATOM   1670 C    ALA   107      34.458  20.456  31.379  1.00  0.00      5DFR
ATOM   1671 O    ALA   107      33.776  19.817  30.575  1.00  0.00      5DFR
ATOM   1672 N    GLN   108      34.150  20.458  32.666  1.00  0.00      5DFR
ATOM   1673 HN   GLN   108      34.699  21.041  33.282  1.00  0.00      5DFR
ATOM   1674 CA   GLN   108      33.021  19.634  33.153  1.00  0.00      5DFR
ATOM   1675 HA   GLN   108      32.506  19.084  32.365  1.00  0.00      5DFR
ATOM   1676 CB   GLN   108      33.665  18.611  34.107  1.00  0.00      5DFR
ATOM   1677 HB1  GLN   108      34.044  19.004  35.051  1.00  0.00      5DFR
ATOM   1678 HB2  GLN   108      32.798  18.072  34.488  1.00  0.00      5DFR
ATOM   1679 CG   GLN   108      34.698  17.603  33.627  1.00  0.00      5DFR
ATOM   1680 HG1  GLN   108      35.465  18.215  33.153  1.00  0.00      5DFR
ATOM   1681 HG2  GLN   108      35.091  17.097  34.508  1.00  0.00      5DFR
ATOM   1682 CD   GLN   108      34.264  16.397  32.869  1.00  0.00      5DFR
ATOM   1683 OE1  GLN   108      33.757  15.436  33.418  1.00  0.00      5DFR
ATOM   1684 NE2  GLN   108      34.510  16.298  31.567  1.00  0.00      5DFR
ATOM   1685 HE21 GLN   108      34.080  15.481  31.157  1.00  0.00      5DFR
ATOM   1686 HE22 GLN   108      35.007  17.045  31.103  1.00  0.00      5DFR
ATOM   1687 C    GLN   108      31.800  20.407  33.756  1.00  0.00      5DFR
ATOM   1688 O    GLN   108      30.829  19.691  34.058  1.00  0.00      5DFR
ATOM   1689 N    LYS   109      31.766  21.731  33.783  1.00  0.00      5DFR
ATOM   1690 HN   LYS   109      32.502  22.262  33.339  1.00  0.00      5DFR
ATOM   1691 CA   LYS   109      30.562  22.423  34.402  1.00  0.00      5DFR
ATOM   1692 HA   LYS   109      29.700  21.796  34.175  1.00  0.00      5DFR
ATOM   1693 CB   LYS   109      30.758  22.519  35.924  1.00  0.00      5DFR
ATOM   1694 HB1  LYS   109      30.910  21.479  36.212  1.00  0.00      5DFR
ATOM   1695 HB2  LYS   109      31.691  23.061  36.079  1.00  0.00      5DFR
ATOM   1696 CG   LYS   109      29.755  23.062  36.952  1.00  0.00      5DFR
ATOM   1697 HG1  LYS   109      29.795  24.152  36.970  1.00  0.00      5DFR
ATOM   1698 HG2  LYS   109      28.770  22.632  36.776  1.00  0.00      5DFR
ATOM   1699 CD   LYS   109      30.039  22.615  38.382  1.00  0.00      5DFR
ATOM   1700 HD1  LYS   109      30.048  21.529  38.291  1.00  0.00      5DFR
ATOM   1701 HD2  LYS   109      31.081  22.799  38.643  1.00  0.00      5DFR
ATOM   1702 CE   LYS   109      28.895  23.134  39.295  1.00  0.00      5DFR
ATOM   1703 HE1  LYS   109      28.947  24.189  39.564  1.00  0.00      5DFR
ATOM   1704 HE2  LYS   109      28.003  22.965  38.692  1.00  0.00      5DFR
ATOM   1705 NZ   LYS   109      28.849  22.365  40.526  1.00  0.00      5DFR
ATOM   1706 HZ1  LYS   109      29.754  22.313  40.971  1.00  0.00      5DFR
ATOM   1707 HZ2  LYS   109      28.603  21.413  40.296  1.00  0.00      5DFR
ATOM   1708 HZ3  LYS   109      28.108  22.670  41.141  1.00  0.00      5DFR
ATOM   1709 C    LYS   109      30.252  23.824  33.887  1.00  0.00      5DFR
ATOM   1710 O    LYS   109      31.162  24.515  33.560  1.00  0.00      5DFR
ATOM   1711 N    LEU   110      29.007  24.160  33.883  1.00  0.00      5DFR
ATOM   1712 HN   LEU   110      28.296  23.494  34.152  1.00  0.00      5DFR
ATOM   1713 CA   LEU   110      28.460  25.434  33.359  1.00  0.00      5DFR
ATOM   1714 HA   LEU   110      29.285  26.110  33.130  1.00  0.00      5DFR
ATOM   1715 CB   LEU   110      27.748  25.192  32.013  1.00  0.00      5DFR
ATOM   1716 HB1  LEU   110      26.866  24.567  32.154  1.00  0.00      5DFR
ATOM   1717 HB2  LEU   110      27.349  26.116  31.594  1.00  0.00      5DFR
ATOM   1718 CG   LEU   110      28.579  24.514  30.890  1.00  0.00      5DFR
ATOM   1719 HG   LEU   110      29.180  23.724  31.340  1.00  0.00      5DFR
ATOM   1720 CD1  LEU   110      27.822  23.822  29.766  1.00  0.00      5DFR
ATOM   1721 HD11 LEU   110      27.084  24.504  29.342  1.00  0.00      5DFR
ATOM   1722 HD12 LEU   110      27.406  22.901  30.176  1.00  0.00      5DFR
ATOM   1723 HD13 LEU   110      28.502  23.586  28.947  1.00  0.00      5DFR
ATOM   1724 CD2  LEU   110      29.495  25.542  30.225  1.00  0.00      5DFR
ATOM   1725 HD21 LEU   110      30.266  25.092  29.600  1.00  0.00      5DFR
ATOM   1726 HD22 LEU   110      29.988  26.129  31.000  1.00  0.00      5DFR
ATOM   1727 HD23 LEU   110      28.944  26.254  29.610  1.00  0.00      5DFR
ATOM   1728 C    LEU   110      27.511  26.182  34.321  1.00  0.00      5DFR
ATOM   1729 O    LEU   110      26.339  25.914  34.371  1.00  0.00      5DFR
ATOM   1730 N    TYR   111      28.067  27.120  35.077  1.00  0.00      5DFR
ATOM   1731 HN   TYR   111      29.030  27.372  34.905  1.00  0.00      5DFR
ATOM   1732 CA   TYR   111      27.244  28.028  35.866  1.00  0.00      5DFR
ATOM   1733 HA   TYR   111      26.390  27.554  36.348  1.00  0.00      5DFR
ATOM   1734 CB   TYR   111      28.202  28.763  36.856  1.00  0.00      5DFR
ATOM   1735 HB1  TYR   111      29.036  29.177  36.289  1.00  0.00      5DFR
ATOM   1736 HB2  TYR   111      27.674  29.606  37.302  1.00  0.00      5DFR
ATOM   1737 CG   TYR   111      28.887  27.955  38.025  1.00  0.00      5DFR
ATOM   1738 CD1  TYR   111      30.066  27.175  37.836  1.00  0.00      5DFR
ATOM   1739 HD1  TYR   111      30.634  27.261  36.922  1.00  0.00      5DFR
ATOM   1740 CE1  TYR   111      30.555  26.342  38.860  1.00  0.00      5DFR
ATOM   1741 HE1  TYR   111      31.464  25.787  38.682  1.00  0.00      5DFR
ATOM   1742 CZ   TYR   111      29.992  26.422  40.165  1.00  0.00      5DFR
ATOM   1743 OH   TYR   111      30.697  25.728  41.098  1.00  0.00      5DFR
ATOM   1744 HH   TYR   111      31.521  25.487  40.669  1.00  0.00      5DFR
ATOM   1745 CE2  TYR   111      28.862  27.281  40.342  1.00  0.00      5DFR
ATOM   1746 HE2  TYR   111      28.381  27.427  41.297  1.00  0.00      5DFR
ATOM   1747 CD2  TYR   111      28.261  27.951  39.256  1.00  0.00      5DFR
ATOM   1748 HD2  TYR   111      27.285  28.408  39.318  1.00  0.00      5DFR
ATOM   1749 C    TYR   111      26.675  29.145  34.912  1.00  0.00      5DFR
ATOM   1750 O    TYR   111      27.338  30.128  34.505  1.00  0.00      5DFR
ATOM   1751 N    LEU   112      25.396  28.978  34.509  1.00  0.00      5DFR
ATOM   1752 HN   LEU   112      24.861  28.171  34.796  1.00  0.00      5DFR
ATOM   1753 CA   LEU   112      24.769  29.853  33.488  1.00  0.00      5DFR
ATOM   1754 HA   LEU   112      25.511  30.562  33.120  1.00  0.00      5DFR
ATOM   1755 CB   LEU   112      24.367  28.973  32.253  1.00  0.00      5DFR
ATOM   1756 HB1  LEU   112      23.636  28.203  32.496  1.00  0.00      5DFR
ATOM   1757 HB2  LEU   112      23.953  29.630  31.489  1.00  0.00      5DFR
ATOM   1758 CG   LEU   112      25.486  28.259  31.484  1.00  0.00      5DFR
ATOM   1759 HG   LEU   112      25.913  27.541  32.185  1.00  0.00      5DFR
ATOM   1760 CD1  LEU   112      24.848  27.534  30.321  1.00  0.00      5DFR
ATOM   1761 HD11 LEU   112      24.514  28.228  29.550  1.00  0.00      5DFR
ATOM   1762 HD12 LEU   112      23.937  26.994  30.575  1.00  0.00      5DFR
ATOM   1763 HD13 LEU   112      25.591  26.863  29.888  1.00  0.00      5DFR
ATOM   1764 CD2  LEU   112      26.539  29.250  30.975  1.00  0.00      5DFR
ATOM   1765 HD21 LEU   112      26.812  29.945  31.769  1.00  0.00      5DFR
ATOM   1766 HD22 LEU   112      26.185  29.847  30.134  1.00  0.00      5DFR
ATOM   1767 HD23 LEU   112      27.429  28.705  30.661  1.00  0.00      5DFR
ATOM   1768 C    LEU   112      23.612  30.711  34.101  1.00  0.00      5DFR
ATOM   1769 O    LEU   112      22.540  30.140  34.275  1.00  0.00      5DFR
ATOM   1770 N    THR   113      23.798  32.027  34.200  1.00  0.00      5DFR
ATOM   1771 HN   THR   113      24.679  32.485  34.018  1.00  0.00      5DFR
ATOM   1772 CA   THR   113      22.651  32.886  34.414  1.00  0.00      5DFR
ATOM   1773 HA   THR   113      21.878  32.401  35.011  1.00  0.00      5DFR
ATOM   1774 CB   THR   113      22.958  34.324  34.935  1.00  0.00      5DFR
ATOM   1775 HB   THR   113      23.398  34.997  34.199  1.00  0.00      5DFR
ATOM   1776 CG2  THR   113      21.690  34.836  35.602  1.00  0.00      5DFR
ATOM   1777 HG21 THR   113      21.318  34.109  36.325  1.00  0.00      5DFR
ATOM   1778 HG22 THR   113      20.928  34.972  34.835  1.00  0.00      5DFR
ATOM   1779 HG23 THR   113      21.884  35.770  36.130  1.00  0.00      5DFR
ATOM   1780 OG1  THR   113      23.961  34.339  35.941  1.00  0.00      5DFR
ATOM   1781 HG1  THR   113      24.217  35.243  36.142  1.00  0.00      5DFR
ATOM   1782 C    THR   113      22.073  33.116  33.038  1.00  0.00      5DFR
ATOM   1783 O    THR   113      22.766  33.690  32.169  1.00  0.00      5DFR
ATOM   1784 N    HID   114      20.827  32.699  32.779  1.00  0.00      5DFR
ATOM   1785 HN   HID   114      20.354  32.102  33.442  1.00  0.00      5DFR
ATOM   1786 CA   HID   114      20.177  32.802  31.499  1.00  0.00      5DFR
ATOM   1787 HA   HID   114      20.883  33.148  30.744  1.00  0.00      5DFR
ATOM   1788 CB   HID   114      19.790  31.391  31.021  1.00  0.00      5DFR
ATOM   1789 HB1  HID   114      20.723  30.874  30.800  1.00  0.00      5DFR
ATOM   1790 HB2  HID   114      19.173  30.836  31.728  1.00  0.00      5DFR
ATOM   1791 CG   HID   114      19.081  31.409  29.685  1.00  0.00      5DFR
ATOM   1792 ND1  HID   114      19.216  32.422  28.688  1.00  0.00      5DFR
ATOM   1793 HD1  HID   114      19.763  33.271  28.673  1.00  0.00      5DFR
ATOM   1794 CE1  HID   114      18.432  32.068  27.676  1.00  0.00      5DFR
ATOM   1795 HE1  HID   114      18.285  32.528  26.710  1.00  0.00      5DFR
ATOM   1796 NE2  HID   114      17.833  30.921  27.889  1.00  0.00      5DFR
ATOM   1797 CD2  HID   114      18.376  30.407  29.102  1.00  0.00      5DFR
ATOM   1798 HD2  HID   114      18.233  29.394  29.451  1.00  0.00      5DFR
ATOM   1799 C    HID   114      19.035  33.806  31.437  1.00  0.00      5DFR
ATOM   1800 O    HID   114      17.957  33.591  31.990  1.00  0.00      5DFR
ATOM   1801 N    ILE   115      19.321  34.956  30.823  1.00  0.00      5DFR
ATOM   1802 HN   ILE   115      20.211  34.985  30.346  1.00  0.00      5DFR
ATOM   1803 CA   ILE   115      18.377  36.053  30.637  1.00  0.00      5DFR
ATOM   1804 HA   ILE   115      17.737  36.178  31.510  1.00  0.00      5DFR
ATOM   1805 CB   ILE   115      19.158  37.341  30.447  1.00  0.00      5DFR
ATOM   1806 HB   ILE   115      19.947  37.156  29.718  1.00  0.00      5DFR
ATOM   1807 CG2  ILE   115      18.206  38.381  29.898  1.00  0.00      5DFR
ATOM   1808 HG21 ILE   115      17.248  38.337  30.415  1.00  0.00      5DFR
ATOM   1809 HG22 ILE   115      17.991  38.263  28.836  1.00  0.00      5DFR
ATOM   1810 HG23 ILE   115      18.540  39.402  30.079  1.00  0.00      5DFR
ATOM   1811 CG1  ILE   115      19.920  37.877  31.646  1.00  0.00      5DFR
ATOM   1812 HG11 ILE   115      20.160  38.939  31.588  1.00  0.00      5DFR
ATOM   1813 HG12 ILE   115      19.362  37.752  32.574  1.00  0.00      5DFR
ATOM   1814 CD   ILE   115      21.204  37.131  31.948  1.00  0.00      5DFR
ATOM   1815 HD1  ILE   115      21.663  37.722  32.740  1.00  0.00      5DFR
ATOM   1816 HD2  ILE   115      21.911  37.123  31.118  1.00  0.00      5DFR
ATOM   1817 HD3  ILE   115      20.934  36.148  32.335  1.00  0.00      5DFR
ATOM   1818 C    ILE   115      17.400  35.730  29.523  1.00  0.00      5DFR
ATOM   1819 O    ILE   115      17.788  35.613  28.376  1.00  0.00      5DFR
ATOM   1820 N    ASP   116      16.106  35.677  29.845  1.00  0.00      5DFR
ATOM   1821 HN   ASP   116      15.858  35.645  30.823  1.00  0.00      5DFR
ATOM   1822 CA   ASP   116      14.912  35.556  29.024  1.00  0.00      5DFR
ATOM   1823 HA   ASP   116      14.962  34.656  28.412  1.00  0.00      5DFR
ATOM   1824 CB   ASP   116      13.807  35.452  30.125  1.00  0.00      5DFR
ATOM   1825 HB1  ASP   116      14.211  34.808  30.906  1.00  0.00      5DFR
ATOM   1826 HB2  ASP   116      13.668  36.372  30.691  1.00  0.00      5DFR
ATOM   1827 CG   ASP   116      12.433  34.945  29.658  1.00  0.00      5DFR
ATOM   1828 OD1  ASP   116      12.298  33.924  28.919  1.00  0.00      5DFR
ATOM   1829 OD2  ASP   116      11.369  35.504  30.045  1.00  0.00      5DFR
ATOM   1830 C    ASP   116      14.626  36.674  27.948  1.00  0.00      5DFR
ATOM   1831 O    ASP   116      13.475  36.765  27.434  1.00  0.00      5DFR
ATOM   1832 N    ALA   117      15.641  37.443  27.607  1.00  0.00      5DFR
ATOM   1833 HN   ALA   117      16.536  37.219  28.017  1.00  0.00      5DFR
ATOM   1834 CA   ALA   117      15.606  38.618  26.623  1.00  0.00      5DFR
ATOM   1835 HA   ALA   117      14.611  38.596  26.180  1.00  0.00      5DFR
ATOM   1836 CB   ALA   117      15.637  39.908  27.355  1.00  0.00      5DFR
ATOM   1837 HB1  ALA   117      16.672  40.101  27.638  1.00  0.00      5DFR
ATOM   1838 HB2  ALA   117      15.102  39.728  28.287  1.00  0.00      5DFR
ATOM   1839 HB3  ALA   117      15.134  40.696  26.795  1.00  0.00      5DFR
ATOM   1840 C    ALA   117      16.624  38.581  25.489  1.00  0.00      5DFR
ATOM   1841 O    ALA   117      17.731  38.046  25.593  1.00  0.00      5DFR
ATOM   1842 N    GLU   118      16.200  39.202  24.406  1.00  0.00      5DFR
ATOM   1843 HN   GLU   118      15.329  39.713  24.444  1.00  0.00      5DFR
ATOM   1844 CA   GLU   118      16.968  39.160  23.177  1.00  0.00      5DFR
ATOM   1845 HA   GLU   118      17.566  38.249  23.183  1.00  0.00      5DFR
ATOM   1846 CB   GLU   118      15.945  39.171  21.992  1.00  0.00      5DFR
ATOM   1847 HB1  GLU   118      15.246  40.000  22.099  1.00  0.00      5DFR
ATOM   1848 HB2  GLU   118      16.475  39.439  21.078  1.00  0.00      5DFR
ATOM   1849 CG   GLU   118      15.126  37.957  21.736  1.00  0.00      5DFR
ATOM   1850 HG1  GLU   118      15.748  37.066  21.649  1.00  0.00      5DFR
ATOM   1851 HG2  GLU   118      14.443  37.963  22.586  1.00  0.00      5DFR
ATOM   1852 CD   GLU   118      14.356  38.297  20.430  1.00  0.00      5DFR
ATOM   1853 OE1  GLU   118      13.110  38.383  20.465  1.00  0.00      5DFR
ATOM   1854 OE2  GLU   118      14.915  38.332  19.316  1.00  0.00      5DFR
ATOM   1855 C    GLU   118      17.830  40.400  23.114  1.00  0.00      5DFR
ATOM   1856 O    GLU   118      17.310  41.466  23.441  1.00  0.00      5DFR
ATOM   1857 N    VAL   119      19.059  40.283  22.638  1.00  0.00      5DFR
ATOM   1858 HN   VAL   119      19.399  39.392  22.305  1.00  0.00      5DFR
ATOM   1859 CA   VAL   119      20.034  41.389  22.589  1.00  0.00      5DFR
ATOM   1860 HA   VAL   119      19.568  42.330  22.879  1.00  0.00      5DFR
ATOM   1861 CB   VAL   119      21.200  41.242  23.540  1.00  0.00      5DFR
ATOM   1862 HB   VAL   119      21.684  40.269  23.458  1.00  0.00      5DFR
ATOM   1863 CG1  VAL   119      22.219  42.336  23.374  1.00  0.00      5DFR
ATOM   1864 HG11 VAL   119      21.677  43.271  23.510  1.00  0.00      5DFR
ATOM   1865 HG12 VAL   119      22.732  42.301  22.413  1.00  0.00      5DFR
ATOM   1866 HG13 VAL   119      22.985  42.356  24.150  1.00  0.00      5DFR
ATOM   1867 CG2  VAL   119      20.643  41.396  24.938  1.00  0.00      5DFR
ATOM   1868 HG21 VAL   119      20.016  40.563  25.258  1.00  0.00      5DFR
ATOM   1869 HG22 VAL   119      20.134  42.332  25.169  1.00  0.00      5DFR
ATOM   1870 HG23 VAL   119      21.453  41.223  25.646  1.00  0.00      5DFR
ATOM   1871 C    VAL   119      20.520  41.545  21.150  1.00  0.00      5DFR
ATOM   1872 O    VAL   119      20.943  40.586  20.479  1.00  0.00      5DFR
ATOM   1873 N    GLU   120      20.460  42.747  20.633  1.00  0.00      5DFR
ATOM   1874 HN   GLU   120      20.381  43.530  21.266  1.00  0.00      5DFR
ATOM   1875 CA   GLU   120      21.137  43.053  19.333  1.00  0.00      5DFR
ATOM   1876 HA   GLU   120      20.561  42.488  18.600  1.00  0.00      5DFR
ATOM   1877 CB   GLU   120      21.062  44.564  19.037  1.00  0.00      5DFR
ATOM   1878 HB1  GLU   120      21.485  45.074  19.903  1.00  0.00      5DFR
ATOM   1879 HB2  GLU   120      21.714  44.819  18.202  1.00  0.00      5DFR
ATOM   1880 CG   GLU   120      19.716  45.148  18.773  1.00  0.00      5DFR
ATOM   1881 HG1  GLU   120      19.100  45.128  19.672  1.00  0.00      5DFR
ATOM   1882 HG2  GLU   120      19.956  46.188  18.557  1.00  0.00      5DFR
ATOM   1883 CD   GLU   120      18.934  44.460  17.626  1.00  0.00      5DFR
ATOM   1884 OE1  GLU   120      17.916  43.722  17.892  1.00  0.00      5DFR
ATOM   1885 OE2  GLU   120      19.348  44.697  16.462  1.00  0.00      5DFR
ATOM   1886 C    GLU   120      22.597  42.460  19.103  1.00  0.00      5DFR
ATOM   1887 O    GLU   120      23.584  43.096  19.541  1.00  0.00      5DFR
ATOM   1888 N    GLY   121      22.698  41.418  18.232  1.00  0.00      5DFR
ATOM   1889 HN   GLY   121      21.901  40.797  18.253  1.00  0.00      5DFR
ATOM   1890 CA   GLY   121      24.002  40.876  17.806  1.00  0.00      5DFR
ATOM   1891 HA1  GLY   121      23.964  40.806  16.718  1.00  0.00      5DFR
ATOM   1892 HA2  GLY   121      24.817  41.531  18.113  1.00  0.00      5DFR
ATOM   1893 C    GLY   121      24.282  39.466  18.372  1.00  0.00      5DFR
ATOM   1894 O    GLY   121      23.381  38.644  18.408  1.00  0.00      5DFR
ATOM   1895 N    ASP   122      25.471  39.070  18.863  1.00  0.00      5DFR
ATOM   1896 HN   ASP   122      25.490  38.072  19.016  1.00  0.00      5DFR
ATOM   1897 CA   ASP   122      26.747  39.830  18.815  1.00  0.00      5DFR
ATOM   1898 HA   ASP   122      26.702  40.313  17.839  1.00  0.00      5DFR
ATOM   1899 CB   ASP   122      26.732  40.852  19.959  1.00  0.00      5DFR
ATOM   1900 HB1  ASP   122      25.782  41.384  19.925  1.00  0.00      5DFR
ATOM   1901 HB2  ASP   122      26.896  40.328  20.901  1.00  0.00      5DFR
ATOM   1902 CG   ASP   122      27.868  41.818  19.734  1.00  0.00      5DFR
ATOM   1903 OD1  ASP   122      27.647  43.059  19.528  1.00  0.00      5DFR
ATOM   1904 OD2  ASP   122      28.971  41.262  19.887  1.00  0.00      5DFR
ATOM   1905 C    ASP   122      27.822  38.705  18.786  1.00  0.00      5DFR
ATOM   1906 O    ASP   122      28.761  38.767  17.991  1.00  0.00      5DFR
ATOM   1907 N    THR   123      27.738  37.630  19.560  1.00  0.00      5DFR
ATOM   1908 HN   THR   123      26.952  37.577  20.193  1.00  0.00      5DFR
ATOM   1909 CA   THR   123      28.269  36.287  19.245  1.00  0.00      5DFR
ATOM   1910 HA   THR   123      28.192  36.058  18.182  1.00  0.00      5DFR
ATOM   1911 CB   THR   123      29.751  36.209  19.689  1.00  0.00      5DFR
ATOM   1912 HB   THR   123      29.853  36.564  20.715  1.00  0.00      5DFR
ATOM   1913 CG2  THR   123      30.410  34.803  19.698  1.00  0.00      5DFR
ATOM   1914 HG21 THR   123      30.511  34.393  18.693  1.00  0.00      5DFR
ATOM   1915 HG22 THR   123      29.873  34.117  20.354  1.00  0.00      5DFR
ATOM   1916 HG23 THR   123      31.409  34.864  20.131  1.00  0.00      5DFR
ATOM   1917 OG1  THR   123      30.553  36.940  18.790  1.00  0.00      5DFR
ATOM   1918 HG1  THR   123      30.134  37.798  18.695  1.00  0.00      5DFR
ATOM   1919 C    THR   123      27.450  35.363  20.081  1.00  0.00      5DFR
ATOM   1920 O    THR   123      26.972  35.800  21.134  1.00  0.00      5DFR
ATOM   1921 N    HID   124      27.380  34.101  19.711  1.00  0.00      5DFR
ATOM   1922 HN   HID   124      27.790  33.792  18.842  1.00  0.00      5DFR
ATOM   1923 CA   HID   124      26.718  33.049  20.508  1.00  0.00      5DFR
ATOM   1924 HA   HID   124      26.139  33.567  21.272  1.00  0.00      5DFR
ATOM   1925 CB   HID   124      25.696  32.302  19.524  1.00  0.00      5DFR
ATOM   1926 HB1  HID   124      26.263  31.644  18.866  1.00  0.00      5DFR
ATOM   1927 HB2  HID   124      25.032  31.739  20.179  1.00  0.00      5DFR
ATOM   1928 CG   HID   124      24.703  33.047  18.587  1.00  0.00      5DFR
ATOM   1929 ND1  HID   124      23.367  33.282  18.801  1.00  0.00      5DFR
ATOM   1930 HD1  HID   124      22.791  32.990  19.578  1.00  0.00      5DFR
ATOM   1931 CE1  HID   124      22.912  34.053  17.769  1.00  0.00      5DFR
ATOM   1932 HE1  HID   124      21.944  34.531  17.776  1.00  0.00      5DFR
ATOM   1933 NE2  HID   124      23.886  34.183  16.839  1.00  0.00      5DFR
ATOM   1934 CD2  HID   124      24.965  33.451  17.323  1.00  0.00      5DFR
ATOM   1935 HD2  HID   124      25.909  33.350  16.809  1.00  0.00      5DFR
ATOM   1936 C    HID   124      27.640  32.145  21.390  1.00  0.00      5DFR
ATOM   1937 O    HID   124      28.732  31.828  20.922  1.00  0.00      5DFR
ATOM   1938 N    PHE   125      27.231  31.727  22.612  1.00  0.00      5DFR
ATOM   1939 HN   PHE   125      26.444  32.167  23.067  1.00  0.00      5DFR
ATOM   1940 CA   PHE   125      27.883  30.669  23.413  1.00  0.00      5DFR
ATOM   1941 HA   PHE   125      28.911  30.923  23.669  1.00  0.00      5DFR
ATOM   1942 CB   PHE   125      27.137  30.606  24.762  1.00  0.00      5DFR
ATOM   1943 HB1  PHE   125      26.933  31.619  25.108  1.00  0.00      5DFR
ATOM   1944 HB2  PHE   125      26.220  30.018  24.714  1.00  0.00      5DFR
ATOM   1945 CG   PHE   125      27.956  29.946  25.843  1.00  0.00      5DFR
ATOM   1946 CD1  PHE   125      28.822  30.796  26.604  1.00  0.00      5DFR
ATOM   1947 HD1  PHE   125      28.946  31.850  26.406  1.00  0.00      5DFR
ATOM   1948 CE1  PHE   125      29.398  30.255  27.766  1.00  0.00      5DFR
ATOM   1949 HE1  PHE   125      30.060  30.877  28.349  1.00  0.00      5DFR
ATOM   1950 CZ   PHE   125      29.218  28.877  28.137  1.00  0.00      5DFR
ATOM   1951 HZ   PHE   125      29.774  28.454  28.961  1.00  0.00      5DFR
ATOM   1952 CE2  PHE   125      28.506  28.073  27.230  1.00  0.00      5DFR
ATOM   1953 HE2  PHE   125      28.427  27.004  27.360  1.00  0.00      5DFR
ATOM   1954 CD2  PHE   125      27.828  28.601  26.122  1.00  0.00      5DFR
ATOM   1955 HD2  PHE   125      27.305  27.962  25.426  1.00  0.00      5DFR
ATOM   1956 C    PHE   125      28.014  29.332  22.645  1.00  0.00      5DFR
ATOM   1957 O    PHE   125      27.127  29.110  21.872  1.00  0.00      5DFR
ATOM   1958 N    PRO   126      29.093  28.580  22.794  1.00  0.00      5DFR
ATOM   1959 CD   PRO   126      30.237  28.870  23.645  1.00  0.00      5DFR
ATOM   1960 HD1  PRO   126      30.851  29.585  23.098  1.00  0.00      5DFR
ATOM   1961 HD2  PRO   126      29.971  29.151  24.664  1.00  0.00      5DFR
ATOM   1962 CG   PRO   126      31.059  27.628  23.728  1.00  0.00      5DFR
ATOM   1963 HG1  PRO   126      32.121  27.720  23.958  1.00  0.00      5DFR
ATOM   1964 HG2  PRO   126      30.590  26.976  24.465  1.00  0.00      5DFR
ATOM   1965 CB   PRO   126      30.879  27.050  22.353  1.00  0.00      5DFR
ATOM   1966 HB1  PRO   126      30.985  25.972  22.469  1.00  0.00      5DFR
ATOM   1967 HB2  PRO   126      31.619  27.469  21.671  1.00  0.00      5DFR
ATOM   1968 CA   PRO   126      29.437  27.460  21.947  1.00  0.00      5DFR
ATOM   1969 HA   PRO   126      29.525  27.752  20.901  1.00  0.00      5DFR
ATOM   1970 C    PRO   126      28.427  26.304  22.081  1.00  0.00      5DFR
ATOM   1971 O    PRO   126      27.690  26.217  23.098  1.00  0.00      5DFR
ATOM   1972 N    ASP   127      28.265  25.434  21.110  1.00  0.00      5DFR
ATOM   1973 HN   ASP   127      28.820  25.433  20.266  1.00  0.00      5DFR
ATOM   1974 CA   ASP   127      27.433  24.215  21.147  1.00  0.00      5DFR
ATOM   1975 HA   ASP   127      26.468  24.480  21.579  1.00  0.00      5DFR
ATOM   1976 CB   ASP   127      27.236  23.641  19.697  1.00  0.00      5DFR
ATOM   1977 HB1  ASP   127      28.232  23.461  19.290  1.00  0.00      5DFR
ATOM   1978 HB2  ASP   127      26.642  22.727  19.688  1.00  0.00      5DFR
ATOM   1979 CG   ASP   127      26.421  24.550  18.779  1.00  0.00      5DFR
ATOM   1980 OD1  ASP   127      25.450  25.209  19.273  1.00  0.00      5DFR
ATOM   1981 OD2  ASP   127      26.925  24.862  17.659  1.00  0.00      5DFR
ATOM   1982 C    ASP   127      28.103  23.038  21.920  1.00  0.00      5DFR
ATOM   1983 O    ASP   127      29.273  23.002  22.203  1.00  0.00      5DFR
ATOM   1984 N    TYR   128      27.147  22.189  22.280  1.00  0.00      5DFR
ATOM   1985 HN   TYR   128      26.197  22.376  21.993  1.00  0.00      5DFR
ATOM   1986 CA   TYR   128      27.326  20.969  23.005  1.00  0.00      5DFR
ATOM   1987 HA   TYR   128      28.387  20.718  22.994  1.00  0.00      5DFR
ATOM   1988 CB   TYR   128      26.999  21.213  24.488  1.00  0.00      5DFR
ATOM   1989 HB1  TYR   128      26.898  20.251  24.990  1.00  0.00      5DFR
ATOM   1990 HB2  TYR   128      27.817  21.789  24.920  1.00  0.00      5DFR
ATOM   1991 CG   TYR   128      25.634  21.870  24.771  1.00  0.00      5DFR
ATOM   1992 CD1  TYR   128      25.442  23.283  24.807  1.00  0.00      5DFR
ATOM   1993 HD1  TYR   128      26.326  23.885  24.659  1.00  0.00      5DFR
ATOM   1994 CE1  TYR   128      24.189  23.857  25.152  1.00  0.00      5DFR
ATOM   1995 HE1  TYR   128      24.074  24.928  25.078  1.00  0.00      5DFR
ATOM   1996 CZ   TYR   128      23.120  23.062  25.565  1.00  0.00      5DFR
ATOM   1997 OH   TYR   128      21.940  23.649  25.950  1.00  0.00      5DFR
ATOM   1998 HH   TYR   128      21.274  22.995  26.178  1.00  0.00      5DFR
ATOM   1999 CE2  TYR   128      23.350  21.646  25.578  1.00  0.00      5DFR
ATOM   2000 HE2  TYR   128      22.600  20.890  25.753  1.00  0.00      5DFR
ATOM   2001 CD2  TYR   128      24.527  21.118  25.034  1.00  0.00      5DFR
ATOM   2002 HD2  TYR   128      24.541  20.041  24.954  1.00  0.00      5DFR
ATOM   2003 C    TYR   128      26.536  19.867  22.296  1.00  0.00      5DFR
ATOM   2004 O    TYR   128      25.728  20.041  21.332  1.00  0.00      5DFR
ATOM   2005 N    GLU   129      26.797  18.687  22.882  1.00  0.00      5DFR
ATOM   2006 HN   GLU   129      27.590  18.647  23.505  1.00  0.00      5DFR
ATOM   2007 CA   GLU   129      26.072  17.509  22.575  1.00  0.00      5DFR
ATOM   2008 HA   GLU   129      25.625  17.583  21.584  1.00  0.00      5DFR
ATOM   2009 CB   GLU   129      27.025  16.371  22.428  1.00  0.00      5DFR
ATOM   2010 HB1  GLU   129      27.631  16.492  21.530  1.00  0.00      5DFR
ATOM   2011 HB2  GLU   129      27.703  16.400  23.281  1.00  0.00      5DFR
ATOM   2012 CG   GLU   129      26.319  14.984  22.375  1.00  0.00      5DFR
ATOM   2013 HG1  GLU   129      27.068  14.211  22.203  1.00  0.00      5DFR
ATOM   2014 HG2  GLU   129      25.951  14.725  23.368  1.00  0.00      5DFR
ATOM   2015 CD   GLU   129      25.176  14.830  21.355  1.00  0.00      5DFR
ATOM   2016 OE1  GLU   129      25.436  15.087  20.153  1.00  0.00      5DFR
ATOM   2017 OE2  GLU   129      24.037  14.484  21.742  1.00  0.00      5DFR
ATOM   2018 C    GLU   129      25.043  17.304  23.726  1.00  0.00      5DFR
ATOM   2019 O    GLU   129      25.452  16.949  24.799  1.00  0.00      5DFR
ATOM   2020 N    PRO   130      23.763  17.564  23.537  1.00  0.00      5DFR
ATOM   2021 CD   PRO   130      23.131  17.831  22.228  1.00  0.00      5DFR
ATOM   2022 HD1  PRO   130      23.764  18.434  21.576  1.00  0.00      5DFR
ATOM   2023 HD2  PRO   130      22.816  16.902  21.754  1.00  0.00      5DFR
ATOM   2024 CG   PRO   130      21.843  18.578  22.583  1.00  0.00      5DFR
ATOM   2025 HG1  PRO   130      22.121  19.608  22.811  1.00  0.00      5DFR
ATOM   2026 HG2  PRO   130      21.075  18.434  21.823  1.00  0.00      5DFR
ATOM   2027 CB   PRO   130      21.437  17.751  23.807  1.00  0.00      5DFR
ATOM   2028 HB1  PRO   130      20.999  16.770  23.625  1.00  0.00      5DFR
ATOM   2029 HB2  PRO   130      20.691  18.330  24.351  1.00  0.00      5DFR
ATOM   2030 CA   PRO   130      22.700  17.597  24.585  1.00  0.00      5DFR
ATOM   2031 HA   PRO   130      22.832  18.478  25.214  1.00  0.00      5DFR
ATOM   2032 C    PRO   130      22.719  16.383  25.634  1.00  0.00      5DFR
ATOM   2033 O    PRO   130      22.316  16.429  26.805  1.00  0.00      5DFR
ATOM   2034 N    ASP   131      23.116  15.157  25.186  1.00  0.00      5DFR
ATOM   2035 HN   ASP   131      23.454  15.157  24.235  1.00  0.00      5DFR
ATOM   2036 CA   ASP   131      23.202  13.918  26.017  1.00  0.00      5DFR
ATOM   2037 HA   ASP   131      22.582  14.043  26.905  1.00  0.00      5DFR
ATOM   2038 CB   ASP   131      22.670  12.742  25.137  1.00  0.00      5DFR
ATOM   2039 HB1  ASP   131      23.400  12.594  24.341  1.00  0.00      5DFR
ATOM   2040 HB2  ASP   131      22.611  11.819  25.713  1.00  0.00      5DFR
ATOM   2041 CG   ASP   131      21.298  13.055  24.566  1.00  0.00      5DFR
ATOM   2042 OD1  ASP   131      20.354  13.370  25.324  1.00  0.00      5DFR
ATOM   2043 OD2  ASP   131      21.196  12.985  23.315  1.00  0.00      5DFR
ATOM   2044 C    ASP   131      24.644  13.719  26.532  1.00  0.00      5DFR
ATOM   2045 O    ASP   131      24.951  12.857  27.348  1.00  0.00      5DFR
ATOM   2046 N    ASP   132      25.636  14.559  26.169  1.00  0.00      5DFR
ATOM   2047 HN   ASP   132      25.458  15.320  25.529  1.00  0.00      5DFR
ATOM   2048 CA   ASP   132      26.937  14.612  26.911  1.00  0.00      5DFR
ATOM   2049 HA   ASP   132      27.088  13.570  27.195  1.00  0.00      5DFR
ATOM   2050 CB   ASP   132      28.079  15.113  25.957  1.00  0.00      5DFR
ATOM   2051 HB1  ASP   132      27.896  14.821  24.923  1.00  0.00      5DFR
ATOM   2052 HB2  ASP   132      28.003  16.201  25.960  1.00  0.00      5DFR
ATOM   2053 CG   ASP   132      29.543  14.664  26.275  1.00  0.00      5DFR
ATOM   2054 OD1  ASP   132      29.768  13.555  26.767  1.00  0.00      5DFR
ATOM   2055 OD2  ASP   132      30.436  15.446  25.968  1.00  0.00      5DFR
ATOM   2056 C    ASP   132      26.880  15.422  28.242  1.00  0.00      5DFR
ATOM   2057 O    ASP   132      27.857  15.320  29.032  1.00  0.00      5DFR
ATOM   2058 N    TRP   133      25.775  16.080  28.504  1.00  0.00      5DFR
ATOM   2059 HN   TRP   133      25.022  16.041  27.831  1.00  0.00      5DFR
ATOM   2060 CA   TRP   133      25.528  17.006  29.685  1.00  0.00      5DFR
ATOM   2061 HA   TRP   133      26.346  16.923  30.402  1.00  0.00      5DFR
ATOM   2062 CB   TRP   133      25.603  18.467  29.179  1.00  0.00      5DFR
ATOM   2063 HB1  TRP   133      24.765  18.626  28.500  1.00  0.00      5DFR
ATOM   2064 HB2  TRP   133      25.454  19.092  30.059  1.00  0.00      5DFR
ATOM   2065 CG   TRP   133      26.847  18.998  28.529  1.00  0.00      5DFR
ATOM   2066 CD1  TRP   133      27.210  18.918  27.272  1.00  0.00      5DFR
ATOM   2067 HD1  TRP   133      26.520  18.507  26.550  1.00  0.00      5DFR
ATOM   2068 NE1  TRP   133      28.515  19.412  27.085  1.00  0.00      5DFR
ATOM   2069 HE1  TRP   133      28.980  19.427  26.189  1.00  0.00      5DFR
ATOM   2070 CE2  TRP   133      29.023  19.765  28.264  1.00  0.00      5DFR
ATOM   2071 CZ2  TRP   133      30.263  20.358  28.495  1.00  0.00      5DFR
ATOM   2072 HZ2  TRP   133      30.936  20.527  27.668  1.00  0.00      5DFR
ATOM   2073 CH2  TRP   133      30.563  20.798  29.821  1.00  0.00      5DFR
ATOM   2074 HH2  TRP   133      31.438  21.258  30.256  1.00  0.00      5DFR
ATOM   2075 CZ3  TRP   133      29.523  20.665  30.804  1.00  0.00      5DFR
ATOM   2076 HZ3  TRP   133      29.568  21.099  31.792  1.00  0.00      5DFR
ATOM   2077 CE3  TRP   133      28.305  20.028  30.557  1.00  0.00      5DFR
ATOM   2078 HE3  TRP   133      27.548  19.979  31.326  1.00  0.00      5DFR
ATOM   2079 CD2  TRP   133      27.968  19.608  29.225  1.00  0.00      5DFR
ATOM   2080 C    TRP   133      24.191  16.787  30.360  1.00  0.00      5DFR
ATOM   2081 O    TRP   133      23.279  16.143  29.780  1.00  0.00      5DFR
ATOM   2082 N    GLU   134      24.050  17.315  31.561  1.00  0.00      5DFR
ATOM   2083 HN   GLU   134      24.826  17.773  32.017  1.00  0.00      5DFR
ATOM   2084 CA   GLU   134      22.789  17.405  32.232  1.00  0.00      5DFR
ATOM   2085 HA   GLU   134      22.073  17.517  31.417  1.00  0.00      5DFR
ATOM   2086 CB   GLU   134      22.448  16.099  33.053  1.00  0.00      5DFR
ATOM   2087 HB1  GLU   134      21.374  16.037  33.234  1.00  0.00      5DFR
ATOM   2088 HB2  GLU   134      22.785  15.298  32.395  1.00  0.00      5DFR
ATOM   2089 CG   GLU   134      23.151  15.934  34.431  1.00  0.00      5DFR
ATOM   2090 HG1  GLU   134      24.227  16.030  34.282  1.00  0.00      5DFR
ATOM   2091 HG2  GLU   134      22.830  16.724  35.110  1.00  0.00      5DFR
ATOM   2092 CD   GLU   134      22.920  14.496  34.907  1.00  0.00      5DFR
ATOM   2093 OE1  GLU   134      23.770  13.635  34.609  1.00  0.00      5DFR
ATOM   2094 OE2  GLU   134      21.824  14.270  35.492  1.00  0.00      5DFR
ATOM   2095 C    GLU   134      22.619  18.678  33.132  1.00  0.00      5DFR
ATOM   2096 O    GLU   134      23.589  19.405  33.298  1.00  0.00      5DFR
ATOM   2097 N    SER   135      21.438  18.963  33.692  1.00  0.00      5DFR
ATOM   2098 HN   SER   135      20.752  18.242  33.519  1.00  0.00      5DFR
ATOM   2099 CA   SER   135      21.124  20.143  34.540  1.00  0.00      5DFR
ATOM   2100 HA   SER   135      22.003  20.785  34.478  1.00  0.00      5DFR
ATOM   2101 CB   SER   135      19.967  20.994  34.048  1.00  0.00      5DFR
ATOM   2102 HB1  SER   135      20.239  21.459  33.100  1.00  0.00      5DFR
ATOM   2103 HB2  SER   135      19.069  20.387  33.934  1.00  0.00      5DFR
ATOM   2104 OG   SER   135      19.724  21.993  35.000  1.00  0.00      5DFR
ATOM   2105 HG1  SER   135      19.493  22.762  34.473  1.00  0.00      5DFR
ATOM   2106 C    SER   135      20.985  19.663  36.015  1.00  0.00      5DFR
ATOM   2107 O    SER   135      20.266  18.748  36.334  1.00  0.00      5DFR
ATOM   2108 N    VAL   136      21.768  20.318  36.895  1.00  0.00      5DFR
ATOM   2109 HN   VAL   136      22.276  21.085  36.476  1.00  0.00      5DFR
ATOM   2110 CA   VAL   136      22.058  19.943  38.311  1.00  0.00      5DFR
ATOM   2111 HA   VAL   136      21.502  19.035  38.539  1.00  0.00      5DFR
ATOM   2112 CB   VAL   136      23.473  19.447  38.478  1.00  0.00      5DFR
ATOM   2113 HB   VAL   136      23.493  18.978  39.462  1.00  0.00      5DFR
ATOM   2114 CG1  VAL   136      23.873  18.320  37.512  1.00  0.00      5DFR
ATOM   2115 HG11 VAL   136      24.174  18.698  36.535  1.00  0.00      5DFR
ATOM   2116 HG12 VAL   136      23.011  17.669  37.361  1.00  0.00      5DFR
ATOM   2117 HG13 VAL   136      24.746  17.799  37.903  1.00  0.00      5DFR
ATOM   2118 CG2  VAL   136      24.617  20.490  38.428  1.00  0.00      5DFR
ATOM   2119 HG21 VAL   136      24.409  21.266  39.165  1.00  0.00      5DFR
ATOM   2120 HG22 VAL   136      24.807  20.861  37.421  1.00  0.00      5DFR
ATOM   2121 HG23 VAL   136      25.579  20.010  38.608  1.00  0.00      5DFR
ATOM   2122 C    VAL   136      21.694  21.033  39.370  1.00  0.00      5DFR
ATOM   2123 O    VAL   136      21.783  20.746  40.573  1.00  0.00      5DFR
ATOM   2124 N    PHE   137      21.136  22.180  39.023  1.00  0.00      5DFR
ATOM   2125 HN   PHE   137      21.113  22.384  38.035  1.00  0.00      5DFR
ATOM   2126 CA   PHE   137      20.377  23.114  39.807  1.00  0.00      5DFR
ATOM   2127 HA   PHE   137      19.528  22.587  40.242  1.00  0.00      5DFR
ATOM   2128 CB   PHE   137      21.217  23.638  41.015  1.00  0.00      5DFR
ATOM   2129 HB1  PHE   137      21.435  22.808  41.686  1.00  0.00      5DFR
ATOM   2130 HB2  PHE   137      22.163  24.036  40.648  1.00  0.00      5DFR
ATOM   2131 CG   PHE   137      20.505  24.758  41.821  1.00  0.00      5DFR
ATOM   2132 CD1  PHE   137      19.798  24.549  43.054  1.00  0.00      5DFR
ATOM   2133 HD1  PHE   137      19.492  23.579  43.418  1.00  0.00      5DFR
ATOM   2134 CE1  PHE   137      19.380  25.688  43.771  1.00  0.00      5DFR
ATOM   2135 HE1  PHE   137      18.840  25.537  44.695  1.00  0.00      5DFR
ATOM   2136 CZ   PHE   137      19.723  26.974  43.360  1.00  0.00      5DFR
ATOM   2137 HZ   PHE   137      19.448  27.812  43.984  1.00  0.00      5DFR
ATOM   2138 CE2  PHE   137      20.399  27.177  42.142  1.00  0.00      5DFR
ATOM   2139 HE2  PHE   137      20.591  28.152  41.720  1.00  0.00      5DFR
ATOM   2140 CD2  PHE   137      20.753  26.037  41.343  1.00  0.00      5DFR
ATOM   2141 HD2  PHE   137      21.224  26.185  40.383  1.00  0.00      5DFR
ATOM   2142 C    PHE   137      19.697  24.220  38.961  1.00  0.00      5DFR
ATOM   2143 O    PHE   137      20.148  24.480  37.810  1.00  0.00      5DFR
ATOM   2144 N    SER   138      18.576  24.792  39.434  1.00  0.00      5DFR
ATOM   2145 HN   SER   138      18.011  24.370  40.158  1.00  0.00      5DFR
ATOM   2146 CA   SER   138      17.837  25.835  38.704  1.00  0.00      5DFR
ATOM   2147 HA   SER   138      18.591  26.421  38.179  1.00  0.00      5DFR
ATOM   2148 CB   SER   138      16.925  25.295  37.640  1.00  0.00      5DFR
ATOM   2149 HB1  SER   138      16.212  24.616  38.110  1.00  0.00      5DFR
ATOM   2150 HB2  SER   138      16.363  26.090  37.150  1.00  0.00      5DFR
ATOM   2151 OG   SER   138      17.638  24.672  36.566  1.00  0.00      5DFR
ATOM   2152 HG1  SER   138      18.542  24.616  36.884  1.00  0.00      5DFR
ATOM   2153 C    SER   138      16.994  26.734  39.608  1.00  0.00      5DFR
ATOM   2154 O    SER   138      16.134  26.200  40.353  1.00  0.00      5DFR
ATOM   2155 N    GLU   139      17.190  28.051  39.610  1.00  0.00      5DFR
ATOM   2156 HN   GLU   139      17.983  28.442  39.122  1.00  0.00      5DFR
ATOM   2157 CA   GLU   139      16.462  29.053  40.409  1.00  0.00      5DFR
ATOM   2158 HA   GLU   139      15.522  28.636  40.770  1.00  0.00      5DFR
ATOM   2159 CB   GLU   139      17.150  29.380  41.706  1.00  0.00      5DFR
ATOM   2160 HB1  GLU   139      17.293  28.444  42.246  1.00  0.00      5DFR
ATOM   2161 HB2  GLU   139      18.163  29.702  41.461  1.00  0.00      5DFR
ATOM   2162 CG   GLU   139      16.473  30.340  42.686  1.00  0.00      5DFR
ATOM   2163 HG1  GLU   139      16.554  31.391  42.406  1.00  0.00      5DFR
ATOM   2164 HG2  GLU   139      15.422  30.068  42.775  1.00  0.00      5DFR
ATOM   2165 CD   GLU   139      17.116  30.056  44.028  1.00  0.00      5DFR
ATOM   2166 OE1  GLU   139      18.289  30.402  44.320  1.00  0.00      5DFR
ATOM   2167 OE2  GLU   139      16.442  29.410  44.880  1.00  0.00      5DFR
ATOM   2168 C    GLU   139      15.924  30.248  39.690  1.00  0.00      5DFR
ATOM   2169 O    GLU   139      16.695  31.070  39.231  1.00  0.00      5DFR
ATOM   2170 N    PHE   140      14.596  30.455  39.567  1.00  0.00      5DFR
ATOM   2171 HN   PHE   140      14.001  29.920  40.184  1.00  0.00      5DFR
ATOM   2172 CA   PHE   140      14.002  31.435  38.628  1.00  0.00      5DFR
ATOM   2173 HA   PHE   140      14.761  31.518  37.850  1.00  0.00      5DFR
ATOM   2174 CB   PHE   140      12.613  30.920  38.059  1.00  0.00      5DFR
ATOM   2175 HB1  PHE   140      11.956  30.627  38.878  1.00  0.00      5DFR
ATOM   2176 HB2  PHE   140      12.110  31.767  37.592  1.00  0.00      5DFR
ATOM   2177 CG   PHE   140      12.732  29.789  37.094  1.00  0.00      5DFR
ATOM   2178 CD1  PHE   140      12.871  28.465  37.555  1.00  0.00      5DFR
ATOM   2179 HD1  PHE   140      12.874  28.244  38.612  1.00  0.00      5DFR
ATOM   2180 CE1  PHE   140      13.107  27.415  36.685  1.00  0.00      5DFR
ATOM   2181 HE1  PHE   140      13.326  26.463  37.147  1.00  0.00      5DFR
ATOM   2182 CZ   PHE   140      13.220  27.644  35.315  1.00  0.00      5DFR
ATOM   2183 HZ   PHE   140      13.516  26.909  34.582  1.00  0.00      5DFR
ATOM   2184 CE2  PHE   140      13.019  28.950  34.799  1.00  0.00      5DFR
ATOM   2185 HE2  PHE   140      13.216  29.188  33.764  1.00  0.00      5DFR
ATOM   2186 CD2  PHE   140      12.752  30.038  35.675  1.00  0.00      5DFR
ATOM   2187 HD2  PHE   140      12.694  31.060  35.329  1.00  0.00      5DFR
ATOM   2188 C    PHE   140      13.783  32.794  39.337  1.00  0.00      5DFR
ATOM   2189 O    PHE   140      13.193  32.793  40.454  1.00  0.00      5DFR
ATOM   2190 N    HID   141      14.223  33.856  38.691  1.00  0.00      5DFR
ATOM   2191 HN   HID   141      14.498  33.914  37.721  1.00  0.00      5DFR
ATOM   2192 CA   HID   141      14.244  35.216  39.286  1.00  0.00      5DFR
ATOM   2193 HA   HID   141      13.618  35.210  40.178  1.00  0.00      5DFR
ATOM   2194 CB   HID   141      15.703  35.566  39.718  1.00  0.00      5DFR
ATOM   2195 HB1  HID   141      16.340  35.272  38.883  1.00  0.00      5DFR
ATOM   2196 HB2  HID   141      15.665  36.644  39.873  1.00  0.00      5DFR
ATOM   2197 CG   HID   141      16.258  35.075  40.997  1.00  0.00      5DFR
ATOM   2198 ND1  HID   141      15.884  35.375  42.267  1.00  0.00      5DFR
ATOM   2199 HD1  HID   141      15.163  36.033  42.527  1.00  0.00      5DFR
ATOM   2200 CE1  HID   141      16.674  34.688  43.132  1.00  0.00      5DFR
ATOM   2201 HE1  HID   141      16.584  34.756  44.206  1.00  0.00      5DFR
ATOM   2202 NE2  HID   141      17.588  33.976  42.483  1.00  0.00      5DFR
ATOM   2203 CD2  HID   141      17.284  34.174  41.115  1.00  0.00      5DFR
ATOM   2204 HD2  HID   141      17.823  33.793  40.260  1.00  0.00      5DFR
ATOM   2205 C    HID   141      13.588  36.213  38.309  1.00  0.00      5DFR
ATOM   2206 O    HID   141      13.354  35.846  37.161  1.00  0.00      5DFR
ATOM   2207 N    ASP   142      13.270  37.396  38.882  1.00  0.00      5DFR
ATOM   2208 HN   ASP   142      13.483  37.566  39.855  1.00  0.00      5DFR
ATOM   2209 CA   ASP   142      12.486  38.527  38.224  1.00  0.00      5DFR
ATOM   2210 HA   ASP   142      11.897  38.141  37.393  1.00  0.00      5DFR
ATOM   2211 CB   ASP   142      11.518  39.139  39.285  1.00  0.00      5DFR
ATOM   2212 HB1  ASP   142      12.139  39.755  39.935  1.00  0.00      5DFR
ATOM   2213 HB2  ASP   142      10.760  39.682  38.721  1.00  0.00      5DFR
ATOM   2214 CG   ASP   142      10.803  38.093  40.083  1.00  0.00      5DFR
ATOM   2215 OD1  ASP   142       9.893  37.486  39.476  1.00  0.00      5DFR
ATOM   2216 OD2  ASP   142      11.152  37.946  41.303  1.00  0.00      5DFR
ATOM   2217 C    ASP   142      13.353  39.760  37.694  1.00  0.00      5DFR
ATOM   2218 O    ASP   142      14.412  39.967  38.211  1.00  0.00      5DFR
ATOM   2219 N    ALA   143      12.722  40.626  36.907  1.00  0.00      5DFR
ATOM   2220 HN   ALA   143      11.866  40.268  36.507  1.00  0.00      5DFR
ATOM   2221 CA   ALA   143      13.027  42.019  36.772  1.00  0.00      5DFR
ATOM   2222 HA   ALA   143      14.112  42.008  36.670  1.00  0.00      5DFR
ATOM   2223 CB   ALA   143      12.428  42.589  35.406  1.00  0.00      5DFR
ATOM   2224 HB1  ALA   143      11.338  42.555  35.434  1.00  0.00      5DFR
ATOM   2225 HB2  ALA   143      12.838  42.124  34.510  1.00  0.00      5DFR
ATOM   2226 HB3  ALA   143      12.699  43.644  35.418  1.00  0.00      5DFR
ATOM   2227 C    ALA   143      12.644  42.826  38.003  1.00  0.00      5DFR
ATOM   2228 O    ALA   143      11.596  43.491  38.110  1.00  0.00      5DFR
ATOM   2229 N    ASP   144      13.459  42.753  39.034  1.00  0.00      5DFR
ATOM   2230 HN   ASP   144      14.346  42.383  38.725  1.00  0.00      5DFR
ATOM   2231 CA   ASP   144      13.383  43.481  40.248  1.00  0.00      5DFR
ATOM   2232 HA   ASP   144      12.322  43.636  40.441  1.00  0.00      5DFR
ATOM   2233 CB   ASP   144      13.933  42.621  41.451  1.00  0.00      5DFR
ATOM   2234 HB1  ASP   144      13.517  43.009  42.381  1.00  0.00      5DFR
ATOM   2235 HB2  ASP   144      13.465  41.641  41.356  1.00  0.00      5DFR
ATOM   2236 CG   ASP   144      15.495  42.456  41.660  1.00  0.00      5DFR
ATOM   2237 OD1  ASP   144      16.246  43.464  41.580  1.00  0.00      5DFR
ATOM   2238 OD2  ASP   144      15.942  41.322  42.068  1.00  0.00      5DFR
ATOM   2239 C    ASP   144      13.998  44.925  40.361  1.00  0.00      5DFR
ATOM   2240 O    ASP   144      14.713  45.348  39.476  1.00  0.00      5DFR
ATOM   2241 N    ALA   145      13.659  45.766  41.337  1.00  0.00      5DFR
ATOM   2242 HN   ALA   145      12.951  45.432  41.976  1.00  0.00      5DFR
ATOM   2243 CA   ALA   145      14.102  47.177  41.363  1.00  0.00      5DFR
ATOM   2244 HA   ALA   145      13.683  47.564  40.434  1.00  0.00      5DFR
ATOM   2245 CB   ALA   145      13.511  47.964  42.481  1.00  0.00      5DFR
ATOM   2246 HB1  ALA   145      13.901  47.792  43.485  1.00  0.00      5DFR
ATOM   2247 HB2  ALA   145      12.455  47.697  42.521  1.00  0.00      5DFR
ATOM   2248 HB3  ALA   145      13.649  49.002  42.177  1.00  0.00      5DFR
ATOM   2249 C    ALA   145      15.670  47.482  41.256  1.00  0.00      5DFR
ATOM   2250 O    ALA   145      16.020  48.671  41.190  1.00  0.00      5DFR
ATOM   2251 N    GLN   146      16.474  46.461  41.300  1.00  0.00      5DFR
ATOM   2252 HN   GLN   146      16.076  45.533  41.267  1.00  0.00      5DFR
ATOM   2253 CA   GLN   146      17.880  46.550  40.985  1.00  0.00      5DFR
ATOM   2254 HA   GLN   146      18.105  47.604  40.823  1.00  0.00      5DFR
ATOM   2255 CB   GLN   146      18.731  46.103  42.145  1.00  0.00      5DFR
ATOM   2256 HB1  GLN   146      18.458  45.079  42.398  1.00  0.00      5DFR
ATOM   2257 HB2  GLN   146      19.753  46.097  41.766  1.00  0.00      5DFR
ATOM   2258 CG   GLN   146      18.563  46.940  43.409  1.00  0.00      5DFR
ATOM   2259 HG1  GLN   146      18.700  47.991  43.153  1.00  0.00      5DFR
ATOM   2260 HG2  GLN   146      17.610  46.793  43.917  1.00  0.00      5DFR
ATOM   2261 CD   GLN   146      19.560  46.585  44.446  1.00  0.00      5DFR
ATOM   2262 OE1  GLN   146      20.569  47.246  44.660  1.00  0.00      5DFR
ATOM   2263 NE2  GLN   146      19.277  45.531  45.200  1.00  0.00      5DFR
ATOM   2264 HE21 GLN   146      18.379  45.075  45.123  1.00  0.00      5DFR
ATOM   2265 HE22 GLN   146      19.951  45.300  45.916  1.00  0.00      5DFR
ATOM   2266 C    GLN   146      18.268  45.783  39.728  1.00  0.00      5DFR
ATOM   2267 O    GLN   146      19.133  46.316  38.998  1.00  0.00      5DFR
ATOM   2268 N    ASN   147      17.607  44.638  39.405  1.00  0.00      5DFR
ATOM   2269 HN   ASN   147      16.853  44.436  40.046  1.00  0.00      5DFR
ATOM   2270 CA   ASN   147      17.884  43.698  38.300  1.00  0.00      5DFR
ATOM   2271 HA   ASN   147      18.917  43.859  37.991  1.00  0.00      5DFR
ATOM   2272 CB   ASN   147      17.823  42.198  38.841  1.00  0.00      5DFR
ATOM   2273 HB1  ASN   147      16.897  42.158  39.415  1.00  0.00      5DFR
ATOM   2274 HB2  ASN   147      17.705  41.486  38.024  1.00  0.00      5DFR
ATOM   2275 CG   ASN   147      18.956  41.870  39.789  1.00  0.00      5DFR
ATOM   2276 OD1  ASN   147      20.127  41.846  39.391  1.00  0.00      5DFR
ATOM   2277 ND2  ASN   147      18.594  41.634  41.050  1.00  0.00      5DFR
ATOM   2278 HD21 ASN   147      17.618  41.768  41.272  1.00  0.00      5DFR
ATOM   2279 HD22 ASN   147      19.290  41.388  41.739  1.00  0.00      5DFR
ATOM   2280 C    ASN   147      17.005  43.906  37.080  1.00  0.00      5DFR
ATOM   2281 O    ASN   147      15.808  43.608  37.031  1.00  0.00      5DFR
ATOM   2282 N    SER   148      17.620  44.517  35.964  1.00  0.00      5DFR
ATOM   2283 HN   SER   148      18.603  44.706  36.099  1.00  0.00      5DFR
ATOM   2284 CA   SER   148      17.037  45.016  34.720  1.00  0.00      5DFR
ATOM   2285 HA   SER   148      16.483  45.935  34.909  1.00  0.00      5DFR
ATOM   2286 CB   SER   148      18.273  45.424  33.883  1.00  0.00      5DFR
ATOM   2287 HB1  SER   148      18.014  45.914  32.944  1.00  0.00      5DFR
ATOM   2288 HB2  SER   148      18.909  46.123  34.425  1.00  0.00      5DFR
ATOM   2289 OG   SER   148      18.987  44.211  33.661  1.00  0.00      5DFR
ATOM   2290 HG1  SER   148      19.784  44.143  34.191  1.00  0.00      5DFR
ATOM   2291 C    SER   148      16.239  43.986  33.904  1.00  0.00      5DFR
ATOM   2292 O    SER   148      15.548  44.448  33.003  1.00  0.00      5DFR
ATOM   2293 N    HID   149      16.331  42.604  34.128  1.00  0.00      5DFR
ATOM   2294 HN   HID   149      17.006  42.283  34.807  1.00  0.00      5DFR
ATOM   2295 CA   HID   149      15.706  41.497  33.405  1.00  0.00      5DFR
ATOM   2296 HA   HID   149      14.761  41.796  32.952  1.00  0.00      5DFR
ATOM   2297 CB   HID   149      16.570  41.135  32.158  1.00  0.00      5DFR
ATOM   2298 HB1  HID   149      17.465  40.637  32.530  1.00  0.00      5DFR
ATOM   2299 HB2  HID   149      16.047  40.283  31.722  1.00  0.00      5DFR
ATOM   2300 CG   HID   149      16.724  42.141  31.025  1.00  0.00      5DFR
ATOM   2301 ND1  HID   149      17.685  43.077  31.023  1.00  0.00      5DFR
ATOM   2302 HD1  HID   149      18.420  43.164  31.711  1.00  0.00      5DFR
ATOM   2303 CE1  HID   149      17.569  43.886  29.973  1.00  0.00      5DFR
ATOM   2304 HE1  HID   149      18.198  44.734  29.746  1.00  0.00      5DFR
ATOM   2305 NE2  HID   149      16.593  43.374  29.120  1.00  0.00      5DFR
ATOM   2306 CD2  HID   149      16.013  42.279  29.882  1.00  0.00      5DFR
ATOM   2307 HD2  HID   149      15.178  41.646  29.623  1.00  0.00      5DFR
ATOM   2308 C    HID   149      15.518  40.268  34.231  1.00  0.00      5DFR
ATOM   2309 O    HID   149      16.324  40.032  35.169  1.00  0.00      5DFR
ATOM   2310 N    SER   150      14.515  39.435  33.886  1.00  0.00      5DFR
ATOM   2311 HN   SER   150      13.992  39.606  33.040  1.00  0.00      5DFR
ATOM   2312 CA   SER   150      14.381  38.133  34.532  1.00  0.00      5DFR
ATOM   2313 HA   SER   150      14.546  38.252  35.603  1.00  0.00      5DFR
ATOM   2314 CB   SER   150      12.970  37.586  34.427  1.00  0.00      5DFR
ATOM   2315 HB1  SER   150      12.844  36.655  34.979  1.00  0.00      5DFR
ATOM   2316 HB2  SER   150      12.303  38.395  34.725  1.00  0.00      5DFR
ATOM   2317 OG   SER   150      12.640  37.319  33.093  1.00  0.00      5DFR
ATOM   2318 HG1  SER   150      13.150  37.873  32.498  1.00  0.00      5DFR
ATOM   2319 C    SER   150      15.328  37.101  34.066  1.00  0.00      5DFR
ATOM   2320 O    SER   150      16.003  37.245  33.078  1.00  0.00      5DFR
ATOM   2321 N    TYR   151      15.419  35.981  34.712  1.00  0.00      5DFR
ATOM   2322 HN   TYR   151      14.793  35.871  35.497  1.00  0.00      5DFR
ATOM   2323 CA   TYR   151      16.311  34.893  34.398  1.00  0.00      5DFR
ATOM   2324 HA   TYR   151      16.149  34.652  33.347  1.00  0.00      5DFR
ATOM   2325 CB   TYR   151      17.780  35.306  34.500  1.00  0.00      5DFR
ATOM   2326 HB1  TYR   151      18.356  34.392  34.358  1.00  0.00      5DFR
ATOM   2327 HB2  TYR   151      17.995  36.062  33.744  1.00  0.00      5DFR
ATOM   2328 CG   TYR   151      18.087  35.914  35.888  1.00  0.00      5DFR
ATOM   2329 CD1  TYR   151      17.775  37.264  36.206  1.00  0.00      5DFR
ATOM   2330 HD1  TYR   151      17.354  37.921  35.459  1.00  0.00      5DFR
ATOM   2331 CE1  TYR   151      17.854  37.833  37.469  1.00  0.00      5DFR
ATOM   2332 HE1  TYR   151      17.524  38.855  37.587  1.00  0.00      5DFR
ATOM   2333 CZ   TYR   151      18.468  37.053  38.476  1.00  0.00      5DFR
ATOM   2334 OH   TYR   151      18.433  37.499  39.722  1.00  0.00      5DFR
ATOM   2335 HH   TYR   151      17.770  38.163  39.926  1.00  0.00      5DFR
ATOM   2336 CE2  TYR   151      18.901  35.740  38.204  1.00  0.00      5DFR
ATOM   2337 HE2  TYR   151      19.364  35.153  38.983  1.00  0.00      5DFR
ATOM   2338 CD2  TYR   151      18.590  35.180  36.919  1.00  0.00      5DFR
ATOM   2339 HD2  TYR   151      18.898  34.169  36.697  1.00  0.00      5DFR
ATOM   2340 C    TYR   151      16.019  33.569  35.154  1.00  0.00      5DFR
ATOM   2341 O    TYR   151      15.102  33.521  36.023  1.00  0.00      5DFR
ATOM   2342 N    CYS   152      16.827  32.577  34.836  1.00  0.00      5DFR
ATOM   2343 HN   CYS   152      17.517  32.856  34.154  1.00  0.00      5DFR
ATOM   2344 CA   CYS   152      17.104  31.357  35.699  1.00  0.00      5DFR
ATOM   2345 HA   CYS   152      16.568  31.479  36.640  1.00  0.00      5DFR
ATOM   2346 CB   CYS   152      16.613  30.183  34.912  1.00  0.00      5DFR
ATOM   2347 HB1  CYS   152      15.736  30.454  34.325  1.00  0.00      5DFR
ATOM   2348 HB2  CYS   152      17.332  29.822  34.177  1.00  0.00      5DFR
ATOM   2349 SG   CYS   152      16.198  28.814  36.029  1.00  0.00      5DFR
ATOM   2350 HG1  CYS   152      15.001  29.269  36.409  1.00  0.00      5DFR
ATOM   2351 C    CYS   152      18.672  31.269  35.989  1.00  0.00      5DFR
ATOM   2352 O    CYS   152      19.479  31.143  35.080  1.00  0.00      5DFR
ATOM   2353 N    PHE   153      19.000  31.287  37.294  1.00  0.00      5DFR
ATOM   2354 HN   PHE   153      18.349  31.375  38.060  1.00  0.00      5DFR
ATOM   2355 CA   PHE   153      20.334  30.809  37.630  1.00  0.00      5DFR
ATOM   2356 HA   PHE   153      21.144  31.097  36.960  1.00  0.00      5DFR
ATOM   2357 CB   PHE   153      20.745  31.149  39.082  1.00  0.00      5DFR
ATOM   2358 HB1  PHE   153      19.941  30.794  39.726  1.00  0.00      5DFR
ATOM   2359 HB2  PHE   153      21.628  30.583  39.376  1.00  0.00      5DFR
ATOM   2360 CG   PHE   153      21.001  32.579  39.462  1.00  0.00      5DFR
ATOM   2361 CD1  PHE   153      21.985  33.286  38.719  1.00  0.00      5DFR
ATOM   2362 HD1  PHE   153      22.462  32.820  37.869  1.00  0.00      5DFR
ATOM   2363 CE1  PHE   153      22.437  34.597  39.107  1.00  0.00      5DFR
ATOM   2364 HE1  PHE   153      23.221  35.141  38.601  1.00  0.00      5DFR
ATOM   2365 CZ   PHE   153      21.862  35.147  40.295  1.00  0.00      5DFR
ATOM   2366 HZ   PHE   153      22.316  36.073  40.615  1.00  0.00      5DFR
ATOM   2367 CE2  PHE   153      20.893  34.330  41.043  1.00  0.00      5DFR
ATOM   2368 HE2  PHE   153      20.547  34.678  42.005  1.00  0.00      5DFR
ATOM   2369 CD2  PHE   153      20.437  33.098  40.583  1.00  0.00      5DFR
ATOM   2370 HD2  PHE   153      19.854  32.428  41.198  1.00  0.00      5DFR
ATOM   2371 C    PHE   153      20.420  29.286  37.505  1.00  0.00      5DFR
ATOM   2372 O    PHE   153      19.748  28.607  38.220  1.00  0.00      5DFR
ATOM   2373 N    GLU   154      21.110  28.725  36.478  1.00  0.00      5DFR
ATOM   2374 HN   GLU   154      21.663  29.352  35.911  1.00  0.00      5DFR
ATOM   2375 CA   GLU   154      21.044  27.275  36.240  1.00  0.00      5DFR
ATOM   2376 HA   GLU   154      20.690  26.823  37.167  1.00  0.00      5DFR
ATOM   2377 CB   GLU   154      20.053  26.968  35.064  1.00  0.00      5DFR
ATOM   2378 HB1  GLU   154      19.076  26.979  35.548  1.00  0.00      5DFR
ATOM   2379 HB2  GLU   154      20.044  27.804  34.365  1.00  0.00      5DFR
ATOM   2380 CG   GLU   154      20.382  25.685  34.322  1.00  0.00      5DFR
ATOM   2381 HG1  GLU   154      21.250  25.932  33.712  1.00  0.00      5DFR
ATOM   2382 HG2  GLU   154      20.619  24.995  35.132  1.00  0.00      5DFR
ATOM   2383 CD   GLU   154      19.206  25.306  33.444  1.00  0.00      5DFR
ATOM   2384 OE1  GLU   154      18.887  24.074  33.485  1.00  0.00      5DFR
ATOM   2385 OE2  GLU   154      18.576  26.201  32.816  1.00  0.00      5DFR
ATOM   2386 C    GLU   154      22.451  26.696  36.113  1.00  0.00      5DFR
ATOM   2387 O    GLU   154      23.289  27.348  35.536  1.00  0.00      5DFR
ATOM   2388 N    ILE   155      22.742  25.606  36.820  1.00  0.00      5DFR
ATOM   2389 HN   ILE   155      21.955  25.108  37.211  1.00  0.00      5DFR
ATOM   2390 CA   ILE   155      24.002  24.896  36.813  1.00  0.00      5DFR
ATOM   2391 HA   ILE   155      24.718  25.573  36.348  1.00  0.00      5DFR
ATOM   2392 CB   ILE   155      24.514  24.521  38.259  1.00  0.00      5DFR
ATOM   2393 HB   ILE   155      23.876  23.803  38.776  1.00  0.00      5DFR
ATOM   2394 CG2  ILE   155      25.977  23.963  38.224  1.00  0.00      5DFR
ATOM   2395 HG21 ILE   155      26.698  24.706  37.883  1.00  0.00      5DFR
ATOM   2396 HG22 ILE   155      26.068  23.109  37.552  1.00  0.00      5DFR
ATOM   2397 HG23 ILE   155      26.233  23.547  39.198  1.00  0.00      5DFR
ATOM   2398 CG1  ILE   155      24.435  25.746  39.161  1.00  0.00      5DFR
ATOM   2399 HG11 ILE   155      25.185  26.437  38.776  1.00  0.00      5DFR
ATOM   2400 HG12 ILE   155      23.511  26.321  39.205  1.00  0.00      5DFR
ATOM   2401 CD   ILE   155      24.735  25.453  40.614  1.00  0.00      5DFR
ATOM   2402 HD1  ILE   155      24.769  26.432  41.093  1.00  0.00      5DFR
ATOM   2403 HD2  ILE   155      25.674  24.902  40.668  1.00  0.00      5DFR
ATOM   2404 HD3  ILE   155      23.930  24.898  41.094  1.00  0.00      5DFR
ATOM   2405 C    ILE   155      23.862  23.615  36.021  1.00  0.00      5DFR
ATOM   2406 O    ILE   155      23.117  22.745  36.559  1.00  0.00      5DFR
ATOM   2407 N    LEU   156      24.534  23.477  34.859  1.00  0.00      5DFR
ATOM   2408 HN   LEU   156      25.143  24.263  34.685  1.00  0.00      5DFR
ATOM   2409 CA   LEU   156      24.619  22.221  34.116  1.00  0.00      5DFR
ATOM   2410 HA   LEU   156      23.946  21.503  34.585  1.00  0.00      5DFR
ATOM   2411 CB   LEU   156      24.374  22.499  32.598  1.00  0.00      5DFR
ATOM   2412 HB1  LEU   156      25.107  23.254  32.313  1.00  0.00      5DFR
ATOM   2413 HB2  LEU   156      24.605  21.570  32.075  1.00  0.00      5DFR
ATOM   2414 CG   LEU   156      22.995  22.999  32.187  1.00  0.00      5DFR
ATOM   2415 HG   LEU   156      22.211  22.669  32.868  1.00  0.00      5DFR
ATOM   2416 CD1  LEU   156      23.021  24.494  31.906  1.00  0.00      5DFR
ATOM   2417 HD11 LEU   156      23.398  24.745  30.915  1.00  0.00      5DFR
ATOM   2418 HD12 LEU   156      23.630  25.026  32.638  1.00  0.00      5DFR
ATOM   2419 HD13 LEU   156      22.014  24.906  31.847  1.00  0.00      5DFR
ATOM   2420 CD2  LEU   156      22.560  22.485  30.775  1.00  0.00      5DFR
ATOM   2421 HD21 LEU   156      22.359  21.420  30.896  1.00  0.00      5DFR
ATOM   2422 HD22 LEU   156      23.287  22.530  29.965  1.00  0.00      5DFR
ATOM   2423 HD23 LEU   156      21.652  23.042  30.542  1.00  0.00      5DFR
ATOM   2424 C    LEU   156      26.032  21.616  34.277  1.00  0.00      5DFR
ATOM   2425 O    LEU   156      26.937  22.386  34.507  1.00  0.00      5DFR
ATOM   2426 N    GLU   157      26.200  20.271  34.098  1.00  0.00      5DFR
ATOM   2427 HN   GLU   157      25.370  19.778  33.802  1.00  0.00      5DFR
ATOM   2428 CA   GLU   157      27.424  19.389  34.285  1.00  0.00      5DFR
ATOM   2429 HA   GLU   157      28.284  20.043  34.139  1.00  0.00      5DFR
ATOM   2430 CB   GLU   157      27.505  18.884  35.668  1.00  0.00      5DFR
ATOM   2431 HB1  GLU   157      26.516  18.603  36.028  1.00  0.00      5DFR
ATOM   2432 HB2  GLU   157      28.182  18.035  35.771  1.00  0.00      5DFR
ATOM   2433 CG   GLU   157      27.934  19.869  36.740  1.00  0.00      5DFR
ATOM   2434 HG1  GLU   157      28.913  20.181  36.378  1.00  0.00      5DFR
ATOM   2435 HG2  GLU   157      27.170  20.644  36.801  1.00  0.00      5DFR
ATOM   2436 CD   GLU   157      28.115  19.299  38.175  1.00  0.00      5DFR
ATOM   2437 OE1  GLU   157      28.549  18.130  38.273  1.00  0.00      5DFR
ATOM   2438 OE2  GLU   157      28.013  20.051  39.202  1.00  0.00      5DFR
ATOM   2439 C    GLU   157      27.562  18.241  33.295  1.00  0.00      5DFR
ATOM   2440 O    GLU   157      26.553  17.730  32.855  1.00  0.00      5DFR
ATOM   2441 N    ARG   158      28.799  17.820  32.940  1.00  0.00      5DFR
ATOM   2442 HN   ARG   158      29.593  18.297  33.343  1.00  0.00      5DFR
ATOM   2443 CA   ARG   158      29.088  16.615  32.158  1.00  0.00      5DFR
ATOM   2444 HA   ARG   158      28.623  16.744  31.181  1.00  0.00      5DFR
ATOM   2445 CB   ARG   158      30.601  16.580  31.885  1.00  0.00      5DFR
ATOM   2446 HB1  ARG   158      30.862  17.630  31.753  1.00  0.00      5DFR
ATOM   2447 HB2  ARG   158      31.158  16.306  32.781  1.00  0.00      5DFR
ATOM   2448 CG   ARG   158      31.074  15.730  30.722  1.00  0.00      5DFR
ATOM   2449 HG1  ARG   158      32.094  15.505  31.035  1.00  0.00      5DFR
ATOM   2450 HG2  ARG   158      30.482  14.817  30.668  1.00  0.00      5DFR
ATOM   2451 CD   ARG   158      31.143  16.311  29.323  1.00  0.00      5DFR
ATOM   2452 HD1  ARG   158      31.423  15.548  28.596  1.00  0.00      5DFR
ATOM   2453 HD2  ARG   158      30.134  16.620  29.053  1.00  0.00      5DFR
ATOM   2454 NE   ARG   158      31.986  17.481  29.120  1.00  0.00      5DFR
ATOM   2455 HE   ARG   158      32.355  17.946  29.938  1.00  0.00      5DFR
ATOM   2456 CZ   ARG   158      32.506  17.892  27.942  1.00  0.00      5DFR
ATOM   2457 NH1  ARG   158      32.172  17.426  26.802  1.00  0.00      5DFR
ATOM   2458 HH11 ARG   158      31.574  16.614  26.848  1.00  0.00      5DFR
ATOM   2459 HH12 ARG   158      32.467  17.813  25.917  1.00  0.00      5DFR
ATOM   2460 NH2  ARG   158      33.412  18.809  27.962  1.00  0.00      5DFR
ATOM   2461 HH21 ARG   158      33.659  19.254  28.834  1.00  0.00      5DFR
ATOM   2462 HH22 ARG   158      33.878  19.104  27.116  1.00  0.00      5DFR
ATOM   2463 C    ARG   158      28.553  15.222  32.744  1.00  0.00      5DFR
ATOM   2464 O    ARG   158      28.416  15.073  33.970  1.00  0.00      5DFR
ATOM   2465 N    ARG   159      28.226  14.225  31.934  1.00  0.00      5DFR
ATOM   2466 HN   ARG   159      28.396  14.500  30.977  1.00  0.00      5DFR
ATOM   2467 CA   ARG   159      27.699  12.861  32.086  1.00  0.00      5DFR
ATOM   2468 HA   ARG   159      28.066  12.406  33.006  1.00  0.00      5DFR
ATOM   2469 CB   ARG   159      26.150  12.807  32.099  1.00  0.00      5DFR
ATOM   2470 HB1  ARG   159      25.789  11.783  32.197  1.00  0.00      5DFR
ATOM   2471 HB2  ARG   159      25.676  13.251  32.975  1.00  0.00      5DFR
ATOM   2472 CG   ARG   159      25.547  13.397  30.773  1.00  0.00      5DFR
ATOM   2473 HG1  ARG   159      25.571  14.483  30.856  1.00  0.00      5DFR
ATOM   2474 HG2  ARG   159      26.167  13.129  29.918  1.00  0.00      5DFR
ATOM   2475 CD   ARG   159      24.117  12.949  30.547  1.00  0.00      5DFR
ATOM   2476 HD1  ARG   159      23.525  13.356  31.366  1.00  0.00      5DFR
ATOM   2477 HD2  ARG   159      23.827  13.469  29.634  1.00  0.00      5DFR
ATOM   2478 NE   ARG   159      23.913  11.512  30.436  1.00  0.00      5DFR
ATOM   2479 HE   ARG   159      24.543  10.899  30.933  1.00  0.00      5DFR
ATOM   2480 CZ   ARG   159      22.903  10.851  29.814  1.00  0.00      5DFR
ATOM   2481 NH1  ARG   159      22.080  11.510  28.983  1.00  0.00      5DFR
ATOM   2482 HH11 ARG   159      22.085  12.519  29.010  1.00  0.00      5DFR
ATOM   2483 HH12 ARG   159      21.531  10.935  28.361  1.00  0.00      5DFR
ATOM   2484 NH2  ARG   159      22.630   9.589  29.968  1.00  0.00      5DFR
ATOM   2485 HH21 ARG   159      23.070   9.022  30.678  1.00  0.00      5DFR
ATOM   2486 HH22 ARG   159      21.889   9.156  29.435  1.00  0.00      5DFR
ATOM   2487 C    ARG   159      28.409  11.850  31.164  1.00  0.00      5DFR
ATOM   2488 OT1  ARG   159      28.101  10.699  31.069  1.00  0.00      5DFR
ATOM   2489 OT2  ARG   159      29.376  12.265  30.471  1.00  0.00      5DFR
ATOM   2490 OW   HOH     1       3.937  14.439   5.792  1.00  0.00      WAT 
ATOM   2491 HW1  HOH     1       3.095  14.016   5.627  1.00  0.00      WAT 
ATOM   2492 HW2  HOH     1       3.717  15.226   6.291  1.00  0.00      WAT 
ATOM   2493 OW   HOH     2      11.031  12.421   7.750  1.00  0.00      WAT 
ATOM   2494 HW1  HOH     2      10.329  12.756   7.192  1.00  0.00      WAT 
ATOM   2495 HW2  HOH     2      11.820  12.499   7.215  1.00  0.00      WAT 
ATOM   2496 OW   HOH     3       6.906   9.227   8.026  1.00  0.00      WAT 
ATOM   2497 HW1  HOH     3       7.861   9.285   7.996  1.00  0.00      WAT 
ATOM   2498 HW2  HOH     3       6.729   8.505   8.630  1.00  0.00      WAT 
ATOM   2499 OW   HOH     4      13.485  13.166   4.145  1.00  0.00      WAT 
ATOM   2500 HW1  HOH     4      14.105  13.190   3.416  1.00  0.00      WAT 
ATOM   2501 HW2  HOH     4      12.678  13.534   3.785  1.00  0.00      WAT 
ATOM   2502 OW   HOH     5       7.821  10.592   3.315  1.00  0.00      WAT 
ATOM   2503 HW1  HOH     5       7.027  10.804   2.824  1.00  0.00      WAT 
ATOM   2504 HW2  HOH     5       7.515  10.048   4.040  1.00  0.00      WAT 
ATOM   2505 OW   HOH     6      14.340  13.360   6.847  1.00  0.00      WAT 
ATOM   2506 HW1  HOH     6      14.291  13.515   5.904  1.00  0.00      WAT 
ATOM   2507 HW2  HOH     6      14.458  12.413   6.928  1.00  0.00      WAT 
ATOM   2508 OW   HOH     7       3.745  15.197  13.811  1.00  0.00      WAT 
ATOM   2509 HW1  HOH     7       4.190  14.404  13.514  1.00  0.00      WAT 
ATOM   2510 HW2  HOH     7       3.525  15.021  14.725  1.00  0.00      WAT 
ATOM   2511 OW   HOH     8      10.036  10.684  13.100  1.00  0.00      WAT 
ATOM   2512 HW1  HOH     8      10.047  10.386  12.190  1.00  0.00      WAT 
ATOM   2513 HW2  HOH     8      10.353   9.933  13.602  1.00  0.00      WAT 
ATOM   2514 OW   HOH     9      11.296  15.832   9.659  1.00  0.00      WAT 
ATOM   2515 HW1  HOH     9      10.399  15.581   9.439  1.00  0.00      WAT 
ATOM   2516 HW2  HOH     9      11.796  15.658   8.862  1.00  0.00      WAT 
ATOM   2517 OW   HOH    10       5.264  17.827   8.870  1.00  0.00      WAT 
ATOM   2518 HW1  HOH    10       5.902  18.540   8.877  1.00  0.00      WAT 
ATOM   2519 HW2  HOH    10       5.764  17.055   9.135  1.00  0.00      WAT 
ATOM   2520 OW   HOH    11      11.837   8.835   9.832  1.00  0.00      WAT 
ATOM   2521 HW1  HOH    11      12.550   8.557  10.406  1.00  0.00      WAT 
ATOM   2522 HW2  HOH    11      12.221   8.833   8.955  1.00  0.00      WAT 
ATOM   2523 OW   HOH    12      10.402   4.458  10.382  1.00  0.00      WAT 
ATOM   2524 HW1  HOH    12      11.217   4.720   9.954  1.00  0.00      WAT 
ATOM   2525 HW2  HOH    12      10.602   3.613  10.783  1.00  0.00      WAT 
ATOM   2526 OW   HOH    13      16.625   4.640   7.762  1.00  0.00      WAT 
ATOM   2527 HW1  HOH    13      17.086   4.665   6.924  1.00  0.00      WAT 
ATOM   2528 HW2  HOH    13      16.826   3.775   8.121  1.00  0.00      WAT 
ATOM   2529 OW   HOH    14      17.806   4.754  11.242  1.00  0.00      WAT 
ATOM   2530 HW1  HOH    14      18.342   4.629  12.025  1.00  0.00      WAT 
ATOM   2531 HW2  HOH    14      17.330   3.930  11.144  1.00  0.00      WAT 
ATOM   2532 OW   HOH    15       9.746   9.146  16.475  1.00  0.00      WAT 
ATOM   2533 HW1  HOH    15       8.833   8.863  16.424  1.00  0.00      WAT 
ATOM   2534 HW2  HOH    15      10.142   8.824  15.665  1.00  0.00      WAT 
ATOM   2535 OW   HOH    16      12.878   9.040   7.246  1.00  0.00      WAT 
ATOM   2536 HW1  HOH    16      13.756   8.666   7.320  1.00  0.00      WAT 
ATOM   2537 HW2  HOH    16      12.971   9.745   6.605  1.00  0.00      WAT 
ATOM   2538 OW   HOH    17      10.624   6.978   6.320  1.00  0.00      WAT 
ATOM   2539 HW1  HOH    17      11.418   7.511   6.344  1.00  0.00      WAT 
ATOM   2540 HW2  HOH    17      10.939   6.085   6.181  1.00  0.00      WAT 
ATOM   2541 OW   HOH    18       9.795  10.555  10.267  1.00  0.00      WAT 
ATOM   2542 HW1  HOH    18       9.382  10.829   9.447  1.00  0.00      WAT 
ATOM   2543 HW2  HOH    18      10.248   9.741  10.047  1.00  0.00      WAT 
ATOM   2544 OW   HOH    19       8.917  11.891  15.952  1.00  0.00      WAT 
ATOM   2545 HW1  HOH    19       9.009  11.059  16.415  1.00  0.00      WAT 
ATOM   2546 HW2  HOH    19       9.083  11.675  15.035  1.00  0.00      WAT 
ATOM   2547 OW   HOH    20       1.729   6.782  11.280  1.00  0.00      WAT 
ATOM   2548 HW1  HOH    20       1.109   7.182  11.889  1.00  0.00      WAT 
ATOM   2549 HW2  HOH    20       1.474   7.121  10.421  1.00  0.00      WAT 
ATOM   2550 OW   HOH    21       3.527  10.087   7.462  1.00  0.00      WAT 
ATOM   2551 HW1  HOH    21       2.582  10.116   7.317  1.00  0.00      WAT 
ATOM   2552 HW2  HOH    21       3.889  10.672   6.796  1.00  0.00      WAT 
ATOM   2553 OW   HOH    22       7.768  12.019   8.220  1.00  0.00      WAT 
ATOM   2554 HW1  HOH    22       8.271  12.454   7.531  1.00  0.00      WAT 
ATOM   2555 HW2  HOH    22       7.565  11.156   7.859  1.00  0.00      WAT 
ATOM   2556 OW   HOH    23      14.462  17.526   8.695  1.00  0.00      WAT 
ATOM   2557 HW1  HOH    23      14.984  18.305   8.504  1.00  0.00      WAT 
ATOM   2558 HW2  HOH    23      14.867  17.153   9.478  1.00  0.00      WAT 
ATOM   2559 OW   HOH    24       5.484  11.717   9.850  1.00  0.00      WAT 
ATOM   2560 HW1  HOH    24       6.207  11.442  10.414  1.00  0.00      WAT 
ATOM   2561 HW2  HOH    24       5.878  11.813   8.983  1.00  0.00      WAT 
ATOM   2562 OW   HOH    25       9.694   2.745  18.841  1.00  0.00      WAT 
ATOM   2563 HW1  HOH    25       9.040   2.048  18.776  1.00  0.00      WAT 
ATOM   2564 HW2  HOH    25      10.494   2.355  18.488  1.00  0.00      WAT 
ATOM   2565 OW   HOH    26       7.936   2.285   1.713  1.00  0.00      WAT 
ATOM   2566 HW1  HOH    26       7.298   2.947   1.981  1.00  0.00      WAT 
ATOM   2567 HW2  HOH    26       8.726   2.784   1.506  1.00  0.00      WAT 
ATOM   2568 OW   HOH    27      13.254   5.494   9.757  1.00  0.00      WAT 
ATOM   2569 HW1  HOH    27      13.559   6.390   9.615  1.00  0.00      WAT 
ATOM   2570 HW2  HOH    27      13.536   5.283  10.647  1.00  0.00      WAT 
ATOM   2571 OW   HOH    28       1.729   1.969   6.891  1.00  0.00      WAT 
ATOM   2572 HW1  HOH    28       1.686   1.316   7.590  1.00  0.00      WAT 
ATOM   2573 HW2  HOH    28       1.636   2.808   7.340  1.00  0.00      WAT 
ATOM   2574 OW   HOH    29      14.373   4.001  15.456  1.00  0.00      WAT 
ATOM   2575 HW1  HOH    29      15.099   3.519  15.060  1.00  0.00      WAT 
ATOM   2576 HW2  HOH    29      14.663   4.180  16.350  1.00  0.00      WAT 
ATOM   2577 OW   HOH    30      13.016  10.675   5.261  1.00  0.00      WAT 
ATOM   2578 HW1  HOH    30      13.253  11.562   4.988  1.00  0.00      WAT 
ATOM   2579 HW2  HOH    30      12.227  10.473   4.758  1.00  0.00      WAT 
ATOM   2580 OW   HOH    31       6.780   8.888   5.203  1.00  0.00      WAT 
ATOM   2581 HW1  HOH    31       6.432   9.056   6.079  1.00  0.00      WAT 
ATOM   2582 HW2  HOH    31       6.012   8.659   4.680  1.00  0.00      WAT 
ATOM   2583 OW   HOH    32       3.222  10.285  10.210  1.00  0.00      WAT 
ATOM   2584 HW1  HOH    32       3.172  10.031   9.289  1.00  0.00      WAT 
ATOM   2585 HW2  HOH    32       3.890  10.970  10.235  1.00  0.00      WAT 
ATOM   2586 OW   HOH    33      10.672  10.021   3.921  1.00  0.00      WAT 
ATOM   2587 HW1  HOH    33      11.240   9.534   3.325  1.00  0.00      WAT 
ATOM   2588 HW2  HOH    33       9.801   9.957   3.527  1.00  0.00      WAT 
ATOM   2589 OW   HOH    34      15.306  12.369  19.298  1.00  0.00      WAT 
ATOM   2590 HW1  HOH    34      15.225  13.313  19.441  1.00  0.00      WAT 
ATOM   2591 HW2  HOH    34      15.127  12.253  18.365  1.00  0.00      WAT 
ATOM   2592 OW   HOH    35      13.954   8.552  11.953  1.00  0.00      WAT 
ATOM   2593 HW1  HOH    35      14.760   8.884  12.348  1.00  0.00      WAT 
ATOM   2594 HW2  HOH    35      13.316   8.558  12.667  1.00  0.00      WAT 
ATOM   2595 OW   HOH    36       8.236  12.429  19.968  1.00  0.00      WAT 
ATOM   2596 HW1  HOH    36       7.981  13.250  20.387  1.00  0.00      WAT 
ATOM   2597 HW2  HOH    36       8.806  12.695  19.246  1.00  0.00      WAT 
ATOM   2598 OW   HOH    37       5.025  12.942  12.914  1.00  0.00      WAT 
ATOM   2599 HW1  HOH    37       5.380  12.374  12.230  1.00  0.00      WAT 
ATOM   2600 HW2  HOH    37       4.953  12.375  13.682  1.00  0.00      WAT 
ATOM   2601 OW   HOH    38      14.809  12.430  16.532  1.00  0.00      WAT 
ATOM   2602 HW1  HOH    38      13.970  12.878  16.425  1.00  0.00      WAT 
ATOM   2603 HW2  HOH    38      14.935  11.959  15.708  1.00  0.00      WAT 
ATOM   2604 OW   HOH    39      11.882  18.062  11.260  1.00  0.00      WAT 
ATOM   2605 HW1  HOH    39      11.567  17.395  10.650  1.00  0.00      WAT 
ATOM   2606 HW2  HOH    39      11.622  17.739  12.123  1.00  0.00      WAT 
ATOM   2607 OW   HOH    40      10.613  13.313  18.594  1.00  0.00      WAT 
ATOM   2608 HW1  HOH    40      11.274  13.318  17.901  1.00  0.00      WAT 
ATOM   2609 HW2  HOH    40      11.116  13.234  19.404  1.00  0.00      WAT 
ATOM   2610 OW   HOH    41      17.425  16.399   7.319  1.00  0.00      WAT 
ATOM   2611 HW1  HOH    41      17.427  17.321   7.577  1.00  0.00      WAT 
ATOM   2612 HW2  HOH    41      17.685  15.928   8.111  1.00  0.00      WAT 
ATOM   2613 OW   HOH    42       4.718   3.863   7.327  1.00  0.00      WAT 
ATOM   2614 HW1  HOH    42       4.842   3.053   7.823  1.00  0.00      WAT 
ATOM   2615 HW2  HOH    42       5.165   4.532   7.846  1.00  0.00      WAT 
ATOM   2616 OW   HOH    43       7.820  13.989   0.415  1.00  0.00      WAT 
ATOM   2617 HW1  HOH    43       8.491  13.471   0.860  1.00  0.00      WAT 
ATOM   2618 HW2  HOH    43       8.077  14.898   0.570  1.00  0.00      WAT 
ATOM   2619 OW   HOH    44      17.105   8.991   3.270  1.00  0.00      WAT 
ATOM   2620 HW1  HOH    44      16.564   8.413   2.732  1.00  0.00      WAT 
ATOM   2621 HW2  HOH    44      17.067   8.607   4.147  1.00  0.00      WAT 
ATOM   2622 OW   HOH    45       0.273  15.584   1.541  1.00  0.00      WAT 
ATOM   2623 HW1  HOH    45      -0.294  14.946   1.108  1.00  0.00      WAT 
ATOM   2624 HW2  HOH    45      -0.302  16.325   1.732  1.00  0.00      WAT 
ATOM   2625 OW   HOH    46      14.293  13.179  -0.290  1.00  0.00      WAT 
ATOM   2626 HW1  HOH    46      14.351  13.691   0.517  1.00  0.00      WAT 
ATOM   2627 HW2  HOH    46      14.151  13.831  -0.977  1.00  0.00      WAT 
ATOM   2628 OW   HOH    47      17.644  10.528  16.926  1.00  0.00      WAT 
ATOM   2629 HW1  HOH    47      18.140   9.753  16.662  1.00  0.00      WAT 
ATOM   2630 HW2  HOH    47      17.834  10.628  17.859  1.00  0.00      WAT 
ATOM   2631 OW   HOH    48       1.225  13.335   5.290  1.00  0.00      WAT 
ATOM   2632 HW1  HOH    48       0.974  12.577   4.763  1.00  0.00      WAT 
ATOM   2633 HW2  HOH    48       0.609  13.333   6.022  1.00  0.00      WAT 
ATOM   2634 OW   HOH    49      17.259  11.724   3.705  1.00  0.00      WAT 
ATOM   2635 HW1  HOH    49      16.978  10.896   3.315  1.00  0.00      WAT 
ATOM   2636 HW2  HOH    49      16.944  11.682   4.608  1.00  0.00      WAT 
ATOM   2637 OW   HOH    50      11.229   1.905  11.064  1.00  0.00      WAT 
ATOM   2638 HW1  HOH    50      11.888   1.682  10.407  1.00  0.00      WAT 
ATOM   2639 HW2  HOH    50      11.224   1.158  11.662  1.00  0.00      WAT 
ATOM   2640 OW   HOH    51       6.694  15.649  11.964  1.00  0.00      WAT 
ATOM   2641 HW1  HOH    51       7.376  15.027  11.712  1.00  0.00      WAT 
ATOM   2642 HW2  HOH    51       5.987  15.103  12.308  1.00  0.00      WAT 
ATOM   2643 OW   HOH    52       9.209   2.694  14.104  1.00  0.00      WAT 
ATOM   2644 HW1  HOH    52       9.801   3.370  14.434  1.00  0.00      WAT 
ATOM   2645 HW2  HOH    52       9.482   1.895  14.556  1.00  0.00      WAT 
ATOM   2646 OW   HOH    53      13.136   6.644   0.353  1.00  0.00      WAT 
ATOM   2647 HW1  HOH    53      12.922   6.597  -0.579  1.00  0.00      WAT 
ATOM   2648 HW2  HOH    53      12.449   6.135   0.783  1.00  0.00      WAT 
ATOM   2649 OW   HOH    54      15.124   7.211   2.359  1.00  0.00      WAT 
ATOM   2650 HW1  HOH    54      14.621   6.686   2.982  1.00  0.00      WAT 
ATOM   2651 HW2  HOH    54      14.559   7.275   1.589  1.00  0.00      WAT 
ATOM   2652 OW   HOH    55      11.959  -0.198   3.150  1.00  0.00      WAT 
ATOM   2653 HW1  HOH    55      11.064   0.037   3.396  1.00  0.00      WAT 
ATOM   2654 HW2  HOH    55      11.966  -1.155   3.159  1.00  0.00      WAT 
ATOM   2655 OW   HOH    56      15.710   1.639  19.178  1.00  0.00      WAT 
ATOM   2656 HW1  HOH    56      16.323   0.904  19.208  1.00  0.00      WAT 
ATOM   2657 HW2  HOH    56      15.345   1.610  18.294  1.00  0.00      WAT 
ATOM   2658 OW   HOH    57      -1.010  12.700   6.917  1.00  0.00      WAT 
ATOM   2659 HW1  HOH    57      -1.871  12.441   6.588  1.00  0.00      WAT 
ATOM   2660 HW2  HOH    57      -1.175  13.003   7.809  1.00  0.00      WAT 
ATOM   2661 OW   HOH    58       5.761   9.232  13.511  1.00  0.00      WAT 
ATOM   2662 HW1  HOH    58       4.854   9.220  13.206  1.00  0.00      WAT 
ATOM   2663 HW2  HOH    58       5.783   9.926  14.170  1.00  0.00      WAT 
ATOM   2664 OW   HOH    59      13.993   4.590   7.332  1.00  0.00      WAT 
ATOM   2665 HW1  HOH    59      13.569   4.872   8.142  1.00  0.00      WAT 
ATOM   2666 HW2  HOH    59      14.928   4.708   7.498  1.00  0.00      WAT 
ATOM   2667 OW   HOH    60      10.119   4.588  16.757  1.00  0.00      WAT 
ATOM   2668 HW1  HOH    60       9.352   5.134  16.932  1.00  0.00      WAT 
ATOM   2669 HW2  HOH    60       9.962   3.787  17.257  1.00  0.00      WAT 
ATOM   2670 OW   HOH    61      16.697   3.633  14.131  1.00  0.00      WAT 
ATOM   2671 HW1  HOH    61      16.322   4.513  14.109  1.00  0.00      WAT 
ATOM   2672 HW2  HOH    61      17.468   3.686  13.567  1.00  0.00      WAT 
ATOM   2673 OW   HOH    62       2.195   2.392  13.497  1.00  0.00      WAT 
ATOM   2674 HW1  HOH    62       1.958   2.975  12.776  1.00  0.00      WAT 
ATOM   2675 HW2  HOH    62       2.163   2.949  14.275  1.00  0.00      WAT 
ATOM   2676 OW   HOH    63       8.625   3.300   6.403  1.00  0.00      WAT 
ATOM   2677 HW1  HOH    63       8.388   3.227   7.328  1.00  0.00      WAT 
ATOM   2678 HW2  HOH    63       8.500   4.226   6.196  1.00  0.00      WAT 
ATOM   2679 OW   HOH    64       5.138   8.506   3.164  1.00  0.00      WAT 
ATOM   2680 HW1  HOH    64       4.552   7.786   3.400  1.00  0.00      WAT 
ATOM   2681 HW2  HOH    64       5.498   8.252   2.314  1.00  0.00      WAT 
ATOM   2682 OW   HOH    65       5.746   6.331   8.791  1.00  0.00      WAT 
ATOM   2683 HW1  HOH    65       6.563   5.843   8.688  1.00  0.00      WAT 
ATOM   2684 HW2  HOH    65       5.655   6.450   9.736  1.00  0.00      WAT 
ATOM   2685 OW   HOH    66       3.602  10.684   3.676  1.00  0.00      WAT 
ATOM   2686 HW1  HOH    66       3.969   9.847   3.391  1.00  0.00      WAT 
ATOM   2687 HW2  HOH    66       4.363  11.200   3.944  1.00  0.00      WAT 
ATOM   2688 OW   HOH    67      15.662   3.678   3.290  1.00  0.00      WAT 
ATOM   2689 HW1  HOH    67      14.934   3.125   3.006  1.00  0.00      WAT 
ATOM   2690 HW2  HOH    67      16.052   3.996   2.476  1.00  0.00      WAT 
ATOM   2691 OW   HOH    68       2.825   9.813  15.903  1.00  0.00      WAT 
ATOM   2692 HW1  HOH    68       1.971  10.142  16.183  1.00  0.00      WAT 
ATOM   2693 HW2  HOH    68       2.818   9.908  14.950  1.00  0.00      WAT 
ATOM   2694 OW   HOH    69       6.413   2.264  10.480  1.00  0.00      WAT 
ATOM   2695 HW1  HOH    69       5.558   2.338  10.058  1.00  0.00      WAT 
ATOM   2696 HW2  HOH    69       6.249   2.489  11.396  1.00  0.00      WAT 
ATOM   2697 OW   HOH    70      14.532   4.119  18.346  1.00  0.00      WAT 
ATOM   2698 HW1  HOH    70      13.727   3.617  18.475  1.00  0.00      WAT 
ATOM   2699 HW2  HOH    70      15.143   3.761  18.990  1.00  0.00      WAT 
ATOM   2700 OW   HOH    71      11.670   4.436  14.492  1.00  0.00      WAT 
ATOM   2701 HW1  HOH    71      11.176   4.891  15.174  1.00  0.00      WAT 
ATOM   2702 HW2  HOH    71      12.493   4.192  14.916  1.00  0.00      WAT 
ATOM   2703 OW   HOH    72      10.061   4.003   1.340  1.00  0.00      WAT 
ATOM   2704 HW1  HOH    72      10.924   3.893   1.740  1.00  0.00      WAT 
ATOM   2705 HW2  HOH    72       9.953   4.951   1.262  1.00  0.00      WAT 
ATOM   2706 OW   HOH    73       9.818   6.902   1.253  1.00  0.00      WAT 
ATOM   2707 HW1  HOH    73       9.848   7.301   0.384  1.00  0.00      WAT 
ATOM   2708 HW2  HOH    73      10.349   7.480   1.801  1.00  0.00      WAT 
ATOM   2709 OW   HOH    74       7.685   0.763  18.631  1.00  0.00      WAT 
ATOM   2710 HW1  HOH    74       7.176   0.868  17.827  1.00  0.00      WAT 
ATOM   2711 HW2  HOH    74       7.588  -0.162  18.857  1.00  0.00      WAT 
ATOM   2712 OW   HOH    75      10.345   7.795  13.761  1.00  0.00      WAT 
ATOM   2713 HW1  HOH    75      11.181   7.484  14.109  1.00  0.00      WAT 
ATOM   2714 HW2  HOH    75      10.184   7.243  12.997  1.00  0.00      WAT 
ATOM   2715 OW   HOH    76       4.345   4.191   4.263  1.00  0.00      WAT 
ATOM   2716 HW1  HOH    76       4.022   3.572   3.609  1.00  0.00      WAT 
ATOM   2717 HW2  HOH    76       4.426   3.673   5.064  1.00  0.00      WAT 
ATOM   2718 OW   HOH    77       4.477  19.326   2.349  1.00  0.00      WAT 
ATOM   2719 HW1  HOH    77       4.564  18.757   3.113  1.00  0.00      WAT 
ATOM   2720 HW2  HOH    77       4.141  20.150   2.701  1.00  0.00      WAT 
ATOM   2721 OW   HOH    78       8.164   6.005   5.554  1.00  0.00      WAT 
ATOM   2722 HW1  HOH    78       9.082   6.242   5.689  1.00  0.00      WAT 
ATOM   2723 HW2  HOH    78       7.763   6.796   5.193  1.00  0.00      WAT 
ATOM   2724 OW   HOH    79       7.784   4.090   8.954  1.00  0.00      WAT 
ATOM   2725 HW1  HOH    79       7.560   3.604   9.747  1.00  0.00      WAT 
ATOM   2726 HW2  HOH    79       8.312   4.826   9.265  1.00  0.00      WAT 
ATOM   2727 OW   HOH    80       0.704   6.041   7.018  1.00  0.00      WAT 
ATOM   2728 HW1  HOH    80       1.483   6.463   7.380  1.00  0.00      WAT 
ATOM   2729 HW2  HOH    80       0.383   5.482   7.726  1.00  0.00      WAT 
ATOM   2730 OW   HOH    81       8.159   0.691  12.336  1.00  0.00      WAT 
ATOM   2731 HW1  HOH    81       7.931   0.978  11.452  1.00  0.00      WAT 
ATOM   2732 HW2  HOH    81       8.356   1.500  12.807  1.00  0.00      WAT 
ATOM   2733 OW   HOH    82       7.070  10.890  11.885  1.00  0.00      WAT 
ATOM   2734 HW1  HOH    82       6.654  10.223  12.431  1.00  0.00      WAT 
ATOM   2735 HW2  HOH    82       8.008  10.725  11.977  1.00  0.00      WAT 
ATOM   2736 OW   HOH    83       7.270   8.606  16.214  1.00  0.00      WAT 
ATOM   2737 HW1  HOH    83       6.940   8.197  15.415  1.00  0.00      WAT 
ATOM   2738 HW2  HOH    83       6.483   8.852  16.700  1.00  0.00      WAT 
ATOM   2739 OW   HOH    84      19.567   1.596   3.606  1.00  0.00      WAT 
ATOM   2740 HW1  HOH    84      19.303   2.513   3.525  1.00  0.00      WAT 
ATOM   2741 HW2  HOH    84      20.156   1.582   4.361  1.00  0.00      WAT 
ATOM   2742 OW   HOH    85       7.312   6.190   1.001  1.00  0.00      WAT 
ATOM   2743 HW1  HOH    85       7.011   5.697   1.764  1.00  0.00      WAT 
ATOM   2744 HW2  HOH    85       8.162   6.545   1.264  1.00  0.00      WAT 
ATOM   2745 OW   HOH    86      12.625   3.268   1.900  1.00  0.00      WAT 
ATOM   2746 HW1  HOH    86      12.265   2.539   1.395  1.00  0.00      WAT 
ATOM   2747 HW2  HOH    86      13.340   3.603   1.359  1.00  0.00      WAT 
ATOM   2748 OW   HOH    87      12.491   9.534  17.318  1.00  0.00      WAT 
ATOM   2749 HW1  HOH    87      12.404   9.835  18.222  1.00  0.00      WAT 
ATOM   2750 HW2  HOH    87      11.590   9.448  17.007  1.00  0.00      WAT 
ATOM   2751 OW   HOH    88       9.599   9.343   7.711  1.00  0.00      WAT 
ATOM   2752 HW1  HOH    88       9.945   8.610   7.201  1.00  0.00      WAT 
ATOM   2753 HW2  HOH    88      10.184  10.073   7.508  1.00  0.00      WAT 
ATOM   2754 OW   HOH    89      15.022   8.349  17.027  1.00  0.00      WAT 
ATOM   2755 HW1  HOH    89      14.219   8.669  17.437  1.00  0.00      WAT 
ATOM   2756 HW2  HOH    89      15.463   9.139  16.714  1.00  0.00      WAT 
ATOM   2757 OW   HOH    90       3.195   8.931  13.101  1.00  0.00      WAT 
ATOM   2758 HW1  HOH    90       2.418   8.553  13.513  1.00  0.00      WAT 
ATOM   2759 HW2  HOH    90       2.861   9.368  12.317  1.00  0.00      WAT 
ATOM   2760 OW   HOH    91       0.318   8.638  13.660  1.00  0.00      WAT 
ATOM   2761 HW1  HOH    91       0.207   9.553  13.917  1.00  0.00      WAT 
ATOM   2762 HW2  HOH    91      -0.462   8.438  13.142  1.00  0.00      WAT 
ATOM   2763 OW   HOH    92       0.483  10.383   7.414  1.00  0.00      WAT 
ATOM   2764 HW1  HOH    92      -0.072  11.160   7.346  1.00  0.00      WAT 
ATOM   2765 HW2  HOH    92       0.347   9.918   6.589  1.00  0.00      WAT 
ATOM   2766 OW   HOH    93      13.173   5.684   3.484  1.00  0.00      WAT 
ATOM   2767 HW1  HOH    93      12.737   5.488   4.313  1.00  0.00      WAT 
ATOM   2768 HW2  HOH    93      12.965   4.937   2.922  1.00  0.00      WAT 
ATOM   2769 OW   HOH    94      15.405   8.590   8.051  1.00  0.00      WAT 
ATOM   2770 HW1  HOH    94      15.806   8.029   8.715  1.00  0.00      WAT 
ATOM   2771 HW2  HOH    94      15.778   9.457   8.214  1.00  0.00      WAT 
ATOM   2772 OW   HOH    95       3.471   7.263   7.394  1.00  0.00      WAT 
ATOM   2773 HW1  HOH    95       3.527   8.209   7.527  1.00  0.00      WAT 
ATOM   2774 HW2  HOH    95       4.307   6.926   7.718  1.00  0.00      WAT 
ATOM   2775 OW   HOH    96       4.117  15.801   2.256  1.00  0.00      WAT 
ATOM   2776 HW1  HOH    96       3.488  15.600   2.949  1.00  0.00      WAT 
ATOM   2777 HW2  HOH    96       4.888  15.277   2.472  1.00  0.00      WAT 
ATOM   2778 OW   HOH    97       3.814   5.936   1.160  1.00  0.00      WAT 
ATOM   2779 HW1  HOH    97       3.715   5.596   2.049  1.00  0.00      WAT 
ATOM   2780 HW2  HOH    97       2.919   5.988   0.823  1.00  0.00      WAT 
ATOM   2781 OW   HOH    98       4.384   6.634  11.854  1.00  0.00      WAT 
ATOM   2782 HW1  HOH    98       4.219   7.451  12.326  1.00  0.00      WAT 
ATOM   2783 HW2  HOH    98       3.530   6.386  11.500  1.00  0.00      WAT 
ATOM   2784 OW   HOH    99       8.255  13.934  10.330  1.00  0.00      WAT 
ATOM   2785 HW1  HOH    99       7.950  13.151   9.871  1.00  0.00      WAT 
ATOM   2786 HW2  HOH    99       8.702  14.447   9.656  1.00  0.00      WAT 
ATOM   2787 OW   HOH   100      14.321  16.174   4.680  1.00  0.00      WAT 
ATOM   2788 HW1  HOH   100      14.613  17.081   4.765  1.00  0.00      WAT 
ATOM   2789 HW2  HOH   100      13.432  16.174   5.034  1.00  0.00      WAT 
ATOM   2790 OW   HOH   101       6.914  17.184   3.633  1.00  0.00      WAT 
ATOM   2791 HW1  HOH   101       6.840  18.031   4.072  1.00  0.00      WAT 
ATOM   2792 HW2  HOH   101       6.804  17.385   2.703  1.00  0.00      WAT 
ATOM   2793 OW   HOH   102      16.673   9.131  -1.409  1.00  0.00      WAT 
ATOM   2794 HW1  HOH   102      16.100   9.895  -1.462  1.00  0.00      WAT 
ATOM   2795 HW2  HOH   102      16.930   8.960  -2.315  1.00  0.00      WAT 
ATOM   2796 OW   HOH   103      12.529   1.591  14.279  1.00  0.00      WAT 
ATOM   2797 HW1  HOH   103      11.900   1.023  13.835  1.00  0.00      WAT 
ATOM   2798 HW2  HOH   103      12.083   2.435  14.348  1.00  0.00      WAT 
ATOM   2799 OW   HOH   104       2.176  11.569   1.460  1.00  0.00      WAT 
ATOM   2800 HW1  HOH   104       2.771  11.936   0.807  1.00  0.00      WAT 
ATOM   2801 HW2  HOH   104       2.738  11.358   2.205  1.00  0.00      WAT 
ATOM   2802 OW   HOH   105      15.321  11.070  14.076  1.00  0.00      WAT 
ATOM   2803 HW1  HOH   105      15.081  11.959  13.816  1.00  0.00      WAT 
ATOM   2804 HW2  HOH   105      16.014  10.820  13.465  1.00  0.00      WAT 
ATOM   2805 OW   HOH   106      13.017  16.846  -0.956  1.00  0.00      WAT 
ATOM   2806 HW1  HOH   106      13.397  17.573  -1.449  1.00  0.00      WAT 
ATOM   2807 HW2  HOH   106      13.440  16.066  -1.315  1.00  0.00      WAT 
ATOM   2808 OW   HOH   107      12.505  13.734  16.180  1.00  0.00      WAT 
ATOM   2809 HW1  HOH   107      12.897  14.607  16.158  1.00  0.00      WAT 
ATOM   2810 HW2  HOH   107      11.668  13.835  15.728  1.00  0.00      WAT 
ATOM   2811 OW   HOH   108       5.434  11.992   5.710  1.00  0.00      WAT 
ATOM   2812 HW1  HOH   108       6.221  12.254   5.232  1.00  0.00      WAT 
ATOM   2813 HW2  HOH   108       5.015  12.819   5.953  1.00  0.00      WAT 
ATOM   2814 OW   HOH   109       5.767  11.484  15.335  1.00  0.00      WAT 
ATOM   2815 HW1  HOH   109       5.122  11.323  16.024  1.00  0.00      WAT 
ATOM   2816 HW2  HOH   109       6.429  12.036  15.751  1.00  0.00      WAT 
ATOM   2817 OW   HOH   110       6.497  15.297   5.490  1.00  0.00      WAT 
ATOM   2818 HW1  HOH   110       6.571  15.947   4.790  1.00  0.00      WAT 
ATOM   2819 HW2  HOH   110       5.591  14.994   5.440  1.00  0.00      WAT 
ATOM   2820 OW   HOH   111      11.531   4.701   5.532  1.00  0.00      WAT 
ATOM   2821 HW1  HOH   111      11.319   3.824   5.214  1.00  0.00      WAT 
ATOM   2822 HW2  HOH   111      12.259   4.567   6.138  1.00  0.00      WAT 
ATOM   2823 OW   HOH   112       8.680   6.972   9.257  1.00  0.00      WAT 
ATOM   2824 HW1  HOH   112       9.288   6.872   9.989  1.00  0.00      WAT 
ATOM   2825 HW2  HOH   112       9.093   7.624   8.690  1.00  0.00      WAT 
ATOM   2826 OW   HOH   113       6.342   2.118   5.224  1.00  0.00      WAT 
ATOM   2827 HW1  HOH   113       7.078   2.647   5.530  1.00  0.00      WAT 
ATOM   2828 HW2  HOH   113       6.536   1.234   5.537  1.00  0.00      WAT 
ATOM   2829 OW   HOH   114      12.852   2.121   6.531  1.00  0.00      WAT 
ATOM   2830 HW1  HOH   114      13.396   2.765   6.984  1.00  0.00      WAT 
ATOM   2831 HW2  HOH   114      13.477   1.519   6.129  1.00  0.00      WAT 
ATOM   2832 OW   HOH   115       7.815  16.690  14.412  1.00  0.00      WAT 
ATOM   2833 HW1  HOH   115       7.299  16.443  13.645  1.00  0.00      WAT 
ATOM   2834 HW2  HOH   115       7.845  17.646  14.382  1.00  0.00      WAT 
ATOM   2835 OW   HOH   116       8.482  13.534   6.048  1.00  0.00      WAT 
ATOM   2836 HW1  HOH   116       7.716  14.100   5.955  1.00  0.00      WAT 
ATOM   2837 HW2  HOH   116       8.889  13.537   5.182  1.00  0.00      WAT 
ATOM   2838 OW   HOH   117       9.588  13.578  12.661  1.00  0.00      WAT 
ATOM   2839 HW1  HOH   117       9.197  13.768  11.808  1.00  0.00      WAT 
ATOM   2840 HW2  HOH   117       9.907  12.679  12.584  1.00  0.00      WAT 
ATOM   2841 OW   HOH   118       6.772   4.612   3.132  1.00  0.00      WAT 
ATOM   2842 HW1  HOH   118       7.347   4.797   3.874  1.00  0.00      WAT 
ATOM   2843 HW2  HOH   118       5.957   4.306   3.531  1.00  0.00      WAT 
ATOM   2844 OW   HOH   119       4.901   9.519  17.593  1.00  0.00      WAT 
ATOM   2845 HW1  HOH   119       5.054  10.441  17.803  1.00  0.00      WAT 
ATOM   2846 HW2  HOH   119       4.009   9.497  17.246  1.00  0.00      WAT 
ATOM   2847 OW   HOH   120       9.452  12.413   1.903  1.00  0.00      WAT 
ATOM   2848 HW1  HOH   120       8.868  11.893   2.455  1.00  0.00      WAT 
ATOM   2849 HW2  HOH   120      10.092  12.782   2.512  1.00  0.00      WAT 
ATOM   2850 OW   HOH   121      13.825   0.056  22.364  1.00  0.00      WAT 
ATOM   2851 HW1  HOH   121      13.162   0.220  21.693  1.00  0.00      WAT 
ATOM   2852 HW2  HOH   121      13.503  -0.713  22.835  1.00  0.00      WAT 
ATOM   2853 OW   HOH   122       1.729  15.490   3.738  1.00  0.00      WAT 
ATOM   2854 HW1  HOH   122       1.267  15.258   2.933  1.00  0.00      WAT 
ATOM   2855 HW2  HOH   122       1.502  14.793   4.354  1.00  0.00      WAT 
ATOM   2856 OW   HOH   123      12.658  11.558  10.636  1.00  0.00      WAT 
ATOM   2857 HW1  HOH   123      12.583  10.611  10.516  1.00  0.00      WAT 
ATOM   2858 HW2  HOH   123      11.883  11.916  10.203  1.00  0.00      WAT 
ATOM   2859 OW   HOH   124       3.448   6.774   4.642  1.00  0.00      WAT 
ATOM   2860 HW1  HOH   124       3.855   5.912   4.728  1.00  0.00      WAT 
ATOM   2861 HW2  HOH   124       3.355   7.086   5.542  1.00  0.00      WAT 
ATOM   2862 OW   HOH   125       5.983  13.982   2.730  1.00  0.00      WAT 
ATOM   2863 HW1  HOH   125       6.801  14.476   2.682  1.00  0.00      WAT 
ATOM   2864 HW2  HOH   125       6.168  13.167   2.263  1.00  0.00      WAT 
ATOM   2865 OW   HOH   126      -0.826   9.745  23.517  1.00  0.00      WAT 
ATOM   2866 HW1  HOH   126      -1.277  10.234  22.829  1.00  0.00      WAT 
ATOM   2867 HW2  HOH   126       0.088   9.720  23.233  1.00  0.00      WAT 
ATOM   2868 OW   HOH   127      15.689   8.084  22.070  1.00  0.00      WAT 
ATOM   2869 HW1  HOH   127      15.704   7.719  21.185  1.00  0.00      WAT 
ATOM   2870 HW2  HOH   127      16.202   8.889  22.006  1.00  0.00      WAT 
ATOM   2871 OW   HOH   128      11.849   8.389  25.435  1.00  0.00      WAT 
ATOM   2872 HW1  HOH   128      12.488   8.768  26.038  1.00  0.00      WAT 
ATOM   2873 HW2  HOH   128      11.725   9.061  24.764  1.00  0.00      WAT 
ATOM   2874 OW   HOH   129      15.243   8.628  25.646  1.00  0.00      WAT 
ATOM   2875 HW1  HOH   129      15.604   7.787  25.365  1.00  0.00      WAT 
ATOM   2876 HW2  HOH   129      15.561   9.254  24.996  1.00  0.00      WAT 
ATOM   2877 OW   HOH   130      16.761  10.589  21.954  1.00  0.00      WAT 
ATOM   2878 HW1  HOH   130      16.126  11.013  22.531  1.00  0.00      WAT 
ATOM   2879 HW2  HOH   130      17.611  10.907  22.259  1.00  0.00      WAT 
ATOM   2880 OW   HOH   131      18.211   9.211  26.946  1.00  0.00      WAT 
ATOM   2881 HW1  HOH   131      17.897  10.113  26.894  1.00  0.00      WAT 
ATOM   2882 HW2  HOH   131      18.687   9.076  26.126  1.00  0.00      WAT 
ATOM   2883 OW   HOH   132       3.348  15.927  29.092  1.00  0.00      WAT 
ATOM   2884 HW1  HOH   132       2.574  16.437  28.855  1.00  0.00      WAT 
ATOM   2885 HW2  HOH   132       3.305  15.853  30.045  1.00  0.00      WAT 
ATOM   2886 OW   HOH   133      10.930  16.160  22.594  1.00  0.00      WAT 
ATOM   2887 HW1  HOH   133      11.090  15.376  23.121  1.00  0.00      WAT 
ATOM   2888 HW2  HOH   133      11.460  16.840  23.011  1.00  0.00      WAT 
ATOM   2889 OW   HOH   134      14.918  14.689  24.502  1.00  0.00      WAT 
ATOM   2890 HW1  HOH   134      14.270  14.677  25.206  1.00  0.00      WAT 
ATOM   2891 HW2  HOH   134      15.261  15.583  24.507  1.00  0.00      WAT 
ATOM   2892 OW   HOH   135       8.475  17.492  22.567  1.00  0.00      WAT 
ATOM   2893 HW1  HOH   135       8.751  18.160  21.939  1.00  0.00      WAT 
ATOM   2894 HW2  HOH   135       9.286  17.048  22.816  1.00  0.00      WAT 
ATOM   2895 OW   HOH   136       9.329   4.205  28.214  1.00  0.00      WAT 
ATOM   2896 HW1  HOH   136       8.865   4.851  27.682  1.00  0.00      WAT 
ATOM   2897 HW2  HOH   136       9.984   4.714  28.692  1.00  0.00      WAT 
ATOM   2898 OW   HOH   137       1.671  -0.842  29.849  1.00  0.00      WAT 
ATOM   2899 HW1  HOH   137       1.055  -0.784  29.118  1.00  0.00      WAT 
ATOM   2900 HW2  HOH   137       1.814   0.066  30.114  1.00  0.00      WAT 
ATOM   2901 OW   HOH   138      19.213   5.226  24.702  1.00  0.00      WAT 
ATOM   2902 HW1  HOH   138      18.404   5.447  25.163  1.00  0.00      WAT 
ATOM   2903 HW2  HOH   138      19.069   5.527  23.805  1.00  0.00      WAT 
ATOM   2904 OW   HOH   139      15.661   6.720  30.398  1.00  0.00      WAT 
ATOM   2905 HW1  HOH   139      15.180   6.786  29.573  1.00  0.00      WAT 
ATOM   2906 HW2  HOH   139      16.497   6.320  30.156  1.00  0.00      WAT 
ATOM   2907 OW   HOH   140       7.681  13.136  28.867  1.00  0.00      WAT 
ATOM   2908 HW1  HOH   140       6.808  12.750  28.932  1.00  0.00      WAT 
ATOM   2909 HW2  HOH   140       7.569  13.888  28.286  1.00  0.00      WAT 
ATOM   2910 OW   HOH   141      11.193   4.141  23.750  1.00  0.00      WAT 
ATOM   2911 HW1  HOH   141      10.510   3.556  24.077  1.00  0.00      WAT 
ATOM   2912 HW2  HOH   141      11.959   3.579  23.642  1.00  0.00      WAT 
ATOM   2913 OW   HOH   142      12.302  -2.520  22.018  1.00  0.00      WAT 
ATOM   2914 HW1  HOH   142      11.561  -2.667  22.606  1.00  0.00      WAT 
ATOM   2915 HW2  HOH   142      13.021  -3.016  22.410  1.00  0.00      WAT 
ATOM   2916 OW   HOH   143       9.563  11.760  30.536  1.00  0.00      WAT 
ATOM   2917 HW1  HOH   143      10.088  12.479  30.886  1.00  0.00      WAT 
ATOM   2918 HW2  HOH   143       9.043  12.160  29.838  1.00  0.00      WAT 
ATOM   2919 OW   HOH   144       7.637  15.428  31.103  1.00  0.00      WAT 
ATOM   2920 HW1  HOH   144       7.050  15.793  30.442  1.00  0.00      WAT 
ATOM   2921 HW2  HOH   144       8.007  14.647  30.691  1.00  0.00      WAT 
ATOM   2922 OW   HOH   145       4.990   0.185  29.029  1.00  0.00      WAT 
ATOM   2923 HW1  HOH   145       4.660   0.786  29.696  1.00  0.00      WAT 
ATOM   2924 HW2  HOH   145       5.196  -0.617  29.510  1.00  0.00      WAT 
ATOM   2925 OW   HOH   146       2.751   2.185  25.362  1.00  0.00      WAT 
ATOM   2926 HW1  HOH   146       2.853   1.432  25.944  1.00  0.00      WAT 
ATOM   2927 HW2  HOH   146       1.804   2.278  25.254  1.00  0.00      WAT 
ATOM   2928 OW   HOH   147      13.865  11.624  28.347  1.00  0.00      WAT 
ATOM   2929 HW1  HOH   147      12.983  11.597  27.975  1.00  0.00      WAT 
ATOM   2930 HW2  HOH   147      14.157  10.713  28.336  1.00  0.00      WAT 
ATOM   2931 OW   HOH   148      18.559  17.119  22.554  1.00  0.00      WAT 
ATOM   2932 HW1  HOH   148      19.005  16.649  21.850  1.00  0.00      WAT 
ATOM   2933 HW2  HOH   148      18.425  16.461  23.235  1.00  0.00      WAT 
ATOM   2934 OW   HOH   149      11.243  14.103  24.428  1.00  0.00      WAT 
ATOM   2935 HW1  HOH   149      10.566  13.493  24.723  1.00  0.00      WAT 
ATOM   2936 HW2  HOH   149      11.999  13.907  24.982  1.00  0.00      WAT 
ATOM   2937 OW   HOH   150       9.855   6.539  26.638  1.00  0.00      WAT 
ATOM   2938 HW1  HOH   150       9.179   6.651  25.970  1.00  0.00      WAT 
ATOM   2939 HW2  HOH   150      10.594   7.057  26.320  1.00  0.00      WAT 
ATOM   2940 OW   HOH   151       8.033   5.990  17.511  1.00  0.00      WAT 
ATOM   2941 HW1  HOH   151       8.129   6.905  17.247  1.00  0.00      WAT 
ATOM   2942 HW2  HOH   151       7.108   5.903  17.741  1.00  0.00      WAT 
ATOM   2943 OW   HOH   152      13.866   6.121  28.475  1.00  0.00      WAT 
ATOM   2944 HW1  HOH   152      12.978   5.973  28.800  1.00  0.00      WAT 
ATOM   2945 HW2  HOH   152      13.862   5.757  27.590  1.00  0.00      WAT 
ATOM   2946 OW   HOH   153       3.373  -0.246  26.833  1.00  0.00      WAT 
ATOM   2947 HW1  HOH   153       3.201  -1.124  27.173  1.00  0.00      WAT 
ATOM   2948 HW2  HOH   153       3.859   0.191  27.532  1.00  0.00      WAT 
ATOM   2949 OW   HOH   154       7.557   7.233  34.551  1.00  0.00      WAT 
ATOM   2950 HW1  HOH   154       8.022   7.093  33.727  1.00  0.00      WAT 
ATOM   2951 HW2  HOH   154       7.433   8.181  34.599  1.00  0.00      WAT 
ATOM   2952 OW   HOH   155      13.214  15.441  27.090  1.00  0.00      WAT 
ATOM   2953 HW1  HOH   155      12.397  14.942  27.062  1.00  0.00      WAT 
ATOM   2954 HW2  HOH   155      12.938  16.342  27.258  1.00  0.00      WAT 
ATOM   2955 OW   HOH   156       6.997  11.021  22.300  1.00  0.00      WAT 
ATOM   2956 HW1  HOH   156       7.584  10.267  22.246  1.00  0.00      WAT 
ATOM   2957 HW2  HOH   156       7.262  11.583  21.572  1.00  0.00      WAT 
ATOM   2958 OW   HOH   157       4.815   8.981  30.566  1.00  0.00      WAT 
ATOM   2959 HW1  HOH   157       5.399   9.611  30.989  1.00  0.00      WAT 
ATOM   2960 HW2  HOH   157       3.942   9.362  30.664  1.00  0.00      WAT 
ATOM   2961 OW   HOH   158      13.463   9.502  22.137  1.00  0.00      WAT 
ATOM   2962 HW1  HOH   158      13.484  10.245  22.740  1.00  0.00      WAT 
ATOM   2963 HW2  HOH   158      14.274   9.026  22.315  1.00  0.00      WAT 
ATOM   2964 OW   HOH   159      18.510  12.567  29.723  1.00  0.00      WAT 
ATOM   2965 HW1  HOH   159      17.911  13.313  29.721  1.00  0.00      WAT 
ATOM   2966 HW2  HOH   159      19.306  12.897  29.306  1.00  0.00      WAT 
ATOM   2967 OW   HOH   160      18.276  12.000  26.254  1.00  0.00      WAT 
ATOM   2968 HW1  HOH   160      17.856  12.621  26.850  1.00  0.00      WAT 
ATOM   2969 HW2  HOH   160      19.054  12.460  25.939  1.00  0.00      WAT 
ATOM   2970 OW   HOH   161       4.700   7.068  32.384  1.00  0.00      WAT 
ATOM   2971 HW1  HOH   161       4.932   7.783  31.791  1.00  0.00      WAT 
ATOM   2972 HW2  HOH   161       3.756   6.959  32.269  1.00  0.00      WAT 
ATOM   2973 OW   HOH   162       5.994  16.270  28.947  1.00  0.00      WAT 
ATOM   2974 HW1  HOH   162       5.086  16.110  28.690  1.00  0.00      WAT 
ATOM   2975 HW2  HOH   162       6.502  16.094  28.155  1.00  0.00      WAT 
ATOM   2976 OW   HOH   163      13.075   9.717  30.447  1.00  0.00      WAT 
ATOM   2977 HW1  HOH   163      13.320   9.573  29.532  1.00  0.00      WAT 
ATOM   2978 HW2  HOH   163      13.535  10.519  30.694  1.00  0.00      WAT 
ATOM   2979 OW   HOH   164      14.863  17.037  29.327  1.00  0.00      WAT 
ATOM   2980 HW1  HOH   164      14.283  17.352  28.634  1.00  0.00      WAT 
ATOM   2981 HW2  HOH   164      14.372  17.184  30.136  1.00  0.00      WAT 
ATOM   2982 OW   HOH   165      20.031  18.491  30.211  1.00  0.00      WAT 
ATOM   2983 HW1  HOH   165      19.799  17.575  30.361  1.00  0.00      WAT 
ATOM   2984 HW2  HOH   165      19.413  18.986  30.749  1.00  0.00      WAT 
ATOM   2985 OW   HOH   166      17.178  14.890  29.339  1.00  0.00      WAT 
ATOM   2986 HW1  HOH   166      17.254  15.010  28.393  1.00  0.00      WAT 
ATOM   2987 HW2  HOH   166      16.235  14.899  29.506  1.00  0.00      WAT 
ATOM   2988 OW   HOH   167       5.741  -3.530  28.504  1.00  0.00      WAT 
ATOM   2989 HW1  HOH   167       4.856  -3.635  28.855  1.00  0.00      WAT 
ATOM   2990 HW2  HOH   167       6.316  -3.784  29.226  1.00  0.00      WAT 
ATOM   2991 OW   HOH   168      12.950  10.645  19.716  1.00  0.00      WAT 
ATOM   2992 HW1  HOH   168      13.730  11.157  19.503  1.00  0.00      WAT 
ATOM   2993 HW2  HOH   168      13.173  10.196  20.531  1.00  0.00      WAT 
ATOM   2994 OW   HOH   169      18.775  11.334  19.596  1.00  0.00      WAT 
ATOM   2995 HW1  HOH   169      17.824  11.397  19.682  1.00  0.00      WAT 
ATOM   2996 HW2  HOH   169      19.046  12.203  19.300  1.00  0.00      WAT 
ATOM   2997 OW   HOH   170       6.203  16.726  20.271  1.00  0.00      WAT 
ATOM   2998 HW1  HOH   170       7.113  16.771  20.564  1.00  0.00      WAT 
ATOM   2999 HW2  HOH   170       6.238  16.232  19.452  1.00  0.00      WAT 
ATOM   3000 OW   HOH   171      17.719  17.521  18.774  1.00  0.00      WAT 
ATOM   3001 HW1  HOH   171      17.321  18.150  19.375  1.00  0.00      WAT 
ATOM   3002 HW2  HOH   171      18.466  17.167  19.258  1.00  0.00      WAT 
ATOM   3003 OW   HOH   172      17.290  13.045  35.070  1.00  0.00      WAT 
ATOM   3004 HW1  HOH   172      17.517  12.540  34.289  1.00  0.00      WAT 
ATOM   3005 HW2  HOH   172      16.499  12.624  35.406  1.00  0.00      WAT 
ATOM   3006 OW   HOH   173       0.208  12.524  22.568  1.00  0.00      WAT 
ATOM   3007 HW1  HOH   173       0.018  12.613  21.634  1.00  0.00      WAT 
ATOM   3008 HW2  HOH   173      -0.652  12.445  22.980  1.00  0.00      WAT 
ATOM   3009 OW   HOH   174      12.509  12.243  22.191  1.00  0.00      WAT 
ATOM   3010 HW1  HOH   174      12.069  11.841  21.442  1.00  0.00      WAT 
ATOM   3011 HW2  HOH   174      12.908  13.038  21.837  1.00  0.00      WAT 
ATOM   3012 OW   HOH   175      11.853   3.442  31.635  1.00  0.00      WAT 
ATOM   3013 HW1  HOH   175      11.159   2.947  31.202  1.00  0.00      WAT 
ATOM   3014 HW2  HOH   175      12.647   2.931  31.477  1.00  0.00      WAT 
ATOM   3015 OW   HOH   176      10.766  14.261  27.466  1.00  0.00      WAT 
ATOM   3016 HW1  HOH   176      10.838  13.383  27.841  1.00  0.00      WAT 
ATOM   3017 HW2  HOH   176       9.826  14.393  27.343  1.00  0.00      WAT 
ATOM   3018 OW   HOH   177       4.366   4.723  30.727  1.00  0.00      WAT 
ATOM   3019 HW1  HOH   177       3.790   5.326  30.257  1.00  0.00      WAT 
ATOM   3020 HW2  HOH   177       4.843   5.279  31.343  1.00  0.00      WAT 
ATOM   3021 OW   HOH   178       8.985   5.240  19.938  1.00  0.00      WAT 
ATOM   3022 HW1  HOH   178       8.799   5.602  19.071  1.00  0.00      WAT 
ATOM   3023 HW2  HOH   178       8.963   4.292  19.811  1.00  0.00      WAT 
ATOM   3024 OW   HOH   179      14.694  11.682  23.865  1.00  0.00      WAT 
ATOM   3025 HW1  HOH   179      15.053  12.380  24.413  1.00  0.00      WAT 
ATOM   3026 HW2  HOH   179      13.864  12.033  23.543  1.00  0.00      WAT 
ATOM   3027 OW   HOH   180       9.097   0.365  21.453  1.00  0.00      WAT 
ATOM   3028 HW1  HOH   180       9.940   0.723  21.175  1.00  0.00      WAT 
ATOM   3029 HW2  HOH   180       8.514   0.520  20.709  1.00  0.00      WAT 
ATOM   3030 OW   HOH   181      18.198   6.254  28.948  1.00  0.00      WAT 
ATOM   3031 HW1  HOH   181      18.862   6.941  29.005  1.00  0.00      WAT 
ATOM   3032 HW2  HOH   181      18.183   6.012  28.021  1.00  0.00      WAT 
ATOM   3033 OW   HOH   182       1.856  10.366  22.426  1.00  0.00      WAT 
ATOM   3034 HW1  HOH   182       2.266  10.377  21.561  1.00  0.00      WAT 
ATOM   3035 HW2  HOH   182       1.461  11.234  22.514  1.00  0.00      WAT 
ATOM   3036 OW   HOH   183      11.943  17.300  29.621  1.00  0.00      WAT 
ATOM   3037 HW1  HOH   183      10.990  17.366  29.569  1.00  0.00      WAT 
ATOM   3038 HW2  HOH   183      12.263  18.076  29.160  1.00  0.00      WAT 
ATOM   3039 OW   HOH   184       6.316   3.944  26.321  1.00  0.00      WAT 
ATOM   3040 HW1  HOH   184       5.949   4.827  26.330  1.00  0.00      WAT 
ATOM   3041 HW2  HOH   184       6.521   3.779  25.401  1.00  0.00      WAT 
ATOM   3042 OW   HOH   185       8.880   7.095  32.234  1.00  0.00      WAT 
ATOM   3043 HW1  HOH   185       9.043   8.023  32.400  1.00  0.00      WAT 
ATOM   3044 HW2  HOH   185       8.614   7.058  31.315  1.00  0.00      WAT 
ATOM   3045 OW   HOH   186      16.843   5.858  33.333  1.00  0.00      WAT 
ATOM   3046 HW1  HOH   186      16.346   6.207  34.073  1.00  0.00      WAT 
ATOM   3047 HW2  HOH   186      16.207   5.809  32.619  1.00  0.00      WAT 
ATOM   3048 OW   HOH   187       2.377   3.552  33.435  1.00  0.00      WAT 
ATOM   3049 HW1  HOH   187       2.990   2.958  33.003  1.00  0.00      WAT 
ATOM   3050 HW2  HOH   187       1.676   2.984  33.753  1.00  0.00      WAT 
ATOM   3051 OW   HOH   188       9.371   1.407  27.857  1.00  0.00      WAT 
ATOM   3052 HW1  HOH   188       9.321   2.355  27.985  1.00  0.00      WAT 
ATOM   3053 HW2  HOH   188       8.510   1.166  27.516  1.00  0.00      WAT 
ATOM   3054 OW   HOH   189       8.870  12.181  24.960  1.00  0.00      WAT 
ATOM   3055 HW1  HOH   189       8.172  12.744  25.297  1.00  0.00      WAT 
ATOM   3056 HW2  HOH   189       8.574  11.292  25.154  1.00  0.00      WAT 
ATOM   3057 OW   HOH   190       7.914   9.511  28.839  1.00  0.00      WAT 
ATOM   3058 HW1  HOH   190       8.675   8.956  29.006  1.00  0.00      WAT 
ATOM   3059 HW2  HOH   190       7.536   9.666  29.705  1.00  0.00      WAT 
ATOM   3060 OW   HOH   191       4.283  11.162  23.903  1.00  0.00      WAT 
ATOM   3061 HW1  HOH   191       4.550  10.547  24.585  1.00  0.00      WAT 
ATOM   3062 HW2  HOH   191       5.105  11.440  23.497  1.00  0.00      WAT 
ATOM   3063 OW   HOH   192       9.440   6.276  22.933  1.00  0.00      WAT 
ATOM   3064 HW1  HOH   192      10.049   5.621  23.274  1.00  0.00      WAT 
ATOM   3065 HW2  HOH   192       9.236   5.976  22.047  1.00  0.00      WAT 
ATOM   3066 OW   HOH   193       2.066   6.117  29.628  1.00  0.00      WAT 
ATOM   3067 HW1  HOH   193       1.410   6.610  29.136  1.00  0.00      WAT 
ATOM   3068 HW2  HOH   193       2.038   6.493  30.508  1.00  0.00      WAT 
ATOM   3069 OW   HOH   194       4.161   2.060  31.639  1.00  0.00      WAT 
ATOM   3070 HW1  HOH   194       4.520   2.907  31.372  1.00  0.00      WAT 
ATOM   3071 HW2  HOH   194       4.430   1.964  32.552  1.00  0.00      WAT 
ATOM   3072 OW   HOH   195      19.682   4.803  33.821  1.00  0.00      WAT 
ATOM   3073 HW1  HOH   195      18.873   4.989  33.346  1.00  0.00      WAT 
ATOM   3074 HW2  HOH   195      19.393   4.381  34.630  1.00  0.00      WAT 
ATOM   3075 OW   HOH   196       9.281   7.167  29.428  1.00  0.00      WAT 
ATOM   3076 HW1  HOH   196       9.444   6.887  28.527  1.00  0.00      WAT 
ATOM   3077 HW2  HOH   196      10.065   6.898  29.907  1.00  0.00      WAT 
ATOM   3078 OW   HOH   197       7.761   7.049  24.924  1.00  0.00      WAT 
ATOM   3079 HW1  HOH   197       8.235   6.692  24.173  1.00  0.00      WAT 
ATOM   3080 HW2  HOH   197       6.852   6.790  24.778  1.00  0.00      WAT 
ATOM   3081 OW   HOH   198       9.335   9.669  21.745  1.00  0.00      WAT 
ATOM   3082 HW1  HOH   198       9.307   8.809  22.164  1.00  0.00      WAT 
ATOM   3083 HW2  HOH   198      10.115  10.088  22.110  1.00  0.00      WAT 
ATOM   3084 OW   HOH   199       7.528   2.798  33.714  1.00  0.00      WAT 
ATOM   3085 HW1  HOH   199       6.949   3.529  33.497  1.00  0.00      WAT 
ATOM   3086 HW2  HOH   199       8.398   3.192  33.778  1.00  0.00      WAT 
ATOM   3087 OW   HOH   200      14.764  14.384  32.331  1.00  0.00      WAT 
ATOM   3088 HW1  HOH   200      15.671  14.632  32.511  1.00  0.00      WAT 
ATOM   3089 HW2  HOH   200      14.458  15.037  31.701  1.00  0.00      WAT 
ATOM   3090 OW   HOH   201       5.114   6.205  18.329  1.00  0.00      WAT 
ATOM   3091 HW1  HOH   201       4.729   6.767  17.657  1.00  0.00      WAT 
ATOM   3092 HW2  HOH   201       4.363   5.862  18.813  1.00  0.00      WAT 
ATOM   3093 OW   HOH   202       0.545  21.379  20.549  1.00  0.00      WAT 
ATOM   3094 HW1  HOH   202       0.767  20.861  19.775  1.00  0.00      WAT 
ATOM   3095 HW2  HOH   202       1.114  22.147  20.495  1.00  0.00      WAT 
ATOM   3096 OW   HOH   203       5.001   6.398  24.588  1.00  0.00      WAT 
ATOM   3097 HW1  HOH   203       5.011   6.728  23.689  1.00  0.00      WAT 
ATOM   3098 HW2  HOH   203       4.137   5.998  24.686  1.00  0.00      WAT 
ATOM   3099 OW   HOH   204       6.009   7.080  28.771  1.00  0.00      WAT 
ATOM   3100 HW1  HOH   204       6.938   7.101  28.999  1.00  0.00      WAT 
ATOM   3101 HW2  HOH   204       5.606   7.728  29.349  1.00  0.00      WAT 
ATOM   3102 OW   HOH   205       0.989   5.951  23.444  1.00  0.00      WAT 
ATOM   3103 HW1  HOH   205       1.292   5.671  24.307  1.00  0.00      WAT 
ATOM   3104 HW2  HOH   205       1.723   5.762  22.859  1.00  0.00      WAT 
ATOM   3105 OW   HOH   206       9.851   4.114  33.547  1.00  0.00      WAT 
ATOM   3106 HW1  HOH   206      10.509   3.666  33.016  1.00  0.00      WAT 
ATOM   3107 HW2  HOH   206       9.494   4.787  32.969  1.00  0.00      WAT 
ATOM   3108 OW   HOH   207       3.664  13.637  27.215  1.00  0.00      WAT 
ATOM   3109 HW1  HOH   207       3.154  13.481  26.420  1.00  0.00      WAT 
ATOM   3110 HW2  HOH   207       3.223  14.371  27.643  1.00  0.00      WAT 
ATOM   3111 OW   HOH   208      14.826   3.551  30.937  1.00  0.00      WAT 
ATOM   3112 HW1  HOH   208      15.417   2.899  30.559  1.00  0.00      WAT 
ATOM   3113 HW2  HOH   208      14.623   4.140  30.211  1.00  0.00      WAT 
ATOM   3114 OW   HOH   209      17.832   4.155  18.250  1.00  0.00      WAT 
ATOM   3115 HW1  HOH   209      17.975   5.057  17.963  1.00  0.00      WAT 
ATOM   3116 HW2  HOH   209      17.370   4.239  19.084  1.00  0.00      WAT 
ATOM   3117 OW   HOH   210       8.032   9.116  19.464  1.00  0.00      WAT 
ATOM   3118 HW1  HOH   210       8.021   9.811  18.805  1.00  0.00      WAT 
ATOM   3119 HW2  HOH   210       8.790   9.317  20.012  1.00  0.00      WAT 
ATOM   3120 OW   HOH   211      19.550   8.625  19.583  1.00  0.00      WAT 
ATOM   3121 HW1  HOH   211      19.351   9.551  19.718  1.00  0.00      WAT 
ATOM   3122 HW2  HOH   211      20.283   8.624  18.968  1.00  0.00      WAT 
ATOM   3123 OW   HOH   212      10.824  11.703  27.816  1.00  0.00      WAT 
ATOM   3124 HW1  HOH   212      10.307  11.062  27.328  1.00  0.00      WAT 
ATOM   3125 HW2  HOH   212      10.453  11.687  28.698  1.00  0.00      WAT 
ATOM   3126 OW   HOH   213       8.032   9.713  25.643  1.00  0.00      WAT 
ATOM   3127 HW1  HOH   213       7.963   8.903  25.137  1.00  0.00      WAT 
ATOM   3128 HW2  HOH   213       7.305   9.669  26.264  1.00  0.00      WAT 
ATOM   3129 OW   HOH   214      13.477   7.486  31.792  1.00  0.00      WAT 
ATOM   3130 HW1  HOH   214      13.447   8.250  31.216  1.00  0.00      WAT 
ATOM   3131 HW2  HOH   214      14.287   7.036  31.552  1.00  0.00      WAT 
ATOM   3132 OW   HOH   215       6.408  10.681  32.309  1.00  0.00      WAT 
ATOM   3133 HW1  HOH   215       5.975  11.528  32.212  1.00  0.00      WAT 
ATOM   3134 HW2  HOH   215       6.259  10.438  33.223  1.00  0.00      WAT 
ATOM   3135 OW   HOH   216       3.975   5.376  27.702  1.00  0.00      WAT 
ATOM   3136 HW1  HOH   216       4.594   6.078  27.903  1.00  0.00      WAT 
ATOM   3137 HW2  HOH   216       3.263   5.498  28.330  1.00  0.00      WAT 
ATOM   3138 OW   HOH   217       3.355   9.195  25.544  1.00  0.00      WAT 
ATOM   3139 HW1  HOH   217       4.224   9.050  25.920  1.00  0.00      WAT 
ATOM   3140 HW2  HOH   217       3.481   9.089  24.601  1.00  0.00      WAT 
ATOM   3141 OW   HOH   218      12.406   7.377  15.300  1.00  0.00      WAT 
ATOM   3142 HW1  HOH   218      12.932   6.711  15.743  1.00  0.00      WAT 
ATOM   3143 HW2  HOH   218      12.672   8.201  15.708  1.00  0.00      WAT 
ATOM   3144 OW   HOH   219      19.291   8.946  24.108  1.00  0.00      WAT 
ATOM   3145 HW1  HOH   219      20.021   8.816  23.502  1.00  0.00      WAT 
ATOM   3146 HW2  HOH   219      18.684   9.513  23.633  1.00  0.00      WAT 
ATOM   3147 OW   HOH   220       5.365   8.772  20.181  1.00  0.00      WAT 
ATOM   3148 HW1  HOH   220       6.260   9.104  20.114  1.00  0.00      WAT 
ATOM   3149 HW2  HOH   220       5.173   8.424  19.311  1.00  0.00      WAT 
ATOM   3150 OW   HOH   221      10.022  14.322  15.086  1.00  0.00      WAT 
ATOM   3151 HW1  HOH   221       9.782  13.975  14.227  1.00  0.00      WAT 
ATOM   3152 HW2  HOH   221       9.625  13.714  15.710  1.00  0.00      WAT 
ATOM   3153 OW   HOH   222       4.695  16.240  22.388  1.00  0.00      WAT 
ATOM   3154 HW1  HOH   222       5.343  16.510  21.737  1.00  0.00      WAT 
ATOM   3155 HW2  HOH   222       3.850  16.403  21.967  1.00  0.00      WAT 
ATOM   3156 OW   HOH   223       5.812  15.423  34.304  1.00  0.00      WAT 
ATOM   3157 HW1  HOH   223       5.736  15.554  35.249  1.00  0.00      WAT 
ATOM   3158 HW2  HOH   223       6.733  15.200  34.166  1.00  0.00      WAT 
ATOM   3159 OW   HOH   224       8.763  20.396  29.942  1.00  0.00      WAT 
ATOM   3160 HW1  HOH   224       8.463  19.491  30.035  1.00  0.00      WAT 
ATOM   3161 HW2  HOH   224       9.450  20.489  30.602  1.00  0.00      WAT 
ATOM   3162 OW   HOH   225      15.873  17.258  24.795  1.00  0.00      WAT 
ATOM   3163 HW1  HOH   225      15.633  17.973  24.205  1.00  0.00      WAT 
ATOM   3164 HW2  HOH   225      16.477  17.658  25.421  1.00  0.00      WAT 
ATOM   3165 OW   HOH   226      11.154  10.842  24.131  1.00  0.00      WAT 
ATOM   3166 HW1  HOH   226      11.621  11.409  23.518  1.00  0.00      WAT 
ATOM   3167 HW2  HOH   226      10.406  11.365  24.418  1.00  0.00      WAT 
ATOM   3168 OW   HOH   227      14.349   4.846  21.460  1.00  0.00      WAT 
ATOM   3169 HW1  HOH   227      13.564   5.031  20.944  1.00  0.00      WAT 
ATOM   3170 HW2  HOH   227      14.049   4.254  22.150  1.00  0.00      WAT 
ATOM   3171 OW   HOH   228      11.551   5.919  30.337  1.00  0.00      WAT 
ATOM   3172 HW1  HOH   228      12.176   6.420  30.860  1.00  0.00      WAT 
ATOM   3173 HW2  HOH   228      11.713   5.007  30.579  1.00  0.00      WAT 
ATOM   3174 OW   HOH   229       1.400  14.520  18.739  1.00  0.00      WAT 
ATOM   3175 HW1  HOH   229       1.906  14.848  17.995  1.00  0.00      WAT 
ATOM   3176 HW2  HOH   229       2.051  14.111  19.310  1.00  0.00      WAT 
ATOM   3177 OW   HOH   230      14.686  11.756  31.256  1.00  0.00      WAT 
ATOM   3178 HW1  HOH   230      14.993  12.662  31.257  1.00  0.00      WAT 
ATOM   3179 HW2  HOH   230      15.256  11.309  31.882  1.00  0.00      WAT 
ATOM   3180 OW   HOH   231      13.707  14.515  21.136  1.00  0.00      WAT 
ATOM   3181 HW1  HOH   231      13.594  15.384  21.520  1.00  0.00      WAT 
ATOM   3182 HW2  HOH   231      14.419  14.622  20.505  1.00  0.00      WAT 
ATOM   3183 OW   HOH   232      14.361  14.091  29.310  1.00  0.00      WAT 
ATOM   3184 HW1  HOH   232      14.170  13.203  29.009  1.00  0.00      WAT 
ATOM   3185 HW2  HOH   232      14.114  14.651  28.575  1.00  0.00      WAT 
ATOM   3186 OW   HOH   233       6.711  13.279  25.841  1.00  0.00      WAT 
ATOM   3187 HW1  HOH   233       6.687  14.236  25.839  1.00  0.00      WAT 
ATOM   3188 HW2  HOH   233       5.934  13.021  26.337  1.00  0.00      WAT 
ATOM   3189 OW   HOH   234       6.382  18.121  33.312  1.00  0.00      WAT 
ATOM   3190 HW1  HOH   234       5.921  17.284  33.354  1.00  0.00      WAT 
ATOM   3191 HW2  HOH   234       7.308  17.882  33.269  1.00  0.00      WAT 
ATOM   3192 OW   HOH   235       0.727  15.690  23.262  1.00  0.00      WAT 
ATOM   3193 HW1  HOH   235       1.222  14.896  23.461  1.00  0.00      WAT 
ATOM   3194 HW2  HOH   235       1.207  16.389  23.706  1.00  0.00      WAT 
ATOM   3195 OW   HOH   236       7.691  -1.534  27.201  1.00  0.00      WAT 
ATOM   3196 HW1  HOH   236       7.122  -2.231  27.527  1.00  0.00      WAT 
ATOM   3197 HW2  HOH   236       7.093  -0.905  26.798  1.00  0.00      WAT 
ATOM   3198 OW   HOH   237       2.715   4.879  25.561  1.00  0.00      WAT 
ATOM   3199 HW1  HOH   237       2.613   3.934  25.457  1.00  0.00      WAT 
ATOM   3200 HW2  HOH   237       3.314   4.975  26.302  1.00  0.00      WAT 
ATOM   3201 OW   HOH   238       6.545   0.943  26.662  1.00  0.00      WAT 
ATOM   3202 HW1  HOH   238       6.286   1.832  26.420  1.00  0.00      WAT 
ATOM   3203 HW2  HOH   238       6.189   0.821  27.542  1.00  0.00      WAT 
ATOM   3204 OW   HOH   239       6.742   3.909  23.496  1.00  0.00      WAT 
ATOM   3205 HW1  HOH   239       6.483   4.661  22.963  1.00  0.00      WAT 
ATOM   3206 HW2  HOH   239       6.349   3.156  23.055  1.00  0.00      WAT 
ATOM   3207 OW   HOH   240       1.789  19.741  35.255  1.00  0.00      WAT 
ATOM   3208 HW1  HOH   240       1.758  19.943  34.319  1.00  0.00      WAT 
ATOM   3209 HW2  HOH   240       2.271  20.472  35.641  1.00  0.00      WAT 
ATOM   3210 OW   HOH   241      14.252  17.599  21.295  1.00  0.00      WAT 
ATOM   3211 HW1  HOH   241      14.240  18.404  21.811  1.00  0.00      WAT 
ATOM   3212 HW2  HOH   241      15.171  17.331  21.291  1.00  0.00      WAT 
ATOM   3213 OW   HOH   242       9.161  17.429  29.542  1.00  0.00      WAT 
ATOM   3214 HW1  HOH   242       8.786  17.010  28.768  1.00  0.00      WAT 
ATOM   3215 HW2  HOH   242       8.706  17.023  30.279  1.00  0.00      WAT 
ATOM   3216 OW   HOH   243       6.015   5.910  21.578  1.00  0.00      WAT 
ATOM   3217 HW1  HOH   243       6.822   6.323  21.271  1.00  0.00      WAT 
ATOM   3218 HW2  HOH   243       5.319   6.354  21.094  1.00  0.00      WAT 
ATOM   3219 OW   HOH   244       0.756  -1.138  32.440  1.00  0.00      WAT 
ATOM   3220 HW1  HOH   244       0.790  -1.591  31.598  1.00  0.00      WAT 
ATOM   3221 HW2  HOH   244       1.669  -0.933  32.639  1.00  0.00      WAT 
ATOM   3222 OW   HOH   245      11.713  17.586  26.095  1.00  0.00      WAT 
ATOM   3223 HW1  HOH   245      11.688  18.132  25.309  1.00  0.00      WAT 
ATOM   3224 HW2  HOH   245      10.887  17.101  26.076  1.00  0.00      WAT 
ATOM   3225 OW   HOH   246      15.996   1.519  29.992  1.00  0.00      WAT 
ATOM   3226 HW1  HOH   246      16.892   1.671  29.690  1.00  0.00      WAT 
ATOM   3227 HW2  HOH   246      16.045   0.696  30.479  1.00  0.00      WAT 
ATOM   3228 OW   HOH   247       6.420  16.028  24.969  1.00  0.00      WAT 
ATOM   3229 HW1  HOH   247       6.742  16.916  24.817  1.00  0.00      WAT 
ATOM   3230 HW2  HOH   247       6.063  15.754  24.124  1.00  0.00      WAT 
ATOM   3231 OW   HOH   248      19.638  15.956  31.239  1.00  0.00      WAT 
ATOM   3232 HW1  HOH   248      18.752  15.933  30.878  1.00  0.00      WAT 
ATOM   3233 HW2  HOH   248      19.759  15.091  31.632  1.00  0.00      WAT 
ATOM   3234 OW   HOH   249       2.642   0.788  23.013  1.00  0.00      WAT 
ATOM   3235 HW1  HOH   249       2.790  -0.157  23.045  1.00  0.00      WAT 
ATOM   3236 HW2  HOH   249       2.818   1.089  23.904  1.00  0.00      WAT 
ATOM   3237 OW   HOH   250       5.412  13.320  21.616  1.00  0.00      WAT 
ATOM   3238 HW1  HOH   250       6.205  13.165  22.130  1.00  0.00      WAT 
ATOM   3239 HW2  HOH   250       5.260  14.262  21.689  1.00  0.00      WAT 
ATOM   3240 OW   HOH   251       2.258  12.440  37.327  1.00  0.00      WAT 
ATOM   3241 HW1  HOH   251       2.435  11.560  36.995  1.00  0.00      WAT 
ATOM   3242 HW2  HOH   251       1.304  12.479  37.403  1.00  0.00      WAT 
ATOM   3243 OW   HOH   252      13.307  10.529  40.873  1.00  0.00      WAT 
ATOM   3244 HW1  HOH   252      13.371   9.756  41.434  1.00  0.00      WAT 
ATOM   3245 HW2  HOH   252      13.349  11.269  41.479  1.00  0.00      WAT 
ATOM   3246 OW   HOH   253       7.540   9.837  34.961  1.00  0.00      WAT 
ATOM   3247 HW1  HOH   253       7.313  10.683  35.346  1.00  0.00      WAT 
ATOM   3248 HW2  HOH   253       8.492   9.784  35.041  1.00  0.00      WAT 
ATOM   3249 OW   HOH   254      11.627  14.450  37.959  1.00  0.00      WAT 
ATOM   3250 HW1  HOH   254      11.568  13.514  37.769  1.00  0.00      WAT 
ATOM   3251 HW2  HOH   254      12.291  14.776  37.352  1.00  0.00      WAT 
ATOM   3252 OW   HOH   255      11.565  16.249  32.054  1.00  0.00      WAT 
ATOM   3253 HW1  HOH   255      11.466  16.406  31.115  1.00  0.00      WAT 
ATOM   3254 HW2  HOH   255      12.396  16.668  32.280  1.00  0.00      WAT 
ATOM   3255 OW   HOH   256      13.150  15.417  40.267  1.00  0.00      WAT 
ATOM   3256 HW1  HOH   256      12.853  16.325  40.319  1.00  0.00      WAT 
ATOM   3257 HW2  HOH   256      13.038  15.181  39.347  1.00  0.00      WAT 
ATOM   3258 OW   HOH   257       3.020  15.463  42.314  1.00  0.00      WAT 
ATOM   3259 HW1  HOH   257       2.802  15.982  43.089  1.00  0.00      WAT 
ATOM   3260 HW2  HOH   257       3.975  15.501  42.261  1.00  0.00      WAT 
ATOM   3261 OW   HOH   258       7.082  15.398  43.848  1.00  0.00      WAT 
ATOM   3262 HW1  HOH   258       6.712  16.249  43.612  1.00  0.00      WAT 
ATOM   3263 HW2  HOH   258       6.380  14.956  44.326  1.00  0.00      WAT 
ATOM   3264 OW   HOH   259      12.649  18.072  40.195  1.00  0.00      WAT 
ATOM   3265 HW1  HOH   259      13.298  18.688  39.854  1.00  0.00      WAT 
ATOM   3266 HW2  HOH   259      11.806  18.451  39.949  1.00  0.00      WAT 
ATOM   3267 OW   HOH   260       3.390  19.377  43.500  1.00  0.00      WAT 
ATOM   3268 HW1  HOH   260       2.933  19.856  42.809  1.00  0.00      WAT 
ATOM   3269 HW2  HOH   260       2.703  18.878  43.941  1.00  0.00      WAT 
ATOM   3270 OW   HOH   261      13.590   8.558  42.799  1.00  0.00      WAT 
ATOM   3271 HW1  HOH   261      14.157   8.522  43.570  1.00  0.00      WAT 
ATOM   3272 HW2  HOH   261      13.091   7.742  42.831  1.00  0.00      WAT 
ATOM   3273 OW   HOH   262       6.343   6.485  45.848  1.00  0.00      WAT 
ATOM   3274 HW1  HOH   262       6.001   6.937  46.619  1.00  0.00      WAT 
ATOM   3275 HW2  HOH   262       5.785   5.713  45.754  1.00  0.00      WAT 
ATOM   3276 OW   HOH   263      15.684   4.647  38.778  1.00  0.00      WAT 
ATOM   3277 HW1  HOH   263      15.372   4.300  39.614  1.00  0.00      WAT 
ATOM   3278 HW2  HOH   263      15.958   5.542  38.977  1.00  0.00      WAT 
ATOM   3279 OW   HOH   264      15.029   7.447  40.486  1.00  0.00      WAT 
ATOM   3280 HW1  HOH   264      14.554   7.790  39.729  1.00  0.00      WAT 
ATOM   3281 HW2  HOH   264      14.566   7.806  41.243  1.00  0.00      WAT 
ATOM   3282 OW   HOH   265       8.506  12.731  45.334  1.00  0.00      WAT 
ATOM   3283 HW1  HOH   265       9.031  11.939  45.221  1.00  0.00      WAT 
ATOM   3284 HW2  HOH   265       8.787  13.309  44.625  1.00  0.00      WAT 
ATOM   3285 OW   HOH   266      14.719   4.227  41.411  1.00  0.00      WAT 
ATOM   3286 HW1  HOH   266      13.930   3.911  41.851  1.00  0.00      WAT 
ATOM   3287 HW2  HOH   266      14.926   5.051  41.854  1.00  0.00      WAT 
ATOM   3288 OW   HOH   267      13.074   8.847  36.764  1.00  0.00      WAT 
ATOM   3289 HW1  HOH   267      13.249   8.925  35.826  1.00  0.00      WAT 
ATOM   3290 HW2  HOH   267      13.829   9.259  37.184  1.00  0.00      WAT 
ATOM   3291 OW   HOH   268      12.154  10.739  44.291  1.00  0.00      WAT 
ATOM   3292 HW1  HOH   268      12.992  11.127  44.545  1.00  0.00      WAT 
ATOM   3293 HW2  HOH   268      12.384  10.075  43.642  1.00  0.00      WAT 
ATOM   3294 OW   HOH   269      10.049  14.694  40.740  1.00  0.00      WAT 
ATOM   3295 HW1  HOH   269      10.793  14.919  40.182  1.00  0.00      WAT 
ATOM   3296 HW2  HOH   269       9.588  14.007  40.258  1.00  0.00      WAT 
ATOM   3297 OW   HOH   270       7.875   6.181  39.308  1.00  0.00      WAT 
ATOM   3298 HW1  HOH   270       8.186   6.117  38.405  1.00  0.00      WAT 
ATOM   3299 HW2  HOH   270       7.962   7.109  39.527  1.00  0.00      WAT 
ATOM   3300 OW   HOH   271       7.391  10.338  42.934  1.00  0.00      WAT 
ATOM   3301 HW1  HOH   271       7.089  10.484  42.037  1.00  0.00      WAT 
ATOM   3302 HW2  HOH   271       8.192  10.858  43.005  1.00  0.00      WAT 
ATOM   3303 OW   HOH   272       9.747  14.735  43.653  1.00  0.00      WAT 
ATOM   3304 HW1  HOH   272       9.836  14.744  42.700  1.00  0.00      WAT 
ATOM   3305 HW2  HOH   272       8.967  15.261  43.826  1.00  0.00      WAT 
ATOM   3306 OW   HOH   273      15.974  16.267  36.668  1.00  0.00      WAT 
ATOM   3307 HW1  HOH   273      15.887  16.064  37.600  1.00  0.00      WAT 
ATOM   3308 HW2  HOH   273      16.912  16.191  36.494  1.00  0.00      WAT 
ATOM   3309 OW   HOH   274       8.816  12.674  39.449  1.00  0.00      WAT 
ATOM   3310 HW1  HOH   274       8.135  12.226  39.950  1.00  0.00      WAT 
ATOM   3311 HW2  HOH   274       9.370  11.968  39.115  1.00  0.00      WAT 
ATOM   3312 OW   HOH   275      11.579   6.729  43.233  1.00  0.00      WAT 
ATOM   3313 HW1  HOH   275      11.007   6.121  43.702  1.00  0.00      WAT 
ATOM   3314 HW2  HOH   275      10.983   7.380  42.862  1.00  0.00      WAT 
ATOM   3315 OW   HOH   276       8.029   5.759  36.687  1.00  0.00      WAT 
ATOM   3316 HW1  HOH   276       7.717   6.211  35.903  1.00  0.00      WAT 
ATOM   3317 HW2  HOH   276       7.720   4.859  36.584  1.00  0.00      WAT 
ATOM   3318 OW   HOH   277      20.469   7.778  45.102  1.00  0.00      WAT 
ATOM   3319 HW1  HOH   277      20.332   8.431  44.415  1.00  0.00      WAT 
ATOM   3320 HW2  HOH   277      20.998   7.099  44.684  1.00  0.00      WAT 
ATOM   3321 OW   HOH   278       5.840  -2.146  40.566  1.00  0.00      WAT 
ATOM   3322 HW1  HOH   278       5.049  -1.697  40.867  1.00  0.00      WAT 
ATOM   3323 HW2  HOH   278       5.883  -2.938  41.101  1.00  0.00      WAT 
ATOM   3324 OW   HOH   279       6.928   5.903  49.875  1.00  0.00      WAT 
ATOM   3325 HW1  HOH   279       6.534   5.564  49.072  1.00  0.00      WAT 
ATOM   3326 HW2  HOH   279       7.720   5.378  49.994  1.00  0.00      WAT 
ATOM   3327 OW   HOH   280       5.695  17.787  43.669  1.00  0.00      WAT 
ATOM   3328 HW1  HOH   280       6.038  18.050  44.524  1.00  0.00      WAT 
ATOM   3329 HW2  HOH   280       4.911  18.322  43.551  1.00  0.00      WAT 
ATOM   3330 OW   HOH   281       9.379   9.865  37.660  1.00  0.00      WAT 
ATOM   3331 HW1  HOH   281       9.197   9.497  36.795  1.00  0.00      WAT 
ATOM   3332 HW2  HOH   281       9.959   9.227  38.075  1.00  0.00      WAT 
ATOM   3333 OW   HOH   282       3.259   7.732  42.659  1.00  0.00      WAT 
ATOM   3334 HW1  HOH   282       3.981   7.705  43.287  1.00  0.00      WAT 
ATOM   3335 HW2  HOH   282       2.478   7.555  43.184  1.00  0.00      WAT 
ATOM   3336 OW   HOH   283      11.534  11.617  38.773  1.00  0.00      WAT 
ATOM   3337 HW1  HOH   283      11.226  10.931  38.180  1.00  0.00      WAT 
ATOM   3338 HW2  HOH   283      11.952  11.141  39.492  1.00  0.00      WAT 
ATOM   3339 OW   HOH   284      13.725  12.991  47.340  1.00  0.00      WAT 
ATOM   3340 HW1  HOH   284      13.372  13.673  46.769  1.00  0.00      WAT 
ATOM   3341 HW2  HOH   284      13.172  12.228  47.172  1.00  0.00      WAT 
ATOM   3342 OW   HOH   285      17.642   9.393  41.769  1.00  0.00      WAT 
ATOM   3343 HW1  HOH   285      17.547  10.301  42.054  1.00  0.00      WAT 
ATOM   3344 HW2  HOH   285      17.801   9.453  40.827  1.00  0.00      WAT 
ATOM   3345 OW   HOH   286       6.205   8.060  51.469  1.00  0.00      WAT 
ATOM   3346 HW1  HOH   286       6.482   8.853  51.010  1.00  0.00      WAT 
ATOM   3347 HW2  HOH   286       6.471   7.344  50.891  1.00  0.00      WAT 
ATOM   3348 OW   HOH   287       4.857  14.411  45.042  1.00  0.00      WAT 
ATOM   3349 HW1  HOH   287       3.939  14.357  45.308  1.00  0.00      WAT 
ATOM   3350 HW2  HOH   287       5.203  13.532  45.193  1.00  0.00      WAT 
ATOM   3351 OW   HOH   288      16.369  15.828  42.622  1.00  0.00      WAT 
ATOM   3352 HW1  HOH   288      17.193  15.727  42.144  1.00  0.00      WAT 
ATOM   3353 HW2  HOH   288      16.448  16.677  43.058  1.00  0.00      WAT 
ATOM   3354 OW   HOH   289      13.698  16.125  43.826  1.00  0.00      WAT 
ATOM   3355 HW1  HOH   289      14.455  16.090  43.241  1.00  0.00      WAT 
ATOM   3356 HW2  HOH   289      13.013  16.547  43.307  1.00  0.00      WAT 
ATOM   3357 OW   HOH   290      14.357  16.002  46.562  1.00  0.00      WAT 
ATOM   3358 HW1  HOH   290      14.230  16.157  45.626  1.00  0.00      WAT 
ATOM   3359 HW2  HOH   290      14.926  15.234  46.603  1.00  0.00      WAT 
ATOM   3360 OW   HOH   291      18.690  15.833  41.435  1.00  0.00      WAT 
ATOM   3361 HW1  HOH   291      19.297  16.358  40.914  1.00  0.00      WAT 
ATOM   3362 HW2  HOH   291      19.255  15.277  41.972  1.00  0.00      WAT 
ATOM   3363 OW   HOH   292       9.357   4.815  41.510  1.00  0.00      WAT 
ATOM   3364 HW1  HOH   292       8.812   5.061  42.257  1.00  0.00      WAT 
ATOM   3365 HW2  HOH   292       8.892   5.165  40.749  1.00  0.00      WAT 
ATOM   3366 OW   HOH   293      12.382  11.858  33.003  1.00  0.00      WAT 
ATOM   3367 HW1  HOH   293      11.698  12.313  32.511  1.00  0.00      WAT 
ATOM   3368 HW2  HOH   293      13.199  12.131  32.586  1.00  0.00      WAT 
ATOM   3369 OW   HOH   294      17.375  11.394  32.577  1.00  0.00      WAT 
ATOM   3370 HW1  HOH   294      17.844  11.591  31.766  1.00  0.00      WAT 
ATOM   3371 HW2  HOH   294      17.651  10.506  32.803  1.00  0.00      WAT 
ATOM   3372 OW   HOH   295       0.133  17.329  35.111  1.00  0.00      WAT 
ATOM   3373 HW1  HOH   295      -0.164  17.523  34.222  1.00  0.00      WAT 
ATOM   3374 HW2  HOH   295       0.706  18.062  35.337  1.00  0.00      WAT 
ATOM   3375 OW   HOH   296      17.684  17.146  27.303  1.00  0.00      WAT 
ATOM   3376 HW1  HOH   296      16.879  16.833  27.713  1.00  0.00      WAT 
ATOM   3377 HW2  HOH   296      18.323  16.453  27.469  1.00  0.00      WAT 
ATOM   3378 OW   HOH   297      15.049  10.584  45.294  1.00  0.00      WAT 
ATOM   3379 HW1  HOH   297      15.910  10.333  44.958  1.00  0.00      WAT 
ATOM   3380 HW2  HOH   297      15.123  10.482  46.243  1.00  0.00      WAT 
ATOM   3381 OW   HOH   298      -0.749  15.857  39.686  1.00  0.00      WAT 
ATOM   3382 HW1  HOH   298      -0.962  16.649  39.193  1.00  0.00      WAT 
ATOM   3383 HW2  HOH   298       0.197  15.755  39.580  1.00  0.00      WAT 
ATOM   3384 OW   HOH   299      17.562  15.535  33.554  1.00  0.00      WAT 
ATOM   3385 HW1  HOH   299      17.527  15.117  34.414  1.00  0.00      WAT 
ATOM   3386 HW2  HOH   299      18.081  16.327  33.693  1.00  0.00      WAT 
ATOM   3387 OW   HOH   300      10.617   2.105  45.828  1.00  0.00      WAT 
ATOM   3388 HW1  HOH   300       9.965   2.505  46.403  1.00  0.00      WAT 
ATOM   3389 HW2  HOH   300      10.241   1.257  45.593  1.00  0.00      WAT 
ATOM   3390 OW   HOH   301       2.313  14.107  46.032  1.00  0.00      WAT 
ATOM   3391 HW1  HOH   301       2.709  13.755  46.829  1.00  0.00      WAT 
ATOM   3392 HW2  HOH   301       1.782  14.844  46.333  1.00  0.00      WAT 
ATOM   3393 OW   HOH   302       9.066   3.417  47.699  1.00  0.00      WAT 
ATOM   3394 HW1  HOH   302       8.187   3.727  47.917  1.00  0.00      WAT 
ATOM   3395 HW2  HOH   302       9.437   3.138  48.536  1.00  0.00      WAT 
ATOM   3396 OW   HOH   303      10.772   5.394  35.715  1.00  0.00      WAT 
ATOM   3397 HW1  HOH   303      10.362   4.753  35.134  1.00  0.00      WAT 
ATOM   3398 HW2  HOH   303      10.054   5.969  35.981  1.00  0.00      WAT 
ATOM   3399 OW   HOH   304      20.228  11.624  32.002  1.00  0.00      WAT 
ATOM   3400 HW1  HOH   304      20.010  11.853  31.098  1.00  0.00      WAT 
ATOM   3401 HW2  HOH   304      20.036  12.417  32.503  1.00  0.00      WAT 
ATOM   3402 OW   HOH   305      13.089   5.955  34.603  1.00  0.00      WAT 
ATOM   3403 HW1  HOH   305      12.887   6.314  33.739  1.00  0.00      WAT 
ATOM   3404 HW2  HOH   305      12.235   5.835  35.019  1.00  0.00      WAT 
ATOM   3405 OW   HOH   306      19.081   4.472  44.996  1.00  0.00      WAT 
ATOM   3406 HW1  HOH   306      19.209   4.579  45.938  1.00  0.00      WAT 
ATOM   3407 HW2  HOH   306      19.637   5.143  44.600  1.00  0.00      WAT 
ATOM   3408 OW   HOH   307       5.088  10.746  38.237  1.00  0.00      WAT 
ATOM   3409 HW1  HOH   307       5.354  11.234  37.457  1.00  0.00      WAT 
ATOM   3410 HW2  HOH   307       5.576   9.925  38.184  1.00  0.00      WAT 
ATOM   3411 OW   HOH   308       7.015  11.879  47.422  1.00  0.00      WAT 
ATOM   3412 HW1  HOH   308       7.508  11.123  47.741  1.00  0.00      WAT 
ATOM   3413 HW2  HOH   308       7.508  12.183  46.660  1.00  0.00      WAT 
ATOM   3414 OW   HOH   309      12.895   3.519  43.634  1.00  0.00      WAT 
ATOM   3415 HW1  HOH   309      13.484   2.869  44.017  1.00  0.00      WAT 
ATOM   3416 HW2  HOH   309      13.255   4.361  43.913  1.00  0.00      WAT 
ATOM   3417 OW   HOH   310       9.335   4.949  50.484  1.00  0.00      WAT 
ATOM   3418 HW1  HOH   310       9.756   5.466  51.171  1.00  0.00      WAT 
ATOM   3419 HW2  HOH   310       9.859   4.149  50.432  1.00  0.00      WAT 
ATOM   3420 OW   HOH   311      19.151  10.436  49.436  1.00  0.00      WAT 
ATOM   3421 HW1  HOH   311      19.705   9.994  48.792  1.00  0.00      WAT 
ATOM   3422 HW2  HOH   311      18.907  11.261  49.016  1.00  0.00      WAT 
ATOM   3423 OW   HOH   312       6.976   1.102  46.323  1.00  0.00      WAT 
ATOM   3424 HW1  HOH   312       7.076   1.787  46.984  1.00  0.00      WAT 
ATOM   3425 HW2  HOH   312       7.016   0.283  46.818  1.00  0.00      WAT 
ATOM   3426 OW   HOH   313      11.064   2.777  41.848  1.00  0.00      WAT 
ATOM   3427 HW1  HOH   313      10.451   3.510  41.895  1.00  0.00      WAT 
ATOM   3428 HW2  HOH   313      11.720   2.969  42.518  1.00  0.00      WAT 
ATOM   3429 OW   HOH   314       5.426   7.289  37.822  1.00  0.00      WAT 
ATOM   3430 HW1  HOH   314       4.570   7.085  37.445  1.00  0.00      WAT 
ATOM   3431 HW2  HOH   314       6.007   6.611  37.476  1.00  0.00      WAT 
ATOM   3432 OW   HOH   315       5.864   7.717  43.515  1.00  0.00      WAT 
ATOM   3433 HW1  HOH   315       6.336   7.221  44.184  1.00  0.00      WAT 
ATOM   3434 HW2  HOH   315       6.334   8.549  43.458  1.00  0.00      WAT 
ATOM   3435 OW   HOH   316       4.297   9.009  34.251  1.00  0.00      WAT 
ATOM   3436 HW1  HOH   316       4.456   8.092  34.025  1.00  0.00      WAT 
ATOM   3437 HW2  HOH   316       4.900   9.185  34.973  1.00  0.00      WAT 
ATOM   3438 OW   HOH   317      15.462   6.781  35.865  1.00  0.00      WAT 
ATOM   3439 HW1  HOH   317      14.740   6.503  35.300  1.00  0.00      WAT 
ATOM   3440 HW2  HOH   317      15.192   6.518  36.745  1.00  0.00      WAT 
ATOM   3441 OW   HOH   318       4.182   3.161  43.799  1.00  0.00      WAT 
ATOM   3442 HW1  HOH   318       4.806   2.455  43.634  1.00  0.00      WAT 
ATOM   3443 HW2  HOH   318       4.418   3.842  43.169  1.00  0.00      WAT 
ATOM   3444 OW   HOH   319       6.465  -1.140  44.257  1.00  0.00      WAT 
ATOM   3445 HW1  HOH   319       5.778  -1.361  44.887  1.00  0.00      WAT 
ATOM   3446 HW2  HOH   319       6.367  -0.199  44.117  1.00  0.00      WAT 
ATOM   3447 OW   HOH   320      14.623   6.036  44.030  1.00  0.00      WAT 
ATOM   3448 HW1  HOH   320      15.317   6.682  43.897  1.00  0.00      WAT 
ATOM   3449 HW2  HOH   320      14.234   6.272  44.872  1.00  0.00      WAT 
ATOM   3450 OW   HOH   321      13.490   8.386  48.361  1.00  0.00      WAT 
ATOM   3451 HW1  HOH   321      12.914   9.151  48.377  1.00  0.00      WAT 
ATOM   3452 HW2  HOH   321      13.652   8.189  49.284  1.00  0.00      WAT 
ATOM   3453 OW   HOH   322      10.366   9.556  35.012  1.00  0.00      WAT 
ATOM   3454 HW1  HOH   322      11.297   9.538  35.233  1.00  0.00      WAT 
ATOM   3455 HW2  HOH   322      10.322   9.194  34.127  1.00  0.00      WAT 
ATOM   3456 OW   HOH   323       9.562  12.597  35.022  1.00  0.00      WAT 
ATOM   3457 HW1  HOH   323      10.039  11.800  35.256  1.00  0.00      WAT 
ATOM   3458 HW2  HOH   323       9.136  12.868  35.835  1.00  0.00      WAT 
ATOM   3459 OW   HOH   324       7.457   0.627  53.746  1.00  0.00      WAT 
ATOM   3460 HW1  HOH   324       6.730   0.007  53.794  1.00  0.00      WAT 
ATOM   3461 HW2  HOH   324       8.240   0.077  53.716  1.00  0.00      WAT 
ATOM   3462 OW   HOH   325       9.955  10.290  46.044  1.00  0.00      WAT 
ATOM   3463 HW1  HOH   325       9.751   9.356  46.005  1.00  0.00      WAT 
ATOM   3464 HW2  HOH   325      10.752  10.383  45.521  1.00  0.00      WAT 
ATOM   3465 OW   HOH   326       5.207   4.464  33.901  1.00  0.00      WAT 
ATOM   3466 HW1  HOH   326       4.871   4.130  34.733  1.00  0.00      WAT 
ATOM   3467 HW2  HOH   326       4.784   5.317  33.797  1.00  0.00      WAT 
ATOM   3468 OW   HOH   327      -0.907  17.973  37.698  1.00  0.00      WAT 
ATOM   3469 HW1  HOH   327      -0.910  17.542  36.844  1.00  0.00      WAT 
ATOM   3470 HW2  HOH   327      -1.781  18.355  37.776  1.00  0.00      WAT 
ATOM   3471 OW   HOH   328      10.843   7.717  38.004  1.00  0.00      WAT 
ATOM   3472 HW1  HOH   328      10.946   6.986  38.613  1.00  0.00      WAT 
ATOM   3473 HW2  HOH   328      11.735   7.926  37.727  1.00  0.00      WAT 
ATOM   3474 OW   HOH   329       9.013   7.414  46.775  1.00  0.00      WAT 
ATOM   3475 HW1  HOH   329       8.250   7.052  46.324  1.00  0.00      WAT 
ATOM   3476 HW2  HOH   329       9.733   6.833  46.532  1.00  0.00      WAT 
ATOM   3477 OW   HOH   330       2.841   4.394  38.466  1.00  0.00      WAT 
ATOM   3478 HW1  HOH   330       2.366   4.929  39.103  1.00  0.00      WAT 
ATOM   3479 HW2  HOH   330       2.958   3.550  38.902  1.00  0.00      WAT 
ATOM   3480 OW   HOH   331       8.254   5.346  43.882  1.00  0.00      WAT 
ATOM   3481 HW1  HOH   331       7.399   5.283  44.307  1.00  0.00      WAT 
ATOM   3482 HW2  HOH   331       8.881   5.133  44.573  1.00  0.00      WAT 
ATOM   3483 OW   HOH   332       5.230  11.648  44.828  1.00  0.00      WAT 
ATOM   3484 HW1  HOH   332       5.999  11.093  44.701  1.00  0.00      WAT 
ATOM   3485 HW2  HOH   332       4.853  11.739  43.953  1.00  0.00      WAT 
ATOM   3486 OW   HOH   333       8.104   9.297  48.450  1.00  0.00      WAT 
ATOM   3487 HW1  HOH   333       8.581   9.011  49.229  1.00  0.00      WAT 
ATOM   3488 HW2  HOH   333       8.450   8.753  47.743  1.00  0.00      WAT 
ATOM   3489 OW   HOH   334      17.473   6.563  39.625  1.00  0.00      WAT 
ATOM   3490 HW1  HOH   334      16.626   6.955  39.838  1.00  0.00      WAT 
ATOM   3491 HW2  HOH   334      18.043   7.309  39.442  1.00  0.00      WAT 
ATOM   3492 OW   HOH   335       8.412  14.699  33.810  1.00  0.00      WAT 
ATOM   3493 HW1  HOH   335       8.365  14.847  32.865  1.00  0.00      WAT 
ATOM   3494 HW2  HOH   335       8.812  13.834  33.898  1.00  0.00      WAT 
ATOM   3495 OW   HOH   336      16.834  10.003  35.713  1.00  0.00      WAT 
ATOM   3496 HW1  HOH   336      16.065  10.288  36.206  1.00  0.00      WAT 
ATOM   3497 HW2  HOH   336      16.575   9.167  35.325  1.00  0.00      WAT 
ATOM   3498 OW   HOH   337      11.706   6.116  40.190  1.00  0.00      WAT 
ATOM   3499 HW1  HOH   337      12.312   5.842  40.878  1.00  0.00      WAT 
ATOM   3500 HW2  HOH   337      10.852   5.794  40.480  1.00  0.00      WAT 
ATOM   3501 OW   HOH   338       9.884  11.770  42.552  1.00  0.00      WAT 
ATOM   3502 HW1  HOH   338      10.735  11.779  42.991  1.00  0.00      WAT 
ATOM   3503 HW2  HOH   338       9.829  12.622  42.120  1.00  0.00      WAT 
ATOM   3504 OW   HOH   339      12.019  10.737  48.095  1.00  0.00      WAT 
ATOM   3505 HW1  HOH   339      11.458  10.736  48.870  1.00  0.00      WAT 
ATOM   3506 HW2  HOH   339      11.434  10.498  47.375  1.00  0.00      WAT 
ATOM   3507 OW   HOH   340       5.300   8.072  47.910  1.00  0.00      WAT 
ATOM   3508 HW1  HOH   340       6.030   8.336  48.470  1.00  0.00      WAT 
ATOM   3509 HW2  HOH   340       4.902   8.896  47.630  1.00  0.00      WAT 
ATOM   3510 OW   HOH   341       3.027   7.338  49.725  1.00  0.00      WAT 
ATOM   3511 HW1  HOH   341       2.603   6.550  49.384  1.00  0.00      WAT 
ATOM   3512 HW2  HOH   341       3.574   7.647  49.003  1.00  0.00      WAT 
ATOM   3513 OW   HOH   342       8.383   9.056  40.196  1.00  0.00      WAT 
ATOM   3514 HW1  HOH   342       7.436   9.078  40.335  1.00  0.00      WAT 
ATOM   3515 HW2  HOH   342       8.506   9.426  39.322  1.00  0.00      WAT 
ATOM   3516 OW   HOH   343       9.161   9.729  32.329  1.00  0.00      WAT 
ATOM   3517 HW1  HOH   343       8.425  10.226  32.685  1.00  0.00      WAT 
ATOM   3518 HW2  HOH   343       9.459  10.247  31.581  1.00  0.00      WAT 
ATOM   3519 OW   HOH   344      14.210  12.152  35.792  1.00  0.00      WAT 
ATOM   3520 HW1  HOH   344      13.888  13.033  35.980  1.00  0.00      WAT 
ATOM   3521 HW2  HOH   344      13.755  11.896  34.990  1.00  0.00      WAT 
ATOM   3522 OW   HOH   345       5.837   8.456  40.188  1.00  0.00      WAT 
ATOM   3523 HW1  HOH   345       4.913   8.364  40.421  1.00  0.00      WAT 
ATOM   3524 HW2  HOH   345       5.920   7.997  39.353  1.00  0.00      WAT 
ATOM   3525 OW   HOH   346       3.941  18.447  36.225  1.00  0.00      WAT 
ATOM   3526 HW1  HOH   346       3.785  17.503  36.232  1.00  0.00      WAT 
ATOM   3527 HW2  HOH   346       3.384  18.777  35.521  1.00  0.00      WAT 
ATOM   3528 OW   HOH   347       2.451   9.580  32.376  1.00  0.00      WAT 
ATOM   3529 HW1  HOH   347       1.816  10.296  32.389  1.00  0.00      WAT 
ATOM   3530 HW2  HOH   347       3.033   9.762  33.114  1.00  0.00      WAT 
ATOM   3531 OW   HOH   348       3.656  10.137  46.692  1.00  0.00      WAT 
ATOM   3532 HW1  HOH   348       4.116  10.565  45.970  1.00  0.00      WAT 
ATOM   3533 HW2  HOH   348       2.891   9.733  46.283  1.00  0.00      WAT 
ATOM   3534 OW   HOH   349      10.869  15.516  47.542  1.00  0.00      WAT 
ATOM   3535 HW1  HOH   349      11.280  15.090  46.790  1.00  0.00      WAT 
ATOM   3536 HW2  HOH   349      10.241  14.871  47.868  1.00  0.00      WAT 
ATOM   3537 OW   HOH   350       9.149  16.209  37.780  1.00  0.00      WAT 
ATOM   3538 HW1  HOH   350       9.142  15.545  37.089  1.00  0.00      WAT 
ATOM   3539 HW2  HOH   350      10.009  16.119  38.189  1.00  0.00      WAT 
ATOM   3540 OW   HOH   351       7.839  13.774  37.194  1.00  0.00      WAT 
ATOM   3541 HW1  HOH   351       7.991  13.381  38.053  1.00  0.00      WAT 
ATOM   3542 HW2  HOH   351       7.463  14.633  37.386  1.00  0.00      WAT 
ATOM   3543 OW   HOH   352      13.432   9.746  34.139  1.00  0.00      WAT 
ATOM   3544 HW1  HOH   352      12.825  10.288  33.635  1.00  0.00      WAT 
ATOM   3545 HW2  HOH   352      14.038   9.396  33.487  1.00  0.00      WAT 
ATOM   3546 OW   HOH   353      17.497   4.594  42.774  1.00  0.00      WAT 
ATOM   3547 HW1  HOH   353      18.079   4.449  43.519  1.00  0.00      WAT 
ATOM   3548 HW2  HOH   353      17.421   5.546  42.710  1.00  0.00      WAT 
ATOM   3549 OW   HOH   354       0.530  14.543  35.313  1.00  0.00      WAT 
ATOM   3550 HW1  HOH   354      -0.093  14.245  35.976  1.00  0.00      WAT 
ATOM   3551 HW2  HOH   354       0.525  15.497  35.390  1.00  0.00      WAT 
ATOM   3552 OW   HOH   355      16.357   7.967  43.940  1.00  0.00      WAT 
ATOM   3553 HW1  HOH   355      16.656   8.284  43.087  1.00  0.00      WAT 
ATOM   3554 HW2  HOH   355      16.982   8.336  44.564  1.00  0.00      WAT 
ATOM   3555 OW   HOH   356      13.752  15.072  36.498  1.00  0.00      WAT 
ATOM   3556 HW1  HOH   356      14.612  15.487  36.435  1.00  0.00      WAT 
ATOM   3557 HW2  HOH   356      13.344  15.238  35.648  1.00  0.00      WAT 
ATOM   3558 OW   HOH   357      12.272  14.361  45.193  1.00  0.00      WAT 
ATOM   3559 HW1  HOH   357      12.662  14.975  44.571  1.00  0.00      WAT 
ATOM   3560 HW2  HOH   357      11.436  14.116  44.797  1.00  0.00      WAT 
ATOM   3561 OW   HOH   358       5.977  12.366  35.946  1.00  0.00      WAT 
ATOM   3562 HW1  HOH   358       5.433  12.683  35.225  1.00  0.00      WAT 
ATOM   3563 HW2  HOH   358       6.407  13.151  36.285  1.00  0.00      WAT 
ATOM   3564 OW   HOH   359       1.927  11.752  48.276  1.00  0.00      WAT 
ATOM   3565 HW1  HOH   359       1.890  11.198  47.496  1.00  0.00      WAT 
ATOM   3566 HW2  HOH   359       1.077  12.191  48.298  1.00  0.00      WAT 
ATOM   3567 OW   HOH   360       6.076  11.876  40.797  1.00  0.00      WAT 
ATOM   3568 HW1  HOH   360       5.868  11.518  39.934  1.00  0.00      WAT 
ATOM   3569 HW2  HOH   360       5.302  11.686  41.328  1.00  0.00      WAT 
ATOM   3570 OW   HOH   361      12.027   1.770  39.673  1.00  0.00      WAT 
ATOM   3571 HW1  HOH   361      11.975   2.540  39.107  1.00  0.00      WAT 
ATOM   3572 HW2  HOH   361      11.461   1.979  40.416  1.00  0.00      WAT 
ATOM   3573 OW   HOH   362      15.433   4.579  48.308  1.00  0.00      WAT 
ATOM   3574 HW1  HOH   362      16.108   5.244  48.443  1.00  0.00      WAT 
ATOM   3575 HW2  HOH   362      15.884   3.869  47.852  1.00  0.00      WAT 
ATOM   3576 OW   HOH   363       8.388   0.238  32.981  1.00  0.00      WAT 
ATOM   3577 HW1  HOH   363       8.133   1.056  33.408  1.00  0.00      WAT 
ATOM   3578 HW2  HOH   363       8.217   0.390  32.051  1.00  0.00      WAT 
ATOM   3579 OW   HOH   364      11.427   4.100  38.063  1.00  0.00      WAT 
ATOM   3580 HW1  HOH   364      11.302   4.530  37.217  1.00  0.00      WAT 
ATOM   3581 HW2  HOH   364      11.712   4.801  38.648  1.00  0.00      WAT 
ATOM   3582 OW   HOH   365       5.284  12.529  49.422  1.00  0.00      WAT 
ATOM   3583 HW1  HOH   365       5.969  12.430  48.760  1.00  0.00      WAT 
ATOM   3584 HW2  HOH   365       4.935  11.646  49.539  1.00  0.00      WAT 
ATOM   3585 OW   HOH   366       5.943  17.091  39.468  1.00  0.00      WAT 
ATOM   3586 HW1  HOH   366       6.026  16.297  39.995  1.00  0.00      WAT 
ATOM   3587 HW2  HOH   366       6.667  17.647  39.757  1.00  0.00      WAT 
ATOM   3588 OW   HOH   367       9.437  13.697  48.962  1.00  0.00      WAT 
ATOM   3589 HW1  HOH   367       9.032  13.101  48.332  1.00  0.00      WAT 
ATOM   3590 HW2  HOH   367       9.759  13.127  49.659  1.00  0.00      WAT 
ATOM   3591 OW   HOH   368       6.089   3.702  39.075  1.00  0.00      WAT 
ATOM   3592 HW1  HOH   368       6.153   4.636  39.271  1.00  0.00      WAT 
ATOM   3593 HW2  HOH   368       6.972   3.452  38.803  1.00  0.00      WAT 
ATOM   3594 OW   HOH   369       4.109   4.849  45.982  1.00  0.00      WAT 
ATOM   3595 HW1  HOH   369       3.986   4.056  45.461  1.00  0.00      WAT 
ATOM   3596 HW2  HOH   369       3.286   5.329  45.886  1.00  0.00      WAT 
ATOM   3597 OW   HOH   370      14.564  18.450  35.277  1.00  0.00      WAT 
ATOM   3598 HW1  HOH   370      15.031  17.750  35.733  1.00  0.00      WAT 
ATOM   3599 HW2  HOH   370      13.759  18.569  35.781  1.00  0.00      WAT 
ATOM   3600 OW   HOH   371      13.015   1.123  46.932  1.00  0.00      WAT 
ATOM   3601 HW1  HOH   371      13.637   1.433  46.274  1.00  0.00      WAT 
ATOM   3602 HW2  HOH   371      12.160   1.400  46.603  1.00  0.00      WAT 
ATOM   3603 OW   HOH   372      -3.185  18.498  36.068  1.00  0.00      WAT 
ATOM   3604 HW1  HOH   372      -3.696  18.018  35.416  1.00  0.00      WAT 
ATOM   3605 HW2  HOH   372      -2.882  19.280  35.607  1.00  0.00      WAT 
ATOM   3606 OW   HOH   373      12.569  18.911  42.804  1.00  0.00      WAT 
ATOM   3607 HW1  HOH   373      12.560  18.617  41.894  1.00  0.00      WAT 
ATOM   3608 HW2  HOH   373      11.645  18.986  43.041  1.00  0.00      WAT 
ATOM   3609 OW   HOH   374      10.348   9.154  42.471  1.00  0.00      WAT 
ATOM   3610 HW1  HOH   374       9.951   9.820  43.032  1.00  0.00      WAT 
ATOM   3611 HW2  HOH   374       9.971   9.315  41.605  1.00  0.00      WAT 
ATOM   3612 OW   HOH   375       3.095  13.962  34.284  1.00  0.00      WAT 
ATOM   3613 HW1  HOH   375       3.273  14.217  35.189  1.00  0.00      WAT 
ATOM   3614 HW2  HOH   375       2.145  13.859  34.245  1.00  0.00      WAT 
ATOM   3615 OW   HOH   376       7.913  12.057  55.694  1.00  0.00      WAT 
ATOM   3616 HW1  HOH   376       7.344  12.657  55.213  1.00  0.00      WAT 
ATOM   3617 HW2  HOH   376       8.611  11.840  55.076  1.00  0.00      WAT 
ATOM   3618 OW   HOH   377      12.599  10.878  61.924  1.00  0.00      WAT 
ATOM   3619 HW1  HOH   377      12.447  10.877  60.979  1.00  0.00      WAT 
ATOM   3620 HW2  HOH   377      13.412  11.371  62.035  1.00  0.00      WAT 
ATOM   3621 OW   HOH   378       6.541   9.753  56.331  1.00  0.00      WAT 
ATOM   3622 HW1  HOH   378       6.148   9.778  55.459  1.00  0.00      WAT 
ATOM   3623 HW2  HOH   378       7.020  10.579  56.402  1.00  0.00      WAT 
ATOM   3624 OW   HOH   379      11.842  20.294  55.399  1.00  0.00      WAT 
ATOM   3625 HW1  HOH   379      11.445  20.850  56.070  1.00  0.00      WAT 
ATOM   3626 HW2  HOH   379      11.339  19.480  55.435  1.00  0.00      WAT 
ATOM   3627 OW   HOH   380      14.054  13.082  51.884  1.00  0.00      WAT 
ATOM   3628 HW1  HOH   380      14.184  12.387  51.238  1.00  0.00      WAT 
ATOM   3629 HW2  HOH   380      13.391  13.651  51.493  1.00  0.00      WAT 
ATOM   3630 OW   HOH   381      15.395  15.348  55.774  1.00  0.00      WAT 
ATOM   3631 HW1  HOH   381      15.684  15.169  54.879  1.00  0.00      WAT 
ATOM   3632 HW2  HOH   381      14.678  15.975  55.673  1.00  0.00      WAT 
ATOM   3633 OW   HOH   382       4.497  17.449  60.681  1.00  0.00      WAT 
ATOM   3634 HW1  HOH   382       4.069  18.284  60.488  1.00  0.00      WAT 
ATOM   3635 HW2  HOH   382       3.923  17.027  61.320  1.00  0.00      WAT 
ATOM   3636 OW   HOH   383      10.720  17.354  55.819  1.00  0.00      WAT 
ATOM   3637 HW1  HOH   383      11.612  17.006  55.823  1.00  0.00      WAT 
ATOM   3638 HW2  HOH   383      10.205  16.700  56.292  1.00  0.00      WAT 
ATOM   3639 OW   HOH   384      13.680  17.728  55.661  1.00  0.00      WAT 
ATOM   3640 HW1  HOH   384      13.768  17.702  56.614  1.00  0.00      WAT 
ATOM   3641 HW2  HOH   384      13.359  18.611  55.475  1.00  0.00      WAT 
ATOM   3642 OW   HOH   385       5.577  16.057  56.527  1.00  0.00      WAT 
ATOM   3643 HW1  HOH   385       6.021  16.077  55.680  1.00  0.00      WAT 
ATOM   3644 HW2  HOH   385       5.073  15.243  56.514  1.00  0.00      WAT 
ATOM   3645 OW   HOH   386      13.027  11.125  53.423  1.00  0.00      WAT 
ATOM   3646 HW1  HOH   386      13.771  10.961  54.002  1.00  0.00      WAT 
ATOM   3647 HW2  HOH   386      13.331  11.814  52.832  1.00  0.00      WAT 
ATOM   3648 OW   HOH   387       6.030   1.938  59.110  1.00  0.00      WAT 
ATOM   3649 HW1  HOH   387       6.167   2.845  58.836  1.00  0.00      WAT 
ATOM   3650 HW2  HOH   387       5.145   1.729  58.811  1.00  0.00      WAT 
ATOM   3651 OW   HOH   388      18.110   7.522  54.418  1.00  0.00      WAT 
ATOM   3652 HW1  HOH   388      18.244   6.622  54.716  1.00  0.00      WAT 
ATOM   3653 HW2  HOH   388      17.537   7.911  55.080  1.00  0.00      WAT 
ATOM   3654 OW   HOH   389      16.670   5.624  57.693  1.00  0.00      WAT 
ATOM   3655 HW1  HOH   389      17.118   5.021  58.285  1.00  0.00      WAT 
ATOM   3656 HW2  HOH   389      15.802   5.240  57.571  1.00  0.00      WAT 
ATOM   3657 OW   HOH   390       8.889   5.869  56.671  1.00  0.00      WAT 
ATOM   3658 HW1  HOH   390       9.296   6.698  56.419  1.00  0.00      WAT 
ATOM   3659 HW2  HOH   390       7.948   6.043  56.634  1.00  0.00      WAT 
ATOM   3660 OW   HOH   391      16.172  11.347  53.109  1.00  0.00      WAT 
ATOM   3661 HW1  HOH   391      16.106  12.282  53.299  1.00  0.00      WAT 
ATOM   3662 HW2  HOH   391      17.072  11.226  52.808  1.00  0.00      WAT 
ATOM   3663 OW   HOH   392      14.890   5.161  54.538  1.00  0.00      WAT 
ATOM   3664 HW1  HOH   392      14.962   4.752  53.675  1.00  0.00      WAT 
ATOM   3665 HW2  HOH   392      14.396   4.530  55.061  1.00  0.00      WAT 
ATOM   3666 OW   HOH   393       9.890  10.393  57.792  1.00  0.00      WAT 
ATOM   3667 HW1  HOH   393      10.725  10.509  58.245  1.00  0.00      WAT 
ATOM   3668 HW2  HOH   393       9.271  10.926  58.290  1.00  0.00      WAT 
ATOM   3669 OW   HOH   394       9.272  12.112  59.835  1.00  0.00      WAT 
ATOM   3670 HW1  HOH   394       8.586  12.595  59.373  1.00  0.00      WAT 
ATOM   3671 HW2  HOH   394      10.000  12.730  59.896  1.00  0.00      WAT 
ATOM   3672 OW   HOH   395       3.899   2.614  55.654  1.00  0.00      WAT 
ATOM   3673 HW1  HOH   395       2.955   2.757  55.724  1.00  0.00      WAT 
ATOM   3674 HW2  HOH   395       4.155   3.089  54.863  1.00  0.00      WAT 
ATOM   3675 OW   HOH   396       6.178   9.189  58.973  1.00  0.00      WAT 
ATOM   3676 HW1  HOH   396       6.309   9.419  58.053  1.00  0.00      WAT 
ATOM   3677 HW2  HOH   396       6.741   8.427  59.112  1.00  0.00      WAT 
ATOM   3678 OW   HOH   397      11.354  14.273  55.503  1.00  0.00      WAT 
ATOM   3679 HW1  HOH   397      10.409  14.415  55.435  1.00  0.00      WAT 
ATOM   3680 HW2  HOH   397      11.679  14.391  54.611  1.00  0.00      WAT 
ATOM   3681 OW   HOH   398      17.825  21.109  56.767  1.00  0.00      WAT 
ATOM   3682 HW1  HOH   398      18.540  21.589  56.350  1.00  0.00      WAT 
ATOM   3683 HW2  HOH   398      17.031  21.484  56.387  1.00  0.00      WAT 
ATOM   3684 OW   HOH   399       7.265  13.330  58.089  1.00  0.00      WAT 
ATOM   3685 HW1  HOH   399       6.369  13.453  57.776  1.00  0.00      WAT 
ATOM   3686 HW2  HOH   399       7.673  12.766  57.432  1.00  0.00      WAT 
ATOM   3687 OW   HOH   400      10.649   3.292  59.119  1.00  0.00      WAT 
ATOM   3688 HW1  HOH   400       9.731   3.292  59.389  1.00  0.00      WAT 
ATOM   3689 HW2  HOH   400      11.048   2.585  59.626  1.00  0.00      WAT 
ATOM   3690 OW   HOH   401      10.362   5.731  52.694  1.00  0.00      WAT 
ATOM   3691 HW1  HOH   401      10.822   6.393  53.210  1.00  0.00      WAT 
ATOM   3692 HW2  HOH   401      10.109   5.064  53.332  1.00  0.00      WAT 
ATOM   3693 OW   HOH   402      17.775   4.113  60.049  1.00  0.00      WAT 
ATOM   3694 HW1  HOH   402      18.615   4.119  59.590  1.00  0.00      WAT 
ATOM   3695 HW2  HOH   402      17.900   4.716  60.782  1.00  0.00      WAT 
ATOM   3696 OW   HOH   403       6.396   4.965  54.008  1.00  0.00      WAT 
ATOM   3697 HW1  HOH   403       6.926   4.216  54.280  1.00  0.00      WAT 
ATOM   3698 HW2  HOH   403       5.807   4.611  53.340  1.00  0.00      WAT 
ATOM   3699 OW   HOH   404       9.625   8.002  61.000  1.00  0.00      WAT 
ATOM   3700 HW1  HOH   404       9.383   8.911  61.175  1.00  0.00      WAT 
ATOM   3701 HW2  HOH   404       8.852   7.625  60.579  1.00  0.00      WAT 
ATOM   3702 OW   HOH   405       7.335  15.102  54.492  1.00  0.00      WAT 
ATOM   3703 HW1  HOH   405       7.728  15.937  54.747  1.00  0.00      WAT 
ATOM   3704 HW2  HOH   405       7.562  15.003  53.567  1.00  0.00      WAT 
ATOM   3705 OW   HOH   406       8.682  10.022  53.731  1.00  0.00      WAT 
ATOM   3706 HW1  HOH   406       8.077  10.214  53.014  1.00  0.00      WAT 
ATOM   3707 HW2  HOH   406       8.170   9.491  54.340  1.00  0.00      WAT 
ATOM   3708 OW   HOH   407       1.381   9.551  62.126  1.00  0.00      WAT 
ATOM   3709 HW1  HOH   407       2.311   9.352  62.227  1.00  0.00      WAT 
ATOM   3710 HW2  HOH   407       1.262  10.380  62.590  1.00  0.00      WAT 
ATOM   3711 OW   HOH   408      15.695  12.686  57.072  1.00  0.00      WAT 
ATOM   3712 HW1  HOH   408      15.555  13.569  56.731  1.00  0.00      WAT 
ATOM   3713 HW2  HOH   408      14.821  12.295  57.090  1.00  0.00      WAT 
ATOM   3714 OW   HOH   409      12.429  10.904  59.090  1.00  0.00      WAT 
ATOM   3715 HW1  HOH   409      13.095  10.217  59.120  1.00  0.00      WAT 
ATOM   3716 HW2  HOH   409      12.722  11.491  58.394  1.00  0.00      WAT 
ATOM   3717 OW   HOH   410      13.534   9.415  56.322  1.00  0.00      WAT 
ATOM   3718 HW1  HOH   410      13.573   8.566  55.880  1.00  0.00      WAT 
ATOM   3719 HW2  HOH   410      13.640   9.206  57.250  1.00  0.00      WAT 
ATOM   3720 OW   HOH   411       1.226   3.203  62.447  1.00  0.00      WAT 
ATOM   3721 HW1  HOH   411       2.066   3.199  61.988  1.00  0.00      WAT 
ATOM   3722 HW2  HOH   411       0.920   2.298  62.394  1.00  0.00      WAT 
ATOM   3723 OW   HOH   412       5.681  13.489  60.947  1.00  0.00      WAT 
ATOM   3724 HW1  HOH   412       6.378  13.902  61.457  1.00  0.00      WAT 
ATOM   3725 HW2  HOH   412       5.941  13.623  60.035  1.00  0.00      WAT 
ATOM   3726 OW   HOH   413      18.032  15.183  57.329  1.00  0.00      WAT 
ATOM   3727 HW1  HOH   413      17.940  14.715  56.500  1.00  0.00      WAT 
ATOM   3728 HW2  HOH   413      17.132  15.324  57.626  1.00  0.00      WAT 
ATOM   3729 OW   HOH   414      14.231  14.905  59.847  1.00  0.00      WAT 
ATOM   3730 HW1  HOH   414      15.061  14.437  59.934  1.00  0.00      WAT 
ATOM   3731 HW2  HOH   414      14.400  15.571  59.180  1.00  0.00      WAT 
ATOM   3732 OW   HOH   415      11.203  13.898  59.369  1.00  0.00      WAT 
ATOM   3733 HW1  HOH   415      11.891  13.782  58.713  1.00  0.00      WAT 
ATOM   3734 HW2  HOH   415      11.630  13.700  60.202  1.00  0.00      WAT 
ATOM   3735 OW   HOH   416      20.321  15.799  58.753  1.00  0.00      WAT 
ATOM   3736 HW1  HOH   416      20.824  16.341  58.145  1.00  0.00      WAT 
ATOM   3737 HW2  HOH   416      19.528  15.568  58.269  1.00  0.00      WAT 
ATOM   3738 OW   HOH   417       7.097   2.962  55.498  1.00  0.00      WAT 
ATOM   3739 HW1  HOH   417       6.912   2.196  54.954  1.00  0.00      WAT 
ATOM   3740 HW2  HOH   417       7.823   2.689  56.058  1.00  0.00      WAT 
ATOM   3741 OW   HOH   418      10.364  10.953  50.228  1.00  0.00      WAT 
ATOM   3742 HW1  HOH   418      10.096  10.034  50.232  1.00  0.00      WAT 
ATOM   3743 HW2  HOH   418      10.120  11.277  51.095  1.00  0.00      WAT 
ATOM   3744 OW   HOH   419      15.758  13.425  48.868  1.00  0.00      WAT 
ATOM   3745 HW1  HOH   419      15.051  13.493  48.226  1.00  0.00      WAT 
ATOM   3746 HW2  HOH   419      16.458  12.965  48.405  1.00  0.00      WAT 
ATOM   3747 OW   HOH   420       3.898  10.282  49.741  1.00  0.00      WAT 
ATOM   3748 HW1  HOH   420       3.570   9.424  50.010  1.00  0.00      WAT 
ATOM   3749 HW2  HOH   420       3.372  10.509  48.974  1.00  0.00      WAT 
ATOM   3750 OW   HOH   421      13.271  16.965  52.383  1.00  0.00      WAT 
ATOM   3751 HW1  HOH   421      12.914  17.347  51.581  1.00  0.00      WAT 
ATOM   3752 HW2  HOH   421      13.203  17.665  53.033  1.00  0.00      WAT 
ATOM   3753 OW   HOH   422      16.738  12.131  61.224  1.00  0.00      WAT 
ATOM   3754 HW1  HOH   422      17.166  11.527  61.831  1.00  0.00      WAT 
ATOM   3755 HW2  HOH   422      16.042  12.537  61.740  1.00  0.00      WAT 
ATOM   3756 OW   HOH   423       2.136  14.797  50.986  1.00  0.00      WAT 
ATOM   3757 HW1  HOH   423       1.261  15.145  51.158  1.00  0.00      WAT 
ATOM   3758 HW2  HOH   423       2.422  14.440  51.826  1.00  0.00      WAT 
ATOM   3759 OW   HOH   424      15.574  16.109  49.025  1.00  0.00      WAT 
ATOM   3760 HW1  HOH   424      15.113  16.183  48.190  1.00  0.00      WAT 
ATOM   3761 HW2  HOH   424      15.638  15.166  49.180  1.00  0.00      WAT 
ATOM   3762 OW   HOH   425       9.462   0.421  61.630  1.00  0.00      WAT 
ATOM   3763 HW1  HOH   425       8.899   0.933  61.049  1.00  0.00      WAT 
ATOM   3764 HW2  HOH   425      10.250   0.955  61.732  1.00  0.00      WAT 
ATOM   3765 OW   HOH   426       6.647  16.007  59.600  1.00  0.00      WAT 
ATOM   3766 HW1  HOH   426       6.408  15.773  58.703  1.00  0.00      WAT 
ATOM   3767 HW2  HOH   426       5.908  16.528  59.916  1.00  0.00      WAT 
ATOM   3768 OW   HOH   427       6.237   4.976  61.007  1.00  0.00      WAT 
ATOM   3769 HW1  HOH   427       5.361   5.361  61.052  1.00  0.00      WAT 
ATOM   3770 HW2  HOH   427       6.618   5.147  61.868  1.00  0.00      WAT 
ATOM   3771 OW   HOH   428      12.789   5.752  50.165  1.00  0.00      WAT 
ATOM   3772 HW1  HOH   428      12.638   6.597  49.741  1.00  0.00      WAT 
ATOM   3773 HW2  HOH   428      12.176   5.740  50.900  1.00  0.00      WAT 
ATOM   3774 OW   HOH   429      17.870  13.141  55.398  1.00  0.00      WAT 
ATOM   3775 HW1  HOH   429      17.575  13.595  54.608  1.00  0.00      WAT 
ATOM   3776 HW2  HOH   429      17.070  12.782  55.780  1.00  0.00      WAT 
ATOM   3777 OW   HOH   430      14.970   5.312  51.662  1.00  0.00      WAT 
ATOM   3778 HW1  HOH   430      14.345   5.387  50.941  1.00  0.00      WAT 
ATOM   3779 HW2  HOH   430      15.587   6.030  51.519  1.00  0.00      WAT 
ATOM   3780 OW   HOH   431      13.879   0.403  60.433  1.00  0.00      WAT 
ATOM   3781 HW1  HOH   431      14.076  -0.099  61.223  1.00  0.00      WAT 
ATOM   3782 HW2  HOH   431      14.688   0.879  60.244  1.00  0.00      WAT 
ATOM   3783 OW   HOH   432       2.837  14.350  53.757  1.00  0.00      WAT 
ATOM   3784 HW1  HOH   432       2.197  13.822  54.235  1.00  0.00      WAT 
ATOM   3785 HW2  HOH   432       3.686  14.037  54.069  1.00  0.00      WAT 
ATOM   3786 OW   HOH   433       6.081  11.307  63.442  1.00  0.00      WAT 
ATOM   3787 HW1  HOH   433       6.175  11.866  62.670  1.00  0.00      WAT 
ATOM   3788 HW2  HOH   433       6.024  10.419  63.089  1.00  0.00      WAT 
ATOM   3789 OW   HOH   434      14.159   4.498  57.696  1.00  0.00      WAT 
ATOM   3790 HW1  HOH   434      13.467   5.145  57.832  1.00  0.00      WAT 
ATOM   3791 HW2  HOH   434      13.700   3.717  57.385  1.00  0.00      WAT 
ATOM   3792 OW   HOH   435       8.379   2.671  60.262  1.00  0.00      WAT 
ATOM   3793 HW1  HOH   435       7.763   2.324  59.616  1.00  0.00      WAT 
ATOM   3794 HW2  HOH   435       7.855   3.269  60.795  1.00  0.00      WAT 
ATOM   3795 OW   HOH   436      14.704   3.562  61.922  1.00  0.00      WAT 
ATOM   3796 HW1  HOH   436      15.085   4.413  61.703  1.00  0.00      WAT 
ATOM   3797 HW2  HOH   436      15.457   3.012  62.140  1.00  0.00      WAT 
ATOM   3798 OW   HOH   437       3.937   2.842  61.649  1.00  0.00      WAT 
ATOM   3799 HW1  HOH   437       4.559   3.560  61.532  1.00  0.00      WAT 
ATOM   3800 HW2  HOH   437       4.355   2.092  61.227  1.00  0.00      WAT 
ATOM   3801 OW   HOH   438       9.427   2.114  57.050  1.00  0.00      WAT 
ATOM   3802 HW1  HOH   438      10.125   2.351  57.660  1.00  0.00      WAT 
ATOM   3803 HW2  HOH   438       9.138   1.249  57.341  1.00  0.00      WAT 
ATOM   3804 OW   HOH   439       3.578   7.210  54.672  1.00  0.00      WAT 
ATOM   3805 HW1  HOH   439       4.199   6.994  55.366  1.00  0.00      WAT 
ATOM   3806 HW2  HOH   439       3.991   6.887  53.871  1.00  0.00      WAT 
ATOM   3807 OW   HOH   440       3.867   7.563  58.645  1.00  0.00      WAT 
ATOM   3808 HW1  HOH   440       3.836   7.971  59.510  1.00  0.00      WAT 
ATOM   3809 HW2  HOH   440       4.693   7.865  58.267  1.00  0.00      WAT 
ATOM   3810 OW   HOH   441       6.166   6.628  56.272  1.00  0.00      WAT 
ATOM   3811 HW1  HOH   441       6.225   7.563  56.074  1.00  0.00      WAT 
ATOM   3812 HW2  HOH   441       6.322   6.196  55.432  1.00  0.00      WAT 
ATOM   3813 OW   HOH   442      16.593   7.717  51.712  1.00  0.00      WAT 
ATOM   3814 HW1  HOH   442      16.265   8.616  51.688  1.00  0.00      WAT 
ATOM   3815 HW2  HOH   442      16.942   7.613  52.598  1.00  0.00      WAT 
ATOM   3816 OW   HOH   443      -0.086   4.706  60.455  1.00  0.00      WAT 
ATOM   3817 HW1  HOH   443       0.653   4.830  59.858  1.00  0.00      WAT 
ATOM   3818 HW2  HOH   443       0.316   4.615  61.318  1.00  0.00      WAT 
ATOM   3819 OW   HOH   444       3.603   1.517  58.136  1.00  0.00      WAT 
ATOM   3820 HW1  HOH   444       2.661   1.460  58.295  1.00  0.00      WAT 
ATOM   3821 HW2  HOH   444       3.678   1.968  57.295  1.00  0.00      WAT 
ATOM   3822 OW   HOH   445      18.774  10.315  62.479  1.00  0.00      WAT 
ATOM   3823 HW1  HOH   445      18.024   9.787  62.206  1.00  0.00      WAT 
ATOM   3824 HW2  HOH   445      18.976  10.004  63.362  1.00  0.00      WAT 
ATOM   3825 OW   HOH   446      12.059   7.067  60.087  1.00  0.00      WAT 
ATOM   3826 HW1  HOH   446      11.268   7.369  60.534  1.00  0.00      WAT 
ATOM   3827 HW2  HOH   446      11.735   6.528  59.366  1.00  0.00      WAT 
ATOM   3828 OW   HOH   447      14.402  11.204  49.779  1.00  0.00      WAT 
ATOM   3829 HW1  HOH   447      13.653  11.336  49.198  1.00  0.00      WAT 
ATOM   3830 HW2  HOH   447      14.968  11.959  49.614  1.00  0.00      WAT 
ATOM   3831 OW   HOH   448       9.469   8.195  50.528  1.00  0.00      WAT 
ATOM   3832 HW1  HOH   448       9.341   7.247  50.572  1.00  0.00      WAT 
ATOM   3833 HW2  HOH   448       9.780   8.435  51.401  1.00  0.00      WAT 
ATOM   3834 OW   HOH   449       8.948   0.369  65.643  1.00  0.00      WAT 
ATOM   3835 HW1  HOH   449       8.549   0.948  64.994  1.00  0.00      WAT 
ATOM   3836 HW2  HOH   449       8.535   0.616  66.471  1.00  0.00      WAT 
ATOM   3837 OW   HOH   450      13.816   8.753  58.885  1.00  0.00      WAT 
ATOM   3838 HW1  HOH   450      14.730   8.482  58.798  1.00  0.00      WAT 
ATOM   3839 HW2  HOH   450      13.395   8.027  59.346  1.00  0.00      WAT 
ATOM   3840 OW   HOH   451       6.230   4.130  47.887  1.00  0.00      WAT 
ATOM   3841 HW1  HOH   451       5.524   3.681  48.353  1.00  0.00      WAT 
ATOM   3842 HW2  HOH   451       5.830   4.419  47.067  1.00  0.00      WAT 
ATOM   3843 OW   HOH   452       0.652  16.032  47.243  1.00  0.00      WAT 
ATOM   3844 HW1  HOH   452      -0.085  15.489  47.525  1.00  0.00      WAT 
ATOM   3845 HW2  HOH   452       0.627  16.791  47.826  1.00  0.00      WAT 
ATOM   3846 OW   HOH   453      13.763   8.777  51.025  1.00  0.00      WAT 
ATOM   3847 HW1  HOH   453      14.005   9.622  50.646  1.00  0.00      WAT 
ATOM   3848 HW2  HOH   453      12.912   8.932  51.434  1.00  0.00      WAT 
ATOM   3849 OW   HOH   454       5.482   4.321  57.631  1.00  0.00      WAT 
ATOM   3850 HW1  HOH   454       5.474   3.614  56.987  1.00  0.00      WAT 
ATOM   3851 HW2  HOH   454       5.606   5.116  57.112  1.00  0.00      WAT 
ATOM   3852 OW   HOH   455       3.102   0.590  49.815  1.00  0.00      WAT 
ATOM   3853 HW1  HOH   455       3.314   1.515  49.942  1.00  0.00      WAT 
ATOM   3854 HW2  HOH   455       2.755   0.545  48.924  1.00  0.00      WAT 
ATOM   3855 OW   HOH   456       7.519   6.966  59.407  1.00  0.00      WAT 
ATOM   3856 HW1  HOH   456       7.191   6.147  59.778  1.00  0.00      WAT 
ATOM   3857 HW2  HOH   456       8.119   6.692  58.714  1.00  0.00      WAT 
ATOM   3858 OW   HOH   457       4.228  11.007  59.372  1.00  0.00      WAT 
ATOM   3859 HW1  HOH   457       4.893  10.323  59.290  1.00  0.00      WAT 
ATOM   3860 HW2  HOH   457       4.585  11.611  60.022  1.00  0.00      WAT 
ATOM   3861 OW   HOH   458       8.881  10.357  62.005  1.00  0.00      WAT 
ATOM   3862 HW1  HOH   458       9.185  10.917  62.719  1.00  0.00      WAT 
ATOM   3863 HW2  HOH   458       8.991  10.891  61.218  1.00  0.00      WAT 
ATOM   3864 OW   HOH   459      16.768   0.958  49.032  1.00  0.00      WAT 
ATOM   3865 HW1  HOH   459      15.932   1.290  49.358  1.00  0.00      WAT 
ATOM   3866 HW2  HOH   459      17.394   1.159  49.729  1.00  0.00      WAT 
ATOM   3867 OW   HOH   460       7.199  11.082  51.771  1.00  0.00      WAT 
ATOM   3868 HW1  HOH   460       6.899  11.370  50.909  1.00  0.00      WAT 
ATOM   3869 HW2  HOH   460       7.146  11.867  52.317  1.00  0.00      WAT 
ATOM   3870 OW   HOH   461      15.954   9.867  47.798  1.00  0.00      WAT 
ATOM   3871 HW1  HOH   461      15.120   9.831  48.266  1.00  0.00      WAT 
ATOM   3872 HW2  HOH   461      16.585   9.479  48.404  1.00  0.00      WAT 
ATOM   3873 OW   HOH   462      10.046   8.354  56.009  1.00  0.00      WAT 
ATOM   3874 HW1  HOH   462      10.165   8.985  56.719  1.00  0.00      WAT 
ATOM   3875 HW2  HOH   462      10.013   8.890  55.216  1.00  0.00      WAT 
ATOM   3876 OW   HOH   463      10.983   9.383  52.548  1.00  0.00      WAT 
ATOM   3877 HW1  HOH   463      11.620   9.935  53.002  1.00  0.00      WAT 
ATOM   3878 HW2  HOH   463      10.133   9.690  52.862  1.00  0.00      WAT 
ATOM   3879 OW   HOH   464      11.552   8.980  63.814  1.00  0.00      WAT 
ATOM   3880 HW1  HOH   464      11.664   9.724  63.223  1.00  0.00      WAT 
ATOM   3881 HW2  HOH   464      12.129   8.304  63.460  1.00  0.00      WAT 
ATOM   3882 OW   HOH   465       4.014   8.390  61.897  1.00  0.00      WAT 
ATOM   3883 HW1  HOH   465       4.948   8.585  61.973  1.00  0.00      WAT 
ATOM   3884 HW2  HOH   465       3.883   7.624  62.457  1.00  0.00      WAT 
ATOM   3885 OW   HOH   466       1.251   6.671  62.991  1.00  0.00      WAT 
ATOM   3886 HW1  HOH   466       1.289   7.544  62.600  1.00  0.00      WAT 
ATOM   3887 HW2  HOH   466       0.526   6.719  63.614  1.00  0.00      WAT 
ATOM   3888 OW   HOH   467       2.732   9.587  57.067  1.00  0.00      WAT 
ATOM   3889 HW1  HOH   467       3.237   8.774  57.035  1.00  0.00      WAT 
ATOM   3890 HW2  HOH   467       2.934   9.961  57.924  1.00  0.00      WAT 
ATOM   3891 OW   HOH   468      17.403   6.923  49.147  1.00  0.00      WAT 
ATOM   3892 HW1  HOH   468      18.350   7.057  49.196  1.00  0.00      WAT 
ATOM   3893 HW2  HOH   468      17.079   7.190  50.008  1.00  0.00      WAT 
ATOM   3894 OW   HOH   469      19.935  13.212  52.544  1.00  0.00      WAT 
ATOM   3895 HW1  HOH   469      19.696  12.290  52.455  1.00  0.00      WAT 
ATOM   3896 HW2  HOH   469      19.467  13.651  51.834  1.00  0.00      WAT 
ATOM   3897 OW   HOH   470       0.986   7.484  54.062  1.00  0.00      WAT 
ATOM   3898 HW1  HOH   470       0.898   8.428  54.194  1.00  0.00      WAT 
ATOM   3899 HW2  HOH   470       1.891   7.291  54.307  1.00  0.00      WAT 
ATOM   3900 OW   HOH   471       5.568  14.026  51.714  1.00  0.00      WAT 
ATOM   3901 HW1  HOH   471       5.238  13.705  50.875  1.00  0.00      WAT 
ATOM   3902 HW2  HOH   471       5.802  14.939  51.546  1.00  0.00      WAT 
ATOM   3903 OW   HOH   472       2.272  11.307  51.690  1.00  0.00      WAT 
ATOM   3904 HW1  HOH   472       2.700  10.879  50.949  1.00  0.00      WAT 
ATOM   3905 HW2  HOH   472       1.368  11.437  51.403  1.00  0.00      WAT 
ATOM   3906 OW   HOH   473       6.643   8.658  62.526  1.00  0.00      WAT 
ATOM   3907 HW1  HOH   473       6.868   7.728  62.529  1.00  0.00      WAT 
ATOM   3908 HW2  HOH   473       7.465   9.103  62.320  1.00  0.00      WAT 
ATOM   3909 OW   HOH   474       9.610  17.522  59.298  1.00  0.00      WAT 
ATOM   3910 HW1  HOH   474       9.748  16.954  58.540  1.00  0.00      WAT 
ATOM   3911 HW2  HOH   474      10.482  17.629  59.679  1.00  0.00      WAT 
ATOM   3912 OW   HOH   475      16.145  23.356  55.966  1.00  0.00      WAT 
ATOM   3913 HW1  HOH   475      17.004  23.674  56.244  1.00  0.00      WAT 
ATOM   3914 HW2  HOH   475      15.679  24.142  55.680  1.00  0.00      WAT 
ATOM   3915 OW   HOH   476      10.113  12.493  52.568  1.00  0.00      WAT 
ATOM   3916 HW1  HOH   476      10.842  13.112  52.613  1.00  0.00      WAT 
ATOM   3917 HW2  HOH   476       9.342  13.041  52.421  1.00  0.00      WAT 
ATOM   3918 OW   HOH   477      12.429  13.957  49.813  1.00  0.00      WAT 
ATOM   3919 HW1  HOH   477      12.147  14.764  49.382  1.00  0.00      WAT 
ATOM   3920 HW2  HOH   477      12.464  13.310  49.109  1.00  0.00      WAT 
ATOM   3921 OW   HOH   478      11.417  -1.166  60.215  1.00  0.00      WAT 
ATOM   3922 HW1  HOH   478      10.958  -1.476  60.996  1.00  0.00      WAT 
ATOM   3923 HW2  HOH   478      12.150  -0.653  60.556  1.00  0.00      WAT 
ATOM   3924 OW   HOH   479      -2.158   8.773  53.310  1.00  0.00      WAT 
ATOM   3925 HW1  HOH   479      -1.380   8.711  53.864  1.00  0.00      WAT 
ATOM   3926 HW2  HOH   479      -2.889   8.804  53.928  1.00  0.00      WAT 
ATOM   3927 OW   HOH   480      12.660  12.201  56.831  1.00  0.00      WAT 
ATOM   3928 HW1  HOH   480      12.558  12.930  56.220  1.00  0.00      WAT 
ATOM   3929 HW2  HOH   480      12.245  11.459  56.391  1.00  0.00      WAT 
ATOM   3930 OW   HOH   481      11.358  15.100  52.402  1.00  0.00      WAT 
ATOM   3931 HW1  HOH   481      12.127  15.651  52.549  1.00  0.00      WAT 
ATOM   3932 HW2  HOH   481      10.720  15.684  51.992  1.00  0.00      WAT 
ATOM   3933 OW   HOH   482       9.516  15.417  57.438  1.00  0.00      WAT 
ATOM   3934 HW1  HOH   482      10.137  14.840  57.882  1.00  0.00      WAT 
ATOM   3935 HW2  HOH   482       8.655  15.100  57.712  1.00  0.00      WAT 
ATOM   3936 OW   HOH   483       8.145  14.519  52.092  1.00  0.00      WAT 
ATOM   3937 HW1  HOH   483       7.487  14.324  51.425  1.00  0.00      WAT 
ATOM   3938 HW2  HOH   483       8.725  15.157  51.677  1.00  0.00      WAT 
ATOM   3939 OW   HOH   484       2.484  16.502  62.374  1.00  0.00      WAT 
ATOM   3940 HW1  HOH   484       3.078  16.278  63.090  1.00  0.00      WAT 
ATOM   3941 HW2  HOH   484       1.612  16.297  62.712  1.00  0.00      WAT 
ATOM   3942 OW   HOH   485       1.969  19.352  53.806  1.00  0.00      WAT 
ATOM   3943 HW1  HOH   485       1.751  18.447  53.581  1.00  0.00      WAT 
ATOM   3944 HW2  HOH   485       2.912  19.415  53.654  1.00  0.00      WAT 
ATOM   3945 OW   HOH   486      15.783   2.385  59.456  1.00  0.00      WAT 
ATOM   3946 HW1  HOH   486      16.631   2.695  59.774  1.00  0.00      WAT 
ATOM   3947 HW2  HOH   486      15.228   3.165  59.457  1.00  0.00      WAT 
ATOM   3948 OW   HOH   487      11.452   5.642  57.811  1.00  0.00      WAT 
ATOM   3949 HW1  HOH   487      10.658   5.786  57.297  1.00  0.00      WAT 
ATOM   3950 HW2  HOH   487      11.338   4.769  58.188  1.00  0.00      WAT 
ATOM   3951 OW   HOH   488      12.896   2.730  54.053  1.00  0.00      WAT 
ATOM   3952 HW1  HOH   488      13.283   2.117  53.428  1.00  0.00      WAT 
ATOM   3953 HW2  HOH   488      12.150   3.109  53.586  1.00  0.00      WAT 
ATOM   3954 OW   HOH   489      16.260   2.904  51.733  1.00  0.00      WAT 
ATOM   3955 HW1  HOH   489      15.481   2.418  52.004  1.00  0.00      WAT 
ATOM   3956 HW2  HOH   489      15.934   3.777  51.516  1.00  0.00      WAT 
ATOM   3957 OW   HOH   490       6.172  18.236  62.690  1.00  0.00      WAT 
ATOM   3958 HW1  HOH   490       5.630  17.925  61.965  1.00  0.00      WAT 
ATOM   3959 HW2  HOH   490       5.545  18.554  63.339  1.00  0.00      WAT 
ATOM   3960 OW   HOH   491       9.335  16.824  51.172  1.00  0.00      WAT 
ATOM   3961 HW1  HOH   491       9.206  17.552  51.780  1.00  0.00      WAT 
ATOM   3962 HW2  HOH   491      10.040  17.116  50.595  1.00  0.00      WAT 
ATOM   3963 OW   HOH   492       8.246  16.613  62.198  1.00  0.00      WAT 
ATOM   3964 HW1  HOH   492       8.293  16.358  61.277  1.00  0.00      WAT 
ATOM   3965 HW2  HOH   492       7.610  17.328  62.216  1.00  0.00      WAT 
ATOM   3966 OW   HOH   493      10.110   3.978  54.696  1.00  0.00      WAT 
ATOM   3967 HW1  HOH   493       9.515   4.318  55.364  1.00  0.00      WAT 
ATOM   3968 HW2  HOH   493      10.675   3.366  55.166  1.00  0.00      WAT 
ATOM   3969 OW   HOH   494      -3.224   4.509  63.198  1.00  0.00      WAT 
ATOM   3970 HW1  HOH   494      -2.365   4.775  63.525  1.00  0.00      WAT 
ATOM   3971 HW2  HOH   494      -3.094   3.614  62.885  1.00  0.00      WAT 
ATOM   3972 OW   HOH   495      15.905  14.233  53.351  1.00  0.00      WAT 
ATOM   3973 HW1  HOH   495      15.233  13.798  52.825  1.00  0.00      WAT 
ATOM   3974 HW2  HOH   495      16.233  14.935  52.789  1.00  0.00      WAT 
ATOM   3975 OW   HOH   496      12.051   2.288  61.293  1.00  0.00      WAT 
ATOM   3976 HW1  HOH   496      12.560   3.099  61.273  1.00  0.00      WAT 
ATOM   3977 HW2  HOH   496      12.607   1.646  60.852  1.00  0.00      WAT 
ATOM   3978 OW   HOH   497       4.526  20.094  52.542  1.00  0.00      WAT 
ATOM   3979 HW1  HOH   497       5.031  19.597  51.899  1.00  0.00      WAT 
ATOM   3980 HW2  HOH   497       4.765  21.007  52.380  1.00  0.00      WAT 
ATOM   3981 OW   HOH   498      22.794  12.719  59.043  1.00  0.00      WAT 
ATOM   3982 HW1  HOH   498      22.070  13.057  59.570  1.00  0.00      WAT 
ATOM   3983 HW2  HOH   498      22.959  11.844  59.396  1.00  0.00      WAT 
ATOM   3984 OW   HOH   499       5.712   9.711  53.763  1.00  0.00      WAT 
ATOM   3985 HW1  HOH   499       5.578  10.613  53.474  1.00  0.00      WAT 
ATOM   3986 HW2  HOH   499       5.648   9.190  52.963  1.00  0.00      WAT 
ATOM   3987 OW   HOH   500       4.449  12.230  53.245  1.00  0.00      WAT 
ATOM   3988 HW1  HOH   500       3.663  12.136  52.706  1.00  0.00      WAT 
ATOM   3989 HW2  HOH   500       4.994  12.855  52.767  1.00  0.00      WAT 
ATOM   3990 OW   HOH   501       7.391  27.588  11.467  1.00  0.00      WAT 
ATOM   3991 HW1  HOH   501       7.225  27.106  10.657  1.00  0.00      WAT 
ATOM   3992 HW2  HOH   501       6.629  27.405  12.016  1.00  0.00      WAT 
ATOM   3993 OW   HOH   502      14.799  28.378  12.411  1.00  0.00      WAT 
ATOM   3994 HW1  HOH   502      14.771  27.926  11.568  1.00  0.00      WAT 
ATOM   3995 HW2  HOH   502      15.547  27.991  12.867  1.00  0.00      WAT 
ATOM   3996 OW   HOH   503      10.467  21.693   7.255  1.00  0.00      WAT 
ATOM   3997 HW1  HOH   503      11.195  22.280   7.458  1.00  0.00      WAT 
ATOM   3998 HW2  HOH   503      10.678  20.881   7.716  1.00  0.00      WAT 
ATOM   3999 OW   HOH   504      17.498  32.471   9.698  1.00  0.00      WAT 
ATOM   4000 HW1  HOH   504      18.222  32.164   9.152  1.00  0.00      WAT 
ATOM   4001 HW2  HOH   504      17.706  32.148  10.575  1.00  0.00      WAT 
ATOM   4002 OW   HOH   505      15.942  26.833   5.593  1.00  0.00      WAT 
ATOM   4003 HW1  HOH   505      15.789  26.175   4.915  1.00  0.00      WAT 
ATOM   4004 HW2  HOH   505      15.066  27.113   5.858  1.00  0.00      WAT 
ATOM   4005 OW   HOH   506      16.825  25.000   9.335  1.00  0.00      WAT 
ATOM   4006 HW1  HOH   506      16.049  25.498   9.594  1.00  0.00      WAT 
ATOM   4007 HW2  HOH   506      16.569  24.565   8.521  1.00  0.00      WAT 
ATOM   4008 OW   HOH   507       3.324  26.261  18.187  1.00  0.00      WAT 
ATOM   4009 HW1  HOH   507       2.587  26.470  18.760  1.00  0.00      WAT 
ATOM   4010 HW2  HOH   507       3.501  27.075  17.716  1.00  0.00      WAT 
ATOM   4011 OW   HOH   508      13.093  29.271   8.861  1.00  0.00      WAT 
ATOM   4012 HW1  HOH   508      12.913  30.189   8.659  1.00  0.00      WAT 
ATOM   4013 HW2  HOH   508      12.297  28.959   9.291  1.00  0.00      WAT 
ATOM   4014 OW   HOH   509      19.048  26.877   8.493  1.00  0.00      WAT 
ATOM   4015 HW1  HOH   509      18.620  26.928   9.347  1.00  0.00      WAT 
ATOM   4016 HW2  HOH   509      19.628  27.639   8.469  1.00  0.00      WAT 
ATOM   4017 OW   HOH   510      15.206  34.153   9.520  1.00  0.00      WAT 
ATOM   4018 HW1  HOH   510      14.600  34.139  10.261  1.00  0.00      WAT 
ATOM   4019 HW2  HOH   510      15.919  33.571   9.782  1.00  0.00      WAT 
ATOM   4020 OW   HOH   511      12.950  25.158   8.601  1.00  0.00      WAT 
ATOM   4021 HW1  HOH   511      12.939  24.204   8.530  1.00  0.00      WAT 
ATOM   4022 HW2  HOH   511      12.321  25.354   9.296  1.00  0.00      WAT 
ATOM   4023 OW   HOH   512       7.356  18.373  10.787  1.00  0.00      WAT 
ATOM   4024 HW1  HOH   512       8.022  18.172  10.130  1.00  0.00      WAT 
ATOM   4025 HW2  HOH   512       7.384  17.631  11.391  1.00  0.00      WAT 
ATOM   4026 OW   HOH   513      14.927  19.058   3.761  1.00  0.00      WAT 
ATOM   4027 HW1  HOH   513      15.864  18.991   3.578  1.00  0.00      WAT 
ATOM   4028 HW2  HOH   513      14.549  19.402   2.951  1.00  0.00      WAT 
ATOM   4029 OW   HOH   514      13.020  20.983  11.159  1.00  0.00      WAT 
ATOM   4030 HW1  HOH   514      13.564  21.723  11.427  1.00  0.00      WAT 
ATOM   4031 HW2  HOH   514      12.487  20.786  11.930  1.00  0.00      WAT 
ATOM   4032 OW   HOH   515       9.510  22.662  13.699  1.00  0.00      WAT 
ATOM   4033 HW1  HOH   515       9.502  23.443  13.145  1.00  0.00      WAT 
ATOM   4034 HW2  HOH   515       9.600  21.933  13.085  1.00  0.00      WAT 
ATOM   4035 OW   HOH   516      13.445  19.303   6.043  1.00  0.00      WAT 
ATOM   4036 HW1  HOH   516      13.687  20.156   6.402  1.00  0.00      WAT 
ATOM   4037 HW2  HOH   516      13.959  19.228   5.239  1.00  0.00      WAT 
ATOM   4038 OW   HOH   517      10.303  19.295   3.345  1.00  0.00      WAT 
ATOM   4039 HW1  HOH   517       9.364  19.458   3.435  1.00  0.00      WAT 
ATOM   4040 HW2  HOH   517      10.449  19.256   2.400  1.00  0.00      WAT 
ATOM   4041 OW   HOH   518      11.398  26.586  13.309  1.00  0.00      WAT 
ATOM   4042 HW1  HOH   518      11.647  26.368  14.207  1.00  0.00      WAT 
ATOM   4043 HW2  HOH   518      11.316  27.539  13.307  1.00  0.00      WAT 
ATOM   4044 OW   HOH   519       7.290  28.225  15.124  1.00  0.00      WAT 
ATOM   4045 HW1  HOH   519       7.796  29.037  15.107  1.00  0.00      WAT 
ATOM   4046 HW2  HOH   519       7.942  27.540  15.269  1.00  0.00      WAT 
ATOM   4047 OW   HOH   520       4.668  22.722   8.827  1.00  0.00      WAT 
ATOM   4048 HW1  HOH   520       3.989  23.305   8.487  1.00  0.00      WAT 
ATOM   4049 HW2  HOH   520       5.487  23.083   8.486  1.00  0.00      WAT 
ATOM   4050 OW   HOH   521       9.174  25.021  12.201  1.00  0.00      WAT 
ATOM   4051 HW1  HOH   521       8.379  25.506  11.981  1.00  0.00      WAT 
ATOM   4052 HW2  HOH   521       9.698  25.638  12.712  1.00  0.00      WAT 
ATOM   4053 OW   HOH   522      14.626  26.962  10.078  1.00  0.00      WAT 
ATOM   4054 HW1  HOH   522      13.853  26.427  10.260  1.00  0.00      WAT 
ATOM   4055 HW2  HOH   522      14.387  27.474   9.305  1.00  0.00      WAT 
ATOM   4056 OW   HOH   523      18.358  35.022   9.019  1.00  0.00      WAT 
ATOM   4057 HW1  HOH   523      18.601  35.394   8.171  1.00  0.00      WAT 
ATOM   4058 HW2  HOH   523      17.840  34.247   8.801  1.00  0.00      WAT 
ATOM   4059 OW   HOH   524       8.353  27.337   8.629  1.00  0.00      WAT 
ATOM   4060 HW1  HOH   524       8.946  26.665   8.294  1.00  0.00      WAT 
ATOM   4061 HW2  HOH   524       8.725  28.162   8.316  1.00  0.00      WAT 
ATOM   4062 OW   HOH   525       9.879  23.925  18.321  1.00  0.00      WAT 
ATOM   4063 HW1  HOH   525       9.225  24.591  18.531  1.00  0.00      WAT 
ATOM   4064 HW2  HOH   525      10.678  24.230  18.750  1.00  0.00      WAT 
ATOM   4065 OW   HOH   526       7.944  20.338   3.476  1.00  0.00      WAT 
ATOM   4066 HW1  HOH   526       7.812  20.502   2.542  1.00  0.00      WAT 
ATOM   4067 HW2  HOH   526       7.621  21.130   3.906  1.00  0.00      WAT 
ATOM   4068 OW   HOH   527      17.318  17.707  11.790  1.00  0.00      WAT 
ATOM   4069 HW1  HOH   527      16.676  18.222  12.278  1.00  0.00      WAT 
ATOM   4070 HW2  HOH   527      17.886  18.358  11.378  1.00  0.00      WAT 
ATOM   4071 OW   HOH   528       2.300  18.099   4.773  1.00  0.00      WAT 
ATOM   4072 HW1  HOH   528       3.247  18.085   4.910  1.00  0.00      WAT 
ATOM   4073 HW2  HOH   528       2.120  17.310   4.262  1.00  0.00      WAT 
ATOM   4074 OW   HOH   529       7.351  23.025  19.741  1.00  0.00      WAT 
ATOM   4075 HW1  HOH   529       6.808  23.747  19.423  1.00  0.00      WAT 
ATOM   4076 HW2  HOH   529       8.143  23.069  19.206  1.00  0.00      WAT 
ATOM   4077 OW   HOH   530      10.757  29.226  13.903  1.00  0.00      WAT 
ATOM   4078 HW1  HOH   530      10.772  30.113  14.262  1.00  0.00      WAT 
ATOM   4079 HW2  HOH   530       9.984  29.210  13.339  1.00  0.00      WAT 
ATOM   4080 OW   HOH   531      13.164  26.819   6.581  1.00  0.00      WAT 
ATOM   4081 HW1  HOH   531      13.229  26.046   7.142  1.00  0.00      WAT 
ATOM   4082 HW2  HOH   531      12.285  26.769   6.205  1.00  0.00      WAT 
ATOM   4083 OW   HOH   532       6.500  24.966  10.773  1.00  0.00      WAT 
ATOM   4084 HW1  HOH   532       6.434  24.081  11.133  1.00  0.00      WAT 
ATOM   4085 HW2  HOH   532       7.181  24.902  10.103  1.00  0.00      WAT 
ATOM   4086 OW   HOH   533      12.764  22.506   8.852  1.00  0.00      WAT 
ATOM   4087 HW1  HOH   533      12.727  22.124   9.728  1.00  0.00      WAT 
ATOM   4088 HW2  HOH   533      13.662  22.350   8.560  1.00  0.00      WAT 
ATOM   4089 OW   HOH   534      16.498  30.470  14.955  1.00  0.00      WAT 
ATOM   4090 HW1  HOH   534      17.191  29.930  14.574  1.00  0.00      WAT 
ATOM   4091 HW2  HOH   534      15.692  29.988  14.772  1.00  0.00      WAT 
ATOM   4092 OW   HOH   535      16.813  26.372  13.565  1.00  0.00      WAT 
ATOM   4093 HW1  HOH   535      16.939  25.519  13.982  1.00  0.00      WAT 
ATOM   4094 HW2  HOH   535      17.297  26.310  12.742  1.00  0.00      WAT 
ATOM   4095 OW   HOH   536       8.946  19.667  16.529  1.00  0.00      WAT 
ATOM   4096 HW1  HOH   536       8.946  19.976  15.623  1.00  0.00      WAT 
ATOM   4097 HW2  HOH   536       8.347  18.921  16.527  1.00  0.00      WAT 
ATOM   4098 OW   HOH   537       3.734  32.474  11.817  1.00  0.00      WAT 
ATOM   4099 HW1  HOH   537       3.972  31.981  11.032  1.00  0.00      WAT 
ATOM   4100 HW2  HOH   537       4.526  32.464  12.355  1.00  0.00      WAT 
ATOM   4101 OW   HOH   538      14.198  30.642  11.235  1.00  0.00      WAT 
ATOM   4102 HW1  HOH   538      14.353  29.820  11.699  1.00  0.00      WAT 
ATOM   4103 HW2  HOH   538      14.792  30.610  10.485  1.00  0.00      WAT 
ATOM   4104 OW   HOH   539      10.299  28.714  10.411  1.00  0.00      WAT 
ATOM   4105 HW1  HOH   539      10.519  29.646  10.431  1.00  0.00      WAT 
ATOM   4106 HW2  HOH   539       9.428  28.682  10.016  1.00  0.00      WAT 
ATOM   4107 OW   HOH   540      10.069  31.473  18.156  1.00  0.00      WAT 
ATOM   4108 HW1  HOH   540      10.685  30.747  18.257  1.00  0.00      WAT 
ATOM   4109 HW2  HOH   540      10.621  32.232  17.967  1.00  0.00      WAT 
ATOM   4110 OW   HOH   541      16.243  34.315  12.173  1.00  0.00      WAT 
ATOM   4111 HW1  HOH   541      16.537  34.960  11.529  1.00  0.00      WAT 
ATOM   4112 HW2  HOH   541      16.861  34.403  12.899  1.00  0.00      WAT 
ATOM   4113 OW   HOH   542       8.973  15.375   8.135  1.00  0.00      WAT 
ATOM   4114 HW1  HOH   542       8.938  14.724   7.435  1.00  0.00      WAT 
ATOM   4115 HW2  HOH   542       9.269  16.176   7.703  1.00  0.00      WAT 
ATOM   4116 OW   HOH   543       7.938  26.919   2.957  1.00  0.00      WAT 
ATOM   4117 HW1  HOH   543       6.986  26.838   3.015  1.00  0.00      WAT 
ATOM   4118 HW2  HOH   543       8.175  27.488   3.690  1.00  0.00      WAT 
ATOM   4119 OW   HOH   544      15.723  24.853   3.737  1.00  0.00      WAT 
ATOM   4120 HW1  HOH   544      15.878  23.909   3.750  1.00  0.00      WAT 
ATOM   4121 HW2  HOH   544      15.302  25.015   2.892  1.00  0.00      WAT 
ATOM   4122 OW   HOH   545       4.926  30.168   6.559  1.00  0.00      WAT 
ATOM   4123 HW1  HOH   545       4.982  31.074   6.865  1.00  0.00      WAT 
ATOM   4124 HW2  HOH   545       5.713  30.046   6.028  1.00  0.00      WAT 
ATOM   4125 OW   HOH   546      16.718  32.349   1.850  1.00  0.00      WAT 
ATOM   4126 HW1  HOH   546      17.393  33.026   1.809  1.00  0.00      WAT 
ATOM   4127 HW2  HOH   546      17.154  31.555   1.542  1.00  0.00      WAT 
ATOM   4128 OW   HOH   547      13.584  29.527  19.549  1.00  0.00      WAT 
ATOM   4129 HW1  HOH   547      14.312  28.926  19.705  1.00  0.00      WAT 
ATOM   4130 HW2  HOH   547      13.955  30.397  19.698  1.00  0.00      WAT 
ATOM   4131 OW   HOH   548      -0.920  29.116   8.442  1.00  0.00      WAT 
ATOM   4132 HW1  HOH   548      -0.081  29.020   8.894  1.00  0.00      WAT 
ATOM   4133 HW2  HOH   548      -0.825  28.592   7.647  1.00  0.00      WAT 
ATOM   4134 OW   HOH   549      16.876  28.689   1.900  1.00  0.00      WAT 
ATOM   4135 HW1  HOH   549      17.704  28.462   1.478  1.00  0.00      WAT 
ATOM   4136 HW2  HOH   549      16.352  29.086   1.204  1.00  0.00      WAT 
ATOM   4137 OW   HOH   550      14.559  18.412  12.468  1.00  0.00      WAT 
ATOM   4138 HW1  HOH   550      14.100  17.588  12.308  1.00  0.00      WAT 
ATOM   4139 HW2  HOH   550      13.967  19.085  12.132  1.00  0.00      WAT 
ATOM   4140 OW   HOH   551       7.949  30.041  12.340  1.00  0.00      WAT 
ATOM   4141 HW1  HOH   551       7.023  30.227  12.495  1.00  0.00      WAT 
ATOM   4142 HW2  HOH   551       7.968  29.117  12.088  1.00  0.00      WAT 
ATOM   4143 OW   HOH   552       5.348  19.026  17.014  1.00  0.00      WAT 
ATOM   4144 HW1  HOH   552       4.759  19.644  16.580  1.00  0.00      WAT 
ATOM   4145 HW2  HOH   552       5.936  19.578  17.530  1.00  0.00      WAT 
ATOM   4146 OW   HOH   553      12.746  22.111  -0.804  1.00  0.00      WAT 
ATOM   4147 HW1  HOH   553      13.160  22.955  -0.983  1.00  0.00      WAT 
ATOM   4148 HW2  HOH   553      11.841  22.222  -1.095  1.00  0.00      WAT 
ATOM   4149 OW   HOH   554      17.053  29.036   4.485  1.00  0.00      WAT 
ATOM   4150 HW1  HOH   554      16.713  28.223   4.858  1.00  0.00      WAT 
ATOM   4151 HW2  HOH   554      17.130  28.855   3.548  1.00  0.00      WAT 
ATOM   4152 OW   HOH   555      16.431  16.648   0.247  1.00  0.00      WAT 
ATOM   4153 HW1  HOH   555      16.947  16.422   1.021  1.00  0.00      WAT 
ATOM   4154 HW2  HOH   555      16.317  15.818  -0.216  1.00  0.00      WAT 
ATOM   4155 OW   HOH   556      13.010  15.448   7.658  1.00  0.00      WAT 
ATOM   4156 HW1  HOH   556      13.561  16.203   7.863  1.00  0.00      WAT 
ATOM   4157 HW2  HOH   556      13.583  14.692   7.784  1.00  0.00      WAT 
ATOM   4158 OW   HOH   557       3.918  25.903   9.818  1.00  0.00      WAT 
ATOM   4159 HW1  HOH   557       3.604  25.454   9.033  1.00  0.00      WAT 
ATOM   4160 HW2  HOH   557       4.871  25.819   9.776  1.00  0.00      WAT 
ATOM   4161 OW   HOH   558      11.750  26.432  16.915  1.00  0.00      WAT 
ATOM   4162 HW1  HOH   558      12.117  26.132  17.747  1.00  0.00      WAT 
ATOM   4163 HW2  HOH   558      12.349  26.090  16.252  1.00  0.00      WAT 
ATOM   4164 OW   HOH   559      12.323  21.304  13.669  1.00  0.00      WAT 
ATOM   4165 HW1  HOH   559      13.033  20.768  14.023  1.00  0.00      WAT 
ATOM   4166 HW2  HOH   559      11.942  21.733  14.435  1.00  0.00      WAT 
ATOM   4167 OW   HOH   560      10.529  16.679  13.595  1.00  0.00      WAT 
ATOM   4168 HW1  HOH   560       9.656  16.371  13.838  1.00  0.00      WAT 
ATOM   4169 HW2  HOH   560      11.018  15.881  13.396  1.00  0.00      WAT 
ATOM   4170 OW   HOH   561      14.670  26.814  18.934  1.00  0.00      WAT 
ATOM   4171 HW1  HOH   561      13.845  26.330  18.883  1.00  0.00      WAT 
ATOM   4172 HW2  HOH   561      15.098  26.646  18.095  1.00  0.00      WAT 
ATOM   4173 OW   HOH   562       3.897  21.064  15.861  1.00  0.00      WAT 
ATOM   4174 HW1  HOH   562       3.694  21.902  15.446  1.00  0.00      WAT 
ATOM   4175 HW2  HOH   562       3.386  20.422  15.369  1.00  0.00      WAT 
ATOM   4176 OW   HOH   563      10.971  14.001   3.307  1.00  0.00      WAT 
ATOM   4177 HW1  HOH   563      11.120  14.498   4.111  1.00  0.00      WAT 
ATOM   4178 HW2  HOH   563      10.986  14.658   2.612  1.00  0.00      WAT 
ATOM   4179 OW   HOH   564       6.845  21.752   5.462  1.00  0.00      WAT 
ATOM   4180 HW1  HOH   564       6.845  22.649   5.129  1.00  0.00      WAT 
ATOM   4181 HW2  HOH   564       5.929  21.478   5.415  1.00  0.00      WAT 
ATOM   4182 OW   HOH   565       7.093  22.508  11.239  1.00  0.00      WAT 
ATOM   4183 HW1  HOH   565       7.812  22.259  10.658  1.00  0.00      WAT 
ATOM   4184 HW2  HOH   565       6.439  21.819  11.120  1.00  0.00      WAT 
ATOM   4185 OW   HOH   566       7.935  22.468   8.234  1.00  0.00      WAT 
ATOM   4186 HW1  HOH   566       7.344  22.205   7.530  1.00  0.00      WAT 
ATOM   4187 HW2  HOH   566       8.807  22.239   7.913  1.00  0.00      WAT 
ATOM   4188 OW   HOH   567      14.362  21.468   1.518  1.00  0.00      WAT 
ATOM   4189 HW1  HOH   567      14.671  20.597   1.267  1.00  0.00      WAT 
ATOM   4190 HW2  HOH   567      13.718  21.696   0.849  1.00  0.00      WAT 
ATOM   4191 OW   HOH   568      -0.792  22.606  15.957  1.00  0.00      WAT 
ATOM   4192 HW1  HOH   568      -1.016  21.887  15.365  1.00  0.00      WAT 
ATOM   4193 HW2  HOH   568      -1.617  22.826  16.389  1.00  0.00      WAT 
ATOM   4194 OW   HOH   569       3.189  17.840  12.322  1.00  0.00      WAT 
ATOM   4195 HW1  HOH   569       3.043  16.914  12.516  1.00  0.00      WAT 
ATOM   4196 HW2  HOH   569       4.021  17.858  11.849  1.00  0.00      WAT 
ATOM   4197 OW   HOH   570      17.559  22.783  12.295  1.00  0.00      WAT 
ATOM   4198 HW1  HOH   570      18.286  23.390  12.433  1.00  0.00      WAT 
ATOM   4199 HW2  HOH   570      17.406  22.392  13.155  1.00  0.00      WAT 
ATOM   4200 OW   HOH   571      15.633  20.255  18.062  1.00  0.00      WAT 
ATOM   4201 HW1  HOH   571      15.817  19.316  18.065  1.00  0.00      WAT 
ATOM   4202 HW2  HOH   571      14.745  20.324  17.712  1.00  0.00      WAT 
ATOM   4203 OW   HOH   572      11.924  19.360   8.515  1.00  0.00      WAT 
ATOM   4204 HW1  HOH   572      12.675  19.430   7.926  1.00  0.00      WAT 
ATOM   4205 HW2  HOH   572      12.302  19.424   9.393  1.00  0.00      WAT 
ATOM   4206 OW   HOH   573       7.892  18.932   6.143  1.00  0.00      WAT 
ATOM   4207 HW1  HOH   573       7.547  19.763   5.815  1.00  0.00      WAT 
ATOM   4208 HW2  HOH   573       8.662  18.762   5.600  1.00  0.00      WAT 
ATOM   4209 OW   HOH   574      13.081  15.274  11.965  1.00  0.00      WAT 
ATOM   4210 HW1  HOH   574      13.832  15.712  11.564  1.00  0.00      WAT 
ATOM   4211 HW2  HOH   574      12.409  15.278  11.283  1.00  0.00      WAT 
ATOM   4212 OW   HOH   575      14.090  23.036  16.031  1.00  0.00      WAT 
ATOM   4213 HW1  HOH   575      13.284  22.620  16.337  1.00  0.00      WAT 
ATOM   4214 HW2  HOH   575      14.296  22.585  15.212  1.00  0.00      WAT 
ATOM   4215 OW   HOH   576       5.231  23.702   1.716  1.00  0.00      WAT 
ATOM   4216 HW1  HOH   576       4.904  24.602   1.711  1.00  0.00      WAT 
ATOM   4217 HW2  HOH   576       6.122  23.769   1.371  1.00  0.00      WAT 
ATOM   4218 OW   HOH   577       5.430  33.171   6.724  1.00  0.00      WAT 
ATOM   4219 HW1  HOH   577       5.005  33.894   7.186  1.00  0.00      WAT 
ATOM   4220 HW2  HOH   577       6.060  32.822   7.354  1.00  0.00      WAT 
ATOM   4221 OW   HOH   578      11.642  15.514   5.443  1.00  0.00      WAT 
ATOM   4222 HW1  HOH   578      11.175  16.334   5.606  1.00  0.00      WAT 
ATOM   4223 HW2  HOH   578      12.154  15.369   6.239  1.00  0.00      WAT 
ATOM   4224 OW   HOH   579       5.543  20.166  11.555  1.00  0.00      WAT 
ATOM   4225 HW1  HOH   579       5.695  20.343  12.483  1.00  0.00      WAT 
ATOM   4226 HW2  HOH   579       6.158  19.464  11.341  1.00  0.00      WAT 
ATOM   4227 OW   HOH   580       0.897  17.527   7.394  1.00  0.00      WAT 
ATOM   4228 HW1  HOH   580       0.484  18.390   7.375  1.00  0.00      WAT 
ATOM   4229 HW2  HOH   580       0.822  17.205   6.496  1.00  0.00      WAT 
ATOM   4230 OW   HOH   581       6.491  21.445  14.101  1.00  0.00      WAT 
ATOM   4231 HW1  HOH   581       6.175  22.325  13.892  1.00  0.00      WAT 
ATOM   4232 HW2  HOH   581       6.508  21.419  15.058  1.00  0.00      WAT 
ATOM   4233 OW   HOH   582       1.962  29.303  15.753  1.00  0.00      WAT 
ATOM   4234 HW1  HOH   582       1.326  28.605  15.908  1.00  0.00      WAT 
ATOM   4235 HW2  HOH   582       2.802  28.925  16.014  1.00  0.00      WAT 
ATOM   4236 OW   HOH   583      12.280  25.006  19.405  1.00  0.00      WAT 
ATOM   4237 HW1  HOH   583      12.305  24.054  19.305  1.00  0.00      WAT 
ATOM   4238 HW2  HOH   583      12.544  25.158  20.312  1.00  0.00      WAT 
ATOM   4239 OW   HOH   584      20.642  13.459   1.575  1.00  0.00      WAT 
ATOM   4240 HW1  HOH   584      21.402  13.606   2.138  1.00  0.00      WAT 
ATOM   4241 HW2  HOH   584      20.705  14.140   0.905  1.00  0.00      WAT 
ATOM   4242 OW   HOH   585      10.545  25.683   6.470  1.00  0.00      WAT 
ATOM   4243 HW1  HOH   585      10.625  25.347   7.362  1.00  0.00      WAT 
ATOM   4244 HW2  HOH   585      10.219  24.939   5.962  1.00  0.00      WAT 
ATOM   4245 OW   HOH   586      12.134  21.965   4.489  1.00  0.00      WAT 
ATOM   4246 HW1  HOH   586      11.795  21.111   4.759  1.00  0.00      WAT 
ATOM   4247 HW2  HOH   586      13.002  22.015   4.889  1.00  0.00      WAT 
ATOM   4248 OW   HOH   587      13.944  25.708  15.408  1.00  0.00      WAT 
ATOM   4249 HW1  HOH   587      14.054  24.760  15.470  1.00  0.00      WAT 
ATOM   4250 HW2  HOH   587      14.834  26.057  15.470  1.00  0.00      WAT 
ATOM   4251 OW   HOH   588      11.257  22.927  16.044  1.00  0.00      WAT 
ATOM   4252 HW1  HOH   588      10.440  22.848  15.553  1.00  0.00      WAT 
ATOM   4253 HW2  HOH   588      10.984  23.189  16.924  1.00  0.00      WAT 
ATOM   4254 OW   HOH   589       7.636  23.336  22.563  1.00  0.00      WAT 
ATOM   4255 HW1  HOH   589       7.707  24.289  22.514  1.00  0.00      WAT 
ATOM   4256 HW2  HOH   589       7.600  23.051  21.649  1.00  0.00      WAT 
ATOM   4257 OW   HOH   590       7.520  24.208  15.129  1.00  0.00      WAT 
ATOM   4258 HW1  HOH   590       8.114  23.490  14.907  1.00  0.00      WAT 
ATOM   4259 HW2  HOH   590       8.094  24.898  15.461  1.00  0.00      WAT 
ATOM   4260 OW   HOH   591       4.293  21.865  19.239  1.00  0.00      WAT 
ATOM   4261 HW1  HOH   591       4.022  21.294  18.520  1.00  0.00      WAT 
ATOM   4262 HW2  HOH   591       4.972  21.370  19.696  1.00  0.00      WAT 
ATOM   4263 OW   HOH   592       3.709  24.964   7.043  1.00  0.00      WAT 
ATOM   4264 HW1  HOH   592       3.980  24.357   6.354  1.00  0.00      WAT 
ATOM   4265 HW2  HOH   592       4.321  25.697   6.970  1.00  0.00      WAT 
ATOM   4266 OW   HOH   593      12.888  24.244   2.957  1.00  0.00      WAT 
ATOM   4267 HW1  HOH   593      12.892  23.288   2.913  1.00  0.00      WAT 
ATOM   4268 HW2  HOH   593      13.113  24.443   3.866  1.00  0.00      WAT 
ATOM   4269 OW   HOH   594      16.582  22.965   7.066  1.00  0.00      WAT 
ATOM   4270 HW1  HOH   594      17.139  23.703   6.816  1.00  0.00      WAT 
ATOM   4271 HW2  HOH   594      17.036  22.562   7.806  1.00  0.00      WAT 
ATOM   4272 OW   HOH   595       3.398  23.386  11.460  1.00  0.00      WAT 
ATOM   4273 HW1  HOH   595       4.061  23.210  10.792  1.00  0.00      WAT 
ATOM   4274 HW2  HOH   595       3.897  23.513  12.266  1.00  0.00      WAT 
ATOM   4275 OW   HOH   596       5.836  27.398   7.339  1.00  0.00      WAT 
ATOM   4276 HW1  HOH   596       5.781  28.350   7.259  1.00  0.00      WAT 
ATOM   4277 HW2  HOH   596       6.731  27.235   7.638  1.00  0.00      WAT 
ATOM   4278 OW   HOH   597       5.990  24.141   4.522  1.00  0.00      WAT 
ATOM   4279 HW1  HOH   597       5.844  25.031   4.201  1.00  0.00      WAT 
ATOM   4280 HW2  HOH   597       5.292  23.624   4.121  1.00  0.00      WAT 
ATOM   4281 OW   HOH   598       4.473  28.284  14.784  1.00  0.00      WAT 
ATOM   4282 HW1  HOH   598       4.329  28.513  13.866  1.00  0.00      WAT 
ATOM   4283 HW2  HOH   598       5.423  28.214  14.867  1.00  0.00      WAT 
ATOM   4284 OW   HOH   599      11.290  34.317   9.610  1.00  0.00      WAT 
ATOM   4285 HW1  HOH   599      11.378  35.250   9.418  1.00  0.00      WAT 
ATOM   4286 HW2  HOH   599      11.932  34.152  10.300  1.00  0.00      WAT 
ATOM   4287 OW   HOH   600      12.817  31.700   8.040  1.00  0.00      WAT 
ATOM   4288 HW1  HOH   600      12.797  31.604   7.088  1.00  0.00      WAT 
ATOM   4289 HW2  HOH   600      13.301  32.513   8.188  1.00  0.00      WAT 
ATOM   4290 OW   HOH   601       8.791  31.422   4.065  1.00  0.00      WAT 
ATOM   4291 HW1  HOH   601       9.514  30.844   3.822  1.00  0.00      WAT 
ATOM   4292 HW2  HOH   601       9.143  31.960   4.774  1.00  0.00      WAT 
ATOM   4293 OW   HOH   602      10.067  23.549   5.110  1.00  0.00      WAT 
ATOM   4294 HW1  HOH   602       9.834  22.833   5.700  1.00  0.00      WAT 
ATOM   4295 HW2  HOH   602      10.882  23.264   4.697  1.00  0.00      WAT 
ATOM   4296 OW   HOH   603      15.346  16.305  10.822  1.00  0.00      WAT 
ATOM   4297 HW1  HOH   603      16.041  16.647  11.384  1.00  0.00      WAT 
ATOM   4298 HW2  HOH   603      15.735  15.537  10.401  1.00  0.00      WAT 
ATOM   4299 OW   HOH   604       0.857  23.104   7.085  1.00  0.00      WAT 
ATOM   4300 HW1  HOH   604       0.905  23.917   7.589  1.00  0.00      WAT 
ATOM   4301 HW2  HOH   604       0.221  23.287   6.394  1.00  0.00      WAT 
ATOM   4302 OW   HOH   605      11.860  26.463  10.692  1.00  0.00      WAT 
ATOM   4303 HW1  HOH   605      11.855  26.481  11.649  1.00  0.00      WAT 
ATOM   4304 HW2  HOH   605      11.254  27.158  10.435  1.00  0.00      WAT 
ATOM   4305 OW   HOH   606      14.031  30.250   2.460  1.00  0.00      WAT 
ATOM   4306 HW1  HOH   606      14.395  30.939   1.905  1.00  0.00      WAT 
ATOM   4307 HW2  HOH   606      14.696  29.561   2.454  1.00  0.00      WAT 
ATOM   4308 OW   HOH   607      14.089  29.123  14.950  1.00  0.00      WAT 
ATOM   4309 HW1  HOH   607      13.360  29.044  15.566  1.00  0.00      WAT 
ATOM   4310 HW2  HOH   607      13.779  28.686  14.156  1.00  0.00      WAT 
ATOM   4311 OW   HOH   608       9.369  28.091   5.102  1.00  0.00      WAT 
ATOM   4312 HW1  HOH   608      10.022  28.213   4.413  1.00  0.00      WAT 
ATOM   4313 HW2  HOH   608       9.617  27.269   5.524  1.00  0.00      WAT 
ATOM   4314 OW   HOH   609       9.284  26.456  16.302  1.00  0.00      WAT 
ATOM   4315 HW1  HOH   609       9.013  26.512  17.219  1.00  0.00      WAT 
ATOM   4316 HW2  HOH   609      10.237  26.540  16.329  1.00  0.00      WAT 
ATOM   4317 OW   HOH   610       2.299  31.569   9.017  1.00  0.00      WAT 
ATOM   4318 HW1  HOH   610       2.338  32.011   8.169  1.00  0.00      WAT 
ATOM   4319 HW2  HOH   610       1.398  31.696   9.313  1.00  0.00      WAT 
ATOM   4320 OW   HOH   611      16.903  19.109   8.440  1.00  0.00      WAT 
ATOM   4321 HW1  HOH   611      16.997  19.513   9.303  1.00  0.00      WAT 
ATOM   4322 HW2  HOH   611      17.665  19.417   7.948  1.00  0.00      WAT 
ATOM   4323 OW   HOH   612       9.792  19.928  11.747  1.00  0.00      WAT 
ATOM   4324 HW1  HOH   612       9.356  20.048  10.903  1.00  0.00      WAT 
ATOM   4325 HW2  HOH   612      10.646  19.556  11.525  1.00  0.00      WAT 
ATOM   4326 OW   HOH   613      10.890  18.071   5.802  1.00  0.00      WAT 
ATOM   4327 HW1  HOH   613      10.734  18.366   4.905  1.00  0.00      WAT 
ATOM   4328 HW2  HOH   613      11.700  18.511   6.061  1.00  0.00      WAT 
ATOM   4329 OW   HOH   614      11.954  16.123   1.478  1.00  0.00      WAT 
ATOM   4330 HW1  HOH   614      11.383  16.891   1.453  1.00  0.00      WAT 
ATOM   4331 HW2  HOH   614      12.437  16.157   0.652  1.00  0.00      WAT 
ATOM   4332 OW   HOH   615       9.547  31.382  15.212  1.00  0.00      WAT 
ATOM   4333 HW1  HOH   615      10.340  31.179  15.708  1.00  0.00      WAT 
ATOM   4334 HW2  HOH   615       8.852  31.407  15.870  1.00  0.00      WAT 
ATOM   4335 OW   HOH   616      11.898  29.487   6.403  1.00  0.00      WAT 
ATOM   4336 HW1  HOH   616      12.649  28.946   6.650  1.00  0.00      WAT 
ATOM   4337 HW2  HOH   616      11.591  29.108   5.579  1.00  0.00      WAT 
ATOM   4338 OW   HOH   617      11.944  33.266  17.646  1.00  0.00      WAT 
ATOM   4339 HW1  HOH   617      12.263  33.502  16.775  1.00  0.00      WAT 
ATOM   4340 HW2  HOH   617      12.676  33.460  18.231  1.00  0.00      WAT 
ATOM   4341 OW   HOH   618       9.249  18.345   8.614  1.00  0.00      WAT 
ATOM   4342 HW1  HOH   618       8.684  18.333   7.842  1.00  0.00      WAT 
ATOM   4343 HW2  HOH   618      10.134  18.438   8.263  1.00  0.00      WAT 
ATOM   4344 OW   HOH   619       6.009  16.305  16.774  1.00  0.00      WAT 
ATOM   4345 HW1  HOH   619       6.657  16.259  16.071  1.00  0.00      WAT 
ATOM   4346 HW2  HOH   619       5.660  17.195  16.720  1.00  0.00      WAT 
ATOM   4347 OW   HOH   620      16.342  31.910   5.013  1.00  0.00      WAT 
ATOM   4348 HW1  HOH   620      16.784  31.082   4.823  1.00  0.00      WAT 
ATOM   4349 HW2  HOH   620      16.248  32.333   4.159  1.00  0.00      WAT 
ATOM   4350 OW   HOH   621      15.895  12.793  10.488  1.00  0.00      WAT 
ATOM   4351 HW1  HOH   621      15.169  12.567   9.907  1.00  0.00      WAT 
ATOM   4352 HW2  HOH   621      16.210  11.951  10.816  1.00  0.00      WAT 
ATOM   4353 OW   HOH   622       9.525  29.746   7.870  1.00  0.00      WAT 
ATOM   4354 HW1  HOH   622      10.444  29.894   7.648  1.00  0.00      WAT 
ATOM   4355 HW2  HOH   622       9.231  30.579   8.239  1.00  0.00      WAT 
ATOM   4356 OW   HOH   623      13.526  31.686  13.810  1.00  0.00      WAT 
ATOM   4357 HW1  HOH   623      13.607  31.154  13.018  1.00  0.00      WAT 
ATOM   4358 HW2  HOH   623      13.645  31.064  14.528  1.00  0.00      WAT 
ATOM   4359 OW   HOH   624       3.313  15.895   8.075  1.00  0.00      WAT 
ATOM   4360 HW1  HOH   624       2.433  16.267   8.134  1.00  0.00      WAT 
ATOM   4361 HW2  HOH   624       3.889  16.590   8.391  1.00  0.00      WAT 
ATOM   4362 OW   HOH   625      10.114  24.740   9.336  1.00  0.00      WAT 
ATOM   4363 HW1  HOH   625       9.668  23.956   9.656  1.00  0.00      WAT 
ATOM   4364 HW2  HOH   625      10.381  25.204  10.129  1.00  0.00      WAT 
ATOM   4365 OW   HOH   626       4.650  28.627  21.829  1.00  0.00      WAT 
ATOM   4366 HW1  HOH   626       5.116  28.357  22.620  1.00  0.00      WAT 
ATOM   4367 HW2  HOH   626       5.283  29.160  21.348  1.00  0.00      WAT 
ATOM   4368 OW   HOH   627      15.498  27.597  23.033  1.00  0.00      WAT 
ATOM   4369 HW1  HOH   627      15.491  27.002  22.283  1.00  0.00      WAT 
ATOM   4370 HW2  HOH   627      15.967  27.117  23.715  1.00  0.00      WAT 
ATOM   4371 OW   HOH   628       4.159  25.230  23.904  1.00  0.00      WAT 
ATOM   4372 HW1  HOH   628       4.278  25.458  22.982  1.00  0.00      WAT 
ATOM   4373 HW2  HOH   628       3.221  25.062  23.990  1.00  0.00      WAT 
ATOM   4374 OW   HOH   629       9.528  29.536  25.075  1.00  0.00      WAT 
ATOM   4375 HW1  HOH   629       9.343  29.920  25.932  1.00  0.00      WAT 
ATOM   4376 HW2  HOH   629      10.181  30.120  24.688  1.00  0.00      WAT 
ATOM   4377 OW   HOH   630      13.503  25.706  25.235  1.00  0.00      WAT 
ATOM   4378 HW1  HOH   630      13.266  25.581  26.154  1.00  0.00      WAT 
ATOM   4379 HW2  HOH   630      13.111  26.546  24.998  1.00  0.00      WAT 
ATOM   4380 OW   HOH   631      19.528  29.061  26.876  1.00  0.00      WAT 
ATOM   4381 HW1  HOH   631      20.277  29.319  27.414  1.00  0.00      WAT 
ATOM   4382 HW2  HOH   631      18.809  29.610  27.187  1.00  0.00      WAT 
ATOM   4383 OW   HOH   632       6.880  30.869  24.096  1.00  0.00      WAT 
ATOM   4384 HW1  HOH   632       7.677  30.340  24.125  1.00  0.00      WAT 
ATOM   4385 HW2  HOH   632       6.906  31.386  24.901  1.00  0.00      WAT 
ATOM   4386 OW   HOH   633       9.517  30.889  27.427  1.00  0.00      WAT 
ATOM   4387 HW1  HOH   633      10.145  31.478  27.847  1.00  0.00      WAT 
ATOM   4388 HW2  HOH   633       8.661  31.255  27.649  1.00  0.00      WAT 
ATOM   4389 OW   HOH   634      15.212  31.639  29.054  1.00  0.00      WAT 
ATOM   4390 HW1  HOH   634      16.069  31.481  28.657  1.00  0.00      WAT 
ATOM   4391 HW2  HOH   634      14.754  32.194  28.422  1.00  0.00      WAT 
ATOM   4392 OW   HOH   635       8.295  32.792  21.809  1.00  0.00      WAT 
ATOM   4393 HW1  HOH   635       9.019  33.324  21.481  1.00  0.00      WAT 
ATOM   4394 HW2  HOH   635       8.645  32.366  22.592  1.00  0.00      WAT 
ATOM   4395 OW   HOH   636      10.520  21.091  25.442  1.00  0.00      WAT 
ATOM   4396 HW1  HOH   636       9.709  20.889  24.976  1.00  0.00      WAT 
ATOM   4397 HW2  HOH   636      10.383  21.971  25.792  1.00  0.00      WAT 
ATOM   4398 OW   HOH   637       6.322  23.582  25.346  1.00  0.00      WAT 
ATOM   4399 HW1  HOH   637       5.733  22.830  25.292  1.00  0.00      WAT 
ATOM   4400 HW2  HOH   637       5.994  24.191  24.685  1.00  0.00      WAT 
ATOM   4401 OW   HOH   638      14.568  19.715  23.295  1.00  0.00      WAT 
ATOM   4402 HW1  HOH   638      15.374  19.921  23.768  1.00  0.00      WAT 
ATOM   4403 HW2  HOH   638      14.170  20.567  23.116  1.00  0.00      WAT 
ATOM   4404 OW   HOH   639      13.078  21.800  25.547  1.00  0.00      WAT 
ATOM   4405 HW1  HOH   639      12.141  21.995  25.522  1.00  0.00      WAT 
ATOM   4406 HW2  HOH   639      13.256  21.597  26.465  1.00  0.00      WAT 
ATOM   4407 OW   HOH   640       2.029  20.787  27.652  1.00  0.00      WAT 
ATOM   4408 HW1  HOH   640       1.568  21.590  27.409  1.00  0.00      WAT 
ATOM   4409 HW2  HOH   640       2.606  20.608  26.910  1.00  0.00      WAT 
ATOM   4410 OW   HOH   641      16.383  25.078  21.803  1.00  0.00      WAT 
ATOM   4411 HW1  HOH   641      15.772  24.861  22.507  1.00  0.00      WAT 
ATOM   4412 HW2  HOH   641      15.937  24.798  21.003  1.00  0.00      WAT 
ATOM   4413 OW   HOH   642      13.229  24.353  21.920  1.00  0.00      WAT 
ATOM   4414 HW1  HOH   642      13.689  24.185  22.742  1.00  0.00      WAT 
ATOM   4415 HW2  HOH   642      12.310  24.170  22.118  1.00  0.00      WAT 
ATOM   4416 OW   HOH   643      13.842  27.292  30.415  1.00  0.00      WAT 
ATOM   4417 HW1  HOH   643      13.669  28.230  30.498  1.00  0.00      WAT 
ATOM   4418 HW2  HOH   643      14.721  27.243  30.040  1.00  0.00      WAT 
ATOM   4419 OW   HOH   644      10.834  24.590  30.157  1.00  0.00      WAT 
ATOM   4420 HW1  HOH   644      10.085  24.460  29.575  1.00  0.00      WAT 
ATOM   4421 HW2  HOH   644      10.777  25.509  30.419  1.00  0.00      WAT 
ATOM   4422 OW   HOH   645       2.992  16.376  24.994  1.00  0.00      WAT 
ATOM   4423 HW1  HOH   645       2.901  15.697  25.663  1.00  0.00      WAT 
ATOM   4424 HW2  HOH   645       3.496  15.958  24.296  1.00  0.00      WAT 
ATOM   4425 OW   HOH   646       0.815  23.377  26.971  1.00  0.00      WAT 
ATOM   4426 HW1  HOH   646       1.267  24.204  26.803  1.00  0.00      WAT 
ATOM   4427 HW2  HOH   646       0.348  23.190  26.157  1.00  0.00      WAT 
ATOM   4428 OW   HOH   647      17.173  27.918  31.369  1.00  0.00      WAT 
ATOM   4429 HW1  HOH   647      16.365  27.698  31.832  1.00  0.00      WAT 
ATOM   4430 HW2  HOH   647      17.866  27.518  31.895  1.00  0.00      WAT 
ATOM   4431 OW   HOH   648       9.988  26.696  26.413  1.00  0.00      WAT 
ATOM   4432 HW1  HOH   648      10.032  27.356  27.104  1.00  0.00      WAT 
ATOM   4433 HW2  HOH   648      10.615  26.996  25.755  1.00  0.00      WAT 
ATOM   4434 OW   HOH   649       6.533  20.070  26.369  1.00  0.00      WAT 
ATOM   4435 HW1  HOH   649       7.363  19.641  26.160  1.00  0.00      WAT 
ATOM   4436 HW2  HOH   649       5.902  19.679  25.764  1.00  0.00      WAT 
ATOM   4437 OW   HOH   650       9.724  20.123  21.621  1.00  0.00      WAT 
ATOM   4438 HW1  HOH   650       9.659  19.901  20.692  1.00  0.00      WAT 
ATOM   4439 HW2  HOH   650      10.528  20.638  21.688  1.00  0.00      WAT 
ATOM   4440 OW   HOH   651      18.751  26.590  27.710  1.00  0.00      WAT 
ATOM   4441 HW1  HOH   651      19.231  27.331  27.341  1.00  0.00      WAT 
ATOM   4442 HW2  HOH   651      19.432  25.975  27.982  1.00  0.00      WAT 
ATOM   4443 OW   HOH   652       0.443  20.769  17.772  1.00  0.00      WAT 
ATOM   4444 HW1  HOH   652       0.285  21.444  17.112  1.00  0.00      WAT 
ATOM   4445 HW2  HOH   652       0.801  20.031  17.278  1.00  0.00      WAT 
ATOM   4446 OW   HOH   653       7.346  20.574  33.970  1.00  0.00      WAT 
ATOM   4447 HW1  HOH   653       7.071  21.218  33.317  1.00  0.00      WAT 
ATOM   4448 HW2  HOH   653       6.874  19.776  33.734  1.00  0.00      WAT 
ATOM   4449 OW   HOH   654      13.255  25.917  28.208  1.00  0.00      WAT 
ATOM   4450 HW1  HOH   654      12.923  25.541  29.023  1.00  0.00      WAT 
ATOM   4451 HW2  HOH   654      13.555  26.792  28.451  1.00  0.00      WAT 
ATOM   4452 OW   HOH   655      11.314  27.418  24.205  1.00  0.00      WAT 
ATOM   4453 HW1  HOH   655      10.628  28.080  24.296  1.00  0.00      WAT 
ATOM   4454 HW2  HOH   655      11.545  27.440  23.276  1.00  0.00      WAT 
ATOM   4455 OW   HOH   656       2.964  20.328  30.585  1.00  0.00      WAT 
ATOM   4456 HW1  HOH   656       2.482  20.283  29.759  1.00  0.00      WAT 
ATOM   4457 HW2  HOH   656       3.608  21.023  30.450  1.00  0.00      WAT 
ATOM   4458 OW   HOH   657      15.369  30.479  23.105  1.00  0.00      WAT 
ATOM   4459 HW1  HOH   657      15.012  29.605  22.948  1.00  0.00      WAT 
ATOM   4460 HW2  HOH   657      15.024  30.727  23.963  1.00  0.00      WAT 
ATOM   4461 OW   HOH   658      15.558  23.868  30.753  1.00  0.00      WAT 
ATOM   4462 HW1  HOH   658      14.874  24.153  31.359  1.00  0.00      WAT 
ATOM   4463 HW2  HOH   658      15.928  24.682  30.410  1.00  0.00      WAT 
ATOM   4464 OW   HOH   659      20.562  24.964  29.108  1.00  0.00      WAT 
ATOM   4465 HW1  HOH   659      20.275  24.153  29.529  1.00  0.00      WAT 
ATOM   4466 HW2  HOH   659      20.266  25.657  29.697  1.00  0.00      WAT 
ATOM   4467 OW   HOH   660       1.263  20.271  32.648  1.00  0.00      WAT 
ATOM   4468 HW1  HOH   660       1.809  19.985  31.916  1.00  0.00      WAT 
ATOM   4469 HW2  HOH   660       1.637  21.112  32.911  1.00  0.00      WAT 
ATOM   4470 OW   HOH   661       5.082  21.839  30.513  1.00  0.00      WAT 
ATOM   4471 HW1  HOH   661       5.624  22.283  31.165  1.00  0.00      WAT 
ATOM   4472 HW2  HOH   661       5.679  21.658  29.788  1.00  0.00      WAT 
ATOM   4473 OW   HOH   662      13.178  29.758  27.902  1.00  0.00      WAT 
ATOM   4474 HW1  HOH   662      13.630  29.833  28.742  1.00  0.00      WAT 
ATOM   4475 HW2  HOH   662      12.253  29.878  28.116  1.00  0.00      WAT 
ATOM   4476 OW   HOH   663       7.049  31.278  33.509  1.00  0.00      WAT 
ATOM   4477 HW1  HOH   663       6.470  30.830  32.892  1.00  0.00      WAT 
ATOM   4478 HW2  HOH   663       7.245  32.115  33.088  1.00  0.00      WAT 
ATOM   4479 OW   HOH   664       8.372  16.003  27.170  1.00  0.00      WAT 
ATOM   4480 HW1  HOH   664       7.846  15.695  26.431  1.00  0.00      WAT 
ATOM   4481 HW2  HOH   664       8.428  16.950  27.045  1.00  0.00      WAT 
ATOM   4482 OW   HOH   665      11.831  27.997  20.819  1.00  0.00      WAT 
ATOM   4483 HW1  HOH   665      11.738  27.502  20.005  1.00  0.00      WAT 
ATOM   4484 HW2  HOH   665      12.573  28.581  20.660  1.00  0.00      WAT 
ATOM   4485 OW   HOH   666      18.709  26.780  17.487  1.00  0.00      WAT 
ATOM   4486 HW1  HOH   666      19.087  27.653  17.377  1.00  0.00      WAT 
ATOM   4487 HW2  HOH   666      17.881  26.815  17.009  1.00  0.00      WAT 
ATOM   4488 OW   HOH   667       2.073  29.423  21.390  1.00  0.00      WAT 
ATOM   4489 HW1  HOH   667       1.451  28.932  21.927  1.00  0.00      WAT 
ATOM   4490 HW2  HOH   667       2.917  29.005  21.560  1.00  0.00      WAT 
ATOM   4491 OW   HOH   668      15.101  31.833  20.208  1.00  0.00      WAT 
ATOM   4492 HW1  HOH   668      15.959  32.198  19.992  1.00  0.00      WAT 
ATOM   4493 HW2  HOH   668      15.148  31.648  21.146  1.00  0.00      WAT 
ATOM   4494 OW   HOH   669      17.462  27.477  25.007  1.00  0.00      WAT 
ATOM   4495 HW1  HOH   669      18.358  27.156  24.907  1.00  0.00      WAT 
ATOM   4496 HW2  HOH   669      17.154  27.080  25.821  1.00  0.00      WAT 
ATOM   4497 OW   HOH   670      -2.959  31.190  18.269  1.00  0.00      WAT 
ATOM   4498 HW1  HOH   670      -2.057  31.367  18.003  1.00  0.00      WAT 
ATOM   4499 HW2  HOH   670      -2.891  30.926  19.186  1.00  0.00      WAT 
ATOM   4500 OW   HOH   671      12.532  35.908  20.609  1.00  0.00      WAT 
ATOM   4501 HW1  HOH   671      12.930  35.322  19.964  1.00  0.00      WAT 
ATOM   4502 HW2  HOH   671      12.817  36.783  20.345  1.00  0.00      WAT 
ATOM   4503 OW   HOH   672      11.589  24.276  33.503  1.00  0.00      WAT 
ATOM   4504 HW1  HOH   672      11.985  24.047  34.344  1.00  0.00      WAT 
ATOM   4505 HW2  HOH   672      12.321  24.588  32.971  1.00  0.00      WAT 
ATOM   4506 OW   HOH   673      10.144  28.528  28.337  1.00  0.00      WAT 
ATOM   4507 HW1  HOH   673       9.890  29.434  28.159  1.00  0.00      WAT 
ATOM   4508 HW2  HOH   673      10.082  28.445  29.288  1.00  0.00      WAT 
ATOM   4509 OW   HOH   674       3.698  18.171  32.054  1.00  0.00      WAT 
ATOM   4510 HW1  HOH   674       3.497  19.044  31.718  1.00  0.00      WAT 
ATOM   4511 HW2  HOH   674       4.258  17.780  31.384  1.00  0.00      WAT 
ATOM   4512 OW   HOH   675      12.398  19.932  17.777  1.00  0.00      WAT 
ATOM   4513 HW1  HOH   675      12.216  19.209  18.378  1.00  0.00      WAT 
ATOM   4514 HW2  HOH   675      12.175  19.586  16.913  1.00  0.00      WAT 
ATOM   4515 OW   HOH   676      11.288  33.596  21.568  1.00  0.00      WAT 
ATOM   4516 HW1  HOH   676      11.359  34.542  21.441  1.00  0.00      WAT 
ATOM   4517 HW2  HOH   676      11.759  33.427  22.384  1.00  0.00      WAT 
ATOM   4518 OW   HOH   677      14.107  19.949  15.004  1.00  0.00      WAT 
ATOM   4519 HW1  HOH   677      14.759  19.409  14.558  1.00  0.00      WAT 
ATOM   4520 HW2  HOH   677      13.423  19.332  15.266  1.00  0.00      WAT 
ATOM   4521 OW   HOH   678      18.693  19.544  26.711  1.00  0.00      WAT 
ATOM   4522 HW1  HOH   678      19.590  19.330  26.970  1.00  0.00      WAT 
ATOM   4523 HW2  HOH   678      18.209  18.727  26.832  1.00  0.00      WAT 
ATOM   4524 OW   HOH   679       5.949  28.244  24.244  1.00  0.00      WAT 
ATOM   4525 HW1  HOH   679       6.080  29.187  24.344  1.00  0.00      WAT 
ATOM   4526 HW2  HOH   679       6.154  27.881  25.106  1.00  0.00      WAT 
ATOM   4527 OW   HOH   680       6.877  26.071  32.960  1.00  0.00      WAT 
ATOM   4528 HW1  HOH   680       7.801  25.986  32.725  1.00  0.00      WAT 
ATOM   4529 HW2  HOH   680       6.582  26.853  32.492  1.00  0.00      WAT 
ATOM   4530 OW   HOH   681      13.929  22.254  28.294  1.00  0.00      WAT 
ATOM   4531 HW1  HOH   681      14.227  22.204  29.202  1.00  0.00      WAT 
ATOM   4532 HW2  HOH   681      14.525  22.880  27.881  1.00  0.00      WAT 
ATOM   4533 OW   HOH   682       6.953  21.951  28.516  1.00  0.00      WAT 
ATOM   4534 HW1  HOH   682       6.871  21.440  27.711  1.00  0.00      WAT 
ATOM   4535 HW2  HOH   682       7.773  21.651  28.907  1.00  0.00      WAT 
ATOM   4536 OW   HOH   683      15.967  26.412  33.426  1.00  0.00      WAT 
ATOM   4537 HW1  HOH   683      15.901  26.396  34.381  1.00  0.00      WAT 
ATOM   4538 HW2  HOH   683      16.889  26.230  33.247  1.00  0.00      WAT 
ATOM   4539 OW   HOH   684       3.307  19.643  25.197  1.00  0.00      WAT 
ATOM   4540 HW1  HOH   684       4.186  19.313  25.010  1.00  0.00      WAT 
ATOM   4541 HW2  HOH   684       2.722  18.939  24.918  1.00  0.00      WAT 
ATOM   4542 OW   HOH   685      12.118  17.866  19.677  1.00  0.00      WAT 
ATOM   4543 HW1  HOH   685      12.824  17.976  20.313  1.00  0.00      WAT 
ATOM   4544 HW2  HOH   685      11.350  17.651  20.206  1.00  0.00      WAT 
ATOM   4545 OW   HOH   686       9.584  20.578  18.924  1.00  0.00      WAT 
ATOM   4546 HW1  HOH   686       9.603  20.097  18.097  1.00  0.00      WAT 
ATOM   4547 HW2  HOH   686       9.755  21.487  18.677  1.00  0.00      WAT 
ATOM   4548 OW   HOH   687       6.673  22.967  32.521  1.00  0.00      WAT 
ATOM   4549 HW1  HOH   687       7.627  22.982  32.449  1.00  0.00      WAT 
ATOM   4550 HW2  HOH   687       6.442  23.848  32.816  1.00  0.00      WAT 
ATOM   4551 OW   HOH   688       7.646  20.703  23.059  1.00  0.00      WAT 
ATOM   4552 HW1  HOH   688       7.664  21.660  23.057  1.00  0.00      WAT 
ATOM   4553 HW2  HOH   688       8.386  20.447  22.509  1.00  0.00      WAT 
ATOM   4554 OW   HOH   689      21.517  18.300  18.473  1.00  0.00      WAT 
ATOM   4555 HW1  HOH   689      20.681  18.751  18.585  1.00  0.00      WAT 
ATOM   4556 HW2  HOH   689      22.107  18.970  18.128  1.00  0.00      WAT 
ATOM   4557 OW   HOH   690      -1.277  16.573  30.672  1.00  0.00      WAT 
ATOM   4558 HW1  HOH   690      -0.721  15.803  30.785  1.00  0.00      WAT 
ATOM   4559 HW2  HOH   690      -1.015  17.164  31.377  1.00  0.00      WAT 
ATOM   4560 OW   HOH   691       4.616  21.747  23.972  1.00  0.00      WAT 
ATOM   4561 HW1  HOH   691       3.942  21.074  24.065  1.00  0.00      WAT 
ATOM   4562 HW2  HOH   691       5.440  21.260  23.963  1.00  0.00      WAT 
ATOM   4563 OW   HOH   692      16.453  23.276  27.159  1.00  0.00      WAT 
ATOM   4564 HW1  HOH   692      16.749  22.581  27.747  1.00  0.00      WAT 
ATOM   4565 HW2  HOH   692      17.128  23.951  27.227  1.00  0.00      WAT 
ATOM   4566 OW   HOH   693       9.591  24.148  35.442  1.00  0.00      WAT 
ATOM   4567 HW1  HOH   693       9.923  24.062  34.549  1.00  0.00      WAT 
ATOM   4568 HW2  HOH   693      10.376  24.220  35.984  1.00  0.00      WAT 
ATOM   4569 OW   HOH   694       9.347  23.792  25.939  1.00  0.00      WAT 
ATOM   4570 HW1  HOH   694       8.435  23.639  25.690  1.00  0.00      WAT 
ATOM   4571 HW2  HOH   694       9.329  24.622  26.414  1.00  0.00      WAT 
ATOM   4572 OW   HOH   695       8.274  19.446  13.864  1.00  0.00      WAT 
ATOM   4573 HW1  HOH   695       8.852  19.633  13.125  1.00  0.00      WAT 
ATOM   4574 HW2  HOH   695       7.727  20.228  13.943  1.00  0.00      WAT 
ATOM   4575 OW   HOH   696       9.978  19.977  32.609  1.00  0.00      WAT 
ATOM   4576 HW1  HOH   696       9.202  20.314  33.056  1.00  0.00      WAT 
ATOM   4577 HW2  HOH   696       9.821  19.036  32.534  1.00  0.00      WAT 
ATOM   4578 OW   HOH   697      16.548  26.339  29.425  1.00  0.00      WAT 
ATOM   4579 HW1  HOH   697      16.808  26.847  30.193  1.00  0.00      WAT 
ATOM   4580 HW2  HOH   697      17.032  26.734  28.700  1.00  0.00      WAT 
ATOM   4581 OW   HOH   698       3.252  26.278  21.147  1.00  0.00      WAT 
ATOM   4582 HW1  HOH   698       2.375  26.292  20.763  1.00  0.00      WAT 
ATOM   4583 HW2  HOH   698       3.533  27.193  21.137  1.00  0.00      WAT 
ATOM   4584 OW   HOH   699       3.823  29.479  18.109  1.00  0.00      WAT 
ATOM   4585 HW1  HOH   699       3.930  29.922  18.951  1.00  0.00      WAT 
ATOM   4586 HW2  HOH   699       4.703  29.181  17.881  1.00  0.00      WAT 
ATOM   4587 OW   HOH   700      14.316  21.767  20.781  1.00  0.00      WAT 
ATOM   4588 HW1  HOH   700      15.079  21.929  21.337  1.00  0.00      WAT 
ATOM   4589 HW2  HOH   700      14.571  21.022  20.237  1.00  0.00      WAT 
ATOM   4590 OW   HOH   701      11.832  18.818  23.765  1.00  0.00      WAT 
ATOM   4591 HW1  HOH   701      11.432  19.651  23.517  1.00  0.00      WAT 
ATOM   4592 HW2  HOH   701      12.736  18.886  23.460  1.00  0.00      WAT 
ATOM   4593 OW   HOH   702       2.507  23.520  21.034  1.00  0.00      WAT 
ATOM   4594 HW1  HOH   702       2.702  24.401  21.355  1.00  0.00      WAT 
ATOM   4595 HW2  HOH   702       3.219  23.325  20.424  1.00  0.00      WAT 
ATOM   4596 OW   HOH   703       5.624  18.814  23.663  1.00  0.00      WAT 
ATOM   4597 HW1  HOH   703       5.406  18.272  22.905  1.00  0.00      WAT 
ATOM   4598 HW2  HOH   703       6.388  19.319  23.385  1.00  0.00      WAT 
ATOM   4599 OW   HOH   704       3.925  23.453  27.970  1.00  0.00      WAT 
ATOM   4600 HW1  HOH   704       4.406  22.839  28.525  1.00  0.00      WAT 
ATOM   4601 HW2  HOH   704       3.510  22.900  27.307  1.00  0.00      WAT 
ATOM   4602 OW   HOH   705       9.446  23.118  32.221  1.00  0.00      WAT 
ATOM   4603 HW1  HOH   705      10.268  23.373  32.639  1.00  0.00      WAT 
ATOM   4604 HW2  HOH   705       9.643  23.121  31.284  1.00  0.00      WAT 
ATOM   4605 OW   HOH   706      17.238  21.356  14.630  1.00  0.00      WAT 
ATOM   4606 HW1  HOH   706      16.405  21.055  14.992  1.00  0.00      WAT 
ATOM   4607 HW2  HOH   706      17.898  20.817  15.066  1.00  0.00      WAT 
ATOM   4608 OW   HOH   707      11.790  21.603  22.236  1.00  0.00      WAT 
ATOM   4609 HW1  HOH   707      12.638  21.833  21.856  1.00  0.00      WAT 
ATOM   4610 HW2  HOH   707      11.664  22.237  22.942  1.00  0.00      WAT 
ATOM   4611 OW   HOH   708      16.410  28.632  20.219  1.00  0.00      WAT 
ATOM   4612 HW1  HOH   708      17.089  28.455  20.870  1.00  0.00      WAT 
ATOM   4613 HW2  HOH   708      16.040  27.772  20.019  1.00  0.00      WAT 
ATOM   4614 OW   HOH   709       8.410  24.337  28.643  1.00  0.00      WAT 
ATOM   4615 HW1  HOH   709       7.815  25.000  28.292  1.00  0.00      WAT 
ATOM   4616 HW2  HOH   709       7.889  23.534  28.663  1.00  0.00      WAT 
ATOM   4617 OW   HOH   710       2.728  25.579  26.104  1.00  0.00      WAT 
ATOM   4618 HW1  HOH   710       3.605  25.686  25.736  1.00  0.00      WAT 
ATOM   4619 HW2  HOH   710       2.158  25.485  25.341  1.00  0.00      WAT 
ATOM   4620 OW   HOH   711      13.793  25.158  32.267  1.00  0.00      WAT 
ATOM   4621 HW1  HOH   711      13.659  25.829  31.598  1.00  0.00      WAT 
ATOM   4622 HW2  HOH   711      14.485  25.511  32.826  1.00  0.00      WAT 
ATOM   4623 OW   HOH   712       2.786  26.693  28.466  1.00  0.00      WAT 
ATOM   4624 HW1  HOH   712       2.483  25.937  28.969  1.00  0.00      WAT 
ATOM   4625 HW2  HOH   712       2.805  26.386  27.560  1.00  0.00      WAT 
ATOM   4626 OW   HOH   713      -0.222  25.743  31.220  1.00  0.00      WAT 
ATOM   4627 HW1  HOH   713      -0.586  26.140  30.428  1.00  0.00      WAT 
ATOM   4628 HW2  HOH   713       0.528  25.236  30.910  1.00  0.00      WAT 
ATOM   4629 OW   HOH   714      -0.355  22.067  24.667  1.00  0.00      WAT 
ATOM   4630 HW1  HOH   714       0.530  22.057  24.301  1.00  0.00      WAT 
ATOM   4631 HW2  HOH   714      -0.914  21.770  23.950  1.00  0.00      WAT 
ATOM   4632 OW   HOH   715      11.931  29.298  16.917  1.00  0.00      WAT 
ATOM   4633 HW1  HOH   715      11.938  28.347  16.808  1.00  0.00      WAT 
ATOM   4634 HW2  HOH   715      12.522  29.459  17.653  1.00  0.00      WAT 
ATOM   4635 OW   HOH   716      16.314  20.625  25.364  1.00  0.00      WAT 
ATOM   4636 HW1  HOH   716      17.157  20.412  25.763  1.00  0.00      WAT 
ATOM   4637 HW2  HOH   716      16.096  21.490  25.713  1.00  0.00      WAT 
ATOM   4638 OW   HOH   717      -1.321  25.439  22.771  1.00  0.00      WAT 
ATOM   4639 HW1  HOH   717      -1.159  26.266  22.316  1.00  0.00      WAT 
ATOM   4640 HW2  HOH   717      -2.071  25.058  22.316  1.00  0.00      WAT 
ATOM   4641 OW   HOH   718       8.210  26.047  18.913  1.00  0.00      WAT 
ATOM   4642 HW1  HOH   718       7.271  25.909  18.794  1.00  0.00      WAT 
ATOM   4643 HW2  HOH   718       8.320  26.144  19.859  1.00  0.00      WAT 
ATOM   4644 OW   HOH   719       6.474  20.444  19.172  1.00  0.00      WAT 
ATOM   4645 HW1  HOH   719       7.263  20.008  19.496  1.00  0.00      WAT 
ATOM   4646 HW2  HOH   719       6.750  21.345  19.005  1.00  0.00      WAT 
ATOM   4647 OW   HOH   720       4.834  26.554  34.620  1.00  0.00      WAT 
ATOM   4648 HW1  HOH   720       4.981  27.497  34.688  1.00  0.00      WAT 
ATOM   4649 HW2  HOH   720       5.447  26.264  33.945  1.00  0.00      WAT 
ATOM   4650 OW   HOH   721       5.405  28.622  28.840  1.00  0.00      WAT 
ATOM   4651 HW1  HOH   721       5.113  28.609  27.929  1.00  0.00      WAT 
ATOM   4652 HW2  HOH   721       6.352  28.494  28.790  1.00  0.00      WAT 
ATOM   4653 OW   HOH   722      13.867  33.074  27.103  1.00  0.00      WAT 
ATOM   4654 HW1  HOH   722      13.714  33.654  26.358  1.00  0.00      WAT 
ATOM   4655 HW2  HOH   722      13.259  33.381  27.775  1.00  0.00      WAT 
ATOM   4656 OW   HOH   723       9.382  28.766  21.704  1.00  0.00      WAT 
ATOM   4657 HW1  HOH   723       9.478  29.655  22.047  1.00  0.00      WAT 
ATOM   4658 HW2  HOH   723      10.256  28.535  21.389  1.00  0.00      WAT 
ATOM   4659 OW   HOH   724      11.354  23.981  24.176  1.00  0.00      WAT 
ATOM   4660 HW1  HOH   724      11.977  24.640  24.480  1.00  0.00      WAT 
ATOM   4661 HW2  HOH   724      10.646  24.004  24.820  1.00  0.00      WAT 
ATOM   4662 OW   HOH   725      12.745  22.819  31.236  1.00  0.00      WAT 
ATOM   4663 HW1  HOH   725      13.259  23.586  31.491  1.00  0.00      WAT 
ATOM   4664 HW2  HOH   725      12.220  23.119  30.494  1.00  0.00      WAT 
ATOM   4665 OW   HOH   726       2.113  22.788  23.576  1.00  0.00      WAT 
ATOM   4666 HW1  HOH   726       3.047  22.655  23.737  1.00  0.00      WAT 
ATOM   4667 HW2  HOH   726       2.030  22.777  22.622  1.00  0.00      WAT 
ATOM   4668 OW   HOH   727      14.921  23.537  24.090  1.00  0.00      WAT 
ATOM   4669 HW1  HOH   727      14.679  24.336  24.559  1.00  0.00      WAT 
ATOM   4670 HW2  HOH   727      14.706  22.829  24.696  1.00  0.00      WAT 
ATOM   4671 OW   HOH   728       8.330  29.971  19.513  1.00  0.00      WAT 
ATOM   4672 HW1  HOH   728       8.762  29.448  20.189  1.00  0.00      WAT 
ATOM   4673 HW2  HOH   728       9.026  30.524  19.158  1.00  0.00      WAT 
ATOM   4674 OW   HOH   729       9.759  28.212  30.971  1.00  0.00      WAT 
ATOM   4675 HW1  HOH   729       9.585  27.494  31.580  1.00  0.00      WAT 
ATOM   4676 HW2  HOH   729       9.603  29.005  31.484  1.00  0.00      WAT 
ATOM   4677 OW   HOH   730       7.272  27.807  26.518  1.00  0.00      WAT 
ATOM   4678 HW1  HOH   730       8.229  27.810  26.540  1.00  0.00      WAT 
ATOM   4679 HW2  HOH   730       7.029  26.924  26.799  1.00  0.00      WAT 
ATOM   4680 OW   HOH   731       5.904  28.213  31.663  1.00  0.00      WAT 
ATOM   4681 HW1  HOH   731       5.266  28.201  30.950  1.00  0.00      WAT 
ATOM   4682 HW2  HOH   731       5.594  28.904  32.250  1.00  0.00      WAT 
ATOM   4683 OW   HOH   732       4.080  31.316  24.171  1.00  0.00      WAT 
ATOM   4684 HW1  HOH   732       5.036  31.341  24.131  1.00  0.00      WAT 
ATOM   4685 HW2  HOH   732       3.820  30.836  23.385  1.00  0.00      WAT 
ATOM   4686 OW   HOH   733      13.657  19.095  28.041  1.00  0.00      WAT 
ATOM   4687 HW1  HOH   733      13.985  19.995  28.025  1.00  0.00      WAT 
ATOM   4688 HW2  HOH   733      13.639  18.831  27.121  1.00  0.00      WAT 
ATOM   4689 OW   HOH   734       9.012  18.751  26.757  1.00  0.00      WAT 
ATOM   4690 HW1  HOH   734       9.014  19.116  27.642  1.00  0.00      WAT 
ATOM   4691 HW2  HOH   734       9.822  19.074  26.363  1.00  0.00      WAT 
ATOM   4692 OW   HOH   735       9.315  15.570  19.303  1.00  0.00      WAT 
ATOM   4693 HW1  HOH   735       9.505  16.314  18.732  1.00  0.00      WAT 
ATOM   4694 HW2  HOH   735       9.814  14.846  18.926  1.00  0.00      WAT 
ATOM   4695 OW   HOH   736      13.446  16.127  16.456  1.00  0.00      WAT 
ATOM   4696 HW1  HOH   736      14.273  16.609  16.455  1.00  0.00      WAT 
ATOM   4697 HW2  HOH   736      13.056  16.323  17.308  1.00  0.00      WAT 
ATOM   4698 OW   HOH   737       9.881  27.960  35.459  1.00  0.00      WAT 
ATOM   4699 HW1  HOH   737       9.555  28.825  35.210  1.00  0.00      WAT 
ATOM   4700 HW2  HOH   737      10.734  28.130  35.858  1.00  0.00      WAT 
ATOM   4701 OW   HOH   738      13.632  30.736  25.404  1.00  0.00      WAT 
ATOM   4702 HW1  HOH   738      13.660  31.352  26.136  1.00  0.00      WAT 
ATOM   4703 HW2  HOH   738      13.350  29.910  25.796  1.00  0.00      WAT 
ATOM   4704 OW   HOH   739       6.702  33.403  26.713  1.00  0.00      WAT 
ATOM   4705 HW1  HOH   739       6.932  33.281  27.634  1.00  0.00      WAT 
ATOM   4706 HW2  HOH   739       7.542  33.389  26.253  1.00  0.00      WAT 
ATOM   4707 OW   HOH   740       9.612  16.862  16.872  1.00  0.00      WAT 
ATOM   4708 HW1  HOH   740       9.352  16.346  16.109  1.00  0.00      WAT 
ATOM   4709 HW2  HOH   740      10.229  17.508  16.526  1.00  0.00      WAT 
ATOM   4710 OW   HOH   741       2.077  15.687  32.274  1.00  0.00      WAT 
ATOM   4711 HW1  HOH   741       2.381  16.578  32.444  1.00  0.00      WAT 
ATOM   4712 HW2  HOH   741       2.390  15.180  33.023  1.00  0.00      WAT 
ATOM   4713 OW   HOH   742      10.715  35.861  17.640  1.00  0.00      WAT 
ATOM   4714 HW1  HOH   742       9.779  35.668  17.602  1.00  0.00      WAT 
ATOM   4715 HW2  HOH   742      11.136  35.002  17.674  1.00  0.00      WAT 
ATOM   4716 OW   HOH   743      13.828  17.836  32.382  1.00  0.00      WAT 
ATOM   4717 HW1  HOH   743      14.251  17.982  33.229  1.00  0.00      WAT 
ATOM   4718 HW2  HOH   743      13.519  18.702  32.117  1.00  0.00      WAT 
ATOM   4719 OW   HOH   744       5.729  30.858  20.279  1.00  0.00      WAT 
ATOM   4720 HW1  HOH   744       6.623  30.887  19.937  1.00  0.00      WAT 
ATOM   4721 HW2  HOH   744       5.790  31.266  21.142  1.00  0.00      WAT 
ATOM   4722 OW   HOH   745      13.389  30.185  30.641  1.00  0.00      WAT 
ATOM   4723 HW1  HOH   745      13.958  30.815  30.198  1.00  0.00      WAT 
ATOM   4724 HW2  HOH   745      13.207  30.583  31.492  1.00  0.00      WAT 
ATOM   4725 OW   HOH   746       7.960  13.620  22.504  1.00  0.00      WAT 
ATOM   4726 HW1  HOH   746       8.744  14.128  22.297  1.00  0.00      WAT 
ATOM   4727 HW2  HOH   746       8.244  13.007  23.182  1.00  0.00      WAT 
ATOM   4728 OW   HOH   747       5.594  24.946  18.853  1.00  0.00      WAT 
ATOM   4729 HW1  HOH   747       5.157  24.114  19.035  1.00  0.00      WAT 
ATOM   4730 HW2  HOH   747       4.881  25.554  18.660  1.00  0.00      WAT 
ATOM   4731 OW   HOH   748       3.071  26.092  39.081  1.00  0.00      WAT 
ATOM   4732 HW1  HOH   748       2.588  25.974  38.262  1.00  0.00      WAT 
ATOM   4733 HW2  HOH   748       3.538  26.919  38.966  1.00  0.00      WAT 
ATOM   4734 OW   HOH   749       6.943  22.799  38.428  1.00  0.00      WAT 
ATOM   4735 HW1  HOH   749       6.874  22.641  37.486  1.00  0.00      WAT 
ATOM   4736 HW2  HOH   749       7.870  22.987  38.572  1.00  0.00      WAT 
ATOM   4737 OW   HOH   750       7.085  32.258  42.868  1.00  0.00      WAT 
ATOM   4738 HW1  HOH   750       6.498  31.582  43.208  1.00  0.00      WAT 
ATOM   4739 HW2  HOH   750       7.334  31.943  41.999  1.00  0.00      WAT 
ATOM   4740 OW   HOH   751      13.940  33.337  44.655  1.00  0.00      WAT 
ATOM   4741 HW1  HOH   751      14.589  32.979  45.261  1.00  0.00      WAT 
ATOM   4742 HW2  HOH   751      13.589  32.571  44.201  1.00  0.00      WAT 
ATOM   4743 OW   HOH   752       5.094  28.397  45.891  1.00  0.00      WAT 
ATOM   4744 HW1  HOH   752       5.968  28.527  45.522  1.00  0.00      WAT 
ATOM   4745 HW2  HOH   752       4.675  27.772  45.300  1.00  0.00      WAT 
ATOM   4746 OW   HOH   753      13.424  24.794  40.432  1.00  0.00      WAT 
ATOM   4747 HW1  HOH   753      14.151  25.313  40.778  1.00  0.00      WAT 
ATOM   4748 HW2  HOH   753      12.719  25.428  40.301  1.00  0.00      WAT 
ATOM   4749 OW   HOH   754       5.650  16.204  47.198  1.00  0.00      WAT 
ATOM   4750 HW1  HOH   754       5.629  15.598  46.457  1.00  0.00      WAT 
ATOM   4751 HW2  HOH   754       5.361  15.680  47.945  1.00  0.00      WAT 
ATOM   4752 OW   HOH   755      16.690  21.053  39.413  1.00  0.00      WAT 
ATOM   4753 HW1  HOH   755      17.275  21.222  38.675  1.00  0.00      WAT 
ATOM   4754 HW2  HOH   755      16.824  21.797  40.000  1.00  0.00      WAT 
ATOM   4755 OW   HOH   756      11.675  23.953  44.116  1.00  0.00      WAT 
ATOM   4756 HW1  HOH   756      11.277  24.677  43.633  1.00  0.00      WAT 
ATOM   4757 HW2  HOH   756      12.443  24.340  44.537  1.00  0.00      WAT 
ATOM   4758 OW   HOH   757       7.414  22.258  41.659  1.00  0.00      WAT 
ATOM   4759 HW1  HOH   757       6.888  22.858  41.131  1.00  0.00      WAT 
ATOM   4760 HW2  HOH   757       6.996  21.405  41.540  1.00  0.00      WAT 
ATOM   4761 OW   HOH   758      13.227  28.458  41.401  1.00  0.00      WAT 
ATOM   4762 HW1  HOH   758      13.626  27.787  41.955  1.00  0.00      WAT 
ATOM   4763 HW2  HOH   758      12.914  29.121  42.015  1.00  0.00      WAT 
ATOM   4764 OW   HOH   759      12.130  21.599  37.450  1.00  0.00      WAT 
ATOM   4765 HW1  HOH   759      12.774  21.232  38.056  1.00  0.00      WAT 
ATOM   4766 HW2  HOH   759      11.994  20.911  36.799  1.00  0.00      WAT 
ATOM   4767 OW   HOH   760       6.891  22.726  44.379  1.00  0.00      WAT 
ATOM   4768 HW1  HOH   760       7.691  23.175  44.655  1.00  0.00      WAT 
ATOM   4769 HW2  HOH   760       7.073  22.441  43.484  1.00  0.00      WAT 
ATOM   4770 OW   HOH   761       5.620  27.220  48.571  1.00  0.00      WAT 
ATOM   4771 HW1  HOH   761       5.111  26.429  48.395  1.00  0.00      WAT 
ATOM   4772 HW2  HOH   761       5.698  27.650  47.719  1.00  0.00      WAT 
ATOM   4773 OW   HOH   762       0.419  24.142  41.742  1.00  0.00      WAT 
ATOM   4774 HW1  HOH   762      -0.052  23.310  41.705  1.00  0.00      WAT 
ATOM   4775 HW2  HOH   762       1.228  23.982  41.255  1.00  0.00      WAT 
ATOM   4776 OW   HOH   763       4.414  30.623  41.978  1.00  0.00      WAT 
ATOM   4777 HW1  HOH   763       4.059  30.498  41.098  1.00  0.00      WAT 
ATOM   4778 HW2  HOH   763       3.835  30.114  42.545  1.00  0.00      WAT 
ATOM   4779 OW   HOH   764      14.206  27.674  48.339  1.00  0.00      WAT 
ATOM   4780 HW1  HOH   764      14.431  26.762  48.155  1.00  0.00      WAT 
ATOM   4781 HW2  HOH   764      13.952  28.034  47.489  1.00  0.00      WAT 
ATOM   4782 OW   HOH   765      10.211  26.102  43.233  1.00  0.00      WAT 
ATOM   4783 HW1  HOH   765      10.233  26.399  42.323  1.00  0.00      WAT 
ATOM   4784 HW2  HOH   765       9.281  25.976  43.421  1.00  0.00      WAT 
ATOM   4785 OW   HOH   766      10.678  21.999  45.548  1.00  0.00      WAT 
ATOM   4786 HW1  HOH   766      10.253  21.464  44.878  1.00  0.00      WAT 
ATOM   4787 HW2  HOH   766      11.202  22.630  45.053  1.00  0.00      WAT 
ATOM   4788 OW   HOH   767       2.472  22.850  33.216  1.00  0.00      WAT 
ATOM   4789 HW1  HOH   767       2.233  23.757  33.025  1.00  0.00      WAT 
ATOM   4790 HW2  HOH   767       2.998  22.905  34.014  1.00  0.00      WAT 
ATOM   4791 OW   HOH   768      14.650  22.361  45.211  1.00  0.00      WAT 
ATOM   4792 HW1  HOH   768      14.426  22.231  46.133  1.00  0.00      WAT 
ATOM   4793 HW2  HOH   768      14.534  21.499  44.812  1.00  0.00      WAT 
ATOM   4794 OW   HOH   769       0.033  18.590  40.597  1.00  0.00      WAT 
ATOM   4795 HW1  HOH   769       0.231  18.537  39.662  1.00  0.00      WAT 
ATOM   4796 HW2  HOH   769      -0.920  18.681  40.635  1.00  0.00      WAT 
ATOM   4797 OW   HOH   770       4.775  21.599  42.611  1.00  0.00      WAT 
ATOM   4798 HW1  HOH   770       4.771  22.181  43.371  1.00  0.00      WAT 
ATOM   4799 HW2  HOH   770       4.268  20.836  42.891  1.00  0.00      WAT 
ATOM   4800 OW   HOH   771      12.469  30.465  43.979  1.00  0.00      WAT 
ATOM   4801 HW1  HOH   771      11.632  30.374  44.435  1.00  0.00      WAT 
ATOM   4802 HW2  HOH   771      13.114  30.103  44.587  1.00  0.00      WAT 
ATOM   4803 OW   HOH   772       9.844  21.354  42.991  1.00  0.00      WAT 
ATOM   4804 HW1  HOH   772      10.702  21.587  42.638  1.00  0.00      WAT 
ATOM   4805 HW2  HOH   772       9.230  21.918  42.520  1.00  0.00      WAT 
ATOM   4806 OW   HOH   773       2.336  32.274  44.930  1.00  0.00      WAT 
ATOM   4807 HW1  HOH   773       2.786  33.011  44.516  1.00  0.00      WAT 
ATOM   4808 HW2  HOH   773       2.058  31.722  44.199  1.00  0.00      WAT 
ATOM   4809 OW   HOH   774      14.242  26.347  42.940  1.00  0.00      WAT 
ATOM   4810 HW1  HOH   774      14.958  25.713  42.959  1.00  0.00      WAT 
ATOM   4811 HW2  HOH   774      13.883  26.329  43.828  1.00  0.00      WAT 
ATOM   4812 OW   HOH   775       8.329  23.771  49.434  1.00  0.00      WAT 
ATOM   4813 HW1  HOH   775       7.625  23.129  49.344  1.00  0.00      WAT 
ATOM   4814 HW2  HOH   775       8.483  24.084  48.543  1.00  0.00      WAT 
ATOM   4815 OW   HOH   776      16.814  23.245  40.993  1.00  0.00      WAT 
ATOM   4816 HW1  HOH   776      15.905  23.531  40.902  1.00  0.00      WAT 
ATOM   4817 HW2  HOH   776      17.097  23.610  41.832  1.00  0.00      WAT 
ATOM   4818 OW   HOH   777       3.162  22.247  47.702  1.00  0.00      WAT 
ATOM   4819 HW1  HOH   777       3.603  21.616  47.133  1.00  0.00      WAT 
ATOM   4820 HW2  HOH   777       2.451  21.750  48.105  1.00  0.00      WAT 
ATOM   4821 OW   HOH   778       7.589  28.566  44.701  1.00  0.00      WAT 
ATOM   4822 HW1  HOH   778       7.551  28.776  43.768  1.00  0.00      WAT 
ATOM   4823 HW2  HOH   778       8.523  28.569  44.910  1.00  0.00      WAT 
ATOM   4824 OW   HOH   779      13.957  29.007  45.682  1.00  0.00      WAT 
ATOM   4825 HW1  HOH   779      14.785  29.069  45.206  1.00  0.00      WAT 
ATOM   4826 HW2  HOH   779      13.493  28.283  45.262  1.00  0.00      WAT 
ATOM   4827 OW   HOH   780      17.271  30.992  46.973  1.00  0.00      WAT 
ATOM   4828 HW1  HOH   780      17.999  31.170  46.377  1.00  0.00      WAT 
ATOM   4829 HW2  HOH   780      16.752  30.325  46.524  1.00  0.00      WAT 
ATOM   4830 OW   HOH   781       6.219  14.758  40.846  1.00  0.00      WAT 
ATOM   4831 HW1  HOH   781       6.842  14.901  41.558  1.00  0.00      WAT 
ATOM   4832 HW2  HOH   781       6.065  13.813  40.848  1.00  0.00      WAT 
ATOM   4833 OW   HOH   782       9.419  26.349  33.006  1.00  0.00      WAT 
ATOM   4834 HW1  HOH   782       9.382  26.897  33.790  1.00  0.00      WAT 
ATOM   4835 HW2  HOH   782      10.032  25.649  33.232  1.00  0.00      WAT 
ATOM   4836 OW   HOH   783      16.820  22.352  33.202  1.00  0.00      WAT 
ATOM   4837 HW1  HOH   783      16.610  22.471  32.276  1.00  0.00      WAT 
ATOM   4838 HW2  HOH   783      17.527  22.975  33.370  1.00  0.00      WAT 
ATOM   4839 OW   HOH   784       4.500  29.514  34.671  1.00  0.00      WAT 
ATOM   4840 HW1  HOH   784       3.743  29.178  34.191  1.00  0.00      WAT 
ATOM   4841 HW2  HOH   784       4.300  30.439  34.816  1.00  0.00      WAT 
ATOM   4842 OW   HOH   785      17.636  27.654  46.552  1.00  0.00      WAT 
ATOM   4843 HW1  HOH   785      16.759  27.530  46.916  1.00  0.00      WAT 
ATOM   4844 HW2  HOH   785      17.519  28.310  45.865  1.00  0.00      WAT 
ATOM   4845 OW   HOH   786       7.093  29.660  35.835  1.00  0.00      WAT 
ATOM   4846 HW1  HOH   786       6.278  29.433  35.387  1.00  0.00      WAT 
ATOM   4847 HW2  HOH   786       7.391  30.460  35.400  1.00  0.00      WAT 
ATOM   4848 OW   HOH   787       9.226  18.270  45.473  1.00  0.00      WAT 
ATOM   4849 HW1  HOH   787       9.581  18.563  44.634  1.00  0.00      WAT 
ATOM   4850 HW2  HOH   787       9.759  17.511  45.707  1.00  0.00      WAT 
ATOM   4851 OW   HOH   788      10.234  32.931  43.773  1.00  0.00      WAT 
ATOM   4852 HW1  HOH   788       9.481  32.899  43.184  1.00  0.00      WAT 
ATOM   4853 HW2  HOH   788      10.670  33.756  43.561  1.00  0.00      WAT 
ATOM   4854 OW   HOH   789       3.872  17.477  49.185  1.00  0.00      WAT 
ATOM   4855 HW1  HOH   789       3.268  17.545  49.925  1.00  0.00      WAT 
ATOM   4856 HW2  HOH   789       3.634  16.655  48.756  1.00  0.00      WAT 
ATOM   4857 OW   HOH   790      12.026  19.692  35.298  1.00  0.00      WAT 
ATOM   4858 HW1  HOH   790      12.148  20.027  34.410  1.00  0.00      WAT 
ATOM   4859 HW2  HOH   790      11.096  19.474  35.346  1.00  0.00      WAT 
ATOM   4860 OW   HOH   791      12.721  20.409  32.083  1.00  0.00      WAT 
ATOM   4861 HW1  HOH   791      13.080  21.228  31.741  1.00  0.00      WAT 
ATOM   4862 HW2  HOH   791      11.779  20.567  32.145  1.00  0.00      WAT 
ATOM   4863 OW   HOH   792      13.939  22.459  41.846  1.00  0.00      WAT 
ATOM   4864 HW1  HOH   792      13.566  22.544  42.724  1.00  0.00      WAT 
ATOM   4865 HW2  HOH   792      13.578  23.200  41.360  1.00  0.00      WAT 
ATOM   4866 OW   HOH   793       2.038  30.151  40.623  1.00  0.00      WAT 
ATOM   4867 HW1  HOH   793       1.221  29.654  40.673  1.00  0.00      WAT 
ATOM   4868 HW2  HOH   793       1.959  30.810  41.313  1.00  0.00      WAT 
ATOM   4869 OW   HOH   794       5.432  28.923  50.792  1.00  0.00      WAT 
ATOM   4870 HW1  HOH   794       5.619  28.521  49.944  1.00  0.00      WAT 
ATOM   4871 HW2  HOH   794       5.778  29.812  50.718  1.00  0.00      WAT 
ATOM   4872 OW   HOH   795       9.667  24.452  46.961  1.00  0.00      WAT 
ATOM   4873 HW1  HOH   795       9.918  23.674  46.463  1.00  0.00      WAT 
ATOM   4874 HW2  HOH   795       9.355  25.069  46.299  1.00  0.00      WAT 
ATOM   4875 OW   HOH   796       3.692  19.158  46.886  1.00  0.00      WAT 
ATOM   4876 HW1  HOH   796       4.425  18.827  46.368  1.00  0.00      WAT 
ATOM   4877 HW2  HOH   796       3.632  18.556  47.628  1.00  0.00      WAT 
ATOM   4878 OW   HOH   797      13.288  25.923  45.580  1.00  0.00      WAT 
ATOM   4879 HW1  HOH   797      13.902  25.514  46.189  1.00  0.00      WAT 
ATOM   4880 HW2  HOH   797      12.528  26.144  46.118  1.00  0.00      WAT 
ATOM   4881 OW   HOH   798       2.156  17.019  44.558  1.00  0.00      WAT 
ATOM   4882 HW1  HOH   798       2.057  16.895  45.502  1.00  0.00      WAT 
ATOM   4883 HW2  HOH   798       1.282  17.266  44.256  1.00  0.00      WAT 
ATOM   4884 OW   HOH   799       6.063  20.628  39.884  1.00  0.00      WAT 
ATOM   4885 HW1  HOH   799       5.140  20.541  39.649  1.00  0.00      WAT 
ATOM   4886 HW2  HOH   799       6.358  21.407  39.413  1.00  0.00      WAT 
ATOM   4887 OW   HOH   800       5.428  25.238  37.060  1.00  0.00      WAT 
ATOM   4888 HW1  HOH   800       6.305  25.444  37.385  1.00  0.00      WAT 
ATOM   4889 HW2  HOH   800       5.565  24.980  36.149  1.00  0.00      WAT 
ATOM   4890 OW   HOH   801       3.835  23.224  38.348  1.00  0.00      WAT 
ATOM   4891 HW1  HOH   801       4.692  23.222  37.921  1.00  0.00      WAT 
ATOM   4892 HW2  HOH   801       3.672  24.145  38.553  1.00  0.00      WAT 
ATOM   4893 OW   HOH   802       3.576  21.936  35.752  1.00  0.00      WAT 
ATOM   4894 HW1  HOH   802       4.369  21.589  36.161  1.00  0.00      WAT 
ATOM   4895 HW2  HOH   802       3.373  22.724  36.256  1.00  0.00      WAT 
ATOM   4896 OW   HOH   803      16.575  20.349  34.946  1.00  0.00      WAT 
ATOM   4897 HW1  HOH   803      16.753  20.781  34.111  1.00  0.00      WAT 
ATOM   4898 HW2  HOH   803      15.781  19.839  34.787  1.00  0.00      WAT 
ATOM   4899 OW   HOH   804       2.483  22.437  44.141  1.00  0.00      WAT 
ATOM   4900 HW1  HOH   804       2.045  21.770  44.670  1.00  0.00      WAT 
ATOM   4901 HW2  HOH   804       2.042  22.399  43.293  1.00  0.00      WAT 
ATOM   4902 OW   HOH   805      -2.602  19.262  40.675  1.00  0.00      WAT 
ATOM   4903 HW1  HOH   805      -3.031  19.731  39.958  1.00  0.00      WAT 
ATOM   4904 HW2  HOH   805      -3.154  18.495  40.823  1.00  0.00      WAT 
ATOM   4905 OW   HOH   806      17.221  23.484  45.787  1.00  0.00      WAT 
ATOM   4906 HW1  HOH   806      16.305  23.316  45.564  1.00  0.00      WAT 
ATOM   4907 HW2  HOH   806      17.355  23.019  46.612  1.00  0.00      WAT 
ATOM   4908 OW   HOH   807      11.446  17.657  49.662  1.00  0.00      WAT 
ATOM   4909 HW1  HOH   807      11.718  18.516  49.341  1.00  0.00      WAT 
ATOM   4910 HW2  HOH   807      11.553  17.075  48.909  1.00  0.00      WAT 
ATOM   4911 OW   HOH   808       9.394  19.577  35.767  1.00  0.00      WAT 
ATOM   4912 HW1  HOH   808       8.831  19.963  35.096  1.00  0.00      WAT 
ATOM   4913 HW2  HOH   808       8.791  19.303  36.458  1.00  0.00      WAT 
ATOM   4914 OW   HOH   809       5.915  15.557  37.055  1.00  0.00      WAT 
ATOM   4915 HW1  HOH   809       6.208  16.161  37.738  1.00  0.00      WAT 
ATOM   4916 HW2  HOH   809       4.993  15.396  37.259  1.00  0.00      WAT 
ATOM   4917 OW   HOH   810       7.132  18.732  41.530  1.00  0.00      WAT 
ATOM   4918 HW1  HOH   810       6.546  19.306  41.039  1.00  0.00      WAT 
ATOM   4919 HW2  HOH   810       6.622  18.467  42.296  1.00  0.00      WAT 
ATOM   4920 OW   HOH   811      16.061  24.312  43.325  1.00  0.00      WAT 
ATOM   4921 HW1  HOH   811      15.636  23.466  43.466  1.00  0.00      WAT 
ATOM   4922 HW2  HOH   811      16.754  24.344  43.985  1.00  0.00      WAT 
ATOM   4923 OW   HOH   812      -0.453  18.315  32.507  1.00  0.00      WAT 
ATOM   4924 HW1  HOH   812      -1.288  18.776  32.431  1.00  0.00      WAT 
ATOM   4925 HW2  HOH   812       0.191  19.009  32.654  1.00  0.00      WAT 
ATOM   4926 OW   HOH   813       6.011  33.936  35.424  1.00  0.00      WAT 
ATOM   4927 HW1  HOH   813       5.393  33.218  35.288  1.00  0.00      WAT 
ATOM   4928 HW2  HOH   813       6.461  33.714  36.239  1.00  0.00      WAT 
ATOM   4929 OW   HOH   814       8.056  18.801  38.146  1.00  0.00      WAT 
ATOM   4930 HW1  HOH   814       8.918  19.106  38.432  1.00  0.00      WAT 
ATOM   4931 HW2  HOH   814       8.161  17.856  38.035  1.00  0.00      WAT 
ATOM   4932 OW   HOH   815       3.081  23.349  41.302  1.00  0.00      WAT 
ATOM   4933 HW1  HOH   815       3.844  22.855  41.604  1.00  0.00      WAT 
ATOM   4934 HW2  HOH   815       3.227  23.465  40.363  1.00  0.00      WAT 
ATOM   4935 OW   HOH   816      -2.488  22.902  37.259  1.00  0.00      WAT 
ATOM   4936 HW1  HOH   816      -2.112  23.541  37.865  1.00  0.00      WAT 
ATOM   4937 HW2  HOH   816      -3.027  23.424  36.665  1.00  0.00      WAT 
ATOM   4938 OW   HOH   817       1.768  20.557  41.661  1.00  0.00      WAT 
ATOM   4939 HW1  HOH   817       1.258  19.861  41.246  1.00  0.00      WAT 
ATOM   4940 HW2  HOH   817       1.674  21.306  41.073  1.00  0.00      WAT 
ATOM   4941 OW   HOH   818       5.020  25.626  43.941  1.00  0.00      WAT 
ATOM   4942 HW1  HOH   818       4.434  25.124  44.507  1.00  0.00      WAT 
ATOM   4943 HW2  HOH   818       4.439  26.040  43.302  1.00  0.00      WAT 
ATOM   4944 OW   HOH   819       5.833  21.445  46.560  1.00  0.00      WAT 
ATOM   4945 HW1  HOH   819       6.117  21.753  45.700  1.00  0.00      WAT 
ATOM   4946 HW2  HOH   819       6.050  20.513  46.566  1.00  0.00      WAT 
ATOM   4947 OW   HOH   820      18.094  21.459  37.042  1.00  0.00      WAT 
ATOM   4948 HW1  HOH   820      17.606  20.871  36.466  1.00  0.00      WAT 
ATOM   4949 HW2  HOH   820      18.778  21.828  36.482  1.00  0.00      WAT 
ATOM   4950 OW   HOH   821      11.114  26.941  40.310  1.00  0.00      WAT 
ATOM   4951 HW1  HOH   821      10.486  27.450  39.797  1.00  0.00      WAT 
ATOM   4952 HW2  HOH   821      11.800  27.569  40.539  1.00  0.00      WAT 
ATOM   4953 OW   HOH   822      13.998  20.566  39.345  1.00  0.00      WAT 
ATOM   4954 HW1  HOH   822      14.913  20.653  39.079  1.00  0.00      WAT 
ATOM   4955 HW2  HOH   822      13.844  21.316  39.920  1.00  0.00      WAT 
ATOM   4956 OW   HOH   823      10.331  22.186  39.221  1.00  0.00      WAT 
ATOM   4957 HW1  HOH   823      10.060  23.104  39.189  1.00  0.00      WAT 
ATOM   4958 HW2  HOH   823      10.873  22.068  38.441  1.00  0.00      WAT 
ATOM   4959 OW   HOH   824      13.001  23.858  35.746  1.00  0.00      WAT 
ATOM   4960 HW1  HOH   824      12.748  23.055  36.201  1.00  0.00      WAT 
ATOM   4961 HW2  HOH   824      13.891  23.689  35.438  1.00  0.00      WAT 
ATOM   4962 OW   HOH   825       9.591  18.642  42.863  1.00  0.00      WAT 
ATOM   4963 HW1  HOH   825       9.720  19.590  42.907  1.00  0.00      WAT 
ATOM   4964 HW2  HOH   825       8.793  18.534  42.346  1.00  0.00      WAT 
ATOM   4965 OW   HOH   826       2.973  26.136  41.858  1.00  0.00      WAT 
ATOM   4966 HW1  HOH   826       2.831  25.195  41.959  1.00  0.00      WAT 
ATOM   4967 HW2  HOH   826       2.897  26.289  40.916  1.00  0.00      WAT 
ATOM   4968 OW   HOH   827       3.257  24.220  46.042  1.00  0.00      WAT 
ATOM   4969 HW1  HOH   827       2.913  23.728  45.296  1.00  0.00      WAT 
ATOM   4970 HW2  HOH   827       3.342  23.570  46.739  1.00  0.00      WAT 
ATOM   4971 OW   HOH   828      -0.482  26.495  42.525  1.00  0.00      WAT 
ATOM   4972 HW1  HOH   828      -1.304  26.408  42.043  1.00  0.00      WAT 
ATOM   4973 HW2  HOH   828      -0.094  25.620  42.497  1.00  0.00      WAT 
ATOM   4974 OW   HOH   829      -4.123  23.269  41.324  1.00  0.00      WAT 
ATOM   4975 HW1  HOH   829      -3.698  24.095  41.553  1.00  0.00      WAT 
ATOM   4976 HW2  HOH   829      -3.399  22.664  41.160  1.00  0.00      WAT 
ATOM   4977 OW   HOH   830       8.302  26.022  36.893  1.00  0.00      WAT 
ATOM   4978 HW1  HOH   830       8.328  25.239  36.344  1.00  0.00      WAT 
ATOM   4979 HW2  HOH   830       8.706  26.704  36.357  1.00  0.00      WAT 
ATOM   4980 OW   HOH   831       7.011  23.191  35.566  1.00  0.00      WAT 
ATOM   4981 HW1  HOH   831       7.938  23.324  35.364  1.00  0.00      WAT 
ATOM   4982 HW2  HOH   831       6.723  22.527  34.939  1.00  0.00      WAT 
ATOM   4983 OW   HOH   832       7.201  25.506  45.361  1.00  0.00      WAT 
ATOM   4984 HW1  HOH   832       7.105  26.414  45.648  1.00  0.00      WAT 
ATOM   4985 HW2  HOH   832       6.423  25.339  44.828  1.00  0.00      WAT 
ATOM   4986 OW   HOH   833      12.392  34.308  42.811  1.00  0.00      WAT 
ATOM   4987 HW1  HOH   833      12.714  33.992  41.966  1.00  0.00      WAT 
ATOM   4988 HW2  HOH   833      12.958  33.885  43.456  1.00  0.00      WAT 
ATOM   4989 OW   HOH   834      15.473  23.363  35.383  1.00  0.00      WAT 
ATOM   4990 HW1  HOH   834      15.955  22.813  34.765  1.00  0.00      WAT 
ATOM   4991 HW2  HOH   834      16.149  23.735  35.949  1.00  0.00      WAT 
ATOM   4992 OW   HOH   835      16.539  20.833  42.592  1.00  0.00      WAT 
ATOM   4993 HW1  HOH   835      15.909  21.427  42.184  1.00  0.00      WAT 
ATOM   4994 HW2  HOH   835      17.348  20.966  42.097  1.00  0.00      WAT 
ATOM   4995 OW   HOH   836       6.004  24.834  39.958  1.00  0.00      WAT 
ATOM   4996 HW1  HOH   836       5.430  25.411  39.454  1.00  0.00      WAT 
ATOM   4997 HW2  HOH   836       6.349  24.216  39.313  1.00  0.00      WAT 
ATOM   4998 OW   HOH   837      11.717  25.122  48.514  1.00  0.00      WAT 
ATOM   4999 HW1  HOH   837      10.937  24.973  47.979  1.00  0.00      WAT 
ATOM   5000 HW2  HOH   837      11.414  25.011  49.415  1.00  0.00      WAT 
ATOM   5001 OW   HOH   838       9.269  28.324  49.316  1.00  0.00      WAT 
ATOM   5002 HW1  HOH   838       9.573  27.991  50.160  1.00  0.00      WAT 
ATOM   5003 HW2  HOH   838       8.504  27.786  49.109  1.00  0.00      WAT 
ATOM   5004 OW   HOH   839       9.753  24.787  38.977  1.00  0.00      WAT 
ATOM   5005 HW1  HOH   839       9.341  25.330  38.304  1.00  0.00      WAT 
ATOM   5006 HW2  HOH   839      10.154  25.415  39.579  1.00  0.00      WAT 
ATOM   5007 OW   HOH   840       8.511  29.400  42.140  1.00  0.00      WAT 
ATOM   5008 HW1  HOH   840       9.255  29.597  42.709  1.00  0.00      WAT 
ATOM   5009 HW2  HOH   840       8.905  29.207  41.289  1.00  0.00      WAT 
ATOM   5010 OW   HOH   841      10.286  34.377  37.304  1.00  0.00      WAT 
ATOM   5011 HW1  HOH   841      10.347  33.783  36.556  1.00  0.00      WAT 
ATOM   5012 HW2  HOH   841      11.191  34.482  37.600  1.00  0.00      WAT 
ATOM   5013 OW   HOH   842      12.132  20.773  47.400  1.00  0.00      WAT 
ATOM   5014 HW1  HOH   842      11.553  21.046  46.689  1.00  0.00      WAT 
ATOM   5015 HW2  HOH   842      12.459  19.916  47.128  1.00  0.00      WAT 
ATOM   5016 OW   HOH   843      10.279  19.624  39.565  1.00  0.00      WAT 
ATOM   5017 HW1  HOH   843       9.648  19.758  40.273  1.00  0.00      WAT 
ATOM   5018 HW2  HOH   843      10.489  20.507  39.261  1.00  0.00      WAT 
ATOM   5019 OW   HOH   844       3.234  14.880  37.175  1.00  0.00      WAT 
ATOM   5020 HW1  HOH   844       2.814  15.353  37.893  1.00  0.00      WAT 
ATOM   5021 HW2  HOH   844       2.963  13.970  37.298  1.00  0.00      WAT 
ATOM   5022 OW   HOH   845       9.267  17.356  32.592  1.00  0.00      WAT 
ATOM   5023 HW1  HOH   845      10.126  16.982  32.395  1.00  0.00      WAT 
ATOM   5024 HW2  HOH   845       8.826  16.682  33.108  1.00  0.00      WAT 
ATOM   5025 OW   HOH   846      14.643  31.965  54.860  1.00  0.00      WAT 
ATOM   5026 HW1  HOH   846      14.545  32.752  54.324  1.00  0.00      WAT 
ATOM   5027 HW2  HOH   846      13.840  31.468  54.704  1.00  0.00      WAT 
ATOM   5028 OW   HOH   847      10.390  28.538  44.956  1.00  0.00      WAT 
ATOM   5029 HW1  HOH   847      10.943  28.362  45.717  1.00  0.00      WAT 
ATOM   5030 HW2  HOH   847      10.582  27.822  44.351  1.00  0.00      WAT 
ATOM   5031 OW   HOH   848       5.606  20.308  36.967  1.00  0.00      WAT 
ATOM   5032 HW1  HOH   848       6.313  19.897  37.463  1.00  0.00      WAT 
ATOM   5033 HW2  HOH   848       5.188  19.584  36.501  1.00  0.00      WAT 
ATOM   5034 OW   HOH   849      -2.000  18.629  48.007  1.00  0.00      WAT 
ATOM   5035 HW1  HOH   849      -2.111  19.265  47.301  1.00  0.00      WAT 
ATOM   5036 HW2  HOH   849      -1.122  18.800  48.349  1.00  0.00      WAT 
ATOM   5037 OW   HOH   850      17.300  22.878  49.411  1.00  0.00      WAT 
ATOM   5038 HW1  HOH   850      16.992  22.249  50.064  1.00  0.00      WAT 
ATOM   5039 HW2  HOH   850      17.045  23.731  49.761  1.00  0.00      WAT 
ATOM   5040 OW   HOH   851       9.165  28.519  39.017  1.00  0.00      WAT 
ATOM   5041 HW1  HOH   851       8.511  29.182  38.794  1.00  0.00      WAT 
ATOM   5042 HW2  HOH   851       8.680  27.694  39.015  1.00  0.00      WAT 
ATOM   5043 OW   HOH   852       3.639  18.744  39.070  1.00  0.00      WAT 
ATOM   5044 HW1  HOH   852       4.364  18.345  39.552  1.00  0.00      WAT 
ATOM   5045 HW2  HOH   852       4.051  19.137  38.300  1.00  0.00      WAT 
ATOM   5046 OW   HOH   853       7.513  25.782  42.036  1.00  0.00      WAT 
ATOM   5047 HW1  HOH   853       7.122  25.416  41.243  1.00  0.00      WAT 
ATOM   5048 HW2  HOH   853       6.793  25.814  42.665  1.00  0.00      WAT 
ATOM   5049 OW   HOH   854       1.142  29.580  56.607  1.00  0.00      WAT 
ATOM   5050 HW1  HOH   854       1.120  30.171  55.855  1.00  0.00      WAT 
ATOM   5051 HW2  HOH   854       2.030  29.664  56.953  1.00  0.00      WAT 
ATOM   5052 OW   HOH   855      14.806  34.100  57.876  1.00  0.00      WAT 
ATOM   5053 HW1  HOH   855      15.701  33.764  57.827  1.00  0.00      WAT 
ATOM   5054 HW2  HOH   855      14.578  34.041  58.804  1.00  0.00      WAT 
ATOM   5055 OW   HOH   856       5.688  26.617  52.205  1.00  0.00      WAT 
ATOM   5056 HW1  HOH   856       6.534  26.317  51.873  1.00  0.00      WAT 
ATOM   5057 HW2  HOH   856       5.655  27.545  51.973  1.00  0.00      WAT 
ATOM   5058 OW   HOH   857      17.025  34.376  52.420  1.00  0.00      WAT 
ATOM   5059 HW1  HOH   857      17.958  34.584  52.363  1.00  0.00      WAT 
ATOM   5060 HW2  HOH   857      16.894  34.113  53.331  1.00  0.00      WAT 
ATOM   5061 OW   HOH   858      11.654  27.669  47.463  1.00  0.00      WAT 
ATOM   5062 HW1  HOH   858      10.930  27.871  48.055  1.00  0.00      WAT 
ATOM   5063 HW2  HOH   858      11.981  26.822  47.765  1.00  0.00      WAT 
ATOM   5064 OW   HOH   859      19.233  29.893  57.082  1.00  0.00      WAT 
ATOM   5065 HW1  HOH   859      19.261  30.420  56.283  1.00  0.00      WAT 
ATOM   5066 HW2  HOH   859      19.350  30.526  57.790  1.00  0.00      WAT 
ATOM   5067 OW   HOH   860       2.680  29.780  60.287  1.00  0.00      WAT 
ATOM   5068 HW1  HOH   860       2.187  30.534  59.964  1.00  0.00      WAT 
ATOM   5069 HW2  HOH   860       3.584  29.957  60.028  1.00  0.00      WAT 
ATOM   5070 OW   HOH   861      10.203  27.593  63.093  1.00  0.00      WAT 
ATOM   5071 HW1  HOH   861       9.585  27.337  63.777  1.00  0.00      WAT 
ATOM   5072 HW2  HOH   861      10.061  28.534  62.982  1.00  0.00      WAT 
ATOM   5073 OW   HOH   862      12.497  34.034  56.228  1.00  0.00      WAT 
ATOM   5074 HW1  HOH   862      12.892  33.928  55.362  1.00  0.00      WAT 
ATOM   5075 HW2  HOH   862      13.240  34.051  56.830  1.00  0.00      WAT 
ATOM   5076 OW   HOH   863       8.698  31.840  57.694  1.00  0.00      WAT 
ATOM   5077 HW1  HOH   863       8.329  32.715  57.819  1.00  0.00      WAT 
ATOM   5078 HW2  HOH   863       9.188  31.902  56.874  1.00  0.00      WAT 
ATOM   5079 OW   HOH   864      13.278  23.333  58.607  1.00  0.00      WAT 
ATOM   5080 HW1  HOH   864      13.319  23.610  59.522  1.00  0.00      WAT 
ATOM   5081 HW2  HOH   864      13.805  23.979  58.137  1.00  0.00      WAT 
ATOM   5082 OW   HOH   865      10.317  20.155  58.178  1.00  0.00      WAT 
ATOM   5083 HW1  HOH   865      10.121  19.218  58.161  1.00  0.00      WAT 
ATOM   5084 HW2  HOH   865       9.555  20.566  57.770  1.00  0.00      WAT 
ATOM   5085 OW   HOH   866      21.818  19.014  59.025  1.00  0.00      WAT 
ATOM   5086 HW1  HOH   866      21.338  19.737  58.622  1.00  0.00      WAT 
ATOM   5087 HW2  HOH   866      21.995  18.412  58.302  1.00  0.00      WAT 
ATOM   5088 OW   HOH   867      17.765  18.468  61.028  1.00  0.00      WAT 
ATOM   5089 HW1  HOH   867      17.375  17.838  61.632  1.00  0.00      WAT 
ATOM   5090 HW2  HOH   867      18.709  18.360  61.145  1.00  0.00      WAT 
ATOM   5091 OW   HOH   868       9.733  24.774  57.831  1.00  0.00      WAT 
ATOM   5092 HW1  HOH   868       9.937  24.823  58.765  1.00  0.00      WAT 
ATOM   5093 HW2  HOH   868      10.203  25.513  57.444  1.00  0.00      WAT 
ATOM   5094 OW   HOH   869      14.923  28.228  54.504  1.00  0.00      WAT 
ATOM   5095 HW1  HOH   869      15.542  28.941  54.660  1.00  0.00      WAT 
ATOM   5096 HW2  HOH   869      14.316  28.576  53.852  1.00  0.00      WAT 
ATOM   5097 OW   HOH   870      13.625  19.974  53.018  1.00  0.00      WAT 
ATOM   5098 HW1  HOH   870      13.477  20.638  53.691  1.00  0.00      WAT 
ATOM   5099 HW2  HOH   870      14.562  20.030  52.828  1.00  0.00      WAT 
ATOM   5100 OW   HOH   871      16.352  27.661  57.840  1.00  0.00      WAT 
ATOM   5101 HW1  HOH   871      16.148  27.994  58.715  1.00  0.00      WAT 
ATOM   5102 HW2  HOH   871      16.118  28.378  57.251  1.00  0.00      WAT 
ATOM   5103 OW   HOH   872      11.172  26.780  56.919  1.00  0.00      WAT 
ATOM   5104 HW1  HOH   872      11.682  27.558  57.148  1.00  0.00      WAT 
ATOM   5105 HW2  HOH   872      11.598  26.437  56.134  1.00  0.00      WAT 
ATOM   5106 OW   HOH   873       4.610  23.974  57.539  1.00  0.00      WAT 
ATOM   5107 HW1  HOH   873       3.789  24.108  58.012  1.00  0.00      WAT 
ATOM   5108 HW2  HOH   873       4.441  23.219  56.976  1.00  0.00      WAT 
ATOM   5109 OW   HOH   874       7.019  28.034  54.664  1.00  0.00      WAT 
ATOM   5110 HW1  HOH   874       6.392  28.727  54.456  1.00  0.00      WAT 
ATOM   5111 HW2  HOH   874       7.748  28.182  54.061  1.00  0.00      WAT 
ATOM   5112 OW   HOH   875      16.158  30.198  56.206  1.00  0.00      WAT 
ATOM   5113 HW1  HOH   875      16.973  30.661  56.011  1.00  0.00      WAT 
ATOM   5114 HW2  HOH   875      15.470  30.770  55.866  1.00  0.00      WAT 
ATOM   5115 OW   HOH   876      17.393  33.762  55.195  1.00  0.00      WAT 
ATOM   5116 HW1  HOH   876      17.985  34.480  55.420  1.00  0.00      WAT 
ATOM   5117 HW2  HOH   876      16.952  33.549  56.018  1.00  0.00      WAT 
ATOM   5118 OW   HOH   877      11.832  25.353  54.632  1.00  0.00      WAT 
ATOM   5119 HW1  HOH   877      11.334  25.203  53.828  1.00  0.00      WAT 
ATOM   5120 HW2  HOH   877      12.327  24.544  54.761  1.00  0.00      WAT 
ATOM   5121 OW   HOH   878      20.591  21.363  57.976  1.00  0.00      WAT 
ATOM   5122 HW1  HOH   878      20.512  22.209  57.535  1.00  0.00      WAT 
ATOM   5123 HW2  HOH   878      19.740  21.230  58.394  1.00  0.00      WAT 
ATOM   5124 OW   HOH   879       5.504  19.524  49.948  1.00  0.00      WAT 
ATOM   5125 HW1  HOH   879       5.595  20.318  49.422  1.00  0.00      WAT 
ATOM   5126 HW2  HOH   879       5.126  18.881  49.349  1.00  0.00      WAT 
ATOM   5127 OW   HOH   880      16.459  23.944  61.829  1.00  0.00      WAT 
ATOM   5128 HW1  HOH   880      16.092  23.062  61.761  1.00  0.00      WAT 
ATOM   5129 HW2  HOH   880      17.013  23.914  62.609  1.00  0.00      WAT 
ATOM   5130 OW   HOH   881       0.852  18.749  48.254  1.00  0.00      WAT 
ATOM   5131 HW1  HOH   881       0.604  19.549  47.791  1.00  0.00      WAT 
ATOM   5132 HW2  HOH   881       1.216  19.056  49.084  1.00  0.00      WAT 
ATOM   5133 OW   HOH   882      10.345  24.472  60.547  1.00  0.00      WAT 
ATOM   5134 HW1  HOH   882      10.447  24.919  61.387  1.00  0.00      WAT 
ATOM   5135 HW2  HOH   882       9.409  24.532  60.357  1.00  0.00      WAT 
ATOM   5136 OW   HOH   883       6.565  31.351  50.743  1.00  0.00      WAT 
ATOM   5137 HW1  HOH   883       7.486  31.094  50.766  1.00  0.00      WAT 
ATOM   5138 HW2  HOH   883       6.516  32.008  50.049  1.00  0.00      WAT 
ATOM   5139 OW   HOH   884       8.079  25.538  51.662  1.00  0.00      WAT 
ATOM   5140 HW1  HOH   884       8.013  25.135  52.527  1.00  0.00      WAT 
ATOM   5141 HW2  HOH   884       8.388  24.834  51.092  1.00  0.00      WAT 
ATOM   5142 OW   HOH   885       3.501  25.877  63.387  1.00  0.00      WAT 
ATOM   5143 HW1  HOH   885       3.539  25.547  62.489  1.00  0.00      WAT 
ATOM   5144 HW2  HOH   885       2.937  25.256  63.847  1.00  0.00      WAT 
ATOM   5145 OW   HOH   886      15.920  31.488  51.863  1.00  0.00      WAT 
ATOM   5146 HW1  HOH   886      16.404  32.301  51.720  1.00  0.00      WAT 
ATOM   5147 HW2  HOH   886      15.006  31.720  51.694  1.00  0.00      WAT 
ATOM   5148 OW   HOH   887      13.774  24.471  61.027  1.00  0.00      WAT 
ATOM   5149 HW1  HOH   887      13.247  25.162  61.429  1.00  0.00      WAT 
ATOM   5150 HW2  HOH   887      14.668  24.653  61.317  1.00  0.00      WAT 
ATOM   5151 OW   HOH   888      19.821  27.851  59.071  1.00  0.00      WAT 
ATOM   5152 HW1  HOH   888      18.942  27.472  59.058  1.00  0.00      WAT 
ATOM   5153 HW2  HOH   888      19.822  28.478  58.348  1.00  0.00      WAT 
ATOM   5154 OW   HOH   889       8.245  24.055  63.901  1.00  0.00      WAT 
ATOM   5155 HW1  HOH   889       8.306  24.997  63.748  1.00  0.00      WAT 
ATOM   5156 HW2  HOH   889       8.657  23.923  64.755  1.00  0.00      WAT 
ATOM   5157 OW   HOH   890       5.867  27.490  59.221  1.00  0.00      WAT 
ATOM   5158 HW1  HOH   890       5.323  27.251  58.471  1.00  0.00      WAT 
ATOM   5159 HW2  HOH   890       6.150  28.385  59.037  1.00  0.00      WAT 
ATOM   5160 OW   HOH   891      16.969  27.847  60.838  1.00  0.00      WAT 
ATOM   5161 HW1  HOH   891      17.585  27.502  61.485  1.00  0.00      WAT 
ATOM   5162 HW2  HOH   891      16.274  28.248  61.360  1.00  0.00      WAT 
ATOM   5163 OW   HOH   892      12.908  31.106  60.384  1.00  0.00      WAT 
ATOM   5164 HW1  HOH   892      12.660  30.185  60.459  1.00  0.00      WAT 
ATOM   5165 HW2  HOH   892      12.550  31.383  59.540  1.00  0.00      WAT 
ATOM   5166 OW   HOH   893      14.922  29.622  61.854  1.00  0.00      WAT 
ATOM   5167 HW1  HOH   893      13.967  29.556  61.861  1.00  0.00      WAT 
ATOM   5168 HW2  HOH   893      15.126  30.053  61.024  1.00  0.00      WAT 
ATOM   5169 OW   HOH   894      18.070  30.504  62.370  1.00  0.00      WAT 
ATOM   5170 HW1  HOH   894      18.802  29.939  62.123  1.00  0.00      WAT 
ATOM   5171 HW2  HOH   894      17.469  30.458  61.626  1.00  0.00      WAT 
ATOM   5172 OW   HOH   895       8.301  21.106  56.423  1.00  0.00      WAT 
ATOM   5173 HW1  HOH   895       8.034  22.005  56.230  1.00  0.00      WAT 
ATOM   5174 HW2  HOH   895       7.735  20.565  55.873  1.00  0.00      WAT 
ATOM   5175 OW   HOH   896       3.001  28.089  52.133  1.00  0.00      WAT 
ATOM   5176 HW1  HOH   896       3.806  28.132  51.617  1.00  0.00      WAT 
ATOM   5177 HW2  HOH   896       2.306  27.979  51.484  1.00  0.00      WAT 
ATOM   5178 OW   HOH   897      18.446  27.814  49.350  1.00  0.00      WAT 
ATOM   5179 HW1  HOH   897      18.332  28.508  48.701  1.00  0.00      WAT 
ATOM   5180 HW2  HOH   897      17.924  28.099  50.101  1.00  0.00      WAT 
ATOM   5181 OW   HOH   898       4.677  29.682  54.003  1.00  0.00      WAT 
ATOM   5182 HW1  HOH   898       3.874  29.182  53.860  1.00  0.00      WAT 
ATOM   5183 HW2  HOH   898       4.426  30.365  54.624  1.00  0.00      WAT 
ATOM   5184 OW   HOH   899      15.758  37.122  59.115  1.00  0.00      WAT 
ATOM   5185 HW1  HOH   899      15.669  36.245  58.741  1.00  0.00      WAT 
ATOM   5186 HW2  HOH   899      15.176  37.118  59.875  1.00  0.00      WAT 
ATOM   5187 OW   HOH   900      21.011  30.186  61.319  1.00  0.00      WAT 
ATOM   5188 HW1  HOH   900      21.333  30.181  62.220  1.00  0.00      WAT 
ATOM   5189 HW2  HOH   900      21.749  29.866  60.799  1.00  0.00      WAT 
ATOM   5190 OW   HOH   901       5.783  32.267  55.673  1.00  0.00      WAT 
ATOM   5191 HW1  HOH   901       5.848  32.270  56.628  1.00  0.00      WAT
[truncated: 1,414,264 more chars]
