# Supplementary material for: OpenMM 7: Rapid development of high performance algorithms for molecular dynamics
Source: PLoS Comput Biol. 2017 Jul 26;13(7):e1005659. doi: 10.1371/journal.pcbi.1005659 (PMC5549999; doi:10.1371/journal.pcbi.1005659)
Supplement: S1 Supporting Information — (ZIP) [file pcbi.1005659.s001.zip › SI/Benchmarks/energyBenchmarks.py]

from __future__ import print_function
from simtk.openmm import *
from simtk.openmm.app import *
from simtk.unit import *
from copy import deepcopy
from scipy.stats import linregress

def runOneTest(system, integrator, positions, properties):
    """Perform a single benchmarking simulation."""
    
    integrator = deepcopy(integrator)
    platform = Platform.getPlatformByName('CUDA')
    context = Context(system, integrator, platform, properties)
    context.setPositions(positions)
    context.setVelocitiesToTemperature(300*kelvin)
    times = []
    energies = []
    for i in range(1000):
        integrator.step(500)
        state = context.getState(getEnergy=True)
        times.append(state.getTime().value_in_unit(picoseconds))
        energies.append((state.getPotentialEnergy()+state.getKineticEnergy()).value_in_unit(kilojoules_per_mole))
    print('slope: %g kJ/mol/ps' % linregress(times, energies)[0])

dhfr = PDBFile('dhfr.pdb')
amber = ForceField('amber99sbildn.xml', 'tip3p.xml')
system = amber.createSystem(dhfr.topology, nonbondedMethod=PME, ewaldErrorTolerance=1e-5, constraints=HBonds)
for force in system.getForces():
    if isinstance(force, NonbondedForce):
        force.setUseSwitchingFunction(True)
        force.setSwitchingDistance(force.getCutoffDistance()*0.9)
integrator = VerletIntegrator(0.002*picoseconds)
integrator.setConstraintTolerance(1e-6)
for precision in ('single', 'mixed', 'double'):
    print('Precision:', precision)
    for i in range(10):
        print('trial', i+1)
        runOneTest(system, integrator, dhfr.positions, {'CudaPrecision':precision})
