# Supplementary material for: OpenMM 7: Rapid development of high performance algorithms for molecular dynamics
Source: PLoS Comput Biol. 2017 Jul 26;13(7):e1005659. doi: 10.1371/journal.pcbi.1005659 (PMC5549999; doi:10.1371/journal.pcbi.1005659)
Supplement: S1 Supporting Information — (ZIP) [file pcbi.1005659.s001.zip › SI/Benchmarks/mtor.pdb]

REMARK   1 CREATED WITH OPENMM 6.3, 2015-08-04
CRYST1  126.025  126.025  126.025  90.00  90.00  90.00 P 1           1 
ATOM      1  N   ASP A1376      66.163 -14.658  48.412  1.00  0.00           N  
ATOM      2  H   ASP A1376      66.804 -15.426  48.274  1.00  0.00           H  
ATOM      3  H2  ASP A1376      65.928 -14.603  49.393  1.00  0.00           H  
ATOM      4  H3  ASP A1376      65.311 -14.850  47.905  1.00  0.00           H  
ATOM      5  CA  ASP A1376      66.721 -13.377  47.942  1.00  0.00           C  
ATOM      6  HA  ASP A1376      67.609 -13.117  48.518  1.00  0.00           H  
ATOM      7  CB  ASP A1376      67.117 -13.519  46.465  1.00  0.00           C  
ATOM      8  HB2 ASP A1376      66.237 -13.809  45.890  1.00  0.00           H  
ATOM      9  HB3 ASP A1376      67.844 -14.327  46.388  1.00  0.00           H  
ATOM     10  CG  ASP A1376      67.721 -12.266  45.833  1.00  0.00           C  
ATOM     11  OD1 ASP A1376      67.810 -11.232  46.528  1.00  0.00           O  
ATOM     12  OD2 ASP A1376      68.113 -12.337  44.647  1.00  0.00           O  
ATOM     13  C   ASP A1376      65.679 -12.285  48.168  1.00  0.00           C  
ATOM     14  O   ASP A1376      64.582 -12.408  47.630  1.00  0.00           O  
ATOM     15  N   ASP A1377      65.979 -11.250  48.961  1.00  0.00           N  
ATOM     16  H   ASP A1377      66.885 -11.204  49.406  1.00  0.00           H  
ATOM     17  CA  ASP A1377      65.078 -10.125  49.225  1.00  0.00           C  
ATOM     18  HA  ASP A1377      64.103 -10.550  49.462  1.00  0.00           H  
ATOM     19  CB  ASP A1377      65.517  -9.325  50.462  1.00  0.00           C  
ATOM     20  HB2 ASP A1377      64.677  -8.710  50.784  1.00  0.00           H  
ATOM     21  HB3 ASP A1377      66.318  -8.650  50.161  1.00  0.00           H  
ATOM     22  CG  ASP A1377      66.021 -10.132  51.659  1.00  0.00           C  
ATOM     23  OD1 ASP A1377      65.293 -10.249  52.674  1.00  0.00           O  
ATOM     24  OD2 ASP A1377      67.187 -10.590  51.593  1.00  0.00           O  
ATOM     25  C   ASP A1377      64.842  -9.189  48.027  1.00  0.00           C  
ATOM     26  O   ASP A1377      64.125  -8.196  48.148  1.00  0.00           O  
ATOM     27  N   ASN A1378      65.426  -9.475  46.857  1.00  0.00           N  
ATOM     28  H   ASN A1378      66.103 -10.225  46.842  1.00  0.00           H  
ATOM     29  CA  ASN A1378      65.122  -8.817  45.588  1.00  0.00           C  
ATOM     30  HA  ASN A1378      64.750  -7.813  45.791  1.00  0.00           H  
ATOM     31  CB  ASN A1378      66.408  -8.690  44.761  1.00  0.00           C  
ATOM     32  HB2 ASN A1378      66.179  -8.190  43.819  1.00  0.00           H  
ATOM     33  HB3 ASN A1378      66.793  -9.681  44.524  1.00  0.00           H  
ATOM     34  CG  ASN A1378      67.497  -7.884  45.449  1.00  0.00           C  
ATOM     35  OD1 ASN A1378      67.555  -6.662  45.353  1.00  0.00           O  
ATOM     36  ND2 ASN A1378      68.395  -8.532  46.171  1.00  0.00           N  
ATOM     37 HD21 ASN A1378      68.318  -9.534  46.264  1.00  0.00           H  
ATOM     38 HD22 ASN A1378      69.137  -8.001  46.605  1.00  0.00           H  
ATOM     39  C   ASN A1378      64.017  -9.513  44.778  1.00  0.00           C  
ATOM     40  O   ASN A1378      63.604  -8.992  43.741  1.00  0.00           O  
ATOM     41  N   GLY A1379      63.548 -10.694  45.194  1.00  0.00           N  
ATOM     42  H   GLY A1379      63.888 -11.067  46.069  1.00  0.00           H  
ATOM     43  CA  GLY A1379      62.542 -11.469  44.477  1.00  0.00           C  
ATOM     44  HA2 GLY A1379      62.741 -11.410  43.407  1.00  0.00           H  
ATOM     45  HA3 GLY A1379      62.618 -12.516  44.772  1.00  0.00           H  
ATOM     46  C   GLY A1379      61.109 -11.008  44.733  1.00  0.00           C  
ATOM     47  O   GLY A1379      60.713 -10.817  45.880  1.00  0.00           O  
ATOM     48  N   ILE A1380      60.306 -10.882  43.671  1.00  0.00           N  
ATOM     49  H   ILE A1380      60.691 -11.069  42.756  1.00  0.00           H  
ATOM     50  CA  ILE A1380      58.895 -10.500  43.752  1.00  0.00           C  
ATOM     51  HA  ILE A1380      58.761  -9.853  44.620  1.00  0.00           H  
ATOM     52  CB  ILE A1380      58.496  -9.693  42.503  1.00  0.00           C  
ATOM     53  HB  ILE A1380      58.560 -10.358  41.642  1.00  0.00           H  
ATOM     54  CG1 ILE A1380      59.433  -8.505  42.221  1.00  0.00           C  
ATOM     55 HG12 ILE A1380      60.431  -8.880  41.995  1.00  0.00           H  
ATOM     56 HG13 ILE A1380      59.087  -7.990  41.325  1.00  0.00           H  
ATOM     57  CG2 ILE A1380      57.050  -9.190  42.568  1.00  0.00           C  
ATOM     58 HG21 ILE A1380      56.356 -10.029  42.514  1.00  0.00           H  
ATOM     59 HG22 ILE A1380      56.873  -8.653  43.501  1.00  0.00           H  
ATOM     60 HG23 ILE A1380      56.837  -8.533  41.725  1.00  0.00           H  
ATOM     61  CD1 ILE A1380      59.563  -7.471  43.343  1.00  0.00           C  
ATOM     62 HD11 ILE A1380      58.592  -7.034  43.576  1.00  0.00           H  
ATOM     63 HD12 ILE A1380      59.981  -7.932  44.238  1.00  0.00           H  
ATOM     64 HD13 ILE A1380      60.235  -6.675  43.021  1.00  0.00           H  
ATOM     65  C   ILE A1380      57.991 -11.713  43.994  1.00  0.00           C  
ATOM     66  O   ILE A1380      56.883 -11.576  44.506  1.00  0.00           O  
ATOM     67  N   VAL A1381      58.470 -12.921  43.679  1.00  0.00           N  
ATOM     68  H   VAL A1381      59.400 -12.959  43.287  1.00  0.00           H  
ATOM     69  CA  VAL A1381      57.840 -14.198  44.011  1.00  0.00           C  
ATOM     70  HA  VAL A1381      57.113 -14.034  44.807  1.00  0.00           H  
ATOM     71  CB  VAL A1381      57.107 -14.809  42.806  1.00  0.00           C  
ATOM     72  HB  VAL A1381      57.840 -15.115  42.060  1.00  0.00           H  
ATOM     73  CG1 VAL A1381      56.291 -16.035  43.222  1.00  0.00           C  
ATOM     74 HG11 VAL A1381      55.550 -15.760  43.973  1.00  0.00           H  
ATOM     75 HG12 VAL A1381      56.943 -16.812  43.621  1.00  0.00           H  
ATOM     76 HG13 VAL A1381      55.778 -16.447  42.352  1.00  0.00           H  
ATOM     77  CG2 VAL A1381      56.134 -13.832  42.141  1.00  0.00           C  
ATOM     78 HG21 VAL A1381      55.599 -14.327  41.330  1.00  0.00           H  
ATOM     79 HG22 VAL A1381      55.413 -13.466  42.872  1.00  0.00           H  
ATOM     80 HG23 VAL A1381      56.674 -12.982  41.722  1.00  0.00           H  
ATOM     81  C   VAL A1381      58.912 -15.155  44.526  1.00  0.00           C  
ATOM     82  O   VAL A1381      60.012 -15.200  43.975  1.00  0.00           O  
ATOM     83  N   LEU A1382      58.617 -15.942  45.565  1.00  0.00           N  
ATOM     84  H   LEU A1382      57.694 -15.878  45.972  1.00  0.00           H  
ATOM     85  CA  LEU A1382      59.552 -16.925  46.102  1.00  0.00           C  
ATOM     86  HA  LEU A1382      60.466 -16.399  46.381  1.00  0.00           H  
ATOM     87  CB  LEU A1382      58.969 -17.590  47.355  1.00  0.00           C  
ATOM     88  HB2 LEU A1382      57.976 -17.970  47.113  1.00  0.00           H  
ATOM     89  HB3 LEU A1382      59.593 -18.444  47.619  1.00  0.00           H  
ATOM     90  CG  LEU A1382      58.856 -16.679  48.583  1.00  0.00           C  
ATOM     91  HG  LEU A1382      58.259 -15.802  48.332  1.00  0.00           H  
ATOM     92  CD1 LEU A1382      58.156 -17.430  49.713  1.00  0.00           C  
ATOM     93 HD11 LEU A1382      58.051 -16.771  50.574  1.00  0.00           H  
ATOM     94 HD12 LEU A1382      57.160 -17.736  49.394  1.00  0.00           H  
ATOM     95 HD13 LEU A1382      58.730 -18.310  50.004  1.00  0.00           H  
ATOM     96  CD2 LEU A1382      60.219 -16.223  49.104  1.00  0.00           C  
ATOM     97 HD21 LEU A1382      60.701 -15.570  48.377  1.00  0.00           H  
ATOM     98 HD22 LEU A1382      60.853 -17.087  49.304  1.00  0.00           H  
ATOM     99 HD23 LEU A1382      60.081 -15.654  50.023  1.00  0.00           H  
ATOM    100  C   LEU A1382      59.935 -17.958  45.039  1.00  0.00           C  
ATOM    101  O   LEU A1382      59.076 -18.593  44.432  1.00  0.00           O  
ATOM    102  N   LEU A1383      61.244 -18.128  44.834  1.00  0.00           N  
ATOM    103  H   LEU A1383      61.860 -17.575  45.413  1.00  0.00           H  
ATOM    104  CA  LEU A1383      61.873 -18.897  43.762  1.00  0.00           C  
ATOM    105  HA  LEU A1383      62.945 -18.744  43.893  1.00  0.00           H  
ATOM    106  CB  LEU A1383      61.629 -20.404  43.938  1.00  0.00           C  
ATOM    107  HB2 LEU A1383      60.579 -20.621  43.739  1.00  0.00           H  
ATOM    108  HB3 LEU A1383      62.217 -20.927  43.184  1.00  0.00           H  
ATOM    109  CG  LEU A1383      62.005 -21.003  45.298  1.00  0.00           C  
ATOM    110  HG  LEU A1383      61.316 -20.652  46.067  1.00  0.00           H  
ATOM    111  CD1 LEU A1383      61.924 -22.527  45.222  1.00  0.00           C  
ATOM    112 HD11 LEU A1383      62.114 -22.958  46.205  1.00  0.00           H  
ATOM    113 HD12 LEU A1383      60.934 -22.835  44.884  1.00  0.00           H  
ATOM    114 HD13 LEU A1383      62.670 -22.907  44.523  1.00  0.00           H  
ATOM    115  CD2 LEU A1383      63.427 -20.620  45.700  1.00  0.00           C  
ATOM    116 HD21 LEU A1383      63.452 -19.590  46.055  1.00  0.00           H  
ATOM    117 HD22 LEU A1383      64.089 -20.729  44.841  1.00  0.00           H  
ATOM    118 HD23 LEU A1383      63.780 -21.267  46.502  1.00  0.00           H  
ATOM    119  C   LEU A1383      61.630 -18.406  42.327  1.00  0.00           C  
ATOM    120  O   LEU A1383      62.063 -19.072  41.384  1.00  0.00           O  
ATOM    121  N   GLY A1384      61.023 -17.231  42.129  1.00  0.00           N  
ATOM    122  H   GLY A1384      60.689 -16.717  42.932  1.00  0.00           H  
ATOM    123  CA  GLY A1384      60.793 -16.633  40.818  1.00  0.00           C  
ATOM    124  HA2 GLY A1384      61.750 -16.488  40.318  1.00  0.00           H  
ATOM    125  HA3 GLY A1384      60.325 -15.657  40.944  1.00  0.00           H  
ATOM    126  C   GLY A1384      59.885 -17.490  39.938  1.00  0.00           C  
ATOM    127  O   GLY A1384      58.817 -17.919  40.366  1.00  0.00           O  
ATOM    128  N   GLU A1385      60.318 -17.799  38.712  1.00  0.00           N  
ATOM    129  H   GLU A1385      61.197 -17.419  38.393  1.00  0.00           H  
ATOM    130  CA  GLU A1385      59.592 -18.708  37.824  1.00  0.00           C  
ATOM    131  HA  GLU A1385      58.585 -18.315  37.689  1.00  0.00           H  
ATOM    132  CB  GLU A1385      60.262 -18.746  36.445  1.00  0.00           C  
ATOM    133  HB2 GLU A1385      59.649 -19.364  35.789  1.00  0.00           H  
ATOM    134  HB3 GLU A1385      60.281 -17.738  36.030  1.00  0.00           H  
ATOM    135  CG  GLU A1385      61.692 -19.297  36.470  1.00  0.00           C  
ATOM    136  HG2 GLU A1385      62.333 -18.601  37.012  1.00  0.00           H  
ATOM    137  HG3 GLU A1385      61.707 -20.247  37.004  1.00  0.00           H  
ATOM    138  CD  GLU A1385      62.245 -19.539  35.068  1.00  0.00           C  
ATOM    139  OE1 GLU A1385      61.633 -20.326  34.310  1.00  0.00           O  
ATOM    140  OE2 GLU A1385      63.336 -19.016  34.751  1.00  0.00           O  
ATOM    141  C   GLU A1385      59.424 -20.125  38.385  1.00  0.00           C  
ATOM    142  O   GLU A1385      58.521 -20.848  37.966  1.00  0.00           O  
ATOM    143  N   ARG A1386      60.243 -20.526  39.366  1.00  0.00           N  
ATOM    144  H   ARG A1386      60.912 -19.852  39.710  1.00  0.00           H  
ATOM    145  CA  ARG A1386      60.199 -21.837  40.013  1.00  0.00           C  
ATOM    146  HA  ARG A1386      59.768 -22.537  39.298  1.00  0.00           H  
ATOM    147  CB  ARG A1386      61.615 -22.346  40.321  1.00  0.00           C  
ATOM    148  HB2 ARG A1386      62.054 -21.752  41.123  1.00  0.00           H  
ATOM    149  HB3 ARG A1386      61.534 -23.371  40.684  1.00  0.00           H  
ATOM    150  CG  ARG A1386      62.551 -22.353  39.105  1.00  0.00           C  
ATOM    151  HG2 ARG A1386      63.028 -23.331  39.033  1.00  0.00           H  
ATOM    152  HG3 ARG A1386      61.973 -22.223  38.191  1.00  0.00           H  
ATOM    153  CD  ARG A1386      63.651 -21.288  39.166  1.00  0.00           C  
ATOM    154  HD2 ARG A1386      63.240 -20.342  39.519  1.00  0.00           H  
ATOM    155  HD3 ARG A1386      64.017 -21.128  38.151  1.00  0.00           H  
ATOM    156  NE  ARG A1386      64.790 -21.727  39.986  1.00  0.00           N  
ATOM    157  HE  ARG A1386      65.355 -22.473  39.608  1.00  0.00           H  
ATOM    158  CZ  ARG A1386      65.241 -21.244  41.141  1.00  0.00           C  
ATOM    159  NH1 ARG A1386      64.662 -20.274  41.825  1.00  0.00           N  
ATOM    160 HH11 ARG A1386      63.817 -19.849  41.471  1.00  0.00           H  
ATOM    161 HH12 ARG A1386      65.110 -19.970  42.678  1.00  0.00           H  
ATOM    162  NH2 ARG A1386      66.334 -21.762  41.664  1.00  0.00           N  
ATOM    163 HH21 ARG A1386      66.699 -21.398  42.533  1.00  0.00           H  
ATOM    164 HH22 ARG A1386      66.805 -22.493  41.150  1.00  0.00           H  
ATOM    165  C   ARG A1386      59.257 -21.885  41.218  1.00  0.00           C  
ATOM    166  O   ARG A1386      59.308 -22.832  42.001  1.00  0.00           O  
ATOM    167  N   ALA A1387      58.364 -20.902  41.368  1.00  0.00           N  
ATOM    168  H   ALA A1387      58.409 -20.123  40.726  1.00  0.00           H  
ATOM    169  CA  ALA A1387      57.400 -20.807  42.459  1.00  0.00           C  
ATOM    170  HA  ALA A1387      57.958 -20.702  43.389  1.00  0.00           H  
ATOM    171  CB  ALA A1387      56.578 -19.536  42.255  1.00  0.00           C  
ATOM    172  HB1 ALA A1387      55.874 -19.417  43.078  1.00  0.00           H  
ATOM    173  HB2 ALA A1387      57.242 -18.671  42.241  1.00  0.00           H  
ATOM    174  HB3 ALA A1387      56.028 -19.583  41.315  1.00  0.00           H  
ATOM    175  C   ALA A1387      56.479 -22.023  42.615  1.00  0.00           C  
ATOM    176  O   ALA A1387      56.038 -22.325  43.722  1.00  0.00           O  
ATOM    177  N   ALA A1388      56.257 -22.803  41.551  1.00  0.00           N  
ATOM    178  H   ALA A1388      56.607 -22.504  40.652  1.00  0.00           H  
ATOM    179  CA  ALA A1388      55.564 -24.082  41.639  1.00  0.00           C  
ATOM    180  HA  ALA A1388      54.539 -23.901  41.965  1.00  0.00           H  
ATOM    181  CB  ALA A1388      55.524 -24.688  40.236  1.00  0.00           C  
ATOM    182  HB1 ALA A1388      55.019 -24.005  39.553  1.00  0.00           H  
ATOM    183  HB2 ALA A1388      54.969 -25.627  40.263  1.00  0.00           H  
ATOM    184  HB3 ALA A1388      56.533 -24.883  39.875  1.00  0.00           H  
ATOM    185  C   ALA A1388      56.201 -25.043  42.654  1.00  0.00           C  
ATOM    186  O   ALA A1388      55.480 -25.769  43.340  1.00  0.00           O  
ATOM    187  N   LYS A1389      57.532 -24.996  42.811  1.00  0.00           N  
ATOM    188  H   LYS A1389      58.048 -24.342  42.239  1.00  0.00           H  
ATOM    189  CA  LYS A1389      58.279 -25.743  43.821  1.00  0.00           C  
ATOM    190  HA  LYS A1389      57.807 -26.718  43.941  1.00  0.00           H  
ATOM    191  CB  LYS A1389      59.729 -25.986  43.376  1.00  0.00           C  
ATOM    192  HB2 LYS A1389      60.204 -26.616  44.129  1.00  0.00           H  
ATOM    193  HB3 LYS A1389      60.273 -25.042  43.337  1.00  0.00           H  
ATOM    194  CG  LYS A1389      59.827 -26.685  42.015  1.00  0.00           C  
ATOM    195  HG2 LYS A1389      59.686 -25.949  41.223  1.00  0.00           H  
ATOM    196  HG3 LYS A1389      59.018 -27.412  41.942  1.00  0.00           H  
ATOM    197  CD  LYS A1389      61.136 -27.443  41.767  1.00  0.00           C  
ATOM    198  HD2 LYS A1389      61.259 -28.191  42.551  1.00  0.00           H  
ATOM    199  HD3 LYS A1389      61.038 -27.971  40.819  1.00  0.00           H  
ATOM    200  CE  LYS A1389      62.396 -26.576  41.709  1.00  0.00           C  
ATOM    201  HE2 LYS A1389      62.248 -25.791  40.967  1.00  0.00           H  
ATOM    202  HE3 LYS A1389      62.558 -26.112  42.682  1.00  0.00           H  
ATOM    203  NZ  LYS A1389      63.571 -27.388  41.330  1.00  0.00           N  
ATOM    204  HZ1 LYS A1389      63.750 -28.135  41.985  1.00  0.00           H  
ATOM    205  HZ2 LYS A1389      64.413 -26.841  41.221  1.00  0.00           H  
ATOM    206  HZ3 LYS A1389      63.435 -27.816  40.425  1.00  0.00           H  
ATOM    207  C   LYS A1389      58.222 -25.088  45.201  1.00  0.00           C  
ATOM    208  O   LYS A1389      58.141 -25.803  46.195  1.00  0.00           O  
ATOM    209  N   CYS A1390      58.174 -23.755  45.299  1.00  0.00           N  
ATOM    210  H   CYS A1390      58.143 -23.209  44.451  1.00  0.00           H  
ATOM    211  CA  CYS A1390      58.062 -23.073  46.586  1.00  0.00           C  
ATOM    212  HA  CYS A1390      58.798 -23.526  47.251  1.00  0.00           H  
ATOM    213  CB  CYS A1390      58.450 -21.594  46.453  1.00  0.00           C  
ATOM    214  HB2 CYS A1390      59.220 -21.488  45.688  1.00  0.00           H  
ATOM    215  HB3 CYS A1390      58.866 -21.255  47.402  1.00  0.00           H  
ATOM    216  SG  CYS A1390      57.066 -20.497  46.040  1.00  0.00           S  
ATOM    217  HG  CYS A1390      57.782 -19.527  45.465  1.00  0.00           H  
ATOM    218  C   CYS A1390      56.702 -23.315  47.251  1.00  0.00           C  
ATOM    219  O   CYS A1390      56.653 -23.647  48.435  1.00  0.00           O  
ATOM    220  N   ARG A1391      55.613 -23.290  46.471  1.00  0.00           N  
ATOM    221  H   ARG A1391      55.733 -22.947  45.529  1.00  0.00           H  
ATOM    222  CA  ARG A1391      54.265 -23.650  46.908  1.00  0.00           C  
ATOM    223  HA  ARG A1391      54.010 -23.033  47.769  1.00  0.00           H  
ATOM    224  CB  ARG A1391      53.273 -23.331  45.781  1.00  0.00           C  
ATOM    225  HB2 ARG A1391      53.347 -22.269  45.546  1.00  0.00           H  
ATOM    226  HB3 ARG A1391      53.544 -23.898  44.890  1.00  0.00           H  
ATOM    227  CG  ARG A1391      51.822 -23.656  46.156  1.00  0.00           C  
ATOM    228  HG2 ARG A1391      51.565 -23.162  47.093  1.00  0.00           H  
ATOM    229  HG3 ARG A1391      51.730 -24.732  46.302  1.00  0.00           H  
ATOM    230  CD  ARG A1391      50.812 -23.254  45.079  1.00  0.00           C  
ATOM    231  HD2 ARG A1391      49.867 -23.753  45.294  1.00  0.00           H  
ATOM    232  HD3 ARG A1391      51.168 -23.595  44.107  1.00  0.00           H  
ATOM    233  NE  ARG A1391      50.583 -21.805  45.055  1.00  0.00           N  
ATOM    234  HE  ARG A1391      51.095 -21.242  45.720  1.00  0.00           H  
ATOM    235  CZ  ARG A1391      49.748 -21.137  44.264  1.00  0.00           C  
ATOM    236  NH1 ARG A1391      48.968 -21.712  43.365  1.00  0.00           N  
ATOM    237 HH11 ARG A1391      48.356 -21.134  42.807  1.00  0.00           H  
ATOM    238 HH12 ARG A1391      48.962 -22.716  43.248  1.00  0.00           H  
ATOM    239  NH2 ARG A1391      49.671 -19.827  44.372  1.00  0.00           N  
ATOM    240 HH21 ARG A1391      50.270 -19.350  45.031  1.00  0.00           H  
ATOM    241 HH22 ARG A1391      49.091 -19.264  43.766  1.00  0.00           H  
ATOM    242  C   ARG A1391      54.174 -25.101  47.379  1.00  0.00           C  
ATOM    243  O   ARG A1391      53.412 -25.381  48.301  1.00  0.00           O  
ATOM    244  N   ALA A1392      54.964 -26.014  46.808  1.00  0.00           N  
ATOM    245  H   ALA A1392      55.543 -25.723  46.033  1.00  0.00           H  
ATOM    246  CA  ALA A1392      55.061 -27.392  47.269  1.00  0.00           C  
ATOM    247  HA  ALA A1392      54.057 -27.756  47.488  1.00  0.00           H  
ATOM    248  CB  ALA A1392      55.620 -28.252  46.133  1.00  0.00           C  
ATOM    249  HB1 ALA A1392      55.625 -29.299  46.435  1.00  0.00           H  
ATOM    250  HB2 ALA A1392      54.997 -28.146  45.245  1.00  0.00           H  
ATOM    251  HB3 ALA A1392      56.639 -27.950  45.890  1.00  0.00           H  
ATOM    252  C   ALA A1392      55.875 -27.523  48.561  1.00  0.00           C  
ATOM    253  O   ALA A1392      55.406 -28.127  49.526  1.00  0.00           O  
ATOM    254  N   TYR A1393      57.066 -26.919  48.633  1.00  0.00           N  
ATOM    255  H   TYR A1393      57.418 -26.450  47.811  1.00  0.00           H  
ATOM    256  CA  TYR A1393      57.937 -26.992  49.804  1.00  0.00           C  
ATOM    257  HA  TYR A1393      58.093 -28.041  50.057  1.00  0.00           H  
ATOM    258  CB  TYR A1393      59.305 -26.373  49.487  1.00  0.00           C  
ATOM    259  HB2 TYR A1393      59.907 -26.409  50.395  1.00  0.00           H  
ATOM    260  HB3 TYR A1393      59.146 -25.321  49.250  1.00  0.00           H  
ATOM    261  CG  TYR A1393      60.137 -26.980  48.370  1.00  0.00           C  
ATOM    262  CD1 TYR A1393      59.825 -28.220  47.783  1.00  0.00           C  
ATOM    263  HD1 TYR A1393      58.976 -28.794  48.124  1.00  0.00           H  
ATOM    264  CD2 TYR A1393      61.253 -26.263  47.905  1.00  0.00           C  
ATOM    265  HD2 TYR A1393      61.508 -25.316  48.357  1.00  0.00           H  
ATOM    266  CE1 TYR A1393      60.586 -28.715  46.712  1.00  0.00           C  
ATOM    267  HE1 TYR A1393      60.318 -29.650  46.241  1.00  0.00           H  
ATOM    268  CE2 TYR A1393      62.028 -26.756  46.842  1.00  0.00           C  
ATOM    269  HE2 TYR A1393      62.876 -26.198  46.473  1.00  0.00           H  
ATOM    270  CZ  TYR A1393      61.685 -27.978  46.228  1.00  0.00           C  
ATOM    271  OH  TYR A1393      62.404 -28.436  45.167  1.00  0.00           O  
ATOM    272  HH  TYR A1393      62.053 -29.260  44.821  1.00  0.00           H  
ATOM    273  C   TYR A1393      57.312 -26.343  51.042  1.00  0.00           C  
ATOM    274  O   TYR A1393      57.498 -26.838  52.153  1.00  0.00           O  
ATOM    275  N   ALA A1394      56.488 -25.305  50.874  1.00  0.00           N  
ATOM    276  H   ALA A1394      56.415 -24.894  49.954  1.00  0.00           H  
ATOM    277  CA  ALA A1394      55.732 -24.684  51.955  1.00  0.00           C  
ATOM    278  HA  ALA A1394      56.439 -24.334  52.706  1.00  0.00           H  
ATOM    279  CB  ALA A1394      55.012 -23.461  51.383  1.00  0.00           C  
ATOM    280  HB1 ALA A1394      55.736 -22.780  50.935  1.00  0.00           H  
ATOM    281  HB2 ALA A1394      54.294 -23.770  50.624  1.00  0.00           H  
ATOM    282  HB3 ALA A1394      54.493 -22.936  52.185  1.00  0.00           H  
ATOM    283  C   ALA A1394      54.755 -25.637  52.660  1.00  0.00           C  
ATOM    284  O   ALA A1394      54.487 -25.469  53.850  1.00  0.00           O  
ATOM    285  N   LYS A1395      54.262 -26.681  51.981  1.00  0.00           N  
ATOM    286  H   LYS A1395      54.532 -26.787  51.014  1.00  0.00           H  
ATOM    287  CA  LYS A1395      53.395 -27.703  52.571  1.00  0.00           C  
ATOM    288  HA  LYS A1395      52.638 -27.209  53.179  1.00  0.00           H  
ATOM    289  CB  LYS A1395      52.676 -28.504  51.473  1.00  0.00           C  
ATOM    290  HB2 LYS A1395      53.409 -29.087  50.915  1.00  0.00           H  
ATOM    291  HB3 LYS A1395      51.980 -29.198  51.942  1.00  0.00           H  
ATOM    292  CG  LYS A1395      51.901 -27.610  50.496  1.00  0.00           C  
ATOM    293  HG2 LYS A1395      52.598 -26.892  50.064  1.00  0.00           H  
ATOM    294  HG3 LYS A1395      51.141 -27.053  51.044  1.00  0.00           H  
ATOM    295  CD  LYS A1395      51.235 -28.364  49.340  1.00  0.00           C  
ATOM    296  HD2 LYS A1395      51.944 -29.069  48.907  1.00  0.00           H  
ATOM    297  HD3 LYS A1395      50.366 -28.907  49.711  1.00  0.00           H  
ATOM    298  CE  LYS A1395      50.818 -27.351  48.270  1.00  0.00           C  
ATOM    299  HE2 LYS A1395      50.211 -26.572  48.731  1.00  0.00           H  
ATOM    300  HE3 LYS A1395      51.723 -26.875  47.891  1.00  0.00           H  
ATOM    301  NZ  LYS A1395      50.080 -27.956  47.142  1.00  0.00           N  
ATOM    302  HZ1 LYS A1395      50.515 -28.794  46.784  1.00  0.00           H  
ATOM    303  HZ2 LYS A1395      50.049 -27.319  46.359  1.00  0.00           H  
ATOM    304  HZ3 LYS A1395      49.115 -28.151  47.368  1.00  0.00           H  
ATOM    305  C   LYS A1395      54.173 -28.612  53.524  1.00  0.00           C  
ATOM    306  O   LYS A1395      53.678 -28.956  54.595  1.00  0.00           O  
ATOM    307  N   ALA A1396      55.427 -28.930  53.190  1.00  0.00           N  
ATOM    308  H   ALA A1396      55.782 -28.583  52.311  1.00  0.00           H  
ATOM    309  CA  ALA A1396      56.343 -29.643  54.072  1.00  0.00           C  
ATOM    310  HA  ALA A1396      55.813 -30.488  54.513  1.00  0.00           H  
ATOM    311  CB  ALA A1396      57.493 -30.196  53.228  1.00  0.00           C  
ATOM    312  HB1 ALA A1396      57.100 -30.840  52.442  1.00  0.00           H  
ATOM    313  HB2 ALA A1396      58.160 -30.779  53.863  1.00  0.00           H  
ATOM    314  HB3 ALA A1396      58.059 -29.380  52.778  1.00  0.00           H  
ATOM    315  C   ALA A1396      56.850 -28.775  55.229  1.00  0.00           C  
ATOM    316  O   ALA A1396      57.053 -29.282  56.332  1.00  0.00           O  
ATOM    317  N   LEU A1397      56.999 -27.464  55.014  1.00  0.00           N  
ATOM    318  H   LEU A1397      56.895 -27.128  54.067  1.00  0.00           H  
ATOM    319  CA  LEU A1397      57.353 -26.500  56.050  1.00  0.00           C  
ATOM    320  HA  LEU A1397      58.275 -26.848  56.517  1.00  0.00           H  
ATOM    321  CB  LEU A1397      57.624 -25.149  55.371  1.00  0.00           C  
ATOM    322  HB2 LEU A1397      58.264 -25.335  54.509  1.00  0.00           H  
ATOM    323  HB3 LEU A1397      56.687 -24.755  54.978  1.00  0.00           H  
ATOM    324  CG  LEU A1397      58.303 -24.040  56.186  1.00  0.00           C  
ATOM    325  HG  LEU A1397      58.740 -23.340  55.474  1.00  0.00           H  
ATOM    326  CD1 LEU A1397      57.306 -23.250  57.029  1.00  0.00           C  
ATOM    327 HD11 LEU A1397      57.823 -22.440  57.543  1.00  0.00           H  
ATOM    328 HD12 LEU A1397      56.844 -23.894  57.776  1.00  0.00           H  
ATOM    329 HD13 LEU A1397      56.530 -22.827  56.390  1.00  0.00           H  
ATOM    330  CD2 LEU A1397      59.426 -24.536  57.094  1.00  0.00           C  
ATOM    331 HD21 LEU A1397      59.940 -23.681  57.534  1.00  0.00           H  
ATOM    332 HD22 LEU A1397      60.144 -25.119  56.517  1.00  0.00           H  
ATOM    333 HD23 LEU A1397      59.014 -25.145  57.898  1.00  0.00           H  
ATOM    334  C   LEU A1397      56.287 -26.451  57.149  1.00  0.00           C  
ATOM    335  O   LEU A1397      56.621 -26.618  58.321  1.00  0.00           O  
ATOM    336  N   HIS A1398      55.005 -26.352  56.777  1.00  0.00           N  
ATOM    337  H   HIS A1398      54.808 -26.192  55.800  1.00  0.00           H  
ATOM    338  CA  HIS A1398      53.873 -26.439  57.698  1.00  0.00           C  
ATOM    339  HA  HIS A1398      53.924 -25.603  58.395  1.00  0.00           H  
ATOM    340  ND1 HIS A1398      50.330 -25.274  57.558  1.00  0.00           N  
ATOM    341  HD1 HIS A1398      50.373 -24.449  56.977  1.00  0.00           H  
ATOM    342  CG  HIS A1398      51.290 -26.262  57.655  1.00  0.00           C  
ATOM    343  CB  HIS A1398      52.583 -26.312  56.876  1.00  0.00           C  
ATOM    344  HB2 HIS A1398      52.648 -25.401  56.281  1.00  0.00           H  
ATOM    345  HB3 HIS A1398      52.520 -27.147  56.180  1.00  0.00           H  
ATOM    346  NE2 HIS A1398      49.496 -26.815  58.895  1.00  0.00           N  
ATOM    347  CD2 HIS A1398      50.769 -27.224  58.486  1.00  0.00           C  
ATOM    348  HD2 HIS A1398      51.241 -28.159  58.749  1.00  0.00           H  
ATOM    349  CE1 HIS A1398      49.278 -25.629  58.312  1.00  0.00           C  
ATOM    350  HE1 HIS A1398      48.371 -25.051  58.417  1.00  0.00           H  
ATOM    351  C   HIS A1398      53.890 -27.730  58.524  1.00  0.00           C  
ATOM    352  O   HIS A1398      53.718 -27.688  59.741  1.00  0.00           O  
ATOM    353  N   TYR A1399      54.149 -28.882  57.893  1.00  0.00           N  
ATOM    354  H   TYR A1399      54.261 -28.859  56.889  1.00  0.00           H  
ATOM    355  CA  TYR A1399      54.256 -30.170  58.575  1.00  0.00           C  
ATOM    356  HA  TYR A1399      53.317 -30.368  59.091  1.00  0.00           H  
ATOM    357  CB  TYR A1399      54.476 -31.268  57.526  1.00  0.00           C  
ATOM    358  HB2 TYR A1399      55.502 -31.211  57.160  1.00  0.00           H  
ATOM    359  HB3 TYR A1399      53.832 -31.052  56.673  1.00  0.00           H  
ATOM    360  CG  TYR A1399      54.213 -32.701  57.955  1.00  0.00           C  
ATOM    361  CD1 TYR A1399      53.185 -33.436  57.336  1.00  0.00           C  
ATOM    362  HD1 TYR A1399      52.569 -32.968  56.583  1.00  0.00           H  
ATOM    363  CD2 TYR A1399      55.032 -33.332  58.907  1.00  0.00           C  
ATOM    364  HD2 TYR A1399      55.838 -32.798  59.387  1.00  0.00           H  
ATOM    365  CE1 TYR A1399      52.966 -34.784  57.670  1.00  0.00           C  
ATOM    366  HE1 TYR A1399      52.184 -35.345  57.180  1.00  0.00           H  
ATOM    367  CE2 TYR A1399      54.814 -34.676  59.251  1.00  0.00           C  
ATOM    368  HE2 TYR A1399      55.449 -35.158  59.980  1.00  0.00           H  
ATOM    369  CZ  TYR A1399      53.778 -35.410  58.640  1.00  0.00           C  
ATOM    370  OH  TYR A1399      53.572 -36.711  58.988  1.00  0.00           O  
ATOM    371  HH  TYR A1399      52.928 -37.149  58.427  1.00  0.00           H  
ATOM    372  C   TYR A1399      55.368 -30.160  59.629  1.00  0.00           C  
ATOM    373  O   TYR A1399      55.181 -30.650  60.741  1.00  0.00           O  
ATOM    374  N   LYS A1400      56.532 -29.580  59.314  1.00  0.00           N  
ATOM    375  H   LYS A1400      56.623 -29.164  58.398  1.00  0.00           H  
ATOM    376  CA  LYS A1400      57.698 -29.597  60.194  1.00  0.00           C  
ATOM    377  HA  LYS A1400      57.703 -30.572  60.680  1.00  0.00           H  
ATOM    378  CB  LYS A1400      58.965 -29.455  59.342  1.00  0.00           C  
ATOM    379  HB2 LYS A1400      59.096 -28.406  59.076  1.00  0.00           H  
ATOM    380  HB3 LYS A1400      58.833 -29.999  58.407  1.00  0.00           H  
ATOM    381  CG  LYS A1400      60.242 -29.968  60.018  1.00  0.00           C  
ATOM    382  HG2 LYS A1400      61.069 -29.829  59.321  1.00  0.00           H  
ATOM    383  HG3 LYS A1400      60.446 -29.354  60.895  1.00  0.00           H  
ATOM    384  CD  LYS A1400      60.215 -31.440  60.453  1.00  0.00           C  
ATOM    385  HD2 LYS A1400      59.521 -31.555  61.285  1.00  0.00           H  
ATOM    386  HD3 LYS A1400      61.209 -31.707  60.814  1.00  0.00           H  
ATOM    387  CE  LYS A1400      59.824 -32.396  59.322  1.00  0.00           C  
ATOM    388  HE2 LYS A1400      58.883 -32.055  58.890  1.00  0.00           H  
ATOM    389  HE3 LYS A1400      60.591 -32.361  58.548  1.00  0.00           H  
ATOM    390  NZ  LYS A1400      59.648 -33.777  59.814  1.00  0.00           N  
ATOM    391  HZ1 LYS A1400      58.910 -33.800  60.504  1.00  0.00           H  
ATOM    392  HZ2 LYS A1400      59.345 -34.406  59.084  1.00  0.00           H  
ATOM    393  HZ3 LYS A1400      60.478 -34.137  60.263  1.00  0.00           H  
ATOM    394  C   LYS A1400      57.623 -28.586  61.340  1.00  0.00           C  
ATOM    395  O   LYS A1400      58.103 -28.887  62.431  1.00  0.00           O  
ATOM    396  N   GLU A1401      56.969 -27.438  61.148  1.00  0.00           N  
ATOM    397  H   GLU A1401      56.642 -27.221  60.217  1.00  0.00           H  
ATOM    398  CA  GLU A1401      56.659 -26.510  62.235  1.00  0.00           C  
ATOM    399  HA  GLU A1401      57.566 -26.338  62.814  1.00  0.00           H  
ATOM    400  CB  GLU A1401      56.203 -25.153  61.686  1.00  0.00           C  
ATOM    401  HB2 GLU A1401      55.838 -24.555  62.521  1.00  0.00           H  
ATOM    402  HB3 GLU A1401      55.379 -25.301  60.987  1.00  0.00           H  
ATOM    403  CG  GLU A1401      57.327 -24.368  61.001  1.00  0.00           C  
ATOM    404  HG2 GLU A1401      57.616 -24.873  60.080  1.00  0.00           H  
ATOM    405  HG3 GLU A1401      58.202 -24.356  61.651  1.00  0.00           H  
ATOM    406  CD  GLU A1401      56.901 -22.934  60.682  1.00  0.00           C  
ATOM    407  OE1 GLU A1401      57.502 -21.960  61.188  1.00  0.00           O  
ATOM    408  OE2 GLU A1401      55.947 -22.738  59.899  1.00  0.00           O  
ATOM    409  C   GLU A1401      55.629 -27.080  63.217  1.00  0.00           C  
ATOM    410  O   GLU A1401      55.738 -26.848  64.421  1.00  0.00           O  
ATOM    411  N   LEU A1402      54.678 -27.900  62.754  1.00  0.00           N  
ATOM    412  H   LEU A1402      54.590 -28.024  61.756  1.00  0.00           H  
ATOM    413  CA  LEU A1402      53.740 -28.602  63.626  1.00  0.00           C  
ATOM    414  HA  LEU A1402      53.285 -27.863  64.286  1.00  0.00           H  
ATOM    415  CB  LEU A1402      52.639 -29.217  62.752  1.00  0.00           C  
ATOM    416  HB2 LEU A1402      53.099 -29.914  62.051  1.00  0.00           H  
ATOM    417  HB3 LEU A1402      52.174 -28.421  62.170  1.00  0.00           H  
ATOM    418  CG  LEU A1402      51.543 -29.968  63.518  1.00  0.00           C  
ATOM    419  HG  LEU A1402      51.988 -30.787  64.082  1.00  0.00           H  
ATOM    420  CD1 LEU A1402      50.773 -29.066  64.482  1.00  0.00           C  
ATOM    421 HD11 LEU A1402      49.963 -29.627  64.948  1.00  0.00           H  
ATOM    422 HD12 LEU A1402      51.435 -28.710  65.271  1.00  0.00           H  
ATOM    423 HD13 LEU A1402      50.357 -28.212  63.946  1.00  0.00           H  
ATOM    424  CD2 LEU A1402      50.547 -30.567  62.526  1.00  0.00           C  
ATOM    425 HD21 LEU A1402      51.068 -31.243  61.848  1.00  0.00           H  
ATOM    426 HD22 LEU A1402      49.782 -31.129  63.062  1.00  0.00           H  
ATOM    427 HD23 LEU A1402      50.071 -29.775  61.947  1.00  0.00           H  
ATOM    428  C   LEU A1402      54.434 -29.637  64.521  1.00  0.00           C  
ATOM    429  O   LEU A1402      54.137 -29.732  65.712  1.00  0.00           O  
ATOM    430  N   GLU A1403      55.413 -30.377  63.990  1.00  0.00           N  
ATOM    431  H   GLU A1403      55.581 -30.303  62.997  1.00  0.00           H  
ATOM    432  CA  GLU A1403      56.215 -31.313  64.776  1.00  0.00           C  
ATOM    433  HA  GLU A1403      55.542 -31.912  65.389  1.00  0.00           H  
ATOM    434  CB  GLU A1403      56.968 -32.274  63.852  1.00  0.00           C  
ATOM    435  HB2 GLU A1403      57.676 -32.851  64.447  1.00  0.00           H  
ATOM    436  HB3 GLU A1403      57.523 -31.705  63.106  1.00  0.00           H  
ATOM    437  CG  GLU A1403      56.004 -33.249  63.170  1.00  0.00           C  
ATOM    438  HG2 GLU A1403      55.419 -33.752  63.940  1.00  0.00           H  
ATOM    439  HG3 GLU A1403      55.312 -32.697  62.535  1.00  0.00           H  
ATOM    440  CD  GLU A1403      56.734 -34.291  62.326  1.00  0.00           C  
ATOM    441  OE1 GLU A1403      57.608 -33.897  61.520  1.00  0.00           O  
ATOM    442  OE2 GLU A1403      56.409 -35.494  62.452  1.00  0.00           O  
ATOM    443  C   GLU A1403      57.162 -30.614  65.758  1.00  0.00           C  
ATOM    444  O   GLU A1403      57.391 -31.124  66.856  1.00  0.00           O  
ATOM    445  N   PHE A1404      57.634 -29.404  65.438  1.00  0.00           N  
ATOM    446  H   PHE A1404      57.441 -29.042  64.515  1.00  0.00           H  
ATOM    447  CA  PHE A1404      58.303 -28.534  66.399  1.00  0.00           C  
ATOM    448  HA  PHE A1404      59.132 -29.086  66.842  1.00  0.00           H  
ATOM    449  CB  PHE A1404      58.887 -27.318  65.673  1.00  0.00           C  
ATOM    450  HB2 PHE A1404      58.112 -26.856  65.060  1.00  0.00           H  
ATOM    451  HB3 PHE A1404      59.665 -27.658  64.989  1.00  0.00           H  
ATOM    452  CG  PHE A1404      59.453 -26.241  66.575  1.00  0.00           C  
ATOM    453  CD1 PHE A1404      60.823 -26.210  66.880  1.00  0.00           C  
ATOM    454  HD1 PHE A1404      61.487 -26.949  66.456  1.00  0.00           H  
ATOM    455  CD2 PHE A1404      58.602 -25.257  67.106  1.00  0.00           C  
ATOM    456  HD2 PHE A1404      57.550 -25.265  66.860  1.00  0.00           H  
ATOM    457  CE1 PHE A1404      61.331 -25.219  67.734  1.00  0.00           C  
ATOM    458  HE1 PHE A1404      62.385 -25.192  67.971  1.00  0.00           H  
ATOM    459  CE2 PHE A1404      59.109 -24.269  67.963  1.00  0.00           C  
ATOM    460  HE2 PHE A1404      58.447 -23.524  68.379  1.00  0.00           H  
ATOM    461  CZ  PHE A1404      60.475 -24.252  68.283  1.00  0.00           C  
ATOM    462  HZ  PHE A1404      60.867 -23.496  68.948  1.00  0.00           H  
ATOM    463  C   PHE A1404      57.383 -28.140  67.558  1.00  0.00           C  
ATOM    464  O   PHE A1404      57.825 -28.152  68.705  1.00  0.00           O  
ATOM    465  N   GLN A1405      56.095 -27.870  67.316  1.00  0.00           N  
ATOM    466  H   GLN A1405      55.776 -27.838  66.358  1.00  0.00           H  
ATOM    467  CA  GLN A1405      55.140 -27.571  68.383  1.00  0.00           C  
ATOM    468  HA  GLN A1405      55.598 -26.813  69.019  1.00  0.00           H  
ATOM    469  CB  GLN A1405      53.851 -26.980  67.794  1.00  0.00           C  
ATOM    470  HB2 GLN A1405      54.074 -26.438  66.874  1.00  0.00           H  
ATOM    471  HB3 GLN A1405      53.169 -27.793  67.545  1.00  0.00           H  
ATOM    472  CG  GLN A1405      53.186 -26.000  68.770  1.00  0.00           C  
ATOM    473  HG2 GLN A1405      53.707 -25.044  68.709  1.00  0.00           H  
ATOM    474  HG3 GLN A1405      53.291 -26.367  69.791  1.00  0.00           H  
ATOM    475  CD  GLN A1405      51.694 -25.783  68.536  1.00  0.00           C  
ATOM    476  OE1 GLN A1405      50.920 -26.722  68.385  1.00  0.00           O  
ATOM    477  NE2 GLN A1405      51.213 -24.548  68.579  1.00  0.00           N  
ATOM    478 HE21 GLN A1405      50.210 -24.433  68.539  1.00  0.00           H  
ATOM    479 HE22 GLN A1405      51.813 -23.744  68.700  1.00  0.00           H  
ATOM    480  C   GLN A1405      54.834 -28.781  69.278  1.00  0.00           C  
ATOM    481  O   GLN A1405      54.519 -28.623  70.459  1.00  0.00           O  
ATOM    482  N   LYS A1406      54.963 -30.005  68.749  1.00  0.00           N  
ATOM    483  H   LYS A1406      55.182 -30.048  67.764  1.00  0.00           H  
ATOM    484  CA  LYS A1406      54.816 -31.258  69.489  1.00  0.00           C  
ATOM    485  HA  LYS A1406      53.967 -31.157  70.165  1.00  0.00           H  
ATOM    486  CB  LYS A1406      54.503 -32.387  68.497  1.00  0.00           C  
ATOM    487  HB2 LYS A1406      55.236 -32.358  67.691  1.00  0.00           H  
ATOM    488  HB3 LYS A1406      53.530 -32.196  68.045  1.00  0.00           H  
ATOM    489  CG  LYS A1406      54.521 -33.815  69.058  1.00  0.00           C  
ATOM    490  HG2 LYS A1406      55.536 -34.056  69.373  1.00  0.00           H  
ATOM    491  HG3 LYS A1406      54.273 -34.497  68.245  1.00  0.00           H  
ATOM    492  CD  LYS A1406      53.577 -34.112  70.228  1.00  0.00           C  
ATOM    493  HD2 LYS A1406      53.686 -35.165  70.485  1.00  0.00           H  
ATOM    494  HD3 LYS A1406      53.869 -33.523  71.097  1.00  0.00           H  
ATOM    495  CE  LYS A1406      52.113 -33.827  69.888  1.00  0.00           C  
ATOM    496  HE2 LYS A1406      51.867 -34.307  68.941  1.00  0.00           H  
ATOM    497  HE3 LYS A1406      51.987 -32.750  69.771  1.00  0.00           H  
ATOM    498  NZ  LYS A1406      51.214 -34.327  70.947  1.00  0.00           N  
ATOM    499  HZ1 LYS A1406      51.521 -34.027  71.861  1.00  0.00           H  
ATOM    500  HZ2 LYS A1406      51.158 -35.335  70.939  1.00  0.00           H  
ATOM    501  HZ3 LYS A1406      50.280 -33.957  70.845  1.00  0.00           H  
ATOM    502  C   LYS A1406      56.024 -31.558  70.377  1.00  0.00           C  
ATOM    503  O   LYS A1406      55.841 -31.768  71.576  1.00  0.00           O  
ATOM    504  N   GLY A1407      57.242 -31.571  69.829  1.00  0.00           N  
ATOM    505  H   GLY A1407      57.324 -31.379  68.841  1.00  0.00           H  
ATOM    506  CA  GLY A1407      58.440 -31.935  70.580  1.00  0.00           C  
ATOM    507  HA2 GLY A1407      58.300 -32.935  70.989  1.00  0.00           H  
ATOM    508  HA3 GLY A1407      58.563 -31.255  71.423  1.00  0.00           H  
ATOM    509  C   GLY A1407      59.709 -31.963  69.727  1.00  0.00           C  
ATOM    510  O   GLY A1407      59.978 -32.987  69.098  1.00  0.00           O  
ATOM    511  N   PRO A1408      60.506 -30.884  69.698  1.00  0.00           N  
ATOM    512  CA  PRO A1408      61.576 -30.706  68.727  1.00  0.00           C  
ATOM    513  HA  PRO A1408      61.201 -30.970  67.738  1.00  0.00           H  
ATOM    514  CD  PRO A1408      60.368 -29.689  70.514  1.00  0.00           C  
ATOM    515  HD2 PRO A1408      59.441 -29.174  70.262  1.00  0.00           H  
ATOM    516  HD3 PRO A1408      60.381 -29.931  71.576  1.00  0.00           H  
ATOM    517  CB  PRO A1408      61.886 -29.210  68.739  1.00  0.00           C  
ATOM    518  HB2 PRO A1408      61.204 -28.701  68.058  1.00  0.00           H  
ATOM    519  HB3 PRO A1408      62.921 -28.990  68.476  1.00  0.00           H  
ATOM    520  CG  PRO A1408      61.562 -28.799  70.173  1.00  0.00           C  
ATOM    521  HG2 PRO A1408      62.400 -29.043  70.825  1.00  0.00           H  
ATOM    522  HG3 PRO A1408      61.311 -27.741  70.245  1.00  0.00           H  
ATOM    523  C   PRO A1408      62.819 -31.554  69.004  1.00  0.00           C  
ATOM    524  O   PRO A1408      63.118 -31.929  70.137  1.00  0.00           O  
ATOM    525  N   THR A1409      63.582 -31.820  67.942  1.00  0.00           N  
ATOM    526  H   THR A1409      63.290 -31.442  67.052  1.00  0.00           H  
ATOM    527  CA  THR A1409      64.816 -32.604  67.922  1.00  0.00           C  
ATOM    528  HA  THR A1409      65.224 -32.660  68.931  1.00  0.00           H  
ATOM    529  CB  THR A1409      64.556 -34.034  67.427  1.00  0.00           C  
ATOM    530  HB  THR A1409      65.467 -34.620  67.551  1.00  0.00           H  
ATOM    531  OG1 THR A1409      64.222 -34.035  66.057  1.00  0.00           O  
ATOM    532  HG1 THR A1409      63.746 -34.853  65.896  1.00  0.00           H  
ATOM    533  CG2 THR A1409      63.442 -34.764  68.175  1.00  0.00           C  
ATOM    534 HG21 THR A1409      62.474 -34.305  67.976  1.00  0.00           H  
ATOM    535 HG22 THR A1409      63.637 -34.729  69.246  1.00  0.00           H  
ATOM    536 HG23 THR A1409      63.411 -35.808  67.862  1.00  0.00           H  
ATOM    537  C   THR A1409      65.850 -31.938  67.011  1.00  0.00           C  
ATOM    538  O   THR A1409      65.468 -31.087  66.204  1.00  0.00           O  
ATOM    539  N   PRO A1410      67.137 -32.326  67.047  1.00  0.00           N  
ATOM    540  CA  PRO A1410      68.128 -31.822  66.104  1.00  0.00           C  
ATOM    541  HA  PRO A1410      68.280 -30.759  66.290  1.00  0.00           H  
ATOM    542  CD  PRO A1410      67.774 -33.204  68.015  1.00  0.00           C  
ATOM    543  HD2 PRO A1410      67.445 -32.995  69.033  1.00  0.00           H  
ATOM    544  HD3 PRO A1410      67.571 -34.243  67.759  1.00  0.00           H  
ATOM    545  CB  PRO A1410      69.427 -32.570  66.416  1.00  0.00           C  
ATOM    546  HB2 PRO A1410      70.303 -31.943  66.250  1.00  0.00           H  
ATOM    547  HB3 PRO A1410      69.499 -33.481  65.823  1.00  0.00           H  
ATOM    548  CG  PRO A1410      69.273 -32.943  67.888  1.00  0.00           C  
ATOM    549  HG2 PRO A1410      69.861 -33.824  68.147  1.00  0.00           H  
ATOM    550  HG3 PRO A1410      69.561 -32.096  68.510  1.00  0.00           H  
ATOM    551  C   PRO A1410      67.708 -32.011  64.646  1.00  0.00           C  
ATOM    552  O   PRO A1410      67.793 -31.072  63.861  1.00  0.00           O  
ATOM    553  N   ALA A1411      67.157 -33.179  64.300  1.00  0.00           N  
ATOM    554  H   ALA A1411      67.092 -33.904  64.999  1.00  0.00           H  
ATOM    555  CA  ALA A1411      66.706 -33.490  62.950  1.00  0.00           C  
ATOM    556  HA  ALA A1411      67.523 -33.280  62.260  1.00  0.00           H  
ATOM    557  CB  ALA A1411      66.407 -34.989  62.890  1.00  0.00           C  
ATOM    558  HB1 ALA A1411      67.299 -35.557  63.156  1.00  0.00           H  
ATOM    559  HB2 ALA A1411      65.598 -35.244  63.575  1.00  0.00           H  
ATOM    560  HB3 ALA A1411      66.114 -35.261  61.876  1.00  0.00           H  
ATOM    561  C   ALA A1411      65.501 -32.659  62.492  1.00  0.00           C  
ATOM    562  O   ALA A1411      65.398 -32.344  61.307  1.00  0.00           O  
ATOM    563  N   ILE A1412      64.606 -32.253  63.401  1.00  0.00           N  
ATOM    564  H   ILE A1412      64.733 -32.544  64.360  1.00  0.00           H  
ATOM    565  CA  ILE A1412      63.505 -31.339  63.089  1.00  0.00           C  
ATOM    566  HA  ILE A1412      63.016 -31.692  62.182  1.00  0.00           H  
ATOM    567  CB  ILE A1412      62.458 -31.336  64.219  1.00  0.00           C  
ATOM    568  HB  ILE A1412      62.983 -31.257  65.171  1.00  0.00           H  
ATOM    569  CG1 ILE A1412      61.677 -32.660  64.190  1.00  0.00           C  
ATOM    570 HG12 ILE A1412      61.051 -32.691  63.299  1.00  0.00           H  
ATOM    571 HG13 ILE A1412      62.378 -33.492  64.125  1.00  0.00           H  
ATOM    572  CG2 ILE A1412      61.485 -30.154  64.126  1.00  0.00           C  
ATOM    573 HG21 ILE A1412      60.942 -30.178  63.181  1.00  0.00           H  
ATOM    574 HG22 ILE A1412      60.762 -30.182  64.942  1.00  0.00           H  
ATOM    575 HG23 ILE A1412      62.014 -29.204  64.206  1.00  0.00           H  
ATOM    576  CD1 ILE A1412      60.794 -32.911  65.415  1.00  0.00           C  
ATOM    577 HD11 ILE A1412      60.360 -33.909  65.345  1.00  0.00           H  
ATOM    578 HD12 ILE A1412      61.391 -32.852  66.324  1.00  0.00           H  
ATOM    579 HD13 ILE A1412      59.979 -32.189  65.464  1.00  0.00           H  
ATOM    580  C   ILE A1412      64.041 -29.944  62.763  1.00  0.00           C  
ATOM    581  O   ILE A1412      63.637 -29.356  61.762  1.00  0.00           O  
ATOM    582  N   LEU A1413      64.996 -29.435  63.546  1.00  0.00           N  
ATOM    583  H   LEU A1413      65.318 -29.988  64.328  1.00  0.00           H  
ATOM    584  CA  LEU A1413      65.598 -28.125  63.326  1.00  0.00           C  
ATOM    585  HA  LEU A1413      64.805 -27.400  63.144  1.00  0.00           H  
ATOM    586  CB  LEU A1413      66.356 -27.714  64.594  1.00  0.00           C  
ATOM    587  HB2 LEU A1413      67.113 -28.468  64.806  1.00  0.00           H  
ATOM    588  HB3 LEU A1413      66.874 -26.773  64.404  1.00  0.00           H  
ATOM    589  CG  LEU A1413      65.472 -27.537  65.837  1.00  0.00           C  
ATOM    590  HG  LEU A1413      64.942 -28.465  66.049  1.00  0.00           H  
ATOM    591  CD1 LEU A1413      66.331 -27.200  67.052  1.00  0.00           C  
ATOM    592 HD11 LEU A1413      67.097 -27.966  67.177  1.00  0.00           H  
ATOM    593 HD12 LEU A1413      66.807 -26.229  66.911  1.00  0.00           H  
ATOM    594 HD13 LEU A1413      65.713 -27.171  67.949  1.00  0.00           H  
ATOM    595  CD2 LEU A1413      64.444 -26.418  65.683  1.00  0.00           C  
ATOM    596 HD21 LEU A1413      64.938 -25.487  65.406  1.00  0.00           H  
ATOM    597 HD22 LEU A1413      63.919 -26.272  66.627  1.00  0.00           H  
ATOM    598 HD23 LEU A1413      63.710 -26.681  64.921  1.00  0.00           H  
ATOM    599  C   LEU A1413      66.476 -28.098  62.071  1.00  0.00           C  
ATOM    600  O   LEU A1413      66.374 -27.179  61.262  1.00  0.00           O  
ATOM    601  N   GLU A1414      67.272 -29.142  61.835  1.00  0.00           N  
ATOM    602  H   GLU A1414      67.352 -29.851  62.549  1.00  0.00           H  
ATOM    603  CA  GLU A1414      68.110 -29.287  60.648  1.00  0.00           C  
ATOM    604  HA  GLU A1414      68.688 -28.371  60.527  1.00  0.00           H  
ATOM    605  CB  GLU A1414      69.093 -30.431  60.925  1.00  0.00           C  
ATOM    606  HB2 GLU A1414      68.574 -31.388  60.864  1.00  0.00           H  
ATOM    607  HB3 GLU A1414      69.464 -30.312  61.943  1.00  0.00           H  
ATOM    608  CG  GLU A1414      70.316 -30.446  60.010  1.00  0.00           C  
ATOM    609  HG2 GLU A1414      70.671 -29.423  59.888  1.00  0.00           H  
ATOM    610  HG3 GLU A1414      70.033 -30.829  59.029  1.00  0.00           H  
ATOM    611  CD  GLU A1414      71.430 -31.301  60.617  1.00  0.00           C  
ATOM    612  OE1 GLU A1414      72.401 -30.733  61.168  1.00  0.00           O  
ATOM    613  OE2 GLU A1414      71.369 -32.547  60.531  1.00  0.00           O  
ATOM    614  C   GLU A1414      67.291 -29.468  59.362  1.00  0.00           C  
ATOM    615  O   GLU A1414      67.661 -28.954  58.304  1.00  0.00           O  
ATOM    616  N   SER A1415      66.103 -30.080  59.457  1.00  0.00           N  
ATOM    617  H   SER A1415      65.861 -30.506  60.341  1.00  0.00           H  
ATOM    618  CA  SER A1415      65.113 -30.086  58.382  1.00  0.00           C  
ATOM    619  HA  SER A1415      65.573 -30.490  57.480  1.00  0.00           H  
ATOM    620  CB  SER A1415      63.896 -30.950  58.722  1.00  0.00           C  
ATOM    621  HB2 SER A1415      63.423 -30.580  59.632  1.00  0.00           H  
ATOM    622  HB3 SER A1415      63.175 -30.874  57.909  1.00  0.00           H  
ATOM    623  OG  SER A1415      64.227 -32.310  58.895  1.00  0.00           O  
ATOM    624  HG  SER A1415      64.774 -32.380  59.681  1.00  0.00           H  
ATOM    625  C   SER A1415      64.592 -28.687  58.057  1.00  0.00           C  
ATOM    626  O   SER A1415      64.426 -28.359  56.884  1.00  0.00           O  
ATOM    627  N   LEU A1416      64.348 -27.843  59.065  1.00  0.00           N  
ATOM    628  H   LEU A1416      64.518 -28.156  60.010  1.00  0.00           H  
ATOM    629  CA  LEU A1416      63.867 -26.479  58.866  1.00  0.00           C  
ATOM    630  HA  LEU A1416      63.032 -26.512  58.167  1.00  0.00           H  
ATOM    631  CB  LEU A1416      63.361 -25.898  60.192  1.00  0.00           C  
ATOM    632  HB2 LEU A1416      64.141 -26.012  60.945  1.00  0.00           H  
ATOM    633  HB3 LEU A1416      63.192 -24.828  60.066  1.00  0.00           H  
ATOM    634  CG  LEU A1416      62.065 -26.535  60.709  1.00  0.00           C  
ATOM    635  HG  LEU A1416      62.143 -27.622  60.670  1.00  0.00           H  
ATOM    636  CD1 LEU A1416      61.814 -26.122  62.157  1.00  0.00           C  
ATOM    637 HD11 LEU A1416      62.646 -26.452  62.780  1.00  0.00           H  
ATOM    638 HD12 LEU A1416      60.898 -26.586  62.522  1.00  0.00           H  
ATOM    639 HD13 LEU A1416      61.722 -25.037  62.220  1.00  0.00           H  
ATOM    640  CD2 LEU A1416      60.847 -26.111  59.891  1.00  0.00           C  
ATOM    641 HD21 LEU A1416      60.932 -26.485  58.871  1.00  0.00           H  
ATOM    642 HD22 LEU A1416      60.765 -25.024  59.878  1.00  0.00           H  
ATOM    643 HD23 LEU A1416      59.941 -26.521  60.338  1.00  0.00           H  
ATOM    644  C   LEU A1416      64.922 -25.587  58.206  1.00  0.00           C  
ATOM    645  O   LEU A1416      64.567 -24.823  57.310  1.00  0.00           O  
ATOM    646  N   ILE A1417      66.209 -25.726  58.546  1.00  0.00           N  
ATOM    647  H   ILE A1417      66.436 -26.338  59.317  1.00  0.00           H  
ATOM    648  CA  ILE A1417      67.290 -25.068  57.809  1.00  0.00           C  
ATOM    649  HA  ILE A1417      67.097 -23.995  57.801  1.00  0.00           H  
ATOM    650  CB  ILE A1417      68.677 -25.293  58.434  1.00  0.00           C  
ATOM    651  HB  ILE A1417      68.910 -26.358  58.404  1.00  0.00           H  
ATOM    652  CG1 ILE A1417      68.704 -24.837  59.898  1.00  0.00           C  
ATOM    653 HG12 ILE A1417      68.469 -23.774  59.951  1.00  0.00           H  
ATOM    654 HG13 ILE A1417      67.936 -25.387  60.443  1.00  0.00           H  
ATOM    655  CG2 ILE A1417      69.743 -24.539  57.627  1.00  0.00           C  
ATOM    656 HG21 ILE A1417      70.733 -24.708  58.052  1.00  0.00           H  
ATOM    657 HG22 ILE A1417      69.785 -24.900  56.599  1.00  0.00           H  
ATOM    658 HG23 ILE A1417      69.527 -23.470  57.622  1.00  0.00           H  
ATOM    659  CD1 ILE A1417      70.021 -25.099  60.629  1.00  0.00           C  
ATOM    660 HD11 ILE A1417      69.882 -24.906  61.692  1.00  0.00           H  
ATOM    661 HD12 ILE A1417      70.322 -26.138  60.494  1.00  0.00           H  
ATOM    662 HD13 ILE A1417      70.802 -24.437  60.255  1.00  0.00           H  
ATOM    663  C   ILE A1417      67.293 -25.542  56.357  1.00  0.00           C  
ATOM    664  O   ILE A1417      67.276 -24.722  55.441  1.00  0.00           O  
ATOM    665  N   SER A1418      67.247 -26.859  56.136  1.00  0.00           N  
ATOM    666  H   SER A1418      67.276 -27.476  56.936  1.00  0.00           H  
ATOM    667  CA  SER A1418      67.282 -27.453  54.803  1.00  0.00           C  
ATOM    668  HA  SER A1418      68.219 -27.172  54.321  1.00  0.00           H  
ATOM    669  CB  SER A1418      67.248 -28.979  54.897  1.00  0.00           C  
ATOM    670  HB2 SER A1418      67.294 -29.395  53.891  1.00  0.00           H  
ATOM    671  HB3 SER A1418      66.320 -29.306  55.367  1.00  0.00           H  
ATOM    672  OG  SER A1418      68.347 -29.466  55.637  1.00  0.00           O  
ATOM    673  HG  SER A1418      68.207 -29.304  56.573  1.00  0.00           H  
ATOM    674  C   SER A1418      66.142 -26.960  53.912  1.00  0.00           C  
ATOM    675  O   SER A1418      66.376 -26.586  52.765  1.00  0.00           O  
ATOM    676  N   ILE A1419      64.913 -26.866  54.433  1.00  0.00           N  
ATOM    677  H   ILE A1419      64.773 -27.195  55.377  1.00  0.00           H  
ATOM    678  CA  ILE A1419      63.766 -26.334  53.699  1.00  0.00           C  
ATOM    679  HA  ILE A1419      63.694 -26.865  52.750  1.00  0.00           H  
ATOM    680  CB  ILE A1419      62.459 -26.588  54.470  1.00  0.00           C  
ATOM    681  HB  ILE A1419      62.575 -26.206  55.484  1.00  0.00           H  
ATOM    682  CG1 ILE A1419      62.142 -28.093  54.534  1.00  0.00           C  
ATOM    683 HG12 ILE A1419      63.051 -28.655  54.746  1.00  0.00           H  
ATOM    684 HG13 ILE A1419      61.778 -28.430  53.563  1.00  0.00           H  
ATOM    685  CG2 ILE A1419      61.282 -25.859  53.808  1.00  0.00           C  
ATOM    686 HG21 ILE A1419      60.342 -26.144  54.280  1.00  0.00           H  
ATOM    687 HG22 ILE A1419      61.390 -24.780  53.918  1.00  0.00           H  
ATOM    688 HG23 ILE A1419      61.228 -26.108  52.748  1.00  0.00           H  
ATOM    689  CD1 ILE A1419      61.118 -28.468  55.609  1.00  0.00           C  
ATOM    690 HD11 ILE A1419      61.031 -29.553  55.658  1.00  0.00           H  
ATOM    691 HD12 ILE A1419      61.445 -28.098  56.581  1.00  0.00           H  
ATOM    692 HD13 ILE A1419      60.137 -28.056  55.374  1.00  0.00           H  
ATOM    693  C   ILE A1419      63.965 -24.858  53.347  1.00  0.00           C  
ATOM    694  O   ILE A1419      63.749 -24.477  52.198  1.00  0.00           O  
ATOM    695  N   ASN A1420      64.431 -24.019  54.277  1.00  0.00           N  
ATOM    696  H   ASN A1420      64.639 -24.377  55.198  1.00  0.00           H  
ATOM    697  CA  ASN A1420      64.655 -22.601  54.008  1.00  0.00           C  
ATOM    698  HA  ASN A1420      63.787 -22.216  53.473  1.00  0.00           H  
ATOM    699  CB  ASN A1420      64.727 -21.846  55.338  1.00  0.00           C  
ATOM    700  HB2 ASN A1420      65.416 -22.339  56.023  1.00  0.00           H  
ATOM    701  HB3 ASN A1420      65.084 -20.832  55.157  1.00  0.00           H  
ATOM    702  CG  ASN A1420      63.352 -21.726  55.974  1.00  0.00           C  
ATOM    703  OD1 ASN A1420      62.514 -20.953  55.530  1.00  0.00           O  
ATOM    704  ND2 ASN A1420      63.053 -22.490  57.010  1.00  0.00           N  
ATOM    705 HD21 ASN A1420      62.148 -22.352  57.437  1.00  0.00           H  
ATOM    706 HD22 ASN A1420      63.707 -23.194  57.319  1.00  0.00           H  
ATOM    707  C   ASN A1420      65.858 -22.338  53.092  1.00  0.00           C  
ATOM    708  O   ASN A1420      65.847 -21.364  52.338  1.00  0.00           O  
ATOM    709  N   ASN A1421      66.861 -23.222  53.063  1.00  0.00           N  
ATOM    710  H   ASN A1421      66.873 -23.955  53.759  1.00  0.00           H  
ATOM    711  CA  ASN A1421      67.952 -23.162  52.098  1.00  0.00           C  
ATOM    712  HA  ASN A1421      68.269 -22.122  52.017  1.00  0.00           H  
ATOM    713  CB  ASN A1421      69.137 -23.975  52.632  1.00  0.00           C  
ATOM    714  HB2 ASN A1421      69.185 -23.870  53.716  1.00  0.00           H  
ATOM    715  HB3 ASN A1421      68.998 -25.031  52.402  1.00  0.00           H  
ATOM    716  CG  ASN A1421      70.492 -23.529  52.098  1.00  0.00           C  
ATOM    717  OD1 ASN A1421      71.461 -23.430  52.839  1.00  0.00           O  
ATOM    718  ND2 ASN A1421      70.639 -23.249  50.812  1.00  0.00           N  
ATOM    719 HD21 ASN A1421      71.572 -23.001  50.513  1.00  0.00           H  
ATOM    720 HD22 ASN A1421      69.854 -23.251  50.177  1.00  0.00           H  
ATOM    721  C   ASN A1421      67.499 -23.610  50.703  1.00  0.00           C  
ATOM    722  O   ASN A1421      67.947 -23.031  49.714  1.00  0.00           O  
ATOM    723  N   LYS A1422      66.570 -24.570  50.595  1.00  0.00           N  
ATOM    724  H   LYS A1422      66.306 -25.061  51.437  1.00  0.00           H  
ATOM    725  CA  LYS A1422      65.906 -24.945  49.342  1.00  0.00           C  
ATOM    726  HA  LYS A1422      66.660 -25.085  48.568  1.00  0.00           H  
ATOM    727  CB  LYS A1422      65.167 -26.278  49.521  1.00  0.00           C  
ATOM    728  HB2 LYS A1422      64.520 -26.220  50.397  1.00  0.00           H  
ATOM    729  HB3 LYS A1422      64.545 -26.463  48.646  1.00  0.00           H  
ATOM    730  CG  LYS A1422      66.145 -27.450  49.679  1.00  0.00           C  
ATOM    731  HG2 LYS A1422      66.631 -27.647  48.723  1.00  0.00           H  
ATOM    732  HG3 LYS A1422      66.929 -27.172  50.383  1.00  0.00           H  
ATOM    733  CD  LYS A1422      65.515 -28.749  50.184  1.00  0.00           C  
ATOM    734  HD2 LYS A1422      66.325 -29.454  50.370  1.00  0.00           H  
ATOM    735  HD3 LYS A1422      65.005 -28.559  51.128  1.00  0.00           H  
ATOM    736  CE  LYS A1422      64.543 -29.372  49.179  1.00  0.00           C  
ATOM    737  HE2 LYS A1422      65.042 -29.439  48.213  1.00  0.00           H  
ATOM    738  HE3 LYS A1422      63.673 -28.725  49.067  1.00  0.00           H  
ATOM    739  NZ  LYS A1422      64.142 -30.723  49.621  1.00  0.00           N  
ATOM    740  HZ1 LYS A1422      63.556 -31.200  48.951  1.00  0.00           H  
ATOM    741  HZ2 LYS A1422      63.658 -30.700  50.507  1.00  0.00           H  
ATOM    742  HZ3 LYS A1422      64.950 -31.314  49.753  1.00  0.00           H  
ATOM    743  C   LYS A1422      64.984 -23.839  48.826  1.00  0.00           C  
ATOM    744  O   LYS A1422      64.902 -23.630  47.617  1.00  0.00           O  
ATOM    745  N   LEU A1423      64.379 -23.058  49.726  1.00  0.00           N  
ATOM    746  H   LEU A1423      64.421 -23.363  50.688  1.00  0.00           H  
ATOM    747  CA  LEU A1423      63.678 -21.805  49.447  1.00  0.00           C  
ATOM    748  HA  LEU A1423      63.123 -21.933  48.518  1.00  0.00           H  
ATOM    749  CB  LEU A1423      62.660 -21.528  50.563  1.00  0.00           C  
ATOM    750  HB2 LEU A1423      63.192 -21.528  51.514  1.00  0.00           H  
ATOM    751  HB3 LEU A1423      62.246 -20.528  50.431  1.00  0.00           H  
ATOM    752  CG  LEU A1423      61.487 -22.515  50.640  1.00  0.00           C  
ATOM    753  HG  LEU A1423      61.854 -23.541  50.639  1.00  0.00           H  
ATOM    754  CD1 LEU A1423      60.697 -22.287  51.927  1.00  0.00           C  
ATOM    755 HD11 LEU A1423      61.351 -22.419  52.789  1.00  0.00           H  
ATOM    756 HD12 LEU A1423      60.290 -21.275  51.945  1.00  0.00           H  
ATOM    757 HD13 LEU A1423      59.881 -23.007  51.995  1.00  0.00           H  
ATOM    758  CD2 LEU A1423      60.521 -22.344  49.468  1.00  0.00           C  
ATOM    759 HD21 LEU A1423      61.017 -22.597  48.531  1.00  0.00           H  
ATOM    760 HD22 LEU A1423      60.168 -21.313  49.429  1.00  0.00           H  
ATOM    761 HD23 LEU A1423      59.664 -23.005  49.599  1.00  0.00           H  
ATOM    762  C   LEU A1423      64.602 -20.601  49.202  1.00  0.00           C  
ATOM    763  O   LEU A1423      64.117 -19.494  48.972  1.00  0.00           O  
ATOM    764  N   GLN A1424      65.925 -20.800  49.176  1.00  0.00           N  
ATOM    765  H   GLN A1424      66.257 -21.726  49.406  1.00  0.00           H  
ATOM    766  CA  GLN A1424      66.929 -19.858  48.687  1.00  0.00           C  
ATOM    767  HA  GLN A1424      67.895 -20.285  48.955  1.00  0.00           H  
ATOM    768  CB  GLN A1424      66.896 -19.822  47.151  1.00  0.00           C  
ATOM    769  HB2 GLN A1424      65.883 -19.590  46.821  1.00  0.00           H  
ATOM    770  HB3 GLN A1424      67.558 -19.038  46.783  1.00  0.00           H  
ATOM    771  CG  GLN A1424      67.358 -21.156  46.548  1.00  0.00           C  
ATOM    772  HG2 GLN A1424      68.436 -21.117  46.388  1.00  0.00           H  
ATOM    773  HG3 GLN A1424      67.175 -21.972  47.247  1.00  0.00           H  
ATOM    774  CD  GLN A1424      66.679 -21.509  45.230  1.00  0.00           C  
ATOM    775  OE1 GLN A1424      66.702 -20.780  44.243  1.00  0.00           O  
ATOM    776  NE2 GLN A1424      66.032 -22.663  45.148  1.00  0.00           N  
ATOM    777 HE21 GLN A1424      65.874 -23.208  45.983  1.00  0.00           H  
ATOM    778 HE22 GLN A1424      65.601 -22.924  44.273  1.00  0.00           H  
ATOM    779  C   GLN A1424      66.923 -18.492  49.388  1.00  0.00           C  
ATOM    780  O   GLN A1424      66.996 -17.429  48.764  1.00  0.00           O  
ATOM    781  N   GLN A1425      66.891 -18.516  50.725  1.00  0.00           N  
ATOM    782  H   GLN A1425      66.790 -19.413  51.178  1.00  0.00           H  
ATOM    783  CA  GLN A1425      67.110 -17.353  51.578  1.00  0.00           C  
ATOM    784  HA  GLN A1425      67.056 -16.464  50.950  1.00  0.00           H  
ATOM    785  CB  GLN A1425      66.002 -17.245  52.633  1.00  0.00           C  
ATOM    786  HB2 GLN A1425      66.210 -16.388  53.274  1.00  0.00           H  
ATOM    787  HB3 GLN A1425      66.034 -18.137  53.258  1.00  0.00           H  
ATOM    788  CG  GLN A1425      64.579 -17.101  52.077  1.00  0.00           C  
ATOM    789  HG2 GLN A1425      63.888 -17.153  52.918  1.00  0.00           H  
ATOM    790  HG3 GLN A1425      64.350 -17.941  51.422  1.00  0.00           H  
ATOM    791  CD  GLN A1425      64.304 -15.802  51.325  1.00  0.00           C  
ATOM    792  OE1 GLN A1425      65.185 -15.030  50.960  1.00  0.00           O  
ATOM    793  NE2 GLN A1425      63.048 -15.500  51.032  1.00  0.00           N  
ATOM    794 HE21 GLN A1425      62.299 -16.118  51.312  1.00  0.00           H  
ATOM    795 HE22 GLN A1425      62.867 -14.605  50.601  1.00  0.00           H  
ATOM    796  C   GLN A1425      68.500 -17.373  52.227  1.00  0.00           C  
ATOM    797  O   GLN A1425      68.901 -18.412  52.747  1.00  0.00           O  
ATOM    798  N   PRO A1426      69.243 -16.255  52.259  1.00  0.00           N  
ATOM    799  CA  PRO A1426      70.610 -16.214  52.777  1.00  0.00           C  
ATOM    800  HA  PRO A1426      71.178 -17.059  52.388  1.00  0.00           H  
ATOM    801  CD  PRO A1426      68.872 -14.950  51.735  1.00  0.00           C  
ATOM    802  HD2 PRO A1426      67.918 -14.612  52.140  1.00  0.00           H  
ATOM    803  HD3 PRO A1426      68.824 -14.999  50.647  1.00  0.00           H  
ATOM    804  CB  PRO A1426      71.202 -14.919  52.217  1.00  0.00           C  
ATOM    805  HB2 PRO A1426      71.988 -14.509  52.850  1.00  0.00           H  
ATOM    806  HB3 PRO A1426      71.582 -15.095  51.211  1.00  0.00           H  
ATOM    807  CG  PRO A1426      69.988 -13.995  52.151  1.00  0.00           C  
ATOM    808  HG2 PRO A1426      69.778 -13.594  53.142  1.00  0.00           H  
ATOM    809  HG3 PRO A1426      70.126 -13.190  51.429  1.00  0.00           H  
ATOM    810  C   PRO A1426      70.711 -16.256  54.305  1.00  0.00           C  
ATOM    811  O   PRO A1426      71.797 -16.420  54.854  1.00  0.00           O  
ATOM    812  N   GLU A1427      69.593 -16.123  55.021  1.00  0.00           N  
ATOM    813  H   GLU A1427      68.731 -15.973  54.517  1.00  0.00           H  
ATOM    814  CA  GLU A1427      69.530 -16.122  56.482  1.00  0.00           C  
ATOM    815  HA  GLU A1427      70.541 -16.187  56.884  1.00  0.00           H  
ATOM    816  CB  GLU A1427      68.974 -14.772  56.963  1.00  0.00           C  
ATOM    817  HB2 GLU A1427      68.044 -14.557  56.438  1.00  0.00           H  
ATOM    818  HB3 GLU A1427      68.770 -14.815  58.033  1.00  0.00           H  
ATOM    819  CG  GLU A1427      69.988 -13.648  56.710  1.00  0.00           C  
ATOM    820  HG2 GLU A1427      70.343 -13.703  55.680  1.00  0.00           H  
ATOM    821  HG3 GLU A1427      70.850 -13.801  57.359  1.00  0.00           H  
ATOM    822  CD  GLU A1427      69.431 -12.243  56.939  1.00  0.00           C  
ATOM    823  OE1 GLU A1427      68.890 -11.943  58.026  1.00  0.00           O  
ATOM    824  OE2 GLU A1427      69.554 -11.384  56.033  1.00  0.00           O  
ATOM    825  C   GLU A1427      68.824 -17.367  57.038  1.00  0.00           C  
ATOM    826  O   GLU A1427      68.469 -17.416  58.213  1.00  0.00           O  
ATOM    827  N   ALA A1428      68.667 -18.411  56.215  1.00  0.00           N  
ATOM    828  H   ALA A1428      69.048 -18.324  55.284  1.00  0.00           H  
ATOM    829  CA  ALA A1428      67.974 -19.662  56.510  1.00  0.00           C  
ATOM    830  HA  ALA A1428      66.924 -19.437  56.699  1.00  0.00           H  
ATOM    831  CB  ALA A1428      68.068 -20.524  55.248  1.00  0.00           C  
ATOM    832  HB1 ALA A1428      69.111 -20.671  54.970  1.00  0.00           H  
ATOM    833  HB2 ALA A1428      67.541 -20.042  54.424  1.00  0.00           H  
ATOM    834  HB3 ALA A1428      67.621 -21.500  55.433  1.00  0.00           H  
ATOM    835  C   ALA A1428      68.478 -20.454  57.724  1.00  0.00           C  
ATOM    836  O   ALA A1428      67.737 -21.285  58.247  1.00  0.00           O  
ATOM    837  N   ALA A1429      69.715 -20.230  58.175  1.00  0.00           N  
ATOM    838  H   ALA A1429      70.296 -19.589  57.654  1.00  0.00           H  
ATOM    839  CA  ALA A1429      70.289 -20.875  59.352  1.00  0.00           C  
ATOM    840  HA  ALA A1429      69.724 -21.781  59.571  1.00  0.00           H  
ATOM    841  CB  ALA A1429      71.710 -21.307  58.988  1.00  0.00           C  
ATOM    842  HB1 ALA A1429      72.145 -21.861  59.820  1.00  0.00           H  
ATOM    843  HB2 ALA A1429      71.691 -21.956  58.113  1.00  0.00           H  
ATOM    844  HB3 ALA A1429      72.329 -20.435  58.779  1.00  0.00           H  
ATOM    845  C   ALA A1429      70.245 -20.028  60.632  1.00  0.00           C  
ATOM    846  O   ALA A1429      70.555 -20.535  61.712  1.00  0.00           O  
ATOM    847  N   ALA A1430      69.871 -18.746  60.544  1.00  0.00           N  
ATOM    848  H   ALA A1430      69.499 -18.411  59.666  1.00  0.00           H  
ATOM    849  CA  ALA A1430      69.862 -17.822  61.670  1.00  0.00           C  
ATOM    850  HA  ALA A1430      70.824 -17.900  62.176  1.00  0.00           H  
ATOM    851  CB  ALA A1430      69.719 -16.391  61.149  1.00  0.00           C  
ATOM    852  HB1 ALA A1430      69.783 -15.691  61.982  1.00  0.00           H  
ATOM    853  HB2 ALA A1430      70.515 -16.171  60.438  1.00  0.00           H  
ATOM    854  HB3 ALA A1430      68.755 -16.270  60.656  1.00  0.00           H  
ATOM    855  C   ALA A1430      68.770 -18.173  62.684  1.00  0.00           C  
ATOM    856  O   ALA A1430      67.665 -18.562  62.312  1.00  0.00           O  
ATOM    857  N   GLY A1431      69.068 -18.055  63.981  1.00  0.00           N  
ATOM    858  H   GLY A1431      69.966 -17.678  64.247  1.00  0.00           H  
ATOM    859  CA  GLY A1431      68.212 -18.549  65.053  1.00  0.00           C  
ATOM    860  HA2 GLY A1431      68.537 -18.111  65.997  1.00  0.00           H  
ATOM    861  HA3 GLY A1431      67.182 -18.244  64.869  1.00  0.00           H  
ATOM    862  C   GLY A1431      68.242 -20.070  65.198  1.00  0.00           C  
ATOM    863  O   GLY A1431      68.553 -20.563  66.279  1.00  0.00           O  
ATOM    864  N   VAL A1432      67.998 -20.822  64.120  1.00  0.00           N  
ATOM    865  H   VAL A1432      67.738 -20.329  63.278  1.00  0.00           H  
ATOM    866  CA  VAL A1432      67.802 -22.272  64.152  1.00  0.00           C  
ATOM    867  HA  VAL A1432      66.937 -22.460  64.788  1.00  0.00           H  
ATOM    868  CB  VAL A1432      67.495 -22.843  62.759  1.00  0.00           C  
ATOM    869  HB  VAL A1432      68.426 -22.917  62.198  1.00  0.00           H  
ATOM    870  CG1 VAL A1432      66.892 -24.241  62.909  1.00  0.00           C  
ATOM    871 HG11 VAL A1432      66.053 -24.215  63.605  1.00  0.00           H  
ATOM    872 HG12 VAL A1432      67.651 -24.935  63.272  1.00  0.00           H  
ATOM    873 HG13 VAL A1432      66.521 -24.601  61.949  1.00  0.00           H  
ATOM    874  CG2 VAL A1432      66.521 -22.029  61.905  1.00  0.00           C  
ATOM    875 HG21 VAL A1432      65.547 -21.970  62.391  1.00  0.00           H  
ATOM    876 HG22 VAL A1432      66.903 -21.023  61.728  1.00  0.00           H  
ATOM    877 HG23 VAL A1432      66.397 -22.503  60.932  1.00  0.00           H  
ATOM    878  C   VAL A1432      68.986 -23.030  64.758  1.00  0.00           C  
ATOM    879  O   VAL A1432      68.791 -23.866  65.641  1.00  0.00           O  
ATOM    880  N   LEU A1433      70.220 -22.721  64.340  1.00  0.00           N  
ATOM    881  H   LEU A1433      70.313 -22.026  63.613  1.00  0.00           H  
ATOM    882  CA  LEU A1433      71.429 -23.351  64.869  1.00  0.00           C  
ATOM    883  HA  LEU A1433      71.318 -24.434  64.809  1.00  0.00           H  
ATOM    884  CB  LEU A1433      72.647 -22.917  64.040  1.00  0.00           C  
ATOM    885  HB2 LEU A1433      73.551 -23.259  64.543  1.00  0.00           H  
ATOM    886  HB3 LEU A1433      72.679 -21.828  64.020  1.00  0.00           H  
ATOM    887  CG  LEU A1433      72.680 -23.434  62.597  1.00  0.00           C  
ATOM    888  HG  LEU A1433      71.760 -23.148  62.089  1.00  0.00           H  
ATOM    889  CD1 LEU A1433      73.855 -22.817  61.843  1.00  0.00           C  
ATOM    890 HD11 LEU A1433      74.799 -23.098  62.309  1.00  0.00           H  
ATOM    891 HD12 LEU A1433      73.770 -21.730  61.851  1.00  0.00           H  
ATOM    892 HD13 LEU A1433      73.859 -23.160  60.808  1.00  0.00           H  
ATOM    893  CD2 LEU A1433      72.841 -24.953  62.527  1.00  0.00           C  
ATOM    894 HD21 LEU A1433      73.744 -25.264  63.051  1.00  0.00           H  
ATOM    895 HD22 LEU A1433      71.976 -25.448  62.968  1.00  0.00           H  
ATOM    896 HD23 LEU A1433      72.913 -25.254  61.482  1.00  0.00           H  
ATOM    897  C   LEU A1433      71.667 -23.026  66.346  1.00  0.00           C  
ATOM    898  O   LEU A1433      72.094 -23.882  67.118  1.00  0.00           O  
ATOM    899  N   GLU A1434      71.355 -21.797  66.761  1.00  0.00           N  
ATOM    900  H   GLU A1434      70.933 -21.166  66.095  1.00  0.00           H  
ATOM    901  CA  GLU A1434      71.498 -21.345  68.139  1.00  0.00           C  
ATOM    902  HA  GLU A1434      72.484 -21.630  68.505  1.00  0.00           H  
ATOM    903  CB  GLU A1434      71.388 -19.818  68.155  1.00  0.00           C  
ATOM    904  HB2 GLU A1434      71.982 -19.404  67.340  1.00  0.00           H  
ATOM    905  HB3 GLU A1434      70.348 -19.533  67.995  1.00  0.00           H  
ATOM    906  CG  GLU A1434      71.880 -19.200  69.463  1.00  0.00           C  
ATOM    907  HG2 GLU A1434      71.467 -19.749  70.309  1.00  0.00           H  
ATOM    908  HG3 GLU A1434      72.967 -19.269  69.509  1.00  0.00           H  
ATOM    909  CD  GLU A1434      71.443 -17.742  69.552  1.00  0.00           C  
ATOM    910  OE1 GLU A1434      70.664 -17.415  70.475  1.00  0.00           O  
ATOM    911  OE2 GLU A1434      71.840 -16.916  68.698  1.00  0.00           O  
ATOM    912  C   GLU A1434      70.452 -21.990  69.053  1.00  0.00           C  
ATOM    913  O   GLU A1434      70.767 -22.420  70.161  1.00  0.00           O  
ATOM    914  N   TYR A1435      69.214 -22.125  68.570  1.00  0.00           N  
ATOM    915  H   TYR A1435      69.024 -21.727  67.661  1.00  0.00           H  
ATOM    916  CA  TYR A1435      68.106 -22.764  69.268  1.00  0.00           C  
ATOM    917  HA  TYR A1435      68.016 -22.315  70.257  1.00  0.00           H  
ATOM    918  CB  TYR A1435      66.820 -22.473  68.492  1.00  0.00           C  
ATOM    919  HB2 TYR A1435      66.779 -23.116  67.613  1.00  0.00           H  
ATOM    920  HB3 TYR A1435      66.848 -21.445  68.131  1.00  0.00           H  
ATOM    921  CG  TYR A1435      65.552 -22.637  69.300  1.00  0.00           C  
ATOM    922  CD1 TYR A1435      64.955 -23.900  69.438  1.00  0.00           C  
ATOM    923  HD1 TYR A1435      65.412 -24.765  68.979  1.00  0.00           H  
ATOM    924  CD2 TYR A1435      64.957 -21.512  69.894  1.00  0.00           C  
ATOM    925  HD2 TYR A1435      65.407 -20.537  69.776  1.00  0.00           H  
ATOM    926  CE1 TYR A1435      63.768 -24.040  70.174  1.00  0.00           C  
ATOM    927  HE1 TYR A1435      63.306 -25.008  70.300  1.00  0.00           H  
ATOM    928  CE2 TYR A1435      63.768 -21.645  70.628  1.00  0.00           C  
ATOM    929  HE2 TYR A1435      63.315 -20.777  71.083  1.00  0.00           H  
ATOM    930  CZ  TYR A1435      63.166 -22.912  70.767  1.00  0.00           C  
ATOM    931  OH  TYR A1435      62.016 -23.063  71.478  1.00  0.00           O  
ATOM    932  HH  TYR A1435      61.691 -22.236  71.840  1.00  0.00           H  
ATOM    933  C   TYR A1435      68.323 -24.268  69.447  1.00  0.00           C  
ATOM    934  O   TYR A1435      67.909 -24.832  70.461  1.00  0.00           O  
ATOM    935  N   ALA A1436      69.015 -24.916  68.505  1.00  0.00           N  
ATOM    936  H   ALA A1436      69.260 -24.411  67.666  1.00  0.00           H  
ATOM    937  CA  ALA A1436      69.474 -26.292  68.632  1.00  0.00           C  
ATOM    938  HA  ALA A1436      68.638 -26.907  68.967  1.00  0.00           H  
ATOM    939  CB  ALA A1436      69.914 -26.790  67.255  1.00  0.00           C  
ATOM    940  HB1 ALA A1436      70.782 -26.228  66.911  1.00  0.00           H  
ATOM    941  HB2 ALA A1436      69.112 -26.664  66.527  1.00  0.00           H  
ATOM    942  HB3 ALA A1436      70.174 -27.847  67.317  1.00  0.00           H  
ATOM    943  C   ALA A1436      70.589 -26.429  69.674  1.00  0.00           C  
ATOM    944  O   ALA A1436      70.464 -27.226  70.604  1.00  0.00           O  
ATOM    945  N   MET A1437      71.636 -25.601  69.589  1.00  0.00           N  
ATOM    946  H   MET A1437      71.704 -24.995  68.784  1.00  0.00           H  
ATOM    947  CA  MET A1437      72.725 -25.567  70.563  1.00  0.00           C  
ATOM    948  HA  MET A1437      73.237 -26.529  70.539  1.00  0.00           H  
ATOM    949  CB  MET A1437      73.723 -24.483  70.136  1.00  0.00           C  
ATOM    950  HB2 MET A1437      73.207 -23.526  70.061  1.00  0.00           H  
ATOM    951  HB3 MET A1437      74.107 -24.735  69.147  1.00  0.00           H  
ATOM    952  CG  MET A1437      74.916 -24.305  71.079  1.00  0.00           C  
ATOM    953  HG2 MET A1437      75.560 -23.535  70.653  1.00  0.00           H  
ATOM    954  HG3 MET A1437      74.559 -23.941  72.042  1.00  0.00           H  
ATOM    955  SD  MET A1437      75.918 -25.787  71.357  1.00  0.00           S  
ATOM    956  CE  MET A1437      77.347 -25.061  72.199  1.00  0.00           C  
ATOM    957  HE1 MET A1437      77.023 -24.577  73.121  1.00  0.00           H  
ATOM    958  HE2 MET A1437      77.821 -24.328  71.547  1.00  0.00           H  
ATOM    959  HE3 MET A1437      78.064 -25.848  72.432  1.00  0.00           H  
ATOM    960  C   MET A1437      72.210 -25.356  71.990  1.00  0.00           C  
ATOM    961  O   MET A1437      72.605 -26.083  72.901  1.00  0.00           O  
ATOM    962  N   LYS A1438      71.249 -24.442  72.177  1.00  0.00           N  
ATOM    963  H   LYS A1438      71.002 -23.871  71.382  1.00  0.00           H  
ATOM    964  CA  LYS A1438      70.564 -24.169  73.442  1.00  0.00           C  
ATOM    965  HA  LYS A1438      71.307 -23.911  74.197  1.00  0.00           H  
ATOM    966  CB  LYS A1438      69.620 -22.972  73.248  1.00  0.00           C  
ATOM    967  HB2 LYS A1438      69.126 -23.054  72.280  1.00  0.00           H  
ATOM    968  HB3 LYS A1438      68.847 -22.993  74.016  1.00  0.00           H  
ATOM    969  CG  LYS A1438      70.348 -21.630  73.358  1.00  0.00           C  
ATOM    970  HG2 LYS A1438      70.645 -21.488  74.397  1.00  0.00           H  
ATOM    971  HG3 LYS A1438      71.248 -21.640  72.743  1.00  0.00           H  
ATOM    972  CD  LYS A1438      69.462 -20.466  72.914  1.00  0.00           C  
ATOM    973  HD2 LYS A1438      68.462 -20.580  73.334  1.00  0.00           H  
ATOM    974  HD3 LYS A1438      69.391 -20.471  71.826  1.00  0.00           H  
ATOM    975  CE  LYS A1438      70.050 -19.140  73.397  1.00  0.00           C  
ATOM    976  HE2 LYS A1438      69.948 -19.092  74.481  1.00  0.00           H  
ATOM    977  HE3 LYS A1438      71.112 -19.113  73.154  1.00  0.00           H  
ATOM    978  NZ  LYS A1438      69.380 -17.979  72.778  1.00  0.00           N  
ATOM    979  HZ1 LYS A1438      69.688 -17.868  71.823  1.00  0.00           H  
ATOM    980  HZ2 LYS A1438      68.374 -18.074  72.775  1.00  0.00           H  
ATOM    981  HZ3 LYS A1438      69.619 -17.122  73.256  1.00  0.00           H  
ATOM    982  C   LYS A1438      69.793 -25.348  74.038  1.00  0.00           C  
ATOM    983  O   LYS A1438      69.567 -25.348  75.244  1.00  0.00           O  
ATOM    984  N   HIS A1439      69.399 -26.343  73.239  1.00  0.00           N  
ATOM    985  H   HIS A1439      69.620 -26.279  72.256  1.00  0.00           H  
ATOM    986  CA  HIS A1439      68.631 -27.501  73.694  1.00  0.00           C  
ATOM    987  HA  HIS A1439      68.228 -27.300  74.687  1.00  0.00           H  
ATOM    988  ND1 HIS A1439      65.933 -25.651  72.474  1.00  0.00           N  
ATOM    989  HD1 HIS A1439      66.441 -25.204  71.724  1.00  0.00           H  
ATOM    990  CG  HIS A1439      66.278 -26.837  73.086  1.00  0.00           C  
ATOM    991  CB  HIS A1439      67.445 -27.719  72.749  1.00  0.00           C  
ATOM    992  HB2 HIS A1439      67.106 -28.751  72.834  1.00  0.00           H  
ATOM    993  HB3 HIS A1439      67.752 -27.556  71.716  1.00  0.00           H  
ATOM    994  NE2 HIS A1439      64.444 -26.009  74.069  1.00  0.00           N  
ATOM    995  CD2 HIS A1439      65.369 -27.055  74.088  1.00  0.00           C  
ATOM    996  HD2 HIS A1439      65.375 -27.891  74.773  1.00  0.00           H  
ATOM    997  CE1 HIS A1439      64.836 -25.179  73.090  1.00  0.00           C  
ATOM    998  HE1 HIS A1439      64.338 -24.253  72.841  1.00  0.00           H  
ATOM    999  C   HIS A1439      69.434 -28.795  73.832  1.00  0.00           C  
ATOM   1000  O   HIS A1439      69.051 -29.650  74.632  1.00  0.00           O  
ATOM   1001  N   PHE A1440      70.510 -28.961  73.058  1.00  0.00           N  
ATOM   1002  H   PHE A1440      70.701 -28.241  72.376  1.00  0.00           H  
ATOM   1003  CA  PHE A1440      71.206 -30.234  72.910  1.00  0.00           C  
ATOM   1004  HA  PHE A1440      70.785 -30.955  73.611  1.00  0.00           H  
ATOM   1005  CB  PHE A1440      70.934 -30.771  71.501  1.00  0.00           C  
ATOM   1006  HB2 PHE A1440      71.350 -31.775  71.421  1.00  0.00           H  
ATOM   1007  HB3 PHE A1440      71.455 -30.141  70.780  1.00  0.00           H  
ATOM   1008  CG  PHE A1440      69.460 -30.831  71.142  1.00  0.00           C  
ATOM   1009  CD1 PHE A1440      68.586 -31.643  71.883  1.00  0.00           C  
ATOM   1010  HD1 PHE A1440      68.970 -32.256  72.685  1.00  0.00           H  
ATOM   1011  CD2 PHE A1440      68.939 -30.022  70.118  1.00  0.00           C  
ATOM   1012  HD2 PHE A1440      69.602 -29.393  69.542  1.00  0.00           H  
ATOM   1013  CE1 PHE A1440      67.206 -31.627  71.623  1.00  0.00           C  
ATOM   1014  HE1 PHE A1440      66.537 -32.227  72.221  1.00  0.00           H  
ATOM   1015  CE2 PHE A1440      67.560 -30.007  69.851  1.00  0.00           C  
ATOM   1016  HE2 PHE A1440      67.165 -29.366  69.078  1.00  0.00           H  
ATOM   1017  CZ  PHE A1440      66.690 -30.801  70.613  1.00  0.00           C  
ATOM   1018  HZ  PHE A1440      65.625 -30.766  70.439  1.00  0.00           H  
ATOM   1019  C   PHE A1440      72.699 -30.177  73.249  1.00  0.00           C  
ATOM   1020  O   PHE A1440      73.245 -31.165  73.740  1.00  0.00           O  
ATOM   1021  N   GLY A1441      73.340 -29.008  73.127  1.00  0.00           N  
ATOM   1022  H   GLY A1441      72.831 -28.206  72.784  1.00  0.00           H  
ATOM   1023  CA  GLY A1441      74.762 -28.819  73.402  1.00  0.00           C  
ATOM   1024  HA2 GLY A1441      75.335 -29.492  72.764  1.00  0.00           H  
ATOM   1025  HA3 GLY A1441      75.028 -27.794  73.146  1.00  0.00           H  
ATOM   1026  C   GLY A1441      75.187 -29.061  74.852  1.00  0.00           C  
ATOM   1027  O   GLY A1441      76.374 -29.225  75.126  1.00  0.00           O  
ATOM   1028  N   GLU A1442      74.233 -29.163  75.785  1.00  0.00           N  
ATOM   1029  H   GLU A1442      73.283 -29.010  75.480  1.00  0.00           H  
ATOM   1030  CA  GLU A1442      74.445 -29.600  77.166  1.00  0.00           C  
ATOM   1031  HA  GLU A1442      75.149 -28.919  77.644  1.00  0.00           H  
ATOM   1032  CB  GLU A1442      73.108 -29.561  77.917  1.00  0.00           C  
ATOM   1033  HB2 GLU A1442      73.195 -30.117  78.850  1.00  0.00           H  
ATOM   1034  HB3 GLU A1442      72.359 -30.071  77.311  1.00  0.00           H  
ATOM   1035  CG  GLU A1442      72.592 -28.161  78.252  1.00  0.00           C  
ATOM   1036  HG2 GLU A1442      71.523 -28.235  78.452  1.00  0.00           H  
ATOM   1037  HG3 GLU A1442      72.719 -27.501  77.393  1.00  0.00           H  
ATOM   1038  CD  GLU A1442      73.286 -27.567  79.477  1.00  0.00           C  
ATOM   1039  OE1 GLU A1442      72.630 -27.379  80.528  1.00  0.00           O  
ATOM   1040  OE2 GLU A1442      74.502 -27.282  79.408  1.00  0.00           O  
ATOM   1041  C   GLU A1442      75.038 -31.008  77.291  1.00  0.00           C  
ATOM   1042  O   GLU A1442      75.531 -31.358  78.363  1.00  0.00           O  
ATOM   1043  N   LEU A1443      74.987 -31.819  76.229  1.00  0.00           N  
ATOM   1044  H   LEU A1443      74.544 -31.462  75.395  1.00  0.00           H  
ATOM   1045  CA  LEU A1443      75.466 -33.198  76.174  1.00  0.00           C  
ATOM   1046  HA  LEU A1443      75.535 -33.595  77.187  1.00  0.00           H  
ATOM   1047  CB  LEU A1443      74.447 -34.034  75.384  1.00  0.00           C  
ATOM   1048  HB2 LEU A1443      74.775 -35.074  75.391  1.00  0.00           H  
ATOM   1049  HB3 LEU A1443      74.460 -33.696  74.348  1.00  0.00           H  
ATOM   1050  CG  LEU A1443      72.997 -33.985  75.881  1.00  0.00           C  
ATOM   1051  HG  LEU A1443      72.620 -32.964  75.833  1.00  0.00           H  
ATOM   1052  CD1 LEU A1443      72.114 -34.858  74.991  1.00  0.00           C  
ATOM   1053 HD11 LEU A1443      72.450 -35.894  75.026  1.00  0.00           H  
ATOM   1054 HD12 LEU A1443      71.079 -34.799  75.326  1.00  0.00           H  
ATOM   1055 HD13 LEU A1443      72.171 -34.497  73.964  1.00  0.00           H  
ATOM   1056  CD2 LEU A1443      72.865 -34.488  77.316  1.00  0.00           C  
ATOM   1057 HD21 LEU A1443      73.417 -33.833  77.989  1.00  0.00           H  
ATOM   1058 HD22 LEU A1443      71.815 -34.482  77.609  1.00  0.00           H  
ATOM   1059 HD23 LEU A1443      73.261 -35.501  77.392  1.00  0.00           H  
ATOM   1060  C   LEU A1443      76.861 -33.355  75.555  1.00  0.00           C  
ATOM   1061  O   LEU A1443      77.368 -34.474  75.457  1.00  0.00           O  
ATOM   1062  N   GLU A1444      77.479 -32.265  75.092  1.00  0.00           N  
ATOM   1063  H   GLU A1444      77.051 -31.367  75.271  1.00  0.00           H  
ATOM   1064  CA  GLU A1444      78.558 -32.294  74.108  1.00  0.00           C  
ATOM   1065  HA  GLU A1444      78.806 -33.328  73.869  1.00  0.00           H  
ATOM   1066  CB  GLU A1444      78.067 -31.629  72.815  1.00  0.00           C  
ATOM   1067  HB2 GLU A1444      77.779 -30.600  73.027  1.00  0.00           H  
ATOM   1068  HB3 GLU A1444      78.899 -31.602  72.111  1.00  0.00           H  
ATOM   1069  CG  GLU A1444      76.900 -32.356  72.143  1.00  0.00           C  
ATOM   1070  HG2 GLU A1444      77.183 -33.393  71.966  1.00  0.00           H  
ATOM   1071  HG3 GLU A1444      76.034 -32.344  72.806  1.00  0.00           H  
ATOM   1072  CD  GLU A1444      76.546 -31.690  70.816  1.00  0.00           C  
ATOM   1073  OE1 GLU A1444      75.400 -31.221  70.653  1.00  0.00           O  
ATOM   1074  OE2 GLU A1444      77.448 -31.581  69.956  1.00  0.00           O  
ATOM   1075  C   GLU A1444      79.858 -31.630  74.573  1.00  0.00           C  
ATOM   1076  O   GLU A1444      79.909 -30.905  75.565  1.00  0.00           O  
ATOM   1077  N   ILE A1445      80.929 -31.818  73.794  1.00  0.00           N  
ATOM   1078  H   ILE A1445      80.837 -32.473  73.030  1.00  0.00           H  
ATOM   1079  CA  ILE A1445      82.207 -31.115  73.928  1.00  0.00           C  
ATOM   1080  HA  ILE A1445      82.409 -31.018  74.995  1.00  0.00           H  
ATOM   1081  CB  ILE A1445      83.355 -31.945  73.332  1.00  0.00           C  
ATOM   1082  HB  ILE A1445      84.283 -31.398  73.501  1.00  0.00           H  
ATOM   1083  CG1 ILE A1445      83.190 -32.143  71.817  1.00  0.00           C  
ATOM   1084 HG12 ILE A1445      82.318 -32.766  71.617  1.00  0.00           H  
ATOM   1085 HG13 ILE A1445      83.024 -31.175  71.344  1.00  0.00           H  
ATOM   1086  CG2 ILE A1445      83.488 -33.280  74.074  1.00  0.00           C  
ATOM   1087 HG21 ILE A1445      83.527 -33.101  75.149  1.00  0.00           H  
ATOM   1088 HG22 ILE A1445      84.411 -33.783  73.785  1.00  0.00           H  
ATOM   1089 HG23 ILE A1445      82.639 -33.929  73.858  1.00  0.00           H  
ATOM   1090  CD1 ILE A1445      84.404 -32.777  71.136  1.00  0.00           C  
ATOM   1091 HD11 ILE A1445      85.299 -32.193  71.351  1.00  0.00           H  
ATOM   1092 HD12 ILE A1445      84.245 -32.793  70.058  1.00  0.00           H  
ATOM   1093 HD13 ILE A1445      84.546 -33.802  71.479  1.00  0.00           H  
ATOM   1094  C   ILE A1445      82.200 -29.676  73.394  1.00  0.00           C  
ATOM   1095  O   ILE A1445      83.255 -29.053  73.296  1.00  0.00           O  
ATOM   1096  N   GLN A1446      81.028 -29.142  73.034  1.00  0.00           N  
ATOM   1097  H   GLN A1446      80.225 -29.738  73.178  1.00  0.00           H  
ATOM   1098  CA  GLN A1446      80.730 -27.794  72.544  1.00  0.00           C  
ATOM   1099  HA  GLN A1446      79.660 -27.786  72.337  1.00  0.00           H  
ATOM   1100  CB  GLN A1446      80.956 -26.757  73.654  1.00  0.00           C  
ATOM   1101  HB2 GLN A1446      80.645 -25.781  73.281  1.00  0.00           H  
ATOM   1102  HB3 GLN A1446      82.020 -26.702  73.884  1.00  0.00           H  
ATOM   1103  CG  GLN A1446      80.178 -27.051  74.945  1.00  0.00           C  
ATOM   1104  HG2 GLN A1446      79.116 -27.131  74.713  1.00  0.00           H  
ATOM   1105  HG3 GLN A1446      80.503 -28.001  75.369  1.00  0.00           H  
ATOM   1106  CD  GLN A1446      80.390 -25.974  76.004  1.00  0.00           C  
ATOM   1107  OE1 GLN A1446      81.465 -25.824  76.574  1.00  0.00           O  
ATOM   1108  NE2 GLN A1446      79.380 -25.176  76.324  1.00  0.00           N  
ATOM   1109 HE21 GLN A1446      79.548 -24.447  77.002  1.00  0.00           H  
ATOM   1110 HE22 GLN A1446      78.464 -25.321  75.925  1.00  0.00           H  
ATOM   1111  C   GLN A1446      81.375 -27.371  71.215  1.00  0.00           C  
ATOM   1112  O   GLN A1446      80.717 -26.718  70.404  1.00  0.00           O  
ATOM   1113  N   ALA A1447      82.615 -27.775  70.919  1.00  0.00           N  
ATOM   1114  H   ALA A1447      83.129 -28.256  71.643  1.00  0.00           H  
ATOM   1115  CA  ALA A1447      83.308 -27.488  69.665  1.00  0.00           C  
ATOM   1116  HA  ALA A1447      83.368 -26.406  69.543  1.00  0.00           H  
ATOM   1117  CB  ALA A1447      84.735 -28.029  69.778  1.00  0.00           C  
ATOM   1118  HB1 ALA A1447      84.718 -29.111  69.914  1.00  0.00           H  
ATOM   1119  HB2 ALA A1447      85.239 -27.566  70.626  1.00  0.00           H  
ATOM   1120  HB3 ALA A1447      85.287 -27.792  68.869  1.00  0.00           H  
ATOM   1121  C   ALA A1447      82.594 -28.043  68.425  1.00  0.00           C  
ATOM   1122  O   ALA A1447      82.704 -27.483  67.336  1.00  0.00           O  
ATOM   1123  N   THR A1448      81.774 -29.084  68.601  1.00  0.00           N  
ATOM   1124  H   THR A1448      81.680 -29.445  69.539  1.00  0.00           H  
ATOM   1125  CA  THR A1448      80.832 -29.653  67.634  1.00  0.00           C  
ATOM   1126  HA  THR A1448      81.385 -30.042  66.779  1.00  0.00           H  
ATOM   1127  CB  THR A1448      80.077 -30.808  68.301  1.00  0.00           C  
ATOM   1128  HB  THR A1448      79.190 -31.062  67.721  1.00  0.00           H  
ATOM   1129  OG1 THR A1448      79.700 -30.429  69.606  1.00  0.00           O  
ATOM   1130  HG1 THR A1448      78.863 -30.871  69.764  1.00  0.00           H  
ATOM   1131  CG2 THR A1448      80.949 -32.055  68.441  1.00  0.00           C  
ATOM   1132 HG21 THR A1448      81.252 -32.402  67.454  1.00  0.00           H  
ATOM   1133 HG22 THR A1448      81.835 -31.835  69.037  1.00  0.00           H  
ATOM   1134 HG23 THR A1448      80.373 -32.842  68.929  1.00  0.00           H  
ATOM   1135  C   THR A1448      79.795 -28.671  67.082  1.00  0.00           C  
ATOM   1136  O   THR A1448      79.139 -28.964  66.081  1.00  0.00           O  
ATOM   1137  N   TRP A1449      79.666 -27.492  67.699  1.00  0.00           N  
ATOM   1138  H   TRP A1449      80.150 -27.374  68.578  1.00  0.00           H  
ATOM   1139  CA  TRP A1449      78.857 -26.373  67.236  1.00  0.00           C  
ATOM   1140  HA  TRP A1449      78.392 -26.650  66.290  1.00  0.00           H  
ATOM   1141  CB  TRP A1449      77.724 -26.117  68.231  1.00  0.00           C  
ATOM   1142  HB2 TRP A1449      77.195 -25.207  67.947  1.00  0.00           H  
ATOM   1143  HB3 TRP A1449      78.147 -25.954  69.223  1.00  0.00           H  
ATOM   1144  CG  TRP A1449      76.711 -27.215  68.303  1.00  0.00           C  
ATOM   1145  CD2 TRP A1449      75.435 -27.333  67.600  1.00  0.00           C  
ATOM   1146  CD1 TRP A1449      76.831 -28.345  69.034  1.00  0.00           C  
ATOM   1147  HD1 TRP A1449      77.658 -28.591  69.683  1.00  0.00           H  
ATOM   1148  NE1 TRP A1449      75.736 -29.157  68.818  1.00  0.00           N  
ATOM   1149  HE1 TRP A1449      75.605 -30.027  69.315  1.00  0.00           H  
ATOM   1150  CE2 TRP A1449      74.863 -28.600  67.908  1.00  0.00           C  
ATOM   1151  CE3 TRP A1449      74.712 -26.504  66.719  1.00  0.00           C  
ATOM   1152  HE3 TRP A1449      75.090 -25.518  66.494  1.00  0.00           H  
ATOM   1153  CZ2 TRP A1449      73.669 -29.047  67.328  1.00  0.00           C  
ATOM   1154  HZ2 TRP A1449      73.280 -30.021  67.587  1.00  0.00           H  
ATOM   1155  CZ3 TRP A1449      73.514 -26.941  66.130  1.00  0.00           C  
ATOM   1156  HZ3 TRP A1449      72.980 -26.290  65.454  1.00  0.00           H  
ATOM   1157  CH2 TRP A1449      73.002 -28.216  66.416  1.00  0.00           C  
ATOM   1158  HH2 TRP A1449      72.087 -28.549  65.949  1.00  0.00           H  
ATOM   1159  C   TRP A1449      79.657 -25.110  66.919  1.00  0.00           C  
ATOM   1160  O   TRP A1449      79.076 -24.123  66.475  1.00  0.00           O  
ATOM   1161  N   TYR A1450      80.986 -25.096  67.049  1.00  0.00           N  
ATOM   1162  H   TYR A1450      81.467 -25.934  67.344  1.00  0.00           H  
ATOM   1163  CA  TYR A1450      81.777 -23.918  66.701  1.00  0.00           C  
ATOM   1164  HA  TYR A1450      81.314 -23.042  67.153  1.00  0.00           H  
ATOM   1165  CB  TYR A1450      83.195 -24.012  67.268  1.00  0.00           C  
ATOM   1166  HB2 TYR A1450      83.811 -23.338  66.673  1.00  0.00           H  
ATOM   1167  HB3 TYR A1450      83.588 -25.018  67.123  1.00  0.00           H  
ATOM   1168  CG  TYR A1450      83.380 -23.607  68.718  1.00  0.00           C  
ATOM   1169  CD1 TYR A1450      84.566 -22.945  69.076  1.00  0.00           C  
ATOM   1170  HD1 TYR A1450      85.310 -22.738  68.322  1.00  0.00           H  
ATOM   1171  CD2 TYR A1450      82.409 -23.860  69.704  1.00  0.00           C  
ATOM   1172  HD2 TYR A1450      81.486 -24.364  69.460  1.00  0.00           H  
ATOM   1173  CE1 TYR A1450      84.781 -22.532  70.400  1.00  0.00           C  
ATOM   1174  HE1 TYR A1450      85.689 -22.011  70.668  1.00  0.00           H  
ATOM   1175  CE2 TYR A1450      82.620 -23.454  71.032  1.00  0.00           C  
ATOM   1176  HE2 TYR A1450      81.875 -23.638  71.792  1.00  0.00           H  
ATOM   1177  CZ  TYR A1450      83.809 -22.785  71.387  1.00  0.00           C  
ATOM   1178  OH  TYR A1450      84.024 -22.385  72.670  1.00  0.00           O  
ATOM   1179  HH  TYR A1450      84.860 -21.922  72.757  1.00  0.00           H  
ATOM   1180  C   TYR A1450      81.772 -23.661  65.191  1.00  0.00           C  
ATOM   1181  O   TYR A1450      81.636 -22.512  64.777  1.00  0.00           O  
ATOM   1182  N   GLU A1451      81.758 -24.715  64.366  1.00  0.00           N  
ATOM   1183  H   GLU A1451      81.889 -25.633  64.766  1.00  0.00           H  
ATOM   1184  CA  GLU A1451      81.487 -24.638  62.927  1.00  0.00           C  
ATOM   1185  HA  GLU A1451      82.085 -23.823  62.520  1.00  0.00           H  
ATOM   1186  CB  GLU A1451      81.948 -25.916  62.210  1.00  0.00           C  
ATOM   1187  HB2 GLU A1451      81.857 -25.741  61.138  1.00  0.00           H  
ATOM   1188  HB3 GLU A1451      83.007 -26.068  62.418  1.00  0.00           H  
ATOM   1189  CG  GLU A1451      81.187 -27.199  62.572  1.00  0.00           C  
ATOM   1190  HG2 GLU A1451      81.862 -27.853  63.124  1.00  0.00           H  
ATOM   1191  HG3 GLU A1451      80.369 -26.957  63.250  1.00  0.00           H  
ATOM   1192  CD  GLU A1451      80.640 -27.955  61.356  1.00  0.00           C  
ATOM   1193  OE1 GLU A1451      81.347 -28.104  60.332  1.00  0.00           O  
ATOM   1194  OE2 GLU A1451      79.496 -28.457  61.441  1.00  0.00           O  
ATOM   1195  C   GLU A1451      80.036 -24.294  62.565  1.00  0.00           C  
ATOM   1196  O   GLU A1451      79.690 -24.253  61.388  1.00  0.00           O  
ATOM   1197  N   LYS A1452      79.178 -24.052  63.564  1.00  0.00           N  
ATOM   1198  H   LYS A1452      79.536 -24.160  64.503  1.00  0.00           H  
ATOM   1199  CA  LYS A1452      77.771 -23.666  63.442  1.00  0.00           C  
ATOM   1200  HA  LYS A1452      77.534 -23.517  62.388  1.00  0.00           H  
ATOM   1201  CB  LYS A1452      76.885 -24.804  63.974  1.00  0.00           C  
ATOM   1202  HB2 LYS A1452      77.122 -24.965  65.025  1.00  0.00           H  
ATOM   1203  HB3 LYS A1452      75.839 -24.503  63.918  1.00  0.00           H  
ATOM   1204  CG  LYS A1452      77.056 -26.123  63.206  1.00  0.00           C  
ATOM   1205  HG2 LYS A1452      78.117 -26.329  63.062  1.00  0.00           H  
ATOM   1206  HG3 LYS A1452      76.591 -26.038  62.224  1.00  0.00           H  
ATOM   1207  CD  LYS A1452      76.460 -27.317  63.957  1.00  0.00           C  
ATOM   1208  HD2 LYS A1452      76.806 -27.289  64.990  1.00  0.00           H  
ATOM   1209  HD3 LYS A1452      75.372 -27.257  63.947  1.00  0.00           H  
ATOM   1210  CE  LYS A1452      76.909 -28.636  63.326  1.00  0.00           C  
ATOM   1211  HE2 LYS A1452      77.917 -28.512  62.931  1.00  0.00           H  
ATOM   1212  HE3 LYS A1452      76.251 -28.871  62.489  1.00  0.00           H  
ATOM   1213  NZ  LYS A1452      76.914 -29.738  64.310  1.00  0.00           N  
ATOM   1214  HZ1 LYS A1452      76.030 -29.789  64.798  1.00  0.00           H  
ATOM   1215  HZ2 LYS A1452      77.060 -30.619  63.840  1.00  0.00           H  
ATOM   1216  HZ3 LYS A1452      77.655 -29.597  64.982  1.00  0.00           H  
ATOM   1217  C   LYS A1452      77.465 -22.318  64.103  1.00  0.00           C  
ATOM   1218  O   LYS A1452      76.370 -21.787  63.939  1.00  0.00           O  
ATOM   1219  N   LEU A1453      78.435 -21.736  64.817  1.00  0.00           N  
ATOM   1220  H   LEU A1453      79.258 -22.296  64.987  1.00  0.00           H  
ATOM   1221  CA  LEU A1453      78.430 -20.379  65.362  1.00  0.00           C  
ATOM   1222  HA  LEU A1453      77.519 -19.878  65.034  1.00  0.00           H  
ATOM   1223  CB  LEU A1453      78.428 -20.420  66.900  1.00  0.00           C  
ATOM   1224  HB2 LEU A1453      78.729 -19.436  67.260  1.00  0.00           H  
ATOM   1225  HB3 LEU A1453      79.197 -21.113  67.239  1.00  0.00           H  
ATOM   1226  CG  LEU A1453      77.118 -20.731  67.640  1.00  0.00           C  
ATOM   1227  HG  LEU A1453      77.279 -20.454  68.682  1.00  0.00           H  
ATOM   1228  CD1 LEU A1453      75.928 -19.911  67.142  1.00  0.00           C  
ATOM   1229 HD11 LEU A1453      75.087 -20.039  67.824  1.00  0.00           H  
ATOM   1230 HD12 LEU A1453      76.195 -18.855  67.103  1.00  0.00           H  
ATOM   1231 HD13 LEU A1453      75.623 -20.247  66.151  1.00  0.00           H  
ATOM   1232  CD2 LEU A1453      76.719 -22.205  67.646  1.00  0.00           C  
ATOM   1233 HD21 LEU A1453      75.835 -22.345  68.268  1.00  0.00           H  
ATOM   1234 HD22 LEU A1453      77.535 -22.795  68.063  1.00  0.00           H  
ATOM   1235 HD23 LEU A1453      76.493 -22.548  66.636  1.00  0.00           H  
ATOM   1236  C   LEU A1453      79.563 -19.509  64.795  1.00  0.00           C  
ATOM   1237  O   LEU A1453      79.774 -18.387  65.253  1.00  0.00           O  
ATOM   1238  N   HIS A1454      80.269 -19.986  63.763  1.00  0.00           N  
ATOM   1239  H   HIS A1454      80.037 -20.912  63.435  1.00  0.00           H  
ATOM   1240  CA  HIS A1454      81.359 -19.308  63.061  1.00  0.00           C  
ATOM   1241  HA  HIS A1454      81.707 -20.015  62.309  1.00  0.00           H  
ATOM   1242  ND1 HIS A1454      79.895 -18.330  59.902  1.00  0.00           N  
ATOM   1243  HD1 HIS A1454      80.728 -18.045  59.407  1.00  0.00           H  
ATOM   1244  CG  HIS A1454      79.753 -18.405  61.271  1.00  0.00           C  
ATOM   1245  CB  HIS A1454      80.831 -18.096  62.280  1.00  0.00           C  
ATOM   1246  HB2 HIS A1454      81.663 -17.646  61.737  1.00  0.00           H  
ATOM   1247  HB3 HIS A1454      80.458 -17.342  62.973  1.00  0.00           H  
ATOM   1248  NE2 HIS A1454      77.816 -18.948  60.269  1.00  0.00           N  
ATOM   1249  CD2 HIS A1454      78.449 -18.768  61.503  1.00  0.00           C  
ATOM   1250  HD2 HIS A1454      77.988 -18.899  62.471  1.00  0.00           H  
ATOM   1251  CE1 HIS A1454      78.728 -18.664  59.330  1.00  0.00           C  
ATOM   1252  HE1 HIS A1454      78.556 -18.699  58.264  1.00  0.00           H  
ATOM   1253  C   HIS A1454      82.614 -19.019  63.902  1.00  0.00           C  
ATOM   1254  O   HIS A1454      83.438 -18.177  63.546  1.00  0.00           O  
ATOM   1255  N   GLU A1455      82.831 -19.744  65.004  1.00  0.00           N  
ATOM   1256  H   GLU A1455      82.180 -20.491  65.201  1.00  0.00           H  
ATOM   1257  CA  GLU A1455      84.004 -19.614  65.872  1.00  0.00           C  
ATOM   1258  HA  GLU A1455      84.363 -18.588  65.799  1.00  0.00           H  
ATOM   1259  CB  GLU A1455      83.612 -19.838  67.339  1.00  0.00           C  
ATOM   1260  HB2 GLU A1455      82.916 -20.675  67.395  1.00  0.00           H  
ATOM   1261  HB3 GLU A1455      84.490 -20.095  67.932  1.00  0.00           H  
ATOM   1262  CG  GLU A1455      82.969 -18.598  67.971  1.00  0.00           C  
ATOM   1263  HG2 GLU A1455      82.296 -18.119  67.260  1.00  0.00           H  
ATOM   1264  HG3 GLU A1455      82.369 -18.925  68.821  1.00  0.00           H  
ATOM   1265  CD  GLU A1455      84.017 -17.597  68.461  1.00  0.00           C  
ATOM   1266  OE1 GLU A1455      84.831 -17.093  67.656  1.00  0.00           O  
ATOM   1267  OE2 GLU A1455      84.132 -17.374  69.687  1.00  0.00           O  
ATOM   1268  C   GLU A1455      85.182 -20.466  65.378  1.00  0.00           C  
ATOM   1269  O   GLU A1455      85.783 -21.263  66.100  1.00  0.00           O  
ATOM   1270  N   TRP A1456      85.514 -20.291  64.095  1.00  0.00           N  
ATOM   1271  H   TRP A1456      84.962 -19.622  63.577  1.00  0.00           H  
ATOM   1272  CA  TRP A1456      86.446 -21.114  63.331  1.00  0.00           C  
ATOM   1273  HA  TRP A1456      86.070 -22.137  63.308  1.00  0.00           H  
ATOM   1274  CB  TRP A1456      86.489 -20.588  61.895  1.00  0.00           C  
ATOM   1275  HB2 TRP A1456      87.179 -21.206  61.321  1.00  0.00           H  
ATOM   1276  HB3 TRP A1456      86.890 -19.575  61.906  1.00  0.00           H  
ATOM   1277  CG  TRP A1456      85.184 -20.572  61.162  1.00  0.00           C  
ATOM   1278  CD2 TRP A1456      84.416 -21.705  60.652  1.00  0.00           C  
ATOM   1279  CD1 TRP A1456      84.493 -19.468  60.798  1.00  0.00           C  
ATOM   1280  HD1 TRP A1456      84.789 -18.449  61.000  1.00  0.00           H  
ATOM   1281  NE1 TRP A1456      83.365 -19.837  60.093  1.00  0.00           N  
ATOM   1282  HE1 TRP A1456      82.779 -19.174  59.607  1.00  0.00           H  
ATOM   1283  CE2 TRP A1456      83.254 -21.208  59.998  1.00  0.00           C  
ATOM   1284  CE3 TRP A1456      84.601 -23.100  60.661  1.00  0.00           C  
ATOM   1285  HE3 TRP A1456      85.475 -23.513  61.143  1.00  0.00           H  
ATOM   1286  CZ2 TRP A1456      82.311 -22.052  59.398  1.00  0.00           C  
ATOM   1287  HZ2 TRP A1456      81.439 -21.636  58.916  1.00  0.00           H  
ATOM   1288  CZ3 TRP A1456      83.676 -23.956  60.042  1.00  0.00           C  
ATOM   1289  HZ3 TRP A1456      83.842 -25.023  60.047  1.00  0.00           H  
ATOM   1290  CH2 TRP A1456      82.525 -23.438  59.427  1.00  0.00           C  
ATOM   1291  HH2 TRP A1456      81.804 -24.105  58.978  1.00  0.00           H  
ATOM   1292  C   TRP A1456      87.873 -21.166  63.879  1.00  0.00           C  
ATOM   1293  O   TRP A1456      88.573 -22.150  63.654  1.00  0.00           O  
ATOM   1294  N   GLU A1457      88.323 -20.130  64.591  1.00  0.00           N  
ATOM   1295  H   GLU A1457      87.683 -19.368  64.761  1.00  0.00           H  
ATOM   1296  CA  GLU A1457      89.696 -20.011  65.077  1.00  0.00           C  
ATOM   1297  HA  GLU A1457      90.379 -20.260  64.265  1.00  0.00           H  
ATOM   1298  CB  GLU A1457      89.924 -18.547  65.462  1.00  0.00           C  
ATOM   1299  HB2 GLU A1457      89.596 -17.915  64.637  1.00  0.00           H  
ATOM   1300  HB3 GLU A1457      89.293 -18.325  66.323  1.00  0.00           H  
ATOM   1301  CG  GLU A1457      91.372 -18.175  65.792  1.00  0.00           C  
ATOM   1302  HG2 GLU A1457      91.761 -18.859  66.546  1.00  0.00           H  
ATOM   1303  HG3 GLU A1457      91.983 -18.273  64.895  1.00  0.00           H  
ATOM   1304  CD  GLU A1457      91.434 -16.743  66.321  1.00  0.00           C  
ATOM   1305  OE1 GLU A1457      91.482 -16.583  67.563  1.00  0.00           O  
ATOM   1306  OE2 GLU A1457      91.328 -15.792  65.515  1.00  0.00           O  
ATOM   1307  C   GLU A1457      89.999 -20.974  66.230  1.00  0.00           C  
ATOM   1308  O   GLU A1457      91.004 -21.682  66.188  1.00  0.00           O  
ATOM   1309  N   ASP A1458      89.100 -21.083  67.215  1.00  0.00           N  
ATOM   1310  H   ASP A1458      88.261 -20.522  67.163  1.00  0.00           H  
ATOM   1311  CA  ASP A1458      89.191 -22.112  68.249  1.00  0.00           C  
ATOM   1312  HA  ASP A1458      90.210 -22.119  68.637  1.00  0.00           H  
ATOM   1313  CB  ASP A1458      88.259 -21.812  69.429  1.00  0.00           C  
ATOM   1314  HB2 ASP A1458      88.317 -22.640  70.136  1.00  0.00           H  
ATOM   1315  HB3 ASP A1458      87.244 -21.780  69.033  1.00  0.00           H  
ATOM   1316  CG  ASP A1458      88.498 -20.517  70.202  1.00  0.00           C  
ATOM   1317  OD1 ASP A1458      87.549 -20.044  70.869  1.00  0.00           O  
ATOM   1318  OD2 ASP A1458      89.600 -19.928  70.170  1.00  0.00           O  
ATOM   1319  C   ASP A1458      88.898 -23.511  67.697  1.00  0.00           C  
ATOM   1320  O   ASP A1458      89.524 -24.483  68.121  1.00  0.00           O  
ATOM   1321  N   ALA A1459      87.987 -23.633  66.725  1.00  0.00           N  
ATOM   1322  H   ALA A1459      87.497 -22.806  66.415  1.00  0.00           H  
ATOM   1323  CA  ALA A1459      87.674 -24.906  66.089  1.00  0.00           C  
ATOM   1324  HA  ALA A1459      87.406 -25.623  66.865  1.00  0.00           H  
ATOM   1325  CB  ALA A1459      86.464 -24.720  65.173  1.00  0.00           C  
ATOM   1326  HB1 ALA A1459      86.717 -24.060  64.344  1.00  0.00           H  
ATOM   1327  HB2 ALA A1459      85.635 -24.290  65.735  1.00  0.00           H  
ATOM   1328  HB3 ALA A1459      86.158 -25.686  64.773  1.00  0.00           H  
ATOM   1329  C   ALA A1459      88.866 -25.487  65.323  1.00  0.00           C  
ATOM   1330  O   ALA A1459      89.151 -26.678  65.443  1.00  0.00           O  
ATOM   1331  N   LEU A1460      89.611 -24.648  64.594  1.00  0.00           N  
ATOM   1332  H   LEU A1460      89.301 -23.691  64.507  1.00  0.00           H  
ATOM   1333  CA  LEU A1460      90.799 -25.047  63.850  1.00  0.00           C  
ATOM   1334  HA  LEU A1460      90.494 -25.775  63.099  1.00  0.00           H  
ATOM   1335  CB  LEU A1460      91.386 -23.811  63.152  1.00  0.00           C  
ATOM   1336  HB2 LEU A1460      91.623 -23.066  63.912  1.00  0.00           H  
ATOM   1337  HB3 LEU A1460      90.630 -23.379  62.496  1.00  0.00           H  
ATOM   1338  CG  LEU A1460      92.653 -24.073  62.327  1.00  0.00           C  
ATOM   1339  HG  LEU A1460      93.418 -24.514  62.965  1.00  0.00           H  
ATOM   1340  CD1 LEU A1460      92.405 -25.004  61.141  1.00  0.00           C  
ATOM   1341 HD11 LEU A1460      93.353 -25.224  60.651  1.00  0.00           H  
ATOM   1342 HD12 LEU A1460      91.734 -24.530  60.425  1.00  0.00           H  
ATOM   1343 HD13 LEU A1460      91.969 -25.944  61.479  1.00  0.00           H  
ATOM   1344  CD2 LEU A1460      93.195 -22.757  61.775  1.00  0.00           C  
ATOM   1345 HD21 LEU A1460      92.456 -22.282  61.130  1.00  0.00           H  
ATOM   1346 HD22 LEU A1460      93.430 -22.083  62.598  1.00  0.00           H  
ATOM   1347 HD23 LEU A1460      94.105 -22.940  61.203  1.00  0.00           H  
ATOM   1348  C   LEU A1460      91.824 -25.724  64.761  1.00  0.00           C  
ATOM   1349  O   LEU A1460      92.285 -26.819  64.443  1.00  0.00           O  
ATOM   1350  N   VAL A1461      92.142 -25.116  65.909  1.00  0.00           N  
ATOM   1351  H   VAL A1461      91.708 -24.228  66.117  1.00  0.00           H  
ATOM   1352  CA  VAL A1461      93.101 -25.681  66.859  1.00  0.00           C  
ATOM   1353  HA  VAL A1461      93.935 -26.073  66.278  1.00  0.00           H  
ATOM   1354  CB  VAL A1461      93.701 -24.630  67.802  1.00  0.00           C  
ATOM   1355  HB  VAL A1461      94.405 -25.137  68.462  1.00  0.00           H  
ATOM   1356  CG1 VAL A1461      94.487 -23.574  67.023  1.00  0.00           C  
ATOM   1357 HG11 VAL A1461      93.817 -22.991  66.391  1.00  0.00           H  
ATOM   1358 HG12 VAL A1461      95.239 -24.057  66.399  1.00  0.00           H  
ATOM   1359 HG13 VAL A1461      94.988 -22.900  67.718  1.00  0.00           H  
ATOM   1360  CG2 VAL A1461      92.673 -23.918  68.681  1.00  0.00           C  
ATOM   1361 HG21 VAL A1461      91.995 -23.335  68.056  1.00  0.00           H  
ATOM   1362 HG22 VAL A1461      92.096 -24.641  69.258  1.00  0.00           H  
ATOM   1363 HG23 VAL A1461      93.178 -23.242  69.371  1.00  0.00           H  
ATOM   1364  C   VAL A1461      92.551 -26.873  67.640  1.00  0.00           C  
ATOM   1365  O   VAL A1461      93.332 -27.740  68.026  1.00  0.00           O  
ATOM   1366  N   ALA A1462      91.233 -26.975  67.838  1.00  0.00           N  
ATOM   1367  H   ALA A1462      90.634 -26.218  67.539  1.00  0.00           H  
ATOM   1368  CA  ALA A1462      90.608 -28.150  68.432  1.00  0.00           C  
ATOM   1369  HA  ALA A1462      91.128 -28.385  69.360  1.00  0.00           H  
ATOM   1370  CB  ALA A1462      89.155 -27.816  68.775  1.00  0.00           C  
ATOM   1371  HB1 ALA A1462      89.117 -26.948  69.434  1.00  0.00           H  
ATOM   1372  HB2 ALA A1462      88.592 -27.599  67.868  1.00  0.00           H  
ATOM   1373  HB3 ALA A1462      88.695 -28.665  69.280  1.00  0.00           H  
ATOM   1374  C   ALA A1462      90.716 -29.386  67.533  1.00  0.00           C  
ATOM   1375  O   ALA A1462      91.035 -30.469  68.023  1.00  0.00           O  
ATOM   1376  N   TYR A1463      90.526 -29.232  66.218  1.00  0.00           N  
ATOM   1377  H   TYR A1463      90.211 -28.334  65.879  1.00  0.00           H  
ATOM   1378  CA  TYR A1463      90.772 -30.297  65.253  1.00  0.00           C  
ATOM   1379  HA  TYR A1463      90.310 -31.213  65.623  1.00  0.00           H  
ATOM   1380  CB  TYR A1463      90.131 -29.949  63.906  1.00  0.00           C  
ATOM   1381  HB2 TYR A1463      90.441 -28.948  63.609  1.00  0.00           H  
ATOM   1382  HB3 TYR A1463      90.521 -30.644  63.162  1.00  0.00           H  
ATOM   1383  CG  TYR A1463      88.621 -30.059  63.862  1.00  0.00           C  
ATOM   1384  CD1 TYR A1463      87.833 -28.931  63.583  1.00  0.00           C  
ATOM   1385  HD1 TYR A1463      88.300 -27.969  63.427  1.00  0.00           H  
ATOM   1386  CD2 TYR A1463      88.008 -31.308  64.050  1.00  0.00           C  
ATOM   1387  HD2 TYR A1463      88.619 -32.176  64.247  1.00  0.00           H  
ATOM   1388  CE1 TYR A1463      86.436 -29.047  63.502  1.00  0.00           C  
ATOM   1389  HE1 TYR A1463      85.824 -28.183  63.286  1.00  0.00           H  
ATOM   1390  CE2 TYR A1463      86.611 -31.434  63.973  1.00  0.00           C  
ATOM   1391  HE2 TYR A1463      86.144 -32.397  64.116  1.00  0.00           H  
ATOM   1392  CZ  TYR A1463      85.820 -30.299  63.698  1.00  0.00           C  
ATOM   1393  OH  TYR A1463      84.468 -30.413  63.592  1.00  0.00           O  
ATOM   1394  HH  TYR A1463      84.169 -31.316  63.721  1.00  0.00           H  
ATOM   1395  C   TYR A1463      92.261 -30.598  65.078  1.00  0.00           C  
ATOM   1396  O   TYR A1463      92.650 -31.765  65.069  1.00  0.00           O  
ATOM   1397  N   ASP A1464      93.113 -29.573  64.989  1.00  0.00           N  
ATOM   1398  H   ASP A1464      92.731 -28.638  64.978  1.00  0.00           H  
ATOM   1399  CA  ASP A1464      94.553 -29.715  64.788  1.00  0.00           C  
ATOM   1400  HA  ASP A1464      94.728 -30.187  63.822  1.00  0.00           H  
ATOM   1401  CB  ASP A1464      95.179 -28.319  64.766  1.00  0.00           C  
ATOM   1402  HB2 ASP A1464      95.109 -27.868  65.756  1.00  0.00           H  
ATOM   1403  HB3 ASP A1464      94.638 -27.693  64.057  1.00  0.00           H  
ATOM   1404  CG  ASP A1464      96.637 -28.364  64.333  1.00  0.00           C  
ATOM   1405  OD1 ASP A1464      97.532 -28.539  65.187  1.00  0.00           O  
ATOM   1406  OD2 ASP A1464      96.875 -28.246  63.111  1.00  0.00           O  
ATOM   1407  C   ASP A1464      95.216 -30.588  65.856  1.00  0.00           C  
ATOM   1408  O   ASP A1464      95.942 -31.527  65.532  1.00  0.00           O  
ATOM   1409  N   LYS A1465      94.867 -30.368  67.129  1.00  0.00           N  
ATOM   1410  H   LYS A1465      94.254 -29.585  67.308  1.00  0.00           H  
ATOM   1411  CA  LYS A1465      95.368 -31.124  68.277  1.00  0.00           C  
ATOM   1412  HA  LYS A1465      96.456 -31.144  68.222  1.00  0.00           H  
ATOM   1413  CB  LYS A1465      94.952 -30.401  69.564  1.00  0.00           C  
ATOM   1414  HB2 LYS A1465      93.877 -30.226  69.538  1.00  0.00           H  
ATOM   1415  HB3 LYS A1465      95.177 -31.028  70.427  1.00  0.00           H  
ATOM   1416  CG  LYS A1465      95.698 -29.072  69.727  1.00  0.00           C  
ATOM   1417  HG2 LYS A1465      95.653 -28.507  68.796  1.00  0.00           H  
ATOM   1418  HG3 LYS A1465      96.746 -29.272  69.948  1.00  0.00           H  
ATOM   1419  CD  LYS A1465      95.093 -28.223  70.847  1.00  0.00           C  
ATOM   1420  HD2 LYS A1465      94.014 -28.149  70.710  1.00  0.00           H  
ATOM   1421  HD3 LYS A1465      95.306 -28.681  71.813  1.00  0.00           H  
ATOM   1422  CE  LYS A1465      95.705 -26.826  70.771  1.00  0.00           C  
ATOM   1423  HE2 LYS A1465      96.789 -26.915  70.849  1.00  0.00           H  
ATOM   1424  HE3 LYS A1465      95.473 -26.402  69.793  1.00  0.00           H  
ATOM   1425  NZ  LYS A1465      95.198 -25.940  71.836  1.00  0.00           N  
ATOM   1426  HZ1 LYS A1465      95.588 -25.013  71.734  1.00  0.00           H  
ATOM   1427  HZ2 LYS A1465      94.192 -25.858  71.812  1.00  0.00           H  
ATOM   1428  HZ3 LYS A1465      95.473 -26.272  72.749  1.00  0.00           H  
ATOM   1429  C   LYS A1465      94.934 -32.591  68.301  1.00  0.00           C  
ATOM   1430  O   LYS A1465      95.447 -33.355  69.119  1.00  0.00           O  
ATOM   1431  N   LYS A1466      94.009 -33.007  67.427  1.00  0.00           N  
ATOM   1432  H   LYS A1466      93.632 -32.310  66.801  1.00  0.00           H  
ATOM   1433  CA  LYS A1466      93.495 -34.373  67.335  1.00  0.00           C  
ATOM   1434  HA  LYS A1466      94.040 -35.007  68.034  1.00  0.00           H  
ATOM   1435  CB  LYS A1466      92.013 -34.395  67.725  1.00  0.00           C  
ATOM   1436  HB2 LYS A1466      91.457 -33.753  67.042  1.00  0.00           H  
ATOM   1437  HB3 LYS A1466      91.649 -35.415  67.596  1.00  0.00           H  
ATOM   1438  CG  LYS A1466      91.683 -33.984  69.162  1.00  0.00           C  
ATOM   1439  HG2 LYS A1466      90.606 -34.094  69.286  1.00  0.00           H  
ATOM   1440  HG3 LYS A1466      91.926 -32.932  69.311  1.00  0.00           H  
ATOM   1441  CD  LYS A1466      92.410 -34.825  70.217  1.00  0.00           C  
ATOM   1442  HD2 LYS A1466      93.385 -34.377  70.407  1.00  0.00           H  
ATOM   1443  HD3 LYS A1466      92.566 -35.841  69.854  1.00  0.00           H  
ATOM   1444  CE  LYS A1466      91.620 -34.868  71.525  1.00  0.00           C  
ATOM   1445  HE2 LYS A1466      91.180 -33.886  71.703  1.00  0.00           H  
ATOM   1446  HE3 LYS A1466      92.303 -35.091  72.345  1.00  0.00           H  
ATOM   1447  NZ  LYS A1466      90.569 -35.902  71.468  1.00  0.00           N  
ATOM   1448  HZ1 LYS A1466      90.966 -36.831  71.486  1.00  0.00           H  
ATOM   1449  HZ2 LYS A1466      90.017 -35.842  70.624  1.00  0.00           H  
ATOM   1450  HZ3 LYS A1466      89.918 -35.856  72.240  1.00  0.00           H  
ATOM   1451  C   LYS A1466      93.677 -35.049  65.976  1.00  0.00           C  
ATOM   1452  O   LYS A1466      93.577 -36.273  65.936  1.00  0.00           O  
ATOM   1453  N   MET A1467      93.945 -34.333  64.880  1.00  0.00           N  
ATOM   1454  H   MET A1467      93.983 -33.328  64.975  1.00  0.00           H  
ATOM   1455  CA  MET A1467      93.802 -34.882  63.531  1.00  0.00           C  
ATOM   1456  HA  MET A1467      92.817 -35.346  63.492  1.00  0.00           H  
ATOM   1457  CB  MET A1467      93.779 -33.770  62.477  1.00  0.00           C  
ATOM   1458  HB2 MET A1467      92.996 -33.052  62.721  1.00  0.00           H  
ATOM   1459  HB3 MET A1467      93.525 -34.220  61.517  1.00  0.00           H  
ATOM   1460  CG  MET A1467      95.108 -33.032  62.321  1.00  0.00           C  
ATOM   1461  HG2 MET A1467      95.297 -32.452  63.224  1.00  0.00           H  
ATOM   1462  HG3 MET A1467      95.911 -33.760  62.205  1.00  0.00           H  
ATOM   1463  SD  MET A1467      95.152 -31.924  60.890  1.00  0.00           S  
ATOM   1464  CE  MET A1467      96.799 -31.215  61.140  1.00  0.00           C  
ATOM   1465  HE1 MET A1467      96.830 -30.695  62.097  1.00  0.00           H  
ATOM   1466  HE2 MET A1467      97.025 -30.511  60.339  1.00  0.00           H  
ATOM   1467  HE3 MET A1467      97.546 -32.009  61.139  1.00  0.00           H  
ATOM   1468  C   MET A1467      94.769 -36.006  63.136  1.00  0.00           C  
ATOM   1469  O   MET A1467      94.503 -36.679  62.145  1.00  0.00           O  
ATOM   1470  N   ASP A1468      95.845 -36.258  63.890  1.00  0.00           N  
ATOM   1471  H   ASP A1468      96.063 -35.617  64.640  1.00  0.00           H  
ATOM   1472  CA  ASP A1468      96.686 -37.444  63.715  1.00  0.00           C  
ATOM   1473  HA  ASP A1468      96.694 -37.721  62.661  1.00  0.00           H  
ATOM   1474  CB  ASP A1468      98.128 -37.107  64.113  1.00  0.00           C  
ATOM   1475  HB2 ASP A1468      98.168 -36.889  65.180  1.00  0.00           H  
ATOM   1476  HB3 ASP A1468      98.450 -36.217  63.572  1.00  0.00           H  
ATOM   1477  CG  ASP A1468      99.079 -38.256  63.784  1.00  0.00           C  
ATOM   1478  OD1 ASP A1468      99.406 -38.435  62.593  1.00  0.00           O  
ATOM   1479  OD2 ASP A1468      99.452 -39.036  64.690  1.00  0.00           O  
ATOM   1480  C   ASP A1468      96.186 -38.666  64.497  1.00  0.00           C  
ATOM   1481  O   ASP A1468      96.488 -39.806  64.146  1.00  0.00           O  
ATOM   1482  N   THR A1469      95.404 -38.464  65.563  1.00  0.00           N  
ATOM   1483  H   THR A1469      95.091 -37.520  65.740  1.00  0.00           H  
ATOM   1484  CA  THR A1469      95.002 -39.522  66.495  1.00  0.00           C  
ATOM   1485  HA  THR A1469      95.899 -40.083  66.756  1.00  0.00           H  
ATOM   1486  CB  THR A1469      94.427 -38.966  67.803  1.00  0.00           C  
ATOM   1487  HB  THR A1469      94.260 -39.800  68.485  1.00  0.00           H  
ATOM   1488  OG1 THR A1469      93.195 -38.308  67.600  1.00  0.00           O  
ATOM   1489  HG1 THR A1469      93.332 -37.623  66.943  1.00  0.00           H  
ATOM   1490  CG2 THR A1469      95.360 -37.971  68.492  1.00  0.00           C  
ATOM   1491 HG21 THR A1469      96.321 -38.449  68.681  1.00  0.00           H  
ATOM   1492 HG22 THR A1469      94.924 -37.677  69.447  1.00  0.00           H  
ATOM   1493 HG23 THR A1469      95.512 -37.085  67.876  1.00  0.00           H  
ATOM   1494  C   THR A1469      94.036 -40.546  65.897  1.00  0.00           C  
ATOM   1495  O   THR A1469      93.857 -41.625  66.461  1.00  0.00           O  
ATOM   1496  N   ASN A1470      93.459 -40.237  64.734  1.00  0.00           N  
ATOM   1497  H   ASN A1470      93.727 -39.359  64.311  1.00  0.00           H  
ATOM   1498  CA  ASN A1470      92.728 -41.140  63.861  1.00  0.00           C  
ATOM   1499  HA  ASN A1470      92.871 -42.168  64.195  1.00  0.00           H  
ATOM   1500  CB  ASN A1470      91.237 -40.792  63.947  1.00  0.00           C  
ATOM   1501  HB2 ASN A1470      90.901 -40.860  64.982  1.00  0.00           H  
ATOM   1502  HB3 ASN A1470      91.074 -39.774  63.595  1.00  0.00           H  
ATOM   1503  CG  ASN A1470      90.406 -41.725  63.083  1.00  0.00           C  
ATOM   1504  OD1 ASN A1470      90.521 -41.715  61.865  1.00  0.00           O  
ATOM   1505  ND2 ASN A1470      89.627 -42.616  63.671  1.00  0.00           N  
ATOM   1506 HD21 ASN A1470      89.570 -42.672  64.677  1.00  0.00           H  
ATOM   1507 HD22 ASN A1470      89.382 -43.426  63.119  1.00  0.00           H  
ATOM   1508  C   ASN A1470      93.298 -41.027  62.443  1.00  0.00           C  
ATOM   1509  O   ASN A1470      93.591 -39.921  61.993  1.00  0.00           O  
ATOM   1510  N   LYS A1471      93.442 -42.150  61.731  1.00  0.00           N  
ATOM   1511  H   LYS A1471      93.136 -43.013  62.158  1.00  0.00           H  
ATOM   1512  CA  LYS A1471      93.910 -42.217  60.344  1.00  0.00           C  
ATOM   1513  HA  LYS A1471      93.812 -41.226  59.901  1.00  0.00           H  
ATOM   1514  CB  LYS A1471      95.391 -42.616  60.296  1.00  0.00           C  
ATOM   1515  HB2 LYS A1471      95.710 -42.628  59.253  1.00  0.00           H  
ATOM   1516  HB3 LYS A1471      95.499 -43.626  60.693  1.00  0.00           H  
ATOM   1517  CG  LYS A1471      96.318 -41.671  61.067  1.00  0.00           C  
ATOM   1518  HG2 LYS A1471      96.154 -40.647  60.732  1.00  0.00           H  
ATOM   1519  HG3 LYS A1471      96.089 -41.739  62.130  1.00  0.00           H  
ATOM   1520  CD  LYS A1471      97.787 -42.044  60.840  1.00  0.00           C  
ATOM   1521  HD2 LYS A1471      98.014 -41.943  59.779  1.00  0.00           H  
ATOM   1522  HD3 LYS A1471      97.948 -43.086  61.116  1.00  0.00           H  
ATOM   1523  CE  LYS A1471      98.756 -41.154  61.621  1.00  0.00           C  
ATOM   1524  HE2 LYS A1471      98.619 -40.120  61.304  1.00  0.00           H  
ATOM   1525  HE3 LYS A1471      99.779 -41.438  61.374  1.00  0.00           H  
ATOM   1526  NZ  LYS A1471      98.560 -41.234  63.083  1.00  0.00           N  
ATOM   1527  HZ1 LYS A1471      99.187 -40.599  63.556  1.00  0.00           H  
ATOM   1528  HZ2 LYS A1471      97.650 -40.873  63.330  1.00  0.00           H  
ATOM   1529  HZ3 LYS A1471      98.630 -42.179  63.433  1.00  0.00           H  
ATOM   1530  C   LYS A1471      93.039 -43.135  59.481  1.00  0.00           C  
ATOM   1531  O   LYS A1471      93.490 -43.650  58.462  1.00  0.00           O  
ATOM   1532  N   ASP A1472      91.809 -43.388  59.928  1.00  0.00           N  
ATOM   1533  H   ASP A1472      91.516 -42.854  60.734  1.00  0.00           H  
ATOM   1534  CA  ASP A1472      90.992 -44.541  59.560  1.00  0.00           C  
ATOM   1535  HA  ASP A1472      91.330 -44.931  58.600  1.00  0.00           H  
ATOM   1536  CB  ASP A1472      91.207 -45.634  60.618  1.00  0.00           C  
ATOM   1537  HB2 ASP A1472      90.476 -46.428  60.469  1.00  0.00           H  
ATOM   1538  HB3 ASP A1472      92.191 -46.073  60.453  1.00  0.00           H  
ATOM   1539  CG  ASP A1472      91.145 -45.138  62.064  1.00  0.00           C  
ATOM   1540  OD1 ASP A1472      90.043 -45.197  62.654  1.00  0.00           O  
ATOM   1541  OD2 ASP A1472      92.189 -44.698  62.606  1.00  0.00           O  
ATOM   1542  C   ASP A1472      89.501 -44.218  59.392  1.00  0.00           C  
ATOM   1543  O   ASP A1472      88.792 -44.957  58.711  1.00  0.00           O  
ATOM   1544  N   ASP A1473      89.028 -43.107  59.965  1.00  0.00           N  
ATOM   1545  H   ASP A1473      89.669 -42.583  60.544  1.00  0.00           H  
ATOM   1546  CA  ASP A1473      87.669 -42.578  59.906  1.00  0.00           C  
ATOM   1547  HA  ASP A1473      87.205 -42.879  58.967  1.00  0.00           H  
ATOM   1548  CB  ASP A1473      86.869 -43.208  61.052  1.00  0.00           C  
ATOM   1549  HB2 ASP A1473      87.265 -42.874  62.011  1.00  0.00           H  
ATOM   1550  HB3 ASP A1473      86.985 -44.291  61.006  1.00  0.00           H  
ATOM   1551  CG  ASP A1473      85.375 -42.905  60.986  1.00  0.00           C  
ATOM   1552  OD1 ASP A1473      84.888 -42.407  59.946  1.00  0.00           O  
ATOM   1553  OD2 ASP A1473      84.681 -43.255  61.967  1.00  0.00           O  
ATOM   1554  C   ASP A1473      87.735 -41.041  59.985  1.00  0.00           C  
ATOM   1555  O   ASP A1473      87.588 -40.456  61.059  1.00  0.00           O  
ATOM   1556  N   PRO A1474      88.067 -40.351  58.882  1.00  0.00           N  
ATOM   1557  CA  PRO A1474      88.871 -39.128  58.892  1.00  0.00           C  
ATOM   1558  HA  PRO A1474      89.646 -39.251  59.649  1.00  0.00           H  
ATOM   1559  CD  PRO A1474      88.008 -40.886  57.531  1.00  0.00           C  
ATOM   1560  HD2 PRO A1474      86.986 -41.147  57.257  1.00  0.00           H  
ATOM   1561  HD3 PRO A1474      88.654 -41.760  57.449  1.00  0.00           H  
ATOM   1562  CB  PRO A1474      89.559 -39.103  57.524  1.00  0.00           C  
ATOM   1563  HB2 PRO A1474      90.463 -39.711  57.564  1.00  0.00           H  
ATOM   1564  HB3 PRO A1474      89.806 -38.102  57.171  1.00  0.00           H  
ATOM   1565  CG  PRO A1474      88.536 -39.782  56.620  1.00  0.00           C  
ATOM   1566  HG2 PRO A1474      88.992 -40.185  55.716  1.00  0.00           H  
ATOM   1567  HG3 PRO A1474      87.734 -39.085  56.377  1.00  0.00           H  
ATOM   1568  C   PRO A1474      88.156 -37.816  59.242  1.00  0.00           C  
ATOM   1569  O   PRO A1474      88.614 -36.744  58.844  1.00  0.00           O  
ATOM   1570  N   GLU A1475      87.067 -37.851  60.017  1.00  0.00           N  
ATOM   1571  H   GLU A1475      86.800 -38.759  60.370  1.00  0.00           H  
ATOM   1572  CA  GLU A1475      86.238 -36.698  60.377  1.00  0.00           C  
ATOM   1573  HA  GLU A1475      85.687 -36.380  59.491  1.00  0.00           H  
ATOM   1574  CB  GLU A1475      85.222 -37.130  61.447  1.00  0.00           C  
ATOM   1575  HB2 GLU A1475      84.637 -37.964  61.059  1.00  0.00           H  
ATOM   1576  HB3 GLU A1475      85.771 -37.478  62.322  1.00  0.00           H  
ATOM   1577  CG  GLU A1475      84.258 -36.016  61.878  1.00  0.00           C  
ATOM   1578  HG2 GLU A1475      84.826 -35.168  62.261  1.00  0.00           H  
ATOM   1579  HG3 GLU A1475      83.704 -35.678  61.002  1.00  0.00           H  
ATOM   1580  CD  GLU A1475      83.281 -36.456  62.970  1.00  0.00           C  
ATOM   1581  OE1 GLU A1475      83.739 -36.937  64.032  1.00  0.00           O  
ATOM   1582  OE2 GLU A1475      82.051 -36.297  62.790  1.00  0.00           O  
ATOM   1583  C   GLU A1475      87.045 -35.494  60.875  1.00  0.00           C  
ATOM   1584  O   GLU A1475      86.763 -34.355  60.503  1.00  0.00           O  
ATOM   1585  N   LEU A1476      88.075 -35.734  61.692  1.00  0.00           N  
ATOM   1586  H   LEU A1476      88.258 -36.699  61.926  1.00  0.00           H  
ATOM   1587  CA  LEU A1476      88.836 -34.692  62.375  1.00  0.00           C  
ATOM   1588  HA  LEU A1476      88.134 -33.950  62.753  1.00  0.00           H  
ATOM   1589  CB  LEU A1476      89.576 -35.313  63.568  1.00  0.00           C  
ATOM   1590  HB2 LEU A1476      90.064 -34.511  64.122  1.00  0.00           H  
ATOM   1591  HB3 LEU A1476      90.355 -35.973  63.186  1.00  0.00           H  
ATOM   1592  CG  LEU A1476      88.699 -36.120  64.536  1.00  0.00           C  
ATOM   1593  HG  LEU A1476      88.279 -36.980  64.015  1.00  0.00           H  
ATOM   1594  CD1 LEU A1476      89.551 -36.646  65.686  1.00  0.00           C  
ATOM   1595 HD11 LEU A1476      89.886 -35.812  66.303  1.00  0.00           H  
ATOM   1596 HD12 LEU A1476      90.414 -37.190  65.301  1.00  0.00           H  
ATOM   1597 HD13 LEU A1476      88.957 -37.324  66.299  1.00  0.00           H  
ATOM   1598  CD2 LEU A1476      87.557 -35.296  65.126  1.00  0.00           C  
ATOM   1599 HD21 LEU A1476      86.847 -35.024  64.345  1.00  0.00           H  
ATOM   1600 HD22 LEU A1476      87.945 -34.395  65.602  1.00  0.00           H  
ATOM   1601 HD23 LEU A1476      87.023 -35.888  65.870  1.00  0.00           H  
ATOM   1602  C   LEU A1476      89.802 -33.940  61.453  1.00  0.00           C  
ATOM   1603  O   LEU A1476      89.968 -32.729  61.591  1.00  0.00           O  
ATOM   1604  N   MET A1477      90.398 -34.626  60.473  1.00  0.00           N  
ATOM   1605  H   MET A1477      90.156 -35.601  60.369  1.00  0.00           H  
ATOM   1606  CA  MET A1477      91.252 -34.009  59.462  1.00  0.00           C  
ATOM   1607  HA  MET A1477      91.964 -33.349  59.956  1.00  0.00           H  
ATOM   1608  CB  MET A1477      92.034 -35.122  58.753  1.00  0.00           C  
ATOM   1609  HB2 MET A1477      92.517 -35.729  59.519  1.00  0.00           H  
ATOM   1610  HB3 MET A1477      91.346 -35.770  58.211  1.00  0.00           H  
ATOM   1611  CG  MET A1477      93.142 -34.636  57.811  1.00  0.00           C  
ATOM   1612  HG2 MET A1477      93.768 -33.931  58.358  1.00  0.00           H  
ATOM   1613  HG3 MET A1477      93.764 -35.498  57.570  1.00  0.00           H  
ATOM   1614  SD  MET A1477      92.662 -33.864  56.238  1.00  0.00           S  
ATOM   1615  CE  MET A1477      91.681 -35.178  55.466  1.00  0.00           C  
ATOM   1616  HE1 MET A1477      91.390 -34.868  54.462  1.00  0.00           H  
ATOM   1617  HE2 MET A1477      90.780 -35.363  56.051  1.00  0.00           H  
ATOM   1618  HE3 MET A1477      92.271 -36.093  55.405  1.00  0.00           H  
ATOM   1619  C   MET A1477      90.418 -33.153  58.506  1.00  0.00           C  
ATOM   1620  O   MET A1477      90.783 -32.016  58.204  1.00  0.00           O  
ATOM   1621  N   LEU A1478      89.242 -33.656  58.116  1.00  0.00           N  
ATOM   1622  H   LEU A1478      89.000 -34.588  58.423  1.00  0.00           H  
ATOM   1623  CA  LEU A1478      88.254 -32.905  57.354  1.00  0.00           C  
ATOM   1624  HA  LEU A1478      88.729 -32.517  56.453  1.00  0.00           H  
ATOM   1625  CB  LEU A1478      87.113 -33.847  56.951  1.00  0.00           C  
ATOM   1626  HB2 LEU A1478      86.335 -33.263  56.459  1.00  0.00           H  
ATOM   1627  HB3 LEU A1478      86.679 -34.273  57.856  1.00  0.00           H  
ATOM   1628  CG  LEU A1478      87.518 -34.998  56.021  1.00  0.00           C  
ATOM   1629  HG  LEU A1478      88.342 -35.560  56.460  1.00  0.00           H  
ATOM   1630  CD1 LEU A1478      86.341 -35.954  55.831  1.00  0.00           C  
ATOM   1631 HD11 LEU A1478      86.633 -36.781  55.184  1.00  0.00           H  
ATOM   1632 HD12 LEU A1478      85.494 -35.428  55.390  1.00  0.00           H  
ATOM   1633 HD13 LEU A1478      86.042 -36.360  56.797  1.00  0.00           H  
ATOM   1634  CD2 LEU A1478      87.955 -34.503  54.642  1.00  0.00           C  
ATOM   1635 HD21 LEU A1478      88.184 -35.355  54.002  1.00  0.00           H  
ATOM   1636 HD22 LEU A1478      87.157 -33.918  54.184  1.00  0.00           H  
ATOM   1637 HD23 LEU A1478      88.851 -33.888  54.726  1.00  0.00           H  
ATOM   1638  C   LEU A1478      87.743 -31.689  58.131  1.00  0.00           C  
ATOM   1639  O   LEU A1478      87.578 -30.624  57.542  1.00  0.00           O  
ATOM   1640  N   GLY A1479      87.574 -31.793  59.453  1.00  0.00           N  
ATOM   1641  H   GLY A1479      87.635 -32.712  59.866  1.00  0.00           H  
ATOM   1642  CA  GLY A1479      87.261 -30.671  60.332  1.00  0.00           C  
ATOM   1643  HA2 GLY A1479      86.304 -30.235  60.046  1.00  0.00           H  
ATOM   1644  HA3 GLY A1479      87.177 -31.049  61.351  1.00  0.00           H  
ATOM   1645  C   GLY A1479      88.322 -29.570  60.326  1.00  0.00           C  
ATOM   1646  O   GLY A1479      87.988 -28.398  60.144  1.00  0.00           O  
ATOM   1647  N   ARG A1480      89.608 -29.935  60.415  1.00  0.00           N  
ATOM   1648  H   ARG A1480      89.803 -30.909  60.597  1.00  0.00           H  
ATOM   1649  CA  ARG A1480      90.732 -29.005  60.278  1.00  0.00           C  
ATOM   1650  HA  ARG A1480      90.619 -28.237  61.044  1.00  0.00           H  
ATOM   1651  CB  ARG A1480      92.057 -29.750  60.515  1.00  0.00           C  
ATOM   1652  HB2 ARG A1480      91.877 -30.507  61.278  1.00  0.00           H  
ATOM   1653  HB3 ARG A1480      92.351 -30.290  59.615  1.00  0.00           H  
ATOM   1654  CG  ARG A1480      93.236 -28.906  61.028  1.00  0.00           C  
ATOM   1655  HG2 ARG A1480      93.777 -29.521  61.748  1.00  0.00           H  
ATOM   1656  HG3 ARG A1480      92.867 -28.040  61.577  1.00  0.00           H  
ATOM   1657  CD  ARG A1480      94.247 -28.458  59.965  1.00  0.00           C  
ATOM   1658  HD2 ARG A1480      94.480 -29.311  59.327  1.00  0.00           H  
ATOM   1659  HD3 ARG A1480      93.803 -27.674  59.352  1.00  0.00           H  
ATOM   1660  NE  ARG A1480      95.498 -27.977  60.579  1.00  0.00           N  
ATOM   1661  HE  ARG A1480      95.572 -28.011  61.585  1.00  0.00           H  
ATOM   1662  CZ  ARG A1480      96.636 -27.621  59.983  1.00  0.00           C  
ATOM   1663  NH1 ARG A1480      96.827 -27.638  58.677  1.00  0.00           N  
ATOM   1664 HH11 ARG A1480      97.770 -27.508  58.340  1.00  0.00           H  
ATOM   1665 HH12 ARG A1480      96.109 -28.009  58.071  1.00  0.00           H  
ATOM   1666  NH2 ARG A1480      97.659 -27.248  60.728  1.00  0.00           N  
ATOM   1667 HH21 ARG A1480      97.562 -27.384  61.724  1.00  0.00           H  
ATOM   1668 HH22 ARG A1480      98.550 -26.977  60.337  1.00  0.00           H  
ATOM   1669  C   ARG A1480      90.676 -28.286  58.931  1.00  0.00           C  
ATOM   1670  O   ARG A1480      90.788 -27.063  58.889  1.00  0.00           O  
ATOM   1671  N   MET A1481      90.407 -29.012  57.842  1.00  0.00           N  
ATOM   1672  H   MET A1481      90.309 -30.011  57.958  1.00  0.00           H  
ATOM   1673  CA  MET A1481      90.302 -28.448  56.499  1.00  0.00           C  
ATOM   1674  HA  MET A1481      91.171 -27.808  56.351  1.00  0.00           H  
ATOM   1675  CB  MET A1481      90.396 -29.579  55.469  1.00  0.00           C  
ATOM   1676  HB2 MET A1481      91.236 -30.221  55.732  1.00  0.00           H  
ATOM   1677  HB3 MET A1481      89.486 -30.177  55.486  1.00  0.00           H  
ATOM   1678  CG  MET A1481      90.626 -29.037  54.056  1.00  0.00           C  
ATOM   1679  HG2 MET A1481      91.457 -28.333  54.076  1.00  0.00           H  
ATOM   1680  HG3 MET A1481      89.734 -28.493  53.745  1.00  0.00           H  
ATOM   1681  SD  MET A1481      90.978 -30.293  52.797  1.00  0.00           S  
ATOM   1682  CE  MET A1481      92.681 -30.744  53.222  1.00  0.00           C  
ATOM   1683  HE1 MET A1481      92.702 -31.222  54.201  1.00  0.00           H  
ATOM   1684  HE2 MET A1481      93.068 -31.438  52.476  1.00  0.00           H  
ATOM   1685  HE3 MET A1481      93.307 -29.851  53.236  1.00  0.00           H  
ATOM   1686  C   MET A1481      89.072 -27.557  56.285  1.00  0.00           C  
ATOM   1687  O   MET A1481      89.203 -26.512  55.650  1.00  0.00           O  
ATOM   1688  N   ARG A1482      87.906 -27.885  56.862  1.00  0.00           N  
ATOM   1689  H   ARG A1482      87.852 -28.775  57.335  1.00  0.00           H  
ATOM   1690  CA  ARG A1482      86.716 -27.026  56.855  1.00  0.00           C  
ATOM   1691  HA  ARG A1482      86.415 -26.831  55.826  1.00  0.00           H  
ATOM   1692  CB  ARG A1482      85.547 -27.688  57.602  1.00  0.00           C  
ATOM   1693  HB2 ARG A1482      84.801 -26.930  57.838  1.00  0.00           H  
ATOM   1694  HB3 ARG A1482      85.909 -28.100  58.544  1.00  0.00           H  
ATOM   1695  CG  ARG A1482      84.847 -28.791  56.801  1.00  0.00           C  
ATOM   1696  HG2 ARG A1482      85.598 -29.480  56.414  1.00  0.00           H  
ATOM   1697  HG3 ARG A1482      84.334 -28.350  55.947  1.00  0.00           H  
ATOM   1698  CD  ARG A1482      83.851 -29.603  57.639  1.00  0.00           C  
ATOM   1699  HD2 ARG A1482      84.333 -29.898  58.571  1.00  0.00           H  
ATOM   1700  HD3 ARG A1482      83.610 -30.520  57.101  1.00  0.00           H  
ATOM   1701  NE  ARG A1482      82.603 -28.886  57.949  1.00  0.00           N  
ATOM   1702  HE  ARG A1482      82.462 -28.549  58.891  1.00  0.00           H  
ATOM   1703  CZ  ARG A1482      81.516 -28.775  57.191  1.00  0.00           C  
ATOM   1704  NH1 ARG A1482      81.452 -29.245  55.958  1.00  0.00           N  
ATOM   1705 HH11 ARG A1482      82.225 -29.776  55.583  1.00  0.00           H  
ATOM   1706 HH12 ARG A1482      80.551 -29.291  55.504  1.00  0.00           H  
ATOM   1707  NH2 ARG A1482      80.437 -28.191  57.673  1.00  0.00           N  
ATOM   1708 HH21 ARG A1482      79.646 -28.031  57.066  1.00  0.00           H  
ATOM   1709 HH22 ARG A1482      80.448 -27.914  58.644  1.00  0.00           H  
ATOM   1710  C   ARG A1482      87.009 -25.657  57.464  1.00  0.00           C  
ATOM   1711  O   ARG A1482      86.657 -24.637  56.874  1.00  0.00           O  
ATOM   1712  N   CYS A1483      87.719 -25.626  58.594  1.00  0.00           N  
ATOM   1713  H   CYS A1483      87.973 -26.505  59.022  1.00  0.00           H  
ATOM   1714  CA  CYS A1483      88.094 -24.386  59.260  1.00  0.00           C  
ATOM   1715  HA  CYS A1483      87.200 -23.777  59.391  1.00  0.00           H  
ATOM   1716  CB  CYS A1483      88.658 -24.707  60.646  1.00  0.00           C  
ATOM   1717  HB2 CYS A1483      88.901 -23.770  61.146  1.00  0.00           H  
ATOM   1718  HB3 CYS A1483      89.565 -25.305  60.550  1.00  0.00           H  
ATOM   1719  SG  CYS A1483      87.452 -25.606  61.659  1.00  0.00           S  
ATOM   1720  HG  CYS A1483      87.531 -26.782  61.030  1.00  0.00           H  
ATOM   1721  C   CYS A1483      89.073 -23.546  58.432  1.00  0.00           C  
ATOM   1722  O   CYS A1483      88.925 -22.327  58.373  1.00  0.00           O  
ATOM   1723  N   LEU A1484      90.029 -24.178  57.739  1.00  0.00           N  
ATOM   1724  H   LEU A1484      90.114 -25.179  57.841  1.00  0.00           H  
ATOM   1725  CA  LEU A1484      90.938 -23.493  56.822  1.00  0.00           C  
ATOM   1726  HA  LEU A1484      91.416 -22.674  57.360  1.00  0.00           H  
ATOM   1727  CB  LEU A1484      92.023 -24.455  56.317  1.00  0.00           C  
ATOM   1728  HB2 LEU A1484      92.589 -23.948  55.536  1.00  0.00           H  
ATOM   1729  HB3 LEU A1484      91.531 -25.307  55.849  1.00  0.00           H  
ATOM   1730  CG  LEU A1484      93.025 -24.983  57.353  1.00  0.00           C  
ATOM   1731  HG  LEU A1484      92.490 -25.503  58.148  1.00  0.00           H  
ATOM   1732  CD1 LEU A1484      93.972 -25.970  56.677  1.00  0.00           C  
ATOM   1733 HD11 LEU A1484      94.670 -26.369  57.413  1.00  0.00           H  
ATOM   1734 HD12 LEU A1484      94.536 -25.468  55.891  1.00  0.00           H  
ATOM   1735 HD13 LEU A1484      93.409 -26.799  56.250  1.00  0.00           H  
ATOM   1736  CD2 LEU A1484      93.897 -23.910  57.997  1.00  0.00           C  
ATOM   1737 HD21 LEU A1484      93.273 -23.189  58.526  1.00  0.00           H  
ATOM   1738 HD22 LEU A1484      94.495 -23.403  57.240  1.00  0.00           H  
ATOM   1739 HD23 LEU A1484      94.571 -24.368  58.721  1.00  0.00           H  
ATOM   1740  C   LEU A1484      90.208 -22.855  55.635  1.00  0.00           C  
ATOM   1741  O   LEU A1484      90.538 -21.736  55.251  1.00  0.00           O  
ATOM   1742  N   GLU A1485      89.206 -23.520  55.052  1.00  0.00           N  
ATOM   1743  H   GLU A1485      88.995 -24.452  55.378  1.00  0.00           H  
ATOM   1744  CA  GLU A1485      88.468 -22.999  53.901  1.00  0.00           C  
ATOM   1745  HA  GLU A1485      89.195 -22.592  53.198  1.00  0.00           H  
ATOM   1746  CB  GLU A1485      87.737 -24.161  53.212  1.00  0.00           C  
ATOM   1747  HB2 GLU A1485      88.359 -25.050  53.309  1.00  0.00           H  
ATOM   1748  HB3 GLU A1485      86.795 -24.373  53.717  1.00  0.00           H  
ATOM   1749  CG  GLU A1485      87.509 -23.960  51.710  1.00  0.00           C  
ATOM   1750  HG2 GLU A1485      88.233 -23.245  51.320  1.00  0.00           H  
ATOM   1751  HG3 GLU A1485      87.713 -24.909  51.213  1.00  0.00           H  
ATOM   1752  CD  GLU A1485      86.097 -23.513  51.337  1.00  0.00           C  
ATOM   1753  OE1 GLU A1485      85.730 -22.354  51.625  1.00  0.00           O  
ATOM   1754  OE2 GLU A1485      85.386 -24.324  50.701  1.00  0.00           O  
ATOM   1755  C   GLU A1485      87.529 -21.849  54.280  1.00  0.00           C  
ATOM   1756  O   GLU A1485      87.481 -20.819  53.603  1.00  0.00           O  
ATOM   1757  N   ALA A1486      86.861 -21.956  55.434  1.00  0.00           N  
ATOM   1758  H   ALA A1486      86.932 -22.820  55.951  1.00  0.00           H  
ATOM   1759  CA  ALA A1486      86.030 -20.897  55.994  1.00  0.00           C  
ATOM   1760  HA  ALA A1486      85.246 -20.653  55.277  1.00  0.00           H  
ATOM   1761  CB  ALA A1486      85.365 -21.436  57.261  1.00  0.00           C  
ATOM   1762  HB1 ALA A1486      84.699 -20.673  57.664  1.00  0.00           H  
ATOM   1763  HB2 ALA A1486      84.780 -22.325  57.030  1.00  0.00           H  
ATOM   1764  HB3 ALA A1486      86.117 -21.685  58.009  1.00  0.00           H  
ATOM   1765  C   ALA A1486      86.808 -19.607  56.283  1.00  0.00           C  
ATOM   1766  O   ALA A1486      86.293 -18.514  56.048  1.00  0.00           O  
ATOM   1767  N   LEU A1487      88.068 -19.721  56.715  1.00  0.00           N  
ATOM   1768  H   LEU A1487      88.409 -20.649  56.922  1.00  0.00           H  
ATOM   1769  CA  LEU A1487      88.961 -18.599  56.990  1.00  0.00           C  
ATOM   1770  HA  LEU A1487      88.356 -17.724  57.228  1.00  0.00           H  
ATOM   1771  CB  LEU A1487      89.799 -18.949  58.226  1.00  0.00           C  
ATOM   1772  HB2 LEU A1487      90.604 -18.223  58.329  1.00  0.00           H  
ATOM   1773  HB3 LEU A1487      90.251 -19.928  58.064  1.00  0.00           H  
ATOM   1774  CG  LEU A1487      89.028 -19.003  59.551  1.00  0.00           C  
ATOM   1775  HG  LEU A1487      88.169 -19.668  59.455  1.00  0.00           H  
ATOM   1776  CD1 LEU A1487      89.938 -19.549  60.651  1.00  0.00           C  
ATOM   1777 HD11 LEU A1487      89.412 -19.573  61.605  1.00  0.00           H  
ATOM   1778 HD12 LEU A1487      90.830 -18.930  60.739  1.00  0.00           H  
ATOM   1779 HD13 LEU A1487      90.241 -20.565  60.395  1.00  0.00           H  
ATOM   1780  CD2 LEU A1487      88.537 -17.623  59.990  1.00  0.00           C  
ATOM   1781 HD21 LEU A1487      87.799 -17.247  59.281  1.00  0.00           H  
ATOM   1782 HD22 LEU A1487      89.381 -16.935  60.041  1.00  0.00           H  
ATOM   1783 HD23 LEU A1487      88.068 -17.691  60.971  1.00  0.00           H  
ATOM   1784  C   LEU A1487      89.830 -18.163  55.802  1.00  0.00           C  
ATOM   1785  O   LEU A1487      90.414 -17.084  55.855  1.00  0.00           O  
ATOM   1786  N   GLY A1488      89.895 -18.935  54.713  1.00  0.00           N  
ATOM   1787  H   GLY A1488      89.439 -19.836  54.742  1.00  0.00           H  
ATOM   1788  CA  GLY A1488      90.654 -18.588  53.512  1.00  0.00           C  
ATOM   1789  HA2 GLY A1488      90.507 -17.534  53.275  1.00  0.00           H  
ATOM   1790  HA3 GLY A1488      90.274 -19.178  52.679  1.00  0.00           H  
ATOM   1791  C   GLY A1488      92.156 -18.852  53.622  1.00  0.00           C  
ATOM   1792  O   GLY A1488      92.970 -18.161  53.014  1.00  0.00           O  
ATOM   1793  N   GLU A1489      92.547 -19.849  54.417  1.00  0.00           N  
ATOM   1794  H   GLU A1489      91.812 -20.391  54.848  1.00  0.00           H  
ATOM   1795  CA  GLU A1489      93.914 -20.131  54.848  1.00  0.00           C  
ATOM   1796  HA  GLU A1489      94.420 -19.182  55.026  1.00  0.00           H  
ATOM   1797  CB  GLU A1489      93.872 -20.895  56.176  1.00  0.00           C  
ATOM   1798  HB2 GLU A1489      93.393 -21.853  55.977  1.00  0.00           H  
ATOM   1799  HB3 GLU A1489      94.887 -21.090  56.522  1.00  0.00           H  
ATOM   1800  CG  GLU A1489      93.088 -20.218  57.305  1.00  0.00           C  
ATOM   1801  HG2 GLU A1489      92.906 -20.961  58.080  1.00  0.00           H  
ATOM   1802  HG3 GLU A1489      92.114 -19.904  56.929  1.00  0.00           H  
ATOM   1803  CD  GLU A1489      93.788 -19.025  57.950  1.00  0.00           C  
ATOM   1804  OE1 GLU A1489      94.855 -18.575  57.473  1.00  0.00           O  
ATOM   1805  OE2 GLU A1489      93.291 -18.543  58.993  1.00  0.00           O  
ATOM   1806  C   GLU A1489      94.733 -20.881  53.789  1.00  0.00           C  
ATOM   1807  O   GLU A1489      95.425 -21.860  54.076  1.00  0.00           O  
ATOM   1808  N   TRP A1490      94.647 -20.455  52.524  1.00  0.00           N  
ATOM   1809  H   TRP A1490      94.060 -19.650  52.356  1.00  0.00           H  
ATOM   1810  CA  TRP A1490      95.166 -21.169  51.358  1.00  0.00           C  
ATOM   1811  HA  TRP A1490      94.605 -22.097  51.250  1.00  0.00           H  
ATOM   1812  CB  TRP A1490      94.935 -20.320  50.103  1.00  0.00           C  
ATOM   1813  HB2 TRP A1490      95.648 -19.495  50.108  1.00  0.00           H  
ATOM   1814  HB3 TRP A1490      95.156 -20.927  49.225  1.00  0.00           H  
ATOM   1815  CG  TRP A1490      93.561 -19.742  49.947  1.00  0.00           C  
ATOM   1816  CD2 TRP A1490      92.263 -20.416  49.942  1.00  0.00           C  
ATOM   1817  CD1 TRP A1490      93.287 -18.423  49.833  1.00  0.00           C  
ATOM   1818  HD1 TRP A1490      94.022 -17.632  49.830  1.00  0.00           H  
ATOM   1819  NE1 TRP A1490      91.921 -18.232  49.774  1.00  0.00           N  
ATOM   1820  HE1 TRP A1490      91.487 -17.324  49.698  1.00  0.00           H  
ATOM   1821  CE2 TRP A1490      91.242 -19.428  49.851  1.00  0.00           C  
ATOM   1822  CE3 TRP A1490      91.839 -21.757  50.027  1.00  0.00           C  
ATOM   1823  HE3 TRP A1490      92.578 -22.541  50.104  1.00  0.00           H  
ATOM   1824  CZ2 TRP A1490      89.878 -19.745  49.858  1.00  0.00           C  
ATOM   1825  HZ2 TRP A1490      89.143 -18.955  49.815  1.00  0.00           H  
ATOM   1826  CZ3 TRP A1490      90.475 -22.092  50.012  1.00  0.00           C  
ATOM   1827  HZ3 TRP A1490      90.178 -23.128  50.071  1.00  0.00           H  
ATOM   1828  CH2 TRP A1490      89.494 -21.091  49.937  1.00  0.00           C  
ATOM   1829  HH2 TRP A1490      88.446 -21.352  49.948  1.00  0.00           H  
ATOM   1830  C   TRP A1490      96.645 -21.544  51.475  1.00  0.00           C  
ATOM   1831  O   TRP A1490      97.033 -22.640  51.073  1.00  0.00           O  
ATOM   1832  N   GLY A1491      97.452 -20.678  52.097  1.00  0.00           N  
ATOM   1833  H   GLY A1491      97.034 -19.820  52.427  1.00  0.00           H  
ATOM   1834  CA  GLY A1491      98.875 -20.892  52.346  1.00  0.00           C  
ATOM   1835  HA2 GLY A1491      99.296 -19.976  52.761  1.00  0.00           H  
ATOM   1836  HA3 GLY A1491      99.377 -21.096  51.400  1.00  0.00           H  
ATOM   1837  C   GLY A1491      99.217 -22.032  53.306  1.00  0.00           C  
ATOM   1838  O   GLY A1491     100.350 -22.503  53.275  1.00  0.00           O  
ATOM   1839  N   GLN A1492      98.267 -22.515  54.113  1.00  0.00           N  
ATOM   1840  H   GLN A1492      97.360 -22.071  54.094  1.00  0.00           H  
ATOM   1841  CA  GLN A1492      98.405 -23.737  54.902  1.00  0.00           C  
ATOM   1842  HA  GLN A1492      99.450 -24.048  54.923  1.00  0.00           H  
ATOM   1843  CB  GLN A1492      97.954 -23.489  56.347  1.00  0.00           C  
ATOM   1844  HB2 GLN A1492      96.932 -23.113  56.324  1.00  0.00           H  
ATOM   1845  HB3 GLN A1492      97.939 -24.439  56.881  1.00  0.00           H  
ATOM   1846  CG  GLN A1492      98.809 -22.501  57.152  1.00  0.00           C  
ATOM   1847  HG2 GLN A1492      98.232 -22.206  58.029  1.00  0.00           H  
ATOM   1848  HG3 GLN A1492      98.993 -21.597  56.572  1.00  0.00           H  
ATOM   1849  CD  GLN A1492     100.145 -23.063  57.631  1.00  0.00           C  
ATOM   1850  OE1 GLN A1492     100.933 -23.641  56.892  1.00  0.00           O  
ATOM   1851  NE2 GLN A1492     100.495 -22.905  58.899  1.00  0.00           N  
ATOM   1852 HE21 GLN A1492      99.901 -22.412  59.550  1.00  0.00           H  
ATOM   1853 HE22 GLN A1492     101.375 -23.304  59.193  1.00  0.00           H  
ATOM   1854  C   GLN A1492      97.621 -24.897  54.282  1.00  0.00           C  
ATOM   1855  O   GLN A1492      98.099 -26.031  54.278  1.00  0.00           O  
ATOM   1856  N   LEU A1493      96.442 -24.627  53.709  1.00  0.00           N  
ATOM   1857  H   LEU A1493      96.107 -23.675  53.757  1.00  0.00           H  
ATOM   1858  CA  LEU A1493      95.564 -25.624  53.102  1.00  0.00           C  
ATOM   1859  HA  LEU A1493      95.350 -26.385  53.852  1.00  0.00           H  
ATOM   1860  CB  LEU A1493      94.248 -24.926  52.717  1.00  0.00           C  
ATOM   1861  HB2 LEU A1493      94.348 -24.486  51.724  1.00  0.00           H  
ATOM   1862  HB3 LEU A1493      94.078 -24.108  53.416  1.00  0.00           H  
ATOM   1863  CG  LEU A1493      92.987 -25.799  52.767  1.00  0.00           C  
ATOM   1864  HG  LEU A1493      92.878 -26.203  53.773  1.00  0.00           H  
ATOM   1865  CD1 LEU A1493      91.761 -24.940  52.461  1.00  0.00           C  
ATOM   1866 HD11 LEU A1493      90.855 -25.529  52.599  1.00  0.00           H  
ATOM   1867 HD12 LEU A1493      91.800 -24.582  51.432  1.00  0.00           H  
ATOM   1868 HD13 LEU A1493      91.720 -24.085  53.137  1.00  0.00           H  
ATOM   1869  CD2 LEU A1493      92.988 -26.959  51.774  1.00  0.00           C  
ATOM   1870 HD21 LEU A1493      92.014 -27.449  51.781  1.00  0.00           H  
ATOM   1871 HD22 LEU A1493      93.728 -27.703  52.067  1.00  0.00           H  
ATOM   1872 HD23 LEU A1493      93.202 -26.603  50.766  1.00  0.00           H  
ATOM   1873  C   LEU A1493      96.233 -26.330  51.917  1.00  0.00           C  
ATOM   1874  O   LEU A1493      96.195 -27.556  51.827  1.00  0.00           O  
ATOM   1875  N   HIS A1494      96.929 -25.586  51.052  1.00  0.00           N  
ATOM   1876  H   HIS A1494      96.941 -24.584  51.175  1.00  0.00           H  
ATOM   1877  CA  HIS A1494      97.689 -26.151  49.943  1.00  0.00           C  
ATOM   1878  HA  HIS A1494      97.014 -26.728  49.311  1.00  0.00           H  
ATOM   1879  ND1 HIS A1494     100.178 -25.775  47.562  1.00  0.00           N  
ATOM   1880  HD1 HIS A1494     100.904 -25.856  48.258  1.00  0.00           H  
ATOM   1881  CG  HIS A1494      98.862 -25.437  47.796  1.00  0.00           C  
ATOM   1882  CB  HIS A1494      98.275 -25.007  49.112  1.00  0.00           C  
ATOM   1883  HB2 HIS A1494      97.495 -24.276  48.899  1.00  0.00           H  
ATOM   1884  HB3 HIS A1494      99.046 -24.499  49.692  1.00  0.00           H  
ATOM   1885  NE2 HIS A1494      99.140 -25.886  45.616  1.00  0.00           N  
ATOM   1886  CD2 HIS A1494      98.213 -25.510  46.590  1.00  0.00           C  
ATOM   1887  HD2 HIS A1494      97.166 -25.301  46.422  1.00  0.00           H  
ATOM   1888  CE1 HIS A1494     100.308 -26.049  46.253  1.00  0.00           C  
ATOM   1889  HE1 HIS A1494     101.225 -26.367  45.780  1.00  0.00           H  
ATOM   1890  C   HIS A1494      98.786 -27.099  50.436  1.00  0.00           C  
ATOM   1891  O   HIS A1494      98.892 -28.230  49.967  1.00  0.00           O  
ATOM   1892  N   GLN A1495      99.549 -26.695  51.455  1.00  0.00           N  
ATOM   1893  H   GLN A1495      99.387 -25.777  51.844  1.00  0.00           H  
ATOM   1894  CA  GLN A1495     100.680 -27.470  51.953  1.00  0.00           C  
ATOM   1895  HA  GLN A1495     101.242 -27.825  51.089  1.00  0.00           H  
ATOM   1896  CB  GLN A1495     101.621 -26.577  52.772  1.00  0.00           C  
ATOM   1897  HB2 GLN A1495     101.150 -26.364  53.732  1.00  0.00           H  
ATOM   1898  HB3 GLN A1495     102.537 -27.133  52.969  1.00  0.00           H  
ATOM   1899  CG  GLN A1495     101.994 -25.234  52.126  1.00  0.00           C  
ATOM   1900  HG2 GLN A1495     101.102 -24.613  52.049  1.00  0.00           H  
ATOM   1901  HG3 GLN A1495     102.686 -24.717  52.791  1.00  0.00           H  
ATOM   1902  CD  GLN A1495     102.612 -25.324  50.733  1.00  0.00           C  
ATOM   1903  OE1 GLN A1495     101.974 -25.704  49.759  1.00  0.00           O  
ATOM   1904  NE2 GLN A1495     103.864 -24.931  50.552  1.00  0.00           N  
ATOM   1905 HE21 GLN A1495     104.185 -24.872  49.596  1.00  0.00           H  
ATOM   1906 HE22 GLN A1495     104.398 -24.516  51.301  1.00  0.00           H  
ATOM   1907  C   GLN A1495     100.238 -28.717  52.726  1.00  0.00           C  
ATOM   1908  O   GLN A1495     100.891 -29.755  52.627  1.00  0.00           O  
ATOM   1909  N   GLN A1496      99.081 -28.669  53.400  1.00  0.00           N  
ATOM   1910  H   GLN A1496      98.621 -27.773  53.478  1.00  0.00           H  
ATOM   1911  CA  GLN A1496      98.400 -29.836  53.956  1.00  0.00           C  
ATOM   1912  HA  GLN A1496      99.091 -30.343  54.630  1.00  0.00           H  
ATOM   1913  CB  GLN A1496      97.188 -29.368  54.776  1.00  0.00           C  
ATOM   1914  HB2 GLN A1496      96.529 -28.775  54.143  1.00  0.00           H  
ATOM   1915  HB3 GLN A1496      97.548 -28.729  55.582  1.00  0.00           H  
ATOM   1916  CG  GLN A1496      96.368 -30.517  55.383  1.00  0.00           C  
ATOM   1917  HG2 GLN A1496      95.926 -31.102  54.577  1.00  0.00           H  
ATOM   1918  HG3 GLN A1496      97.030 -31.170  55.952  1.00  0.00           H  
ATOM   1919  CD  GLN A1496      95.235 -30.071  56.303  1.00  0.00           C  
ATOM   1920  OE1 GLN A1496      95.206 -28.973  56.846  1.00  0.00           O  
ATOM   1921  NE2 GLN A1496      94.250 -30.921  56.553  1.00  0.00           N  
ATOM   1922 HE21 GLN A1496      93.511 -30.622  57.172  1.00  0.00           H  
ATOM   1923 HE22 GLN A1496      94.244 -31.849  56.153  1.00  0.00           H  
ATOM   1924  C   GLN A1496      98.008 -30.856  52.881  1.00  0.00           C  
ATOM   1925  O   GLN A1496      97.965 -32.051  53.168  1.00  0.00           O  
ATOM   1926  N   CYS A1497      97.765 -30.425  51.640  1.00  0.00           N  
ATOM   1927  H   CYS A1497      97.798 -29.433  51.451  1.00  0.00           H  
ATOM   1928  CA  CYS A1497      97.566 -31.329  50.514  1.00  0.00           C  
ATOM   1929  HA  CYS A1497      97.003 -32.197  50.857  1.00  0.00           H  
ATOM   1930  CB  CYS A1497      96.730 -30.642  49.429  1.00  0.00           C  
ATOM   1931  HB2 CYS A1497      96.549 -31.350  48.620  1.00  0.00           H  
ATOM   1932  HB3 CYS A1497      97.268 -29.789  49.015  1.00  0.00           H  
ATOM   1933  SG  CYS A1497      95.132 -30.088  50.085  1.00  0.00           S  
ATOM   1934  HG  CYS A1497      95.604 -29.118  50.873  1.00  0.00           H  
ATOM   1935  C   CYS A1497      98.895 -31.855  49.961  1.00  0.00           C  
ATOM   1936  O   CYS A1497      98.998 -33.045  49.664  1.00  0.00           O  
ATOM   1937  N   CYS A1498      99.925 -31.012  49.836  1.00  0.00           N  
ATOM   1938  H   CYS A1498      99.766 -30.040  50.058  1.00  0.00           H  
ATOM   1939  CA  CYS A1498     101.174 -31.349  49.159  1.00  0.00           C  
ATOM   1940  HA  CYS A1498     100.945 -31.569  48.117  1.00  0.00           H  
ATOM   1941  CB  CYS A1498     102.125 -30.150  49.189  1.00  0.00           C  
ATOM   1942  HB2 CYS A1498     103.102 -30.460  48.818  1.00  0.00           H  
ATOM   1943  HB3 CYS A1498     102.241 -29.789  50.211  1.00  0.00           H  
ATOM   1944  SG  CYS A1498     101.505 -28.819  48.131  1.00  0.00           S  
ATOM   1945  HG  CYS A1498     101.250 -29.539  47.035  1.00  0.00           H  
ATOM   1946  C   CYS A1498     101.886 -32.591  49.699  1.00  0.00           C  
ATOM   1947  O   CYS A1498     102.221 -33.468  48.908  1.00  0.00           O  
ATOM   1948  N   GLU A1499     102.101 -32.716  51.014  1.00  0.00           N  
ATOM   1949  H   GLU A1499     101.798 -31.973  51.629  1.00  0.00           H  
ATOM   1950  CA  GLU A1499     102.787 -33.873  51.592  1.00  0.00           C  
ATOM   1951  HA  GLU A1499     103.409 -34.294  50.802  1.00  0.00           H  
ATOM   1952  CB  GLU A1499     103.803 -33.465  52.669  1.00  0.00           C  
ATOM   1953  HB2 GLU A1499     104.410 -34.338  52.910  1.00  0.00           H  
ATOM   1954  HB3 GLU A1499     104.470 -32.724  52.229  1.00  0.00           H  
ATOM   1955  CG  GLU A1499     103.238 -32.899  53.976  1.00  0.00           C  
ATOM   1956  HG2 GLU A1499     102.532 -33.614  54.399  1.00  0.00           H  
ATOM   1957  HG3 GLU A1499     102.701 -31.975  53.763  1.00  0.00           H  
ATOM   1958  CD  GLU A1499     104.359 -32.621  54.982  1.00  0.00           C  
ATOM   1959  OE1 GLU A1499     104.270 -33.066  56.150  1.00  0.00           O  
ATOM   1960  OE2 GLU A1499     105.362 -31.966  54.621  1.00  0.00           O  
ATOM   1961  C   GLU A1499     101.869 -35.045  51.962  1.00  0.00           C  
ATOM   1962  O   GLU A1499     102.271 -35.935  52.714  1.00  0.00           O  
ATOM   1963  N   LYS A1500     100.643 -35.070  51.418  1.00  0.00           N  
ATOM   1964  H   LYS A1500     100.389 -34.282  50.840  1.00  0.00           H  
ATOM   1965  CA  LYS A1500      99.648 -36.117  51.652  1.00  0.00           C  
ATOM   1966  HA  LYS A1500     100.182 -36.984  52.042  1.00  0.00           H  
ATOM   1967  CB  LYS A1500      98.680 -35.617  52.734  1.00  0.00           C  
ATOM   1968  HB2 LYS A1500      98.136 -34.755  52.350  1.00  0.00           H  
ATOM   1969  HB3 LYS A1500      99.267 -35.277  53.587  1.00  0.00           H  
ATOM   1970  CG  LYS A1500      97.661 -36.642  53.249  1.00  0.00           C  
ATOM   1971  HG2 LYS A1500      96.937 -36.853  52.462  1.00  0.00           H  
ATOM   1972  HG3 LYS A1500      97.122 -36.192  54.083  1.00  0.00           H  
ATOM   1973  CD  LYS A1500      98.292 -37.957  53.717  1.00  0.00           C  
ATOM   1974  HD2 LYS A1500      99.066 -37.751  54.456  1.00  0.00           H  
ATOM   1975  HD3 LYS A1500      98.745 -38.457  52.861  1.00  0.00           H  
ATOM   1976  CE  LYS A1500      97.238 -38.888  54.317  1.00  0.00           C  
ATOM   1977  HE2 LYS A1500      96.966 -38.520  55.306  1.00  0.00           H  
ATOM   1978  HE3 LYS A1500      96.349 -38.854  53.687  1.00  0.00           H  
ATOM   1979  NZ  LYS A1500      97.737 -40.277  54.390  1.00  0.00           N  
ATOM   1980  HZ1 LYS A1500      98.608 -40.324  54.898  1.00  0.00           H  
ATOM   1981  HZ2 LYS A1500      97.061 -40.886  54.828  1.00  0.00           H  
ATOM   1982  HZ3 LYS A1500      97.902 -40.633  53.459  1.00  0.00           H  
ATOM   1983  C   LYS A1500      98.915 -36.626  50.407  1.00  0.00           C  
ATOM   1984  O   LYS A1500      98.484 -37.776  50.412  1.00  0.00           O  
ATOM   1985  N   TRP A1501      98.798 -35.848  49.327  1.00  0.00           N  
ATOM   1986  H   TRP A1501      99.129 -34.897  49.398  1.00  0.00           H  
ATOM   1987  CA  TRP A1501      98.065 -36.213  48.113  1.00  0.00           C  
ATOM   1988  HA  TRP A1501      97.023 -36.400  48.375  1.00  0.00           H  
ATOM   1989  CB  TRP A1501      98.102 -35.024  47.148  1.00  0.00           C  
ATOM   1990  HB2 TRP A1501      99.142 -34.758  46.959  1.00  0.00           H  
ATOM   1991  HB3 TRP A1501      97.632 -34.170  47.636  1.00  0.00           H  
ATOM   1992  CG  TRP A1501      97.423 -35.224  45.828  1.00  0.00           C  
ATOM   1993  CD2 TRP A1501      96.048 -34.912  45.441  1.00  0.00           C  
ATOM   1994  CD1 TRP A1501      98.005 -35.740  44.722  1.00  0.00           C  
ATOM   1995  HD1 TRP A1501      99.029 -36.079  44.661  1.00  0.00           H  
ATOM   1996  NE1 TRP A1501      97.090 -35.782  43.689  1.00  0.00           N  
ATOM   1997  HE1 TRP A1501      97.300 -36.147  42.771  1.00  0.00           H  
ATOM   1998  CE2 TRP A1501      95.867 -35.279  44.077  1.00  0.00           C  
ATOM   1999  CE3 TRP A1501      94.941 -34.340  46.099  1.00  0.00           C  
ATOM   2000  HE3 TRP A1501      95.039 -34.038  47.131  1.00  0.00           H  
ATOM   2001  CZ2 TRP A1501      94.652 -35.099  43.401  1.00  0.00           C  
ATOM   2002  HZ2 TRP A1501      94.557 -35.389  42.365  1.00  0.00           H  
ATOM   2003  CZ3 TRP A1501      93.723 -34.139  45.426  1.00  0.00           C  
ATOM   2004  HZ3 TRP A1501      92.894 -33.676  45.940  1.00  0.00           H  
ATOM   2005  CH2 TRP A1501      93.573 -34.521  44.085  1.00  0.00           C  
ATOM   2006  HH2 TRP A1501      92.630 -34.369  43.581  1.00  0.00           H  
ATOM   2007  C   TRP A1501      98.580 -37.484  47.430  1.00  0.00           C  
ATOM   2008  O   TRP A1501      97.795 -38.267  46.899  1.00  0.00           O  
ATOM   2009  N   THR A1502      99.890 -37.738  47.483  1.00  0.00           N  
ATOM   2010  H   THR A1502     100.500 -37.062  47.920  1.00  0.00           H  
ATOM   2011  CA  THR A1502     100.538 -38.951  46.981  1.00  0.00           C  
ATOM   2012  HA  THR A1502     100.040 -39.265  46.064  1.00  0.00           H  
ATOM   2013  CB  THR A1502     102.006 -38.666  46.648  1.00  0.00           C  
ATOM   2014  HB  THR A1502     102.535 -39.600  46.459  1.00  0.00           H  
ATOM   2015  OG1 THR A1502     102.616 -37.980  47.718  1.00  0.00           O  
ATOM   2016  HG1 THR A1502     103.541 -37.870  47.484  1.00  0.00           H  
ATOM   2017  CG2 THR A1502     102.131 -37.777  45.411  1.00  0.00           C  
ATOM   2018 HG21 THR A1502     103.184 -37.651  45.160  1.00  0.00           H  
ATOM   2019 HG22 THR A1502     101.692 -36.798  45.603  1.00  0.00           H  
ATOM   2020 HG23 THR A1502     101.624 -38.245  44.567  1.00  0.00           H  
ATOM   2021  C   THR A1502     100.455 -40.146  47.932  1.00  0.00           C  
ATOM   2022  O   THR A1502     100.896 -41.239  47.586  1.00  0.00           O  
ATOM   2023  N   LEU A1503      99.871 -39.967  49.121  1.00  0.00           N  
ATOM   2024  H   LEU A1503      99.490 -39.052  49.311  1.00  0.00           H  
ATOM   2025  CA  LEU A1503      99.786 -40.942  50.205  1.00  0.00           C  
ATOM   2026  HA  LEU A1503     100.130 -41.907  49.831  1.00  0.00           H  
ATOM   2027  CB  LEU A1503     100.724 -40.506  51.342  1.00  0.00           C  
ATOM   2028  HB2 LEU A1503     100.400 -39.524  51.686  1.00  0.00           H  
ATOM   2029  HB3 LEU A1503     100.620 -41.205  52.172  1.00  0.00           H  
ATOM   2030  CG  LEU A1503     102.213 -40.419  50.980  1.00  0.00           C  
ATOM   2031  HG  LEU A1503     102.351 -39.763  50.120  1.00  0.00           H  
ATOM   2032  CD1 LEU A1503     102.983 -39.820  52.155  1.00  0.00           C  
ATOM   2033 HD11 LEU A1503     104.039 -39.735  51.897  1.00  0.00           H  
ATOM   2034 HD12 LEU A1503     102.882 -40.448  53.040  1.00  0.00           H  
ATOM   2035 HD13 LEU A1503     102.607 -38.821  52.374  1.00  0.00           H  
ATOM   2036  CD2 LEU A1503     102.819 -41.787  50.669  1.00  0.00           C  
ATOM   2037 HD21 LEU A1503     102.682 -42.467  51.510  1.00  0.00           H  
ATOM   2038 HD22 LEU A1503     102.354 -42.206  49.777  1.00  0.00           H  
ATOM   2039 HD23 LEU A1503     103.885 -41.677  50.468  1.00  0.00           H  
ATOM   2040  C   LEU A1503      98.334 -41.174  50.648  1.00  0.00           C  
ATOM   2041  O   LEU A1503      98.049 -41.350  51.834  1.00  0.00           O  
ATOM   2042  N   VAL A1504      97.402 -41.154  49.689  1.00  0.00           N  
ATOM   2043  H   VAL A1504      97.731 -40.992  48.748  1.00  0.00           H  
ATOM   2044  CA  VAL A1504      95.980 -41.479  49.819  1.00  0.00           C  
ATOM   2045  HA  VAL A1504      95.849 -42.127  50.686  1.00  0.00           H  
ATOM   2046  CB  VAL A1504      95.105 -40.232  50.027  1.00  0.00           C  
ATOM   2047  HB  VAL A1504      94.063 -40.550  50.015  1.00  0.00           H  
ATOM   2048  CG1 VAL A1504      95.345 -39.581  51.390  1.00  0.00           C  
ATOM   2049 HG11 VAL A1504      96.355 -39.173  51.429  1.00  0.00           H  
ATOM   2050 HG12 VAL A1504      94.629 -38.772  51.532  1.00  0.00           H  
ATOM   2051 HG13 VAL A1504      95.209 -40.322  52.177  1.00  0.00           H  
ATOM   2052  CG2 VAL A1504      95.282 -39.168  48.944  1.00  0.00           C  
ATOM   2053 HG21 VAL A1504      95.164 -39.615  47.957  1.00  0.00           H  
ATOM   2054 HG22 VAL A1504      96.275 -38.724  49.015  1.00  0.00           H  
ATOM   2055 HG23 VAL A1504      94.534 -38.385  49.068  1.00  0.00           H  
ATOM   2056  C   VAL A1504      95.484 -42.266  48.603  1.00  0.00           C  
ATOM   2057  O   VAL A1504      96.155 -42.319  47.573  1.00  0.00           O  
ATOM   2058  N   ASN A1505      94.304 -42.884  48.707  1.00  0.00           N  
ATOM   2059  H   ASN A1505      93.779 -42.769  49.562  1.00  0.00           H  
ATOM   2060  CA  ASN A1505      93.629 -43.537  47.590  1.00  0.00           C  
ATOM   2061  HA  ASN A1505      94.388 -43.958  46.930  1.00  0.00           H  
ATOM   2062  CB  ASN A1505      92.798 -44.714  48.119  1.00  0.00           C  
ATOM   2063  HB2 ASN A1505      93.458 -45.414  48.629  1.00  0.00           H  
ATOM   2064  HB3 ASN A1505      92.338 -45.243  47.284  1.00  0.00           H  
ATOM   2065  CG  ASN A1505      91.689 -44.291  49.070  1.00  0.00           C  
ATOM   2066  OD1 ASN A1505      90.838 -43.475  48.740  1.00  0.00           O  
ATOM   2067  ND2 ASN A1505      91.668 -44.777  50.300  1.00  0.00           N  
ATOM   2068 HD21 ASN A1505      90.915 -44.466  50.898  1.00  0.00           H  
ATOM   2069 HD22 ASN A1505      92.310 -45.494  50.608  1.00  0.00           H  
ATOM   2070  C   ASN A1505      92.826 -42.547  46.734  1.00  0.00           C  
ATOM   2071  O   ASN A1505      92.516 -41.435  47.161  1.00  0.00           O  
ATOM   2072  N   ASP A1506      92.446 -42.945  45.518  1.00  0.00           N  
ATOM   2073  H   ASP A1506      92.737 -43.850  45.176  1.00  0.00           H  
ATOM   2074  CA  ASP A1506      91.741 -42.086  44.570  1.00  0.00           C  
ATOM   2075  HA  ASP A1506      92.219 -41.107  44.608  1.00  0.00           H  
ATOM   2076  CB  ASP A1506      91.926 -42.580  43.129  1.00  0.00           C  
ATOM   2077  HB2 ASP A1506      91.183 -42.103  42.489  1.00  0.00           H  
ATOM   2078  HB3 ASP A1506      92.904 -42.239  42.787  1.00  0.00           H  
ATOM   2079  CG  ASP A1506      91.881 -44.093  42.934  1.00  0.00           C  
ATOM   2080  OD1 ASP A1506      92.743 -44.801  43.506  1.00  0.00           O  
ATOM   2081  OD2 ASP A1506      91.016 -44.573  42.170  1.00  0.00           O  
ATOM   2082  C   ASP A1506      90.273 -41.830  44.929  1.00  0.00           C  
ATOM   2083  O   ASP A1506      89.766 -40.751  44.622  1.00  0.00           O  
ATOM   2084  N   GLU A1507      89.618 -42.722  45.685  1.00  0.00           N  
ATOM   2085  H   GLU A1507      90.089 -43.583  45.926  1.00  0.00           H  
ATOM   2086  CA  GLU A1507      88.325 -42.440  46.312  1.00  0.00           C  
ATOM   2087  HA  GLU A1507      87.627 -42.127  45.535  1.00  0.00           H  
ATOM   2088  CB  GLU A1507      87.740 -43.686  47.001  1.00  0.00           C  
ATOM   2089  HB2 GLU A1507      86.857 -43.378  47.562  1.00  0.00           H  
ATOM   2090  HB3 GLU A1507      88.463 -44.084  47.713  1.00  0.00           H  
ATOM   2091  CG  GLU A1507      87.312 -44.808  46.047  1.00  0.00           C  
ATOM   2092  HG2 GLU A1507      86.661 -44.386  45.281  1.00  0.00           H  
ATOM   2093  HG3 GLU A1507      88.197 -45.201  45.546  1.00  0.00           H  
ATOM   2094  CD  GLU A1507      86.572 -45.953  46.749  1.00  0.00           C  
ATOM   2095  OE1 GLU A1507      85.339 -45.862  46.959  1.00  0.00           O  
ATOM   2096  OE2 GLU A1507      87.185 -47.006  47.041  1.00  0.00           O  
ATOM   2097  C   GLU A1507      88.408 -41.267  47.300  1.00  0.00           C  
ATOM   2098  O   GLU A1507      87.409 -40.585  47.524  1.00  0.00           O  
ATOM   2099  N   THR A1508      89.595 -40.978  47.847  1.00  0.00           N  
ATOM   2100  H   THR A1508      90.359 -41.604  47.634  1.00  0.00           H  
ATOM   2101  CA  THR A1508      89.879 -39.822  48.697  1.00  0.00           C  
ATOM   2102  HA  THR A1508      88.968 -39.552  49.232  1.00  0.00           H  
ATOM   2103  CB  THR A1508      90.949 -40.153  49.744  1.00  0.00           C  
ATOM   2104  HB  THR A1508      91.909 -40.296  49.248  1.00  0.00           H  
ATOM   2105  OG1 THR A1508      90.626 -41.334  50.442  1.00  0.00           O  
ATOM   2106  HG1 THR A1508      90.550 -42.034  49.790  1.00  0.00           H  
ATOM   2107  CG2 THR A1508      91.111 -39.061  50.799  1.00  0.00           C  
ATOM   2108 HG21 THR A1508      91.474 -38.144  50.334  1.00  0.00           H  
ATOM   2109 HG22 THR A1508      90.154 -38.870  51.284  1.00  0.00           H  
ATOM   2110 HG23 THR A1508      91.836 -39.385  51.546  1.00  0.00           H  
ATOM   2111  C   THR A1508      90.314 -38.601  47.888  1.00  0.00           C  
ATOM   2112  O   THR A1508      89.835 -37.498  48.154  1.00  0.00           O  
ATOM   2113  N   GLN A1509      91.174 -38.760  46.874  1.00  0.00           N  
ATOM   2114  H   GLN A1509      91.549 -39.684  46.708  1.00  0.00           H  
ATOM   2115  CA  GLN A1509      91.612 -37.654  46.023  1.00  0.00           C  
ATOM   2116  HA  GLN A1509      92.128 -36.920  46.643  1.00  0.00           H  
ATOM   2117  CB  GLN A1509      92.580 -38.117  44.930  1.00  0.00           C  
ATOM   2118  HB2 GLN A1509      92.696 -37.297  44.221  1.00  0.00           H  
ATOM   2119  HB3 GLN A1509      92.142 -38.959  44.394  1.00  0.00           H  
ATOM   2120  CG  GLN A1509      93.979 -38.491  45.430  1.00  0.00           C  
ATOM   2121  HG2 GLN A1509      93.914 -39.391  46.040  1.00  0.00           H  
ATOM   2122  HG3 GLN A1509      94.370 -37.680  46.044  1.00  0.00           H  
ATOM   2123  CD  GLN A1509      94.965 -38.746  44.292  1.00  0.00           C  
ATOM   2124  OE1 GLN A1509      94.631 -38.777  43.112  1.00  0.00           O  
ATOM   2125  NE2 GLN A1509      96.243 -38.938  44.578  1.00  0.00           N  
ATOM   2126 HE21 GLN A1509      96.599 -38.830  45.517  1.00  0.00           H  
ATOM   2127 HE22 GLN A1509      96.864 -39.083  43.794  1.00  0.00           H  
ATOM   2128  C   GLN A1509      90.440 -36.931  45.358  1.00  0.00           C  
ATOM   2129  O   GLN A1509      90.428 -35.702  45.328  1.00  0.00           O  
ATOM   2130  N   ALA A1510      89.412 -37.660  44.913  1.00  0.00           N  
ATOM   2131  H   ALA A1510      89.486 -38.667  44.945  1.00  0.00           H  
ATOM   2132  CA  ALA A1510      88.203 -37.090  44.327  1.00  0.00           C  
ATOM   2133  HA  ALA A1510      88.487 -36.493  43.460  1.00  0.00           H  
ATOM   2134  CB  ALA A1510      87.335 -38.252  43.841  1.00  0.00           C  
ATOM   2135  HB1 ALA A1510      87.894 -38.860  43.129  1.00  0.00           H  
ATOM   2136  HB2 ALA A1510      86.447 -37.862  43.346  1.00  0.00           H  
ATOM   2137  HB3 ALA A1510      87.034 -38.875  44.684  1.00  0.00           H  
ATOM   2138  C   ALA A1510      87.416 -36.166  45.267  1.00  0.00           C  
ATOM   2139  O   ALA A1510      86.637 -35.335  44.804  1.00  0.00           O  
ATOM   2140  N   LYS A1511      87.618 -36.266  46.587  1.00  0.00           N  
ATOM   2141  H   LYS A1511      88.265 -36.973  46.906  1.00  0.00           H  
ATOM   2142  CA  LYS A1511      87.029 -35.375  47.587  1.00  0.00           C  
ATOM   2143  HA  LYS A1511      86.126 -34.923  47.175  1.00  0.00           H  
ATOM   2144  CB  LYS A1511      86.636 -36.168  48.839  1.00  0.00           C  
ATOM   2145  HB2 LYS A1511      86.072 -35.512  49.500  1.00  0.00           H  
ATOM   2146  HB3 LYS A1511      87.543 -36.463  49.368  1.00  0.00           H  
ATOM   2147  CG  LYS A1511      85.810 -37.435  48.588  1.00  0.00           C  
ATOM   2148  HG2 LYS A1511      85.572 -37.874  49.557  1.00  0.00           H  
ATOM   2149  HG3 LYS A1511      86.423 -38.156  48.047  1.00  0.00           H  
ATOM   2150  CD  LYS A1511      84.506 -37.215  47.817  1.00  0.00           C  
ATOM   2151  HD2 LYS A1511      83.883 -36.495  48.349  1.00  0.00           H  
ATOM   2152  HD3 LYS A1511      84.721 -36.841  46.816  1.00  0.00           H  
ATOM   2153  CE  LYS A1511      83.780 -38.556  47.716  1.00  0.00           C  
ATOM   2154  HE2 LYS A1511      83.628 -38.947  48.722  1.00  0.00           H  
ATOM   2155  HE3 LYS A1511      84.416 -39.265  47.187  1.00  0.00           H  
ATOM   2156  NZ  LYS A1511      82.476 -38.453  47.031  1.00  0.00           N  
ATOM   2157  HZ1 LYS A1511      81.865 -37.768  47.453  1.00  0.00           H  
ATOM   2158  HZ2 LYS A1511      81.982 -39.334  47.068  1.00  0.00           H  
ATOM   2159  HZ3 LYS A1511      82.554 -38.217  46.052  1.00  0.00           H  
ATOM   2160  C   LYS A1511      87.952 -34.210  47.939  1.00  0.00           C  
ATOM   2161  O   LYS A1511      87.490 -33.083  48.108  1.00  0.00           O  
ATOM   2162  N   MET A1512      89.265 -34.454  47.995  1.00  0.00           N  
ATOM   2163  H   MET A1512      89.564 -35.409  47.860  1.00  0.00           H  
ATOM   2164  CA  MET A1512      90.282 -33.430  48.222  1.00  0.00           C  
ATOM   2165  HA  MET A1512      90.012 -32.850  49.105  1.00  0.00           H  
ATOM   2166  CB  MET A1512      91.635 -34.100  48.480  1.00  0.00           C  
ATOM   2167  HB2 MET A1512      92.415 -33.339  48.459  1.00  0.00           H  
ATOM   2168  HB3 MET A1512      91.840 -34.825  47.692  1.00  0.00           H  
ATOM   2169  CG  MET A1512      91.708 -34.804  49.835  1.00  0.00           C  
ATOM   2170  HG2 MET A1512      90.932 -35.568  49.891  1.00  0.00           H  
ATOM   2171  HG3 MET A1512      91.524 -34.066  50.616  1.00  0.00           H  
ATOM   2172  SD  MET A1512      93.314 -35.585  50.142  1.00  0.00           S  
ATOM   2173  CE  MET A1512      93.145 -35.935  51.911  1.00  0.00           C  
ATOM   2174  HE1 MET A1512      92.283 -36.581  52.078  1.00  0.00           H  
ATOM   2175  HE2 MET A1512      94.048 -36.431  52.268  1.00  0.00           H  
ATOM   2176  HE3 MET A1512      93.010 -35.000  52.455  1.00  0.00           H  
ATOM   2177  C   MET A1512      90.409 -32.438  47.063  1.00  0.00           C  
ATOM   2178  O   MET A1512      90.700 -31.265  47.297  1.00  0.00           O  
ATOM   2179  N   ALA A1513      90.163 -32.878  45.824  1.00  0.00           N  
ATOM   2180  H   ALA A1513      89.980 -33.865  45.716  1.00  0.00           H  
ATOM   2181  CA  ALA A1513      90.377 -32.130  44.591  1.00  0.00           C  
ATOM   2182  HA  ALA A1513      91.450 -32.054  44.411  1.00  0.00           H  
ATOM   2183  CB  ALA A1513      89.761 -32.947  43.453  1.00  0.00           C  
ATOM   2184  HB1 ALA A1513      88.692 -33.084  43.612  1.00  0.00           H  
ATOM   2185  HB2 ALA A1513      89.916 -32.431  42.505  1.00  0.00           H  
ATOM   2186  HB3 ALA A1513      90.235 -33.927  43.393  1.00  0.00           H  
ATOM   2187  C   ALA A1513      89.818 -30.703  44.603  1.00  0.00           C  
ATOM   2188  O   ALA A1513      90.527 -29.765  44.245  1.00  0.00           O  
ATOM   2189  N   ARG A1514      88.588 -30.510  45.095  1.00  0.00           N  
ATOM   2190  H   ARG A1514      88.080 -31.332  45.389  1.00  0.00           H  
ATOM   2191  CA  ARG A1514      87.939 -29.203  45.212  1.00  0.00           C  
ATOM   2192  HA  ARG A1514      87.825 -28.772  44.217  1.00  0.00           H  
ATOM   2193  CB  ARG A1514      86.556 -29.387  45.852  1.00  0.00           C  
ATOM   2194  HB2 ARG A1514      86.685 -29.709  46.885  1.00  0.00           H  
ATOM   2195  HB3 ARG A1514      86.014 -30.171  45.323  1.00  0.00           H  
ATOM   2196  CG  ARG A1514      85.711 -28.109  45.806  1.00  0.00           C  
ATOM   2197  HG2 ARG A1514      86.309 -27.235  46.062  1.00  0.00           H  
ATOM   2198  HG3 ARG A1514      85.353 -27.987  44.784  1.00  0.00           H  
ATOM   2199  CD  ARG A1514      84.498 -28.142  46.738  1.00  0.00           C  
ATOM   2200  HD2 ARG A1514      83.927 -29.051  46.554  1.00  0.00           H  
ATOM   2201  HD3 ARG A1514      83.856 -27.297  46.489  1.00  0.00           H  
ATOM   2202  NE  ARG A1514      84.870 -28.058  48.159  1.00  0.00           N  
ATOM   2203  HE  ARG A1514      84.999 -28.929  48.654  1.00  0.00           H  
ATOM   2204  CZ  ARG A1514      84.957 -26.947  48.889  1.00  0.00           C  
ATOM   2205  NH1 ARG A1514      84.793 -25.731  48.405  1.00  0.00           N  
ATOM   2206 HH11 ARG A1514      84.909 -24.970  49.059  1.00  0.00           H  
ATOM   2207 HH12 ARG A1514      84.612 -25.576  47.424  1.00  0.00           H  
ATOM   2208  NH2 ARG A1514      85.228 -26.993  50.178  1.00  0.00           N  
ATOM   2209 HH21 ARG A1514      85.287 -26.096  50.639  1.00  0.00           H  
ATOM   2210 HH22 ARG A1514      85.481 -27.844  50.660  1.00  0.00           H  
ATOM   2211  C   ARG A1514      88.763 -28.210  46.029  1.00  0.00           C  
ATOM   2212  O   ARG A1514      88.918 -27.053  45.645  1.00  0.00           O  
ATOM   2213  N   MET A1515      89.286 -28.656  47.171  1.00  0.00           N  
ATOM   2214  H   MET A1515      89.234 -29.648  47.354  1.00  0.00           H  
ATOM   2215  CA  MET A1515      89.940 -27.806  48.158  1.00  0.00           C  
ATOM   2216  HA  MET A1515      89.479 -26.819  48.137  1.00  0.00           H  
ATOM   2217  CB  MET A1515      89.706 -28.391  49.555  1.00  0.00           C  
ATOM   2218  HB2 MET A1515      90.268 -27.817  50.291  1.00  0.00           H  
ATOM   2219  HB3 MET A1515      90.045 -29.426  49.580  1.00  0.00           H  
ATOM   2220  CG  MET A1515      88.216 -28.304  49.900  1.00  0.00           C  
ATOM   2221  HG2 MET A1515      87.630 -28.717  49.079  1.00  0.00           H  
ATOM   2222  HG3 MET A1515      87.962 -27.248  49.987  1.00  0.00           H  
ATOM   2223  SD  MET A1515      87.656 -29.134  51.410  1.00  0.00           S  
ATOM   2224  CE  MET A1515      87.910 -30.870  50.955  1.00  0.00           C  
ATOM   2225  HE1 MET A1515      87.581 -31.510  51.774  1.00  0.00           H  
ATOM   2226  HE2 MET A1515      88.968 -31.057  50.769  1.00  0.00           H  
ATOM   2227  HE3 MET A1515      87.339 -31.110  50.058  1.00  0.00           H  
ATOM   2228  C   MET A1515      91.416 -27.592  47.830  1.00  0.00           C  
ATOM   2229  O   MET A1515      91.928 -26.491  48.021  1.00  0.00           O  
ATOM   2230  N   ALA A1516      92.065 -28.587  47.218  1.00  0.00           N  
ATOM   2231  H   ALA A1516      91.603 -29.481  47.122  1.00  0.00           H  
ATOM   2232  CA  ALA A1516      93.375 -28.431  46.604  1.00  0.00           C  
ATOM   2233  HA  ALA A1516      94.064 -28.035  47.350  1.00  0.00           H  
ATOM   2234  CB  ALA A1516      93.870 -29.818  46.191  1.00  0.00           C  
ATOM   2235  HB1 ALA A1516      94.892 -29.739  45.820  1.00  0.00           H  
ATOM   2236  HB2 ALA A1516      93.865 -30.487  47.051  1.00  0.00           H  
ATOM   2237  HB3 ALA A1516      93.234 -30.232  45.408  1.00  0.00           H  
ATOM   2238  C   ALA A1516      93.339 -27.435  45.437  1.00  0.00           C  
ATOM   2239  O   ALA A1516      94.174 -26.533  45.379  1.00  0.00           O  
ATOM   2240  N   ALA A1517      92.331 -27.506  44.559  1.00  0.00           N  
ATOM   2241  H   ALA A1517      91.690 -28.284  44.618  1.00  0.00           H  
ATOM   2242  CA  ALA A1517      92.125 -26.539  43.487  1.00  0.00           C  
ATOM   2243  HA  ALA A1517      93.046 -26.471  42.908  1.00  0.00           H  
ATOM   2244  CB  ALA A1517      91.025 -27.052  42.554  1.00  0.00           C  
ATOM   2245  HB1 ALA A1517      90.081 -27.133  43.093  1.00  0.00           H  
ATOM   2246  HB2 ALA A1517      91.295 -28.031  42.158  1.00  0.00           H  
ATOM   2247  HB3 ALA A1517      90.899 -26.362  41.720  1.00  0.00           H  
ATOM   2248  C   ALA A1517      91.810 -25.131  44.006  1.00  0.00           C  
ATOM   2249  O   ALA A1517      92.362 -24.160  43.489  1.00  0.00           O  
ATOM   2250  N   ALA A1518      90.988 -24.997  45.052  1.00  0.00           N  
ATOM   2251  H   ALA A1518      90.496 -25.814  45.383  1.00  0.00           H  
ATOM   2252  CA  ALA A1518      90.693 -23.714  45.680  1.00  0.00           C  
ATOM   2253  HA  ALA A1518      90.315 -23.038  44.912  1.00  0.00           H  
ATOM   2254  CB  ALA A1518      89.593 -23.921  46.723  1.00  0.00           C  
ATOM   2255  HB1 ALA A1518      89.295 -22.957  47.135  1.00  0.00           H  
ATOM   2256  HB2 ALA A1518      89.960 -24.551  47.533  1.00  0.00           H  
ATOM   2257  HB3 ALA A1518      88.728 -24.400  46.264  1.00  0.00           H  
ATOM   2258  C   ALA A1518      91.926 -23.052  46.301  1.00  0.00           C  
ATOM   2259  O   ALA A1518      92.148 -21.856  46.116  1.00  0.00           O  
ATOM   2260  N   ALA A1519      92.777 -23.825  46.982  1.00  0.00           N  
ATOM   2261  H   ALA A1519      92.541 -24.794  47.140  1.00  0.00           H  
ATOM   2262  CA  ALA A1519      94.022 -23.317  47.537  1.00  0.00           C  
ATOM   2263  HA  ALA A1519      93.804 -22.380  48.049  1.00  0.00           H  
ATOM   2264  CB  ALA A1519      94.528 -24.319  48.575  1.00  0.00           C  
ATOM   2265  HB1 ALA A1519      94.878 -25.227  48.084  1.00  0.00           H  
ATOM   2266  HB2 ALA A1519      95.340 -23.866  49.143  1.00  0.00           H  
ATOM   2267  HB3 ALA A1519      93.725 -24.577  49.265  1.00  0.00           H  
ATOM   2268  C   ALA A1519      95.057 -22.998  46.453  1.00  0.00           C  
ATOM   2269  O   ALA A1519      95.744 -21.981  46.536  1.00  0.00           O  
ATOM   2270  N   ALA A1520      95.131 -23.806  45.391  1.00  0.00           N  
ATOM   2271  H   ALA A1520      94.580 -24.653  45.387  1.00  0.00           H  
ATOM   2272  CA  ALA A1520      95.984 -23.550  44.238  1.00  0.00           C  
ATOM   2273  HA  ALA A1520      97.002 -23.396  44.596  1.00  0.00           H  
ATOM   2274  CB  ALA A1520      95.982 -24.793  43.345  1.00  0.00           C  
ATOM   2275  HB1 ALA A1520      94.972 -24.995  42.986  1.00  0.00           H  
ATOM   2276  HB2 ALA A1520      96.344 -25.651  43.910  1.00  0.00           H  
ATOM   2277  HB3 ALA A1520      96.641 -24.637  42.491  1.00  0.00           H  
ATOM   2278  C   ALA A1520      95.576 -22.285  43.476  1.00  0.00           C  
ATOM   2279  O   ALA A1520      96.448 -21.526  43.058  1.00  0.00           O  
ATOM   2280  N   TRP A1521      94.273 -22.005  43.357  1.00  0.00           N  
ATOM   2281  H   TRP A1521      93.610 -22.705  43.658  1.00  0.00           H  
ATOM   2282  CA  TRP A1521      93.735 -20.746  42.849  1.00  0.00           C  
ATOM   2283  HA  TRP A1521      94.102 -20.585  41.835  1.00  0.00           H  
ATOM   2284  CB  TRP A1521      92.206 -20.838  42.794  1.00  0.00           C  
ATOM   2285  HB2 TRP A1521      91.854 -21.286  43.724  1.00  0.00           H  
ATOM   2286  HB3 TRP A1521      91.927 -21.530  41.999  1.00  0.00           H  
ATOM   2287  CG  TRP A1521      91.424 -19.575  42.604  1.00  0.00           C  
ATOM   2288  CD2 TRP A1521      90.126 -19.231  43.181  1.00  0.00           C  
ATOM   2289  CD1 TRP A1521      91.804 -18.491  41.888  1.00  0.00           C  
ATOM   2290  HD1 TRP A1521      92.742 -18.404  41.360  1.00  0.00           H  
ATOM   2291  NE1 TRP A1521      90.841 -17.505  41.988  1.00  0.00           N  
ATOM   2292  HE1 TRP A1521      90.946 -16.578  41.601  1.00  0.00           H  
ATOM   2293  CE2 TRP A1521      89.783 -17.912  42.772  1.00  0.00           C  
ATOM   2294  CE3 TRP A1521      89.227 -19.882  44.049  1.00  0.00           C  
ATOM   2295  HE3 TRP A1521      89.482 -20.866  44.414  1.00  0.00           H  
ATOM   2296  CZ2 TRP A1521      88.604 -17.281  43.188  1.00  0.00           C  
ATOM   2297  HZ2 TRP A1521      88.384 -16.276  42.859  1.00  0.00           H  
ATOM   2298  CZ3 TRP A1521      88.043 -19.258  44.477  1.00  0.00           C  
ATOM   2299  HZ3 TRP A1521      87.377 -19.769  45.156  1.00  0.00           H  
ATOM   2300  CH2 TRP A1521      87.729 -17.959  44.049  1.00  0.00           C  
ATOM   2301  HH2 TRP A1521      86.826 -17.477  44.393  1.00  0.00           H  
ATOM   2302  C   TRP A1521      94.198 -19.552  43.686  1.00  0.00           C  
ATOM   2303  O   TRP A1521      94.805 -18.634  43.137  1.00  0.00           O  
ATOM   2304  N   GLY A1522      94.001 -19.580  45.008  1.00  0.00           N  
ATOM   2305  H   GLY A1522      93.485 -20.355  45.400  1.00  0.00           H  
ATOM   2306  CA  GLY A1522      94.401 -18.489  45.893  1.00  0.00           C  
ATOM   2307  HA2 GLY A1522      94.080 -18.725  46.907  1.00  0.00           H  
ATOM   2308  HA3 GLY A1522      93.897 -17.577  45.572  1.00  0.00           H  
ATOM   2309  C   GLY A1522      95.904 -18.207  45.918  1.00  0.00           C  
ATOM   2310  O   GLY A1522      96.324 -17.066  46.114  1.00  0.00           O  
ATOM   2311  N   LEU A1523      96.736 -19.220  45.663  1.00  0.00           N  
ATOM   2312  H   LEU A1523      96.330 -20.140  45.568  1.00  0.00           H  
ATOM   2313  CA  LEU A1523      98.186 -19.093  45.559  1.00  0.00           C  
ATOM   2314  HA  LEU A1523      98.499 -18.216  46.127  1.00  0.00           H  
ATOM   2315  CB  LEU A1523      98.835 -20.320  46.209  1.00  0.00           C  
ATOM   2316  HB2 LEU A1523      99.914 -20.258  46.062  1.00  0.00           H  
ATOM   2317  HB3 LEU A1523      98.478 -21.210  45.691  1.00  0.00           H  
ATOM   2318  CG  LEU A1523      98.568 -20.493  47.710  1.00  0.00           C  
ATOM   2319  HG  LEU A1523      97.501 -20.628  47.886  1.00  0.00           H  
ATOM   2320  CD1 LEU A1523      99.299 -21.741  48.199  1.00  0.00           C  
ATOM   2321 HD11 LEU A1523     100.378 -21.612  48.109  1.00  0.00           H  
ATOM   2322 HD12 LEU A1523      98.993 -22.597  47.598  1.00  0.00           H  
ATOM   2323 HD13 LEU A1523      99.040 -21.938  49.240  1.00  0.00           H  
ATOM   2324  CD2 LEU A1523      99.043 -19.305  48.546  1.00  0.00           C  
ATOM   2325 HD21 LEU A1523      98.919 -19.529  49.605  1.00  0.00           H  
ATOM   2326 HD22 LEU A1523      98.447 -18.423  48.314  1.00  0.00           H  
ATOM   2327 HD23 LEU A1523     100.094 -19.100  48.341  1.00  0.00           H  
ATOM   2328  C   LEU A1523      98.706 -18.839  44.139  1.00  0.00           C  
ATOM   2329  O   LEU A1523      99.904 -18.613  43.980  1.00  0.00           O  
ATOM   2330  N   GLY A1524      97.857 -18.846  43.106  1.00  0.00           N  
ATOM   2331  H   GLY A1524      96.876 -18.996  43.289  1.00  0.00           H  
ATOM   2332  CA  GLY A1524      98.271 -18.669  41.715  1.00  0.00           C  
ATOM   2333  HA2 GLY A1524      97.377 -18.528  41.108  1.00  0.00           H  
ATOM   2334  HA3 GLY A1524      98.887 -17.774  41.633  1.00  0.00           H  
ATOM   2335  C   GLY A1524      99.055 -19.844  41.126  1.00  0.00           C  
ATOM   2336  O   GLY A1524      99.803 -19.679  40.165  1.00  0.00           O  
ATOM   2337  N   GLN A1525      98.899 -21.046  41.689  1.00  0.00           N  
ATOM   2338  H   GLN A1525      98.200 -21.116  42.415  1.00  0.00           H  
ATOM   2339  CA  GLN A1525      99.598 -22.271  41.311  1.00  0.00           C  
ATOM   2340  HA  GLN A1525     100.627 -22.018  41.056  1.00  0.00           H  
ATOM   2341  CB  GLN A1525      99.621 -23.226  42.512  1.00  0.00           C  
ATOM   2342  HB2 GLN A1525     100.038 -24.186  42.207  1.00  0.00           H  
ATOM   2343  HB3 GLN A1525      98.594 -23.406  42.832  1.00  0.00           H  
ATOM   2344  CG  GLN A1525     100.413 -22.728  43.725  1.00  0.00           C  
ATOM   2345  HG2 GLN A1525     100.050 -21.744  44.023  1.00  0.00           H  
ATOM   2346  HG3 GLN A1525     100.249 -23.415  44.555  1.00  0.00           H  
ATOM   2347  CD  GLN A1525     101.913 -22.637  43.476  1.00  0.00           C  
ATOM   2348  OE1 GLN A1525     102.538 -21.599  43.655  1.00  0.00           O  
ATOM   2349  NE2 GLN A1525     102.552 -23.720  43.058  1.00  0.00           N  
ATOM   2350 HE21 GLN A1525     103.541 -23.647  42.866  1.00  0.00           H  
ATOM   2351 HE22 GLN A1525     102.059 -24.590  42.913  1.00  0.00           H  
ATOM   2352  C   GLN A1525      98.984 -22.921  40.063  1.00  0.00           C  
ATOM   2353  O   GLN A1525      98.673 -24.110  40.058  1.00  0.00           O  
ATOM   2354  N   TRP A1526      98.748 -22.147  38.999  1.00  0.00           N  
ATOM   2355  H   TRP A1526      99.040 -21.183  39.067  1.00  0.00           H  
ATOM   2356  CA  TRP A1526      97.835 -22.484  37.908  1.00  0.00           C  
ATOM   2357  HA  TRP A1526      96.827 -22.541  38.319  1.00  0.00           H  
ATOM   2358  CB  TRP A1526      97.852 -21.345  36.889  1.00  0.00           C  
ATOM   2359  HB2 TRP A1526      98.846 -21.275  36.447  1.00  0.00           H  
ATOM   2360  HB3 TRP A1526      97.156 -21.591  36.086  1.00  0.00           H  
ATOM   2361  CG  TRP A1526      97.469 -20.002  37.426  1.00  0.00           C  
ATOM   2362  CD2 TRP A1526      96.163 -19.545  37.896  1.00  0.00           C  
ATOM   2363  CD1 TRP A1526      98.288 -18.931  37.527  1.00  0.00           C  
ATOM   2364  HD1 TRP A1526      99.328 -18.920  37.238  1.00  0.00           H  
ATOM   2365  NE1 TRP A1526      97.583 -17.850  38.020  1.00  0.00           N  
ATOM   2366  HE1 TRP A1526      97.989 -16.932  38.134  1.00  0.00           H  
ATOM   2367  CE2 TRP A1526      96.262 -18.168  38.247  1.00  0.00           C  
ATOM   2368  CE3 TRP A1526      94.902 -20.153  38.042  1.00  0.00           C  
ATOM   2369  HE3 TRP A1526      94.785 -21.198  37.793  1.00  0.00           H  
ATOM   2370  CZ2 TRP A1526      95.164 -17.426  38.701  1.00  0.00           C  
ATOM   2371  HZ2 TRP A1526      95.278 -16.381  38.949  1.00  0.00           H  
ATOM   2372  CZ3 TRP A1526      93.796 -19.422  38.502  1.00  0.00           C  
ATOM   2373  HZ3 TRP A1526      92.840 -19.913  38.611  1.00  0.00           H  
ATOM   2374  CH2 TRP A1526      93.919 -18.062  38.821  1.00  0.00           C  
ATOM   2375  HH2 TRP A1526      93.057 -17.507  39.162  1.00  0.00           H  
ATOM   2376  C   TRP A1526      98.096 -23.820  37.207  1.00  0.00           C  
ATOM   2377  O   TRP A1526      97.148 -24.554  36.931  1.00  0.00           O  
ATOM   2378  N   ASP A1527      99.358 -24.181  36.959  1.00  0.00           N  
ATOM   2379  H   ASP A1527     100.095 -23.539  37.213  1.00  0.00           H  
ATOM   2380  CA  ASP A1527      99.730 -25.434  36.302  1.00  0.00           C  
ATOM   2381  HA  ASP A1527      99.176 -25.500  35.366  1.00  0.00           H  
ATOM   2382  CB  ASP A1527     101.227 -25.367  35.964  1.00  0.00           C  
ATOM   2383  HB2 ASP A1527     101.493 -24.336  35.733  1.00  0.00           H  
ATOM   2384  HB3 ASP A1527     101.808 -25.663  36.838  1.00  0.00           H  
ATOM   2385  CG  ASP A1527     101.625 -26.222  34.762  1.00  0.00           C  
ATOM   2386  OD1 ASP A1527     101.647 -25.688  33.629  1.00  0.00           O  
ATOM   2387  OD2 ASP A1527     101.947 -27.414  34.957  1.00  0.00           O  
ATOM   2388  C   ASP A1527      99.353 -26.664  37.144  1.00  0.00           C  
ATOM   2389  O   ASP A1527      98.918 -27.682  36.606  1.00  0.00           O  
ATOM   2390  N   SER A1528      99.407 -26.543  38.475  1.00  0.00           N  
ATOM   2391  H   SER A1528      99.753 -25.675  38.857  1.00  0.00           H  
ATOM   2392  CA  SER A1528      98.944 -27.551  39.428  1.00  0.00           C  
ATOM   2393  HA  SER A1528      99.086 -28.540  38.993  1.00  0.00           H  
ATOM   2394  CB  SER A1528      99.775 -27.497  40.710  1.00  0.00           C  
ATOM   2395  HB2 SER A1528      99.524 -26.595  41.268  1.00  0.00           H  
ATOM   2396  HB3 SER A1528      99.545 -28.363  41.331  1.00  0.00           H  
ATOM   2397  OG  SER A1528     101.161 -27.479  40.432  1.00  0.00           O  
ATOM   2398  HG  SER A1528     101.413 -28.306  40.016  1.00  0.00           H  
ATOM   2399  C   SER A1528      97.465 -27.409  39.795  1.00  0.00           C  
ATOM   2400  O   SER A1528      96.821 -28.390  40.156  1.00  0.00           O  
ATOM   2401  N   MET A1529      96.860 -26.229  39.629  1.00  0.00           N  
ATOM   2402  H   MET A1529      97.431 -25.432  39.388  1.00  0.00           H  
ATOM   2403  CA  MET A1529      95.416 -26.055  39.751  1.00  0.00           C  
ATOM   2404  HA  MET A1529      95.097 -26.455  40.713  1.00  0.00           H  
ATOM   2405  CB  MET A1529      95.037 -24.572  39.693  1.00  0.00           C  
ATOM   2406  HB2 MET A1529      95.625 -24.008  40.417  1.00  0.00           H  
ATOM   2407  HB3 MET A1529      95.253 -24.186  38.697  1.00  0.00           H  
ATOM   2408  CG  MET A1529      93.551 -24.364  39.991  1.00  0.00           C  
ATOM   2409  HG2 MET A1529      93.359 -24.595  41.039  1.00  0.00           H  
ATOM   2410  HG3 MET A1529      92.961 -25.050  39.383  1.00  0.00           H  
ATOM   2411  SD  MET A1529      92.942 -22.702  39.630  1.00  0.00           S  
ATOM   2412  CE  MET A1529      91.165 -23.031  39.756  1.00  0.00           C  
ATOM   2413  HE1 MET A1529      90.872 -23.763  39.004  1.00  0.00           H  
ATOM   2414  HE2 MET A1529      90.611 -22.106  39.594  1.00  0.00           H  
ATOM   2415  HE3 MET A1529      90.941 -23.423  40.748  1.00  0.00           H  
ATOM   2416  C   MET A1529      94.679 -26.836  38.663  1.00  0.00           C  
ATOM   2417  O   MET A1529      93.634 -27.420  38.937  1.00  0.00           O  
ATOM   2418  N   GLU A1530      95.224 -26.900  37.446  1.00  0.00           N  
ATOM   2419  H   GLU A1530      96.044 -26.340  37.262  1.00  0.00           H  
ATOM   2420  CA  GLU A1530      94.720 -27.749  36.369  1.00  0.00           C  
ATOM   2421  HA  GLU A1530      93.670 -27.513  36.198  1.00  0.00           H  
ATOM   2422  CB  GLU A1530      95.512 -27.413  35.097  1.00  0.00           C  
ATOM   2423  HB2 GLU A1530      96.534 -27.773  35.216  1.00  0.00           H  
ATOM   2424  HB3 GLU A1530      95.559 -26.330  34.990  1.00  0.00           H  
ATOM   2425  CG  GLU A1530      94.952 -27.980  33.790  1.00  0.00           C  
ATOM   2426  HG2 GLU A1530      95.664 -27.771  32.991  1.00  0.00           H  
ATOM   2427  HG3 GLU A1530      94.865 -29.064  33.873  1.00  0.00           H  
ATOM   2428  CD  GLU A1530      93.599 -27.371  33.427  1.00  0.00           C  
ATOM   2429  OE1 GLU A1530      93.535 -26.350  32.703  1.00  0.00           O  
ATOM   2430  OE2 GLU A1530      92.567 -27.919  33.869  1.00  0.00           O  
ATOM   2431  C   GLU A1530      94.793 -29.236  36.743  1.00  0.00           C  
ATOM   2432  O   GLU A1530      93.810 -29.958  36.590  1.00  0.00           O  
ATOM   2433  N   GLU A1531      95.899 -29.671  37.359  1.00  0.00           N  
ATOM   2434  H   GLU A1531      96.650 -29.007  37.489  1.00  0.00           H  
ATOM   2435  CA  GLU A1531      96.096 -31.023  37.881  1.00  0.00           C  
ATOM   2436  HA  GLU A1531      95.923 -31.735  37.074  1.00  0.00           H  
ATOM   2437  CB  GLU A1531      97.554 -31.157  38.344  1.00  0.00           C  
ATOM   2438  HB2 GLU A1531      98.205 -30.943  37.496  1.00  0.00           H  
ATOM   2439  HB3 GLU A1531      97.757 -30.417  39.118  1.00  0.00           H  
ATOM   2440  CG  GLU A1531      97.918 -32.534  38.905  1.00  0.00           C  
ATOM   2441  HG2 GLU A1531      97.351 -32.711  39.820  1.00  0.00           H  
ATOM   2442  HG3 GLU A1531      97.629 -33.290  38.176  1.00  0.00           H  
ATOM   2443  CD  GLU A1531      99.406 -32.681  39.223  1.00  0.00           C  
ATOM   2444  OE1 GLU A1531      99.918 -33.813  39.078  1.00  0.00           O  
ATOM   2445  OE2 GLU A1531     100.076 -31.703  39.626  1.00  0.00           O  
ATOM   2446  C   GLU A1531      95.113 -31.403  38.995  1.00  0.00           C  
ATOM   2447  O   GLU A1531      94.652 -32.543  39.037  1.00  0.00           O  
ATOM   2448  N   TYR A1532      94.730 -30.470  39.873  1.00  0.00           N  
ATOM   2449  H   TYR A1532      95.219 -29.586  39.875  1.00  0.00           H  
ATOM   2450  CA  TYR A1532      93.678 -30.711  40.855  1.00  0.00           C  
ATOM   2451  HA  TYR A1532      93.776 -31.734  41.216  1.00  0.00           H  
ATOM   2452  CB  TYR A1532      93.850 -29.770  42.051  1.00  0.00           C  
ATOM   2453  HB2 TYR A1532      93.809 -28.742  41.694  1.00  0.00           H  
ATOM   2454  HB3 TYR A1532      93.005 -29.917  42.724  1.00  0.00           H  
ATOM   2455  CG  TYR A1532      95.115 -29.971  42.865  1.00  0.00           C  
ATOM   2456  CD1 TYR A1532      95.486 -31.258  43.292  1.00  0.00           C  
ATOM   2457  HD1 TYR A1532      94.881 -32.115  43.037  1.00  0.00           H  
ATOM   2458  CD2 TYR A1532      95.904 -28.867  43.231  1.00  0.00           C  
ATOM   2459  HD2 TYR A1532      95.623 -27.873  42.915  1.00  0.00           H  
ATOM   2460  CE1 TYR A1532      96.651 -31.448  44.050  1.00  0.00           C  
ATOM   2461  HE1 TYR A1532      96.933 -32.444  44.359  1.00  0.00           H  
ATOM   2462  CE2 TYR A1532      97.065 -29.046  44.004  1.00  0.00           C  
ATOM   2463  HE2 TYR A1532      97.673 -28.201  44.291  1.00  0.00           H  
ATOM   2464  CZ  TYR A1532      97.447 -30.341  44.409  1.00  0.00           C  
ATOM   2465  OH  TYR A1532      98.573 -30.532  45.151  1.00  0.00           O  
ATOM   2466  HH  TYR A1532      98.721 -31.467  45.309  1.00  0.00           H  
ATOM   2467  C   TYR A1532      92.272 -30.619  40.259  1.00  0.00           C  
ATOM   2468  O   TYR A1532      91.388 -31.375  40.661  1.00  0.00           O  
ATOM   2469  N   THR A1533      92.042 -29.747  39.273  1.00  0.00           N  
ATOM   2470  H   THR A1533      92.814 -29.177  38.957  1.00  0.00           H  
ATOM   2471  CA  THR A1533      90.724 -29.534  38.674  1.00  0.00           C  
ATOM   2472  HA  THR A1533      90.003 -29.418  39.484  1.00  0.00           H  
ATOM   2473  CB  THR A1533      90.671 -28.244  37.850  1.00  0.00           C  
ATOM   2474  HB  THR A1533      91.409 -28.285  37.049  1.00  0.00           H  
ATOM   2475  OG1 THR A1533      90.961 -27.153  38.693  1.00  0.00           O  
ATOM   2476  HG1 THR A1533      91.904 -27.197  38.865  1.00  0.00           H  
ATOM   2477  CG2 THR A1533      89.295 -27.956  37.249  1.00  0.00           C  
ATOM   2478 HG21 THR A1533      89.288 -26.962  36.800  1.00  0.00           H  
ATOM   2479 HG22 THR A1533      89.064 -28.685  36.473  1.00  0.00           H  
ATOM   2480 HG23 THR A1533      88.532 -28.001  38.027  1.00  0.00           H  
ATOM   2481  C   THR A1533      90.262 -30.727  37.845  1.00  0.00           C  
ATOM   2482  O   THR A1533      89.083 -31.073  37.896  1.00  0.00           O  
ATOM   2483  N   CYS A1534      91.164 -31.431  37.153  1.00  0.00           N  
ATOM   2484  H   CYS A1534      92.124 -31.119  37.131  1.00  0.00           H  
ATOM   2485  CA  CYS A1534      90.823 -32.643  36.412  1.00  0.00           C  
ATOM   2486  HA  CYS A1534      89.888 -32.441  35.889  1.00  0.00           H  
ATOM   2487  CB  CYS A1534      91.874 -32.897  35.329  1.00  0.00           C  
ATOM   2488  HB2 CYS A1534      92.036 -31.981  34.760  1.00  0.00           H  
ATOM   2489  HB3 CYS A1534      91.507 -33.667  34.650  1.00  0.00           H  
ATOM   2490  SG  CYS A1534      93.454 -33.443  36.030  1.00  0.00           S  
ATOM   2491  HG  CYS A1534      94.141 -33.382  34.885  1.00  0.00           H  
ATOM   2492  C   CYS A1534      90.522 -33.871  37.285  1.00  0.00           C  
ATOM   2493  O   CYS A1534      90.244 -34.945  36.753  1.00  0.00           O  
ATOM   2494  N   MET A1535      90.518 -33.721  38.615  1.00  0.00           N  
ATOM   2495  H   MET A1535      90.809 -32.826  38.981  1.00  0.00           H  
ATOM   2496  CA  MET A1535      90.121 -34.736  39.588  1.00  0.00           C  
ATOM   2497  HA  MET A1535      89.914 -35.658  39.044  1.00  0.00           H  
ATOM   2498  CB  MET A1535      91.319 -35.001  40.511  1.00  0.00           C  
ATOM   2499  HB2 MET A1535      92.225 -35.030  39.905  1.00  0.00           H  
ATOM   2500  HB3 MET A1535      91.421 -34.173  41.212  1.00  0.00           H  
ATOM   2501  CG  MET A1535      91.267 -36.315  41.296  1.00  0.00           C  
ATOM   2502  HG2 MET A1535      90.434 -36.290  41.999  1.00  0.00           H  
ATOM   2503  HG3 MET A1535      92.182 -36.389  41.883  1.00  0.00           H  
ATOM   2504  SD  MET A1535      91.131 -37.815  40.284  1.00  0.00           S  
ATOM   2505  CE  MET A1535      91.244 -39.074  41.581  1.00  0.00           C  
ATOM   2506  HE1 MET A1535      90.461 -38.916  42.322  1.00  0.00           H  
ATOM   2507  HE2 MET A1535      91.127 -40.064  41.140  1.00  0.00           H  
ATOM   2508  HE3 MET A1535      92.220 -39.013  42.061  1.00  0.00           H  
ATOM   2509  C   MET A1535      88.820 -34.394  40.331  1.00  0.00           C  
ATOM   2510  O   MET A1535      88.430 -35.111  41.251  1.00  0.00           O  
ATOM   2511  N   ILE A1536      88.116 -33.319  39.954  1.00  0.00           N  
ATOM   2512  H   ILE A1536      88.452 -32.777  39.171  1.00  0.00           H  
ATOM   2513  CA  ILE A1536      86.841 -32.926  40.557  1.00  0.00           C  
ATOM   2514  HA  ILE A1536      86.906 -33.173  41.617  1.00  0.00           H  
ATOM   2515  CB  ILE A1536      86.642 -31.400  40.488  1.00  0.00           C  
ATOM   2516  HB  ILE A1536      86.644 -31.096  39.442  1.00  0.00           H  
ATOM   2517  CG1 ILE A1536      87.790 -30.679  41.215  1.00  0.00           C  
ATOM   2518 HG12 ILE A1536      87.814 -31.002  42.256  1.00  0.00           H  
ATOM   2519 HG13 ILE A1536      88.737 -30.965  40.756  1.00  0.00           H  
ATOM   2520  CG2 ILE A1536      85.299 -30.987  41.107  1.00  0.00           C  
ATOM   2521 HG21 ILE A1536      85.258 -31.284  42.155  1.00  0.00           H  
ATOM   2522 HG22 ILE A1536      85.161 -29.908  41.041  1.00  0.00           H  
ATOM   2523 HG23 ILE A1536      84.470 -31.443  40.566  1.00  0.00           H  
ATOM   2524  CD1 ILE A1536      87.733 -29.150  41.189  1.00  0.00           C  
ATOM   2525 HD11 ILE A1536      88.676 -28.750  41.562  1.00  0.00           H  
ATOM   2526 HD12 ILE A1536      87.576 -28.799  40.169  1.00  0.00           H  
ATOM   2527 HD13 ILE A1536      86.931 -28.790  41.834  1.00  0.00           H  
ATOM   2528  C   ILE A1536      85.677 -33.713  39.932  1.00  0.00           C  
ATOM   2529  O   ILE A1536      85.652 -33.866  38.711  1.00  0.00           O  
ATOM   2530  N   PRO A1537      84.697 -34.207  40.710  1.00  0.00           N  
ATOM   2531  CA  PRO A1537      83.546 -34.943  40.196  1.00  0.00           C  
ATOM   2532  HA  PRO A1537      83.927 -35.846  39.720  1.00  0.00           H  
ATOM   2533  CD  PRO A1537      84.725 -34.313  42.160  1.00  0.00           C  
ATOM   2534  HD2 PRO A1537      84.363 -33.386  42.605  1.00  0.00           H  
ATOM   2535  HD3 PRO A1537      85.722 -34.551  42.531  1.00  0.00           H  
ATOM   2536  CB  PRO A1537      82.727 -35.355  41.423  1.00  0.00           C  
ATOM   2537  HB2 PRO A1537      82.212 -36.303  41.267  1.00  0.00           H  
ATOM   2538  HB3 PRO A1537      82.016 -34.569  41.679  1.00  0.00           H  
ATOM   2539  CG  PRO A1537      83.782 -35.458  42.519  1.00  0.00           C  
ATOM   2540  HG2 PRO A1537      84.310 -36.408  42.439  1.00  0.00           H  
ATOM   2541  HG3 PRO A1537      83.353 -35.334  43.513  1.00  0.00           H  
ATOM   2542  C   PRO A1537      82.665 -34.205  39.183  1.00  0.00           C  
ATOM   2543  O   PRO A1537      82.595 -32.978  39.151  1.00  0.00           O  
ATOM   2544  N   ARG A1538      81.934 -34.984  38.375  1.00  0.00           N  
ATOM   2545  H   ARG A1538      82.027 -35.982  38.502  1.00  0.00           H  
ATOM   2546  CA  ARG A1538      81.110 -34.530  37.251  1.00  0.00           C  
ATOM   2547  HA  ARG A1538      81.654 -33.745  36.725  1.00  0.00           H  
ATOM   2548  CB  ARG A1538      80.924 -35.738  36.320  1.00  0.00           C  
ATOM   2549  HB2 ARG A1538      80.470 -36.550  36.888  1.00  0.00           H  
ATOM   2550  HB3 ARG A1538      81.910 -36.082  36.006  1.00  0.00           H  
ATOM   2551  CG  ARG A1538      80.074 -35.532  35.061  1.00  0.00           C  
ATOM   2552  HG2 ARG A1538      80.082 -36.467  34.502  1.00  0.00           H  
ATOM   2553  HG3 ARG A1538      79.042 -35.316  35.337  1.00  0.00           H  
ATOM   2554  CD  ARG A1538      80.607 -34.416  34.159  1.00  0.00           C  
ATOM   2555  HD2 ARG A1538      81.693 -34.498  34.115  1.00  0.00           H  
ATOM   2556  HD3 ARG A1538      80.362 -33.451  34.604  1.00  0.00           H  
ATOM   2557  NE  ARG A1538      80.025 -34.489  32.810  1.00  0.00           N  
ATOM   2558  HE  ARG A1538      79.018 -34.543  32.743  1.00  0.00           H  
ATOM   2559  CZ  ARG A1538      80.685 -34.551  31.656  1.00  0.00           C  
ATOM   2560  NH1 ARG A1538      82.003 -34.558  31.576  1.00  0.00           N  
ATOM   2561 HH11 ARG A1538      82.408 -34.671  30.658  1.00  0.00           H  
ATOM   2562 HH12 ARG A1538      82.575 -34.528  32.408  1.00  0.00           H  
ATOM   2563  NH2 ARG A1538      80.052 -34.613  30.500  1.00  0.00           N  
ATOM   2564 HH21 ARG A1538      80.611 -34.725  29.666  1.00  0.00           H  
ATOM   2565 HH22 ARG A1538      79.044 -34.638  30.440  1.00  0.00           H  
ATOM   2566  C   ARG A1538      79.766 -33.912  37.640  1.00  0.00           C  
ATOM   2567  O   ARG A1538      79.252 -33.076  36.902  1.00  0.00           O  
ATOM   2568  N   ASP A1539      79.179 -34.340  38.758  1.00  0.00           N  
ATOM   2569  H   ASP A1539      79.650 -35.088  39.247  1.00  0.00           H  
ATOM   2570  CA  ASP A1539      77.766 -34.139  39.079  1.00  0.00           C  
ATOM   2571  HA  ASP A1539      77.261 -33.875  38.151  1.00  0.00           H  
ATOM   2572  CB  ASP A1539      77.140 -35.466  39.526  1.00  0.00           C  
ATOM   2573  HB2 ASP A1539      76.058 -35.350  39.589  1.00  0.00           H  
ATOM   2574  HB3 ASP A1539      77.510 -35.713  40.521  1.00  0.00           H  
ATOM   2575  CG  ASP A1539      77.457 -36.629  38.588  1.00  0.00           C  
ATOM   2576  OD1 ASP A1539      76.585 -36.994  37.768  1.00  0.00           O  
ATOM   2577  OD2 ASP A1539      78.584 -37.168  38.652  1.00  0.00           O  
ATOM   2578  C   ASP A1539      77.454 -32.977  40.033  1.00  0.00           C  
ATOM   2579  O   ASP A1539      76.376 -32.944  40.625  1.00  0.00           O  
ATOM   2580  N   THR A1540      78.364 -32.013  40.200  1.00  0.00           N  
ATOM   2581  H   THR A1540      79.238 -32.084  39.698  1.00  0.00           H  
ATOM   2582  CA  THR A1540      78.129 -30.760  40.921  1.00  0.00           C  
ATOM   2583  HA  THR A1540      77.054 -30.587  40.972  1.00  0.00           H  
ATOM   2584  CB  THR A1540      78.642 -30.775  42.367  1.00  0.00           C  
ATOM   2585  HB  THR A1540      78.331 -29.844  42.840  1.00  0.00           H  
ATOM   2586  OG1 THR A1540      80.048 -30.833  42.413  1.00  0.00           O  
ATOM   2587  HG1 THR A1540      80.321 -30.106  42.976  1.00  0.00           H  
ATOM   2588  CG2 THR A1540      78.102 -31.921  43.218  1.00  0.00           C  
ATOM   2589 HG21 THR A1540      78.455 -32.877  42.829  1.00  0.00           H  
ATOM   2590 HG22 THR A1540      78.449 -31.799  44.244  1.00  0.00           H  
ATOM   2591 HG23 THR A1540      77.012 -31.898  43.208  1.00  0.00           H  
ATOM   2592  C   THR A1540      78.724 -29.564  40.179  1.00  0.00           C  
ATOM   2593  O   THR A1540      79.528 -29.711  39.259  1.00  0.00           O  
ATOM   2594  N   HIS A1541      78.331 -28.345  40.559  1.00  0.00           N  
ATOM   2595  H   HIS A1541      77.716 -28.245  41.354  1.00  0.00           H  
ATOM   2596  CA  HIS A1541      78.766 -27.115  39.903  1.00  0.00           C  
ATOM   2597  HA  HIS A1541      78.699 -27.258  38.824  1.00  0.00           H  
ATOM   2598  ND1 HIS A1541      77.363 -26.426  42.791  1.00  0.00           N  
ATOM   2599  CG  HIS A1541      77.879 -25.646  41.758  1.00  0.00           C  
ATOM   2600  CB  HIS A1541      77.806 -25.990  40.295  1.00  0.00           C  
ATOM   2601  HB2 HIS A1541      78.047 -25.100  39.715  1.00  0.00           H  
ATOM   2602  HB3 HIS A1541      76.786 -26.284  40.050  1.00  0.00           H  
ATOM   2603  NE2 HIS A1541      78.427 -24.702  43.662  1.00  0.00           N  
ATOM   2604  HE2 HIS A1541      78.811 -24.064  44.344  1.00  0.00           H  
ATOM   2605  CD2 HIS A1541      78.547 -24.581  42.294  1.00  0.00           C  
ATOM   2606  HD2 HIS A1541      79.094 -23.826  41.749  1.00  0.00           H  
ATOM   2607  CE1 HIS A1541      77.719 -25.814  43.927  1.00  0.00           C  
ATOM   2608  HE1 HIS A1541      77.471 -26.173  44.915  1.00  0.00           H  
ATOM   2609  C   HIS A1541      80.219 -26.727  40.194  1.00  0.00           C  
ATOM   2610  O   HIS A1541      80.776 -25.904  39.469  1.00  0.00           O  
ATOM   2611  N   ASP A1542      80.854 -27.318  41.211  1.00  0.00           N  
ATOM   2612  H   ASP A1542      80.320 -27.939  41.801  1.00  0.00           H  
ATOM   2613  CA  ASP A1542      82.235 -27.049  41.602  1.00  0.00           C  
ATOM   2614  HA  ASP A1542      82.295 -26.016  41.945  1.00  0.00           H  
ATOM   2615  CB  ASP A1542      82.653 -27.960  42.762  1.00  0.00           C  
ATOM   2616  HB2 ASP A1542      82.782 -28.976  42.389  1.00  0.00           H  
ATOM   2617  HB3 ASP A1542      83.622 -27.624  43.133  1.00  0.00           H  
ATOM   2618  CG  ASP A1542      81.657 -28.015  43.915  1.00  0.00           C  
ATOM   2619  OD1 ASP A1542      80.580 -28.632  43.761  1.00  0.00           O  
ATOM   2620  OD2 ASP A1542      81.979 -27.492  45.002  1.00  0.00           O  
ATOM   2621  C   ASP A1542      83.231 -27.214  40.453  1.00  0.00           C  
ATOM   2622  O   ASP A1542      84.013 -26.305  40.178  1.00  0.00           O  
ATOM   2623  N   GLY A1543      83.180 -28.345  39.740  1.00  0.00           N  
ATOM   2624  H   GLY A1543      82.497 -29.044  39.993  1.00  0.00           H  
ATOM   2625  CA  GLY A1543      84.080 -28.616  38.625  1.00  0.00           C  
ATOM   2626  HA2 GLY A1543      83.858 -29.604  38.222  1.00  0.00           H  
ATOM   2627  HA3 GLY A1543      85.112 -28.606  38.975  1.00  0.00           H  
ATOM   2628  C   GLY A1543      83.941 -27.593  37.501  1.00  0.00           C  
ATOM   2629  O   GLY A1543      84.940 -27.160  36.929  1.00  0.00           O  
ATOM   2630  N   ALA A1544      82.714 -27.130  37.245  1.00  0.00           N  
ATOM   2631  H   ALA A1544      81.951 -27.467  37.814  1.00  0.00           H  
ATOM   2632  CA  ALA A1544      82.436 -26.084  36.273  1.00  0.00           C  
ATOM   2633  HA  ALA A1544      82.957 -26.329  35.348  1.00  0.00           H  
ATOM   2634  CB  ALA A1544      80.936 -26.096  35.974  1.00  0.00           C  
ATOM   2635  HB1 ALA A1544      80.636 -27.078  35.608  1.00  0.00           H  
ATOM   2636  HB2 ALA A1544      80.367 -25.862  36.874  1.00  0.00           H  
ATOM   2637  HB3 ALA A1544      80.712 -25.354  35.208  1.00  0.00           H  
ATOM   2638  C   ALA A1544      82.943 -24.709  36.721  1.00  0.00           C  
ATOM   2639  O   ALA A1544      83.462 -23.965  35.890  1.00  0.00           O  
ATOM   2640  N   PHE A1545      82.890 -24.379  38.016  1.00  0.00           N  
ATOM   2641  H   PHE A1545      82.449 -25.024  38.656  1.00  0.00           H  
ATOM   2642  CA  PHE A1545      83.446 -23.140  38.550  1.00  0.00           C  
ATOM   2643  HA  PHE A1545      83.047 -22.308  37.970  1.00  0.00           H  
ATOM   2644  CB  PHE A1545      83.004 -22.946  40.004  1.00  0.00           C  
ATOM   2645  HB2 PHE A1545      83.278 -23.826  40.586  1.00  0.00           H  
ATOM   2646  HB3 PHE A1545      81.917 -22.866  40.033  1.00  0.00           H  
ATOM   2647  CG  PHE A1545      83.601 -21.721  40.666  1.00  0.00           C  
ATOM   2648  CD1 PHE A1545      83.094 -20.443  40.378  1.00  0.00           C  
ATOM   2649  HD1 PHE A1545      82.264 -20.335  39.696  1.00  0.00           H  
ATOM   2650  CD2 PHE A1545      84.695 -21.850  41.538  1.00  0.00           C  
ATOM   2651  HD2 PHE A1545      85.100 -22.827  41.755  1.00  0.00           H  
ATOM   2652  CE1 PHE A1545      83.671 -19.303  40.957  1.00  0.00           C  
ATOM   2653  HE1 PHE A1545      83.287 -18.322  40.720  1.00  0.00           H  
ATOM   2654  CE2 PHE A1545      85.274 -20.710  42.118  1.00  0.00           C  
ATOM   2655  HE2 PHE A1545      86.123 -20.812  42.778  1.00  0.00           H  
ATOM   2656  CZ  PHE A1545      84.761 -19.437  41.830  1.00  0.00           C  
ATOM   2657  HZ  PHE A1545      85.212 -18.560  42.272  1.00  0.00           H  
ATOM   2658  C   PHE A1545      84.969 -23.077  38.411  1.00  0.00           C  
ATOM   2659  O   PHE A1545      85.487 -22.132  37.818  1.00  0.00           O  
ATOM   2660  N   TYR A1546      85.708 -24.091  38.874  1.00  0.00           N  
ATOM   2661  H   TYR A1546      85.247 -24.849  39.356  1.00  0.00           H  
ATOM   2662  CA  TYR A1546      87.166 -24.082  38.773  1.00  0.00           C  
ATOM   2663  HA  TYR A1546      87.513 -23.111  39.125  1.00  0.00           H  
ATOM   2664  CB  TYR A1546      87.774 -25.137  39.703  1.00  0.00           C  
ATOM   2665  HB2 TYR A1546      87.415 -26.122  39.405  1.00  0.00           H  
ATOM   2666  HB3 TYR A1546      88.857 -25.132  39.580  1.00  0.00           H  
ATOM   2667  CG  TYR A1546      87.458 -24.896  41.167  1.00  0.00           C  
ATOM   2668  CD1 TYR A1546      86.564 -25.744  41.838  1.00  0.00           C  
ATOM   2669  HD1 TYR A1546      86.144 -26.596  41.325  1.00  0.00           H  
ATOM   2670  CD2 TYR A1546      88.001 -23.787  41.840  1.00  0.00           C  
ATOM   2671  HD2 TYR A1546      88.678 -23.123  41.324  1.00  0.00           H  
ATOM   2672  CE1 TYR A1546      86.180 -25.467  43.159  1.00  0.00           C  
ATOM   2673  HE1 TYR A1546      85.445 -26.082  43.656  1.00  0.00           H  
ATOM   2674  CE2 TYR A1546      87.641 -23.519  43.171  1.00  0.00           C  
ATOM   2675  HE2 TYR A1546      88.050 -22.655  43.675  1.00  0.00           H  
ATOM   2676  CZ  TYR A1546      86.718 -24.354  43.834  1.00  0.00           C  
ATOM   2677  OH  TYR A1546      86.321 -24.080  45.108  1.00  0.00           O  
ATOM   2678  HH  TYR A1546      86.741 -23.283  45.439  1.00  0.00           H  
ATOM   2679  C   TYR A1546      87.653 -24.198  37.326  1.00  0.00           C  
ATOM   2680  O   TYR A1546      88.625 -23.537  36.957  1.00  0.00           O  
ATOM   2681  N   ARG A1547      86.926 -24.920  36.461  1.00  0.00           N  
ATOM   2682  H   ARG A1547      86.168 -25.476  36.829  1.00  0.00           H  
ATOM   2683  CA  ARG A1547      87.128 -24.901  35.012  1.00  0.00           C  
ATOM   2684  HA  ARG A1547      88.170 -25.150  34.816  1.00  0.00           H  
ATOM   2685  CB  ARG A1547      86.241 -25.968  34.359  1.00  0.00           C  
ATOM   2686  HB2 ARG A1547      85.210 -25.797  34.668  1.00  0.00           H  
ATOM   2687  HB3 ARG A1547      86.541 -26.946  34.735  1.00  0.00           H  
ATOM   2688  CG  ARG A1547      86.248 -26.011  32.826  1.00  0.00           C  
ATOM   2689  HG2 ARG A1547      85.822 -25.079  32.452  1.00  0.00           H  
ATOM   2690  HG3 ARG A1547      85.596 -26.822  32.502  1.00  0.00           H  
ATOM   2691  CD  ARG A1547      87.615 -26.188  32.160  1.00  0.00           C  
ATOM   2692  HD2 ARG A1547      87.467 -26.198  31.080  1.00  0.00           H  
ATOM   2693  HD3 ARG A1547      88.232 -25.322  32.396  1.00  0.00           H  
ATOM   2694  NE  ARG A1547      88.284 -27.437  32.552  1.00  0.00           N  
ATOM   2695  HE  ARG A1547      87.756 -28.296  32.493  1.00  0.00           H  
ATOM   2696  CZ  ARG A1547      89.544 -27.563  32.959  1.00  0.00           C  
ATOM   2697  NH1 ARG A1547      90.372 -26.540  33.062  1.00  0.00           N  
ATOM   2698 HH11 ARG A1547      91.326 -26.760  33.311  1.00  0.00           H  
ATOM   2699 HH12 ARG A1547      90.112 -25.615  32.751  1.00  0.00           H  
ATOM   2700  NH2 ARG A1547      90.042 -28.744  33.262  1.00  0.00           N  
ATOM   2701 HH21 ARG A1547      89.543 -29.599  33.059  1.00  0.00           H  
ATOM   2702 HH22 ARG A1547      91.010 -28.750  33.550  1.00  0.00           H  
ATOM   2703  C   ARG A1547      86.899 -23.515  34.411  1.00  0.00           C  
ATOM   2704  O   ARG A1547      87.698 -23.116  33.568  1.00  0.00           O  
ATOM   2705  N   ALA A1548      85.878 -22.765  34.833  1.00  0.00           N  
ATOM   2706  H   ALA A1548      85.225 -23.161  35.494  1.00  0.00           H  
ATOM   2707  CA  ALA A1548      85.623 -21.413  34.349  1.00  0.00           C  
ATOM   2708  HA  ALA A1548      85.616 -21.440  33.259  1.00  0.00           H  
ATOM   2709  CB  ALA A1548      84.238 -20.955  34.812  1.00  0.00           C  
ATOM   2710  HB1 ALA A1548      84.010 -19.984  34.372  1.00  0.00           H  
ATOM   2711  HB2 ALA A1548      83.477 -21.667  34.494  1.00  0.00           H  
ATOM   2712  HB3 ALA A1548      84.209 -20.866  35.898  1.00  0.00           H  
ATOM   2713  C   ALA A1548      86.707 -20.414  34.770  1.00  0.00           C  
ATOM   2714  O   ALA A1548      87.129 -19.594  33.955  1.00  0.00           O  
ATOM   2715  N   VAL A1549      87.219 -20.514  36.001  1.00  0.00           N  
ATOM   2716  H   VAL A1549      86.789 -21.171  36.637  1.00  0.00           H  
ATOM   2717  CA  VAL A1549      88.332 -19.697  36.488  1.00  0.00           C  
ATOM   2718  HA  VAL A1549      88.095 -18.649  36.308  1.00  0.00           H  
ATOM   2719  CB  VAL A1549      88.521 -19.878  38.002  1.00  0.00           C  
ATOM   2720  HB  VAL A1549      88.613 -20.941  38.227  1.00  0.00           H  
ATOM   2721  CG1 VAL A1549      89.766 -19.166  38.536  1.00  0.00           C  
ATOM   2722 HG11 VAL A1549      89.823 -19.276  39.619  1.00  0.00           H  
ATOM   2723 HG12 VAL A1549      89.731 -18.106  38.282  1.00  0.00           H  
ATOM   2724 HG13 VAL A1549      90.663 -19.609  38.103  1.00  0.00           H  
ATOM   2725  CG2 VAL A1549      87.322 -19.315  38.773  1.00  0.00           C  
ATOM   2726 HG21 VAL A1549      86.401 -19.811  38.468  1.00  0.00           H  
ATOM   2727 HG22 VAL A1549      87.224 -18.245  38.588  1.00  0.00           H  
ATOM   2728 HG23 VAL A1549      87.457 -19.482  39.842  1.00  0.00           H  
ATOM   2729  C   VAL A1549      89.618 -19.988  35.712  1.00  0.00           C  
ATOM   2730  O   VAL A1549      90.283 -19.055  35.263  1.00  0.00           O  
ATOM   2731  N   LEU A1550      89.942 -21.263  35.469  1.00  0.00           N  
ATOM   2732  H   LEU A1550      89.382 -21.993  35.886  1.00  0.00           H  
ATOM   2733  CA  LEU A1550      91.064 -21.647  34.616  1.00  0.00           C  
ATOM   2734  HA  LEU A1550      91.958 -21.134  34.972  1.00  0.00           H  
ATOM   2735  CB  LEU A1550      91.283 -23.161  34.702  1.00  0.00           C  
ATOM   2736  HB2 LEU A1550      90.314 -23.658  34.673  1.00  0.00           H  
ATOM   2737  HB3 LEU A1550      91.847 -23.497  33.832  1.00  0.00           H  
ATOM   2738  CG  LEU A1550      92.042 -23.592  35.961  1.00  0.00           C  
ATOM   2739  HG  LEU A1550      91.626 -23.086  36.831  1.00  0.00           H  
ATOM   2740  CD1 LEU A1550      91.906 -25.098  36.162  1.00  0.00           C  
ATOM   2741 HD11 LEU A1550      90.855 -25.350  36.301  1.00  0.00           H  
ATOM   2742 HD12 LEU A1550      92.297 -25.632  35.296  1.00  0.00           H  
ATOM   2743 HD13 LEU A1550      92.453 -25.404  37.054  1.00  0.00           H  
ATOM   2744  CD2 LEU A1550      93.535 -23.278  35.859  1.00  0.00           C  
ATOM   2745 HD21 LEU A1550      93.971 -23.803  35.009  1.00  0.00           H  
ATOM   2746 HD22 LEU A1550      93.693 -22.205  35.747  1.00  0.00           H  
ATOM   2747 HD23 LEU A1550      94.040 -23.606  36.768  1.00  0.00           H  
ATOM   2748  C   LEU A1550      90.874 -21.198  33.166  1.00  0.00           C  
ATOM   2749  O   LEU A1550      91.814 -20.680  32.567  1.00  0.00           O  
ATOM   2750  N   ALA A1551      89.667 -21.324  32.609  1.00  0.00           N  
ATOM   2751  H   ALA A1551      88.937 -21.781  33.135  1.00  0.00           H  
ATOM   2752  CA  ALA A1551      89.353 -20.868  31.262  1.00  0.00           C  
ATOM   2753  HA  ALA A1551      90.039 -21.352  30.566  1.00  0.00           H  
ATOM   2754  CB  ALA A1551      87.930 -21.307  30.908  1.00  0.00           C  
ATOM   2755  HB1 ALA A1551      87.219 -20.883  31.617  1.00  0.00           H  
ATOM   2756  HB2 ALA A1551      87.860 -22.394  30.935  1.00  0.00           H  
ATOM   2757  HB3 ALA A1551      87.675 -20.959  29.907  1.00  0.00           H  
ATOM   2758  C   ALA A1551      89.547 -19.356  31.104  1.00  0.00           C  
ATOM   2759  O   ALA A1551      90.124 -18.929  30.107  1.00  0.00           O  
ATOM   2760  N   LEU A1552      89.153 -18.546  32.092  1.00  0.00           N  
ATOM   2761  H   LEU A1552      88.655 -18.950  32.872  1.00  0.00           H  
ATOM   2762  CA  LEU A1552      89.398 -17.107  32.100  1.00  0.00           C  
ATOM   2763  HA  LEU A1552      88.989 -16.691  31.180  1.00  0.00           H  
ATOM   2764  CB  LEU A1552      88.648 -16.487  33.286  1.00  0.00           C  
ATOM   2765  HB2 LEU A1552      87.578 -16.622  33.126  1.00  0.00           H  
ATOM   2766  HB3 LEU A1552      88.919 -17.029  34.192  1.00  0.00           H  
ATOM   2767  CG  LEU A1552      88.932 -14.998  33.527  1.00  0.00           C  
ATOM   2768  HG  LEU A1552      89.983 -14.867  33.787  1.00  0.00           H  
ATOM   2769  CD1 LEU A1552      88.606 -14.120  32.321  1.00  0.00           C  
ATOM   2770 HD11 LEU A1552      89.287 -14.347  31.500  1.00  0.00           H  
ATOM   2771 HD12 LEU A1552      88.726 -13.069  32.584  1.00  0.00           H  
ATOM   2772 HD13 LEU A1552      87.582 -14.304  31.997  1.00  0.00           H  
ATOM   2773  CD2 LEU A1552      88.094 -14.488  34.695  1.00  0.00           C  
ATOM   2774 HD21 LEU A1552      87.039 -14.471  34.421  1.00  0.00           H  
ATOM   2775 HD22 LEU A1552      88.231 -15.137  35.560  1.00  0.00           H  
ATOM   2776 HD23 LEU A1552      88.417 -13.481  34.961  1.00  0.00           H  
ATOM   2777  C   LEU A1552      90.892 -16.770  32.105  1.00  0.00           C  
ATOM   2778  O   LEU A1552      91.324 -15.923  31.327  1.00  0.00           O  
ATOM   2779  N   HIS A1553      91.706 -17.444  32.924  1.00  0.00           N  
ATOM   2780  H   HIS A1553      91.309 -18.126  33.554  1.00  0.00           H  
ATOM   2781  CA  HIS A1553      93.154 -17.250  32.909  1.00  0.00           C  
ATOM   2782  HA  HIS A1553      93.354 -16.182  33.003  1.00  0.00           H  
ATOM   2783  ND1 HIS A1553      96.078 -16.805  33.822  1.00  0.00           N  
ATOM   2784  HD1 HIS A1553      95.773 -15.927  33.428  1.00  0.00           H  
ATOM   2785  CG  HIS A1553      95.278 -17.876  34.178  1.00  0.00           C  
ATOM   2786  CB  HIS A1553      93.772 -17.950  34.122  1.00  0.00           C  
ATOM   2787  HB2 HIS A1553      93.481 -19.000  34.109  1.00  0.00           H  
ATOM   2788  HB3 HIS A1553      93.373 -17.504  35.033  1.00  0.00           H  
ATOM   2789  NE2 HIS A1553      97.439 -18.463  34.328  1.00  0.00           N  
ATOM   2790  CD2 HIS A1553      96.126 -18.901  34.510  1.00  0.00           C  
ATOM   2791  HD2 HIS A1553      95.826 -19.891  34.822  1.00  0.00           H  
ATOM   2792  CE1 HIS A1553      97.360 -17.194  33.913  1.00  0.00           C  
ATOM   2793  HE1 HIS A1553      98.209 -16.581  33.650  1.00  0.00           H  
ATOM   2794  C   HIS A1553      93.796 -17.699  31.591  1.00  0.00           C  
ATOM   2795  O   HIS A1553      94.784 -17.112  31.152  1.00  0.00           O  
ATOM   2796  N   GLN A1554      93.220 -18.690  30.909  1.00  0.00           N  
ATOM   2797  H   GLN A1554      92.426 -19.149  31.333  1.00  0.00           H  
ATOM   2798  CA  GLN A1554      93.684 -19.209  29.626  1.00  0.00           C  
ATOM   2799  HA  GLN A1554      94.769 -19.119  29.595  1.00  0.00           H  
ATOM   2800  CB  GLN A1554      93.353 -20.711  29.568  1.00  0.00           C  
ATOM   2801  HB2 GLN A1554      93.586 -21.102  28.578  1.00  0.00           H  
ATOM   2802  HB3 GLN A1554      92.285 -20.844  29.743  1.00  0.00           H  
ATOM   2803  CG  GLN A1554      94.147 -21.531  30.598  1.00  0.00           C  
ATOM   2804  HG2 GLN A1554      94.148 -21.019  31.560  1.00  0.00           H  
ATOM   2805  HG3 GLN A1554      95.185 -21.592  30.271  1.00  0.00           H  
ATOM   2806  CD  GLN A1554      93.640 -22.954  30.838  1.00  0.00           C  
ATOM   2807  OE1 GLN A1554      92.925 -23.561  30.049  1.00  0.00           O  
ATOM   2808  NE2 GLN A1554      94.033 -23.572  31.946  1.00  0.00           N  
ATOM   2809 HE21 GLN A1554      94.617 -23.090  32.614  1.00  0.00           H  
ATOM   2810 HE22 GLN A1554      93.746 -24.526  32.111  1.00  0.00           H  
ATOM   2811  C   GLN A1554      93.181 -18.402  28.416  1.00  0.00           C  
ATOM   2812  O   GLN A1554      93.334 -18.852  27.284  1.00  0.00           O  
ATOM   2813  N   ASP A1555      92.578 -17.221  28.617  1.00  0.00           N  
ATOM   2814  H   ASP A1555      92.540 -16.876  29.566  1.00  0.00           H  
ATOM   2815  CA  ASP A1555      91.866 -16.416  27.619  1.00  0.00           C  
ATOM   2816  HA  ASP A1555      91.341 -15.658  28.201  1.00  0.00           H  
ATOM   2817  CB  ASP A1555      92.801 -15.620  26.688  1.00  0.00           C  
ATOM   2818  HB2 ASP A1555      93.359 -16.333  26.082  1.00  0.00           H  
ATOM   2819  HB3 ASP A1555      92.184 -15.039  26.003  1.00  0.00           H  
ATOM   2820  CG  ASP A1555      93.803 -14.638  27.307  1.00  0.00           C  
ATOM   2821  OD1 ASP A1555      94.524 -13.987  26.517  1.00  0.00           O  
ATOM   2822  OD2 ASP A1555      93.876 -14.446  28.542  1.00  0.00           O  
ATOM   2823  C   ASP A1555      90.735 -17.146  26.869  1.00  0.00           C  
ATOM   2824  O   ASP A1555      90.244 -16.691  25.835  1.00  0.00           O  
ATOM   2825  N   LEU A1556      90.237 -18.272  27.392  1.00  0.00           N  
ATOM   2826  H   LEU A1556      90.607 -18.558  28.287  1.00  0.00           H  
ATOM   2827  CA  LEU A1556      89.178 -19.090  26.809  1.00  0.00           C  
ATOM   2828  HA  LEU A1556      89.237 -18.987  25.725  1.00  0.00           H  
ATOM   2829  CB  LEU A1556      89.401 -20.573  27.141  1.00  0.00           C  
ATOM   2830  HB2 LEU A1556      89.283 -20.706  28.216  1.00  0.00           H  
ATOM   2831  HB3 LEU A1556      88.620 -21.150  26.646  1.00  0.00           H  
ATOM   2832  CG  LEU A1556      90.754 -21.172  26.739  1.00  0.00           C  
ATOM   2833  HG  LEU A1556      91.546 -20.667  27.290  1.00  0.00           H  
ATOM   2834  CD1 LEU A1556      90.789 -22.651  27.117  1.00  0.00           C  
ATOM   2835 HD11 LEU A1556      91.769 -23.064  26.876  1.00  0.00           H  
ATOM   2836 HD12 LEU A1556      90.021 -23.202  26.575  1.00  0.00           H  
ATOM   2837 HD13 LEU A1556      90.633 -22.760  28.191  1.00  0.00           H  
ATOM   2838  CD2 LEU A1556      91.030 -21.049  25.241  1.00  0.00           C  
ATOM   2839 HD21 LEU A1556      91.133 -19.998  24.972  1.00  0.00           H  
ATOM   2840 HD22 LEU A1556      90.224 -21.507  24.667  1.00  0.00           H  
ATOM   2841 HD23 LEU A1556      91.972 -21.545  25.005  1.00  0.00           H  
ATOM   2842  C   LEU A1556      87.784 -18.588  27.205  1.00  0.00           C  
ATOM   2843  O   LEU A1556      86.959 -19.334  27.731  1.00  0.00           O  
ATOM   2844  N   PHE A1557      87.493 -17.311  26.942  1.00  0.00           N  
ATOM   2845  H   PHE A1557      88.239 -16.756  26.549  1.00  0.00           H  
ATOM   2846  CA  PHE A1557      86.289 -16.622  27.406  1.00  0.00           C  
ATOM   2847  HA  PHE A1557      86.334 -16.557  28.493  1.00  0.00           H  
ATOM   2848  CB  PHE A1557      86.289 -15.196  26.848  1.00  0.00           C  
ATOM   2849  HB2 PHE A1557      86.299 -15.235  25.758  1.00  0.00           H  
ATOM   2850  HB3 PHE A1557      85.362 -14.705  27.146  1.00  0.00           H  
ATOM   2851  CG  PHE A1557      87.444 -14.345  27.329  1.00  0.00           C  
ATOM   2852  CD1 PHE A1557      87.387 -13.749  28.598  1.00  0.00           C  
ATOM   2853  HD1 PHE A1557      86.518 -13.894  29.224  1.00  0.00           H  
ATOM   2854  CD2 PHE A1557      88.579 -14.155  26.524  1.00  0.00           C  
ATOM   2855  HD2 PHE A1557      88.639 -14.609  25.545  1.00  0.00           H  
ATOM   2856  CE1 PHE A1557      88.457 -12.971  29.061  1.00  0.00           C  
ATOM   2857  HE1 PHE A1557      88.401 -12.510  30.036  1.00  0.00           H  
ATOM   2858  CE2 PHE A1557      89.660 -13.397  26.997  1.00  0.00           C  
ATOM   2859  HE2 PHE A1557      90.540 -13.273  26.383  1.00  0.00           H  
ATOM   2860  CZ  PHE A1557      89.603 -12.808  28.268  1.00  0.00           C  
ATOM   2861  HZ  PHE A1557      90.443 -12.234  28.631  1.00  0.00           H  
ATOM   2862  C   PHE A1557      84.966 -17.319  27.065  1.00  0.00           C  
ATOM   2863  O   PHE A1557      84.050 -17.324  27.886  1.00  0.00           O  
ATOM   2864  N   SER A1558      84.857 -17.956  25.893  1.00  0.00           N  
ATOM   2865  H   SER A1558      85.644 -17.918  25.261  1.00  0.00           H  
ATOM   2866  CA  SER A1558      83.671 -18.728  25.522  1.00  0.00           C  
ATOM   2867  HA  SER A1558      82.792 -18.097  25.656  1.00  0.00           H  
ATOM   2868  CB  SER A1558      83.727 -19.142  24.050  1.00  0.00           C  
ATOM   2869  HB2 SER A1558      84.052 -18.286  23.457  1.00  0.00           H  
ATOM   2870  HB3 SER A1558      84.445 -19.950  23.913  1.00  0.00           H  
ATOM   2871  OG  SER A1558      82.459 -19.541  23.573  1.00  0.00           O  
ATOM   2872  HG  SER A1558      82.208 -20.380  23.967  1.00  0.00           H  
ATOM   2873  C   SER A1558      83.490 -19.960  26.408  1.00  0.00           C  
ATOM   2874  O   SER A1558      82.396 -20.196  26.914  1.00  0.00           O  
ATOM   2875  N   LEU A1559      84.572 -20.695  26.691  1.00  0.00           N  
ATOM   2876  H   LEU A1559      85.473 -20.375  26.367  1.00  0.00           H  
ATOM   2877  CA  LEU A1559      84.547 -21.844  27.588  1.00  0.00           C  
ATOM   2878  HA  LEU A1559      83.763 -22.520  27.246  1.00  0.00           H  
ATOM   2879  CB  LEU A1559      85.894 -22.573  27.510  1.00  0.00           C  
ATOM   2880  HB2 LEU A1559      86.680 -21.879  27.807  1.00  0.00           H  
ATOM   2881  HB3 LEU A1559      86.075 -22.859  26.473  1.00  0.00           H  
ATOM   2882  CG  LEU A1559      86.019 -23.821  28.393  1.00  0.00           C  
ATOM   2883  HG  LEU A1559      85.864 -23.548  29.437  1.00  0.00           H  
ATOM   2884  CD1 LEU A1559      85.018 -24.911  28.012  1.00  0.00           C  
ATOM   2885 HD11 LEU A1559      85.143 -25.188  26.965  1.00  0.00           H  
ATOM   2886 HD12 LEU A1559      83.999 -24.562  28.176  1.00  0.00           H  
ATOM   2887 HD13 LEU A1559      85.178 -25.791  28.635  1.00  0.00           H  
ATOM   2888  CD2 LEU A1559      87.426 -24.398  28.258  1.00  0.00           C  
ATOM   2889 HD21 LEU A1559      87.621 -24.680  27.224  1.00  0.00           H  
ATOM   2890 HD22 LEU A1559      87.527 -25.281  28.889  1.00  0.00           H  
ATOM   2891 HD23 LEU A1559      88.162 -23.657  28.573  1.00  0.00           H  
ATOM   2892  C   LEU A1559      84.198 -21.427  29.018  1.00  0.00           C  
ATOM   2893  O   LEU A1559      83.451 -22.139  29.685  1.00  0.00           O  
ATOM   2894  N   ALA A1560      84.665 -20.260  29.475  1.00  0.00           N  
ATOM   2895  H   ALA A1560      85.304 -19.738  28.893  1.00  0.00           H  
ATOM   2896  CA  ALA A1560      84.276 -19.705  30.764  1.00  0.00           C  
ATOM   2897  HA  ALA A1560      84.507 -20.443  31.531  1.00  0.00           H  
ATOM   2898  CB  ALA A1560      85.114 -18.457  31.055  1.00  0.00           C  
ATOM   2899  HB1 ALA A1560      86.175 -18.693  30.987  1.00  0.00           H  
ATOM   2900  HB2 ALA A1560      84.900 -18.108  32.065  1.00  0.00           H  
ATOM   2901  HB3 ALA A1560      84.877 -17.662  30.348  1.00  0.00           H  
ATOM   2902  C   ALA A1560      82.768 -19.443  30.838  1.00  0.00           C  
ATOM   2903  O   ALA A1560      82.119 -19.957  31.745  1.00  0.00           O  
ATOM   2904  N   GLN A1561      82.181 -18.751  29.855  1.00  0.00           N  
ATOM   2905  H   GLN A1561      82.769 -18.360  29.133  1.00  0.00           H  
ATOM   2906  CA  GLN A1561      80.738 -18.530  29.762  1.00  0.00           C  
ATOM   2907  HA  GLN A1561      80.401 -17.999  30.652  1.00  0.00           H  
ATOM   2908  CB  GLN A1561      80.432 -17.667  28.532  1.00  0.00           C  
ATOM   2909  HB2 GLN A1561      79.361 -17.701  28.331  1.00  0.00           H  
ATOM   2910  HB3 GLN A1561      80.939 -18.091  27.665  1.00  0.00           H  
ATOM   2911  CG  GLN A1561      80.853 -16.202  28.676  1.00  0.00           C  
ATOM   2912  HG2 GLN A1561      80.805 -15.731  27.694  1.00  0.00           H  
ATOM   2913  HG3 GLN A1561      81.884 -16.141  29.025  1.00  0.00           H  
ATOM   2914  CD  GLN A1561      79.957 -15.417  29.625  1.00  0.00           C  
ATOM   2915  OE1 GLN A1561      80.346 -15.063  30.730  1.00  0.00           O  
ATOM   2916  NE2 GLN A1561      78.732 -15.113  29.219  1.00  0.00           N  
ATOM   2917 HE21 GLN A1561      78.382 -15.428  28.326  1.00  0.00           H  
ATOM   2918 HE22 GLN A1561      78.131 -14.613  29.859  1.00  0.00           H  
ATOM   2919  C   GLN A1561      79.938 -19.835  29.694  1.00  0.00           C  
ATOM   2920  O   GLN A1561      78.957 -20.005  30.416  1.00  0.00           O  
ATOM   2921  N   GLN A1562      80.379 -20.799  28.880  1.00  0.00           N  
ATOM   2922  H   GLN A1562      81.174 -20.596  28.292  1.00  0.00           H  
ATOM   2923  CA  GLN A1562      79.735 -22.102  28.738  1.00  0.00           C  
ATOM   2924  HA  GLN A1562      78.678 -21.944  28.527  1.00  0.00           H  
ATOM   2925  CB  GLN A1562      80.360 -22.835  27.543  1.00  0.00           C  
ATOM   2926  HB2 GLN A1562      81.445 -22.817  27.639  1.00  0.00           H  
ATOM   2927  HB3 GLN A1562      80.035 -23.876  27.548  1.00  0.00           H  
ATOM   2928  CG  GLN A1562      79.950 -22.207  26.203  1.00  0.00           C  
ATOM   2929  HG2 GLN A1562      80.020 -21.121  26.262  1.00  0.00           H  
ATOM   2930  HG3 GLN A1562      78.908 -22.456  26.001  1.00  0.00           H  
ATOM   2931  CD  GLN A1562      80.807 -22.661  25.025  1.00  0.00           C  
ATOM   2932  OE1 GLN A1562      81.679 -21.946  24.542  1.00  0.00           O  
ATOM   2933  NE2 GLN A1562      80.588 -23.856  24.494  1.00  0.00           N  
ATOM   2934 HE21 GLN A1562      79.888 -24.479  24.869  1.00  0.00           H  
ATOM   2935 HE22 GLN A1562      81.101 -24.095  23.658  1.00  0.00           H  
ATOM   2936  C   GLN A1562      79.801 -22.928  30.028  1.00  0.00           C  
ATOM   2937  O   GLN A1562      78.866 -23.667  30.337  1.00  0.00           O  
ATOM   2938  N   CYS A1563      80.855 -22.771  30.836  1.00  0.00           N  
ATOM   2939  H   CYS A1563      81.616 -22.187  30.522  1.00  0.00           H  
ATOM   2940  CA  CYS A1563      80.964 -23.392  32.151  1.00  0.00           C  
ATOM   2941  HA  CYS A1563      80.548 -24.398  32.097  1.00  0.00           H  
ATOM   2942  CB  CYS A1563      82.440 -23.533  32.527  1.00  0.00           C  
ATOM   2943  HB2 CYS A1563      82.515 -23.896  33.552  1.00  0.00           H  
ATOM   2944  HB3 CYS A1563      82.940 -22.568  32.450  1.00  0.00           H  
ATOM   2945  SG  CYS A1563      83.226 -24.730  31.417  1.00  0.00           S  
ATOM   2946  HG  CYS A1563      83.248 -23.915  30.358  1.00  0.00           H  
ATOM   2947  C   CYS A1563      80.164 -22.661  33.233  1.00  0.00           C  
ATOM   2948  O   CYS A1563      79.589 -23.325  34.092  1.00  0.00           O  
ATOM   2949  N   ILE A1564      80.041 -21.331  33.174  1.00  0.00           N  
ATOM   2950  H   ILE A1564      80.573 -20.835  32.473  1.00  0.00           H  
ATOM   2951  CA  ILE A1564      79.150 -20.552  34.035  1.00  0.00           C  
ATOM   2952  HA  ILE A1564      79.396 -20.770  35.074  1.00  0.00           H  
ATOM   2953  CB  ILE A1564      79.358 -19.046  33.800  1.00  0.00           C  
ATOM   2954  HB  ILE A1564      79.339 -18.862  32.726  1.00  0.00           H  
ATOM   2955  CG1 ILE A1564      80.716 -18.592  34.356  1.00  0.00           C  
ATOM   2956 HG12 ILE A1564      81.481 -19.329  34.111  1.00  0.00           H  
ATOM   2957 HG13 ILE A1564      80.666 -18.530  35.443  1.00  0.00           H  
ATOM   2958  CG2 ILE A1564      78.246 -18.204  34.434  1.00  0.00           C  
ATOM   2959 HG21 ILE A1564      78.433 -17.142  34.274  1.00  0.00           H  
ATOM   2960 HG22 ILE A1564      77.289 -18.436  33.967  1.00  0.00           H  
ATOM   2961 HG23 ILE A1564      78.188 -18.397  35.505  1.00  0.00           H  
ATOM   2962  CD1 ILE A1564      81.178 -17.246  33.794  1.00  0.00           C  
ATOM   2963 HD11 ILE A1564      82.234 -17.105  34.026  1.00  0.00           H  
ATOM   2964 HD12 ILE A1564      80.606 -16.430  34.235  1.00  0.00           H  
ATOM   2965 HD13 ILE A1564      81.065 -17.226  32.711  1.00  0.00           H  
ATOM   2966  C   ILE A1564      77.697 -20.980  33.827  1.00  0.00           C  
ATOM   2967  O   ILE A1564      76.993 -21.261  34.797  1.00  0.00           O  
ATOM   2968  N   ASP A1565      77.252 -21.126  32.577  1.00  0.00           N  
ATOM   2969  H   ASP A1565      77.843 -20.830  31.813  1.00  0.00           H  
ATOM   2970  CA  ASP A1565      75.933 -21.674  32.281  1.00  0.00           C  
ATOM   2971  HA  ASP A1565      75.213 -21.149  32.908  1.00  0.00           H  
ATOM   2972  CB  ASP A1565      75.533 -21.401  30.829  1.00  0.00           C  
ATOM   2973  HB2 ASP A1565      76.352 -21.688  30.171  1.00  0.00           H  
ATOM   2974  HB3 ASP A1565      74.675 -22.027  30.585  1.00  0.00           H  
ATOM   2975  CG  ASP A1565      75.133 -19.951  30.555  1.00  0.00           C  
ATOM   2976  OD1 ASP A1565      75.042 -19.608  29.356  1.00  0.00           O  
ATOM   2977  OD2 ASP A1565      74.761 -19.218  31.502  1.00  0.00           O  
ATOM   2978  C   ASP A1565      75.767 -23.145  32.662  1.00  0.00           C  
ATOM   2979  O   ASP A1565      74.700 -23.498  33.163  1.00  0.00           O  
ATOM   2980  N   LYS A1566      76.792 -24.000  32.544  1.00  0.00           N  
ATOM   2981  H   LYS A1566      77.630 -23.691  32.073  1.00  0.00           H  
ATOM   2982  CA  LYS A1566      76.703 -25.367  33.059  1.00  0.00           C  
ATOM   2983  HA  LYS A1566      75.750 -25.768  32.714  1.00  0.00           H  
ATOM   2984  CB  LYS A1566      77.802 -26.259  32.471  1.00  0.00           C  
ATOM   2985  HB2 LYS A1566      78.776 -25.968  32.865  1.00  0.00           H  
ATOM   2986  HB3 LYS A1566      77.806 -26.133  31.388  1.00  0.00           H  
ATOM   2987  CG  LYS A1566      77.509 -27.724  32.820  1.00  0.00           C  
ATOM   2988  HG2 LYS A1566      76.455 -27.924  32.629  1.00  0.00           H  
ATOM   2989  HG3 LYS A1566      77.688 -27.874  33.885  1.00  0.00           H  
ATOM   2990  CD  LYS A1566      78.322 -28.773  32.062  1.00  0.00           C  
ATOM   2991  HD2 LYS A1566      79.385 -28.629  32.259  1.00  0.00           H  
ATOM   2992  HD3 LYS A1566      78.030 -29.747  32.452  1.00  0.00           H  
ATOM   2993  CE  LYS A1566      78.064 -28.718  30.554  1.00  0.00           C  
ATOM   2994  HE2 LYS A1566      78.851 -28.124  30.090  1.00  0.00           H  
ATOM   2995  HE3 LYS A1566      77.114 -28.216  30.374  1.00  0.00           H  
ATOM   2996  NZ  LYS A1566      78.019 -30.067  29.955  1.00  0.00           N  
ATOM   2997  HZ1 LYS A1566      78.219 -30.032  28.965  1.00  0.00           H  
ATOM   2998  HZ2 LYS A1566      77.112 -30.490  30.090  1.00  0.00           H  
ATOM   2999  HZ3 LYS A1566      78.719 -30.680  30.346  1.00  0.00           H  
ATOM   3000  C   LYS A1566      76.640 -25.426  34.587  1.00  0.00           C  
ATOM   3001  O   LYS A1566      75.952 -26.278  35.144  1.00  0.00           O  
ATOM   3002  N   ALA A1567      77.287 -24.499  35.293  1.00  0.00           N  
ATOM   3003  H   ALA A1567      77.890 -23.853  34.803  1.00  0.00           H  
ATOM   3004  CA  ALA A1567      77.154 -24.374  36.736  1.00  0.00           C  
ATOM   3005  HA  ALA A1567      77.331 -25.349  37.189  1.00  0.00           H  
ATOM   3006  CB  ALA A1567      78.242 -23.419  37.227  1.00  0.00           C  
ATOM   3007  HB1 ALA A1567      79.226 -23.782  36.929  1.00  0.00           H  
ATOM   3008  HB2 ALA A1567      78.086 -22.430  36.797  1.00  0.00           H  
ATOM   3009  HB3 ALA A1567      78.208 -23.348  38.314  1.00  0.00           H  
ATOM   3010  C   ALA A1567      75.742 -23.934  37.142  1.00  0.00           C  
ATOM   3011  O   ALA A1567      75.159 -24.521  38.053  1.00  0.00           O  
ATOM   3012  N   ARG A1568      75.149 -22.972  36.422  1.00  0.00           N  
ATOM   3013  H   ARG A1568      75.702 -22.524  35.706  1.00  0.00           H  
ATOM   3014  CA  ARG A1568      73.747 -22.570  36.565  1.00  0.00           C  
ATOM   3015  HA  ARG A1568      73.559 -22.272  37.597  1.00  0.00           H  
ATOM   3016  CB  ARG A1568      73.452 -21.378  35.640  1.00  0.00           C  
ATOM   3017  HB2 ARG A1568      72.376 -21.205  35.627  1.00  0.00           H  
ATOM   3018  HB3 ARG A1568      73.748 -21.642  34.625  1.00  0.00           H  
ATOM   3019  CG  ARG A1568      74.135 -20.061  36.037  1.00  0.00           C  
ATOM   3020  HG2 ARG A1568      73.625 -19.650  36.908  1.00  0.00           H  
ATOM   3021  HG3 ARG A1568      75.178 -20.237  36.298  1.00  0.00           H  
ATOM   3022  CD  ARG A1568      74.077 -19.055  34.881  1.00  0.00           C  
ATOM   3023  HD2 ARG A1568      74.675 -19.444  34.057  1.00  0.00           H  
ATOM   3024  HD3 ARG A1568      73.044 -18.961  34.546  1.00  0.00           H  
ATOM   3025  NE  ARG A1568      74.574 -17.724  35.253  1.00  0.00           N  
ATOM   3026  HE  ARG A1568      74.530 -17.460  36.227  1.00  0.00           H  
ATOM   3027  CZ  ARG A1568      75.032 -16.785  34.426  1.00  0.00           C  
ATOM   3028  NH1 ARG A1568      75.169 -16.929  33.121  1.00  0.00           N  
ATOM   3029 HH11 ARG A1568      75.524 -16.140  32.599  1.00  0.00           H  
ATOM   3030 HH12 ARG A1568      74.979 -17.798  32.642  1.00  0.00           H  
ATOM   3031  NH2 ARG A1568      75.382 -15.606  34.900  1.00  0.00           N  
ATOM   3032 HH21 ARG A1568      75.304 -15.384  35.882  1.00  0.00           H  
ATOM   3033 HH22 ARG A1568      75.794 -14.963  34.239  1.00  0.00           H  
ATOM   3034  C   ARG A1568      72.780 -23.726  36.287  1.00  0.00           C  
ATOM   3035  O   ARG A1568      71.807 -23.892  37.017  1.00  0.00           O  
ATOM   3036  N   ASP A1569      73.066 -24.549  35.276  1.00  0.00           N  
ATOM   3037  H   ASP A1569      73.836 -24.287  34.678  1.00  0.00           H  
ATOM   3038  CA  ASP A1569      72.289 -25.718  34.867  1.00  0.00           C  
ATOM   3039  HA  ASP A1569      71.254 -25.415  34.707  1.00  0.00           H  
ATOM   3040  CB  ASP A1569      72.862 -26.188  33.526  1.00  0.00           C  
ATOM   3041  HB2 ASP A1569      72.791 -25.374  32.804  1.00  0.00           H  
ATOM   3042  HB3 ASP A1569      73.916 -26.433  33.658  1.00  0.00           H  
ATOM   3043  CG  ASP A1569      72.163 -27.407  32.937  1.00  0.00           C  
ATOM   3044  OD1 ASP A1569      71.004 -27.269  32.490  1.00  0.00           O  
ATOM   3045  OD2 ASP A1569      72.775 -28.499  32.916  1.00  0.00           O  
ATOM   3046  C   ASP A1569      72.272 -26.854  35.898  1.00  0.00           C  
ATOM   3047  O   ASP A1569      71.270 -27.559  36.017  1.00  0.00           O  
ATOM   3048  N   LEU A1570      73.351 -27.019  36.673  1.00  0.00           N  
ATOM   3049  H   LEU A1570      74.154 -26.441  36.470  1.00  0.00           H  
ATOM   3050  CA  LEU A1570      73.490 -28.043  37.706  1.00  0.00           C  
ATOM   3051  HA  LEU A1570      72.896 -28.911  37.419  1.00  0.00           H  
ATOM   3052  CB  LEU A1570      74.965 -28.462  37.790  1.00  0.00           C  
ATOM   3053  HB2 LEU A1570      75.570 -27.563  37.905  1.00  0.00           H  
ATOM   3054  HB3 LEU A1570      75.107 -29.069  38.684  1.00  0.00           H  
ATOM   3055  CG  LEU A1570      75.480 -29.261  36.584  1.00  0.00           C  
ATOM   3056  HG  LEU A1570      75.263 -28.727  35.659  1.00  0.00           H  
ATOM   3057  CD1 LEU A1570      76.993 -29.443  36.692  1.00  0.00           C  
ATOM   3058 HD11 LEU A1570      77.366 -29.980  35.820  1.00  0.00           H  
ATOM   3059 HD12 LEU A1570      77.477 -28.466  36.733  1.00  0.00           H  
ATOM   3060 HD13 LEU A1570      77.244 -30.009  37.589  1.00  0.00           H  
ATOM   3061  CD2 LEU A1570      74.849 -30.652  36.495  1.00  0.00           C  
ATOM   3062 HD21 LEU A1570      75.329 -31.232  35.706  1.00  0.00           H  
ATOM   3063 HD22 LEU A1570      73.786 -30.567  36.268  1.00  0.00           H  
ATOM   3064 HD23 LEU A1570      74.976 -31.178  37.441  1.00  0.00           H  
ATOM   3065  C   LEU A1570      72.968 -27.621  39.084  1.00  0.00           C  
ATOM   3066  O   LEU A1570      72.537 -28.478  39.858  1.00  0.00           O  
ATOM   3067  N   LEU A1571      72.968 -26.324  39.410  1.00  0.00           N  
ATOM   3068  H   LEU A1571      73.348 -25.674  38.736  1.00  0.00           H  
ATOM   3069  CA  LEU A1571      72.645 -25.817  40.743  1.00  0.00           C  
ATOM   3070  HA  LEU A1571      73.302 -26.324  41.449  1.00  0.00           H  
ATOM   3071  CB  LEU A1571      72.946 -24.313  40.796  1.00  0.00           C  
ATOM   3072  HB2 LEU A1571      72.258 -23.824  41.486  1.00  0.00           H  
ATOM   3073  HB3 LEU A1571      72.771 -23.880  39.811  1.00  0.00           H  
ATOM   3074  CG  LEU A1571      74.377 -23.998  41.250  1.00  0.00           C  
ATOM   3075  HG  LEU A1571      75.078 -24.668  40.752  1.00  0.00           H  
ATOM   3076  CD1 LEU A1571      74.751 -22.560  40.900  1.00  0.00           C  
ATOM   3077 HD11 LEU A1571      74.036 -21.869  41.347  1.00  0.00           H  
ATOM   3078 HD12 LEU A1571      74.746 -22.436  39.817  1.00  0.00           H  
ATOM   3079 HD13 LEU A1571      75.750 -22.343  41.277  1.00  0.00           H  
ATOM   3080  CD2 LEU A1571      74.536 -24.149  42.762  1.00  0.00           C  
ATOM   3081 HD21 LEU A1571      73.848 -23.485  43.285  1.00  0.00           H  
ATOM   3082 HD22 LEU A1571      74.340 -25.179  43.059  1.00  0.00           H  
ATOM   3083 HD23 LEU A1571      75.559 -23.907  43.052  1.00  0.00           H  
ATOM   3084  C   LEU A1571      71.225 -26.124  41.237  1.00  0.00           C  
ATOM   3085  O   LEU A1571      70.997 -26.102  42.444  1.00  0.00           O  
ATOM   3086  N   ASP A1572      70.273 -26.475  40.366  1.00  0.00           N  
ATOM   3087  H   ASP A1572      70.509 -26.494  39.384  1.00  0.00           H  
ATOM   3088  CA  ASP A1572      68.937 -26.890  40.792  1.00  0.00           C  
ATOM   3089  HA  ASP A1572      68.525 -26.112  41.434  1.00  0.00           H  
ATOM   3090  CB  ASP A1572      68.031 -27.029  39.565  1.00  0.00           C  
ATOM   3091  HB2 ASP A1572      68.139 -26.144  38.939  1.00  0.00           H  
ATOM   3092  HB3 ASP A1572      68.346 -27.892  38.979  1.00  0.00           H  
ATOM   3093  CG  ASP A1572      66.559 -27.177  39.948  1.00  0.00           C  
ATOM   3094  OD1 ASP A1572      66.006 -28.297  39.892  1.00  0.00           O  
ATOM   3095  OD2 ASP A1572      65.906 -26.152  40.251  1.00  0.00           O  
ATOM   3096  C   ASP A1572      68.946 -28.190  41.606  1.00  0.00           C  
ATOM   3097  O   ASP A1572      68.113 -28.358  42.496  1.00  0.00           O  
ATOM   3098  N   ALA A1573      69.897 -29.095  41.348  1.00  0.00           N  
ATOM   3099  H   ALA A1573      70.594 -28.876  40.651  1.00  0.00           H  
ATOM   3100  CA  ALA A1573      70.046 -30.338  42.097  1.00  0.00           C  
ATOM   3101  HA  ALA A1573      69.057 -30.756  42.285  1.00  0.00           H  
ATOM   3102  CB  ALA A1573      70.819 -31.335  41.232  1.00  0.00           C  
ATOM   3103  HB1 ALA A1573      70.911 -32.284  41.761  1.00  0.00           H  
ATOM   3104  HB2 ALA A1573      70.287 -31.505  40.295  1.00  0.00           H  
ATOM   3105  HB3 ALA A1573      71.816 -30.952  41.014  1.00  0.00           H  
ATOM   3106  C   ALA A1573      70.711 -30.117  43.461  1.00  0.00           C  
ATOM   3107  O   ALA A1573      70.249 -30.653  44.467  1.00  0.00           O  
ATOM   3108  N   GLU A1574      71.743 -29.271  43.516  1.00  0.00           N  
ATOM   3109  H   GLU A1574      72.064 -28.865  42.649  1.00  0.00           H  
ATOM   3110  CA  GLU A1574      72.385 -28.829  44.752  1.00  0.00           C  
ATOM   3111  HA  GLU A1574      72.808 -29.686  45.276  1.00  0.00           H  
ATOM   3112  CB  GLU A1574      73.516 -27.869  44.367  1.00  0.00           C  
ATOM   3113  HB2 GLU A1574      74.175 -28.356  43.649  1.00  0.00           H  
ATOM   3114  HB3 GLU A1574      73.071 -27.013  43.859  1.00  0.00           H  
ATOM   3115  CG  GLU A1574      74.351 -27.326  45.530  1.00  0.00           C  
ATOM   3116  HG2 GLU A1574      74.949 -26.501  45.143  1.00  0.00           H  
ATOM   3117  HG3 GLU A1574      73.688 -26.912  46.289  1.00  0.00           H  
ATOM   3118  CD  GLU A1574      75.309 -28.337  46.158  1.00  0.00           C  
ATOM   3119  OE1 GLU A1574      75.914 -29.152  45.426  1.00  0.00           O  
ATOM   3120  OE2 GLU A1574      75.576 -28.232  47.374  1.00  0.00           O  
ATOM   3121  C   GLU A1574      71.374 -28.157  45.687  1.00  0.00           C  
ATOM   3122  O   GLU A1574      71.287 -28.481  46.868  1.00  0.00           O  
ATOM   3123  N   LEU A1575      70.515 -27.287  45.147  1.00  0.00           N  
ATOM   3124  H   LEU A1575      70.636 -27.051  44.173  1.00  0.00           H  
ATOM   3125  CA  LEU A1575      69.460 -26.600  45.884  1.00  0.00           C  
ATOM   3126  HA  LEU A1575      69.839 -26.393  46.885  1.00  0.00           H  
ATOM   3127  CB  LEU A1575      69.188 -25.251  45.203  1.00  0.00           C  
ATOM   3128  HB2 LEU A1575      68.365 -24.749  45.711  1.00  0.00           H  
ATOM   3129  HB3 LEU A1575      68.871 -25.450  44.179  1.00  0.00           H  
ATOM   3130  CG  LEU A1575      70.393 -24.297  45.179  1.00  0.00           C  
ATOM   3131  HG  LEU A1575      71.277 -24.810  44.800  1.00  0.00           H  
ATOM   3132  CD1 LEU A1575      70.111 -23.120  44.247  1.00  0.00           C  
ATOM   3133 HD11 LEU A1575      70.978 -22.459  44.221  1.00  0.00           H  
ATOM   3134 HD12 LEU A1575      69.934 -23.495  43.239  1.00  0.00           H  
ATOM   3135 HD13 LEU A1575      69.237 -22.566  44.590  1.00  0.00           H  
ATOM   3136  CD2 LEU A1575      70.720 -23.741  46.565  1.00  0.00           C  
ATOM   3137 HD21 LEU A1575      71.045 -24.548  47.221  1.00  0.00           H  
ATOM   3138 HD22 LEU A1575      69.845 -23.254  46.996  1.00  0.00           H  
ATOM   3139 HD23 LEU A1575      71.534 -23.019  46.490  1.00  0.00           H  
ATOM   3140  C   LEU A1575      68.205 -27.458  46.113  1.00  0.00           C  
ATOM   3141  O   LEU A1575      67.135 -26.920  46.395  1.00  0.00           O  
ATOM   3142  N   THR A1576      68.318 -28.790  46.026  1.00  0.00           N  
ATOM   3143  H   THR A1576      69.226 -29.147  45.766  1.00  0.00           H  
ATOM   3144  CA  THR A1576      67.238 -29.760  46.236  1.00  0.00           C  
ATOM   3145  HA  THR A1576      66.344 -29.216  46.541  1.00  0.00           H  
ATOM   3146  CB  THR A1576      66.890 -30.445  44.905  1.00  0.00           C  
ATOM   3147  HB  THR A1576      67.798 -30.813  44.429  1.00  0.00           H  
ATOM   3148  OG1 THR A1576      66.267 -29.515  44.047  1.00  0.00           O  
ATOM   3149  HG1 THR A1576      66.967 -29.023  43.612  1.00  0.00           H  
ATOM   3150  CG2 THR A1576      65.894 -31.602  44.972  1.00  0.00           C  
ATOM   3151 HG21 THR A1576      66.348 -32.453  45.480  1.00  0.00           H  
ATOM   3152 HG22 THR A1576      65.637 -31.912  43.959  1.00  0.00           H  
ATOM   3153 HG23 THR A1576      64.992 -31.290  45.500  1.00  0.00           H  
ATOM   3154  C   THR A1576      67.511 -30.771  47.357  1.00  0.00           C  
ATOM   3155  O   THR A1576      66.561 -31.384  47.853  1.00  0.00           O  
ATOM   3156  N   ALA A1577      68.754 -30.950  47.820  1.00  0.00           N  
ATOM   3157  H   ALA A1577      69.514 -30.409  47.433  1.00  0.00           H  
ATOM   3158  CA  ALA A1577      69.098 -31.914  48.863  1.00  0.00           C  
ATOM   3159  HA  ALA A1577      68.253 -32.011  49.544  1.00  0.00           H  
ATOM   3160  CB  ALA A1577      69.342 -33.274  48.204  1.00  0.00           C  
ATOM   3161  HB1 ALA A1577      68.457 -33.589  47.652  1.00  0.00           H  
ATOM   3162  HB2 ALA A1577      70.183 -33.201  47.515  1.00  0.00           H  
ATOM   3163  HB3 ALA A1577      69.571 -34.021  48.964  1.00  0.00           H  
ATOM   3164  C   ALA A1577      70.308 -31.507  49.715  1.00  0.00           C  
ATOM   3165  O   ALA A1577      71.233 -30.866  49.227  1.00  0.00           O  
ATOM   3166  N   MET A1578      70.322 -31.923  50.986  1.00  0.00           N  
ATOM   3167  H   MET A1578      69.548 -32.480  51.319  1.00  0.00           H  
ATOM   3168  CA  MET A1578      71.381 -31.660  51.959  1.00  0.00           C  
ATOM   3169  HA  MET A1578      72.293 -31.390  51.427  1.00  0.00           H  
ATOM   3170  CB  MET A1578      70.994 -30.492  52.878  1.00  0.00           C  
ATOM   3171  HB2 MET A1578      71.778 -30.383  53.628  1.00  0.00           H  
ATOM   3172  HB3 MET A1578      70.064 -30.717  53.399  1.00  0.00           H  
ATOM   3173  CG  MET A1578      70.861 -29.150  52.152  1.00  0.00           C  
ATOM   3174  HG2 MET A1578      71.663 -29.082  51.417  1.00  0.00           H  
ATOM   3175  HG3 MET A1578      71.013 -28.353  52.880  1.00  0.00           H  
ATOM   3176  SD  MET A1578      69.277 -28.832  51.325  1.00  0.00           S  
ATOM   3177  CE  MET A1578      69.857 -27.725  50.013  1.00  0.00           C  
ATOM   3178  HE1 MET A1578      70.242 -26.805  50.451  1.00  0.00           H  
ATOM   3179  HE2 MET A1578      70.648 -28.214  49.444  1.00  0.00           H  
ATOM   3180  HE3 MET A1578      69.036 -27.487  49.336  1.00  0.00           H  
ATOM   3181  C   MET A1578      71.679 -32.918  52.782  1.00  0.00           C  
ATOM   3182  O   MET A1578      70.770 -33.706  53.042  1.00  0.00           O  
ATOM   3183  N   ALA A1579      72.939 -33.118  53.187  1.00  0.00           N  
ATOM   3184  H   ALA A1579      73.644 -32.433  52.956  1.00  0.00           H  
ATOM   3185  CA  ALA A1579      73.382 -34.288  53.939  1.00  0.00           C  
ATOM   3186  HA  ALA A1579      72.589 -34.579  54.629  1.00  0.00           H  
ATOM   3187  CB  ALA A1579      73.613 -35.441  52.957  1.00  0.00           C  
ATOM   3188  HB1 ALA A1579      72.692 -35.667  52.421  1.00  0.00           H  
ATOM   3189  HB2 ALA A1579      74.390 -35.172  52.240  1.00  0.00           H  
ATOM   3190  HB3 ALA A1579      73.925 -36.334  53.499  1.00  0.00           H  
ATOM   3191  C   ALA A1579      74.652 -34.039  54.765  1.00  0.00           C  
ATOM   3192  O   ALA A1579      75.498 -33.224  54.398  1.00  0.00           O  
ATOM   3193  N   GLY A1580      74.808 -34.774  55.871  1.00  0.00           N  
ATOM   3194  H   GLY A1580      74.070 -35.428  56.086  1.00  0.00           H  
ATOM   3195  CA  GLY A1580      76.022 -34.876  56.681  1.00  0.00           C  
ATOM   3196  HA2 GLY A1580      76.860 -35.089  56.017  1.00  0.00           H  
ATOM   3197  HA3 GLY A1580      75.910 -35.724  57.356  1.00  0.00           H  
ATOM   3198  C   GLY A1580      76.416 -33.667  57.533  1.00  0.00           C  
ATOM   3199  O   GLY A1580      77.288 -33.792  58.393  1.00  0.00           O  
ATOM   3200  N   GLU A1581      75.807 -32.500  57.315  1.00  0.00           N  
ATOM   3201  H   GLU A1581      75.139 -32.451  56.559  1.00  0.00           H  
ATOM   3202  CA  GLU A1581      76.067 -31.250  58.023  1.00  0.00           C  
ATOM   3203  HA  GLU A1581      76.313 -31.473  59.061  1.00  0.00           H  
ATOM   3204  CB  GLU A1581      77.261 -30.530  57.389  1.00  0.00           C  
ATOM   3205  HB2 GLU A1581      77.522 -29.671  58.008  1.00  0.00           H  
ATOM   3206  HB3 GLU A1581      78.118 -31.204  57.388  1.00  0.00           H  
ATOM   3207  CG  GLU A1581      77.000 -30.041  55.962  1.00  0.00           C  
ATOM   3208  HG2 GLU A1581      76.232 -29.268  55.971  1.00  0.00           H  
ATOM   3209  HG3 GLU A1581      76.650 -30.864  55.337  1.00  0.00           H  
ATOM   3210  CD  GLU A1581      78.282 -29.470  55.373  1.00  0.00           C  
ATOM   3211  OE1 GLU A1581      79.101 -30.241  54.828  1.00  0.00           O  
ATOM   3212  OE2 GLU A1581      78.517 -28.252  55.526  1.00  0.00           O  
ATOM   3213  C   GLU A1581      74.841 -30.335  58.019  1.00  0.00           C  
ATOM   3214  O   GLU A1581      73.940 -30.505  57.198  1.00  0.00           O  
ATOM   3215  N   SER A1582      74.818 -29.332  58.903  1.00  0.00           N  
ATOM   3216  H   SER A1582      75.541 -29.298  59.607  1.00  0.00           H  
ATOM   3217  CA  SER A1582      73.622 -28.530  59.145  1.00  0.00           C  
ATOM   3218  HA  SER A1582      72.764 -29.202  59.132  1.00  0.00           H  
ATOM   3219  CB  SER A1582      73.686 -27.886  60.532  1.00  0.00           C  
ATOM   3220  HB2 SER A1582      74.393 -27.056  60.516  1.00  0.00           H  
ATOM   3221  HB3 SER A1582      72.699 -27.504  60.792  1.00  0.00           H  
ATOM   3222  OG  SER A1582      74.100 -28.812  61.514  1.00  0.00           O  
ATOM   3223  HG  SER A1582      73.477 -29.541  61.472  1.00  0.00           H  
ATOM   3224  C   SER A1582      73.323 -27.438  58.119  1.00  0.00           C  
ATOM   3225  O   SER A1582      72.162 -27.057  57.986  1.00  0.00           O  
ATOM   3226  N   TYR A1583      74.335 -26.880  57.442  1.00  0.00           N  
ATOM   3227  H   TYR A1583      75.253 -27.287  57.544  1.00  0.00           H  
ATOM   3228  CA  TYR A1583      74.148 -25.739  56.541  1.00  0.00           C  
ATOM   3229  HA  TYR A1583      73.275 -25.951  55.925  1.00  0.00           H  
ATOM   3230  CB  TYR A1583      73.832 -24.466  57.345  1.00  0.00           C  
ATOM   3231  HB2 TYR A1583      73.406 -23.749  56.643  1.00  0.00           H  
ATOM   3232  HB3 TYR A1583      73.045 -24.674  58.070  1.00  0.00           H  
ATOM   3233  CG  TYR A1583      74.957 -23.777  58.096  1.00  0.00           C  
ATOM   3234  CD1 TYR A1583      75.131 -22.388  57.957  1.00  0.00           C  
ATOM   3235  HD1 TYR A1583      74.498 -21.826  57.287  1.00  0.00           H  
ATOM   3236  CD2 TYR A1583      75.781 -24.486  58.987  1.00  0.00           C  
ATOM   3237  HD2 TYR A1583      75.656 -25.548  59.140  1.00  0.00           H  
ATOM   3238  CE1 TYR A1583      76.100 -21.708  58.713  1.00  0.00           C  
ATOM   3239  HE1 TYR A1583      76.212 -20.638  58.622  1.00  0.00           H  
ATOM   3240  CE2 TYR A1583      76.775 -23.820  59.718  1.00  0.00           C  
ATOM   3241  HE2 TYR A1583      77.420 -24.370  60.388  1.00  0.00           H  
ATOM   3242  CZ  TYR A1583      76.924 -22.422  59.608  1.00  0.00           C  
ATOM   3243  OH  TYR A1583      77.845 -21.776  60.373  1.00  0.00           O  
ATOM   3244  HH  TYR A1583      77.819 -20.824  60.252  1.00  0.00           H  
ATOM   3245  C   TYR A1583      75.294 -25.430  55.572  1.00  0.00           C  
ATOM   3246  O   TYR A1583      75.028 -24.996  54.452  1.00  0.00           O  
ATOM   3247  N   SER A1584      76.562 -25.610  55.957  1.00  0.00           N  
ATOM   3248  H   SER A1584      76.752 -25.988  56.875  1.00  0.00           H  
ATOM   3249  CA  SER A1584      77.674 -24.876  55.355  1.00  0.00           C  
ATOM   3250  HA  SER A1584      77.449 -23.815  55.455  1.00  0.00           H  
ATOM   3251  CB  SER A1584      78.974 -25.118  56.129  1.00  0.00           C  
ATOM   3252  HB2 SER A1584      79.662 -24.291  55.951  1.00  0.00           H  
ATOM   3253  HB3 SER A1584      79.450 -26.031  55.771  1.00  0.00           H  
ATOM   3254  OG  SER A1584      78.737 -25.251  57.518  1.00  0.00           O  
ATOM   3255  HG  SER A1584      78.675 -24.385  57.926  1.00  0.00           H  
ATOM   3256  C   SER A1584      77.876 -25.140  53.863  1.00  0.00           C  
ATOM   3257  O   SER A1584      78.053 -24.191  53.101  1.00  0.00           O  
ATOM   3258  N   ARG A1585      77.752 -26.388  53.394  1.00  0.00           N  
ATOM   3259  H   ARG A1585      77.740 -27.132  54.077  1.00  0.00           H  
ATOM   3260  CA  ARG A1585      77.757 -26.720  51.964  1.00  0.00           C  
ATOM   3261  HA  ARG A1585      78.706 -26.384  51.547  1.00  0.00           H  
ATOM   3262  CB  ARG A1585      77.657 -28.244  51.783  1.00  0.00           C  
ATOM   3263  HB2 ARG A1585      76.815 -28.613  52.368  1.00  0.00           H  
ATOM   3264  HB3 ARG A1585      78.561 -28.704  52.184  1.00  0.00           H  
ATOM   3265  CG  ARG A1585      77.462 -28.715  50.334  1.00  0.00           C  
ATOM   3266  HG2 ARG A1585      76.504 -28.348  49.966  1.00  0.00           H  
ATOM   3267  HG3 ARG A1585      77.412 -29.804  50.328  1.00  0.00           H  
ATOM   3268  CD  ARG A1585      78.571 -28.274  49.376  1.00  0.00           C  
ATOM   3269  HD2 ARG A1585      78.730 -27.200  49.474  1.00  0.00           H  
ATOM   3270  HD3 ARG A1585      79.491 -28.791  49.650  1.00  0.00           H  
ATOM   3271  NE  ARG A1585      78.225 -28.558  47.980  1.00  0.00           N  
ATOM   3272  HE  ARG A1585      77.246 -28.684  47.766  1.00  0.00           H  
ATOM   3273  CZ  ARG A1585      79.026 -28.462  46.923  1.00  0.00           C  
ATOM   3274  NH1 ARG A1585      80.290 -28.097  47.047  1.00  0.00           N  
ATOM   3275 HH11 ARG A1585      80.833 -27.954  46.207  1.00  0.00           H  
ATOM   3276 HH12 ARG A1585      80.640 -27.827  47.955  1.00  0.00           H  
ATOM   3277  NH2 ARG A1585      78.590 -28.712  45.705  1.00  0.00           N  
ATOM   3278 HH21 ARG A1585      79.233 -28.649  44.928  1.00  0.00           H  
ATOM   3279 HH22 ARG A1585      77.623 -28.963  45.559  1.00  0.00           H  
ATOM   3280  C   ARG A1585      76.672 -25.990  51.168  1.00  0.00           C  
ATOM   3281  O   ARG A1585      76.973 -25.401  50.133  1.00  0.00           O  
ATOM   3282  N   ALA A1586      75.433 -25.979  51.660  1.00  0.00           N  
ATOM   3283  H   ALA A1586      75.275 -26.393  52.567  1.00  0.00           H  
ATOM   3284  CA  ALA A1586      74.300 -25.364  50.981  1.00  0.00           C  
ATOM   3285  HA  ALA A1586      74.339 -25.639  49.927  1.00  0.00           H  
ATOM   3286  CB  ALA A1586      73.024 -25.970  51.566  1.00  0.00           C  
ATOM   3287  HB1 ALA A1586      72.162 -25.595  51.015  1.00  0.00           H  
ATOM   3288  HB2 ALA A1586      73.052 -27.055  51.469  1.00  0.00           H  
ATOM   3289  HB3 ALA A1586      72.925 -25.701  52.618  1.00  0.00           H  
ATOM   3290  C   ALA A1586      74.322 -23.829  51.043  1.00  0.00           C  
ATOM   3291  O   ALA A1586      73.829 -23.159  50.135  1.00  0.00           O  
ATOM   3292  N   TYR A1587      75.007 -23.258  52.039  1.00  0.00           N  
ATOM   3293  H   TYR A1587      75.290 -23.845  52.810  1.00  0.00           H  
ATOM   3294  CA  TYR A1587      75.430 -21.864  52.041  1.00  0.00           C  
ATOM   3295  HA  TYR A1587      74.572 -21.239  51.789  1.00  0.00           H  
ATOM   3296  CB  TYR A1587      75.899 -21.475  53.445  1.00  0.00           C  
ATOM   3297  HB2 TYR A1587      76.257 -22.351  53.985  1.00  0.00           H  
ATOM   3298  HB3 TYR A1587      76.741 -20.788  53.358  1.00  0.00           H  
ATOM   3299  CG  TYR A1587      74.814 -20.802  54.256  1.00  0.00           C  
ATOM   3300  CD1 TYR A1587      73.668 -21.516  54.647  1.00  0.00           C  
ATOM   3301  HD1 TYR A1587      73.564 -22.560  54.389  1.00  0.00           H  
ATOM   3302  CD2 TYR A1587      74.927 -19.433  54.551  1.00  0.00           C  
ATOM   3303  HD2 TYR A1587      75.799 -18.879  54.239  1.00  0.00           H  
ATOM   3304  CE1 TYR A1587      72.633 -20.865  55.339  1.00  0.00           C  
ATOM   3305  HE1 TYR A1587      71.738 -21.402  55.614  1.00  0.00           H  
ATOM   3306  CE2 TYR A1587      73.889 -18.775  55.228  1.00  0.00           C  
ATOM   3307  HE2 TYR A1587      73.971 -17.718  55.433  1.00  0.00           H  
ATOM   3308  CZ  TYR A1587      72.738 -19.488  55.620  1.00  0.00           C  
ATOM   3309  OH  TYR A1587      71.722 -18.817  56.227  1.00  0.00           O  
ATOM   3310  HH  TYR A1587      71.872 -17.881  56.073  1.00  0.00           H  
ATOM   3311  C   TYR A1587      76.496 -21.587  50.979  1.00  0.00           C  
ATOM   3312  O   TYR A1587      76.396 -20.603  50.248  1.00  0.00           O  
ATOM   3313  N   GLY A1588      77.464 -22.490  50.791  1.00  0.00           N  
ATOM   3314  H   GLY A1588      77.535 -23.253  51.449  1.00  0.00           H  
ATOM   3315  CA  GLY A1588      78.421 -22.439  49.689  1.00  0.00           C  
ATOM   3316  HA2 GLY A1588      79.055 -23.324  49.742  1.00  0.00           H  
ATOM   3317  HA3 GLY A1588      79.047 -21.554  49.800  1.00  0.00           H  
ATOM   3318  C   GLY A1588      77.766 -22.406  48.307  1.00  0.00           C  
ATOM   3319  O   GLY A1588      78.228 -21.682  47.425  1.00  0.00           O  
ATOM   3320  N   ALA A1589      76.639 -23.097  48.117  1.00  0.00           N  
ATOM   3321  H   ALA A1589      76.345 -23.736  48.842  1.00  0.00           H  
ATOM   3322  CA  ALA A1589      75.817 -22.975  46.920  1.00  0.00           C  
ATOM   3323  HA  ALA A1589      76.453 -23.135  46.050  1.00  0.00           H  
ATOM   3324  CB  ALA A1589      74.765 -24.085  46.928  1.00  0.00           C  
ATOM   3325  HB1 ALA A1589      74.032 -23.919  47.718  1.00  0.00           H  
ATOM   3326  HB2 ALA A1589      74.247 -24.104  45.969  1.00  0.00           H  
ATOM   3327  HB3 ALA A1589      75.248 -25.049  47.089  1.00  0.00           H  
ATOM   3328  C   ALA A1589      75.196 -21.579  46.780  1.00  0.00           C  
ATOM   3329  O   ALA A1589      75.306 -20.961  45.721  1.00  0.00           O  
ATOM   3330  N   MET A1590      74.641 -21.011  47.857  1.00  0.00           N  
ATOM   3331  H   MET A1590      74.592 -21.557  48.705  1.00  0.00           H  
ATOM   3332  CA  MET A1590      74.103 -19.650  47.877  1.00  0.00           C  
ATOM   3333  HA  MET A1590      73.391 -19.560  47.056  1.00  0.00           H  
ATOM   3334  CB  MET A1590      73.350 -19.409  49.190  1.00  0.00           C  
ATOM   3335  HB2 MET A1590      73.111 -18.349  49.276  1.00  0.00           H  
ATOM   3336  HB3 MET A1590      73.990 -19.667  50.033  1.00  0.00           H  
ATOM   3337  CG  MET A1590      72.051 -20.213  49.290  1.00  0.00           C  
ATOM   3338  HG2 MET A1590      71.632 -20.067  50.286  1.00  0.00           H  
ATOM   3339  HG3 MET A1590      72.287 -21.272  49.186  1.00  0.00           H  
ATOM   3340  SD  MET A1590      70.772 -19.802  48.070  1.00  0.00           S  
ATOM   3341  CE  MET A1590      70.323 -18.128  48.597  1.00  0.00           C  
ATOM   3342  HE1 MET A1590      69.512 -17.759  47.969  1.00  0.00           H  
ATOM   3343  HE2 MET A1590      71.178 -17.461  48.491  1.00  0.00           H  
ATOM   3344  HE3 MET A1590      69.998 -18.146  49.637  1.00  0.00           H  
ATOM   3345  C   MET A1590      75.153 -18.557  47.646  1.00  0.00           C  
ATOM   3346  O   MET A1590      74.812 -17.478  47.158  1.00  0.00           O  
ATOM   3347  N   VAL A1591      76.435 -18.812  47.929  1.00  0.00           N  
ATOM   3348  H   VAL A1591      76.627 -19.643  48.470  1.00  0.00           H  
ATOM   3349  CA  VAL A1591      77.559 -17.962  47.524  1.00  0.00           C  
ATOM   3350  HA  VAL A1591      77.253 -16.918  47.593  1.00  0.00           H  
ATOM   3351  CB  VAL A1591      78.752 -18.143  48.474  1.00  0.00           C  
ATOM   3352  HB  VAL A1591      79.040 -19.194  48.496  1.00  0.00           H  
ATOM   3353  CG1 VAL A1591      79.968 -17.315  48.049  1.00  0.00           C  
ATOM   3354 HG11 VAL A1591      80.755 -17.400  48.798  1.00  0.00           H  
ATOM   3355 HG12 VAL A1591      80.368 -17.679  47.103  1.00  0.00           H  
ATOM   3356 HG13 VAL A1591      79.692 -16.266  47.944  1.00  0.00           H  
ATOM   3357  CG2 VAL A1591      78.385 -17.699  49.891  1.00  0.00           C  
ATOM   3358 HG21 VAL A1591      78.108 -16.645  49.908  1.00  0.00           H  
ATOM   3359 HG22 VAL A1591      77.555 -18.288  50.282  1.00  0.00           H  
ATOM   3360 HG23 VAL A1591      79.233 -17.849  50.560  1.00  0.00           H  
ATOM   3361  C   VAL A1591      77.946 -18.202  46.064  1.00  0.00           C  
ATOM   3362  O   VAL A1591      78.186 -17.242  45.331  1.00  0.00           O  
ATOM   3363  N   SER A1592      77.930 -19.454  45.597  1.00  0.00           N  
ATOM   3364  H   SER A1592      77.707 -20.194  46.248  1.00  0.00           H  
ATOM   3365  CA  SER A1592      78.201 -19.817  44.206  1.00  0.00           C  
ATOM   3366  HA  SER A1592      79.213 -19.501  43.953  1.00  0.00           H  
ATOM   3367  CB  SER A1592      78.126 -21.332  44.003  1.00  0.00           C  
ATOM   3368  HB2 SER A1592      78.379 -21.561  42.968  1.00  0.00           H  
ATOM   3369  HB3 SER A1592      77.113 -21.688  44.188  1.00  0.00           H  
ATOM   3370  OG  SER A1592      79.027 -22.020  44.849  1.00  0.00           O  
ATOM   3371  HG  SER A1592      78.799 -21.840  45.764  1.00  0.00           H  
ATOM   3372  C   SER A1592      77.249 -19.137  43.222  1.00  0.00           C  
ATOM   3373  O   SER A1592      77.698 -18.597  42.213  1.00  0.00           O  
ATOM   3374  N   CYS A1593      75.960 -19.041  43.565  1.00  0.00           N  
ATOM   3375  H   CYS A1593      75.644 -19.577  44.361  1.00  0.00           H  
ATOM   3376  CA  CYS A1593      74.944 -18.306  42.816  1.00  0.00           C  
ATOM   3377  HA  CYS A1593      74.838 -18.751  41.827  1.00  0.00           H  
ATOM   3378  CB  CYS A1593      73.611 -18.444  43.559  1.00  0.00           C  
ATOM   3379  HB2 CYS A1593      72.867 -17.798  43.093  1.00  0.00           H  
ATOM   3380  HB3 CYS A1593      73.733 -18.144  44.599  1.00  0.00           H  
ATOM   3381  SG  CYS A1593      73.026 -20.157  43.477  1.00  0.00           S  
ATOM   3382  HG  CYS A1593      71.944 -20.013  44.247  1.00  0.00           H  
ATOM   3383  C   CYS A1593      75.256 -16.819  42.600  1.00  0.00           C  
ATOM   3384  O   CYS A1593      74.697 -16.203  41.693  1.00  0.00           O  
ATOM   3385  N   HIS A1594      76.143 -16.233  43.412  1.00  0.00           N  
ATOM   3386  H   HIS A1594      76.569 -16.799  44.131  1.00  0.00           H  
ATOM   3387  CA  HIS A1594      76.633 -14.867  43.268  1.00  0.00           C  
ATOM   3388  HA  HIS A1594      75.889 -14.275  42.734  1.00  0.00           H  
ATOM   3389  ND1 HIS A1594      75.433 -12.092  44.498  1.00  0.00           N  
ATOM   3390  HD1 HIS A1594      74.572 -12.478  44.138  1.00  0.00           H  
ATOM   3391  CG  HIS A1594      76.602 -12.779  44.768  1.00  0.00           C  
ATOM   3392  CB  HIS A1594      76.806 -14.269  44.668  1.00  0.00           C  
ATOM   3393  HB2 HIS A1594      76.076 -14.731  45.332  1.00  0.00           H  
ATOM   3394  HB3 HIS A1594      77.792 -14.520  45.060  1.00  0.00           H  
ATOM   3395  NE2 HIS A1594      76.803 -10.653  45.447  1.00  0.00           N  
ATOM   3396  CD2 HIS A1594      77.464 -11.880  45.345  1.00  0.00           C  
ATOM   3397  HD2 HIS A1594      78.450 -12.101  45.726  1.00  0.00           H  
ATOM   3398  CE1 HIS A1594      75.591 -10.822  44.905  1.00  0.00           C  
ATOM   3399  HE1 HIS A1594      74.832 -10.056  44.851  1.00  0.00           H  
ATOM   3400  C   HIS A1594      77.928 -14.825  42.453  1.00  0.00           C  
ATOM   3401  O   HIS A1594      78.001 -14.121  41.446  1.00  0.00           O  
ATOM   3402  N   MET A1595      78.918 -15.646  42.822  1.00  0.00           N  
ATOM   3403  H   MET A1595      78.771 -16.230  43.633  1.00  0.00           H  
ATOM   3404  CA  MET A1595      80.223 -15.692  42.167  1.00  0.00           C  
ATOM   3405  HA  MET A1595      80.687 -14.708  42.238  1.00  0.00           H  
ATOM   3406  CB  MET A1595      81.141 -16.713  42.847  1.00  0.00           C  
ATOM   3407  HB2 MET A1595      82.058 -16.794  42.263  1.00  0.00           H  
ATOM   3408  HB3 MET A1595      80.652 -17.687  42.858  1.00  0.00           H  
ATOM   3409  CG  MET A1595      81.529 -16.313  44.270  1.00  0.00           C  
ATOM   3410  HG2 MET A1595      80.650 -16.377  44.911  1.00  0.00           H  
ATOM   3411  HG3 MET A1595      81.861 -15.275  44.247  1.00  0.00           H  
ATOM   3412  SD  MET A1595      82.865 -17.288  45.013  1.00  0.00           S  
ATOM   3413  CE  MET A1595      82.214 -18.975  44.875  1.00  0.00           C  
ATOM   3414  HE1 MET A1595      81.225 -19.031  45.330  1.00  0.00           H  
ATOM   3415  HE2 MET A1595      82.886 -19.663  45.388  1.00  0.00           H  
ATOM   3416  HE3 MET A1595      82.152 -19.264  43.826  1.00  0.00           H  
ATOM   3417  C   MET A1595      80.140 -16.031  40.680  1.00  0.00           C  
ATOM   3418  O   MET A1595      80.882 -15.457  39.887  1.00  0.00           O  
ATOM   3419  N   LEU A1596      79.240 -16.930  40.272  1.00  0.00           N  
ATOM   3420  H   LEU A1596      78.672 -17.391  40.969  1.00  0.00           H  
ATOM   3421  CA  LEU A1596      79.091 -17.337  38.878  1.00  0.00           C  
ATOM   3422  HA  LEU A1596      80.064 -17.644  38.496  1.00  0.00           H  
ATOM   3423  CB  LEU A1596      78.118 -18.519  38.814  1.00  0.00           C  
ATOM   3424  HB2 LEU A1596      77.225 -18.264  39.385  1.00  0.00           H  
ATOM   3425  HB3 LEU A1596      77.808 -18.677  37.781  1.00  0.00           H  
ATOM   3426  CG  LEU A1596      78.712 -19.827  39.348  1.00  0.00           C  
ATOM   3427  HG  LEU A1596      79.218 -19.653  40.298  1.00  0.00           H  
ATOM   3428  CD1 LEU A1596      77.591 -20.837  39.583  1.00  0.00           C  
ATOM   3429 HD11 LEU A1596      76.876 -20.426  40.295  1.00  0.00           H  
ATOM   3430 HD12 LEU A1596      78.005 -21.754  40.001  1.00  0.00           H  
ATOM   3431 HD13 LEU A1596      77.076 -21.055  38.648  1.00  0.00           H  
ATOM   3432  CD2 LEU A1596      79.715 -20.422  38.361  1.00  0.00           C  
ATOM   3433 HD21 LEU A1596      80.566 -19.752  38.236  1.00  0.00           H  
ATOM   3434 HD22 LEU A1596      79.241 -20.562  37.390  1.00  0.00           H  
ATOM   3435 HD23 LEU A1596      80.075 -21.382  38.730  1.00  0.00           H  
ATOM   3436  C   LEU A1596      78.622 -16.200  37.968  1.00  0.00           C  
ATOM   3437  O   LEU A1596      79.112 -16.071  36.849  1.00  0.00           O  
ATOM   3438  N   SER A1597      77.709 -15.350  38.445  1.00  0.00           N  
ATOM   3439  H   SER A1597      77.379 -15.477  39.391  1.00  0.00           H  
ATOM   3440  CA  SER A1597      77.223 -14.206  37.678  1.00  0.00           C  
ATOM   3441  HA  SER A1597      77.215 -14.466  36.620  1.00  0.00           H  
ATOM   3442  CB  SER A1597      75.787 -13.868  38.077  1.00  0.00           C  
ATOM   3443  HB2 SER A1597      75.740 -13.699  39.152  1.00  0.00           H  
ATOM   3444  HB3 SER A1597      75.471 -12.961  37.560  1.00  0.00           H  
ATOM   3445  OG  SER A1597      74.928 -14.933  37.721  1.00  0.00           O  
ATOM   3446  HG  SER A1597      74.240 -14.968  38.390  1.00  0.00           H  
ATOM   3447  C   SER A1597      78.127 -12.983  37.804  1.00  0.00           C  
ATOM   3448  O   SER A1597      78.226 -12.209  36.856  1.00  0.00           O  
ATOM   3449  N   GLU A1598      78.853 -12.824  38.915  1.00  0.00           N  
ATOM   3450  H   GLU A1598      78.704 -13.439  39.702  1.00  0.00           H  
ATOM   3451  CA  GLU A1598      79.878 -11.791  39.016  1.00  0.00           C  
ATOM   3452  HA  GLU A1598      79.467 -10.882  38.578  1.00  0.00           H  
ATOM   3453  CB  GLU A1598      80.170 -11.484  40.489  1.00  0.00           C  
ATOM   3454  HB2 GLU A1598      80.700 -12.317  40.951  1.00  0.00           H  
ATOM   3455  HB3 GLU A1598      79.221 -11.344  41.006  1.00  0.00           H  
ATOM   3456  CG  GLU A1598      80.988 -10.199  40.626  1.00  0.00           C  
ATOM   3457  HG2 GLU A1598      82.021 -10.394  40.336  1.00  0.00           H  
ATOM   3458  HG3 GLU A1598      80.587  -9.449  39.944  1.00  0.00           H  
ATOM   3459  CD  GLU A1598      80.950  -9.639  42.044  1.00  0.00           C  
ATOM   3460  OE1 GLU A1598      80.079  -8.791  42.344  1.00  0.00           O  
ATOM   3461  OE2 GLU A1598      81.844  -9.963  42.853  1.00  0.00           O  
ATOM   3462  C   GLU A1598      81.133 -12.127  38.203  1.00  0.00           C  
ATOM   3463  O   GLU A1598      81.790 -11.215  37.705  1.00  0.00           O  
ATOM   3464  N   LEU A1599      81.432 -13.407  37.951  1.00  0.00           N  
ATOM   3465  H   LEU A1599      80.920 -14.124  38.446  1.00  0.00           H  
ATOM   3466  CA  LEU A1599      82.477 -13.836  37.024  1.00  0.00           C  
ATOM   3467  HA  LEU A1599      83.400 -13.332  37.313  1.00  0.00           H  
ATOM   3468  CB  LEU A1599      82.687 -15.346  37.189  1.00  0.00           C  
ATOM   3469  HB2 LEU A1599      82.931 -15.550  38.231  1.00  0.00           H  
ATOM   3470  HB3 LEU A1599      81.748 -15.851  36.962  1.00  0.00           H  
ATOM   3471  CG  LEU A1599      83.783 -15.968  36.314  1.00  0.00           C  
ATOM   3472  HG  LEU A1599      83.551 -15.800  35.262  1.00  0.00           H  
ATOM   3473  CD1 LEU A1599      85.172 -15.402  36.593  1.00  0.00           C  
ATOM   3474 HD11 LEU A1599      85.207 -14.346  36.326  1.00  0.00           H  
ATOM   3475 HD12 LEU A1599      85.906 -15.937  35.990  1.00  0.00           H  
ATOM   3476 HD13 LEU A1599      85.421 -15.527  37.647  1.00  0.00           H  
ATOM   3477  CD2 LEU A1599      83.851 -17.474  36.567  1.00  0.00           C  
ATOM   3478 HD21 LEU A1599      84.130 -17.671  37.602  1.00  0.00           H  
ATOM   3479 HD22 LEU A1599      82.879 -17.926  36.367  1.00  0.00           H  
ATOM   3480 HD23 LEU A1599      84.589 -17.926  35.904  1.00  0.00           H  
ATOM   3481  C   LEU A1599      82.172 -13.440  35.575  1.00  0.00           C  
ATOM   3482  O   LEU A1599      83.070 -13.001  34.859  1.00  0.00           O  
ATOM   3483  N   GLU A1600      80.904 -13.484  35.157  1.00  0.00           N  
ATOM   3484  H   GLU A1600      80.211 -13.871  35.781  1.00  0.00           H  
ATOM   3485  CA  GLU A1600      80.444 -12.943  33.878  1.00  0.00           C  
ATOM   3486  HA  GLU A1600      81.060 -13.358  33.080  1.00  0.00           H  
ATOM   3487  CB  GLU A1600      79.010 -13.433  33.633  1.00  0.00           C  
ATOM   3488  HB2 GLU A1600      79.044 -14.519  33.546  1.00  0.00           H  
ATOM   3489  HB3 GLU A1600      78.383 -13.187  34.490  1.00  0.00           H  
ATOM   3490  CG  GLU A1600      78.343 -12.867  32.375  1.00  0.00           C  
ATOM   3491  HG2 GLU A1600      79.073 -12.848  31.565  1.00  0.00           H  
ATOM   3492  HG3 GLU A1600      78.042 -11.837  32.568  1.00  0.00           H  
ATOM   3493  CD  GLU A1600      77.121 -13.668  31.917  1.00  0.00           C  
ATOM   3494  OE1 GLU A1600      76.426 -14.306  32.740  1.00  0.00           O  
ATOM   3495  OE2 GLU A1600      76.829 -13.648  30.698  1.00  0.00           O  
ATOM   3496  C   GLU A1600      80.599 -11.417  33.796  1.00  0.00           C  
ATOM   3497  O   GLU A1600      80.743 -10.853  32.711  1.00  0.00           O  
ATOM   3498  N   GLU A1601      80.662 -10.712  34.928  1.00  0.00           N  
ATOM   3499  H   GLU A1601      80.515 -11.206  35.797  1.00  0.00           H  
ATOM   3500  CA  GLU A1601      80.977  -9.288  35.002  1.00  0.00           C  
ATOM   3501  HA  GLU A1601      80.689  -8.821  34.060  1.00  0.00           H  
ATOM   3502  CB  GLU A1601      80.127  -8.616  36.085  1.00  0.00           C  
ATOM   3503  HB2 GLU A1601      80.480  -7.597  36.241  1.00  0.00           H  
ATOM   3504  HB3 GLU A1601      80.221  -9.166  37.021  1.00  0.00           H  
ATOM   3505  CG  GLU A1601      78.666  -8.566  35.629  1.00  0.00           C  
ATOM   3506  HG2 GLU A1601      78.327  -9.566  35.358  1.00  0.00           H  
ATOM   3507  HG3 GLU A1601      78.610  -7.943  34.736  1.00  0.00           H  
ATOM   3508  CD  GLU A1601      77.706  -8.012  36.676  1.00  0.00           C  
ATOM   3509  OE1 GLU A1601      77.866  -8.314  37.878  1.00  0.00           O  
ATOM   3510  OE2 GLU A1601      76.749  -7.311  36.275  1.00  0.00           O  
ATOM   3511  C   GLU A1601      82.476  -9.002  35.135  1.00  0.00           C  
ATOM   3512  O   GLU A1601      82.940  -7.992  34.610  1.00  0.00           O  
ATOM   3513  N   VAL A1602      83.279  -9.914  35.692  1.00  0.00           N  
ATOM   3514  H   VAL A1602      82.837 -10.683  36.176  1.00  0.00           H  
ATOM   3515  CA  VAL A1602      84.741  -9.897  35.592  1.00  0.00           C  
ATOM   3516  HA  VAL A1602      85.098  -8.911  35.888  1.00  0.00           H  
ATOM   3517  CB  VAL A1602      85.371 -10.929  36.540  1.00  0.00           C  
ATOM   3518  HB  VAL A1602      84.856 -11.883  36.425  1.00  0.00           H  
ATOM   3519  CG1 VAL A1602      86.859 -11.174  36.281  1.00  0.00           C  
ATOM   3520 HG11 VAL A1602      87.402 -10.229  36.303  1.00  0.00           H  
ATOM   3521 HG12 VAL A1602      87.265 -11.843  37.040  1.00  0.00           H  
ATOM   3522 HG13 VAL A1602      86.996 -11.642  35.306  1.00  0.00           H  
ATOM   3523  CG2 VAL A1602      85.242 -10.475  37.996  1.00  0.00           C  
ATOM   3524 HG21 VAL A1602      85.792  -9.547  38.150  1.00  0.00           H  
ATOM   3525 HG22 VAL A1602      85.649 -11.238  38.660  1.00  0.00           H  
ATOM   3526 HG23 VAL A1602      84.194 -10.322  38.253  1.00  0.00           H  
ATOM   3527  C   VAL A1602      85.195 -10.102  34.146  1.00  0.00           C  
ATOM   3528  O   VAL A1602      86.109  -9.414  33.694  1.00  0.00           O  
ATOM   3529  N   ILE A1603      84.518 -10.963  33.380  1.00  0.00           N  
ATOM   3530  H   ILE A1603      83.826 -11.544  33.831  1.00  0.00           H  
ATOM   3531  CA  ILE A1603      84.724 -11.124  31.941  1.00  0.00           C  
ATOM   3532  HA  ILE A1603      85.778 -11.341  31.764  1.00  0.00           H  
ATOM   3533  CB  ILE A1603      83.905 -12.323  31.430  1.00  0.00           C  
ATOM   3534  HB  ILE A1603      82.897 -12.256  31.840  1.00  0.00           H  
ATOM   3535  CG1 ILE A1603      84.549 -13.632  31.919  1.00  0.00           C  
ATOM   3536 HG12 ILE A1603      85.472 -13.801  31.365  1.00  0.00           H  
ATOM   3537 HG13 ILE A1603      84.815 -13.540  32.972  1.00  0.00           H  
ATOM   3538  CG2 ILE A1603      83.788 -12.337  29.900  1.00  0.00           C  
ATOM   3539 HG21 ILE A1603      84.777 -12.305  29.443  1.00  0.00           H  
ATOM   3540 HG22 ILE A1603      83.261 -13.230  29.565  1.00  0.00           H  
ATOM   3541 HG23 ILE A1603      83.210 -11.479  29.558  1.00  0.00           H  
ATOM   3542  CD1 ILE A1603      83.668 -14.876  31.789  1.00  0.00           C  
ATOM   3543 HD11 ILE A1603      83.487 -15.116  30.742  1.00  0.00           H  
ATOM   3544 HD12 ILE A1603      82.717 -14.716  32.298  1.00  0.00           H  
ATOM   3545 HD13 ILE A1603      84.173 -15.722  32.256  1.00  0.00           H  
ATOM   3546  C   ILE A1603      84.422  -9.823  31.192  1.00  0.00           C  
ATOM   3547  O   ILE A1603      85.215  -9.402  30.350  1.00  0.00           O  
ATOM   3548  N   GLN A1604      83.333  -9.128  31.538  1.00  0.00           N  
ATOM   3549  H   GLN A1604      82.706  -9.526  32.223  1.00  0.00           H  
ATOM   3550  CA  GLN A1604      83.045  -7.803  30.995  1.00  0.00           C  
ATOM   3551  HA  GLN A1604      83.075  -7.862  29.907  1.00  0.00           H  
ATOM   3552  CB  GLN A1604      81.642  -7.345  31.404  1.00  0.00           C  
ATOM   3553  HB2 GLN A1604      81.529  -7.446  32.484  1.00  0.00           H  
ATOM   3554  HB3 GLN A1604      81.531  -6.290  31.154  1.00  0.00           H  
ATOM   3555  CG  GLN A1604      80.524  -8.109  30.690  1.00  0.00           C  
ATOM   3556  HG2 GLN A1604      80.457  -7.772  29.656  1.00  0.00           H  
ATOM   3557  HG3 GLN A1604      80.750  -9.175  30.682  1.00  0.00           H  
ATOM   3558  CD  GLN A1604      79.180  -7.895  31.376  1.00  0.00           C  
ATOM   3559  OE1 GLN A1604      78.513  -6.876  31.214  1.00  0.00           O  
ATOM   3560  NE2 GLN A1604      78.726  -8.849  32.174  1.00  0.00           N  
ATOM   3561 HE21 GLN A1604      79.289  -9.674  32.325  1.00  0.00           H  
ATOM   3562 HE22 GLN A1604      77.863  -8.700  32.677  1.00  0.00           H  
ATOM   3563  C   GLN A1604      84.096  -6.767  31.402  1.00  0.00           C  
ATOM   3564  O   GLN A1604      84.523  -5.987  30.556  1.00  0.00           O  
ATOM   3565  N   TYR A1605      84.579  -6.770  32.648  1.00  0.00           N  
ATOM   3566  H   TYR A1605      84.161  -7.394  33.323  1.00  0.00           H  
ATOM   3567  CA  TYR A1605      85.616  -5.853  33.111  1.00  0.00           C  
ATOM   3568  HA  TYR A1605      85.287  -4.834  32.906  1.00  0.00           H  
ATOM   3569  CB  TYR A1605      85.789  -6.006  34.625  1.00  0.00           C  
ATOM   3570  HB2 TYR A1605      86.291  -6.950  34.837  1.00  0.00           H  
ATOM   3571  HB3 TYR A1605      84.804  -6.060  35.088  1.00  0.00           H  
ATOM   3572  CG  TYR A1605      86.557  -4.880  35.285  1.00  0.00           C  
ATOM   3573  CD1 TYR A1605      87.959  -4.836  35.217  1.00  0.00           C  
ATOM   3574  HD1 TYR A1605      88.499  -5.614  34.698  1.00  0.00           H  
ATOM   3575  CD2 TYR A1605      85.864  -3.872  35.973  1.00  0.00           C  
ATOM   3576  HD2 TYR A1605      84.788  -3.915  36.050  1.00  0.00           H  
ATOM   3577  CE1 TYR A1605      88.667  -3.778  35.811  1.00  0.00           C  
ATOM   3578  HE1 TYR A1605      89.746  -3.752  35.761  1.00  0.00           H  
ATOM   3579  CE2 TYR A1605      86.560  -2.806  36.563  1.00  0.00           C  
ATOM   3580  HE2 TYR A1605      86.027  -2.026  37.086  1.00  0.00           H  
ATOM   3581  CZ  TYR A1605      87.965  -2.752  36.478  1.00  0.00           C  
ATOM   3582  OH  TYR A1605      88.635  -1.701  37.027  1.00  0.00           O  
ATOM   3583  HH  TYR A1605      89.587  -1.808  36.962  1.00  0.00           H  
ATOM   3584  C   TYR A1605      86.945  -6.067  32.383  1.00  0.00           C  
ATOM   3585  O   TYR A1605      87.629  -5.108  32.025  1.00  0.00           O  
ATOM   3586  N   LYS A1606      87.307  -7.324  32.103  1.00  0.00           N  
ATOM   3587  H   LYS A1606      86.724  -8.066  32.462  1.00  0.00           H  
ATOM   3588  CA  LYS A1606      88.503  -7.690  31.349  1.00  0.00           C  
ATOM   3589  HA  LYS A1606      89.370  -7.248  31.839  1.00  0.00           H  
ATOM   3590  CB  LYS A1606      88.642  -9.219  31.378  1.00  0.00           C  
ATOM   3591  HB2 LYS A1606      88.668  -9.551  32.416  1.00  0.00           H  
ATOM   3592  HB3 LYS A1606      87.759  -9.662  30.918  1.00  0.00           H  
ATOM   3593  CG  LYS A1606      89.872  -9.790  30.664  1.00  0.00           C  
ATOM   3594  HG2 LYS A1606      89.840  -9.521  29.608  1.00  0.00           H  
ATOM   3595  HG3 LYS A1606      89.820 -10.877  30.737  1.00  0.00           H  
ATOM   3596  CD  LYS A1606      91.209  -9.342  31.258  1.00  0.00           C  
ATOM   3597  HD2 LYS A1606      91.333  -8.268  31.120  1.00  0.00           H  
ATOM   3598  HD3 LYS A1606      91.229  -9.576  32.322  1.00  0.00           H  
ATOM   3599  CE  LYS A1606      92.337 -10.095  30.550  1.00  0.00           C  
ATOM   3600  HE2 LYS A1606      92.192 -11.167  30.688  1.00  0.00           H  
ATOM   3601  HE3 LYS A1606      92.290  -9.883  29.482  1.00  0.00           H  
ATOM   3602  NZ  LYS A1606      93.665  -9.719  31.070  1.00  0.00           N  
ATOM   3603  HZ1 LYS A1606      93.865  -8.753  30.853  1.00  0.00           H  
ATOM   3604  HZ2 LYS A1606      93.701  -9.839  32.072  1.00  0.00           H  
ATOM   3605  HZ3 LYS A1606      94.357 -10.319  30.644  1.00  0.00           H  
ATOM   3606  C   LYS A1606      88.475  -7.137  29.923  1.00  0.00           C  
ATOM   3607  O   LYS A1606      89.481  -6.585  29.482  1.00  0.00           O  
ATOM   3608  N   LEU A1607      87.337  -7.251  29.230  1.00  0.00           N  
ATOM   3609  H   LEU A1607      86.564  -7.712  29.689  1.00  0.00           H  
ATOM   3610  CA  LEU A1607      87.223  -7.000  27.795  1.00  0.00           C  
ATOM   3611  HA  LEU A1607      88.220  -7.009  27.353  1.00  0.00           H  
ATOM   3612  CB  LEU A1607      86.420  -8.148  27.171  1.00  0.00           C  
ATOM   3613  HB2 LEU A1607      86.280  -7.932  26.112  1.00  0.00           H  
ATOM   3614  HB3 LEU A1607      85.433  -8.169  27.634  1.00  0.00           H  
ATOM   3615  CG  LEU A1607      87.050  -9.541  27.297  1.00  0.00           C  
ATOM   3616  HG  LEU A1607      87.200  -9.790  28.347  1.00  0.00           H  
ATOM   3617  CD1 LEU A1607      86.111 -10.583  26.692  1.00  0.00           C  
ATOM   3618 HD11 LEU A1607      85.160 -10.567  27.224  1.00  0.00           H  
ATOM   3619 HD12 LEU A1607      86.552 -11.575  26.792  1.00  0.00           H  
ATOM   3620 HD13 LEU A1607      85.944 -10.370  25.637  1.00  0.00           H  
ATOM   3621  CD2 LEU A1607      88.395  -9.634  26.577  1.00  0.00           C  
ATOM   3622 HD21 LEU A1607      89.134  -9.007  27.075  1.00  0.00           H  
ATOM   3623 HD22 LEU A1607      88.289  -9.313  25.541  1.00  0.00           H  
ATOM   3624 HD23 LEU A1607      88.752 -10.664  26.593  1.00  0.00           H  
ATOM   3625  C   LEU A1607      86.629  -5.644  27.400  1.00  0.00           C  
ATOM   3626  O   LEU A1607      86.902  -5.178  26.297  1.00  0.00           O  
ATOM   3627  N   VAL A1608      85.834  -4.998  28.259  1.00  0.00           N  
ATOM   3628  H   VAL A1608      85.638  -5.437  29.146  1.00  0.00           H  
ATOM   3629  CA  VAL A1608      85.055  -3.800  27.933  1.00  0.00           C  
ATOM   3630  HA  VAL A1608      85.244  -3.519  26.897  1.00  0.00           H  
ATOM   3631  CB  VAL A1608      83.545  -4.079  28.012  1.00  0.00           C  
ATOM   3632  HB  VAL A1608      83.238  -4.188  29.052  1.00  0.00           H  
ATOM   3633  CG1 VAL A1608      82.745  -2.935  27.385  1.00  0.00           C  
ATOM   3634 HG11 VAL A1608      83.004  -2.832  26.331  1.00  0.00           H  
ATOM   3635 HG12 VAL A1608      82.974  -1.994  27.886  1.00  0.00           H  
ATOM   3636 HG13 VAL A1608      81.676  -3.130  27.473  1.00  0.00           H  
ATOM   3637  CG2 VAL A1608      83.139  -5.358  27.273  1.00  0.00           C  
ATOM   3638 HG21 VAL A1608      82.054  -5.463  27.273  1.00  0.00           H  
ATOM   3639 HG22 VAL A1608      83.496  -5.321  26.244  1.00  0.00           H  
ATOM   3640 HG23 VAL A1608      83.564  -6.229  27.771  1.00  0.00           H  
ATOM   3641  C   VAL A1608      85.490  -2.627  28.817  1.00  0.00           C  
ATOM   3642  O   VAL A1608      84.849  -2.351  29.834  1.00  0.00           O  
ATOM   3643  N   PRO A1609      86.609  -1.951  28.508  1.00  0.00           N  
ATOM   3644  CA  PRO A1609      87.193  -0.924  29.363  1.00  0.00           C  
ATOM   3645  HA  PRO A1609      87.473  -1.381  30.312  1.00  0.00           H  
ATOM   3646  CD  PRO A1609      87.411  -2.104  27.305  1.00  0.00           C  
ATOM   3647  HD2 PRO A1609      88.078  -2.958  27.419  1.00  0.00           H  
ATOM   3648  HD3 PRO A1609      86.800  -2.223  26.410  1.00  0.00           H  
ATOM   3649  CB  PRO A1609      88.471  -0.466  28.658  1.00  0.00           C  
ATOM   3650  HB2 PRO A1609      89.317  -1.042  29.033  1.00  0.00           H  
ATOM   3651  HB3 PRO A1609      88.658   0.600  28.788  1.00  0.00           H  
ATOM   3652  CG  PRO A1609      88.229  -0.821  27.194  1.00  0.00           C  
ATOM   3653  HG2 PRO A1609      87.630  -0.044  26.717  1.00  0.00           H  
ATOM   3654  HG3 PRO A1609      89.160  -0.979  26.651  1.00  0.00           H  
ATOM   3655  C   PRO A1609      86.257   0.247  29.670  1.00  0.00           C  
ATOM   3656  O   PRO A1609      86.272   0.759  30.787  1.00  0.00           O  
ATOM   3657  N   GLU A1610      85.381   0.628  28.738  1.00  0.00           N  
ATOM   3658  H   GLU A1610      85.373   0.123  27.864  1.00  0.00           H  
ATOM   3659  CA  GLU A1610      84.392   1.684  28.929  1.00  0.00           C  
ATOM   3660  HA  GLU A1610      84.896   2.527  29.401  1.00  0.00           H  
ATOM   3661  CB  GLU A1610      83.870   2.192  27.578  1.00  0.00           C  
ATOM   3662  HB2 GLU A1610      83.152   2.986  27.782  1.00  0.00           H  
ATOM   3663  HB3 GLU A1610      84.695   2.649  27.031  1.00  0.00           H  
ATOM   3664  CG  GLU A1610      83.187   1.163  26.669  1.00  0.00           C  
ATOM   3665  HG2 GLU A1610      82.580   0.486  27.270  1.00  0.00           H  
ATOM   3666  HG3 GLU A1610      82.510   1.700  26.004  1.00  0.00           H  
ATOM   3667  CD  GLU A1610      84.183   0.375  25.818  1.00  0.00           C  
ATOM   3668  OE1 GLU A1610      84.758  -0.607  26.333  1.00  0.00           O  
ATOM   3669  OE2 GLU A1610      84.417   0.752  24.648  1.00  0.00           O  
ATOM   3670  C   GLU A1610      83.254   1.305  29.884  1.00  0.00           C  
ATOM   3671  O   GLU A1610      82.596   2.186  30.435  1.00  0.00           O  
ATOM   3672  N   ARG A1611      83.043   0.011  30.159  1.00  0.00           N  
ATOM   3673  H   ARG A1611      83.647  -0.663  29.710  1.00  0.00           H  
ATOM   3674  CA  ARG A1611      82.035  -0.481  31.102  1.00  0.00           C  
ATOM   3675  HA  ARG A1611      81.233   0.256  31.140  1.00  0.00           H  
ATOM   3676  CB  ARG A1611      81.444  -1.785  30.548  1.00  0.00           C  
ATOM   3677  HB2 ARG A1611      82.190  -2.578  30.612  1.00  0.00           H  
ATOM   3678  HB3 ARG A1611      81.204  -1.624  29.497  1.00  0.00           H  
ATOM   3679  CG  ARG A1611      80.161  -2.241  31.248  1.00  0.00           C  
ATOM   3680  HG2 ARG A1611      80.399  -2.565  32.261  1.00  0.00           H  
ATOM   3681  HG3 ARG A1611      79.474  -1.397  31.306  1.00  0.00           H  
ATOM   3682  CD  ARG A1611      79.482  -3.404  30.515  1.00  0.00           C  
ATOM   3683  HD2 ARG A1611      79.168  -3.074  29.525  1.00  0.00           H  
ATOM   3684  HD3 ARG A1611      80.209  -4.205  30.387  1.00  0.00           H  
ATOM   3685  NE  ARG A1611      78.327  -3.932  31.259  1.00  0.00           N  
ATOM   3686  HE  ARG A1611      78.388  -4.889  31.575  1.00  0.00           H  
ATOM   3687  CZ  ARG A1611      77.178  -3.307  31.509  1.00  0.00           C  
ATOM   3688  NH1 ARG A1611      76.865  -2.135  30.988  1.00  0.00           N  
ATOM   3689 HH11 ARG A1611      75.980  -1.725  31.253  1.00  0.00           H  
ATOM   3690 HH12 ARG A1611      77.475  -1.694  30.314  1.00  0.00           H  
ATOM   3691  NH2 ARG A1611      76.265  -3.816  32.313  1.00  0.00           N  
ATOM   3692 HH21 ARG A1611      75.430  -3.273  32.479  1.00  0.00           H  
ATOM   3693 HH22 ARG A1611      76.419  -4.663  32.841  1.00  0.00           H  
ATOM   3694  C   ARG A1611      82.552  -0.594  32.539  1.00  0.00           C  
ATOM   3695  O   ARG A1611      81.757  -0.801  33.455  1.00  0.00           O  
ATOM   3696  N   ARG A1612      83.859  -0.422  32.773  1.00  0.00           N  
ATOM   3697  H   ARG A1612      84.443  -0.210  31.977  1.00  0.00           H  
ATOM   3698  CA  ARG A1612      84.511  -0.668  34.062  1.00  0.00           C  
ATOM   3699  HA  ARG A1612      84.331  -1.704  34.348  1.00  0.00           H  
ATOM   3700  CB  ARG A1612      86.025  -0.475  33.932  1.00  0.00           C  
ATOM   3701  HB2 ARG A1612      86.470  -0.468  34.927  1.00  0.00           H  
ATOM   3702  HB3 ARG A1612      86.236   0.485  33.461  1.00  0.00           H  
ATOM   3703  CG  ARG A1612      86.660  -1.610  33.126  1.00  0.00           C  
ATOM   3704  HG2 ARG A1612      86.455  -2.560  33.620  1.00  0.00           H  
ATOM   3705  HG3 ARG A1612      86.215  -1.647  32.131  1.00  0.00           H  
ATOM   3706  CD  ARG A1612      88.174  -1.431  32.999  1.00  0.00           C  
ATOM   3707  HD2 ARG A1612      88.611  -1.360  33.995  1.00  0.00           H  
ATOM   3708  HD3 ARG A1612      88.371  -0.506  32.458  1.00  0.00           H  
ATOM   3709  NE  ARG A1612      88.766  -2.569  32.285  1.00  0.00           N  
ATOM   3710  HE  ARG A1612      88.186  -3.388  32.172  1.00  0.00           H  
ATOM   3711  CZ  ARG A1612      89.979  -2.654  31.752  1.00  0.00           C  
ATOM   3712  NH1 ARG A1612      90.886  -1.708  31.915  1.00  0.00           N  
ATOM   3713 HH11 ARG A1612      90.674  -0.926  32.517  1.00  0.00           H  
ATOM   3714 HH12 ARG A1612      91.827  -1.815  31.563  1.00  0.00           H  
ATOM   3715  NH2 ARG A1612      90.295  -3.724  31.045  1.00  0.00           N  
ATOM   3716 HH21 ARG A1612      91.188  -3.783  30.578  1.00  0.00           H  
ATOM   3717 HH22 ARG A1612      89.603  -4.445  30.898  1.00  0.00           H  
ATOM   3718  C   ARG A1612      83.956   0.155  35.223  1.00  0.00           C  
ATOM   3719  O   ARG A1612      83.807  -0.395  36.310  1.00  0.00           O  
ATOM   3720  N   GLU A1613      83.583   1.419  35.016  1.00  0.00           N  
ATOM   3721  H   GLU A1613      83.748   1.820  34.104  1.00  0.00           H  
ATOM   3722  CA  GLU A1613      83.003   2.257  36.067  1.00  0.00           C  
ATOM   3723  HA  GLU A1613      83.628   2.168  36.955  1.00  0.00           H  
ATOM   3724  CB  GLU A1613      83.026   3.721  35.606  1.00  0.00           C  
ATOM   3725  HB2 GLU A1613      84.028   3.968  35.257  1.00  0.00           H  
ATOM   3726  HB3 GLU A1613      82.356   3.813  34.751  1.00  0.00           H  
ATOM   3727  CG  GLU A1613      82.610   4.774  36.643  1.00  0.00           C  
ATOM   3728  HG2 GLU A1613      81.653   4.496  37.084  1.00  0.00           H  
ATOM   3729  HG3 GLU A1613      82.454   5.712  36.110  1.00  0.00           H  
ATOM   3730  CD  GLU A1613      83.633   5.021  37.755  1.00  0.00           C  
ATOM   3731  OE1 GLU A1613      83.660   6.129  38.338  1.00  0.00           O  
ATOM   3732  OE2 GLU A1613      84.408   4.104  38.103  1.00  0.00           O  
ATOM   3733  C   GLU A1613      81.597   1.800  36.473  1.00  0.00           C  
ATOM   3734  O   GLU A1613      81.254   1.799  37.655  1.00  0.00           O  
ATOM   3735  N   ILE A1614      80.802   1.310  35.515  1.00  0.00           N  
ATOM   3736  H   ILE A1614      81.168   1.268  34.575  1.00  0.00           H  
ATOM   3737  CA  ILE A1614      79.478   0.739  35.763  1.00  0.00           C  
ATOM   3738  HA  ILE A1614      78.910   1.446  36.368  1.00  0.00           H  
ATOM   3739  CB  ILE A1614      78.710   0.521  34.447  1.00  0.00           C  
ATOM   3740  HB  ILE A1614      79.242  -0.224  33.855  1.00  0.00           H  
ATOM   3741  CG1 ILE A1614      78.626   1.816  33.621  1.00  0.00           C  
ATOM   3742 HG12 ILE A1614      78.081   2.572  34.188  1.00  0.00           H  
ATOM   3743 HG13 ILE A1614      79.630   2.197  33.438  1.00  0.00           H  
ATOM   3744  CG2 ILE A1614      77.304  -0.025  34.732  1.00  0.00           C  
ATOM   3745 HG21 ILE A1614      76.779  -0.241  33.802  1.00  0.00           H  
ATOM   3746 HG22 ILE A1614      77.356  -0.957  35.295  1.00  0.00           H  
ATOM   3747 HG23 ILE A1614      76.734   0.703  35.310  1.00  0.00           H  
ATOM   3748  CD1 ILE A1614      77.968   1.663  32.247  1.00  0.00           C  
ATOM   3749 HD11 ILE A1614      78.446   0.854  31.693  1.00  0.00           H  
ATOM   3750 HD12 ILE A1614      78.086   2.591  31.689  1.00  0.00           H  
ATOM   3751 HD13 ILE A1614      76.902   1.461  32.350  1.00  0.00           H  
ATOM   3752  C   ILE A1614      79.610  -0.560  36.561  1.00  0.00           C  
ATOM   3753  O   ILE A1614      78.879  -0.792  37.523  1.00  0.00           O  
ATOM   3754  N   ILE A1615      80.594  -1.396  36.220  1.00  0.00           N  
ATOM   3755  H   ILE A1615      81.161  -1.160  35.418  1.00  0.00           H  
ATOM   3756  CA  ILE A1615      80.889  -2.620  36.958  1.00  0.00           C  
ATOM   3757  HA  ILE A1615      79.957  -3.166  37.106  1.00  0.00           H  
ATOM   3758  CB  ILE A1615      81.820  -3.516  36.130  1.00  0.00           C  
ATOM   3759  HB  ILE A1615      82.703  -2.935  35.864  1.00  0.00           H  
ATOM   3760  CG1 ILE A1615      81.123  -3.982  34.841  1.00  0.00           C  
ATOM   3761 HG12 ILE A1615      80.550  -3.162  34.410  1.00  0.00           H  
ATOM   3762 HG13 ILE A1615      80.419  -4.781  35.073  1.00  0.00           H  
ATOM   3763  CG2 ILE A1615      82.258  -4.740  36.938  1.00  0.00           C  
ATOM   3764 HG21 ILE A1615      82.898  -4.431  37.765  1.00  0.00           H  
ATOM   3765 HG22 ILE A1615      82.827  -5.438  36.324  1.00  0.00           H  
ATOM   3766 HG23 ILE A1615      81.388  -5.260  37.340  1.00  0.00           H  
ATOM   3767  CD1 ILE A1615      82.097  -4.464  33.765  1.00  0.00           C  
ATOM   3768 HD11 ILE A1615      82.830  -3.687  33.546  1.00  0.00           H  
ATOM   3769 HD12 ILE A1615      82.610  -5.368  34.094  1.00  0.00           H  
ATOM   3770 HD13 ILE A1615      81.540  -4.689  32.856  1.00  0.00           H  
ATOM   3771  C   ILE A1615      81.424  -2.298  38.357  1.00  0.00           C  
ATOM   3772  O   ILE A1615      81.011  -2.938  39.322  1.00  0.00           O  
ATOM   3773  N   ARG A1616      82.247  -1.253  38.515  1.00  0.00           N  
ATOM   3774  H   ARG A1616      82.575  -0.783  37.684  1.00  0.00           H  
ATOM   3775  CA  ARG A1616      82.744  -0.793  39.810  1.00  0.00           C  
ATOM   3776  HA  ARG A1616      83.218  -1.644  40.298  1.00  0.00           H  
ATOM   3777  CB  ARG A1616      83.803   0.302  39.619  1.00  0.00           C  
ATOM   3778  HB2 ARG A1616      83.333   1.209  39.239  1.00  0.00           H  
ATOM   3779  HB3 ARG A1616      84.532  -0.041  38.885  1.00  0.00           H  
ATOM   3780  CG  ARG A1616      84.550   0.620  40.920  1.00  0.00           C  
ATOM   3781  HG2 ARG A1616      83.859   1.030  41.656  1.00  0.00           H  
ATOM   3782  HG3 ARG A1616      84.960  -0.308  41.319  1.00  0.00           H  
ATOM   3783  CD  ARG A1616      85.710   1.602  40.725  1.00  0.00           C  
ATOM   3784  HD2 ARG A1616      86.327   1.600  41.623  1.00  0.00           H  
ATOM   3785  HD3 ARG A1616      86.335   1.251  39.904  1.00  0.00           H  
ATOM   3786  NE  ARG A1616      85.251   2.966  40.431  1.00  0.00           N  
ATOM   3787  HE  ARG A1616      84.982   3.178  39.481  1.00  0.00           H  
ATOM   3788  CZ  ARG A1616      85.156   4.007  41.252  1.00  0.00           C  
ATOM   3789  NH1 ARG A1616      85.471   3.955  42.533  1.00  0.00           N  
ATOM   3790 HH11 ARG A1616      85.343   4.799  43.073  1.00  0.00           H  
ATOM   3791 HH12 ARG A1616      85.808   3.090  42.930  1.00  0.00           H  
ATOM   3792  NH2 ARG A1616      84.731   5.177  40.818  1.00  0.00           N  
ATOM   3793 HH21 ARG A1616      84.669   5.946  41.469  1.00  0.00           H  
ATOM   3794 HH22 ARG A1616      84.467   5.279  39.849  1.00  0.00           H  
ATOM   3795  C   ARG A1616      81.616  -0.353  40.741  1.00  0.00           C  
ATOM   3796  O   ARG A1616      81.648  -0.732  41.911  1.00  0.00           O  
ATOM   3797  N   GLN A1617      80.597   0.364  40.254  1.00  0.00           N  
ATOM   3798  H   GLN A1617      80.638   0.691  39.300  1.00  0.00           H  
ATOM   3799  CA  GLN A1617      79.451   0.694  41.097  1.00  0.00           C  
ATOM   3800  HA  GLN A1617      79.859   1.077  42.032  1.00  0.00           H  
ATOM   3801  CB  GLN A1617      78.584   1.833  40.540  1.00  0.00           C  
ATOM   3802  HB2 GLN A1617      77.975   2.191  41.370  1.00  0.00           H  
ATOM   3803  HB3 GLN A1617      79.226   2.658  40.229  1.00  0.00           H  
ATOM   3804  CG  GLN A1617      77.650   1.463  39.381  1.00  0.00           C  
ATOM   3805  HG2 GLN A1617      77.163   0.506  39.572  1.00  0.00           H  
ATOM   3806  HG3 GLN A1617      78.252   1.385  38.476  1.00  0.00           H  
ATOM   3807  CD  GLN A1617      76.531   2.465  39.114  1.00  0.00           C  
ATOM   3808  OE1 GLN A1617      76.292   2.882  37.988  1.00  0.00           O  
ATOM   3809  NE2 GLN A1617      75.733   2.838  40.106  1.00  0.00           N  
ATOM   3810 HE21 GLN A1617      75.875   2.494  41.045  1.00  0.00           H  
ATOM   3811 HE22 GLN A1617      75.007   3.503  39.879  1.00  0.00           H  
ATOM   3812  C   GLN A1617      78.633  -0.540  41.487  1.00  0.00           C  
ATOM   3813  O   GLN A1617      78.195  -0.622  42.630  1.00  0.00           O  
ATOM   3814  N   ILE A1618      78.471  -1.533  40.605  1.00  0.00           N  
ATOM   3815  H   ILE A1618      78.850  -1.412  39.677  1.00  0.00           H  
ATOM   3816  CA  ILE A1618      77.760  -2.778  40.904  1.00  0.00           C  
ATOM   3817  HA  ILE A1618      76.788  -2.532  41.331  1.00  0.00           H  
ATOM   3818  CB  ILE A1618      77.522  -3.570  39.606  1.00  0.00           C  
ATOM   3819  HB  ILE A1618      78.468  -3.645  39.068  1.00  0.00           H  
ATOM   3820  CG1 ILE A1618      76.506  -2.839  38.712  1.00  0.00           C  
ATOM   3821 HG12 ILE A1618      76.756  -1.779  38.661  1.00  0.00           H  
ATOM   3822 HG13 ILE A1618      75.513  -2.916  39.154  1.00  0.00           H  
ATOM   3823  CG2 ILE A1618      77.031  -4.995  39.889  1.00  0.00           C  
ATOM   3824 HG21 ILE A1618      76.866  -5.536  38.958  1.00  0.00           H  
ATOM   3825 HG22 ILE A1618      77.787  -5.553  40.442  1.00  0.00           H  
ATOM   3826 HG23 ILE A1618      76.105  -4.971  40.463  1.00  0.00           H  
ATOM   3827  CD1 ILE A1618      76.451  -3.356  37.272  1.00  0.00           C  
ATOM   3828 HD11 ILE A1618      76.059  -4.372  37.241  1.00  0.00           H  
ATOM   3829 HD12 ILE A1618      77.448  -3.335  36.830  1.00  0.00           H  
ATOM   3830 HD13 ILE A1618      75.793  -2.713  36.686  1.00  0.00           H  
ATOM   3831  C   ILE A1618      78.507  -3.592  41.966  1.00  0.00           C  
ATOM   3832  O   ILE A1618      77.913  -4.042  42.946  1.00  0.00           O  
ATOM   3833  N   TRP A1619      79.829  -3.725  41.823  1.00  0.00           N  
ATOM   3834  H   TRP A1619      80.251  -3.369  40.978  1.00  0.00           H  
ATOM   3835  CA  TRP A1619      80.696  -4.395  42.784  1.00  0.00           C  
ATOM   3836  HA  TRP A1619      80.325  -5.408  42.940  1.00  0.00           H  
ATOM   3837  CB  TRP A1619      82.110  -4.470  42.201  1.00  0.00           C  
ATOM   3838  HB2 TRP A1619      82.384  -3.483  41.829  1.00  0.00           H  
ATOM   3839  HB3 TRP A1619      82.808  -4.700  43.005  1.00  0.00           H  
ATOM   3840  CG  TRP A1619      82.344  -5.468  41.111  1.00  0.00           C  
ATOM   3841  CD2 TRP A1619      83.542  -5.629  40.294  1.00  0.00           C  
ATOM   3842  CD1 TRP A1619      81.482  -6.418  40.684  1.00  0.00           C  
ATOM   3843  HD1 TRP A1619      80.489  -6.587  41.073  1.00  0.00           H  
ATOM   3844  NE1 TRP A1619      82.058  -7.145  39.663  1.00  0.00           N  
ATOM   3845  HE1 TRP A1619      81.588  -7.903  39.190  1.00  0.00           H  
ATOM   3846  CE2 TRP A1619      83.328  -6.697  39.379  1.00  0.00           C  
ATOM   3847  CE3 TRP A1619      84.781  -4.963  40.220  1.00  0.00           C  
ATOM   3848  HE3 TRP A1619      84.977  -4.138  40.889  1.00  0.00           H  
ATOM   3849  CZ2 TRP A1619      84.279  -7.071  38.424  1.00  0.00           C  
ATOM   3850  HZ2 TRP A1619      84.055  -7.861  37.722  1.00  0.00           H  
ATOM   3851  CZ3 TRP A1619      85.749  -5.336  39.274  1.00  0.00           C  
ATOM   3852  HZ3 TRP A1619      86.686  -4.802  39.217  1.00  0.00           H  
ATOM   3853  CH2 TRP A1619      85.498  -6.382  38.375  1.00  0.00           C  
ATOM   3854  HH2 TRP A1619      86.235  -6.641  37.629  1.00  0.00           H  
ATOM   3855  C   TRP A1619      80.705  -3.730  44.160  1.00  0.00           C  
ATOM   3856  O   TRP A1619      80.869  -4.429  45.160  1.00  0.00           O  
ATOM   3857  N   TRP A1620      80.515  -2.409  44.230  1.00  0.00           N  
ATOM   3858  H   TRP A1620      80.460  -1.896  43.362  1.00  0.00           H  
ATOM   3859  CA  TRP A1620      80.342  -1.663  45.472  1.00  0.00           C  
ATOM   3860  HA  TRP A1620      81.051  -2.033  46.212  1.00  0.00           H  
ATOM   3861  CB  TRP A1620      80.664  -0.192  45.201  1.00  0.00           C  
ATOM   3862  HB2 TRP A1620      79.957   0.197  44.469  1.00  0.00           H  
ATOM   3863  HB3 TRP A1620      81.653  -0.139  44.746  1.00  0.00           H  
ATOM   3864  CG  TRP A1620      80.654   0.722  46.386  1.00  0.00           C  
ATOM   3865  CD2 TRP A1620      81.783   1.373  47.045  1.00  0.00           C  
ATOM   3866  CD1 TRP A1620      79.548   1.174  47.019  1.00  0.00           C  
ATOM   3867  HD1 TRP A1620      78.533   0.920  46.752  1.00  0.00           H  
ATOM   3868  NE1 TRP A1620      79.914   2.035  48.034  1.00  0.00           N  
ATOM   3869  HE1 TRP A1620      79.241   2.484  48.638  1.00  0.00           H  
ATOM   3870  CE2 TRP A1620      81.278   2.229  48.064  1.00  0.00           C  
ATOM   3871  CE3 TRP A1620      83.180   1.348  46.865  1.00  0.00           C  
ATOM   3872  HE3 TRP A1620      83.601   0.711  46.101  1.00  0.00           H  
ATOM   3873  CZ2 TRP A1620      82.111   3.042  48.844  1.00  0.00           C  
ATOM   3874  HZ2 TRP A1620      81.689   3.699  49.590  1.00  0.00           H  
ATOM   3875  CZ3 TRP A1620      84.025   2.156  47.641  1.00  0.00           C  
ATOM   3876  HZ3 TRP A1620      85.092   2.131  47.477  1.00  0.00           H  
ATOM   3877  CH2 TRP A1620      83.496   3.010  48.621  1.00  0.00           C  
ATOM   3878  HH2 TRP A1620      84.156   3.640  49.200  1.00  0.00           H  
ATOM   3879  C   TRP A1620      78.942  -1.841  46.063  1.00  0.00           C  
ATOM   3880  O   TRP A1620      78.807  -2.145  47.248  1.00  0.00           O  
ATOM   3881  N   GLU A1621      77.887  -1.702  45.254  1.00  0.00           N  
ATOM   3882  H   GLU A1621      78.055  -1.443  44.292  1.00  0.00           H  
ATOM   3883  CA  GLU A1621      76.499  -1.719  45.707  1.00  0.00           C  
ATOM   3884  HA  GLU A1621      76.417  -0.977  46.501  1.00  0.00           H  
ATOM   3885  CB  GLU A1621      75.567  -1.269  44.573  1.00  0.00           C  
ATOM   3886  HB2 GLU A1621      76.072  -0.529  43.952  1.00  0.00           H  
ATOM   3887  HB3 GLU A1621      75.344  -2.131  43.944  1.00  0.00           H  
ATOM   3888  CG  GLU A1621      74.255  -0.634  45.049  1.00  0.00           C  
ATOM   3889  HG2 GLU A1621      73.527  -0.739  44.244  1.00  0.00           H  
ATOM   3890  HG3 GLU A1621      73.869  -1.181  45.909  1.00  0.00           H  
ATOM   3891  CD  GLU A1621      74.405   0.851  45.390  1.00  0.00           C  
ATOM   3892  OE1 GLU A1621      75.109   1.163  46.376  1.00  0.00           O  
ATOM   3893  OE2 GLU A1621      73.812   1.686  44.665  1.00  0.00           O  
ATOM   3894  C   GLU A1621      76.081  -3.076  46.289  1.00  0.00           C  
ATOM   3895  O   GLU A1621      75.294  -3.132  47.234  1.00  0.00           O  
ATOM   3896  N   ARG A1622      76.675  -4.181  45.820  1.00  0.00           N  
ATOM   3897  H   ARG A1622      77.270  -4.073  45.011  1.00  0.00           H  
ATOM   3898  CA  ARG A1622      76.485  -5.520  46.386  1.00  0.00           C  
ATOM   3899  HA  ARG A1622      75.416  -5.728  46.436  1.00  0.00           H  
ATOM   3900  CB  ARG A1622      77.140  -6.567  45.478  1.00  0.00           C  
ATOM   3901  HB2 ARG A1622      77.216  -7.511  46.017  1.00  0.00           H  
ATOM   3902  HB3 ARG A1622      78.145  -6.240  45.210  1.00  0.00           H  
ATOM   3903  CG  ARG A1622      76.312  -6.815  44.215  1.00  0.00           C  
ATOM   3904  HG2 ARG A1622      76.125  -5.872  43.701  1.00  0.00           H  
ATOM   3905  HG3 ARG A1622      75.357  -7.258  44.495  1.00  0.00           H  
ATOM   3906  CD  ARG A1622      77.050  -7.759  43.266  1.00  0.00           C  
ATOM   3907  HD2 ARG A1622      77.275  -8.697  43.774  1.00  0.00           H  
ATOM   3908  HD3 ARG A1622      77.992  -7.289  42.982  1.00  0.00           H  
ATOM   3909  NE  ARG A1622      76.247  -8.029  42.068  1.00  0.00           N  
ATOM   3910  HE  ARG A1622      75.241  -7.950  42.125  1.00  0.00           H  
ATOM   3911  CZ  ARG A1622      76.721  -8.244  40.847  1.00  0.00           C  
ATOM   3912  NH1 ARG A1622      78.000  -8.401  40.575  1.00  0.00           N  
ATOM   3913 HH11 ARG A1622      78.242  -8.472  39.597  1.00  0.00           H  
ATOM   3914 HH12 ARG A1622      78.685  -8.483  41.313  1.00  0.00           H  
ATOM   3915  NH2 ARG A1622      75.901  -8.285  39.817  1.00  0.00           N  
ATOM   3916 HH21 ARG A1622      74.908  -8.171  39.966  1.00  0.00           H  
ATOM   3917 HH22 ARG A1622      76.332  -8.324  38.904  1.00  0.00           H  
ATOM   3918  C   ARG A1622      76.984  -5.663  47.825  1.00  0.00           C  
ATOM   3919  O   ARG A1622      76.356  -6.373  48.610  1.00  0.00           O  
ATOM   3920  N   LEU A1623      78.056  -4.959  48.200  1.00  0.00           N  
ATOM   3921  H   LEU A1623      78.496  -4.367  47.510  1.00  0.00           H  
ATOM   3922  CA  LEU A1623      78.468  -4.820  49.594  1.00  0.00           C  
ATOM   3923  HA  LEU A1623      78.317  -5.768  50.111  1.00  0.00           H  
ATOM   3924  CB  LEU A1623      79.951  -4.439  49.718  1.00  0.00           C  
ATOM   3925  HB2 LEU A1623      80.186  -3.614  49.046  1.00  0.00           H  
ATOM   3926  HB3 LEU A1623      80.095  -4.075  50.735  1.00  0.00           H  
ATOM   3927  CG  LEU A1623      80.948  -5.586  49.506  1.00  0.00           C  
ATOM   3928  HG  LEU A1623      80.576  -6.482  50.002  1.00  0.00           H  
ATOM   3929  CD1 LEU A1623      81.205  -5.886  48.031  1.00  0.00           C  
ATOM   3930 HD11 LEU A1623      81.932  -6.694  47.948  1.00  0.00           H  
ATOM   3931 HD12 LEU A1623      81.589  -4.991  47.543  1.00  0.00           H  
ATOM   3932 HD13 LEU A1623      80.283  -6.209  47.548  1.00  0.00           H  
ATOM   3933  CD2 LEU A1623      82.297  -5.225  50.127  1.00  0.00           C  
ATOM   3934 HD21 LEU A1623      82.705  -4.329  49.660  1.00  0.00           H  
ATOM   3935 HD22 LEU A1623      82.991  -6.055  49.991  1.00  0.00           H  
ATOM   3936 HD23 LEU A1623      82.174  -5.054  51.197  1.00  0.00           H  
ATOM   3937  C   LEU A1623      77.601  -3.784  50.312  1.00  0.00           C  
ATOM   3938  O   LEU A1623      77.222  -3.990  51.462  1.00  0.00           O  
ATOM   3939  N   GLN A1624      77.260  -2.679  49.643  1.00  0.00           N  
ATOM   3940  H   GLN A1624      77.610  -2.571  48.701  1.00  0.00           H  
ATOM   3941  CA  GLN A1624      76.492  -1.584  50.219  1.00  0.00           C  
ATOM   3942  HA  GLN A1624      77.057  -1.221  51.078  1.00  0.00           H  
ATOM   3943  CB  GLN A1624      76.382  -0.451  49.197  1.00  0.00           C  
ATOM   3944  HB2 GLN A1624      77.354  -0.315  48.723  1.00  0.00           H  
ATOM   3945  HB3 GLN A1624      75.661  -0.736  48.430  1.00  0.00           H  
ATOM   3946  CG  GLN A1624      75.929   0.882  49.798  1.00  0.00           C  
ATOM   3947  HG2 GLN A1624      75.929   0.836  50.887  1.00  0.00           H  
ATOM   3948  HG3 GLN A1624      74.910   1.093  49.473  1.00  0.00           H  
ATOM   3949  CD  GLN A1624      76.841   2.021  49.364  1.00  0.00           C  
ATOM   3950  OE1 GLN A1624      77.803   2.355  50.052  1.00  0.00           O  
ATOM   3951  NE2 GLN A1624      76.632   2.595  48.191  1.00  0.00           N  
ATOM   3952 HE21 GLN A1624      77.163   3.411  47.921  1.00  0.00           H  
ATOM   3953 HE22 GLN A1624      75.946   2.203  47.562  1.00  0.00           H  
ATOM   3954  C   GLN A1624      75.117  -2.025  50.721  1.00  0.00           C  
ATOM   3955  O   GLN A1624      74.751  -1.688  51.845  1.00  0.00           O  
ATOM   3956  N   GLY A1625      74.408  -2.842  49.937  1.00  0.00           N  
ATOM   3957  H   GLY A1625      74.778  -3.025  49.015  1.00  0.00           H  
ATOM   3958  CA  GLY A1625      73.136  -3.468  50.276  1.00  0.00           C  
ATOM   3959  HA2 GLY A1625      72.659  -3.811  49.358  1.00  0.00           H  
ATOM   3960  HA3 GLY A1625      72.484  -2.723  50.734  1.00  0.00           H  
ATOM   3961  C   GLY A1625      73.218  -4.655  51.236  1.00  0.00           C  
ATOM   3962  O   GLY A1625      72.233  -5.379  51.370  1.00  0.00           O  
ATOM   3963  N   CYS A1626      74.365  -4.885  51.885  1.00  0.00           N  
ATOM   3964  H   CYS A1626      75.143  -4.267  51.701  1.00  0.00           H  
ATOM   3965  CA  CYS A1626      74.536  -5.821  52.992  1.00  0.00           C  
ATOM   3966  HA  CYS A1626      75.608  -5.923  53.159  1.00  0.00           H  
ATOM   3967  CB  CYS A1626      73.956  -5.188  54.263  1.00  0.00           C  
ATOM   3968  HB2 CYS A1626      72.894  -4.988  54.126  1.00  0.00           H  
ATOM   3969  HB3 CYS A1626      74.076  -5.876  55.100  1.00  0.00           H  
ATOM   3970  SG  CYS A1626      74.832  -3.643  54.638  1.00  0.00           S  
ATOM   3971  HG  CYS A1626      74.467  -2.968  53.544  1.00  0.00           H  
ATOM   3972  C   CYS A1626      74.033  -7.242  52.701  1.00  0.00           C  
ATOM   3973  O   CYS A1626      73.224  -7.805  53.442  1.00  0.00           O  
ATOM   3974  N   GLN A1627      74.480  -7.821  51.581  1.00  0.00           N  
ATOM   3975  H   GLN A1627      75.092  -7.284  50.983  1.00  0.00           H  
ATOM   3976  CA  GLN A1627      73.960  -9.087  51.073  1.00  0.00           C  
ATOM   3977  HA  GLN A1627      72.911  -9.165  51.359  1.00  0.00           H  
ATOM   3978  CB  GLN A1627      74.003  -9.092  49.539  1.00  0.00           C  
ATOM   3979  HB2 GLN A1627      73.583 -10.037  49.194  1.00  0.00           H  
ATOM   3980  HB3 GLN A1627      75.038  -9.034  49.201  1.00  0.00           H  
ATOM   3981  CG  GLN A1627      73.204  -7.941  48.911  1.00  0.00           C  
ATOM   3982  HG2 GLN A1627      73.702  -6.997  49.135  1.00  0.00           H  
ATOM   3983  HG3 GLN A1627      72.211  -7.909  49.358  1.00  0.00           H  
ATOM   3984  CD  GLN A1627      73.027  -8.046  47.399  1.00  0.00           C  
ATOM   3985  OE1 GLN A1627      73.069  -9.107  46.786  1.00  0.00           O  
ATOM   3986  NE2 GLN A1627      72.763  -6.937  46.722  1.00  0.00           N  
ATOM   3987 HE21 GLN A1627      72.602  -7.021  45.729  1.00  0.00           H  
ATOM   3988 HE22 GLN A1627      72.719  -6.044  47.191  1.00  0.00           H  
ATOM   3989  C   GLN A1627      74.641 -10.338  51.641  1.00  0.00           C  
ATOM   3990  O   GLN A1627      73.977 -11.367  51.753  1.00  0.00           O  
ATOM   3991  N   ARG A1628      75.940 -10.282  51.970  1.00  0.00           N  
ATOM   3992  H   ARG A1628      76.382  -9.374  51.947  1.00  0.00           H  
ATOM   3993  CA  ARG A1628      76.805 -11.422  52.301  1.00  0.00           C  
ATOM   3994  HA  ARG A1628      76.207 -12.206  52.766  1.00  0.00           H  
ATOM   3995  CB  ARG A1628      77.410 -11.982  51.004  1.00  0.00           C  
ATOM   3996  HB2 ARG A1628      77.654 -11.168  50.321  1.00  0.00           H  
ATOM   3997  HB3 ARG A1628      78.335 -12.517  51.218  1.00  0.00           H  
ATOM   3998  CG  ARG A1628      76.428 -12.946  50.331  1.00  0.00           C  
ATOM   3999  HG2 ARG A1628      76.176 -13.748  51.025  1.00  0.00           H  
ATOM   4000  HG3 ARG A1628      75.517 -12.404  50.079  1.00  0.00           H  
ATOM   4001  CD  ARG A1628      76.973 -13.568  49.045  1.00  0.00           C  
ATOM   4002  HD2 ARG A1628      77.825 -14.197  49.300  1.00  0.00           H  
ATOM   4003  HD3 ARG A1628      77.318 -12.780  48.376  1.00  0.00           H  
ATOM   4004  NE  ARG A1628      75.944 -14.381  48.376  1.00  0.00           N  
ATOM   4005  HE  ARG A1628      75.994 -15.381  48.508  1.00  0.00           H  
ATOM   4006  CZ  ARG A1628      74.896 -13.937  47.687  1.00  0.00           C  
ATOM   4007  NH1 ARG A1628      74.646 -12.658  47.479  1.00  0.00           N  
ATOM   4008 HH11 ARG A1628      75.321 -11.959  47.754  1.00  0.00           H  
ATOM   4009 HH12 ARG A1628      73.873 -12.417  46.875  1.00  0.00           H  
ATOM   4010  NH2 ARG A1628      74.044 -14.776  47.132  1.00  0.00           N  
ATOM   4011 HH21 ARG A1628      73.331 -14.384  46.533  1.00  0.00           H  
ATOM   4012 HH22 ARG A1628      74.213 -15.771  47.165  1.00  0.00           H  
ATOM   4013  C   ARG A1628      77.888 -11.080  53.329  1.00  0.00           C  
ATOM   4014  O   ARG A1628      78.149  -9.899  53.562  1.00  0.00           O  
ATOM   4015  N   ILE A1629      78.509 -12.091  53.947  1.00  0.00           N  
ATOM   4016  H   ILE A1629      78.335 -13.020  53.591  1.00  0.00           H  
ATOM   4017  CA  ILE A1629      79.444 -11.973  55.072  1.00  0.00           C  
ATOM   4018  HA  ILE A1629      79.343 -10.969  55.484  1.00  0.00           H  
ATOM   4019  CB  ILE A1629      79.078 -12.943  56.208  1.00  0.00           C  
ATOM   4020  HB  ILE A1629      79.783 -12.770  57.021  1.00  0.00           H  
ATOM   4021  CG1 ILE A1629      79.195 -14.421  55.806  1.00  0.00           C  
ATOM   4022 HG12 ILE A1629      78.372 -14.685  55.141  1.00  0.00           H  
ATOM   4023 HG13 ILE A1629      80.129 -14.581  55.267  1.00  0.00           H  
ATOM   4024  CG2 ILE A1629      77.682 -12.618  56.751  1.00  0.00           C  
ATOM   4025 HG21 ILE A1629      77.499 -13.174  57.671  1.00  0.00           H  
ATOM   4026 HG22 ILE A1629      76.918 -12.885  56.021  1.00  0.00           H  
ATOM   4027 HG23 ILE A1629      77.607 -11.554  56.978  1.00  0.00           H  
ATOM   4028  CD1 ILE A1629      79.182 -15.386  56.993  1.00  0.00           C  
ATOM   4029 HD11 ILE A1629      78.216 -15.358  57.498  1.00  0.00           H  
ATOM   4030 HD12 ILE A1629      79.970 -15.120  57.697  1.00  0.00           H  
ATOM   4031 HD13 ILE A1629      79.356 -16.400  56.634  1.00  0.00           H  
ATOM   4032  C   ILE A1629      80.917 -12.100  54.669  1.00  0.00           C  
ATOM   4033  O   ILE A1629      81.234 -12.503  53.552  1.00  0.00           O  
ATOM   4034  N   VAL A1630      81.858 -11.766  55.563  1.00  0.00           N  
ATOM   4035  H   VAL A1630      81.570 -11.480  56.488  1.00  0.00           H  
ATOM   4036  CA  VAL A1630      83.290 -11.716  55.239  1.00  0.00           C  
ATOM   4037  HA  VAL A1630      83.407 -11.062  54.374  1.00  0.00           H  
ATOM   4038  CB  VAL A1630      84.135 -11.102  56.365  1.00  0.00           C  
ATOM   4039  HB  VAL A1630      85.154 -10.993  55.994  1.00  0.00           H  
ATOM   4040  CG1 VAL A1630      83.635  -9.702  56.727  1.00  0.00           C  
ATOM   4041 HG11 VAL A1630      83.662  -9.058  55.848  1.00  0.00           H  
ATOM   4042 HG12 VAL A1630      82.618  -9.743  57.117  1.00  0.00           H  
ATOM   4043 HG13 VAL A1630      84.285  -9.271  57.488  1.00  0.00           H  
ATOM   4044  CG2 VAL A1630      84.203 -11.970  57.624  1.00  0.00           C  
ATOM   4045 HG21 VAL A1630      83.204 -12.242  57.966  1.00  0.00           H  
ATOM   4046 HG22 VAL A1630      84.717 -11.425  58.415  1.00  0.00           H  
ATOM   4047 HG23 VAL A1630      84.762 -12.883  57.419  1.00  0.00           H  
ATOM   4048  C   VAL A1630      83.882 -13.062  54.817  1.00  0.00           C  
ATOM   4049  O   VAL A1630      84.803 -13.109  54.006  1.00  0.00           O  
ATOM   4050  N   GLU A1631      83.312 -14.161  55.313  1.00  0.00           N  
ATOM   4051  H   GLU A1631      82.568 -14.033  55.984  1.00  0.00           H  
ATOM   4052  CA  GLU A1631      83.666 -15.534  54.961  1.00  0.00           C  
ATOM   4053  HA  GLU A1631      84.748 -15.657  55.023  1.00  0.00           H  
ATOM   4054  CB  GLU A1631      83.020 -16.467  55.988  1.00  0.00           C  
ATOM   4055  HB2 GLU A1631      81.945 -16.282  55.989  1.00  0.00           H  
ATOM   4056  HB3 GLU A1631      83.186 -17.503  55.695  1.00  0.00           H  
ATOM   4057  CG  GLU A1631      83.570 -16.264  57.405  1.00  0.00           C  
ATOM   4058  HG2 GLU A1631      84.497 -16.827  57.517  1.00  0.00           H  
ATOM   4059  HG3 GLU A1631      83.807 -15.214  57.581  1.00  0.00           H  
ATOM   4060  CD  GLU A1631      82.555 -16.712  58.452  1.00  0.00           C  
ATOM   4061  OE1 GLU A1631      82.102 -15.861  59.249  1.00  0.00           O  
ATOM   4062  OE2 GLU A1631      82.180 -17.905  58.442  1.00  0.00           O  
ATOM   4063  C   GLU A1631      83.248 -15.911  53.535  1.00  0.00           C  
ATOM   4064  O   GLU A1631      83.853 -16.793  52.925  1.00  0.00           O  
ATOM   4065  N   ASP A1632      82.278 -15.185  52.969  1.00  0.00           N  
ATOM   4066  H   ASP A1632      81.810 -14.496  53.540  1.00  0.00           H  
ATOM   4067  CA  ASP A1632      81.912 -15.221  51.560  1.00  0.00           C  
ATOM   4068  HA  ASP A1632      82.036 -16.240  51.192  1.00  0.00           H  
ATOM   4069  CB  ASP A1632      80.447 -14.816  51.342  1.00  0.00           C  
ATOM   4070  HB2 ASP A1632      80.147 -15.150  50.348  1.00  0.00           H  
ATOM   4071  HB3 ASP A1632      80.385 -13.728  51.337  1.00  0.00           H  
ATOM   4072  CG  ASP A1632      79.425 -15.333  52.354  1.00  0.00           C  
ATOM   4073  OD1 ASP A1632      79.616 -16.442  52.899  1.00  0.00           O  
ATOM   4074  OD2 ASP A1632      78.429 -14.604  52.561  1.00  0.00           O  
ATOM   4075  C   ASP A1632      82.826 -14.294  50.756  1.00  0.00           C  
ATOM   4076  O   ASP A1632      83.401 -14.696  49.744  1.00  0.00           O  
ATOM   4077  N   TRP A1633      83.017 -13.053  51.222  1.00  0.00           N  
ATOM   4078  H   TRP A1633      82.496 -12.778  52.043  1.00  0.00           H  
ATOM   4079  CA  TRP A1633      83.803 -12.042  50.524  1.00  0.00           C  
ATOM   4080  HA  TRP A1633      83.395 -11.947  49.518  1.00  0.00           H  
ATOM   4081  CB  TRP A1633      83.663 -10.671  51.192  1.00  0.00           C  
ATOM   4082  HB2 TRP A1633      84.348  -9.976  50.706  1.00  0.00           H  
ATOM   4083  HB3 TRP A1633      83.977 -10.760  52.232  1.00  0.00           H  
ATOM   4084  CG  TRP A1633      82.294 -10.062  51.135  1.00  0.00           C  
ATOM   4085  CD2 TRP A1633      81.487  -9.703  49.969  1.00  0.00           C  
ATOM   4086  CD1 TRP A1633      81.532  -9.756  52.208  1.00  0.00           C  
ATOM   4087  HD1 TRP A1633      81.822  -9.908  53.237  1.00  0.00           H  
ATOM   4088  NE1 TRP A1633      80.297  -9.303  51.794  1.00  0.00           N  
ATOM   4089  HE1 TRP A1633      79.534  -9.139  52.435  1.00  0.00           H  
ATOM   4090  CE2 TRP A1633      80.207  -9.270  50.419  1.00  0.00           C  
ATOM   4091  CE3 TRP A1633      81.697  -9.712  48.576  1.00  0.00           C  
ATOM   4092  HE3 TRP A1633      82.665 -10.002  48.193  1.00  0.00           H  
ATOM   4093  CZ2 TRP A1633      79.174  -8.919  49.538  1.00  0.00           C  
ATOM   4094  HZ2 TRP A1633      78.214  -8.603  49.918  1.00  0.00           H  
ATOM   4095  CZ3 TRP A1633      80.672  -9.361  47.681  1.00  0.00           C  
ATOM   4096  HZ3 TRP A1633      80.852  -9.389  46.617  1.00  0.00           H  
ATOM   4097  CH2 TRP A1633      79.408  -8.984  48.157  1.00  0.00           C  
ATOM   4098  HH2 TRP A1633      78.620  -8.739  47.460  1.00  0.00           H  
ATOM   4099  C   TRP A1633      85.271 -12.430  50.348  1.00  0.00           C  
ATOM   4100  O   TRP A1633      85.833 -12.116  49.301  1.00  0.00           O  
ATOM   4101  N   GLN A1634      85.880 -13.188  51.266  1.00  0.00           N  
ATOM   4102  H   GLN A1634      85.404 -13.366  52.139  1.00  0.00           H  
ATOM   4103  CA  GLN A1634      87.233 -13.712  51.079  1.00  0.00           C  
ATOM   4104  HA  GLN A1634      87.863 -12.859  50.824  1.00  0.00           H  
ATOM   4105  CB  GLN A1634      87.797 -14.256  52.400  1.00  0.00           C  
ATOM   4106  HB2 GLN A1634      88.839 -14.540  52.254  1.00  0.00           H  
ATOM   4107  HB3 GLN A1634      87.801 -13.422  53.102  1.00  0.00           H  
ATOM   4108  CG  GLN A1634      87.052 -15.410  53.085  1.00  0.00           C  
ATOM   4109  HG2 GLN A1634      85.980 -15.312  52.912  1.00  0.00           H  
ATOM   4110  HG3 GLN A1634      87.218 -15.318  54.159  1.00  0.00           H  
ATOM   4111  CD  GLN A1634      87.491 -16.812  52.677  1.00  0.00           C  
ATOM   4112  OE1 GLN A1634      88.051 -17.053  51.615  1.00  0.00           O  
ATOM   4113  NE2 GLN A1634      87.218 -17.827  53.484  1.00  0.00           N  
ATOM   4114 HE21 GLN A1634      87.632 -18.722  53.262  1.00  0.00           H  
ATOM   4115 HE22 GLN A1634      86.805 -17.679  54.394  1.00  0.00           H  
ATOM   4116  C   GLN A1634      87.376 -14.664  49.883  1.00  0.00           C  
ATOM   4117  O   GLN A1634      88.461 -14.757  49.313  1.00  0.00           O  
ATOM   4118  N   LYS A1635      86.277 -15.265  49.406  1.00  0.00           N  
ATOM   4119  H   LYS A1635      85.413 -15.107  49.906  1.00  0.00           H  
ATOM   4120  CA  LYS A1635      86.197 -15.971  48.127  1.00  0.00           C  
ATOM   4121  HA  LYS A1635      87.195 -16.304  47.844  1.00  0.00           H  
ATOM   4122  CB  LYS A1635      85.301 -17.207  48.280  1.00  0.00           C  
ATOM   4123  HB2 LYS A1635      84.788 -17.406  47.339  1.00  0.00           H  
ATOM   4124  HB3 LYS A1635      84.534 -17.013  49.030  1.00  0.00           H  
ATOM   4125  CG  LYS A1635      86.106 -18.461  48.645  1.00  0.00           C  
ATOM   4126  HG2 LYS A1635      86.328 -19.001  47.724  1.00  0.00           H  
ATOM   4127  HG3 LYS A1635      87.058 -18.176  49.092  1.00  0.00           H  
ATOM   4128  CD  LYS A1635      85.382 -19.405  49.610  1.00  0.00           C  
ATOM   4129  HD2 LYS A1635      84.334 -19.513  49.329  1.00  0.00           H  
ATOM   4130  HD3 LYS A1635      85.864 -20.382  49.569  1.00  0.00           H  
ATOM   4131  CE  LYS A1635      85.511 -18.852  51.028  1.00  0.00           C  
ATOM   4132  HE2 LYS A1635      84.992 -17.896  51.106  1.00  0.00           H  
ATOM   4133  HE3 LYS A1635      86.572 -18.671  51.203  1.00  0.00           H  
ATOM   4134  NZ  LYS A1635      85.024 -19.783  52.063  1.00  0.00           N  
ATOM   4135  HZ1 LYS A1635      85.430 -20.699  51.942  1.00  0.00           H  
ATOM   4136  HZ2 LYS A1635      84.019 -19.880  52.035  1.00  0.00           H  
ATOM   4137  HZ3 LYS A1635      85.304 -19.453  52.976  1.00  0.00           H  
ATOM   4138  C   LYS A1635      85.753 -15.064  46.978  1.00  0.00           C  
ATOM   4139  O   LYS A1635      86.409 -15.048  45.940  1.00  0.00           O  
ATOM   4140  N   ILE A1636      84.694 -14.265  47.145  1.00  0.00           N  
ATOM   4141  H   ILE A1636      84.201 -14.332  48.024  1.00  0.00           H  
ATOM   4142  CA  ILE A1636      84.138 -13.424  46.082  1.00  0.00           C  
ATOM   4143  HA  ILE A1636      83.913 -14.064  45.228  1.00  0.00           H  
ATOM   4144  CB  ILE A1636      82.825 -12.760  46.530  1.00  0.00           C  
ATOM   4145  HB  ILE A1636      83.055 -12.124  47.385  1.00  0.00           H  
ATOM   4146  CG1 ILE A1636      81.735 -13.760  46.952  1.00  0.00           C  
ATOM   4147 HG12 ILE A1636      82.174 -14.612  47.471  1.00  0.00           H  
ATOM   4148 HG13 ILE A1636      81.229 -14.147  46.067  1.00  0.00           H  
ATOM   4149  CG2 ILE A1636      82.269 -11.872  45.410  1.00  0.00           C  
ATOM   4150 HG21 ILE A1636      81.286 -11.477  45.667  1.00  0.00           H  
ATOM   4151 HG22 ILE A1636      82.922 -11.019  45.224  1.00  0.00           H  
ATOM   4152 HG23 ILE A1636      82.175 -12.438  44.483  1.00  0.00           H  
ATOM   4153  CD1 ILE A1636      80.684 -13.150  47.883  1.00  0.00           C  
ATOM   4154 HD11 ILE A1636      79.959 -13.915  48.159  1.00  0.00           H  
ATOM   4155 HD12 ILE A1636      80.155 -12.333  47.392  1.00  0.00           H  
ATOM   4156 HD13 ILE A1636      81.159 -12.774  48.789  1.00  0.00           H  
ATOM   4157  C   ILE A1636      85.147 -12.377  45.596  1.00  0.00           C  
ATOM   4158  O   ILE A1636      85.379 -12.234  44.396  1.00  0.00           O  
ATOM   4159  N   LEU A1637      85.827 -11.675  46.507  1.00  0.00           N  
ATOM   4160  H   LEU A1637      85.664 -11.866  47.485  1.00  0.00           H  
ATOM   4161  CA  LEU A1637      86.840 -10.681  46.167  1.00  0.00           C  
ATOM   4162  HA  LEU A1637      86.426 -10.017  45.409  1.00  0.00           H  
ATOM   4163  CB  LEU A1637      87.191  -9.839  47.401  1.00  0.00           C  
ATOM   4164  HB2 LEU A1637      87.652 -10.491  48.144  1.00  0.00           H  
ATOM   4165  HB3 LEU A1637      87.938  -9.104  47.104  1.00  0.00           H  
ATOM   4166  CG  LEU A1637      86.028  -9.088  48.066  1.00  0.00           C  
ATOM   4167  HG  LEU A1637      85.272  -9.796  48.407  1.00  0.00           H  
ATOM   4168  CD1 LEU A1637      86.537  -8.312  49.280  1.00  0.00           C  
ATOM   4169 HD11 LEU A1637      87.279  -7.575  48.974  1.00  0.00           H  
ATOM   4170 HD12 LEU A1637      86.993  -9.001  49.990  1.00  0.00           H  
ATOM   4171 HD13 LEU A1637      85.708  -7.807  49.777  1.00  0.00           H  
ATOM   4172  CD2 LEU A1637      85.343  -8.099  47.125  1.00  0.00           C  
ATOM   4173 HD21 LEU A1637      86.083  -7.415  46.709  1.00  0.00           H  
ATOM   4174 HD22 LEU A1637      84.591  -7.534  47.675  1.00  0.00           H  
ATOM   4175 HD23 LEU A1637      84.840  -8.650  46.330  1.00  0.00           H  
ATOM   4176  C   LEU A1637      88.091 -11.309  45.542  1.00  0.00           C  
ATOM   4177  O   LEU A1637      88.806 -10.640  44.796  1.00  0.00           O  
ATOM   4178  N   MET A1638      88.332 -12.607  45.752  1.00  0.00           N  
ATOM   4179  H   MET A1638      87.708 -13.121  46.358  1.00  0.00           H  
ATOM   4180  CA  MET A1638      89.390 -13.357  45.080  1.00  0.00           C  
ATOM   4181  HA  MET A1638      90.285 -12.735  45.087  1.00  0.00           H  
ATOM   4182  CB  MET A1638      89.707 -14.619  45.891  1.00  0.00           C  
ATOM   4183  HB2 MET A1638      89.680 -14.363  46.950  1.00  0.00           H  
ATOM   4184  HB3 MET A1638      88.962 -15.391  45.701  1.00  0.00           H  
ATOM   4185  CG  MET A1638      91.103 -15.169  45.591  1.00  0.00           C  
ATOM   4186  HG2 MET A1638      91.104 -15.651  44.614  1.00  0.00           H  
ATOM   4187  HG3 MET A1638      91.802 -14.333  45.558  1.00  0.00           H  
ATOM   4188  SD  MET A1638      91.717 -16.329  46.840  1.00  0.00           S  
ATOM   4189  CE  MET A1638      90.760 -17.808  46.423  1.00  0.00           C  
ATOM   4190  HE1 MET A1638      89.693 -17.597  46.492  1.00  0.00           H  
ATOM   4191  HE2 MET A1638      91.014 -18.618  47.107  1.00  0.00           H  
ATOM   4192  HE3 MET A1638      91.008 -18.116  45.407  1.00  0.00           H  
ATOM   4193  C   MET A1638      89.063 -13.651  43.611  1.00  0.00           C  
ATOM   4194  O   MET A1638      89.979 -13.799  42.804  1.00  0.00           O  
ATOM   4195  N   VAL A1639      87.781 -13.633  43.220  1.00  0.00           N  
ATOM   4196  H   VAL A1639      87.069 -13.540  43.930  1.00  0.00           H  
ATOM   4197  CA  VAL A1639      87.357 -13.625  41.818  1.00  0.00           C  
ATOM   4198  HA  VAL A1639      87.962 -14.349  41.272  1.00  0.00           H  
ATOM   4199  CB  VAL A1639      85.881 -14.020  41.648  1.00  0.00           C  
ATOM   4200  HB  VAL A1639      85.244 -13.215  42.012  1.00  0.00           H  
ATOM   4201  CG1 VAL A1639      85.550 -14.261  40.174  1.00  0.00           C  
ATOM   4202 HG11 VAL A1639      85.728 -13.359  39.588  1.00  0.00           H  
ATOM   4203 HG12 VAL A1639      86.170 -15.068  39.784  1.00  0.00           H  
ATOM   4204 HG13 VAL A1639      84.499 -14.529  40.068  1.00  0.00           H  
ATOM   4205  CG2 VAL A1639      85.509 -15.306  42.390  1.00  0.00           C  
ATOM   4206 HG21 VAL A1639      85.650 -15.179  43.463  1.00  0.00           H  
ATOM   4207 HG22 VAL A1639      84.458 -15.539  42.219  1.00  0.00           H  
ATOM   4208 HG23 VAL A1639      86.120 -16.137  42.036  1.00  0.00           H  
ATOM   4209  C   VAL A1639      87.616 -12.255  41.188  1.00  0.00           C  
ATOM   4210  O   VAL A1639      88.189 -12.172  40.103  1.00  0.00           O  
ATOM   4211  N   ARG A1640      87.289 -11.162  41.891  1.00  0.00           N  
ATOM   4212  H   ARG A1640      86.799 -11.305  42.762  1.00  0.00           H  
ATOM   4213  CA  ARG A1640      87.587  -9.797  41.450  1.00  0.00           C  
ATOM   4214  HA  ARG A1640      87.165  -9.651  40.455  1.00  0.00           H  
ATOM   4215  CB  ARG A1640      86.961  -8.764  42.392  1.00  0.00           C  
ATOM   4216  HB2 ARG A1640      87.198  -7.770  42.012  1.00  0.00           H  
ATOM   4217  HB3 ARG A1640      87.411  -8.857  43.381  1.00  0.00           H  
ATOM   4218  CG  ARG A1640      85.440  -8.883  42.522  1.00  0.00           C  
ATOM   4219  HG2 ARG A1640      85.185  -9.845  42.967  1.00  0.00           H  
ATOM   4220  HG3 ARG A1640      84.980  -8.816  41.536  1.00  0.00           H  
ATOM   4221  CD  ARG A1640      84.897  -7.763  43.411  1.00  0.00           C  
ATOM   4222  HD2 ARG A1640      85.016  -6.813  42.890  1.00  0.00           H  
ATOM   4223  HD3 ARG A1640      85.473  -7.735  44.336  1.00  0.00           H  
ATOM   4224  NE  ARG A1640      83.479  -7.980  43.718  1.00  0.00           N  
ATOM   4225  HE  ARG A1640      83.025  -8.771  43.285  1.00  0.00           H  
ATOM   4226  CZ  ARG A1640      82.662  -7.224  44.441  1.00  0.00           C  
ATOM   4227  NH1 ARG A1640      83.092  -6.209  45.168  1.00  0.00           N  
ATOM   4228 HH11 ARG A1640      82.403  -5.594  45.577  1.00  0.00           H  
ATOM   4229 HH12 ARG A1640      84.085  -6.036  45.231  1.00  0.00           H  
ATOM   4230  NH2 ARG A1640      81.364  -7.451  44.441  1.00  0.00           N  
ATOM   4231 HH21 ARG A1640      80.739  -6.844  44.953  1.00  0.00           H  
ATOM   4232 HH22 ARG A1640      81.007  -8.162  43.819  1.00  0.00           H  
ATOM   4233  C   ARG A1640      89.088  -9.539  41.307  1.00  0.00           C  
ATOM   4234  O   ARG A1640      89.508  -8.853  40.378  1.00  0.00           O  
ATOM   4235  N   SER A1641      89.907 -10.165  42.156  1.00  0.00           N  
ATOM   4236  H   SER A1641      89.464 -10.675  42.907  1.00  0.00           H  
ATOM   4237  CA  SER A1641      91.367 -10.065  42.171  1.00  0.00           C  
ATOM   4238  HA  SER A1641      91.636  -9.015  42.285  1.00  0.00           H  
ATOM   4239  CB  SER A1641      91.939 -10.813  43.375  1.00  0.00           C  
ATOM   4240  HB2 SER A1641      91.635 -11.859  43.343  1.00  0.00           H  
ATOM   4241  HB3 SER A1641      93.028 -10.766  43.347  1.00  0.00           H  
ATOM   4242  OG  SER A1641      91.501 -10.219  44.578  1.00  0.00           O  
ATOM   4243  HG  SER A1641      90.544 -10.279  44.636  1.00  0.00           H  
ATOM   4244  C   SER A1641      92.072 -10.556  40.905  1.00  0.00           C  
ATOM   4245  O   SER A1641      93.274 -10.338  40.756  1.00  0.00           O  
ATOM   4246  N   LEU A1642      91.350 -11.177  39.966  1.00  0.00           N  
ATOM   4247  H   LEU A1642      90.379 -11.374  40.162  1.00  0.00           H  
ATOM   4248  CA  LEU A1642      91.849 -11.505  38.634  1.00  0.00           C  
ATOM   4249  HA  LEU A1642      92.843 -11.941  38.728  1.00  0.00           H  
ATOM   4250  CB  LEU A1642      90.912 -12.545  38.001  1.00  0.00           C  
ATOM   4251  HB2 LEU A1642      91.292 -12.792  37.010  1.00  0.00           H  
ATOM   4252  HB3 LEU A1642      89.930 -12.089  37.874  1.00  0.00           H  
ATOM   4253  CG  LEU A1642      90.743 -13.848  38.797  1.00  0.00           C  
ATOM   4254  HG  LEU A1642      90.362 -13.628  39.794  1.00  0.00           H  
ATOM   4255  CD1 LEU A1642      89.734 -14.757  38.096  1.00  0.00           C  
ATOM   4256 HD11 LEU A1642      88.786 -14.231  37.989  1.00  0.00           H  
ATOM   4257 HD12 LEU A1642      90.108 -15.044  37.114  1.00  0.00           H  
ATOM   4258 HD13 LEU A1642      89.567 -15.651  38.697  1.00  0.00           H  
ATOM   4259  CD2 LEU A1642      92.050 -14.627  38.946  1.00  0.00           C  
ATOM   4260 HD21 LEU A1642      92.468 -14.855  37.966  1.00  0.00           H  
ATOM   4261 HD22 LEU A1642      91.855 -15.555  39.483  1.00  0.00           H  
ATOM   4262 HD23 LEU A1642      92.768 -14.044  39.524  1.00  0.00           H  
ATOM   4263  C   LEU A1642      91.997 -10.272  37.732  1.00  0.00           C  
ATOM   4264  O   LEU A1642      92.791 -10.297  36.791  1.00  0.00           O  
ATOM   4265  N   VAL A1643      91.274  -9.183  38.024  1.00  0.00           N  
ATOM   4266  H   VAL A1643      90.643  -9.245  38.810  1.00  0.00           H  
ATOM   4267  CA  VAL A1643      91.278  -7.935  37.254  1.00  0.00           C  
ATOM   4268  HA  VAL A1643      92.139  -7.942  36.585  1.00  0.00           H  
ATOM   4269  CB  VAL A1643      90.029  -7.813  36.371  1.00  0.00           C  
ATOM   4270  HB  VAL A1643      90.079  -6.856  35.852  1.00  0.00           H  
ATOM   4271  CG1 VAL A1643      89.981  -8.900  35.295  1.00  0.00           C  
ATOM   4272 HG11 VAL A1643      89.134  -8.718  34.633  1.00  0.00           H  
ATOM   4273 HG12 VAL A1643      90.900  -8.876  34.711  1.00  0.00           H  
ATOM   4274 HG13 VAL A1643      89.869  -9.884  35.749  1.00  0.00           H  
ATOM   4275  CG2 VAL A1643      88.721  -7.851  37.164  1.00  0.00           C  
ATOM   4276 HG21 VAL A1643      88.631  -8.786  37.718  1.00  0.00           H  
ATOM   4277 HG22 VAL A1643      88.681  -7.018  37.866  1.00  0.00           H  
ATOM   4278 HG23 VAL A1643      87.880  -7.765  36.477  1.00  0.00           H  
ATOM   4279  C   VAL A1643      91.440  -6.662  38.086  1.00  0.00           C  
ATOM   4280  O   VAL A1643      91.885  -5.658  37.535  1.00  0.00           O  
ATOM   4281  N   VAL A1644      91.116  -6.684  39.384  1.00  0.00           N  
ATOM   4282  H   VAL A1644      90.675  -7.516  39.748  1.00  0.00           H  
ATOM   4283  CA  VAL A1644      91.386  -5.612  40.343  1.00  0.00           C  
ATOM   4284  HA  VAL A1644      92.215  -5.010  39.969  1.00  0.00           H  
ATOM   4285  CB  VAL A1644      90.180  -4.680  40.538  1.00  0.00           C  
ATOM   4286  HB  VAL A1644      89.344  -5.249  40.944  1.00  0.00           H  
ATOM   4287  CG1 VAL A1644      90.499  -3.531  41.500  1.00  0.00           C  
ATOM   4288 HG11 VAL A1644      90.781  -3.913  42.481  1.00  0.00           H  
ATOM   4289 HG12 VAL A1644      91.317  -2.926  41.107  1.00  0.00           H  
ATOM   4290 HG13 VAL A1644      89.622  -2.896  41.626  1.00  0.00           H  
ATOM   4291  CG2 VAL A1644      89.713  -4.033  39.233  1.00  0.00           C  
ATOM   4292 HG21 VAL A1644      89.342  -4.795  38.548  1.00  0.00           H  
ATOM   4293 HG22 VAL A1644      88.902  -3.332  39.430  1.00  0.00           H  
ATOM   4294 HG23 VAL A1644      90.543  -3.504  38.765  1.00  0.00           H  
ATOM   4295  C   VAL A1644      91.813  -6.215  41.680  1.00  0.00           C  
ATOM   4296  O   VAL A1644      90.980  -6.638  42.481  1.00  0.00           O  
ATOM   4297  N   SER A1645      93.121  -6.267  41.930  1.00  0.00           N  
ATOM   4298  H   SER A1645      93.761  -5.929  41.225  1.00  0.00           H  
ATOM   4299  CA  SER A1645      93.719  -6.657  43.203  1.00  0.00           C  
ATOM   4300  HA  SER A1645      93.039  -7.335  43.719  1.00  0.00           H  
ATOM   4301  CB  SER A1645      95.013  -7.426  42.917  1.00  0.00           C  
ATOM   4302  HB2 SER A1645      94.881  -8.065  42.044  1.00  0.00           H  
ATOM   4303  HB3 SER A1645      95.253  -8.069  43.765  1.00  0.00           H  
ATOM   4304  OG  SER A1645      96.090  -6.538  42.700  1.00  0.00           O  
ATOM   4305  HG  SER A1645      95.982  -6.180  41.816  1.00  0.00           H  
ATOM   4306  C   SER A1645      93.970  -5.444  44.109  1.00  0.00           C  
ATOM   4307  O   SER A1645      93.746  -4.309  43.684  1.00  0.00           O  
ATOM   4308  N   PRO A1646      94.490  -5.624  45.334  1.00  0.00           N  
ATOM   4309  CA  PRO A1646      94.959  -4.532  46.184  1.00  0.00           C  
ATOM   4310  HA  PRO A1646      94.106  -3.891  46.408  1.00  0.00           H  
ATOM   4311  CD  PRO A1646      94.540  -6.875  46.072  1.00  0.00           C  
ATOM   4312  HD2 PRO A1646      93.667  -7.499  45.881  1.00  0.00           H  
ATOM   4313  HD3 PRO A1646      95.455  -7.412  45.820  1.00  0.00           H  
ATOM   4314  CB  PRO A1646      95.417  -5.198  47.482  1.00  0.00           C  
ATOM   4315  HB2 PRO A1646      96.474  -5.459  47.420  1.00  0.00           H  
ATOM   4316  HB3 PRO A1646      95.233  -4.561  48.347  1.00  0.00           H  
ATOM   4317  CG  PRO A1646      94.582  -6.474  47.543  1.00  0.00           C  
ATOM   4318  HG2 PRO A1646      95.052  -7.240  48.160  1.00  0.00           H  
ATOM   4319  HG3 PRO A1646      93.578  -6.246  47.900  1.00  0.00           H  
ATOM   4320  C   PRO A1646      96.069  -3.650  45.598  1.00  0.00           C  
ATOM   4321  O   PRO A1646      96.384  -2.610  46.176  1.00  0.00           O  
ATOM   4322  N   HIS A1647      96.680  -4.027  44.469  1.00  0.00           N  
ATOM   4323  H   HIS A1647      96.430  -4.912  44.051  1.00  0.00           H  
ATOM   4324  CA  HIS A1647      97.600  -3.176  43.722  1.00  0.00           C  
ATOM   4325  HA  HIS A1647      98.065  -2.469  44.410  1.00  0.00           H  
ATOM   4326  ND1 HIS A1647     100.324  -3.858  45.164  1.00  0.00           N  
ATOM   4327  HD1 HIS A1647     100.186  -2.890  45.417  1.00  0.00           H  
ATOM   4328  CG  HIS A1647      99.700  -4.559  44.149  1.00  0.00           C  
ATOM   4329  CB  HIS A1647      98.732  -4.017  43.130  1.00  0.00           C  
ATOM   4330  HB2 HIS A1647      98.309  -4.843  42.558  1.00  0.00           H  
ATOM   4331  HB3 HIS A1647      99.304  -3.401  42.436  1.00  0.00           H  
ATOM   4332  NE2 HIS A1647     101.161  -5.896  45.194  1.00  0.00           N  
ATOM   4333  CD2 HIS A1647     100.208  -5.832  44.175  1.00  0.00           C  
ATOM   4334  HD2 HIS A1647      99.952  -6.628  43.491  1.00  0.00           H  
ATOM   4335  CE1 HIS A1647     101.179  -4.690  45.779  1.00  0.00           C  
ATOM   4336  HE1 HIS A1647     101.808  -4.418  46.613  1.00  0.00           H  
ATOM   4337  C   HIS A1647      96.925  -2.315  42.650  1.00  0.00           C  
ATOM   4338  O   HIS A1647      97.533  -1.345  42.198  1.00  0.00           O  
ATOM   4339  N   GLU A1648      95.673  -2.592  42.270  1.00  0.00           N  
ATOM   4340  H   GLU A1648      95.214  -3.390  42.684  1.00  0.00           H  
ATOM   4341  CA  GLU A1648      94.927  -1.817  41.281  1.00  0.00           C  
ATOM   4342  HA  GLU A1648      95.608  -1.175  40.722  1.00  0.00           H  
ATOM   4343  CB  GLU A1648      94.245  -2.743  40.267  1.00  0.00           C  
ATOM   4344  HB2 GLU A1648      93.649  -3.484  40.799  1.00  0.00           H  
ATOM   4345  HB3 GLU A1648      93.566  -2.143  39.662  1.00  0.00           H  
ATOM   4346  CG  GLU A1648      95.210  -3.443  39.306  1.00  0.00           C  
ATOM   4347  HG2 GLU A1648      94.628  -3.884  38.497  1.00  0.00           H  
ATOM   4348  HG3 GLU A1648      95.879  -2.703  38.865  1.00  0.00           H  
ATOM   4349  CD  GLU A1648      96.009  -4.548  39.992  1.00  0.00           C  
ATOM   4350  OE1 GLU A1648      95.379  -5.543  40.417  1.00  0.00           O  
ATOM   4351  OE2 GLU A1648      97.239  -4.391  40.150  1.00  0.00           O  
ATOM   4352  C   GLU A1648      93.896  -0.882  41.915  1.00  0.00           C  
ATOM   4353  O   GLU A1648      93.636   0.191  41.373  1.00  0.00           O  
ATOM   4354  N   ASP A1649      93.328  -1.236  43.071  1.00  0.00           N  
ATOM   4355  H   ASP A1649      93.554  -2.137  43.468  1.00  0.00           H  
ATOM   4356  CA  ASP A1649      92.483  -0.350  43.864  1.00  0.00           C  
ATOM   4357  HA  ASP A1649      92.861   0.667  43.752  1.00  0.00           H  
ATOM   4358  CB  ASP A1649      91.044  -0.391  43.326  1.00  0.00           C  
ATOM   4359  HB2 ASP A1649      90.563  -1.310  43.662  1.00  0.00           H  
ATOM   4360  HB3 ASP A1649      91.069  -0.408  42.236  1.00  0.00           H  
ATOM   4361  CG  ASP A1649      90.186   0.803  43.742  1.00  0.00           C  
ATOM   4362  OD1 ASP A1649      90.584   1.585  44.632  1.00  0.00           O  
ATOM   4363  OD2 ASP A1649      89.104   1.018  43.155  1.00  0.00           O  
ATOM   4364  C   ASP A1649      92.546  -0.715  45.351  1.00  0.00           C  
ATOM   4365  O   ASP A1649      92.743  -1.874  45.706  1.00  0.00           O  
ATOM   4366  N   MET A1650      92.319   0.265  46.229  1.00  0.00           N  
ATOM   4367  H   MET A1650      92.094   1.161  45.822  1.00  0.00           H  
ATOM   4368  CA  MET A1650      92.114   0.095  47.665  1.00  0.00           C  
ATOM   4369  HA  MET A1650      92.210  -0.964  47.906  1.00  0.00           H  
ATOM   4370  CB  MET A1650      93.229   0.807  48.442  1.00  0.00           C  
ATOM   4371  HB2 MET A1650      94.183   0.406  48.100  1.00  0.00           H  
ATOM   4372  HB3 MET A1650      93.135   0.562  49.500  1.00  0.00           H  
ATOM   4373  CG  MET A1650      93.275   2.332  48.297  1.00  0.00           C  
ATOM   4374  HG2 MET A1650      94.248   2.665  48.656  1.00  0.00           H  
ATOM   4375  HG3 MET A1650      93.209   2.595  47.241  1.00  0.00           H  
ATOM   4376  SD  MET A1650      92.014   3.254  49.217  1.00  0.00           S  
ATOM   4377  CE  MET A1650      92.477   4.950  48.782  1.00  0.00           C  
ATOM   4378  HE1 MET A1650      92.415   5.082  47.702  1.00  0.00           H  
ATOM   4379  HE2 MET A1650      91.797   5.648  49.270  1.00  0.00           H  
ATOM   4380  HE3 MET A1650      93.496   5.147  49.115  1.00  0.00           H  
ATOM   4381  C   MET A1650      90.714   0.506  48.131  1.00  0.00           C  
ATOM   4382  O   MET A1650      90.272   0.068  49.191  1.00  0.00           O  
ATOM   4383  N   ARG A1651      89.970   1.293  47.345  1.00  0.00           N  
ATOM   4384  H   ARG A1651      90.346   1.528  46.437  1.00  0.00           H  
ATOM   4385  CA  ARG A1651      88.709   1.931  47.729  1.00  0.00           C  
ATOM   4386  HA  ARG A1651      88.872   2.517  48.634  1.00  0.00           H  
ATOM   4387  CB  ARG A1651      88.259   2.871  46.602  1.00  0.00           C  
ATOM   4388  HB2 ARG A1651      87.287   3.295  46.858  1.00  0.00           H  
ATOM   4389  HB3 ARG A1651      88.133   2.283  45.693  1.00  0.00           H  
ATOM   4390  CG  ARG A1651      89.232   4.030  46.337  1.00  0.00           C  
ATOM   4391  HG2 ARG A1651      90.258   3.664  46.296  1.00  0.00           H  
ATOM   4392  HG3 ARG A1651      89.168   4.734  47.167  1.00  0.00           H  
ATOM   4393  CD  ARG A1651      88.950   4.782  45.030  1.00  0.00           C  
ATOM   4394  HD2 ARG A1651      87.920   5.137  45.033  1.00  0.00           H  
ATOM   4395  HD3 ARG A1651      89.613   5.646  44.988  1.00  0.00           H  
ATOM   4396  NE  ARG A1651      89.176   3.926  43.857  1.00  0.00           N  
ATOM   4397  HE  ARG A1651      89.161   2.928  44.013  1.00  0.00           H  
ATOM   4398  CZ  ARG A1651      89.649   4.242  42.655  1.00  0.00           C  
ATOM   4399  NH1 ARG A1651      90.019   5.457  42.293  1.00  0.00           N  
ATOM   4400 HH11 ARG A1651      89.990   6.218  42.956  1.00  0.00           H  
ATOM   4401 HH12 ARG A1651      90.469   5.552  41.394  1.00  0.00           H  
ATOM   4402  NH2 ARG A1651      89.785   3.294  41.750  1.00  0.00           N  
ATOM   4403 HH21 ARG A1651      90.278   3.500  40.893  1.00  0.00           H  
ATOM   4404 HH22 ARG A1651      89.550   2.351  42.025  1.00  0.00           H  
ATOM   4405  C   ARG A1651      87.626   0.909  48.070  1.00  0.00           C  
ATOM   4406  O   ARG A1651      86.993   0.994  49.120  1.00  0.00           O  
ATOM   4407  N   THR A1652      87.458  -0.107  47.221  1.00  0.00           N  
ATOM   4408  H   THR A1652      87.945  -0.064  46.337  1.00  0.00           H  
ATOM   4409  CA  THR A1652      86.512  -1.204  47.433  1.00  0.00           C  
ATOM   4410  HA  THR A1652      85.541  -0.781  47.687  1.00  0.00           H  
ATOM   4411  CB  THR A1652      86.348  -2.019  46.146  1.00  0.00           C  
ATOM   4412  HB  THR A1652      87.269  -2.567  45.946  1.00  0.00           H  
ATOM   4413  OG1 THR A1652      86.102  -1.139  45.073  1.00  0.00           O  
ATOM   4414  HG1 THR A1652      86.231  -1.620  44.252  1.00  0.00           H  
ATOM   4415  CG2 THR A1652      85.174  -2.996  46.183  1.00  0.00           C  
ATOM   4416 HG21 THR A1652      85.074  -3.487  45.215  1.00  0.00           H  
ATOM   4417 HG22 THR A1652      84.253  -2.460  46.413  1.00  0.00           H  
ATOM   4418 HG23 THR A1652      85.346  -3.756  46.946  1.00  0.00           H  
ATOM   4419  C   THR A1652      86.932  -2.119  48.583  1.00  0.00           C  
ATOM   4420  O   THR A1652      86.082  -2.616  49.319  1.00  0.00           O  
ATOM   4421  N   TRP A1653      88.238  -2.299  48.803  1.00  0.00           N  
ATOM   4422  H   TRP A1653      88.905  -1.839  48.200  1.00  0.00           H  
ATOM   4423  CA  TRP A1653      88.764  -3.047  49.941  1.00  0.00           C  
ATOM   4424  HA  TRP A1653      88.216  -3.986  50.022  1.00  0.00           H  
ATOM   4425  CB  TRP A1653      90.234  -3.399  49.706  1.00  0.00           C  
ATOM   4426  HB2 TRP A1653      90.824  -2.482  49.666  1.00  0.00           H  
ATOM   4427  HB3 TRP A1653      90.590  -3.973  50.561  1.00  0.00           H  
ATOM   4428  CG  TRP A1653      90.504  -4.199  48.468  1.00  0.00           C  
ATOM   4429  CD2 TRP A1653      90.494  -5.648  48.285  1.00  0.00           C  
ATOM   4430  CD1 TRP A1653      90.822  -3.683  47.260  1.00  0.00           C  
ATOM   4431  HD1 TRP A1653      90.935  -2.631  47.047  1.00  0.00           H  
ATOM   4432  NE1 TRP A1653      91.023  -4.700  46.349  1.00  0.00           N  
ATOM   4433  HE1 TRP A1653      91.343  -4.537  45.405  1.00  0.00           H  
ATOM   4434  CE2 TRP A1653      90.815  -5.935  46.926  1.00  0.00           C  
ATOM   4435  CE3 TRP A1653      90.256  -6.748  49.133  1.00  0.00           C  
ATOM   4436  HE3 TRP A1653      90.022  -6.572  50.172  1.00  0.00           H  
ATOM   4437  CZ2 TRP A1653      90.886  -7.244  46.431  1.00  0.00           C  
ATOM   4438  HZ2 TRP A1653      91.125  -7.427  45.394  1.00  0.00           H  
ATOM   4439  CZ3 TRP A1653      90.336  -8.064  48.651  1.00  0.00           C  
ATOM   4440  HZ3 TRP A1653      90.163  -8.891  49.325  1.00  0.00           H  
ATOM   4441  CH2 TRP A1653      90.651  -8.315  47.307  1.00  0.00           C  
ATOM   4442  HH2 TRP A1653      90.717  -9.333  46.952  1.00  0.00           H  
ATOM   4443  C   TRP A1653      88.561  -2.298  51.258  1.00  0.00           C  
ATOM   4444  O   TRP A1653      88.288  -2.929  52.275  1.00  0.00           O  
ATOM   4445  N   LEU A1654      88.584  -0.961  51.248  1.00  0.00           N  
ATOM   4446  H   LEU A1654      88.911  -0.505  50.408  1.00  0.00           H  
ATOM   4447  CA  LEU A1654      88.238  -0.118  52.386  1.00  0.00           C  
ATOM   4448  HA  LEU A1654      88.750  -0.522  53.260  1.00  0.00           H  
ATOM   4449  CB  LEU A1654      88.782   1.292  52.114  1.00  0.00           C  
ATOM   4450  HB2 LEU A1654      89.825   1.209  51.806  1.00  0.00           H  
ATOM   4451  HB3 LEU A1654      88.227   1.721  51.280  1.00  0.00           H  
ATOM   4452  CG  LEU A1654      88.709   2.268  53.294  1.00  0.00           C  
ATOM   4453  HG  LEU A1654      87.676   2.360  53.631  1.00  0.00           H  
ATOM   4454  CD1 LEU A1654      89.581   1.829  54.471  1.00  0.00           C  
ATOM   4455 HD11 LEU A1654      89.197   0.903  54.898  1.00  0.00           H  
ATOM   4456 HD12 LEU A1654      90.610   1.682  54.142  1.00  0.00           H  
ATOM   4457 HD13 LEU A1654      89.565   2.594  55.248  1.00  0.00           H  
ATOM   4458  CD2 LEU A1654      89.189   3.646  52.841  1.00  0.00           C  
ATOM   4459 HD21 LEU A1654      88.559   4.012  52.031  1.00  0.00           H  
ATOM   4460 HD22 LEU A1654      89.137   4.352  53.670  1.00  0.00           H  
ATOM   4461 HD23 LEU A1654      90.219   3.588  52.489  1.00  0.00           H  
ATOM   4462  C   LEU A1654      86.735  -0.135  52.694  1.00  0.00           C  
ATOM   4463  O   LEU A1654      86.356  -0.156  53.864  1.00  0.00           O  
ATOM   4464  N   LYS A1655      85.871  -0.217  51.672  1.00  0.00           N  
ATOM   4465  H   LYS A1655      86.248  -0.118  50.740  1.00  0.00           H  
ATOM   4466  CA  LYS A1655      84.435  -0.466  51.828  1.00  0.00           C  
ATOM   4467  HA  LYS A1655      84.039   0.277  52.521  1.00  0.00           H  
ATOM   4468  CB  LYS A1655      83.729  -0.299  50.474  1.00  0.00           C  
ATOM   4469  HB2 LYS A1655      83.857   0.732  50.145  1.00  0.00           H  
ATOM   4470  HB3 LYS A1655      84.222  -0.936  49.740  1.00  0.00           H  
ATOM   4471  CG  LYS A1655      82.234  -0.645  50.439  1.00  0.00           C  
ATOM   4472  HG2 LYS A1655      82.095  -1.682  50.744  1.00  0.00           H  
ATOM   4473  HG3 LYS A1655      81.893  -0.564  49.406  1.00  0.00           H  
ATOM   4474  CD  LYS A1655      81.354   0.262  51.305  1.00  0.00           C  
ATOM   4475  HD2 LYS A1655      81.718   0.253  52.332  1.00  0.00           H  
ATOM   4476  HD3 LYS A1655      81.404   1.280  50.917  1.00  0.00           H  
ATOM   4477  CE  LYS A1655      79.904  -0.231  51.289  1.00  0.00           C  
ATOM   4478  HE2 LYS A1655      79.875  -1.208  51.772  1.00  0.00           H  
ATOM   4479  HE3 LYS A1655      79.581  -0.356  50.255  1.00  0.00           H  
ATOM   4480  NZ  LYS A1655      79.001   0.705  51.991  1.00  0.00           N  
ATOM   4481  HZ1 LYS A1655      78.742   1.474  51.389  1.00  0.00           H  
ATOM   4482  HZ2 LYS A1655      78.145   0.253  52.279  1.00  0.00           H  
ATOM   4483  HZ3 LYS A1655      79.431   1.068  52.829  1.00  0.00           H  
ATOM   4484  C   LYS A1655      84.148  -1.827  52.466  1.00  0.00           C  
ATOM   4485  O   LYS A1655      83.242  -1.921  53.291  1.00  0.00           O  
ATOM   4486  N   TYR A1656      84.931  -2.856  52.132  1.00  0.00           N  
ATOM   4487  H   TYR A1656      85.593  -2.715  51.382  1.00  0.00           H  
ATOM   4488  CA  TYR A1656      84.916  -4.152  52.804  1.00  0.00           C  
ATOM   4489  HA  TYR A1656      83.886  -4.502  52.881  1.00  0.00           H  
ATOM   4490  CB  TYR A1656      85.692  -5.159  51.947  1.00  0.00           C  
ATOM   4491  HB2 TYR A1656      85.072  -5.454  51.101  1.00  0.00           H  
ATOM   4492  HB3 TYR A1656      86.574  -4.674  51.530  1.00  0.00           H  
ATOM   4493  CG  TYR A1656      86.151  -6.403  52.678  1.00  0.00           C  
ATOM   4494  CD1 TYR A1656      85.257  -7.463  52.904  1.00  0.00           C  
ATOM   4495  HD1 TYR A1656      84.244  -7.406  52.534  1.00  0.00           H  
ATOM   4496  CD2 TYR A1656      87.468  -6.477  53.165  1.00  0.00           C  
ATOM   4497  HD2 TYR A1656      88.154  -5.662  52.989  1.00  0.00           H  
ATOM   4498  CE1 TYR A1656      85.679  -8.590  53.628  1.00  0.00           C  
ATOM   4499  HE1 TYR A1656      85.003  -9.410  53.821  1.00  0.00           H  
ATOM   4500  CE2 TYR A1656      87.891  -7.598  53.898  1.00  0.00           C  
ATOM   4501  HE2 TYR A1656      88.900  -7.649  54.281  1.00  0.00           H  
ATOM   4502  CZ  TYR A1656      86.992  -8.657  54.138  1.00  0.00           C  
ATOM   4503  OH  TYR A1656      87.379  -9.742  54.862  1.00  0.00           O  
ATOM   4504  HH  TYR A1656      88.277  -9.650  55.189  1.00  0.00           H  
ATOM   4505  C   TYR A1656      85.457  -4.080  54.236  1.00  0.00           C  
ATOM   4506  O   TYR A1656      84.844  -4.627  55.151  1.00  0.00           O  
ATOM   4507  N   ALA A1657      86.566  -3.370  54.464  1.00  0.00           N  
ATOM   4508  H   ALA A1657      87.028  -2.965  53.663  1.00  0.00           H  
ATOM   4509  CA  ALA A1657      87.329  -3.406  55.705  1.00  0.00           C  
ATOM   4510  HA  ALA A1657      87.723  -4.415  55.828  1.00  0.00           H  
ATOM   4511  CB  ALA A1657      88.508  -2.439  55.573  1.00  0.00           C  
ATOM   4512  HB1 ALA A1657      89.115  -2.474  56.477  1.00  0.00           H  
ATOM   4513  HB2 ALA A1657      89.133  -2.715  54.724  1.00  0.00           H  
ATOM   4514  HB3 ALA A1657      88.143  -1.420  55.436  1.00  0.00           H  
ATOM   4515  C   ALA A1657      86.528  -3.080  56.967  1.00  0.00           C  
ATOM   4516  O   ALA A1657      86.828  -3.633  58.023  1.00  0.00           O  
ATOM   4517  N   SER A1658      85.511  -2.215  56.884  1.00  0.00           N  
ATOM   4518  H   SER A1658      85.326  -1.802  55.981  1.00  0.00           H  
ATOM   4519  CA  SER A1658      84.684  -1.837  58.028  1.00  0.00           C  
ATOM   4520  HA  SER A1658      85.327  -1.848  58.908  1.00  0.00           H  
ATOM   4521  CB  SER A1658      84.184  -0.400  57.870  1.00  0.00           C  
ATOM   4522  HB2 SER A1658      83.388  -0.370  57.126  1.00  0.00           H  
ATOM   4523  HB3 SER A1658      85.003   0.236  57.534  1.00  0.00           H  
ATOM   4524  OG  SER A1658      83.705   0.093  59.107  1.00  0.00           O  
ATOM   4525  HG  SER A1658      83.136  -0.594  59.462  1.00  0.00           H  
ATOM   4526  C   SER A1658      83.531  -2.798  58.334  1.00  0.00           C  
ATOM   4527  O   SER A1658      82.867  -2.609  59.353  1.00  0.00           O  
ATOM   4528  N   LEU A1659      83.283  -3.825  57.512  1.00  0.00           N  
ATOM   4529  H   LEU A1659      83.850  -3.928  56.683  1.00  0.00           H  
ATOM   4530  CA  LEU A1659      82.320  -4.889  57.801  1.00  0.00           C  
ATOM   4531  HA  LEU A1659      81.409  -4.435  58.190  1.00  0.00           H  
ATOM   4532  CB  LEU A1659      81.990  -5.617  56.490  1.00  0.00           C  
ATOM   4533  HB2 LEU A1659      82.914  -6.033  56.087  1.00  0.00           H  
ATOM   4534  HB3 LEU A1659      81.612  -4.888  55.773  1.00  0.00           H  
ATOM   4535  CG  LEU A1659      80.980  -6.768  56.599  1.00  0.00           C  
ATOM   4536  HG  LEU A1659      81.376  -7.536  57.263  1.00  0.00           H  
ATOM   4537  CD1 LEU A1659      79.622  -6.315  57.130  1.00  0.00           C  
ATOM   4538 HD11 LEU A1659      79.720  -5.967  58.158  1.00  0.00           H  
ATOM   4539 HD12 LEU A1659      78.926  -7.154  57.120  1.00  0.00           H  
ATOM   4540 HD13 LEU A1659      79.224  -5.513  56.508  1.00  0.00           H  
ATOM   4541  CD2 LEU A1659      80.765  -7.401  55.225  1.00  0.00           C  
ATOM   4542 HD21 LEU A1659      81.719  -7.749  54.827  1.00  0.00           H  
ATOM   4543 HD22 LEU A1659      80.088  -8.251  55.309  1.00  0.00           H  
ATOM   4544 HD23 LEU A1659      80.338  -6.671  54.538  1.00  0.00           H  
ATOM   4545  C   LEU A1659      82.845  -5.857  58.865  1.00  0.00           C  
ATOM   4546  O   LEU A1659      82.084  -6.359  59.693  1.00  0.00           O  
ATOM   4547  N   CYS A1660      84.163  -6.066  58.890  1.00  0.00           N  
ATOM   4548  H   CYS A1660      84.719  -5.638  58.164  1.00  0.00           H  
ATOM   4549  CA  CYS A1660      84.861  -6.961  59.803  1.00  0.00           C  
ATOM   4550  HA  CYS A1660      84.501  -7.978  59.649  1.00  0.00           H  
ATOM   4551  CB  CYS A1660      86.343  -6.909  59.434  1.00  0.00           C  
ATOM   4552  HB2 CYS A1660      86.888  -7.565  60.113  1.00  0.00           H  
ATOM   4553  HB3 CYS A1660      86.702  -5.886  59.549  1.00  0.00           H  
ATOM   4554  SG  CYS A1660      86.620  -7.449  57.725  1.00  0.00           S  
ATOM   4555  HG  CYS A1660      87.923  -7.165  57.654  1.00  0.00           H  
ATOM   4556  C   CYS A1660      84.662  -6.627  61.287  1.00  0.00           C  
ATOM   4557  O   CYS A1660      84.793  -7.497  62.147  1.00  0.00           O  
ATOM   4558  N   GLY A1661      84.270  -5.393  61.619  1.00  0.00           N  
ATOM   4559  H   GLY A1661      84.271  -4.687  60.896  1.00  0.00           H  
ATOM   4560  CA  GLY A1661      83.886  -4.997  62.968  1.00  0.00           C  
ATOM   4561  HA2 GLY A1661      83.646  -3.934  62.963  1.00  0.00           H  
ATOM   4562  HA3 GLY A1661      84.729  -5.152  63.642  1.00  0.00           H  
ATOM   4563  C   GLY A1661      82.677  -5.751  63.522  1.00  0.00           C  
ATOM   4564  O   GLY A1661      82.530  -5.843  64.740  1.00  0.00           O  
ATOM   4565  N   LYS A1662      81.839  -6.342  62.659  1.00  0.00           N  
ATOM   4566  H   LYS A1662      82.031  -6.218  61.675  1.00  0.00           H  
ATOM   4567  CA  LYS A1662      80.640  -7.103  63.021  1.00  0.00           C  
ATOM   4568  HA  LYS A1662      80.710  -7.369  64.076  1.00  0.00           H  
ATOM   4569  CB  LYS A1662      79.392  -6.217  62.864  1.00  0.00           C  
ATOM   4570  HB2 LYS A1662      78.504  -6.814  63.073  1.00  0.00           H  
ATOM   4571  HB3 LYS A1662      79.330  -5.859  61.836  1.00  0.00           H  
ATOM   4572  CG  LYS A1662      79.389  -5.030  63.836  1.00  0.00           C  
ATOM   4573  HG2 LYS A1662      79.566  -5.410  64.842  1.00  0.00           H  
ATOM   4574  HG3 LYS A1662      80.201  -4.348  63.585  1.00  0.00           H  
ATOM   4575  CD  LYS A1662      78.081  -4.235  63.862  1.00  0.00           C  
ATOM   4576  HD2 LYS A1662      78.142  -3.509  64.673  1.00  0.00           H  
ATOM   4577  HD3 LYS A1662      77.248  -4.905  64.074  1.00  0.00           H  
ATOM   4578  CE  LYS A1662      77.820  -3.489  62.552  1.00  0.00           C  
ATOM   4579  HE2 LYS A1662      78.711  -2.920  62.287  1.00  0.00           H  
ATOM   4580  HE3 LYS A1662      77.630  -4.219  61.765  1.00  0.00           H  
ATOM   4581  NZ  LYS A1662      76.668  -2.575  62.684  1.00  0.00           N  
ATOM   4582  HZ1 LYS A1662      76.791  -1.893  63.418  1.00  0.00           H  
ATOM   4583  HZ2 LYS A1662      75.849  -3.042  63.044  1.00  0.00           H  
ATOM   4584  HZ3 LYS A1662      76.417  -2.100  61.828  1.00  0.00           H  
ATOM   4585  C   LYS A1662      80.507  -8.456  62.308  1.00  0.00           C  
ATOM   4586  O   LYS A1662      79.431  -9.049  62.334  1.00  0.00           O  
ATOM   4587  N   SER A1663      81.570  -8.974  61.684  1.00  0.00           N  
ATOM   4588  H   SER A1663      82.432  -8.448  61.688  1.00  0.00           H  
ATOM   4589  CA  SER A1663      81.595 -10.277  61.017  1.00  0.00           C  
ATOM   4590  HA  SER A1663      80.958 -10.970  61.567  1.00  0.00           H  
ATOM   4591  CB  SER A1663      81.022 -10.124  59.604  1.00  0.00           C  
ATOM   4592  HB2 SER A1663      79.987  -9.792  59.684  1.00  0.00           H  
ATOM   4593  HB3 SER A1663      81.584  -9.349  59.082  1.00  0.00           H  
ATOM   4594  OG  SER A1663      81.054 -11.312  58.837  1.00  0.00           O  
ATOM   4595  HG  SER A1663      80.861 -12.075  59.386  1.00  0.00           H  
ATOM   4596  C   SER A1663      83.013 -10.853  60.998  1.00  0.00           C  
ATOM   4597  O   SER A1663      83.976 -10.120  60.780  1.00  0.00           O  
ATOM   4598  N   GLY A1664      83.153 -12.160  61.240  1.00  0.00           N  
ATOM   4599  H   GLY A1664      82.313 -12.719  61.294  1.00  0.00           H  
ATOM   4600  CA  GLY A1664      84.430 -12.846  61.420  1.00  0.00           C  
ATOM   4601  HA2 GLY A1664      84.250 -13.920  61.386  1.00  0.00           H  
ATOM   4602  HA3 GLY A1664      85.090 -12.593  60.589  1.00  0.00           H  
ATOM   4603  C   GLY A1664      85.164 -12.517  62.725  1.00  0.00           C  
ATOM   4604  O   GLY A1664      84.836 -11.566  63.434  1.00  0.00           O  
ATOM   4605  N   ARG A1665      86.190 -13.307  63.066  1.00  0.00           N  
ATOM   4606  H   ARG A1665      86.416 -14.072  62.448  1.00  0.00           H  
ATOM   4607  CA  ARG A1665      87.092 -13.043  64.191  1.00  0.00           C  
ATOM   4608  HA  ARG A1665      86.543 -12.452  64.923  1.00  0.00           H  
ATOM   4609  CB  ARG A1665      87.482 -14.362  64.875  1.00  0.00           C  
ATOM   4610  HB2 ARG A1665      88.304 -14.815  64.322  1.00  0.00           H  
ATOM   4611  HB3 ARG A1665      86.637 -15.050  64.847  1.00  0.00           H  
ATOM   4612  CG  ARG A1665      87.881 -14.179  66.345  1.00  0.00           C  
ATOM   4613  HG2 ARG A1665      88.630 -13.390  66.418  1.00  0.00           H  
ATOM   4614  HG3 ARG A1665      87.015 -13.875  66.934  1.00  0.00           H  
ATOM   4615  CD  ARG A1665      88.516 -15.431  66.949  1.00  0.00           C  
ATOM   4616  HD2 ARG A1665      88.952 -16.019  66.142  1.00  0.00           H  
ATOM   4617  HD3 ARG A1665      89.324 -15.107  67.605  1.00  0.00           H  
ATOM   4618  NE  ARG A1665      87.595 -16.280  67.714  1.00  0.00           N  
ATOM   4619  HE  ARG A1665      86.603 -16.247  67.528  1.00  0.00           H  
ATOM   4620  CZ  ARG A1665      87.964 -17.205  68.596  1.00  0.00           C  
ATOM   4621  NH1 ARG A1665      89.220 -17.484  68.904  1.00  0.00           N  
ATOM   4622 HH11 ARG A1665      89.976 -17.032  68.410  1.00  0.00           H  
ATOM   4623 HH12 ARG A1665      89.415 -18.322  69.433  1.00  0.00           H  
ATOM   4624  NH2 ARG A1665      87.019 -17.906  69.187  1.00  0.00           N  
ATOM   4625 HH21 ARG A1665      87.243 -18.635  69.850  1.00  0.00           H  
ATOM   4626 HH22 ARG A1665      86.059 -17.679  68.972  1.00  0.00           H  
ATOM   4627  C   ARG A1665      88.287 -12.192  63.749  1.00  0.00           C  
ATOM   4628  O   ARG A1665      88.616 -12.137  62.565  1.00  0.00           O  
ATOM   4629  N   LEU A1666      88.963 -11.523  64.687  1.00  0.00           N  
ATOM   4630  H   LEU A1666      88.665 -11.636  65.645  1.00  0.00           H  
ATOM   4631  CA  LEU A1666      89.972 -10.501  64.416  1.00  0.00           C  
ATOM   4632  HA  LEU A1666      89.475  -9.725  63.834  1.00  0.00           H  
ATOM   4633  CB  LEU A1666      90.387  -9.886  65.760  1.00  0.00           C  
ATOM   4634  HB2 LEU A1666      90.888 -10.653  66.350  1.00  0.00           H  
ATOM   4635  HB3 LEU A1666      89.485  -9.589  66.295  1.00  0.00           H  
ATOM   4636  CG  LEU A1666      91.310  -8.662  65.681  1.00  0.00           C  
ATOM   4637  HG  LEU A1666      92.255  -8.955  65.224  1.00  0.00           H  
ATOM   4638  CD1 LEU A1666      90.704  -7.506  64.886  1.00  0.00           C  
ATOM   4639 HD11 LEU A1666      90.619  -7.778  63.834  1.00  0.00           H  
ATOM   4640 HD12 LEU A1666      89.720  -7.254  65.279  1.00  0.00           H  
ATOM   4641 HD13 LEU A1666      91.352  -6.632  64.950  1.00  0.00           H  
ATOM   4642  CD2 LEU A1666      91.599  -8.139  67.087  1.00  0.00           C  
ATOM   4643 HD21 LEU A1666      92.022  -8.936  67.699  1.00  0.00           H  
ATOM   4644 HD22 LEU A1666      92.324  -7.327  67.031  1.00  0.00           H  
ATOM   4645 HD23 LEU A1666      90.682  -7.772  67.547  1.00  0.00           H  
ATOM   4646  C   LEU A1666      91.169 -10.968  63.572  1.00  0.00           C  
ATOM   4647  O   LEU A1666      91.740 -10.152  62.850  1.00  0.00           O  
ATOM   4648  N   ALA A1667      91.520 -12.259  63.573  1.00  0.00           N  
ATOM   4649  H   ALA A1667      91.063 -12.898  64.208  1.00  0.00           H  
ATOM   4650  CA  ALA A1667      92.551 -12.802  62.693  1.00  0.00           C  
ATOM   4651  HA  ALA A1667      93.447 -12.189  62.791  1.00  0.00           H  
ATOM   4652  CB  ALA A1667      92.894 -14.214  63.168  1.00  0.00           C  
ATOM   4653  HB1 ALA A1667      93.204 -14.192  64.213  1.00  0.00           H  
ATOM   4654  HB2 ALA A1667      92.027 -14.868  63.071  1.00  0.00           H  
ATOM   4655  HB3 ALA A1667      93.710 -14.616  62.569  1.00  0.00           H  
ATOM   4656  C   ALA A1667      92.160 -12.798  61.209  1.00  0.00           C  
ATOM   4657  O   ALA A1667      93.005 -12.540  60.353  1.00  0.00           O  
ATOM   4658  N   LEU A1668      90.878 -13.010  60.889  1.00  0.00           N  
ATOM   4659  H   LEU A1668      90.222 -13.158  61.643  1.00  0.00           H  
ATOM   4660  CA  LEU A1668      90.331 -12.885  59.540  1.00  0.00           C  
ATOM   4661  HA  LEU A1668      90.966 -13.447  58.855  1.00  0.00           H  
ATOM   4662  CB  LEU A1668      88.921 -13.501  59.546  1.00  0.00           C  
ATOM   4663  HB2 LEU A1668      88.990 -14.471  60.040  1.00  0.00           H  
ATOM   4664  HB3 LEU A1668      88.265 -12.884  60.159  1.00  0.00           H  
ATOM   4665  CG  LEU A1668      88.204 -13.747  58.212  1.00  0.00           C  
ATOM   4666  HG  LEU A1668      87.300 -14.311  58.442  1.00  0.00           H  
ATOM   4667  CD1 LEU A1668      87.759 -12.472  57.498  1.00  0.00           C  
ATOM   4668 HD11 LEU A1668      87.111 -12.734  56.662  1.00  0.00           H  
ATOM   4669 HD12 LEU A1668      88.614 -11.928  57.097  1.00  0.00           H  
ATOM   4670 HD13 LEU A1668      87.206 -11.829  58.183  1.00  0.00           H  
ATOM   4671  CD2 LEU A1668      89.039 -14.592  57.255  1.00  0.00           C  
ATOM   4672 HD21 LEU A1668      89.357 -15.507  57.753  1.00  0.00           H  
ATOM   4673 HD22 LEU A1668      89.923 -14.048  56.922  1.00  0.00           H  
ATOM   4674 HD23 LEU A1668      88.444 -14.860  56.382  1.00  0.00           H  
ATOM   4675  C   LEU A1668      90.346 -11.418  59.105  1.00  0.00           C  
ATOM   4676  O   LEU A1668      90.820 -11.082  58.020  1.00  0.00           O  
ATOM   4677  N   ALA A1669      89.914 -10.530  60.005  1.00  0.00           N  
ATOM   4678  H   ALA A1669      89.538 -10.890  60.870  1.00  0.00           H  
ATOM   4679  CA  ALA A1669      89.923  -9.086  59.815  1.00  0.00           C  
ATOM   4680  HA  ALA A1669      89.356  -8.851  58.914  1.00  0.00           H  
ATOM   4681  CB  ALA A1669      89.214  -8.460  61.016  1.00  0.00           C  
ATOM   4682  HB1 ALA A1669      89.088  -7.390  60.848  1.00  0.00           H  
ATOM   4683  HB2 ALA A1669      89.817  -8.604  61.912  1.00  0.00           H  
ATOM   4684  HB3 ALA A1669      88.240  -8.926  61.164  1.00  0.00           H  
ATOM   4685  C   ALA A1669      91.324  -8.488  59.644  1.00  0.00           C  
ATOM   4686  O   ALA A1669      91.457  -7.420  59.050  1.00  0.00           O  
ATOM   4687  N   HIS A1670      92.371  -9.159  60.135  1.00  0.00           N  
ATOM   4688  H   HIS A1670      92.185  -9.967  60.712  1.00  0.00           H  
ATOM   4689  CA  HIS A1670      93.762  -8.815  59.861  1.00  0.00           C  
ATOM   4690  HA  HIS A1670      93.858  -7.731  59.790  1.00  0.00           H  
ATOM   4691  ND1 HIS A1670      97.112  -9.663  60.297  1.00  0.00           N  
ATOM   4692  CG  HIS A1670      96.098  -8.868  60.833  1.00  0.00           C  
ATOM   4693  CB  HIS A1670      94.662  -9.289  61.005  1.00  0.00           C  
ATOM   4694  HB2 HIS A1670      94.626 -10.376  61.077  1.00  0.00           H  
ATOM   4695  HB3 HIS A1670      94.292  -8.885  61.947  1.00  0.00           H  
ATOM   4696  NE2 HIS A1670      97.961  -7.703  60.858  1.00  0.00           N  
ATOM   4697  HE2 HIS A1670      98.640  -6.968  61.000  1.00  0.00           H  
ATOM   4698  CD2 HIS A1670      96.620  -7.650  61.173  1.00  0.00           C  
ATOM   4699  HD2 HIS A1670      96.091  -6.822  61.622  1.00  0.00           H  
ATOM   4700  CE1 HIS A1670      98.223  -8.919  60.352  1.00  0.00           C  
ATOM   4701  HE1 HIS A1670      99.198  -9.254  60.031  1.00  0.00           H  
ATOM   4702  C   HIS A1670      94.221  -9.381  58.520  1.00  0.00           C  
ATOM   4703  O   HIS A1670      94.579  -8.620  57.624  1.00  0.00           O  
ATOM   4704  N   LYS A1671      94.156 -10.703  58.329  1.00  0.00           N  
ATOM   4705  H   LYS A1671      93.819 -11.276  59.089  1.00  0.00           H  
ATOM   4706  CA  LYS A1671      94.756 -11.371  57.174  1.00  0.00           C  
ATOM   4707  HA  LYS A1671      95.771 -10.992  57.059  1.00  0.00           H  
ATOM   4708  CB  LYS A1671      94.864 -12.876  57.434  1.00  0.00           C  
ATOM   4709  HB2 LYS A1671      93.889 -13.267  57.726  1.00  0.00           H  
ATOM   4710  HB3 LYS A1671      95.175 -13.370  56.513  1.00  0.00           H  
ATOM   4711  CG  LYS A1671      95.909 -13.160  58.519  1.00  0.00           C  
ATOM   4712  HG2 LYS A1671      96.849 -12.690  58.231  1.00  0.00           H  
ATOM   4713  HG3 LYS A1671      95.591 -12.725  59.466  1.00  0.00           H  
ATOM   4714  CD  LYS A1671      96.173 -14.652  58.724  1.00  0.00           C  
ATOM   4715  HD2 LYS A1671      96.983 -14.764  59.446  1.00  0.00           H  
ATOM   4716  HD3 LYS A1671      96.489 -15.096  57.780  1.00  0.00           H  
ATOM   4717  CE  LYS A1671      94.935 -15.381  59.243  1.00  0.00           C  
ATOM   4718  HE2 LYS A1671      94.131 -15.293  58.512  1.00  0.00           H  
ATOM   4719  HE3 LYS A1671      94.607 -14.912  60.171  1.00  0.00           H  
ATOM   4720  NZ  LYS A1671      95.226 -16.808  59.469  1.00  0.00           N  
ATOM   4721  HZ1 LYS A1671      94.393 -17.323  59.712  1.00  0.00           H  
ATOM   4722  HZ2 LYS A1671      95.452 -17.285  58.607  1.00  0.00           H  
ATOM   4723  HZ3 LYS A1671      95.949 -16.976  60.154  1.00  0.00           H  
ATOM   4724  C   LYS A1671      94.081 -11.058  55.839  1.00  0.00           C  
ATOM   4725  O   LYS A1671      94.758 -11.068  54.816  1.00  0.00           O  
ATOM   4726  N   THR A1672      92.801 -10.675  55.828  1.00  0.00           N  
ATOM   4727  H   THR A1672      92.288 -10.705  56.697  1.00  0.00           H  
ATOM   4728  CA  THR A1672      92.141 -10.158  54.626  1.00  0.00           C  
ATOM   4729  HA  THR A1672      92.504 -10.733  53.773  1.00  0.00           H  
ATOM   4730  CB  THR A1672      90.622 -10.352  54.650  1.00  0.00           C  
ATOM   4731  HB  THR A1672      90.195  -9.897  53.757  1.00  0.00           H  
ATOM   4732  OG1 THR A1672      90.033  -9.749  55.781  1.00  0.00           O  
ATOM   4733  HG1 THR A1672      90.291 -10.260  56.552  1.00  0.00           H  
ATOM   4734  CG2 THR A1672      90.236 -11.829  54.649  1.00  0.00           C  
ATOM   4735 HG21 THR A1672      90.617 -12.305  53.745  1.00  0.00           H  
ATOM   4736 HG22 THR A1672      90.652 -12.336  55.519  1.00  0.00           H  
ATOM   4737 HG23 THR A1672      89.150 -11.925  54.657  1.00  0.00           H  
ATOM   4738  C   THR A1672      92.481  -8.705  54.291  1.00  0.00           C  
ATOM   4739  O   THR A1672      92.137  -8.242  53.207  1.00  0.00           O  
ATOM   4740  N   LEU A1673      93.194  -7.992  55.172  1.00  0.00           N  
ATOM   4741  H   LEU A1673      93.411  -8.422  56.060  1.00  0.00           H  
ATOM   4742  CA  LEU A1673      93.670  -6.625  54.975  1.00  0.00           C  
ATOM   4743  HA  LEU A1673      93.363  -6.272  53.990  1.00  0.00           H  
ATOM   4744  CB  LEU A1673      93.032  -5.715  56.034  1.00  0.00           C  
ATOM   4745  HB2 LEU A1673      93.365  -6.053  57.016  1.00  0.00           H  
ATOM   4746  HB3 LEU A1673      93.413  -4.704  55.888  1.00  0.00           H  
ATOM   4747  CG  LEU A1673      91.499  -5.651  56.047  1.00  0.00           C  
ATOM   4748  HG  LEU A1673      91.094  -6.638  56.270  1.00  0.00           H  
ATOM   4749  CD1 LEU A1673      91.043  -4.681  57.138  1.00  0.00           C  
ATOM   4750 HD11 LEU A1673      91.465  -4.989  58.095  1.00  0.00           H  
ATOM   4751 HD12 LEU A1673      91.379  -3.670  56.907  1.00  0.00           H  
ATOM   4752 HD13 LEU A1673      89.956  -4.704  57.213  1.00  0.00           H  
ATOM   4753  CD2 LEU A1673      90.913  -5.166  54.722  1.00  0.00           C  
ATOM   4754 HD21 LEU A1673      91.141  -5.877  53.928  1.00  0.00           H  
ATOM   4755 HD22 LEU A1673      89.828  -5.095  54.805  1.00  0.00           H  
ATOM   4756 HD23 LEU A1673      91.323  -4.190  54.460  1.00  0.00           H  
ATOM   4757  C   LEU A1673      95.198  -6.491  55.005  1.00  0.00           C  
ATOM   4758  O   LEU A1673      95.718  -5.433  54.656  1.00  0.00           O  
ATOM   4759  N   VAL A1674      95.943  -7.529  55.404  1.00  0.00           N  
ATOM   4760  H   VAL A1674      95.434  -8.338  55.731  1.00  0.00           H  
ATOM   4761  CA  VAL A1674      97.351  -7.443  55.801  1.00  0.00           C  
ATOM   4762  HA  VAL A1674      97.386  -6.768  56.656  1.00  0.00           H  
ATOM   4763  CB  VAL A1674      97.863  -8.796  56.313  1.00  0.00           C  
ATOM   4764  HB  VAL A1674      97.147  -9.163  57.048  1.00  0.00           H  
ATOM   4765  CG1 VAL A1674      98.000  -9.859  55.222  1.00  0.00           C  
ATOM   4766 HG11 VAL A1674      97.072  -9.941  54.654  1.00  0.00           H  
ATOM   4767 HG12 VAL A1674      98.814  -9.613  54.541  1.00  0.00           H  
ATOM   4768 HG13 VAL A1674      98.206 -10.826  55.680  1.00  0.00           H  
ATOM   4769  CG2 VAL A1674      99.207  -8.662  57.031  1.00  0.00           C  
ATOM   4770 HG21 VAL A1674      99.996  -8.392  56.329  1.00  0.00           H  
ATOM   4771 HG22 VAL A1674      99.463  -9.611  57.502  1.00  0.00           H  
ATOM   4772 HG23 VAL A1674      99.136  -7.895  57.802  1.00  0.00           H  
ATOM   4773  C   VAL A1674      98.281  -6.858  54.739  1.00  0.00           C  
ATOM   4774  O   VAL A1674      99.212  -6.127  55.074  1.00  0.00           O  
ATOM   4775  N   LEU A1675      97.997  -7.105  53.456  1.00  0.00           N  
ATOM   4776  H   LEU A1675      97.190  -7.681  53.267  1.00  0.00           H  
ATOM   4777  CA  LEU A1675      98.763  -6.590  52.324  1.00  0.00           C  
ATOM   4778  HA  LEU A1675      99.821  -6.766  52.514  1.00  0.00           H  
ATOM   4779  CB  LEU A1675      98.363  -7.348  51.051  1.00  0.00           C  
ATOM   4780  HB2 LEU A1675      97.313  -7.142  50.844  1.00  0.00           H  
ATOM   4781  HB3 LEU A1675      98.945  -6.948  50.221  1.00  0.00           H  
ATOM   4782  CG  LEU A1675      98.565  -8.869  51.093  1.00  0.00           C  
ATOM   4783  HG  LEU A1675      97.945  -9.295  51.881  1.00  0.00           H  
ATOM   4784  CD1 LEU A1675      98.127  -9.480  49.764  1.00  0.00           C  
ATOM   4785 HD11 LEU A1675      98.741  -9.091  48.951  1.00  0.00           H  
ATOM   4786 HD12 LEU A1675      97.082  -9.238  49.573  1.00  0.00           H  
ATOM   4787 HD13 LEU A1675      98.231 -10.564  49.805  1.00  0.00           H  
ATOM   4788  CD2 LEU A1675     100.019  -9.269  51.346  1.00  0.00           C  
ATOM   4789 HD21 LEU A1675     100.112 -10.354  51.300  1.00  0.00           H  
ATOM   4790 HD22 LEU A1675     100.333  -8.942  52.337  1.00  0.00           H  
ATOM   4791 HD23 LEU A1675     100.665  -8.823  50.591  1.00  0.00           H  
ATOM   4792  C   LEU A1675      98.627  -5.076  52.127  1.00  0.00           C  
ATOM   4793  O   LEU A1675      99.473  -4.477  51.469  1.00  0.00           O  
ATOM   4794  N   LEU A1676      97.605  -4.455  52.724  1.00  0.00           N  
ATOM   4795  H   LEU A1676      96.956  -5.022  53.250  1.00  0.00           H  
ATOM   4796  CA  LEU A1676      97.406  -3.012  52.808  1.00  0.00           C  
ATOM   4797  HA  LEU A1676      98.139  -2.513  52.174  1.00  0.00           H  
ATOM   4798  CB  LEU A1676      96.004  -2.666  52.291  1.00  0.00           C  
ATOM   4799  HB2 LEU A1676      95.273  -3.189  52.909  1.00  0.00           H  
ATOM   4800  HB3 LEU A1676      95.853  -1.595  52.423  1.00  0.00           H  
ATOM   4801  CG  LEU A1676      95.716  -2.989  50.820  1.00  0.00           C  
ATOM   4802  HG  LEU A1676      95.853  -4.056  50.644  1.00  0.00           H  
ATOM   4803  CD1 LEU A1676      94.264  -2.628  50.502  1.00  0.00           C  
ATOM   4804 HD11 LEU A1676      94.044  -2.844  49.457  1.00  0.00           H  
ATOM   4805 HD12 LEU A1676      93.595  -3.218  51.129  1.00  0.00           H  
ATOM   4806 HD13 LEU A1676      94.093  -1.568  50.690  1.00  0.00           H  
ATOM   4807  CD2 LEU A1676      96.619  -2.205  49.869  1.00  0.00           C  
ATOM   4808 HD21 LEU A1676      96.321  -2.384  48.836  1.00  0.00           H  
ATOM   4809 HD22 LEU A1676      97.653  -2.530  49.983  1.00  0.00           H  
ATOM   4810 HD23 LEU A1676      96.551  -1.137  50.078  1.00  0.00           H  
ATOM   4811  C   LEU A1676      97.647  -2.463  54.220  1.00  0.00           C  
ATOM   4812  O   LEU A1676      97.341  -1.303  54.486  1.00  0.00           O  
ATOM   4813  N   LEU A1677      98.207  -3.267  55.131  1.00  0.00           N  
ATOM   4814  H   LEU A1677      98.423  -4.211  54.842  1.00  0.00           H  
ATOM   4815  CA  LEU A1677      98.544  -2.878  56.498  1.00  0.00           C  
ATOM   4816  HA  LEU A1677      98.218  -1.854  56.678  1.00  0.00           H  
ATOM   4817  CB  LEU A1677      97.830  -3.805  57.491  1.00  0.00           C  
ATOM   4818  HB2 LEU A1677      98.295  -3.709  58.472  1.00  0.00           H  
ATOM   4819  HB3 LEU A1677      97.989  -4.835  57.172  1.00  0.00           H  
ATOM   4820  CG  LEU A1677      96.327  -3.557  57.659  1.00  0.00           C  
ATOM   4821  HG  LEU A1677      95.841  -3.522  56.684  1.00  0.00           H  
ATOM   4822  CD1 LEU A1677      95.699  -4.681  58.483  1.00  0.00           C  
ATOM   4823 HD11 LEU A1677      96.155  -4.728  59.471  1.00  0.00           H  
ATOM   4824 HD12 LEU A1677      94.629  -4.504  58.591  1.00  0.00           H  
ATOM   4825 HD13 LEU A1677      95.837  -5.637  57.978  1.00  0.00           H  
ATOM   4826  CD2 LEU A1677      96.077  -2.246  58.402  1.00  0.00           C  
ATOM   4827 HD21 LEU A1677      96.586  -2.251  59.366  1.00  0.00           H  
ATOM   4828 HD22 LEU A1677      95.007  -2.121  58.566  1.00  0.00           H  
ATOM   4829 HD23 LEU A1677      96.430  -1.403  57.808  1.00  0.00           H  
ATOM   4830  C   LEU A1677     100.049  -2.880  56.756  1.00  0.00           C  
ATOM   4831  O   LEU A1677     100.583  -1.881  57.229  1.00  0.00           O  
ATOM   4832  N   GLY A1678     100.737  -4.000  56.512  1.00  0.00           N  
ATOM   4833  H   GLY A1678     100.252  -4.768  56.068  1.00  0.00           H  
ATOM   4834  CA  GLY A1678     102.148  -4.173  56.855  1.00  0.00           C  
ATOM   4835  HA2 GLY A1678     102.722  -3.383  56.371  1.00  0.00           H  
ATOM   4836  HA3 GLY A1678     102.488  -5.128  56.457  1.00  0.00           H  
ATOM   4837  C   GLY A1678     102.477  -4.141  58.352  1.00  0.00           C  
ATOM   4838  O   GLY A1678     103.652  -4.153  58.720  1.00  0.00           O  
ATOM   4839  N   VAL A1679     101.465  -4.095  59.227  1.00  0.00           N  
ATOM   4840  H   VAL A1679     100.531  -4.120  58.843  1.00  0.00           H  
ATOM   4841  CA  VAL A1679     101.570  -3.888  60.672  1.00  0.00           C  
ATOM   4842  HA  VAL A1679     102.622  -3.934  60.952  1.00  0.00           H  
ATOM   4843  CB  VAL A1679     101.053  -2.502  61.087  1.00  0.00           C  
ATOM   4844  HB  VAL A1679     101.137  -2.422  62.170  1.00  0.00           H  
ATOM   4845  CG1 VAL A1679     101.914  -1.388  60.491  1.00  0.00           C  
ATOM   4846 HG11 VAL A1679     102.945  -1.495  60.828  1.00  0.00           H  
ATOM   4847 HG12 VAL A1679     101.526  -0.418  60.800  1.00  0.00           H  
ATOM   4848 HG13 VAL A1679     101.892  -1.431  59.402  1.00  0.00           H  
ATOM   4849  CG2 VAL A1679      99.593  -2.238  60.714  1.00  0.00           C  
ATOM   4850 HG21 VAL A1679      98.952  -3.041  61.080  1.00  0.00           H  
ATOM   4851 HG22 VAL A1679      99.265  -1.299  61.160  1.00  0.00           H  
ATOM   4852 HG23 VAL A1679      99.489  -2.152  59.632  1.00  0.00           H  
ATOM   4853  C   VAL A1679     100.863  -4.980  61.473  1.00  0.00           C  
ATOM   4854  O   VAL A1679     100.000  -5.684  60.951  1.00  0.00           O  
ATOM   4855  N   ASP A1680     101.248  -5.131  62.744  1.00  0.00           N  
ATOM   4856  H   ASP A1680     101.930  -4.478  63.101  1.00  0.00           H  
ATOM   4857  CA  ASP A1680     100.722  -6.105  63.702  1.00  0.00           C  
ATOM   4858  HA  ASP A1680     101.239  -5.868  64.632  1.00  0.00           H  
ATOM   4859  CB  ASP A1680      99.234  -5.801  63.949  1.00  0.00           C  
ATOM   4860  HB2 ASP A1680      98.969  -4.859  63.470  1.00  0.00           H  
ATOM   4861  HB3 ASP A1680      98.628  -6.567  63.463  1.00  0.00           H  
ATOM   4862  CG  ASP A1680      98.784  -5.663  65.403  1.00  0.00           C  
ATOM   4863  OD1 ASP A1680      99.603  -5.598  66.346  1.00  0.00           O  
ATOM   4864  OD2 ASP A1680      97.561  -5.514  65.610  1.00  0.00           O  
ATOM   4865  C   ASP A1680     101.004  -7.612  63.516  1.00  0.00           C  
ATOM   4866  O   ASP A1680     100.439  -8.385  64.289  1.00  0.00           O  
ATOM   4867  N   PRO A1681     101.849  -8.133  62.602  1.00  0.00           N  
ATOM   4868  CA  PRO A1681     101.997  -9.576  62.428  1.00  0.00           C  
ATOM   4869  HA  PRO A1681     101.014 -10.047  62.393  1.00  0.00           H  
ATOM   4870  CD  PRO A1681     102.703  -7.465  61.630  1.00  0.00           C  
ATOM   4871  HD2 PRO A1681     103.331  -6.706  62.097  1.00  0.00           H  
ATOM   4872  HD3 PRO A1681     102.089  -7.032  60.840  1.00  0.00           H  
ATOM   4873  CB  PRO A1681     102.668  -9.763  61.065  1.00  0.00           C  
ATOM   4874  HB2 PRO A1681     103.234 -10.692  60.998  1.00  0.00           H  
ATOM   4875  HB3 PRO A1681     101.914  -9.725  60.279  1.00  0.00           H  
ATOM   4876  CG  PRO A1681     103.567  -8.534  60.968  1.00  0.00           C  
ATOM   4877  HG2 PRO A1681     104.483  -8.688  61.539  1.00  0.00           H  
ATOM   4878  HG3 PRO A1681     103.800  -8.285  59.933  1.00  0.00           H  
ATOM   4879  C   PRO A1681     102.798 -10.218  63.564  1.00  0.00           C  
ATOM   4880  O   PRO A1681     104.028 -10.248  63.536  1.00  0.00           O  
ATOM   4881  N   SER A1682     102.108 -10.755  64.574  1.00  0.00           N  
ATOM   4882  H   SER A1682     101.104 -10.645  64.548  1.00  0.00           H  
ATOM   4883  CA  SER A1682     102.694 -11.408  65.744  1.00  0.00           C  
ATOM   4884  HA  SER A1682     101.877 -11.613  66.435  1.00  0.00           H  
ATOM   4885  CB  SER A1682     103.301 -12.769  65.376  1.00  0.00           C  
ATOM   4886  HB2 SER A1682     103.649 -13.263  66.284  1.00  0.00           H  
ATOM   4887  HB3 SER A1682     104.151 -12.627  64.708  1.00  0.00           H  
ATOM   4888  OG  SER A1682     102.340 -13.591  64.742  1.00  0.00           O  
ATOM   4889  HG  SER A1682     102.723 -14.452  64.560  1.00  0.00           H  
ATOM   4890  C   SER A1682     103.678 -10.510  66.501  1.00  0.00           C  
ATOM   4891  O   SER A1682     104.842 -10.865  66.676  1.00  0.00           O  
ATOM   4892  N   ARG A1683     103.236  -9.317  66.921  1.00  0.00           N  
ATOM   4893  H   ARG A1683     102.262  -9.101  66.758  1.00  0.00           H  
ATOM   4894  CA  ARG A1683     104.038  -8.306  67.619  1.00  0.00           C  
ATOM   4895  HA  ARG A1683     105.008  -8.742  67.859  1.00  0.00           H  
ATOM   4896  CB  ARG A1683     104.297  -7.112  66.686  1.00  0.00           C  
ATOM   4897  HB2 ARG A1683     104.942  -6.396  67.194  1.00  0.00           H  
ATOM   4898  HB3 ARG A1683     103.353  -6.619  66.451  1.00  0.00           H  
ATOM   4899  CG  ARG A1683     104.985  -7.538  65.384  1.00  0.00           C  
ATOM   4900  HG2 ARG A1683     104.263  -8.079  64.772  1.00  0.00           H  
ATOM   4901  HG3 ARG A1683     105.822  -8.197  65.616  1.00  0.00           H  
ATOM   4902  CD  ARG A1683     105.507  -6.362  64.560  1.00  0.00           C  
ATOM   4903  HD2 ARG A1683     104.682  -5.678  64.363  1.00  0.00           H  
ATOM   4904  HD3 ARG A1683     106.264  -5.834  65.140  1.00  0.00           H  
ATOM   4905  NE  ARG A1683     106.081  -6.819  63.284  1.00  0.00           N  
ATOM   4906  HE  ARG A1683     106.348  -7.790  63.211  1.00  0.00           H  
ATOM   4907  CZ  ARG A1683     106.306  -6.062  62.214  1.00  0.00           C  
ATOM   4908  NH1 ARG A1683     106.322  -4.745  62.278  1.00  0.00           N  
ATOM   4909 HH11 ARG A1683     106.485  -4.251  61.413  1.00  0.00           H  
ATOM   4910 HH12 ARG A1683     106.614  -4.345  63.159  1.00  0.00           H  
ATOM   4911  NH2 ARG A1683     106.520  -6.575  61.017  1.00  0.00           N  
ATOM   4912 HH21 ARG A1683     106.616  -7.567  60.852  1.00  0.00           H  
ATOM   4913 HH22 ARG A1683     106.636  -5.936  60.243  1.00  0.00           H  
ATOM   4914  C   ARG A1683     103.437  -7.913  68.973  1.00  0.00           C  
ATOM   4915  O   ARG A1683     102.452  -8.503  69.410  1.00  0.00           O  
ATOM   4916  N   GLN A1684     104.056  -6.967  69.686  1.00  0.00           N  
ATOM   4917  H   GLN A1684     104.831  -6.480  69.260  1.00  0.00           H  
ATOM   4918  CA  GLN A1684     103.663  -6.577  71.038  1.00  0.00           C  
ATOM   4919  HA  GLN A1684     103.537  -7.486  71.627  1.00  0.00           H  
ATOM   4920  CB  GLN A1684     104.761  -5.732  71.700  1.00  0.00           C  
ATOM   4921  HB2 GLN A1684     104.917  -4.835  71.100  1.00  0.00           H  
ATOM   4922  HB3 GLN A1684     104.410  -5.411  72.681  1.00  0.00           H  
ATOM   4923  CG  GLN A1684     106.116  -6.431  71.877  1.00  0.00           C  
ATOM   4924  HG2 GLN A1684     106.482  -6.774  70.910  1.00  0.00           H  
ATOM   4925  HG3 GLN A1684     106.828  -5.695  72.250  1.00  0.00           H  
ATOM   4926  CD  GLN A1684     106.116  -7.609  72.849  1.00  0.00           C  
ATOM   4927  OE1 GLN A1684     105.125  -7.963  73.479  1.00  0.00           O  
ATOM   4928  NE2 GLN A1684     107.246  -8.282  73.015  1.00  0.00           N  
ATOM   4929 HE21 GLN A1684     107.183  -9.127  73.565  1.00  0.00           H  
ATOM   4930 HE22 GLN A1684     108.075  -8.052  72.486  1.00  0.00           H  
ATOM   4931  C   GLN A1684     102.321  -5.836  71.055  1.00  0.00           C  
ATOM   4932  O   GLN A1684     102.206  -4.728  70.538  1.00  0.00           O  
ATOM   4933  N   LEU A1685     101.305  -6.436  71.683  1.00  0.00           N  
ATOM   4934  H   LEU A1685     101.487  -7.343  72.086  1.00  0.00           H  
ATOM   4935  CA  LEU A1685      99.908  -6.014  71.587  1.00  0.00           C  
ATOM   4936  HA  LEU A1685      99.706  -5.779  70.542  1.00  0.00           H
[truncated: 14,926,902 more chars]
