# Supplementary material for: OpenMM 7: Rapid development of high performance algorithms for molecular dynamics
Source: PLoS Comput Biol. 2017 Jul 26;13(7):e1005659. doi: 10.1371/journal.pcbi.1005659 (PMC5549999; doi:10.1371/journal.pcbi.1005659)
Supplement: S1 Supporting Information — (ZIP) [file pcbi.1005659.s001.zip › SI/Benchmarks/README.txt]

The three Python scripts in this directory execute the benchmarks from section 3.1
of the paper.  To run all of the benchmarks for the CUDA platform, type

python cudaBenchmarks.py

To run all of the benchmarks for the CPU platform, type

python cpuBenchmarks.py

To run the tests of energy conservation in different precision modes, type

python energyBenchmarks.py
