# Supplementary material for: OpenMM 7: Rapid development of high performance algorithms for molecular dynamics
Source: PLoS Comput Biol. 2017 Jul 26;13(7):e1005659. doi: 10.1371/journal.pcbi.1005659 (PMC5549999; doi:10.1371/journal.pcbi.1005659)
Supplement: S1 Supporting Information — (ZIP) [file pcbi.1005659.s001.zip › SI/Energy Comparisons/Amber/2koc.dry.parm7]

%VERSION  VERSION_STAMP = V0001.000  DATE = 06/08/16  22:01:59                  
%FLAG TITLE                                                                     
%FORMAT(20a4)                                                                   
default_name                                                                    
%FLAG POINTERS                                                                  
%FORMAT(10I8)                                                                   
     447      14     153     327     349     508     787     984       0       0
    2498      14     327     508     984      46      94      61      27       0
       0       0       0       0       0       0       0       0      34       0
       0
%FLAG ATOM_NAME                                                                 
%FORMAT(20a4)                                                                   
HO5'O5' C5' H5' H5''C4' H4' O4' C1' H1' N9  C8  H8  N7  C5  C6  O6  N1  H1  C2  
N2  H21 H22 N3  C4  C3' H3' C2' H2' O2' HO2'O3' P   OP1 OP2 O5' C5' H5' H5''C4' 
H4' O4' C1' H1' N9  C8  H8  N7  C5  C6  O6  N1  H1  C2  N2  H21 H22 N3  C4  C3' 
H3' C2' H2' O2' HO2'O3' P   OP1 OP2 O5' C5' H5' H5''C4' H4' O4' C1' H1' N1  C6  
H6  C5  H5  C4  N4  H41 H42 N3  C2  O2  C3' H3' C2' H2' O2' HO2'O3' P   OP1 OP2 
O5' C5' H5' H5''C4' H4' O4' C1' H1' N9  C8  H8  N7  C5  C6  N6  H61 H62 N1  C2  
H2  N3  C4  C3' H3' C2' H2' O2' HO2'O3' P   OP1 OP2 O5' C5' H5' H5''C4' H4' O4' 
C1' H1' N1  C6  H6  C5  H5  C4  N4  H41 H42 N3  C2  O2  C3' H3' C2' H2' O2' HO2'
O3' P   OP1 OP2 O5' C5' H5' H5''C4' H4' O4' C1' H1' N1  C6  H6  C5  H5  C4  O4  
N3  H3  C2  O2  C3' H3' C2' H2' O2' HO2'O3' P   OP1 OP2 O5' C5' H5' H5''C4' H4' 
O4' C1' H1' N1  C6  H6  C5  H5  C4  O4  N3  H3  C2  O2  C3' H3' C2' H2' O2' HO2'
O3' P   OP1 OP2 O5' C5' H5' H5''C4' H4' O4' C1' H1' N1  C6  H6  C5  H5  C4  N4  
H41 H42 N3  C2  O2  C3' H3' C2' H2' O2' HO2'O3' P   OP1 OP2 O5' C5' H5' H5''C4' 
H4' O4' C1' H1' N9  C8  H8  N7  C5  C6  O6  N1  H1  C2  N2  H21 H22 N3  C4  C3' 
H3' C2' H2' O2' HO2'O3' P   OP1 OP2 O5' C5' H5' H5''C4' H4' O4' C1' H1' N9  C8  
H8  N7  C5  C6  O6  N1  H1  C2  N2  H21 H22 N3  C4  C3' H3' C2' H2' O2' HO2'O3' 
P   OP1 OP2 O5' C5' H5' H5''C4' H4' O4' C1' H1' N1  C6  H6  C5  H5  C4  O4  N3  
H3  C2  O2  C3' H3' C2' H2' O2' HO2'O3' P   OP1 OP2 O5' C5' H5' H5''C4' H4' O4' 
C1' H1' N9  C8  H8  N7  C5  C6  O6  N1  H1  C2  N2  H21 H22 N3  C4  C3' H3' C2' 
H2' O2' HO2'O3' P   OP1 OP2 O5' C5' H5' H5''C4' H4' O4' C1' H1' N1  C6  H6  C5  
H5  C4  N4  H41 H42 N3  C2  O2  C3' H3' C2' H2' O2' HO2'O3' P   OP1 OP2 O5' C5' 
H5' H5''C4' H4' O4' C1' H1' N1  C6  H6  C5  H5  C4  N4  H41 H42 N3  C2  O2  C3' 
H3' C2' H2' O2' HO2'O3' HO3'
%FLAG CHARGE                                                                    
%FORMAT(5E16.8)                                                                 
  7.82647785E+00 -1.13397373E+01  1.01680434E+00  1.23729417E+00  1.23729417E+00
  1.94067495E+00  2.13929802E+00 -6.46527204E+00  3.48045930E-01  3.65539338E+00
  8.96537160E-01  2.50374402E+00  2.98845720E+00 -1.04031111E+01  3.17796912E+00
  8.69203710E+00 -1.01990213E+01 -8.72301501E+00  6.23931552E+00  1.39528151E+01
 -1.76246086E+01  7.95221172E+00  7.95221172E+00 -1.15219603E+01  2.22676506E+00
  3.68454906E+00  1.12067145E+00  1.22089410E+00  1.77120756E+00 -1.11866700E+01
  7.62785478E+00 -9.55941858E+00  2.12508463E+01 -1.41405048E+01 -1.41405048E+01
 -9.09110547E+00  1.01680434E+00  1.23729417E+00  1.23729417E+00  1.94067495E+00
  2.13929802E+00 -6.46527204E+00  3.48045930E-01  3.65539338E+00  8.96537160E-01
  2.50374402E+00  2.98845720E+00 -1.04031111E+01  3.17796912E+00  8.69203710E+00
 -1.01990213E+01 -8.72301501E+00  6.23931552E+00  1.39528151E+01 -1.76246086E+01
  7.95221172E+00  7.95221172E+00 -1.15219603E+01  2.22676506E+00  3.68454906E+00
  1.12067145E+00  1.22089410E+00  1.77120756E+00 -1.11866700E+01  7.62785478E+00
 -9.55941858E+00  2.12508463E+01 -1.41405048E+01 -1.41405048E+01 -9.09110547E+00
  1.01680434E+00  1.23729417E+00  1.23729417E+00  1.94067495E+00  2.13929802E+00
 -6.46527204E+00  1.20267180E-01  3.69730467E+00 -8.81959320E-01  9.65781900E-02
  3.56792634E+00 -9.50292945E+00  3.51325944E+00  1.49149526E+01 -1.73658519E+01
  7.71532182E+00  7.71532182E+00 -1.38197923E+01  1.37359697E+01 -1.13925820E+01
  3.68454906E+00  1.12067145E+00  1.22089410E+00  1.77120756E+00 -1.11866700E+01
  7.62785478E+00 -9.55941858E+00  2.12508463E+01 -1.41405048E+01 -1.41405048E+01
 -9.09110547E+00  1.01680434E+00  1.23729417E+00  1.23729417E+00  1.94067495E+00
  2.13929802E+00 -6.46527204E+00  7.17958620E-01  3.65721561E+00 -4.57379730E-01
  3.65539338E+00  2.82992319E+00 -1.10664028E+01  9.38448450E-01  1.27720101E+01
 -1.64346924E+01  7.49847645E+00  7.49847645E+00 -1.38762815E+01  1.07056013E+01
  8.61914790E-01 -1.27501433E+01  5.56326819E+00  3.68454906E+00  1.12067145E+00
  1.22089410E+00  1.77120756E+00 -1.11866700E+01  7.62785478E+00 -9.55941858E+00
  2.12508463E+01 -1.41405048E+01 -1.41405048E+01 -9.09110547E+00  1.01680434E+00
  1.23729417E+00  1.23729417E+00  1.94067495E+00  2.13929802E+00 -6.46527204E+00
  1.20267180E-01  3.69730467E+00 -8.81959320E-01  9.65781900E-02  3.56792634E+00
 -9.50292945E+00  3.51325944E+00  1.49149526E+01 -1.73658519E+01  7.71532182E+00
  7.71532182E+00 -1.38197923E+01  1.37359697E+01 -1.13925820E+01  3.68454906E+00
  1.12067145E+00  1.22089410E+00  1.77120756E+00 -1.11866700E+01  7.62785478E+00
 -9.55941858E+00  2.12508463E+01 -1.41405048E+01 -1.41405048E+01 -9.09110547E+00
  1.01680434E+00  1.23729417E+00  1.23729417E+00  1.94067495E+00  2.13929802E+00
 -6.46527204E+00  1.22818302E+00  3.32374752E+00  7.61692140E-01 -2.05183098E+00
  3.98703924E+00 -6.62380605E+00  3.30005853E+00  1.08459130E+01 -1.04978670E+01
 -6.46709427E+00  5.74731342E+00  8.54079201E+00 -9.98035371E+00  3.68454906E+00
  1.12067145E+00  1.22089410E+00  1.77120756E+00 -1.11866700E+01  7.62785478E+00
 -9.55941858E+00  2.12508463E+01 -1.41405048E+01 -1.41405048E+01 -9.09110547E+00
  1.01680434E+00  1.23729417E+00  1.23729417E+00  1.94067495E+00  2.13929802E+00
 -6.46527204E+00  1.22818302E+00  3.32374752E+00  7.61692140E-01 -2.05183098E+00
  3.98703924E+00 -6.62380605E+00  3.30005853E+00  1.08459130E+01 -1.04978670E+01
 -6.46709427E+00  5.74731342E+00  8.54079201E+00 -9.98035371E+00  3.68454906E+00
  1.12067145E+00  1.22089410E+00  1.77120756E+00 -1.11866700E+01  7.62785478E+00
 -9.55941858E+00  2.12508463E+01 -1.41405048E+01 -1.41405048E+01 -9.09110547E+00
  1.01680434E+00  1.23729417E+00  1.23729417E+00  1.94067495E+00  2.13929802E+00
 -6.46527204E+00  1.20267180E-01  3.69730467E+00 -8.81959320E-01  9.65781900E-02
  3.56792634E+00 -9.50292945E+00  3.51325944E+00  1.49149526E+01 -1.73658519E+01
  7.71532182E+00  7.71532182E+00 -1.38197923E+01  1.37359697E+01 -1.13925820E+01
  3.68454906E+00  1.12067145E+00  1.22089410E+00  1.77120756E+00 -1.11866700E+01
  7.62785478E+00 -9.55941858E+00  2.12508463E+01 -1.41405048E+01 -1.41405048E+01
 -9.09110547E+00  1.01680434E+00  1.23729417E+00  1.23729417E+00  1.94067495E+00
  2.13929802E+00 -6.46527204E+00  3.48045930E-01  3.65539338E+00  8.96537160E-01
  2.50374402E+00  2.98845720E+00 -1.04031111E+01  3.17796912E+00  8.69203710E+00
 -1.01990213E+01 -8.72301501E+00  6.23931552E+00  1.39528151E+01 -1.76246086E+01
  7.95221172E+00  7.95221172E+00 -1.15219603E+01  2.22676506E+00  3.68454906E+00
  1.12067145E+00  1.22089410E+00  1.77120756E+00 -1.11866700E+01  7.62785478E+00
 -9.55941858E+00  2.12508463E+01 -1.41405048E+01 -1.41405048E+01 -9.09110547E+00
  1.01680434E+00  1.23729417E+00  1.23729417E+00  1.94067495E+00  2.13929802E+00
 -6.46527204E+00  3.48045930E-01  3.65539338E+00  8.96537160E-01  2.50374402E+00
  2.98845720E+00 -1.04031111E+01  3.17796912E+00  8.69203710E+00 -1.01990213E+01
 -8.72301501E+00  6.23931552E+00  1.39528151E+01 -1.76246086E+01  7.95221172E+00
  7.95221172E+00 -1.15219603E+01  2.22676506E+00  3.68454906E+00  1.12067145E+00
  1.22089410E+00  1.77120756E+00 -1.11866700E+01  7.62785478E+00 -9.55941858E+00
  2.12508463E+01 -1.41405048E+01 -1.41405048E+01 -9.09110547E+00  1.01680434E+00
  1.23729417E+00  1.23729417E+00  1.94067495E+00  2.13929802E+00 -6.46527204E+00
  1.22818302E+00  3.32374752E+00  7.61692140E-01 -2.05183098E+00  3.98703924E+00
 -6.62380605E+00  3.30005853E+00  1.08459130E+01 -1.04978670E+01 -6.46709427E+00
  5.74731342E+00  8.54079201E+00 -9.98035371E+00  3.68454906E+00  1.12067145E+00
  1.22089410E+00  1.77120756E+00 -1.11866700E+01  7.62785478E+00 -9.55941858E+00
  2.12508463E+01 -1.41405048E+01 -1.41405048E+01 -9.09110547E+00  1.01680434E+00
  1.23729417E+00  1.23729417E+00  1.94067495E+00  2.13929802E+00 -6.46527204E+00
  3.48045930E-01  3.65539338E+00  8.96537160E-01  2.50374402E+00  2.98845720E+00
 -1.04031111E+01  3.17796912E+00  8.69203710E+00 -1.01990213E+01 -8.72301501E+00
  6.23931552E+00  1.39528151E+01 -1.76246086E+01  7.95221172E+00  7.95221172E+00
 -1.15219603E+01  2.22676506E+00  3.68454906E+00  1.12067145E+00  1.22089410E+00
  1.77120756E+00 -1.11866700E+01  7.62785478E+00 -9.55941858E+00  2.12508463E+01
 -1.41405048E+01 -1.41405048E+01 -9.09110547E+00  1.01680434E+00  1.23729417E+00
  1.23729417E+00  1.94067495E+00  2.13929802E+00 -6.46527204E+00  1.20267180E-01
  3.69730467E+00 -8.81959320E-01  9.65781900E-02  3.56792634E+00 -9.50292945E+00
  3.51325944E+00  1.49149526E+01 -1.73658519E+01  7.71532182E+00  7.71532182E+00
 -1.38197923E+01  1.37359697E+01 -1.13925820E+01  3.68454906E+00  1.12067145E+00
  1.22089410E+00  1.77120756E+00 -1.11866700E+01  7.62785478E+00 -9.55941858E+00
  2.12508463E+01 -1.41405048E+01 -1.41405048E+01 -9.09110547E+00  1.01680434E+00
  1.23729417E+00  1.23729417E+00  1.94067495E+00  2.13929802E+00 -6.46527204E+00
  1.20267180E-01  3.69730467E+00 -8.81959320E-01  9.65781900E-02  3.56792634E+00
 -9.50292945E+00  3.51325944E+00  1.49149526E+01 -1.73658519E+01  7.71532182E+00
  7.71532182E+00 -1.38197923E+01  1.37359697E+01 -1.13925820E+01  3.68454906E+00
  1.12067145E+00  1.22089410E+00  1.77120756E+00 -1.11866700E+01  7.62785478E+00
 -1.19192064E+01  7.97407848E+00
%FLAG ATOMIC_NUMBER                                                             
%FORMAT(10I8)                                                                   
       1       8       6       1       1       6       1       8       6       1
       7       6       1       7       6       6       8       7       1       6
       7       1       1       7       6       6       1       6       1       8
       1       8      15       8       8       8       6       1       1       6
       1       8       6       1       7       6       1       7       6       6
       8       7       1       6       7       1       1       7       6       6
       1       6       1       8       1       8      15       8       8       8
       6       1       1       6       1       8       6       1       7       6
       1       6       1       6       7       1       1       7       6       8
       6       1       6       1       8       1       8      15       8       8
       8       6       1       1       6       1       8       6       1       7
       6       1       7       6       6       7       1       1       7       6
       1       7       6       6       1       6       1       8       1       8
      15       8       8       8       6       1       1       6       1       8
       6       1       7       6       1       6       1       6       7       1
       1       7       6       8       6       1       6       1       8       1
       8      15       8       8       8       6       1       1       6       1
       8       6       1       7       6       1       6       1       6       8
       7       1       6       8       6       1       6       1       8       1
       8      15       8       8       8       6       1       1       6       1
       8       6       1       7       6       1       6       1       6       8
       7       1       6       8       6       1       6       1       8       1
       8      15       8       8       8       6       1       1       6       1
       8       6       1       7       6       1       6       1       6       7
       1       1       7       6       8       6       1       6       1       8
       1       8      15       8       8       8       6       1       1       6
       1       8       6       1       7       6       1       7       6       6
       8       7       1       6       7       1       1       7       6       6
       1       6       1       8       1       8      15       8       8       8
       6       1       1       6       1       8       6       1       7       6
       1       7       6       6       8       7       1       6       7       1
       1       7       6       6       1       6       1       8       1       8
      15       8       8       8       6       1       1       6       1       8
       6       1       7       6       1       6       1       6       8       7
       1       6       8       6       1       6       1       8       1       8
      15       8       8       8       6       1       1       6       1       8
       6       1       7       6       1       7       6       6       8       7
       1       6       7       1       1       7       6       6       1       6
       1       8       1       8      15       8       8       8       6       1
       1       6       1       8       6       1       7       6       1       6
       1       6       7       1       1       7       6       8       6       1
       6       1       8       1       8      15       8       8       8       6
       1       1       6       1       8       6       1       7       6       1
       6       1       6       7       1       1       7       6       8       6
       1       6       1       8       1       8       1
%FLAG MASS                                                                      
%FORMAT(5E16.8)                                                                 
  1.00800000E+00  1.60000000E+01  1.20100000E+01  1.00800000E+00  1.00800000E+00
  1.20100000E+01  1.00800000E+00  1.60000000E+01  1.20100000E+01  1.00800000E+00
  1.40100000E+01  1.20100000E+01  1.00800000E+00  1.40100000E+01  1.20100000E+01
  1.20100000E+01  1.60000000E+01  1.40100000E+01  1.00800000E+00  1.20100000E+01
  1.40100000E+01  1.00800000E+00  1.00800000E+00  1.40100000E+01  1.20100000E+01
  1.20100000E+01  1.00800000E+00  1.20100000E+01  1.00800000E+00  1.60000000E+01
  1.00800000E+00  1.60000000E+01  3.09700000E+01  1.60000000E+01  1.60000000E+01
  1.60000000E+01  1.20100000E+01  1.00800000E+00  1.00800000E+00  1.20100000E+01
  1.00800000E+00  1.60000000E+01  1.20100000E+01  1.00800000E+00  1.40100000E+01
  1.20100000E+01  1.00800000E+00  1.40100000E+01  1.20100000E+01  1.20100000E+01
  1.60000000E+01  1.40100000E+01  1.00800000E+00  1.20100000E+01  1.40100000E+01
  1.00800000E+00  1.00800000E+00  1.40100000E+01  1.20100000E+01  1.20100000E+01
  1.00800000E+00  1.20100000E+01  1.00800000E+00  1.60000000E+01  1.00800000E+00
  1.60000000E+01  3.09700000E+01  1.60000000E+01  1.60000000E+01  1.60000000E+01
  1.20100000E+01  1.00800000E+00  1.00800000E+00  1.20100000E+01  1.00800000E+00
  1.60000000E+01  1.20100000E+01  1.00800000E+00  1.40100000E+01  1.20100000E+01
  1.00800000E+00  1.20100000E+01  1.00800000E+00  1.20100000E+01  1.40100000E+01
  1.00800000E+00  1.00800000E+00  1.40100000E+01  1.20100000E+01  1.60000000E+01
  1.20100000E+01  1.00800000E+00  1.20100000E+01  1.00800000E+00  1.60000000E+01
  1.00800000E+00  1.60000000E+01  3.09700000E+01  1.60000000E+01  1.60000000E+01
  1.60000000E+01  1.20100000E+01  1.00800000E+00  1.00800000E+00  1.20100000E+01
  1.00800000E+00  1.60000000E+01  1.20100000E+01  1.00800000E+00  1.40100000E+01
  1.20100000E+01  1.00800000E+00  1.40100000E+01  1.20100000E+01  1.20100000E+01
  1.40100000E+01  1.00800000E+00  1.00800000E+00  1.40100000E+01  1.20100000E+01
  1.00800000E+00  1.40100000E+01  1.20100000E+01  1.20100000E+01  1.00800000E+00
  1.20100000E+01  1.00800000E+00  1.60000000E+01  1.00800000E+00  1.60000000E+01
  3.09700000E+01  1.60000000E+01  1.60000000E+01  1.60000000E+01  1.20100000E+01
  1.00800000E+00  1.00800000E+00  1.20100000E+01  1.00800000E+00  1.60000000E+01
  1.20100000E+01  1.00800000E+00  1.40100000E+01  1.20100000E+01  1.00800000E+00
  1.20100000E+01  1.00800000E+00  1.20100000E+01  1.40100000E+01  1.00800000E+00
  1.00800000E+00  1.40100000E+01  1.20100000E+01  1.60000000E+01  1.20100000E+01
  1.00800000E+00  1.20100000E+01  1.00800000E+00  1.60000000E+01  1.00800000E+00
  1.60000000E+01  3.09700000E+01  1.60000000E+01  1.60000000E+01  1.60000000E+01
  1.20100000E+01  1.00800000E+00  1.00800000E+00  1.20100000E+01  1.00800000E+00
  1.60000000E+01  1.20100000E+01  1.00800000E+00  1.40100000E+01  1.20100000E+01
  1.00800000E+00  1.20100000E+01  1.00800000E+00  1.20100000E+01  1.60000000E+01
  1.40100000E+01  1.00800000E+00  1.20100000E+01  1.60000000E+01  1.20100000E+01
  1.00800000E+00  1.20100000E+01  1.00800000E+00  1.60000000E+01  1.00800000E+00
  1.60000000E+01  3.09700000E+01  1.60000000E+01  1.60000000E+01  1.60000000E+01
  1.20100000E+01  1.00800000E+00  1.00800000E+00  1.20100000E+01  1.00800000E+00
  1.60000000E+01  1.20100000E+01  1.00800000E+00  1.40100000E+01  1.20100000E+01
  1.00800000E+00  1.20100000E+01  1.00800000E+00  1.20100000E+01  1.60000000E+01
  1.40100000E+01  1.00800000E+00  1.20100000E+01  1.60000000E+01  1.20100000E+01
  1.00800000E+00  1.20100000E+01  1.00800000E+00  1.60000000E+01  1.00800000E+00
  1.60000000E+01  3.09700000E+01  1.60000000E+01  1.60000000E+01  1.60000000E+01
  1.20100000E+01  1.00800000E+00  1.00800000E+00  1.20100000E+01  1.00800000E+00
  1.60000000E+01  1.20100000E+01  1.00800000E+00  1.40100000E+01  1.20100000E+01
  1.00800000E+00  1.20100000E+01  1.00800000E+00  1.20100000E+01  1.40100000E+01
  1.00800000E+00  1.00800000E+00  1.40100000E+01  1.20100000E+01  1.60000000E+01
  1.20100000E+01  1.00800000E+00  1.20100000E+01  1.00800000E+00  1.60000000E+01
  1.00800000E+00  1.60000000E+01  3.09700000E+01  1.60000000E+01  1.60000000E+01
  1.60000000E+01  1.20100000E+01  1.00800000E+00  1.00800000E+00  1.20100000E+01
  1.00800000E+00  1.60000000E+01  1.20100000E+01  1.00800000E+00  1.40100000E+01
  1.20100000E+01  1.00800000E+00  1.40100000E+01  1.20100000E+01  1.20100000E+01
  1.60000000E+01  1.40100000E+01  1.00800000E+00  1.20100000E+01  1.40100000E+01
  1.00800000E+00  1.00800000E+00  1.40100000E+01  1.20100000E+01  1.20100000E+01
  1.00800000E+00  1.20100000E+01  1.00800000E+00  1.60000000E+01  1.00800000E+00
  1.60000000E+01  3.09700000E+01  1.60000000E+01  1.60000000E+01  1.60000000E+01
  1.20100000E+01  1.00800000E+00  1.00800000E+00  1.20100000E+01  1.00800000E+00
  1.60000000E+01  1.20100000E+01  1.00800000E+00  1.40100000E+01  1.20100000E+01
  1.00800000E+00  1.40100000E+01  1.20100000E+01  1.20100000E+01  1.60000000E+01
  1.40100000E+01  1.00800000E+00  1.20100000E+01  1.40100000E+01  1.00800000E+00
  1.00800000E+00  1.40100000E+01  1.20100000E+01  1.20100000E+01  1.00800000E+00
  1.20100000E+01  1.00800000E+00  1.60000000E+01  1.00800000E+00  1.60000000E+01
  3.09700000E+01  1.60000000E+01  1.60000000E+01  1.60000000E+01  1.20100000E+01
  1.00800000E+00  1.00800000E+00  1.20100000E+01  1.00800000E+00  1.60000000E+01
  1.20100000E+01  1.00800000E+00  1.40100000E+01  1.20100000E+01  1.00800000E+00
  1.20100000E+01  1.00800000E+00  1.20100000E+01  1.60000000E+01  1.40100000E+01
  1.00800000E+00  1.20100000E+01  1.60000000E+01  1.20100000E+01  1.00800000E+00
  1.20100000E+01  1.00800000E+00  1.60000000E+01  1.00800000E+00  1.60000000E+01
  3.09700000E+01  1.60000000E+01  1.60000000E+01  1.60000000E+01  1.20100000E+01
  1.00800000E+00  1.00800000E+00  1.20100000E+01  1.00800000E+00  1.60000000E+01
  1.20100000E+01  1.00800000E+00  1.40100000E+01  1.20100000E+01  1.00800000E+00
  1.40100000E+01  1.20100000E+01  1.20100000E+01  1.60000000E+01  1.40100000E+01
  1.00800000E+00  1.20100000E+01  1.40100000E+01  1.00800000E+00  1.00800000E+00
  1.40100000E+01  1.20100000E+01  1.20100000E+01  1.00800000E+00  1.20100000E+01
  1.00800000E+00  1.60000000E+01  1.00800000E+00  1.60000000E+01  3.09700000E+01
  1.60000000E+01  1.60000000E+01  1.60000000E+01  1.20100000E+01  1.00800000E+00
  1.00800000E+00  1.20100000E+01  1.00800000E+00  1.60000000E+01  1.20100000E+01
  1.00800000E+00  1.40100000E+01  1.20100000E+01  1.00800000E+00  1.20100000E+01
  1.00800000E+00  1.20100000E+01  1.40100000E+01  1.00800000E+00  1.00800000E+00
  1.40100000E+01  1.20100000E+01  1.60000000E+01  1.20100000E+01  1.00800000E+00
  1.20100000E+01  1.00800000E+00  1.60000000E+01  1.00800000E+00  1.60000000E+01
  3.09700000E+01  1.60000000E+01  1.60000000E+01  1.60000000E+01  1.20100000E+01
  1.00800000E+00  1.00800000E+00  1.20100000E+01  1.00800000E+00  1.60000000E+01
  1.20100000E+01  1.00800000E+00  1.40100000E+01  1.20100000E+01  1.00800000E+00
  1.20100000E+01  1.00800000E+00  1.20100000E+01  1.40100000E+01  1.00800000E+00
  1.00800000E+00  1.40100000E+01  1.20100000E+01  1.60000000E+01  1.20100000E+01
  1.00800000E+00  1.20100000E+01  1.00800000E+00  1.60000000E+01  1.00800000E+00
  1.60000000E+01  1.00800000E+00
%FLAG ATOM_TYPE_INDEX                                                           
%FORMAT(10I8)                                                                   
       1       2       3       4       4       3       4       5       3       6
       7       8       9       7       8       8      10       7      11       8
       7      11      11       7       8       3       4       3       4       2
       1       5      12      10      10       5       3       4       4       3
       4       5       3       6       7       8       9       7       8       8
      10       7      11       8       7      11      11       7       8       3
       4       3       4       2       1       5      12      10      10       5
       3       4       4       3       4       5       3       6       7       8
      13       8      14       8       7      11      11       7       8      10
       3       4       3       4       2       1       5      12      10      10
       5       3       4       4       3       4       5       3       6       7
       8       9       7       8       8       7      11      11       7       8
       9       7       8       3       4       3       4       2       1       5
      12      10      10       5       3       4       4       3       4       5
       3       6       7       8      13       8      14       8       7      11
      11       7       8      10       3       4       3       4       2       1
       5      12      10      10       5       3       4       4       3       4
       5       3       6       7       8      13       8      14       8      10
       7      11       8      10       3       4       3       4       2       1
       5      12      10      10       5       3       4       4       3       4
       5       3       6       7       8      13       8      14       8      10
       7      11       8      10       3       4       3       4       2       1
       5      12      10      10       5       3       4       4       3       4
       5       3       6       7       8      13       8      14       8       7
      11      11       7       8      10       3       4       3       4       2
       1       5      12      10      10       5       3       4       4       3
       4       5       3       6       7       8       9       7       8       8
      10       7      11       8       7      11      11       7       8       3
       4       3       4       2       1       5      12      10      10       5
       3       4       4       3       4       5       3       6       7       8
       9       7       8       8      10       7      11       8       7      11
      11       7       8       3       4       3       4       2       1       5
      12      10      10       5       3       4       4       3       4       5
       3       6       7       8      13       8      14       8      10       7
      11       8      10       3       4       3       4       2       1       5
      12      10      10       5       3       4       4       3       4       5
       3       6       7       8       9       7       8       8      10       7
      11       8       7      11      11       7       8       3       4       3
       4       2       1       5      12      10      10       5       3       4
       4       3       4       5       3       6       7       8      13       8
      14       8       7      11      11       7       8      10       3       4
       3       4       2       1       5      12      10      10       5       3
       4       4       3       4       5       3       6       7       8      13
       8      14       8       7      11      11       7       8      10       3
       4       3       4       2       1       2       1
%FLAG NUMBER_EXCLUDED_ATOMS                                                     
%FORMAT(10I8)                                                                   
       5       7      10       5       4      12       6      11      15       7
      12       7       3       6       7       7       4       7       3       5
       4       2       1       1       1      10       5       5       3       2
       1       5       7       3       2       7      10       5       4      12
       6      11      15       7      12       7       3       6       7       7
       4       7       3       5       4       2       1       1       1      10
       5       5       3       2       1       5       7       3       2       7
      10       5       4      12       6      11      15       7      12       9
       4       7       3       6       4       2       1       2       2       1
      10       5       5       3       2       1       5       7       3       2
       7      10       5       4      12       6      11      15       7      12
       7       3       6       8       8       5       2       1       4       3
       2       1       1      10       5       5       3       2       1       5
       7       3       2       7      10       5       4      12       6      11
      15       7      12       9       4       7       3       6       4       2
       1       2       2       1      10       5       5       3       2       1
       5       7       3       2       7      10       5       4      12       6
      11      15       7      13       9       4       6       3       5       3
       3       2       2       1      10       5       5       3       2       1
       5       7       3       2       7      10       5       4      12       6
      11      15       7      13       9       4       6       3       5       3
       3       2       2       1      10       5       5       3       2       1
       5       7       3       2       7      10       5       4      12       6
      11      15       7      12       9       4       7       3       6       4
       2       1       2       2       1      10       5       5       3       2
       1       5       7       3       2       7      10       5       4      12
       6      11      15       7      12       7       3       6       7       7
       4       7       3       5       4       2       1       1       1      10
       5       5       3       2       1       5       7       3       2       7
      10       5       4      12       6      11      15       7      12       7
       3       6       7       7       4       7       3       5       4       2
       1       1       1      10       5       5       3       2       1       5
       7       3       2       7      10       5       4      12       6      11
      15       7      13       9       4       6       3       5       3       3
       2       2       1      10       5       5       3       2       1       5
       7       3       2       7      10       5       4      12       6      11
      15       7      12       7       3       6       7       7       4       7
       3       5       4       2       1       1       1      10       5       5
       3       2       1       5       7       3       2       7      10       5
       4      12       6      11      15       7      12       9       4       7
       3       6       4       2       1       2       2       1      10       5
       5       3       2       1       5       7       3       2       7      10
       5       4      12       6      11      15       7      12       9       4
       7       3       6       4       2       1       2       2       1       7
       5       5       3       2       1       1       1
%FLAG NONBONDED_PARM_INDEX                                                      
%FORMAT(10I8)                                                                   
       1       2       4       7      11      16      22      29      37      46
      56      67      79      92       2       3       5       8      12      17
      23      30      38      47      57      68      80      93       4       5
       6       9      13      18      24      31      39      48      58      69
      81      94       7       8       9      10      14      19      25      32
      40      49      59      70      82      95      11      12      13      14
      15      20      26      33      41      50      60      71      83      96
      16      17      18      19      20      21      27      34      42      51
      61      72      84      97      22      23      24      25      26      27
      28      35      43      52      62      73      85      98      29      30
      31      32      33      34      35      36      44      53      63      74
      86      99      37      38      39      40      41      42      43      44
      45      54      64      75      87     100      46      47      48      49
      50      51      52      53      54      55      65      76      88     101
      56      57      58      59      60      61      62      63      64      65
      66      77      89     102      67      68      69      70      71      72
      73      74      75      76      77      78      90     103      79      80
      81      82      83      84      85      86      87      88      89      90
      91     104      92      93      94      95      96      97      98      99
     100     101     102     103     104     105
%FLAG RESIDUE_LABEL                                                             
%FORMAT(20a4)                                                                   
G5  G   C   A   C   U   U   C   G   G   U   G   C   C3  
%FLAG RESIDUE_POINTER                                                           
%FORMAT(10I8)                                                                   
       1      33      67      98     131     162     192     222     253     287
     321     351     385     416
%FLAG BOND_FORCE_CONSTANT                                                       
%FORMAT(5E16.8)                                                                 
  2.30000000E+02  5.53000000E+02  3.40000000E+02  3.20000000E+02  3.10000000E+02
  3.20000000E+02  4.61000000E+02  4.34000000E+02  4.81000000E+02  4.83000000E+02
  4.34000000E+02  4.27000000E+02  5.70000000E+02  4.18000000E+02  4.47000000E+02
  5.20000000E+02  4.14000000E+02  3.67000000E+02  5.29000000E+02  4.40000000E+02
  4.36000000E+02  3.40000000E+02  3.37000000E+02  3.40000000E+02  3.10000000E+02
  3.20000000E+02  3.20000000E+02  5.25000000E+02  4.57000000E+02  3.67000000E+02
  4.27000000E+02  3.67000000E+02  5.49000000E+02  4.48000000E+02  4.24000000E+02
  3.67000000E+02  5.02000000E+02  4.69000000E+02  3.67000000E+02  5.29000000E+02
  4.40000000E+02  3.67000000E+02  4.10000000E+02  3.67000000E+02  5.49000000E+02
  4.48000000E+02
%FLAG BOND_EQUIL_VALUE                                                          
%FORMAT(5E16.8)                                                                 
  1.61000000E+00  9.60000000E-01  1.09000000E+00  1.41000000E+00  1.52600000E+00
  1.41000000E+00  1.35400000E+00  1.01000000E+00  1.34000000E+00  1.33900000E+00
  1.01000000E+00  1.38100000E+00  1.22900000E+00  1.38800000E+00  1.41900000E+00
  1.37000000E+00  1.39100000E+00  1.08000000E+00  1.30400000E+00  1.37100000E+00
  1.37400000E+00  1.09000000E+00  1.47500000E+00  1.09000000E+00  1.52600000E+00
  1.41000000E+00  1.41000000E+00  1.48000000E+00  1.35800000E+00  1.08000000E+00
  1.43300000E+00  1.08000000E+00  1.35000000E+00  1.36500000E+00  1.38300000E+00
  1.08000000E+00  1.32400000E+00  1.40400000E+00  1.08000000E+00  1.30400000E+00
  1.37100000E+00  1.08000000E+00  1.44400000E+00  1.08000000E+00  1.35000000E+00
  1.36500000E+00
%FLAG ANGLE_FORCE_CONSTANT                                                      
%FORMAT(5E16.8)                                                                 
  1.00000000E+02  4.50000000E+01  5.00000000E+01  5.00000000E+01  5.50000000E+01
  5.00000000E+01  5.00000000E+01  5.00000000E+01  1.00000000E+02  3.50000000E+01
  7.00000000E+01  5.00000000E+01  7.00000000E+01  5.00000000E+01  7.00000000E+01
  7.00000000E+01  8.00000000E+01  6.30000000E+01  5.00000000E+01  7.00000000E+01
  8.00000000E+01  7.00000000E+01  7.00000000E+01  7.00000000E+01  7.00000000E+01
  5.00000000E+01  7.00000000E+01  7.00000000E+01  5.00000000E+01  5.00000000E+01
  7.00000000E+01  7.00000000E+01  7.00000000E+01  5.00000000E+01  5.00000000E+01
  7.00000000E+01  7.00000000E+01  4.00000000E+01  5.00000000E+01  5.00000000E+01
  6.00000000E+01  5.00000000E+01  3.50000000E+01  5.00000000E+01  5.00000000E+01
  4.00000000E+01  5.00000000E+01  5.00000000E+01  5.50000000E+01  5.00000000E+01
  5.00000000E+01  1.40000000E+02  1.00000000E+02  8.00000000E+01  7.00000000E+01
  5.00000000E+01  7.00000000E+01  7.00000000E+01  5.00000000E+01  7.00000000E+01
  5.00000000E+01  6.30000000E+01  5.00000000E+01  7.00000000E+01  7.00000000E+01
  8.00000000E+01  7.00000000E+01  7.00000000E+01  5.00000000E+01  7.00000000E+01
  7.00000000E+01  6.30000000E+01  7.00000000E+01  7.00000000E+01  7.00000000E+01
  7.00000000E+01  5.00000000E+01  7.00000000E+01  7.00000000E+01  5.00000000E+01
  7.00000000E+01  7.00000000E+01  7.00000000E+01  5.00000000E+01  8.00000000E+01
  7.00000000E+01  5.00000000E+01  7.00000000E+01  5.00000000E+01  6.30000000E+01
  5.00000000E+01  7.00000000E+01  7.00000000E+01  7.00000000E+01
%FLAG ANGLE_EQUIL_VALUE                                                         
%FORMAT(5E16.8)                                                                 
  1.88897066E+00  1.79070858E+00  1.91113635E+00  1.91113635E+00  1.89368305E+00
  1.91113635E+00  1.91113635E+00  1.91113635E+00  2.10312265E+00  2.09439600E+00
  2.08217869E+00  2.09439600E+00  1.95826026E+00  2.05948940E+00  2.02458280E+00
  2.15199189E+00  2.10486798E+00  2.08043336E+00  2.03854544E+00  2.18515316E+00
  2.24798504E+00  1.94255229E+00  2.22878641E+00  2.26892900E+00  1.92684432E+00
  2.14762857E+00  1.83957782E+00  1.81165254E+00  1.91113635E+00  2.14762857E+00
  1.98793087E+00  1.85354046E+00  2.20260646E+00  1.91113635E+00  1.91113635E+00
  2.24798504E+00  2.19562514E+00  1.91113635E+00  1.91113635E+00  1.91113635E+00
  1.91113635E+00  1.91113635E+00  1.91113635E+00  1.91113635E+00  1.91113635E+00
  1.91113635E+00  1.91113635E+00  1.91113635E+00  1.89368305E+00  1.91113635E+00
  1.91113635E+00  2.09265067E+00  2.10312265E+00  2.13802925E+00  2.10312265E+00
  2.15199189E+00  2.09614133E+00  2.12057595E+00  2.08916001E+00  2.12232128E+00
  2.08916001E+00  2.04203610E+00  2.07868803E+00  2.11533996E+00  2.06996138E+00
  2.11010397E+00  2.11533996E+00  2.05250808E+00  2.01498349E+00  1.93731630E+00
  2.25322103E+00  2.04727209E+00  2.06996138E+00  2.15548255E+00  2.04727209E+00
  2.31081692E+00  2.14762857E+00  1.83957782E+00  1.81165254E+00  2.14762857E+00
  1.98793087E+00  2.24798504E+00  2.20609712E+00  2.08916001E+00  2.18689849E+00
  1.99142153E+00  2.08916001E+00  2.12232128E+00  2.08916001E+00  2.10661331E+00
  2.07868803E+00  2.11533996E+00  2.01411082E+00  2.11533996E+00
%FLAG DIHEDRAL_FORCE_CONSTANT                                                   
%FORMAT(5E16.8)                                                                 
  1.85181000E-01  1.25653100E+00  3.54858000E-01  1.17500000E+00  1.44000000E-01
  2.50000000E-01  0.00000000E+00  1.66666667E-01  3.83333333E-01  1.55555556E-01
  1.60000000E-01  2.50000000E-01  1.20000000E+00  0.00000000E+00  2.40000000E+00
  4.80000000E+00  1.50000000E+00  3.00000000E+00  1.35000000E+00  5.45000000E+00
  4.15000000E+00  1.70000000E+00  1.00000000E+01  1.65000000E+00  2.55000000E+00
  1.00000000E-01  3.83000000E-01  7.05100000E-01  1.06546000E+00  4.42730000E-01
  2.56020000E-01  6.50000000E-01  2.00000000E-01  2.50000000E-01  1.80000000E-01
  1.17804000E+00  9.21020000E-02  9.62830000E-01  4.00000000E+00  1.85000000E+00
  6.65000000E+00  1.45000000E+00  1.22506000E+00  1.63459000E+00  9.37470000E-01
  3.10330000E-01  6.80000000E+00  3.50000000E+00  9.65610000E-01  1.07403000E+00
  4.57540000E-01  3.09170000E-01  2.17500000E+00  3.00000000E-01  1.02514000E+00
  1.74876000E+00  5.81500000E-01  3.51480000E-01  1.00000000E+00  1.10000000E+00
  1.05000000E+01
%FLAG DIHEDRAL_PERIODICITY                                                      
%FORMAT(5E16.8)                                                                 
  1.00000000E+00  2.00000000E+00  3.00000000E+00  2.00000000E+00  3.00000000E+00
  1.00000000E+00  3.00000000E+00  3.00000000E+00  3.00000000E+00  3.00000000E+00
  3.00000000E+00  3.00000000E+00  2.00000000E+00  2.00000000E+00  2.00000000E+00
  2.00000000E+00  2.00000000E+00  2.00000000E+00  2.00000000E+00  2.00000000E+00
  2.00000000E+00  2.00000000E+00  2.00000000E+00  2.00000000E+00  2.00000000E+00
  2.00000000E+00  3.00000000E+00  1.00000000E+00  2.00000000E+00  3.00000000E+00
  4.00000000E+00  2.00000000E+00  1.00000000E+00  2.00000000E+00  3.00000000E+00
  1.00000000E+00  2.00000000E+00  3.00000000E+00  2.00000000E+00  2.00000000E+00
  2.00000000E+00  2.00000000E+00  1.00000000E+00  2.00000000E+00  3.00000000E+00
  4.00000000E+00  2.00000000E+00  2.00000000E+00  1.00000000E+00  2.00000000E+00
  3.00000000E+00  4.00000000E+00  2.00000000E+00  3.00000000E+00  1.00000000E+00
  2.00000000E+00  3.00000000E+00  4.00000000E+00  2.00000000E+00  2.00000000E+00
  2.00000000E+00
%FLAG DIHEDRAL_PHASE                                                            
%FORMAT(5E16.8)                                                                 
  5.54929070E-01  6.14285649E+00  6.23514744E+00  0.00000000E+00  0.00000000E+00
  0.00000000E+00  0.00000000E+00  0.00000000E+00  0.00000000E+00  0.00000000E+00
  0.00000000E+00  0.00000000E+00  0.00000000E+00  0.00000000E+00  3.14159400E+00
  3.14159400E+00  3.14159400E+00  3.14159400E+00  3.14159400E+00  3.14159400E+00
  3.14159400E+00  3.14159400E+00  3.14159400E+00  3.14159400E+00  3.14159400E+00
  3.14159400E+00  0.00000000E+00  1.30473540E+00  1.08709624E-01  2.94350428E+00
  6.93698862E-02  0.00000000E+00  3.14159400E+00  3.14159400E+00  0.00000000E+00
  3.33317067E+00  5.15976777E+00  6.07541257E+00  3.14159400E+00  3.14159400E+00
  3.14159400E+00  3.14159400E+00  2.56544660E+00  2.87571043E-01  3.24417403E+00
  5.61280675E-01  3.14159400E+00  3.14159400E+00  1.20061600E+00  2.72899799E-01
  2.99461452E+00  3.33220149E-01  3.14159400E+00  0.00000000E+00  2.61552187E+00
  2.92601084E-01  3.13020398E+00  2.79280725E-01  3.14159400E+00  3.14159400E+00
  3.14159400E+00
%FLAG SCEE_SCALE_FACTOR                                                         
%FORMAT(5E16.8)                                                                 
  1.20000000E+00  1.20000000E+00  1.20000000E+00  1.20000000E+00  1.20000000E+00
  1.20000000E+00  1.20000000E+00  1.20000000E+00  1.20000000E+00  1.20000000E+00
  1.20000000E+00  1.20000000E+00  1.20000000E+00  1.20000000E+00  1.20000000E+00
  1.20000000E+00  1.20000000E+00  1.20000000E+00  1.20000000E+00  1.20000000E+00
  1.20000000E+00  1.20000000E+00  1.20000000E+00  1.20000000E+00  1.20000000E+00
  1.20000000E+00  1.20000000E+00  1.20000000E+00  1.20000000E+00  1.20000000E+00
  1.20000000E+00  1.20000000E+00  1.20000000E+00  1.20000000E+00  1.20000000E+00
  1.20000000E+00  1.20000000E+00  1.20000000E+00  1.20000000E+00  1.20000000E+00
  1.20000000E+00  1.20000000E+00  1.20000000E+00  1.20000000E+00  1.20000000E+00
  1.20000000E+00  1.20000000E+00  1.20000000E+00  1.20000000E+00  1.20000000E+00
  1.20000000E+00  1.20000000E+00  1.20000000E+00  1.20000000E+00  1.20000000E+00
  1.20000000E+00  1.20000000E+00  1.20000000E+00  0.00000000E+00  0.00000000E+00
  0.00000000E+00
%FLAG SCNB_SCALE_FACTOR                                                         
%FORMAT(5E16.8)                                                                 
  2.00000000E+00  2.00000000E+00  2.00000000E+00  2.00000000E+00  2.00000000E+00
  2.00000000E+00  2.00000000E+00  2.00000000E+00  2.00000000E+00  2.00000000E+00
  2.00000000E+00  2.00000000E+00  2.00000000E+00  2.00000000E+00  2.00000000E+00
  2.00000000E+00  2.00000000E+00  2.00000000E+00  2.00000000E+00  2.00000000E+00
  2.00000000E+00  2.00000000E+00  2.00000000E+00  2.00000000E+00  2.00000000E+00
  2.00000000E+00  2.00000000E+00  2.00000000E+00  2.00000000E+00  2.00000000E+00
  2.00000000E+00  2.00000000E+00  2.00000000E+00  2.00000000E+00  2.00000000E+00
  2.00000000E+00  2.00000000E+00  2.00000000E+00  2.00000000E+00  2.00000000E+00
  2.00000000E+00  2.00000000E+00  2.00000000E+00  2.00000000E+00  2.00000000E+00
  2.00000000E+00  2.00000000E+00  2.00000000E+00  2.00000000E+00  2.00000000E+00
  2.00000000E+00  2.00000000E+00  2.00000000E+00  2.00000000E+00  2.00000000E+00
  2.00000000E+00  2.00000000E+00  2.00000000E+00  0.00000000E+00  0.00000000E+00
  0.00000000E+00
%FLAG SOLTY                                                                     
%FORMAT(5E16.8)                                                                 
  0.00000000E+00  0.00000000E+00  0.00000000E+00  0.00000000E+00  0.00000000E+00
  0.00000000E+00  0.00000000E+00  0.00000000E+00  0.00000000E+00  0.00000000E+00
  0.00000000E+00  0.00000000E+00  0.00000000E+00  0.00000000E+00  0.00000000E+00
  0.00000000E+00  0.00000000E+00  0.00000000E+00  0.00000000E+00  0.00000000E+00
  0.00000000E+00  0.00000000E+00  0.00000000E+00  0.00000000E+00  0.00000000E+00
  0.00000000E+00  0.00000000E+00
%FLAG LENNARD_JONES_ACOEF                                                       
%FORMAT(5E16.8)                                                                 
  0.00000000E+00  0.00000000E+00  5.81803229E+05  0.00000000E+00  7.91544157E+05
  1.04308023E+06  0.00000000E+00  4.66922514E+04  6.78771368E+04  3.25969625E+03
  0.00000000E+00  4.58874091E+05  6.28541240E+05  3.63097246E+04  3.61397723E+05
  0.00000000E+00  3.15360051E+04  4.68930885E+04  2.09814978E+03  2.44050579E+04
  1.32801250E+03  0.00000000E+00  7.44975864E+05  9.95480466E+05  6.20665997E+04
  5.89818288E+05  4.24594555E+04  9.44293233E+05  0.00000000E+00  7.01803794E+05
  9.24822270E+05  6.01816484E+04  5.57281136E+05  4.15766412E+04  8.82619071E+05
  8.19971662E+05  0.00000000E+00  4.09427581E+04  5.98885646E+04  2.82099197E+03
  3.17965283E+04  1.80748014E+03  5.46147253E+04  5.30987710E+04  2.43828624E+03
  0.00000000E+00  4.71003287E+05  6.47841731E+05  3.69471530E+04  3.70622491E+05
  2.47595516E+04  6.06829342E+05  5.74393458E+05  3.23283631E+04  3.79876399E+05
  0.00000000E+00  1.40467023E+03  2.56678134E+03  5.94667300E+01  1.03954408E+03
  3.20009193E+01  2.12601181E+03  2.27577561E+03  4.90239937E+01  1.02595236E+03
  1.39982777E-01  0.00000000E+00  1.98683736E+06  2.54188684E+06  1.81087383E+05
  1.58759528E+06  1.27716552E+05  2.45746558E+06  2.25370349E+06  1.60682053E+05
  1.64263766E+06  8.41065839E+03  6.02589390E+06  0.00000000E+00  4.96707306E+04
  7.18621074E+04  3.50301067E+03  3.86654993E+04  2.26273716E+03  6.58473870E+04
  6.37148278E+04  3.03448006E+03  3.93690817E+04  6.63368273E+01  1.90880272E+05
  3.76169105E+03  0.00000000E+00  6.00750218E+04  8.59947003E+04  4.33325458E+03
  4.68711055E+04  2.82099197E+03  7.91627154E+04  7.62451550E+04  3.76169105E+03
  4.77908183E+04  8.90987508E+01  2.26202022E+05  4.64559155E+03  5.71629601E+03
%FLAG LENNARD_JONES_BCOEF                                                       
%FORMAT(5E16.8)                                                                 
  0.00000000E+00  0.00000000E+00  6.99746810E+02  0.00000000E+00  6.93079947E+02
  6.75612247E+02  0.00000000E+00  1.03606917E+02  1.06076943E+02  1.43076527E+01
  0.00000000E+00  5.89183300E+02  5.85549272E+02  8.66220817E+01  4.95732238E+02
  0.00000000E+00  8.51470647E+01  8.81685417E+01  1.14788417E+01  7.10161395E+01
  9.13231543E+00  0.00000000E+00  7.50714425E+02  7.36907417E+02  1.13252061E+02
  6.33305958E+02  9.36708259E+01  8.01323529E+02  0.00000000E+00  6.14502845E+02
  5.99015525E+02  9.40505980E+01  5.19163331E+02  7.81725398E+01  6.53361429E+02
  5.31102864E+02  0.00000000E+00  9.59185913E+01  9.85097219E+01  1.31591746E+01
  8.01410250E+01  1.05333009E+01  1.05031585E+02  8.73413012E+01  1.20953369E+01
  0.00000000E+00  6.29300710E+02  6.26720080E+02  9.21192136E+01  5.29252520E+02
  7.54103785E+01  6.77220874E+02  5.55666448E+02  8.51921330E+01  5.64885984E+02
  0.00000000E+00  1.79702257E+01  2.06278363E+01  1.93248820E+00  1.46567808E+01
  1.41762397E+00  2.09604198E+01  1.82891803E+01  1.73473071E+00  1.53505284E+01
  9.37598976E-02  0.00000000E+00  1.27682121E+03  1.22636552E+03  2.01468199E+02
  1.08210555E+03  1.69194406E+02  1.34630496E+03  1.08732781E+03  1.87626421E+02
  1.16041466E+03  4.34187588E+01  2.19561270E+03  0.00000000E+00  1.05648788E+02
  1.07908863E+02  1.46638650E+01  8.83744760E+01  1.17854122E+01  1.15327881E+02
  9.56748258E+01  1.34932874E+01  9.40124296E+01  2.01792524E+00  2.04498832E+02
  1.50233639E+01  0.00000000E+00  1.16187983E+02  1.18043746E+02  1.63092814E+01
  9.73010751E+01  1.31591746E+01  1.26451907E+02  1.04660679E+02  1.50233639E+01
  1.03580945E+02  2.33864085E+00  2.22617115E+02  1.66953734E+01  1.85196588E+01
%FLAG BONDS_INC_HYDROGEN                                                        
%FORMAT(10I8)                                                                   
      87      90       2      81      84       3      75      78       3      60
      63       8      60      66       8      51      54      11      33      36
      18      24      27      22      15      18       3       6       9      24
       6      12      24       0       3       2     189     192       2     183
     186       3     177     180       3     162     165       8     162     168
       8     153     156      11     135     138      18     126     129      22
     117     120       3     108     111      24     108     114      24     282
     285       2     276     279       3     270     273       3     252     255
       8     252     258       8     243     246      30     237     240      32
     228     231      22     219     222       3     210     213      24     210
     216      24     381     384       2     375     378       3     369     372
       3     357     360      36     345     348       8     345     351       8
     330     333      39     321     324      22     312     315       3     303
     306      24     303     309      24     474     477       2     468     471
       3     462     465       3     444     447       8     444     450       8
     435     438      30     429     432      32     420     423      22     411
     414       3     402     405      24     402     408      24     564     567
       2     558     561       3     552     555       3     540     543      11
     528     531      42     522     525      44     513     516      22     504
     507       3     495     498      24     495     501      24     654     657
       2     648     651       3     642     645       3     630     633      11
     618     621      42     612     615      44     603     606      22     594
     597       3     585     588      24     585     591      24     747     750
       2     741     744       3     735     738       3     717     720       8
     717     723       8     708     711      30     702     705      32     693
     696      22     684     687       3     675     678      24     675     681
      24     849     852       2     843     846       3     837     840       3
     822     825       8     822     828       8     813     816      11     795
     798      18     786     789      22     777     780       3     768     771
      24     768     774      24     951     954       2     945     948       3
     939     942       3     924     927       8     924     930       8     915
     918      11     897     900      18     888     891      22     879     882
       3     870     873      24     870     876      24    1041    1044       2
    1035    1038       3    1029    1032       3    1017    1020      11    1005
    1008      42     999    1002      44     990     993      22     981     984
       3     972     975      24     972     978      24    1143    1146       2
    1137    1140       3    1131    1134       3    1116    1119       8    1116
    1122       8    1107    1110      11    1089    1092      18    1080    1083
      22    1071    1074       3    1062    1065      24    1062    1068      24
    1236    1239       2    1230    1233       3    1224    1227       3    1206
    1209       8    1206    1212       8    1197    1200      30    1191    1194
      32    1182    1185      22    1173    1176       3    1164    1167      24
    1164    1170      24    1335    1338       2    1329    1332       2    1323
    1326       3    1317    1320       3    1299    1302       8    1299    1305
       8    1290    1293      30    1284    1287      32    1275    1278      22
    1266    1269       3    1257    1260      24    1257    1263      24
%FLAG BONDS_WITHOUT_HYDROGEN                                                    
%FORMAT(10I8)                                                                   
      93      96       1      81      87       4      75      81       5      75
      93       6      69      72       7      57      60       9      57      69
      10      51      57      12      45      48      13      45      51      14
      42      45      15      42      72      16      39      42      17      33
      39      19      30      33      20      30      72      21      24      30
      23      24      81       5      21      24       6      15      21       6
      15      75       5       6      15      25       3       6      26     195
     198       1     183     189       4     177     183       5     177     195
       6     171     174       7     159     162       9     159     171      10
     153     159      12     147     150      13     147     153      14     144
     147      15     144     174      16     141     144      17     135     141
      19     132     135      20     132     174      21     126     132      23
     126     183       5     123     126       6     117     123       6     117
     177       5     108     117      25     105     108      27      96      99
      28      96     102      28      96     105       1     288     291       1
     276     282       4     270     276       5     270     288       6     264
     267      13     261     264      29     249     252       9     249     261
      10     243     249      31     237     243      33     234     237      34
     234     264      35     228     234      23     228     276       5     225
     228       6     219     225       6     219     270       5     210     219
      25     207     210      27     198     201      28     198     204      28
     198     207       1     387     390       1     375     381       4     369
     375       5     369     387       6     363     366       7     357     363
      37     354     357      37     342     345       9     342     354      10
     339     342      38     339     366      16     336     339      17     330
     336      40     327     330      41     327     366      21     321     327
      23     321     375       5     318     321       6     312     318       6
     312     369       5     303     312      25     300     303      27     291
     294      28     291     297      28     291     300       1     480     483
       1     468     474       4     462     468       5     462     480       6
     456     459      13     453     456      29     441     444       9     441
     453      10     435     441      31     429     435      33     426     429
      34     426     456      35     420     426      23     420     468       5
     417     420       6     411     417       6     411     462       5     402
     411      25     399     402      27     390     393      28     390     396
      28     390     399       1     570     573       1     558     564       4
     552     558       5     552     570       6     546     549      13     540
     546      14     534     537      13     534     540      14     528     534
      43     522     528      45     519     522      46     519     546      35
     513     519      23     513     558       5     510     513       6     504
     510       6     504     552       5     495     504      25     492     495
      27     483     486      28     483     489      28     483     492       1
     660     663       1     648     654       4     642     648       5     642
     660       6     636     639      13     630     636      14     624     627
      13     624     630      14     618     624      43     612     618      45
     609     612      46     609     636      35     603     609      23     603
     648       5     600     603       6     594     600       6     594     642
       5     585     594      25     582     585      27     573     576      28
     573     579      28     573     582       1     753     756       1     741
     747       4     735     741       5     735     753       6     729     732
      13     726     729      29     714     717       9     714     726      10
     708     714      31     702     708      33     699     702      34     699
     729      35     693     699      23     693     741       5     690     693
       6     684     690       6     684     735       5     675     684      25
     672     675      27     663     666      28     663     669      28     663
     672       1     855     858       1     843     849       4     837     843
       5     837     855       6     831     834       7     819     822       9
     819     831      10     813     819      12     807     810      13     807
     813      14     804     807      15     804     834      16     801     804
      17     795     801      19     792     795      20     792     834      21
     786     792      23     786     843       5     783     786       6     777
     783       6     777     837       5     768     777      25     765     768
      27     756     759      28     756     762      28     756     765       1
     957     960       1     945     951       4     939     945       5     939
     957       6     933     936       7     921     924       9     921     933
      10     915     921      12     909     912      13     909     915      14
     906     909      15     906     936      16     903     906      17     897
     903      19     894     897      20     894     936      21     888     894
      23     888     945       5     885     888       6     879     885       6
     879     939       5     870     879      25     867     870      27     858
     861      28     858     864      28     858     867       1    1047    1050
       1    1035    1041       4    1029    1035       5    1029    1047       6
    1023    1026      13    1017    1023      14    1011    1014      13    1011
    1017      14    1005    1011      43     999    1005      45     996     999
      46     996    1023      35     990     996      23     990    1035       5
     987     990       6     981     987       6     981    1029       5     972
     981      25     969     972      27     960     963      28     960     966
      28     960     969       1    1149    1152       1    1137    1143       4
    1131    1137       5    1131    1149       6    1125    1128       7    1113
    1116       9    1113    1125      10    1107    1113      12    1101    1104
      13    1101    1107      14    1098    1101      15    1098    1128      16
    1095    1098      17    1089    1095      19    1086    1089      20    1086
    1128      21    1080    1086      23    1080    1137       5    1077    1080
       6    1071    1077       6    1071    1131       5    1062    1071      25
    1059    1062      27    1050    1053      28    1050    1056      28    1050
    1059       1    1242    1245       1    1230    1236       4    1224    1230
       5    1224    1242       6    1218    1221      13    1215    1218      29
    1203    1206       9    1203    1215      10    1197    1203      31    1191
    1197      33    1188    1191      34    1188    1218      35    1182    1188
      23    1182    1230       5    1179    1182       6    1173    1179       6
    1173    1224       5    1164    1173      25    1161    1164      27    1152
    1155      28    1152    1158      28    1152    1161       1    1323    1329
       4    1317    1323       5    1317    1335       4    1311    1314      13
    1308    1311      29    1296    1299       9    1296    1308      10    1290
    1296      31    1284    1290      33    1281    1284      34    1281    1311
      35    1275    1281      23    1275    1323       5    1272    1275       6
    1266    1272       6    1266    1317       5    1257    1266      25    1254
    1257      27    1245    1248      28    1245    1251      28    1245    1254
       1
%FLAG ANGLES_INC_HYDROGEN                                                       
%FORMAT(10I8)                                                                   
      84      81      87       3      81      87      90       5      78      75
      81       6      78      75      93       7      75      81      84       6
      63      60      66      10      57      60      63      12      57      60
      66      12      54      51      57      14      45      51      54      19
      36      33      39      26      30      33      36      30      27      24
      30      34      27      24      81      35      24      81      84       6
      21      24      27      39      18      15      21       7      18      15
      75       6      15      75      78       6      12       6      15      42
       9       6      12      43       9       6      15      42       6      15
      18      44       3       6       9      47       3       6      12      47
       0       3       6      49     186     183     189       3     183     189
     192       5     180     177     183       6     180     177     195       7
     177     183     186       6     165     162     168      10     159     162
     165      12     159     162     168      12     156     153     159      14
     147     153     156      19     138     135     141      26     132     135
     138      30     129     126     132      34     129     126     183      35
     126     183     186       6     123     126     129      39     120     117
     123       7     120     117     177       6     117     177     180       6
     114     108     117      42     111     108     114      43     111     108
     117      42     108     117     120      44     105     108     111      50
     105     108     114      50     279     276     282       3     276     282
     285       5     273     270     276       6     273     270     288       7
     270     276     279       6     255     252     258      10     249     252
     255      12     249     252     258      12     246     243     249      56
     240     237     243      59     237     243     246      61     234     237
     240      63     231     228     234      34     231     228     276      35
     228     276     279       6     225     228     231      39     222     219
     225       7     222     219     270       6     219     270     273       6
     216     210     219      42     213     210     216      43     213     210
     219      42     210     219     222      44     207     210     213      50
     207     210     216      50     378     375     381       3     375     381
     384       5     372     369     375       6     372     369     387       7
     369     375     378       6     360     357     363      69     354     357
     360      69     348     345     351      10     342     345     348      12
     342     345     351      12     333     330     336      77     327     330
     333      80     324     321     327      34     324     321     375      35
     321     375     378       6     318     321     324      39     315     312
     318       7     315     312     369       6     312     369     372       6
     309     303     312      42     306     303     309      43     306     303
     312      42     303     312     315      44     300     303     306      50
     300     303     309      50     471     468     474       3     468     474
     477       5     465     462     468       6     465     462     480       7
     462     468     471       6     447     444     450      10     441     444
     447      12     441     444     450      12     438     435     441      56
     432     429     435      59     429     435     438      61     426     429
     432      63     423     420     426      34     423     420     468      35
     420     468     471       6     417     420     423      39     414     411
     417       7     414     411     462       6     411     462     465       6
     408     402     411      42     405     402     408      43     405     402
     411      42     402     411     414      44     399     402     405      50
     399     402     408      50     561     558     564       3     558     564
     567       5     555     552     558       6     555     552     570       7
     552     558     561       6     543     540     546      19     534     540
     543      19     531     528     534      84     525     522     528      87
     522     528     531      89     519     522     525      91     516     513
     519      34     516     513     558      35     513     558     561       6
     510     513     516      39     507     504     510       7     507     504
     552       6     504     552     555       6     501     495     504      42
     498     495     501      43     498     495     504      42     495     504
     507      44     492     495     498      50     492     495     501      50
     651     648     654       3     648     654     657       5     645     642
     648       6     645     642     660       7     642     648     651       6
     633     630     636      19     624     630     633      19     621     618
     624      84     615     612     618      87     612     618     621      89
     609     612     615      91     606     603     609      34     606     603
     648      35     603     648     651       6     600     603     606      39
     597     594     600       7     597     594     642       6     594     642
     645       6     591     585     594      42     588     585     591      43
     588     585     594      42     585     594     597      44     582     585
     588      50     582     585     591      50     744     741     747       3
     741     747     750       5     738     735     741       6     738     735
     753       7     735     741     744       6     720     717     723      10
     714     717     720      12     714     717     723      12     711     708
     714      56     705     702     708      59     702     708     711      61
     699     702     705      63     696     693     699      34     696     693
     741      35     693     741     744       6     690     693     696      39
     687     684     690       7     687     684     735       6     684     735
     738       6     681     675     684      42     678     675     681      43
     678     675     684      42     675     684     687      44     672     675
     678      50     672     675     681      50     846     843     849       3
     843     849     852       5     840     837     843       6     840     837
     855       7     837     843     846       6     825     822     828      10
     819     822     825      12     819     822     828      12     816     813
     819      14     807     813     816      19     798     795     801      26
     792     795     798      30     789     786     792      34     789     786
     843      35     786     843     846       6     783     786     789      39
     780     777     783       7     780     777     837       6     777     837
     840       6     774     768     777      42     771     768     774      43
     771     768     777      42     768     777     780      44     765     768
     771      50     765     768     774      50     948     945     951       3
     945     951     954       5     942     939     945       6     942     939
     957       7     939     945     948       6     927     924     930      10
     921     924     927      12     921     924     930      12     918     915
     921      14     909     915     918      19     900     897     903      26
     894     897     900      30     891     888     894      34     891     888
     945      35     888     945     948       6     885     888     891      39
     882     879     885       7     882     879     939       6     879     939
     942       6     876     870     879      42     873     870     876      43
     873     870     879      42     870     879     882      44     867     870
     873      50     867     870     876      50    1038    1035    1041       3
    1035    1041    1044       5    1032    1029    1035       6    1032    1029
    1047       7    1029    1035    1038       6    1020    1017    1023      19
    1011    1017    1020      19    1008    1005    1011      84    1002     999
    1005      87     999    1005    1008      89     996     999    1002      91
     993     990     996      34     993     990    1035      35     990    1035
    1038       6     987     990     993      39     984     981     987       7
     984     981    1029       6     981    1029    1032       6     978     972
     981      42     975     972     978      43     975     972     981      42
     972     981     984      44     969     972     975      50     969     972
     978      50    1140    1137    1143       3    1137    1143    1146       5
    1134    1131    1137       6    1134    1131    1149       7    1131    1137
    1140       6    1119    1116    1122      10    1113    1116    1119      12
    1113    1116    1122      12    1110    1107    1113      14    1101    1107
    1110      19    1092    1089    1095      26    1086    1089    1092      30
    1083    1080    1086      34    1083    1080    1137      35    1080    1137
    1140       6    1077    1080    1083      39    1074    1071    1077       7
    1074    1071    1131       6    1071    1131    1134       6    1068    1062
    1071      42    1065    1062    1068      43    1065    1062    1071      42
    1062    1071    1074      44    1059    1062    1065      50    1059    1062
    1068      50    1233    1230    1236       3    1230    1236    1239       5
    1227    1224    1230       6    1227    1224    1242       7    1224    1230
    1233       6    1209    1206    1212      10    1203    1206    1209      12
    1203    1206    1212      12    1200    1197    1203      56    1194    1191
    1197      59    1191    1197    1200      61    1188    1191    1194      63
    1185    1182    1188      34    1185    1182    1230      35    1182    1230
    1233       6    1179    1182    1185      39    1176    1173    1179       7
    1176    1173    1224       6    1173    1224    1227       6    1170    1164
    1173      42    1167    1164    1170      43    1167    1164    1173      42
    1164    1173    1176      44    1161    1164    1167      50    1161    1164
    1170      50    1326    1323    1329       3    1323    1329    1332       5
    1320    1317    1323       6    1320    1317    1335       3    1317    1323
    1326       6    1317    1335    1338       5    1302    1299    1305      10
    1296    1299    1302      12    1296    1299    1305      12    1293    1290
    1296      56    1287    1284    1290      59    1284    1290    1293      61
    1281    1284    1287      63    1278    1275    1281      34    1278    1275
    1323      35    1275    1323    1326       6    1272    1275    1278      39
    1269    1266    1272       7    1269    1266    1317       6    1266    1317
    1320       6    1263    1257    1266      42    1260    1257    1263      43
    1260    1257    1266      42    1257    1266    1269      44    1254    1257
    1260      50    1254    1257    1263      50
%FLAG ANGLES_WITHOUT_HYDROGEN                                                   
%FORMAT(10I8)                                                                   
      93      96      99       1      93      96     102       1      93      96
     105       2      81      75      93       4      75      81      87       8
      75      93      96       9      60      57      69      11      57      69
      72      13      51      57      60      15      51      57      69      16
      48      45      51      17      45      42      72      18      45      51
      57      20      42      45      48      21      42      45      51      22
      42      72      69      23      39      42      45      24      39      42
      72      25      33      30      72      27      33      39      42      28
      30      24      81      29      30      33      39      31      30      72
      42      32      30      72      69      33      24      30      33      36
      24      30      72      37      24      81      75      38      24      81
      87       8      21      15      75       4      21      24      30      40
      21      24      81       4      15      21      24      41      15      75
      81      38      15      75      93       4       6      15      21      45
       6      15      75      46       3       6      15      48     195     198
     201       1     195     198     204       1     195     198     207       2
     183     177     195       4     177     183     189       8     177     195
     198       9     162     159     171      11     159     171     174      13
     153     159     162      15     153     159     171      16     150     147
     153      17     147     144     174      18     147     153     159      20
     144     147     150      21     144     147     153      22     144     174
     171      23     141     144     147      24     141     144     174      25
     135     132     174      27     135     141     144      28     132     126
     183      29     132     135     141      31     132     174     144      32
     132     174     171      33     126     132     135      36     126     132
     174      37     126     183     177      38     126     183     189       8
     123     117     177       4     123     126     132      40     123     126
     183       4     117     123     126      41     117     177     183      38
     117     177     195       4     108     117     123      45     108     117
     177      46     105     108     117      51     102      96     105       1
      99      96     102      52      99      96     105       1      96     105
     108      53     288     291     294       1     288     291     297       1
     288     291     300       2     276     270     288       4     270     276
     282       8     270     288     291       9     261     264     267      54
     252     249     261      11     249     261     264      55     243     249
     252      57     243     249     261      58     237     234     264      60
     237     243     249      62     234     228     276      29     234     237
     243      64     234     264     261      65     234     264     267      66
     228     234     237      67     228     234     264      68     228     276
     270      38     228     276     282       8     225     219     270       4
     225     228     234      40     225     228     276       4     219     225
     228      41     219     270     276      38     219     270     288       4
     210     219     225      45     210     219     270      46     207     210
     219      51     204     198     207       1     201     198     204      52
     201     198     207       1     198     207     210      53     387     390
     393       1     387     390     396       1     387     390     399       2
     375     369     387       4     369     375     381       8     369     387
     390       9     357     363     366      70     354     357     363      71
     345     342     354      11     342     339     366      72     342     354
     357      73     339     342     345      74     339     342     354      75
     339     366     363      23     336     339     342      76     336     339
     366      25     330     327     366      78     330     336     339      79
     327     321     375      29     327     330     336      81     327     366
     339      32     327     366     363      33     321     327     330      82
     321     327     366      37     321     375     369      38     321     375
     381       8     318     312     369       4     318     321     327      40
     318     321     375       4     312     318     321      41     312     369
     375      38     312     369     387       4     303     312     318      45
     303     312     369      46     300     303     312      51     297     291
     300       1     294     291     297      52     294     291     300       1
     291     300     303      53     480     483     486       1     480     483
     489       1     480     483     492       2     468     462     480       4
     462     468     474       8     462     480     483       9     453     456
     459      54     444     441     453      11     441     453     456      55
     435     441     444      57     435     441     453      58     429     426
     456      60     429     435     441      62     426     420     468      29
     426     429     435      64     426     456     453      65     426     456
     459      66     420     426     429      67     420     426     456      68
     420     468     462      38     420     468     474       8     417     411
     462       4     417     420     426      40     417     420     468       4
     411     417     420      41     411     462     468      38     411     462
     480       4     402     411     417      45     402     411     462      46
     399     402     411      51     396     390     399       1     393     390
     396      52     393     390     399       1     390     399     402      53
     570     573     576       1     570     573     579       1     570     573
     582       2     558     552     570       4     552     558     564       8
     552     570     573       9     540     546     549      17     537     534
     540      17     534     540     546      83     528     534     537      85
     528     534     540      86     522     519     546      88     522     528
     534      90     519     513     558      29     519     522     528      92
     519     546     540      93     519     546     549      66     513     519
     522      94     513     519     546      68     513     558     552      38
     513     558     564       8     510     504     552       4     510     513
     519      40     510     513     558       4     504     510     513      41
     504     552     558      38     504     552     570       4     495     504
     510      45     495     504     552      46     492     495     504      51
     489     483     492       1     486     483     489      52     486     483
     492       1     483     492     495      53     660     663     666       1
     660     663     669       1     660     663     672       2     648     642
     660       4     642     648     654       8     642     660     663       9
     630     636     639      17     627     624     630      17     624     630
     636      83     618     624     627      85     618     624     630      86
     612     609     636      88     612     618     624      90     609     603
     648      29     609     612     618      92     609     636     630      93
     609     636     639      66     603     609     612      94     603     609
     636      68     603     648     642      38     603     648     654       8
     600     594     642       4     600     603     609      40     600     603
     648       4     594     600     603      41     594     642     648      38
     594     642     660       4     585     594     600      45     585     594
     642      46     582     585     594      51     579     573     582       1
     576     573     579      52     576     573     582       1     573     582
     585      53     753     756     759       1     753     756     762       1
     753     756     765       2     741     735     753       4     735     741
     747       8     735     753     756       9     726     729     732      54
     717     714     726      11     714     726     729      55     708     714
     717      57     708     714     726      58     702     699     729      60
     702     708     714      62     699     693     741      29     699     702
     708      64     699     729     726      65     699     729     732      66
     693     699     702      67     693     699     729      68     693     741
     735      38     693     741     747       8     690     684     735       4
     690     693     699      40     690     693     741       4     684     690
     693      41     684     735     741      38     684     735     753       4
     675     684     690      45     675     684     735      46     672     675
     684      51     669     663     672       1     666     663     669      52
     666     663     672       1     663     672     675      53     855     858
     861       1     855     858     864       1     855     858     867       2
     843     837     855       4     837     843     849       8     837     855
     858       9     822     819     831      11     819     831     834      13
     813     819     822      15     813     819     831      16     810     807
     813      17     807     804     834      18     807     813     819      20
     804     807     810      21     804     807     813      22     804     834
     831      23     801     804     807      24     801     804     834      25
     795     792     834      27     795     801     804      28     792     786
     843      29     792     795     801      31     792     834     804      32
     792     834     831      33     786     792     795      36     786     792
     834      37     786     843     837      38     786     843     849       8
     783     777     837       4     783     786     792      40     783     786
     843       4     777     783     786      41     777     837     843      38
     777     837     855       4     768     777     783      45     768     777
     837      46     765     768     777      51     762     756     765       1
     759     756     762      52     759     756     765       1     756     765
     768      53     957     960     963       1     957     960     966       1
     957     960     969       2     945     939     957       4     939     945
     951       8     939     957     960       9     924     921     933      11
     921     933     936      13     915     921     924      15     915     921
     933      16     912     909     915      17     909     906     936      18
     909     915     921      20     906     909     912      21     906     909
     915      22     906     936     933      23     903     906     909      24
     903     906     936      25     897     894     936      27     897     903
     906      28     894     888     945      29     894     897     903      31
     894     936     906      32     894     936     933      33     888     894
     897      36     888     894     936      37     888     945     939      38
     888     945     951       8     885     879     939       4     885     888
     894      40     885     888     945       4     879     885     888      41
     879     939     945      38     879     939     957       4     870     879
     885      45     870     879     939      46     867     870     879      51
     864     858     867       1     861     858     864      52     861     858
     867       1     858     867     870      53    1047    1050    1053       1
    1047    1050    1056       1    1047    1050    1059       2    1035    1029
    1047       4    1029    1035    1041       8    1029    1047    1050       9
    1017    1023    1026      17    1014    1011    1017      17    1011    1017
    1023      83    1005    1011    1014      85    1005    1011    1017      86
     999     996    1023      88     999    1005    1011      90     996     990
    1035      29     996     999    1005      92     996    1023    1017      93
     996    1023    1026      66     990     996     999      94     990     996
    1023      68     990    1035    1029      38     990    1035    1041       8
     987     981    1029       4     987     990     996      40     987     990
    1035       4     981     987     990      41     981    1029    1035      38
     981    1029    1047       4     972     981     987      45     972     981
    1029      46     969     972     981      51     966     960     969       1
     963     960     966      52     963     960     969       1     960     969
     972      53    1149    1152    1155       1    1149    1152    1158       1
    1149    1152    1161       2    1137    1131    1149       4    1131    1137
    1143       8    1131    1149    1152       9    1116    1113    1125      11
    1113    1125    1128      13    1107    1113    1116      15    1107    1113
    1125      16    1104    1101    1107      17    1101    1098    1128      18
    1101    1107    1113      20    1098    1101    1104      21    1098    1101
    1107      22    1098    1128    1125      23    1095    1098    1101      24
    1095    1098    1128      25    1089    1086    1128      27    1089    1095
    1098      28    1086    1080    1137      29    1086    1089    1095      31
    1086    1128    1098      32    1086    1128    1125      33    1080    1086
    1089      36    1080    1086    1128      37    1080    1137    1131      38
    1080    1137    1143       8    1077    1071    1131       4    1077    1080
    1086      40    1077    1080    1137       4    1071    1077    1080      41
    1071    1131    1137      38    1071    1131    1149       4    1062    1071
    1077      45    1062    1071    1131      46    1059    1062    1071      51
    1056    1050    1059       1    1053    1050    1056      52    1053    1050
    1059       1    1050    1059    1062      53    1242    1245    1248       1
    1242    1245    1251       1    1242    1245    1254       2    1230    1224
    1242       4    1224    1230    1236       8    1224    1242    1245       9
    1215    1218    1221      54    1206    1203    1215      11    1203    1215
    1218      55    1197    1203    1206      57    1197    1203    1215      58
    1191    1188    1218      60    1191    1197    1203      62    1188    1182
    1230      29    1188    1191    1197      64    1188    1218    1215      65
    1188    1218    1221      66    1182    1188    1191      67    1182    1188
    1218      68    1182    1230    1224      38    1182    1230    1236       8
    1179    1173    1224       4    1179    1182    1188      40    1179    1182
    1230       4    1173    1179    1182      41    1173    1224    1230      38
    1173    1224    1242       4    1164    1173    1179      45    1164    1173
    1224      46    1161    1164    1173      51    1158    1152    1161       1
    1155    1152    1158      52    1155    1152    1161       1    1152    1161
    1164      53    1323    1317    1335       8    1317    1323    1329       8
    1308    1311    1314      54    1299    1296    1308      11    1296    1308
    1311      55    1290    1296    1299      57    1290    1296    1308      58
    1284    1281    1311      60    1284    1290    1296      62    1281    1275
    1323      29    1281    1284    1290      64    1281    1311    1308      65
    1281    1311    1314      66    1275    1281    1284      67    1275    1281
    1311      68    1275    1323    1317      38    1275    1323    1329       8
    1272    1266    1317       4    1272    1275    1281      40    1272    1275
    1323       4    1266    1272    1275      41    1266    1317    1323      38
    1266    1317    1335       8    1257    1266    1272      45    1257    1266
    1317      46    1254    1257    1266      51    1251    1245    1254       1
    1248    1245    1251      52    1248    1245    1254       1    1245    1254
    1257      53
%FLAG DIHEDRALS_INC_HYDROGEN                                                    
%FORMAT(10I8)                                                                   
      84      81      75      93       6      84      81     -75      93       7
      84      81      87      90       8      78      75      81      84      10
      78      75      81      87       6      78      75     -81      87       7
      78      75      93      96       9      75      81      87      90       6
      75      81     -87      90      11      66      60      57      69      15
      63      60      57      69      15      54      51      57      60      17
      54      51      57      69      17      51      57      60      63      15
      51      57      60      66      15      48      45      51      54      19
      42      45      51      54      19      36      33      30      72      22
      36      33      39      42      23      30      24      81      84      10
      27      24      30      33      14      27      24      30      72      14
      27      24      81      75      10      27      24      81      84      10
      27      24      81      87      10      24      30      33      36      22
      24      81      75      78      10      24      81      87      90       6
      24      81     -87      90      11      21      15      75      78       6
      21      15     -75      78       7      21      24      81      84       6
      21      24     -81      84       7      18      15      21      24       9
      18      15      75      78      10      18      15      75      81      10
      18      15      75      93       6      18      15     -75      93       7
      15      21      24      27       9      15      75      81      84      10
      12       6      15      18      10      12       6      15      21       6
      12       6     -15      21       7      12       6      15      75      10
       9       6      15      18      10       9       6      15      21       6
       9       6     -15      21       7       9       6      15      75      10
       6      15      75      78      10       3       6      15      18       6
       3       6     -15      18       7       0       3       6       9       8
       0       3       6      12       8       0       3       6      15       8
     186     183     177     195       6     186     183    -177     195       7
     186     183     189     192       8     180     177     183     186      10
     180     177     183     189       6     180     177    -183     189       7
     180     177     195     198       9     177     183     189     192       6
     177     183    -189     192      11     168     162     159     171      15
     165     162     159     171      15     156     153     159     162      17
     156     153     159     171      17     153     159     162     165      15
     153     159     162     168      15     150     147     153     156      19
     144     147     153     156      19     138     135     132     174      22
     138     135     141     144      23     132     126     183     186      10
     129     126     132     135      14     129     126     132     174      14
     129     126     183     177      10     129     126     183     186      10
     129     126     183     189      10     126     132     135     138      22
     126     183     177     180      10     126     183     189     192       6
     126     183    -189     192      11     123     117     177     180       6
     123     117    -177     180       7     123     126     183     186       6
     123     126    -183     186       7     120     117     123     126       9
     120     117     177     180      10     120     117     177     183      10
     120     117     177     195       6     120     117    -177     195       7
     117     123     126     129       9     117     177     183     186      10
     114     108     117     120      10     114     108     117     123       6
     114     108    -117     123       7     114     108     117     177      10
     111     108     117     120      10     111     108     117     123       6
     111     108    -117     123       7     111     108     117     177      10
     108     117     177     180      10     105     108     117     120       6
     105     108    -117     120       7      96     105     108     111       9
      96     105     108     114       9     279     276     270     288       6
     279     276    -270     288       7     279     276     282     285       8
     273     270     276     279      10     273     270     276     282       6
     273     270    -276     282       7     273     270     288     291       9
     270     276     282     285       6     270     276    -282     285      11
     258     252     249     261      15     255     252     249     261      15
     246     243     249     252      25     246     243     249     261      25
     243     249     252     255      15     243     249     252     258      15
     240     237     234     264      40     240     237     243     246      41
     240     237     243     249      41     234     228     276     279      10
     234     237     243     246      41     231     228     234     237      14
     231     228     234     264      14     231     228     276     270      10
     231     228     276     279      10     231     228     276     282      10
     228     234     237     240      40     228     276     270     273      10
     228     276     282     285       6     228     276    -282     285      11
     225     219     270     273       6     225     219    -270     273       7
     225     228     276     279       6     225     228    -276     279       7
     222     219     225     228       9     222     219     270     273      10
     222     219     270     276      10     222     219     270     288       6
     222     219    -270     288       7     219     225     228     231       9
     219     270     276     279      10     216     210     219     222      10
     216     210     219     225       6     216     210    -219     225       7
     216     210     219     270      10     213     210     219     222      10
     213     210     219     225       6     213     210    -219     225       7
     213     210     219     270      10     210     219     270     273      10
     207     210     219     222       6     207     210    -219     222       7
     198     207     210     213       9     198     207     210     216       9
     378     375     369     387       6     378     375    -369     387       7
     378     375     381     384       8     372     369     375     378      10
     372     369     375     381       6     372     369    -375     381       7
     372     369     387     390       9     369     375     381     384       6
     369     375    -381     384      11     360     357     363     366      47
     351     345     342     354      15     348     345     342     354      15
     342     354     357     360      47     339     342     345     348      15
     339     342     345     351      15     333     330     327     366      22
     333     330     336     339      23     327     321     375     378      10
     324     321     327     330      14     324     321     327     366      14
     324     321     375     369      10     324     321     375     378      10
     324     321     375     381      10     321     327     330     333      22
     321     375     369     372      10     321     375     381     384       6
     321     375    -381     384      11     318     312     369     372       6
     318     312    -369     372       7     318     321     375     378       6
     318     321    -375     378       7     315     312     318     321       9
     315     312     369     372      10     315     312     369     375      10
     315     312     369     387       6     315     312    -369     387       7
     312     318     321     324       9     312     369     375     378      10
     309     303     312     315      10     309     303     312     318       6
     309     303    -312     318       7     309     303     312     369      10
     306     303     312     315      10     306     303     312     318       6
     306     303    -312     318       7     306     303     312     369      10
     303     312     369     372      10     300     303     312     315       6
     300     303    -312     315       7     291     300     303     306       9
     291     300     303     309       9     471     468     462     480       6
     471     468    -462     480       7     471     468     474     477       8
     465     462     468     471      10     465     462     468     474       6
     465     462    -468     474       7     465     462     480     483       9
     462     468     474     477       6     462     468    -474     477      11
     450     444     441     453      15     447     444     441     453      15
     438     435     441     444      25     438     435     441     453      25
     435     441     444     447      15     435     441     444     450      15
     432     429     426     456      40     432     429     435     438      41
     432     429     435     441      41     426     420     468     471      10
     426     429     435     438      41     423     420     426     429      14
     423     420     426     456      14     423     420     468     462      10
     423     420     468     471      10     423     420     468     474      10
     420     426     429     432      40     420     468     462     465      10
     420     468     474     477       6     420     468    -474     477      11
     417     411     462     465       6     417     411    -462     465       7
     417     420     468     471       6     417     420    -468     471       7
     414     411     417     420       9     414     411     462     465      10
     414     411     462     468      10     414     411     462     480       6
     414     411    -462     480       7     411     417     420     423       9
     411     462     468     471      10     408     402     411     414      10
     408     402     411     417       6     408     402    -411     417       7
     408     402     411     462      10     405     402     411     414      10
     405     402     411     417       6     405     402    -411     417       7
     405     402     411     462      10     402     411     462     465      10
     399     402     411     414       6     399     402    -411     414       7
     390     399     402     405       9     390     399     402     408       9
     561     558     552     570       6     561     558    -552     570       7
     561     558     564     567       8     555     552     558     561      10
     555     552     558     564       6     555     552    -558     564       7
     555     552     570     573       9     552     558     564     567       6
     552     558    -564     567      11     543     540     546     549      19
     537     534     540     543      19     531     528     534     537      53
     531     528     534     540      53     528     534     540     543      19
     525     522     519     546      40     525     522     528     531      41
     525     522     528     534      41     519     513     558     561      10
     519     522     528     531      41     519     546     540     543      19
     516     513     519     522      14     516     513     519     546      14
     516     513     558     552      10     516     513     558     561      10
     516     513     558     564      10     513     519     522     525      40
     513     558     552     555      10     513     558     564     567       6
     513     558    -564     567      11     510     504     552     555       6
     510     504    -552     555       7     510     513     558     561       6
     510     513    -558     561       7     507     504     510     513       9
     507     504     552     555      10     507     504     552     558      10
     507     504     552     570       6     507     504    -552     570       7
     504     510     513     516       9     504     552     558     561      10
     501     495     504     507      10     501     495     504     510       6
     501     495    -504     510       7     501     495     504     552      10
     498     495     504     507      10     498     495     504     510       6
     498     495    -504     510       7     498     495     504     552      10
     495     504     552     555      10     492     495     504     507       6
     492     495    -504     507       7     483     492     495     498       9
     483     492     495     501       9     651     648     642     660       6
     651     648    -642     660       7     651     648     654     657       8
     645     642     648     651      10     645     642     648     654       6
     645     642    -648     654       7     645     642     660     663       9
     642     648     654     657       6     642     648    -654     657      11
     633     630     636     639      19     627     624     630     633      19
     621     618     624     627      53     621     618     624     630      53
     618     624     630     633      19     615     612     609     636      40
     615     612     618     621      41     615     612     618     624      41
     609     603     648     651      10     609     612     618     621      41
     609     636     630     633      19     606     603     609     612      14
     606     603     609     636      14     606     603     648     642      10
     606     603     648     651      10     606     603     648     654      10
     603     609     612     615      40     603     648     642     645      10
     603     648     654     657       6     603     648    -654     657      11
     600     594     642     645       6     600     594    -642     645       7
     600     603     648     651       6     600     603    -648     651       7
     597     594     600     603       9     597     594     642     645      10
     597     594     642     648      10     597     594     642     660       6
     597     594    -642     660       7     594     600     603     606       9
     594     642     648     651      10     591     585     594     597      10
     591     585     594     600       6     591     585    -594     600       7
     591     585     594     642      10     588     585     594     597      10
     588     585     594     600       6     588     585    -594     600       7
     588     585     594     642      10     585     594     642     645      10
     582     585     594     597       6     582     585    -594     597       7
     573     582     585     588       9     573     582     585     591       9
     744     741     735     753       6     744     741    -735     753       7
     744     741     747     750       8     738     735     741     744      10
     738     735     741     747       6     738     735    -741     747       7
     738     735     753     756       9     735     741     747     750       6
     735     741    -747     750      11     723     717     714     726      15
     720     717     714     726      15     711     708     714     717      25
     711     708     714     726      25     708     714     717     720      15
     708     714     717     723      15     705     702     699     729      40
     705     702     708     711      41     705     702     708     714      41
     699     693     741     744      10     699     702     708     711      41
     696     693     699     702      14     696     693     699     729      14
     696     693     741     735      10     696     693     741     744      10
     696     693     741     747      10     693     699     702     705      40
     693     741     735     738      10     693     741     747     750       6
     693     741    -747     750      11     690     684     735     738       6
     690     684    -735     738       7     690     693     741     744       6
     690     693    -741     744       7     687     684     690     693       9
     687     684     735     738      10     687     684     735     741      10
     687     684     735     753       6     687     684    -735     753       7
     684     690     693     696       9     684     735     741     744      10
     681     675     684     687      10     681     675     684     690       6
     681     675    -684     690       7     681     675     684     735      10
     678     675     684     687      10     678     675     684     690       6
     678     675    -684     690       7     678     675     684     735      10
     675     684     735     738      10     672     675     684     687       6
     672     675    -684     687       7     663     672     675     678       9
     663     672     675     681       9     846     843     837     855       6
     846     843    -837     855       7     846     843     849     852       8
     840     837     843     846      10     840     837     843     849       6
     840     837    -843     849       7     840     837     855     858       9
     837     843     849     852       6     837     843    -849     852      11
     828     822     819     831      15     825     822     819     831      15
     816     813     819     822      17     816     813     819     831      17
     813     819     822     825      15     813     819     822     828      15
     810     807     813     816      19     804     807     813     816      19
     798     795     792     834      22     798     795     801     804      23
     792     786     843     846      10     789     786     792     795      14
     789     786     792     834      14     789     786     843     837      10
     789     786     843     846      10     789     786     843     849      10
     786     792     795     798      22     786     843     837     840      10
     786     843     849     852       6     786     843    -849     852      11
     783     777     837     840       6     783     777    -837     840       7
     783     786     843     846       6     783     786    -843     846       7
     780     777     783     786       9     780     777     837     840      10
     780     777     837     843      10     780     777     837     855       6
     780     777    -837     855       7     777     783     786     789       9
     777     837     843     846      10     774     768     777     780      10
     774     768     777     783       6     774     768    -777     783       7
     774     768     777     837      10     771     768     777     780      10
     771     768     777     783       6     771     768    -777     783       7
     771     768     777     837      10     768     777     837     840      10
     765     768     777     780       6     765     768    -777     780       7
     756     765     768     771       9     756     765     768     774       9
     948     945     939     957       6     948     945    -939     957       7
     948     945     951     954       8     942     939     945     948      10
     942     939     945     951       6     942     939    -945     951       7
     942     939     957     960       9     939     945     951     954       6
     939     945    -951     954      11     930     924     921     933      15
     927     924     921     933      15     918     915     921     924      17
     918     915     921     933      17     915     921     924     927      15
     915     921     924     930      15     912     909     915     918      19
     906     909     915     918      19     900     897     894     936      22
     900     897     903     906      23     894     888     945     948      10
     891     888     894     897      14     891     888     894     936      14
     891     888     945     939      10     891     888     945     948      10
     891     888     945     951      10     888     894     897     900      22
     888     945     939     942      10     888     945     951     954       6
     888     945    -951     954      11     885     879     939     942       6
     885     879    -939     942       7     885     888     945     948       6
     885     888    -945     948       7     882     879     885     888       9
     882     879     939     942      10     882     879     939     945      10
     882     879     939     957       6     882     879    -939     957       7
     879     885     888     891       9     879     939     945     948      10
     876     870     879     882      10     876     870     879     885       6
     876     870    -879     885       7     876     870     879     939      10
     873     870     879     882      10     873     870     879     885       6
     873     870    -879     885       7     873     870     879     939      10
     870     879     939     942      10     867     870     879     882       6
     867     870    -879     882       7     858     867     870     873       9
     858     867     870     876       9    1038    1035    1029    1047       6
    1038    1035   -1029    1047       7    1038    1035    1041    1044       8
    1032    1029    1035    1038      10    1032    1029    1035    1041       6
    1032    1029   -1035    1041       7    1032    1029    1047    1050       9
    1029    1035    1041    1044       6    1029    1035   -1041    1044      11
    1020    1017    1023    1026      19    1014    1011    1017    1020      19
    1008    1005    1011    1014      53    1008    1005    1011    1017      53
    1005    1011    1017    1020      19    1002     999     996    1023      40
    1002     999    1005    1008      41    1002     999    1005    1011      41
     996     990    1035    1038      10     996     999    1005    1008      41
     996    1023    1017    1020      19     993     990     996     999      14
     993     990     996    1023      14     993     990    1035    1029      10
     993     990    1035    1038      10     993     990    1035    1041      10
     990     996     999    1002      40     990    1035    1029    1032      10
     990    1035    1041    1044       6     990    1035   -1041    1044      11
     987     981    1029    1032       6     987     981   -1029    1032       7
     987     990    1035    1038       6     987     990   -1035    1038       7
     984     981     987     990       9     984     981    1029    1032      10
     984     981    1029    1035      10     984     981    1029    1047       6
     984     981   -1029    1047       7     981     987     990     993       9
     981    1029    1035    1038      10     978     972     981     984      10
     978     972     981     987       6     978     972    -981     987       7
     978     972     981    1029      10     975     972     981     984      10
     975     972     981     987       6     975     972    -981     987       7
     975     972     981    1029      10     972     981    1029    1032      10
     969     972     981     984       6     969     972    -981     984       7
     960     969     972     975       9     960     969     972     978       9
    1140    1137    1131    1149       6    1140    1137   -1131    1149       7
    1140    1137    1143    1146       8    1134    1131    1137    1140      10
    1134    1131    1137    1143       6    1134    1131   -1137    1143       7
    1134    1131    1149    1152       9    1131    1137    1143    1146       6
    1131    1137   -1143    1146      11    1122    1116    1113    1125      15
    1119    1116    1113    1125      15    1110    1107    1113    1116      17
    1110    1107    1113    1125      17    1107    1113    1116    1119      15
    1107    1113    1116    1122      15    1104    1101    1107    1110      19
    1098    1101    1107    1110      19    1092    1089    1086    1128      22
    1092    1089    1095    1098      23    1086    1080    1137    1140      10
    1083    1080    1086    1089      14    1083    1080    1086    1128      14
    1083    1080    1137    1131      10    1083    1080    1137    1140      10
    1083    1080    1137    1143      10    1080    1086    1089    1092      22
    1080    1137    1131    1134      10    1080    1137    1143    1146       6
    1080    1137   -1143    1146      11    1077    1071    1131    1134       6
    1077    1071   -1131    1134       7    1077    1080    1137    1140       6
    1077    1080   -1137    1140       7    1074    1071    1077    1080       9
    1074    1071    1131    1134      10    1074    1071    1131    1137      10
    1074    1071    1131    1149       6    1074    1071   -1131    1149       7
    1071    1077    1080    1083       9    1071    1131    1137    1140      10
    1068    1062    1071    1074      10    1068    1062    1071    1077       6
    1068    1062   -1071    1077       7    1068    1062    1071    1131      10
    1065    1062    1071    1074      10    1065    1062    1071    1077       6
    1065    1062   -1071    1077       7    1065    1062    1071    1131      10
    1062    1071    1131    1134      10    1059    1062    1071    1074       6
    1059    1062   -1071    1074       7    1050    1059    1062    1065       9
    1050    1059    1062    1068       9    1233    1230    1224    1242       6
    1233    1230   -1224    1242       7    1233    1230    1236    1239       8
    1227    1224    1230    1233      10    1227    1224    1230    1236       6
    1227    1224   -1230    1236       7    1227    1224    1242    1245       9
    1224    1230    1236    1239       6    1224    1230   -1236    1239      11
    1212    1206    1203    1215      15    1209    1206    1203    1215      15
    1200    1197    1203    1206      25    1200    1197    1203    1215      25
    1197    1203    1206    1209      15    1197    1203    1206    1212      15
    1194    1191    1188    1218      40    1194    1191    1197    1200      41
    1194    1191    1197    1203      41    1188    1182    1230    1233      10
    1188    1191    1197    1200      41    1185    1182    1188    1191      14
    1185    1182    1188    1218      14    1185    1182    1230    1224      10
    1185    1182    1230    1233      10    1185    1182    1230    1236      10
    1182    1188    1191    1194      40    1182    1230    1224    1227      10
    1182    1230    1236    1239       6    1182    1230   -1236    1239      11
    1179    1173    1224    1227       6    1179    1173   -1224    1227       7
    1179    1182    1230    1233       6    1179    1182   -1230    1233       7
    1176    1173    1179    1182       9    1176    1173    1224    1227      10
    1176    1173    1224    1230      10    1176    1173    1224    1242       6
    1176    1173   -1224    1242       7    1173    1179    1182    1185       9
    1173    1224    1230    1233      10    1170    1164    1173    1176      10
    1170    1164    1173    1179       6    1170    1164   -1173    1179       7
    1170    1164    1173    1224      10    1167    1164    1173    1176      10
    1167    1164    1173    1179       6    1167    1164   -1173    1179       7
    1167    1164    1173    1224      10    1164    1173    1224    1227      10
    1161    1164    1173    1176       6    1161    1164   -1173    1176       7
    1152    1161    1164    1167       9    1152    1161    1164    1170       9
    1326    1323    1317    1335       6    1326    1323   -1317    1335       7
    1326    1323    1329    1332       8    1323    1317    1335    1338       6
    1323    1317   -1335    1338      11    1320    1317    1323    1326      10
    1320    1317    1323    1329       6    1320    1317   -1323    1329       7
    1320    1317    1335    1338       8    1317    1323    1329    1332       6
    1317    1323   -1329    1332      11    1305    1299    1296    1308      15
    1302    1299    1296    1308      15    1293    1290    1296    1299      25
    1293    1290    1296    1308      25    1290    1296    1299    1302      15
    1290    1296    1299    1305      15    1287    1284    1281    1311      40
    1287    1284    1290    1293      41    1287    1284    1290    1296      41
    1281    1275    1323    1326      10    1281    1284    1290    1293      41
    1278    1275    1281    1284      14    1278    1275    1281    1311      14
    1278    1275    1323    1317      10    1278    1275    1323    1326      10
    1278    1275    1323    1329      10    1275    1281    1284    1287      40
    1275    1323    1317    1320      10    1275    1323    1329    1332       6
    1275    1323   -1329    1332      11    1272    1266    1317    1320       6
    1272    1266   -1317    1320       7    1272    1275    1323    1326       6
    1272    1275   -1323    1326       7    1269    1266    1272    1275       9
    1269    1266    1317    1320      10    1269    1266    1317    1323      10
    1269    1266    1317    1335       6    1269    1266   -1317    1335       7
    1266    1272    1275    1278       9    1266    1317    1323    1326      10
    1266    1317    1335    1338       6    1266    1317   -1335    1338      11
    1263    1257    1266    1269      10    1263    1257    1266    1272       6
    1263    1257   -1266    1272       7    1263    1257    1266    1317      10
    1260    1257    1266    1269      10    1260    1257    1266    1272       6
    1260    1257   -1266    1272       7    1260    1257    1266    1317      10
    1257    1266    1317    1320      10    1254    1257    1266    1269       6
    1254    1257   -1266    1269       7    1245    1254    1257    1260       9
    1245    1254    1257    1263       9      57      63     -60     -66      59
      45      57     -51     -54      59      30      39     -33     -36      60
     159     165    -162    -168      59     147     159    -153    -156      59
     132     141    -135    -138      60     249     255    -252    -258      59
     237     249    -243    -246      60     234     243    -237    -240      60
     354     363    -357    -360      60     342     348    -345    -351      59
     327     336    -330    -333      60     441     447    -444    -450      59
     429     441    -435    -438      60     426     435    -429    -432      60
     534     546    -540    -543      59     522     534    -528    -531      60
     519     528    -522    -525      60     624     636    -630    -633      59
     612     624    -618    -621      60     609     618    -612    -615      60
     714     720    -717    -723      59     702     714    -708    -711      60
     699     708    -702    -705      60     819     825    -822    -828      59
     807     819    -813    -816      59     792     801    -795    -798      60
     921     927    -924    -930      59     909     921    -915    -918      59
     894     903    -897    -900      60    1011    1023   -1017   -1020      59
     999    1011   -1005   -1008      60     996    1005    -999   -1002      60
    1113    1119   -1116   -1122      59    1101    1113   -1107   -1110      59
    1086    1095   -1089   -1092      60    1203    1209   -1206   -1212      59
    1191    1203   -1197   -1200      60    1188    1197   -1191   -1194      60
    1296    1302   -1299   -1305      59    1284    1296   -1290   -1293      60
    1281    1290   -1284   -1287      60
%FLAG DIHEDRALS_WITHOUT_HYDROGEN                                                
%FORMAT(10I8)                                                                   
      93      96     105     108       1      93      96    -105     108       2
      93      96    -105     108       3      87      81      75      93       4
      87      81     -75      93       5      81      75      93      96       9
      75      93      96      99      12      75      93      96     102      12
      75      93      96     105      13      75      93     -96     105      12
      72      30      24      81      14      60      57      69      72      16
      51      45      42      72      18      51      57     -69      72      16
      48      45      42      72      18      48      45      51      57      19
      45      42      72      69      20      45      51      57      60      17
      45      51     -57      69      17      42      45      51      57      19
      42      72     -69      57      21      39      33     -30      72      22
      39      42      45      48      18      39      42      45      51      18
      39      42      72      69      20      33      30      24      81      14
      33      30     -72      42      24      33      30      72      69      24
      33      39      42      45      25      33      39     -42      72      25
      30      24      81      75      10      30      24      81      87      10
      30      33     -39      42      23      30      72     -42      39      20
      30      72      42      45      20      30      72      69      57      21
      24      21     -15      75      26      24      21     -15      75      27
      24      30      33      39      22      24      30      72      42      24
      24      30      72      69      24      24      81      75      93      10
      21      15     -75      81      10      21      15      75      93       4
      21      15     -75      93       5      21      24      30      33      28
      21      24     -30      33      29      21      24     -30      33      30
      21      24     -30      33      31      21      24      30      72      14
      21      24     -81      75      10      21      24      81      87       4
      21      24     -81      87       5      15      21      24      30      32
      15      21     -24      30      27      15      21     -24      81      26
      15      21     -24      81      27      15      75     -81      24      33
      15      75     -81      24      34      15      75     -81      24      35
      15      75      81      87      10      15      75      93      96       9
       6      15      21      24      26       6      15     -21      24      27
       6      15      75      81      33       6      15     -75      81      34
       6      15     -75      81      35       6      15      75      93      10
       3       6      15      21      10       3       6      15      75      36
       3       6     -15      75      37       3       6     -15      75      38
     195     198     207     210       1     195     198    -207     210       2
     195     198    -207     210       3     189     183     177     195       4
     189     183    -177     195       5     183     177     195     198       9
     177     195     198     201      12     177     195     198     204      12
     177     195     198     207      13     177     195    -198     207      12
     174     132     126     183      14     162     159     171     174      16
     153     147     144     174      18     153     159    -171     174      16
     150     147     144     174      18     150     147     153     159      19
     147     144     174     171      20     147     153     159     162      17
     147     153    -159     171      17     144     147     153     159      19
     144     174    -171     159      21     141     135    -132     174      22
     141     144     147     150      18     141     144     147     153      18
     141     144     174     171      20     135     132     126     183      14
     135     132    -174     144      24     135     132     174     171      24
     135     141     144     147      25     135     141    -144     174      25
     132     126     183     177      10     132     126     183     189      10
     132     135    -141     144      23     132     174    -144     141      20
     132     174     144     147      20     132     174     171     159      21
     126     123    -117     177      26     126     123    -117     177      27
     126     132     135     141      22     126     132     174     144      24
     126     132     174     171      24     126     183     177     195      10
     123     117    -177     183      10     123     117     177     195       4
     123     117    -177     195       5     123     126     132     135      28
     123     126    -132     135      29     123     126    -132     135      30
     123     126    -132     135      31     123     126     132     174      14
     123     126    -183     177      10     123     126     183     189       4
     123     126    -183     189       5     117     123     126     132      32
     117     123    -126     132      27     117     123    -126     183      26
     117     123    -126     183      27     117     177    -183     126      33
     117     177    -183     126      34     117     177    -183     126      35
     117     177     183     189      10     117     177     195     198       9
     108     117     123     126      26     108     117    -123     126      27
     108     117     177     183      33     108     117    -177     183      34
     108     117    -177     183      35     108     117     177     195      10
     105     108     117     123      10     105     108     117     177      36
     105     108    -117     177      37     105     108    -117     177      38
     102      96     105     108      12      99      96     105     108      12
      96     105     108     117       9     288     291     300     303       1
     288     291    -300     303       2     288     291    -300     303       3
     282     276     270     288       4     282     276    -270     288       5
     276     270     288     291       9     270     288     291     294      12
     270     288     291     297      12     270     288     291     300      13
     270     288    -291     300      12     264     234     228     276      14
     252     249     261     264      16     249     261     264     267      39
     243     237     234     264      40     243     249    -261     264      16
     237     234     228     276      14     237     234     264     261      42
     237     234     264     267      42     237     243     249     252      25
     237     243    -249     261      25     234     228     276     270      10
     234     228     276     282      10     234     237     243     249      41
     234     264    -261     249      39     228     225    -219     270      26
     228     225    -219     270      27     228     234     237     243      40
     228     234     264     261      42     228     234     264     267      42
     228     276     270     288      10     225     219    -270     276      10
     225     219     270     288       4     225     219    -270     288       5
     225     228     234     237      43     225     228    -234     237      44
     225     228    -234     237      45     225     228    -234     237      46
     225     228     234     264      14     225     228    -276     270      10
     225     228     276     282       4     225     228    -276     282       5
     219     225     228     234      32     219     225    -228     234      27
     219     225    -228     276      26     219     225    -228     276      27
     219     270    -276     228      33     219     270    -276     228      34
     219     270    -276     228      35     219     270     276     282      10
     219     270     288     291       9     210     219     225     228      26
     210     219    -225     228      27     210     219     270     276      33
     210     219    -270     276      34     210     219    -270     276      35
     210     219     270     288      10     207     210     219     225      10
     207     210     219     270      36     207     210    -219     270      37
     207     210    -219     270      38     204     198     207     210      12
     201     198     207     210      12     198     207     210     219       9
     387     390     399     402       1     387     390    -399     402       2
     387     390    -399     402       3     381     375     369     387       4
     381     375    -369     387       5     375     369     387     390       9
     369     387     390     393      12     369     387     390     396      12
     369     387     390     399      13     369     387    -390     399      12
     366     327     321     375      14     354     342     339     366      48
     354     357    -363     366      47     345     342     339     366      48
     345     342     354     357      16     342     339     366     363      20
     342     354    -357     363      47     339     342     354     357      16
     339     366    -363     357      21     336     330    -327     366      22
     336     339     342     345      48     336     339     342     354      48
     336     339     366     363      20     330     327     321     375      14
     330     327    -366     339      24     330     327     366     363      24
     330     336     339     342      25     330     336    -339     366      25
     327     321     375     369      10     327     321     375     381      10
     327     330    -336     339      23     327     366    -339     336      20
     327     366     339     342      20     327     366     363     357      21
     321     318    -312     369      26     321     318    -312     369      27
     321     327     330     336      22     321     327     366     339      24
     321     327     366     363      24     321     375     369     387      10
     318     312    -369     375      10     318     312     369     387       4
     318     312    -369     387       5     318     321     327     330      49
     318     321    -327     330      50     318     321    -327     330      51
     318     321    -327     330      52     318     321     327     366      14
     318     321    -375     369      10     318     321     375     381       4
     318     321    -375     381       5     312     318     321     327      32
     312     318    -321     327      27     312     318    -321     375      26
     312     318    -321     375      27     312     369    -375     321      33
     312     369    -375     321      34     312     369    -375     321      35
     312     369     375     381      10     312     369     387     390       9
     303     312     318     321      26     303     312    -318     321      27
     303     312     369     375      33     303     312    -369     375      34
     303     312    -369     375      35     303     312     369     387      10
     300     303     312     318      10     300     303     312     369      36
     300     303    -312     369      37     300     303    -312     369      38
     297     291     300     303      12     294     291     300     303      12
     291     300     303     312       9     480     483     492     495       1
     480     483    -492     495       2     480     483    -492     495       3
     474     468     462     480       4     474     468    -462     480       5
     468     462     480     483       9     462     480     483     486      12
     462     480     483     489      12     462     480     483     492      13
     462     480    -483     492      12     456     426     420     468      14
     444     441     453     456      16     441     453     456     459      39
     435     429     426     456      40     435     441    -453     456      16
     429     426     420     468      14     429     426     456     453      42
     429     426     456     459      42     429     435     441     444      25
     429     435    -441     453      25     426     420     468     462      10
     426     420     468     474      10     426     429     435     441      41
     426     456    -453     441      39     420     417    -411     462      26
     420     417    -411     462      27     420     426     429     435      40
     420     426     456     453      42     420     426     456     459      42
     420     468     462     480      10     417     411    -462     468      10
     417     411     462     480       4     417     411    -462     480       5
     417     420     426     429      43     417     420    -426     429      44
     417     420    -426     429      45     417     420    -426     429      46
     417     420     426     456      14     417     420    -468     462      10
     417     420     468     474       4     417     420    -468     474       5
     411     417     420     426      32     411     417    -420     426      27
     411     417    -420     468      26     411     417    -420     468      27
     411     462    -468     420      33     411     462    -468     420      34
     411     462    -468     420      35     411     462     468     474      10
     411     462     480     483       9     402     411     417     420      26
     402     411    -417     420      27     402     411     462     468      33
     402     411    -462     468      34     402     411    -462     468      35
     402     411     462     480      10     399     402     411     417      10
     399     402     411     462      36     399     402    -411     462      37
     399     402    -411     462      38     396     390     399     402      12
     393     390     399     402      12     390     399     402     411       9
     570     573     582     585       1     570     573    -582     585       2
     570     573    -582     585       3     564     558     552     570       4
     564     558    -552     570       5     558     552     570     573       9
     552     570     573     576      12     552     570     573     579      12
     552     570     573     582      13     552     570    -573     582      12
     546     519     513     558      14     537     534     540     546      19
     534     540     546     549      19     528     522     519     546      40
     528     534    -540     546      19     522     519     513     558      14
     522     519     546     540      42     522     519     546     549      42
     522     528     534     537      53     522     528    -534     537      54
     522     528    -534     540      53     519     513     558     552      10
     519     513     558     564      10     519     522     528     534      41
     519     546    -540     534      19     513     510    -504     552      26
     513     510    -504     552      27     513     519     522     528      40
     513     519     546     540      42     513     519     546     549      42
     513     558     552     570      10     510     504    -552     558      10
     510     504     552     570       4     510     504    -552     570       5
     510     513     519     522      55     510     513    -519     522      56
     510     513    -519     522      57     510     513    -519     522      58
     510     513     519     546      14     510     513    -558     552      10
     510     513     558     564       4     510     513    -558     564       5
     504     510     513     519      32     504     510    -513     519      27
     504     510    -513     558      26     504     510    -513     558      27
     504     552    -558     513      33     504     552    -558     513      34
     504     552    -558     513      35     504     552     558     564      10
     504     552     570     573       9     495     504     510     513      26
     495     504    -510     513      27     495     504     552     558      33
     495     504    -552     558      34     495     504    -552     558      35
     495     504     552     570      10     492     495     504     510      10
     492     495     504     552      36     492     495    -504     552      37
     492     495    -504     552      38     489     483     492     495      12
     486     483     492     495      12     483     492     495     504       9
     660     663     672     675       1     660     663    -672     675       2
     660     663    -672     675       3     654     648     642     660       4
     654     648    -642     660       5     648     642     660     663       9
     642     660     663     666      12     642     660     663     669      12
     642     660     663     672      13     642     660    -663     672      12
     636     609     603     648      14     627     624     630     636      19
     624     630     636     639      19     618     612     609     636      40
     618     624    -630     636      19     612     609     603     648      14
     612     609     636     630      42     612     609     636     639      42
     612     618     624     627      53     612     618    -624     627      54
     612     618    -624     630      53     609     603     648     642      10
     609     603     648     654      10     609     612     618     624      41
     609     636    -630     624      19     603     600    -594     642      26
     603     600    -594     642      27     603     609     612     618      40
     603     609     636     630      42     603     609     636     639      42
     603     648     642     660      10     600     594    -642     648      10
     600     594     642     660       4     600     594    -642     660       5
     600     603     609     612      55     600     603    -609     612      56
     600     603    -609     612      57     600     603    -609     612      58
     600     603     609     636      14     600     603    -648     642      10
     600     603     648     654       4     600     603    -648     654       5
     594     600     603     609      32     594     600    -603     609      27
     594     600    -603     648      26     594     600    -603     648      27
     594     642    -648     603      33     594     642    -648     603      34
     594     642    -648     603      35     594     642     648     654      10
     594     642     660     663       9     585     594     600     603      26
     585     594    -600     603      27     585     594     642     648      33
     585     594    -642     648      34     585     594    -642     648      35
     585     594     642     660      10     582     585     594     600      10
     582     585     594     642      36     582     585    -594     642      37
     582     585    -594     642      38     579     573     582     585      12
     576     573     582     585      12     573     582     585     594       9
     753     756     765     768       1     753     756    -765     768       2
     753     756    -765     768       3     747     741     735     753       4
     747     741    -735     753       5     741     735     753     756       9
     735     753     756     759      12     735     753     756     762      12
     735     753     756     765      13     735     753    -756     765      12
     729     699     693     741      14     717     714     726     729      16
     714     726     729     732      39     708     702     699     729      40
     708     714    -726     729      16     702     699     693     741      14
     702     699     729     726      42     702     699     729     732      42
     702     708     714     717      25     702     708    -714     726      25
     699     693     741     735      10     699     693     741     747      10
     699     702     708     714      41     699     729    -726     714      39
     693     690    -684     735      26     693     690    -684     735      27
     693     699     702     708      40     693     699     729     726      42
     693     699     729     732      42     693     741     735     753      10
     690     684    -735     741      10     690     684     735     753       4
     690     684    -735     753       5     690     693     699     702      43
     690     693    -699     702      44     690     693    -699     702      45
     690     693    -699     702      46     690     693     699     729      14
     690     693    -741     735      10     690     693     741     747       4
     690     693    -741     747       5     684     690     693     699      32
     684     690    -693     699      27     684     690    -693     741      26
     684     690    -693     741      27     684     735    -741     693      33
     684     735    -741     693      34     684     735    -741     693      35
     684     735     741     747      10     684     735     753     756       9
     675     684     690     693      26     675     684    -690     693      27
     675     684     735     741      33     675     684    -735     741      34
     675     684    -735     741      35     675     684     735     753      10
     672     675     684     690      10     672     675     684     735      36
     672     675    -684     735      37     672     675    -684     735      38
     669     663     672     675      12     666     663     672     675      12
     663     672     675     684       9     855     858     867     870       1
     855     858    -867     870       2     855     858    -867     870       3
     849     843     837     855       4     849     843    -837     855       5
     843     837     855     858       9     837     855     858     861      12
     837     855     858     864      12     837     855     858     867      13
     837     855    -858     867      12     834     792     786     843      14
     822     819     831     834      16     813     807     804     834      18
     813     819    -831     834      16     810     807     804     834      18
     810     807     813     819      19     807     804     834     831      20
     807     813     819     822      17     807     813    -819     831      17
     804     807     813     819      19     804     834    -831     819      21
     801     795    -792     834      22     801     804     807     810      18
     801     804     807     813      18     801     804     834     831      20
     795     792     786     843      14     795     792    -834     804      24
     795     792     834     831      24     795     801     804     807      25
     795     801    -804     834      25     792     786     843     837      10
     792     786     843     849      10     792     795    -801     804      23
     792     834    -804     801      20     792     834     804     807      20
     792     834     831     819      21     786     783    -777     837      26
     786     783    -777     837      27     786     792     795     801      22
     786     792     834     804      24     786     792     834     831      24
     786     843     837     855      10     783     777    -837     843      10
     783     777     837     855       4     783     777    -837     855       5
     783     786     792     795      28     783     786    -792     795      29
     783     786    -792     795      30     783     786    -792     795      31
     783     786     792     834      14     783     786    -843     837      10
     783     786     843     849       4     783     786    -843     849       5
     777     783     786     792      32     777     783    -786     792      27
     777     783    -786     843      26     777     783    -786     843      27
     777     837    -843     786      33     777     837    -843     786      34
     777     837    -843     786      35     777     837     843     849      10
     777     837     855     858       9     768     777     783     786      26
     768     777    -783     786      27     768     777     837     843      33
     768     777    -837     843      34     768     777    -837     843      35
     768     777     837     855      10     765     768     777     783      10
     765     768     777     837      36     765     768    -777     837      37
     765     768    -777     837      38     762     756     765     768      12
     759     756     765     768      12     756     765     768     777       9
     957     960     969     972       1     957     960    -969     972       2
     957     960    -969     972       3     951     945     939     957       4
     951     945    -939     957       5     945     939     957     960       9
     939     957     960     963      12     939     957     960     966      12
     939     957     960     969      13     939     957    -960     969      12
     936     894     888     945      14     924     921     933     936      16
     915     909     906     936      18     915     921    -933     936      16
     912     909     906     936      18     912     909     915     921      19
     909     906     936     933      20     909     915     921     924      17
     909     915    -921     933      17     906     909     915     921      19
     906     936    -933     921      21     903     897    -894     936      22
     903     906     909     912      18     903     906     909     915      18
     903     906     936     933      20     897     894     888     945      14
     897     894    -936     906      24     897     894     936     933      24
     897     903     906     909      25     897     903    -906     936      25
     894     888     945     939      10     894     888     945     951      10
     894     897    -903     906      23     894     936    -906     903      20
     894     936     906     909      20     894     936     933     921      21
     888     885    -879     939      26     888     885    -879     939      27
     888     894     897     903      22     888     894     936     906      24
     888     894     936     933      24     888     945     939     957      10
     885     879    -939     945      10     885     879     939     957       4
     885     879    -939     957       5     885     888     894     897      28
     885     888    -894     897      29     885     888    -894     897      30
     885     888    -894     897      31     885     888     894     936      14
     885     888    -945     939      10     885     888     945     951       4
     885     888    -945     951       5     879     885     888     894      32
     879     885    -888     894      27     879     885    -888     945      26
     879     885    -888     945      27     879     939    -945     888      33
     879     939    -945     888      34     879     939    -945     888      35
     879     939     945     951      10     879     939     957     960       9
     870     879     885     888      26     870     879    -885     888      27
     870     879     939     945      33     870     879    -939     945      34
     870     879    -939     945      35     870     879     939     957      10
     867     870     879     885      10     867     870     879     939      36
     867     870    -879     939      37     867     870    -879     939      38
     864     858     867     870      12     861     858     867     870      12
     858     867     870     879       9    1047    1050    1059    1062       1
    1047    1050   -1059    1062       2    1047    1050   -1059    1062       3
    1041    1035    1029    1047       4    1041    1035   -1029    1047       5
    1035    1029    1047    1050       9    1029    1047    1050    1053      12
    1029    1047    1050    1056      12    1029    1047    1050    1059      13
    1029    1047   -1050    1059      12    1023     996     990    1035      14
    1014    1011    1017    1023      19    1011    1017    1023    1026      19
    1005     999     996    1023      40    1005    1011   -1017    1023      19
     999     996     990    1035      14     999     996    1023    1017      42
     999     996    1023    1026      42     999    1005    1011    1014      53
     999    1005   -1011    1014      54     999    1005   -1011    1017      53
     996     990    1035    1029      10     996     990    1035    1041      10
     996     999    1005    1011      41     996    1023   -1017    1011      19
     990     987    -981    1029      26     990     987    -981    1029      27
     990     996     999    1005      40     990     996    1023    1017      42
     990     996    1023    1026      42     990    1035    1029    1047      10
     987     981   -1029    1035      10     987     981    1029    1047       4
     987     981   -1029    1047       5     987     990     996     999      55
     987     990    -996     999      56     987     990    -996     999      57
     987     990    -996     999      58     987     990     996    1023      14
     987     990   -1035    1029      10     987     990    1035    1041       4
     987     990   -1035    1041       5     981     987     990     996      32
     981     987    -990     996      27     981     987    -990    1035      26
     981     987    -990    1035      27     981    1029   -1035     990      33
     981    1029   -1035     990      34     981    1029   -1035     990      35
     981    1029    1035    1041      10     981    1029    1047    1050       9
     972     981     987     990      26     972     981    -987     990      27
     972     981    1029    1035      33     972     981   -1029    1035      34
     972     981   -1029    1035      35     972     981    1029    1047      10
     969     972     981     987      10     969     972     981    1029      36
     969     972    -981    1029      37     969     972    -981    1029      38
     966     960     969     972      12     963     960     969     972      12
     960     969     972     981       9    1149    1152    1161    1164       1
    1149    1152   -1161    1164       2    1149    1152   -1161    1164       3
    1143    1137    1131    1149       4    1143    1137   -1131    1149       5
    1137    1131    1149    1152       9    1131    1149    1152    1155      12
    1131    1149    1152    1158      12    1131    1149    1152    1161      13
    1131    1149   -1152    1161      12    1128    1086    1080    1137      14
    1116    1113    1125    1128      16    1107    1101    1098    1128      18
    1107    1113   -1125    1128      16    1104    1101    1098    1128      18
    1104    1101    1107    1113      19    1101    1098    1128    1125      20
    1101    1107    1113    1116      17    1101    1107   -1113    1125      17
    1098    1101    1107    1113      19    1098    1128   -1125    1113      21
    1095    1089   -1086    1128      22    1095    1098    1101    1104      18
    1095    1098    1101    1107      18    1095    1098    1128    1125      20
    1089    1086    1080    1137      14    1089    1086   -1128    1098      24
    1089    1086    1128    1125      24    1089    1095    1098    1101      25
    1089    1095   -1098    1128      25    1086    1080    1137    1131      10
    1086    1080    1137    1143      10    1086    1089   -1095    1098      23
    1086    1128   -1098    1095      20    1086    1128    1098    1101      20
    1086    1128    1125    1113      21    1080    1077   -1071    1131      26
    1080    1077   -1071    1131      27    1080    1086    1089    1095      22
    1080    1086    1128    1098      24    1080    1086    1128    1125      24
    1080    1137    1131    1149      10    1077    1071   -1131    1137      10
    1077    1071    1131    1149       4    1077    1071   -1131    1149       5
    1077    1080    1086    1089      28    1077    1080   -1086    1089      29
    1077    1080   -1086    1089      30    1077    1080   -1086    1089      31
    1077    1080    1086    1128      14    1077    1080   -1137    1131      10
    1077    1080    1137    1143       4    1077    1080   -1137    1143       5
    1071    1077    1080    1086      32    1071    1077   -1080    1086      27
    1071    1077   -1080    1137      26    1071    1077   -1080    1137      27
    1071    1131   -1137    1080      33    1071    1131   -1137    1080      34
    1071    1131   -1137    1080      35    1071    1131    1137    1143      10
    1071    1131    1149    1152       9    1062    1071    1077    1080      26
    1062    1071   -1077    1080      27    1062    1071    1131    1137      33
    1062    1071   -1131    1137      34    1062    1071   -1131    1137      35
    1062    1071    1131    1149      10    1059    1062    1071    1077      10
    1059    1062    1071    1131      36    1059    1062   -1071    1131      37
    1059    1062   -1071    1131      38    1056    1050    1059    1062      12
    1053    1050    1059    1062      12    1050    1059    1062    1071       9
    1242    1245    1254    1257       1    1242    1245   -1254    1257       2
    1242    1245   -1254    1257       3    1236    1230    1224    1242       4
    1236    1230   -1224    1242       5    1230    1224    1242    1245       9
    1224    1242    1245    1248      12    1224    1242    1245    1251      12
    1224    1242    1245    1254      13    1224    1242   -1245    1254      12
    1218    1188    1182    1230      14    1206    1203    1215    1218      16
    1203    1215    1218    1221      39    1197    1191    1188    1218      40
    1197    1203   -1215    1218      16    1191    1188    1182    1230      14
    1191    1188    1218    1215      42    1191    1188    1218    1221      42
    1191    1197    1203    1206      25    1191    1197   -1203    1215      25
    1188    1182    1230    1224      10    1188    1182    1230    1236      10
    1188    1191    1197    1203      41    1188    1218   -1215    1203      39
    1182    1179   -1173    1224      26    1182    1179   -1173    1224      27
    1182    1188    1191    1197      40    1182    1188    1218    1215      42
    1182    1188    1218    1221      42    1182    1230    1224    1242      10
    1179    1173   -1224    1230      10    1179    1173    1224    1242       4
    1179    1173   -1224    1242       5    1179    1182    1188    1191      43
    1179    1182   -1188    1191      44    1179    1182   -1188    1191      45
    1179    1182   -1188    1191      46    1179    1182    1188    1218      14
    1179    1182   -1230    1224      10    1179    1182    1230    1236       4
    1179    1182   -1230    1236       5    1173    1179    1182    1188      32
    1173    1179   -1182    1188      27    1173    1179   -1182    1230      26
    1173    1179   -1182    1230      27    1173    1224   -1230    1182      33
    1173    1224   -1230    1182      34    1173    1224   -1230    1182      35
    1173    1224    1230    1236      10    1173    1224    1242    1245       9
    1164    1173    1179    1182      26    1164    1173   -1179    1182      27
    1164    1173    1224    1230      33    1164    1173   -1224    1230      34
    1164    1173   -1224    1230      35    1164    1173    1224    1242      10
    1161    1164    1173    1179      10    1161    1164    1173    1224      36
    1161    1164   -1173    1224      37    1161    1164   -1173    1224      38
    1158    1152    1161    1164      12    1155    1152    1161    1164      12
    1152    1161    1164    1173       9    1329    1323    1317    1335       4
    1329    1323   -1317    1335       5    1311    1281    1275    1323      14
    1299    1296    1308    1311      16    1296    1308    1311    1314      39
    1290    1284    1281    1311      40    1290    1296   -1308    1311      16
    1284    1281    1275    1323      14    1284    1281    1311    1308      42
    1284    1281    1311    1314      42    1284    1290    1296    1299      25
    1284    1290   -1296    1308      25    1281    1275    1323    1317      10
    1281    1275    1323    1329      10    1281    1284    1290    1296      41
    1281    1311   -1308    1296      39    1275    1272   -1266    1317      26
    1275    1272   -1266    1317      27    1275    1281    1284    1290      40
    1275    1281    1311    1308      42    1275    1281    1311    1314      42
    1275    1323    1317    1335      10    1272    1266   -1317    1323      10
    1272    1266    1317    1335       4    1272    1266   -1317    1335       5
    1272    1275    1281    1284      43    1272    1275   -1281    1284      44
    1272    1275   -1281    1284      45    1272    1275   -1281    1284      46
    1272    1275    1281    1311      14    1272    1275   -1323    1317      10
    1272    1275    1323    1329       4    1272    1275   -1323    1329       5
    1266    1272    1275    1281      32    1266    1272   -1275    1281      27
    1266    1272   -1275    1323      26    1266    1272   -1275    1323      27
    1266    1317   -1323    1275      33    1266    1317   -1323    1275      34
    1266    1317   -1323    1275      35    1266    1317    1323    1329      10
    1257    1266    1272    1275      26    1257    1266   -1272    1275      27
    1257    1266    1317    1323      33    1257    1266   -1317    1323      34
    1257    1266   -1317    1323      35    1257    1266    1317    1335      10
    1254    1257    1266    1272      10    1254    1257    1266    1317      36
    1254    1257   -1266    1317      37    1254    1257   -1266    1317      38
    1251    1245    1254    1257      12    1248    1245    1254    1257      12
    1245    1254    1257    1266       9      60      51     -57     -69      60
      42      51     -45     -48      61      72      33     -30     -24      59
     162     153    -159    -171      60     144     153    -147    -150      61
     174     135    -132    -126      59     234     261    -264    -267      61
     243     252    -249    -261      60     264     237    -234    -228      59
     339     345    -342    -354      60     366     330    -327    -321      59
     426     453    -456    -459      61     435     444    -441    -453      60
     456     429    -426    -420      59     519     540    -546    -549      61
     528     540    -534    -537      61     546     522    -519    -513      59
     609     630    -636    -639      61     618     630    -624    -627      61
     636     612    -609    -603      59     699     726    -729    -732      61
     708     717    -714    -726      60     729     702    -699    -693      59
     822     813    -819    -831      60     804     813    -807    -810      61
     834     795    -792    -786      59     924     915    -921    -933      60
     906     915    -909    -912      61     936     897    -894    -888      59
     996    1017   -1023   -1026      61    1005    1017   -1011   -1014      61
    1023     999    -996    -990      59    1116    1107   -1113   -1125      60
    1098    1107   -1101   -1104      61    1128    1089   -1086   -1080      59
    1188    1215   -1218   -1221      61    1197    1206   -1203   -1215      60
    1218    1191   -1188   -1182      59    1281    1308   -1311   -1314      61
    1290    1299   -1296   -1308      60    1311    1284   -1281   -1275      59
%FLAG EXCLUDED_ATOMS_LIST                                                       
%FORMAT(10I8)                                                                   
       2       3       4       5       6       3       4       5       6       7
       8      26       4       5       6       7       8       9      26      27
      28      32       5       6       7       8      26       6       7       8
      26       7       8       9      10      11      26      27      28      29
      30      32      33       8       9      26      27      28      32       9
      10      11      12      25      26      27      28      29      30      32
      10      11      12      13      14      15      24      25      26      27
      28      29      30      31      32      11      12      25      26      28
      29      30      12      13      14      15      16      20      24      25
      26      28      29      30      13      14      15      16      24      25
      28      14      15      25      15      16      17      18      24      25
      16      17      18      19      20      24      25      17      18      19
      20      21      24      25      18      19      20      25      19      20
      21      22      23      24      25      20      21      24      21      22
      23      24      25      22      23      24      25      23      24      24
      25      28      27      28      29      30      31      32      33      34
      35      36      28      29      30      32      33      29      30      31
      32      33      30      31      32      31      32       0      33      34
      35      36      37      34      35      36      37      38      39      40
      35      36      37      36      37      37      38      39      40      41
      42      60      38      39      40      41      42      43      60      61
      62      66      39      40      41      42      60      40      41      42
      60      41      42      43      44      45      60      61      62      63
      64      66      67      42      43      60      61      62      66      43
      44      45      46      59      60      61      62      63      64      66
      44      45      46      47      48      49      58      59      60      61
      62      63      64      65      66      45      46      59      60      62
      63      64      46      47      48      49      50      54      58      59
      60      62      63      64      47      48      49      50      58      59
      62      48      49      59      49      50      51      52      58      59
      50      51      52      53      54      58      59      51      52      53
      54      55      58      59      52      53      54      59      53      54
      55      56      57      58      59      54      55      58      55      56
      57      58      59      56      57      58      59      57      58      58
      59      62      61      62      63      64      65      66      67      68
      69      70      62      63      64      66      67      63      64      65
      66      67      64      65      66      65      66       0      67      68
      69      70      71      68      69      70      71      72      73      74
      69      70      71      70      71      71      72      73      74      75
      76      91      72      73      74      75      76      77      91      92
      93      97      73      74      75      76      91      74      75      76
      91      75      76      77      78      79      91      92      93      94
      95      97      98      76      77      91      92      93      97      77
      78      79      80      89      91      92      93      94      95      97
      78      79      80      81      82      88      89      90      91      92
      93      94      95      96      97      79      80      89      91      93
      94      95      80      81      82      83      84      88      89      90
      91      93      94      95      81      82      83      84      85      88
      89      90      93      82      83      84      89      83      84      85
      86      87      88      89      84      85      88      85      86      87
      88      89      90      86      87      88      89      87      88      88
      89      90      90      93       0      92      93      94      95      96
      97      98      99     100     101      93      94      95      97      98
      94      95      96      97      98      95      96      97      96      97
       0      98      99     100     101     102      99     100     101     102
     103     104     105     100     101     102     101     102     102     103
     104     105     106     107     124     103     104     105     106     107
     108     124     125     126     130     104     105     106     107     124
     105     106     107     124     106     107     108     109     110     124
     125     126     127     128     130     131     107     108     124     125
     126     130     108     109     110     111     123     124     125     126
     127     128     130     109     110     111     112     113     114     122
     123     124     125     126     127     128     129     130     110     111
     123     124     126     127     128     111     112     113     114     115
     120     122     123     124     126     127     128     112     113     114
     115     122     123     126     113     114     123     114     115     116
     119     122     123     115     116     117     118     119     120     122
     123     116     117     118     119     120     121     122     123     117
     118     119     120     123     118     119     119     120     121     122
     123     121     122     123     122     123     123     126     125     126
     127     128     129     130     131     132     133     134     126     127
     128     130     131     127     128     129     130     131     128     129
     130     129     130       0     131     132     133     134     135     132
     133     134     135     136     137     138     133     134     135     134
     135     135     136     137     138     139     140     155     136     137
     138     139     140     141     155     156     157     161     137     138
     139     140     155     138     139     140     155     139     140     141
     142     143     155     156     157     158     159     161     162     140
     141     155     156     157     161     141     142     143     144     153
     155     156     157     158     159     161     142     143     144     145
     146     152     153     154     155     156     157     158     159     160
     161     143     144     153     155     157     158     159     144     145
     146     147     148     152     153     154     155     157     158     159
     145     146     147     148     149     152     153     154     157     146
     147     148     153     147     148     149     150     151     152     153
     148     149     152     149     150     151     152     153     154     150
     151     152     153     151     152     152     153     154     154     157
       0     156     157     158     159     160     161     162     163     164
     165     157     158     159     161     162     158     159     160     161
     162     159     160     161     160     161       0     162     163     164
     165     166     163     164     165     166     167     168     169     164
     165     166     165     166     166     167     168     169     170     171
     185     167     168     169     170     171     172     185     186     187
     191     168     169     170     171     185     169     170     171     185
     170     171     172     173     174     185     186     187     188     189
     191     192     171     172     185     186     187     191     172     173
     174     175     183     185     186     187     188     189     191     173
     174     175     176     177     181     183     184     185     186     187
     188     189     190     191     174     175     183     185     187     188
     189     175     176     177     178     179     181     182     183     184
     185     187     188     189     176     177     178     179     180     181
     183     184     187     177     178     179     183     178     179     180
     181     182     183     179     180     181     180     181     182     183
     184     181     182     183     182     183     184     183     184     184
     187       0     186     187     188     189     190     191     192     193
     194     195     187     188     189     191     192     188     189     190
     191     192     189     190     191     190     191       0     192     193
     194     195     196     193     194     195     196     197     198     199
     194     195     196     195     196     196     197     198     199     200
     201     215     197     198     199     200     201     202     215     216
     217     221     198     199     200     201     215     199     200     201
     215     200     201     202     203     204     215     216     217     218
     219     221     222     201     202     215     216     217     221     202
     203     204     205     213     215     216     217     218     219     221
     203     204     205     206     207     211     213     214     215     216
     217     218     219     220     221     204     205     213     215     217
     218     219     205     206     207     208     209     211     212     213
     214     215     217     218     219     206     207     208     209     210
     211     213     214     217     207     208     209     213     208     209
     210     211     212     213     209     210     211     210     211     212
     213     214     211     212     213     212     213     214     213     214
     214     217       0     216     217     218     219     220     221     222
     223     224     225     217     218     219     221     222     218     219
     220     221     222     219     220     221     220     221       0     222
     223     224     225     226     223     224     225     226     227     228
     229     224     225     226     225     226     226     227     228     229
     230     231     246     227     228     229     230     231     232     246
     247     248     252     228     229     230     231     246     229     230
     231     246     230     231     232     233     234     246     247     248
     249     250     252     253     231     232     246     247     248     252
     232     233     234     235     244     246     247     248     249     250
     252     233     234     235     236     237     243     244     245     246
     247     248     249     250     251     252     234     235     244     246
     248     249     250     235     236     237     238     239     243     244
     245     246     248     249     250     236     237     238     239     240
     243     244     245     248     237     238     239     244     238     239
     240     241     242     243     244     239     240     243     240     241
     242     243     244     245     241     242     243     244     242     243
     243     244     245     245     248       0     247     248     249     250
     251     252     253     254     255     256     248     249     250     252
     253     249     250     251     252     253     250     251     252     251
     252       0     253     254     255     256     257     254     255     256
     257     258     259     260     255     256     257     256     257     257
     258     259     260     261     262     280     258     259     260     261
     262     263     280     281     282     286     259     260     261     262
     280     260     261     262     280     261     262     263     264     265
     280     281     282     283     284     286     287     262     263     280
     281     282     286     263     264     265     266     279     280     281
     282     283     284     286     264     265     266     267     268     269
     278     279     280     281     282     283     284     285     286     265
     266     279     280     282     283     284     266     267     268     269
     270     274     278     279     280     282     283     284     267     268
     269     270     278     279     282     268     269     279     269     270
     271     272     278     279     270     271     272     273     274     278
     279     271     272     273     274     275     278     279     272     273
     274     279     273     274     275     276     277     278     279     274
     275     278     275     276     277     278     279     276     277     278
     279     277     278     278     279     282     281     282     283     284
     285     286     287     288     289     290     282     283     284     286
     287     283     284     285     286     287     284     285     286     285
     286       0     287     288     289     290     291     288     289     290
     291     292     293     294     289     290     291     290     291     291
     292     293     294     295     296     314     292     293     294     295
     296     297     314     315     316     320     293     294     295     296
     314     294     295     296     314     295     296     297     298     299
     314     315     316     317     318     320     321     296     297     314
     315     316     320     297     298     299     300     313     314     315
     316     317     318     320     298     299     300     301     302     303
     312     313     314     315     316     317     318     319     320     299
     300     313     314     316     317     318     300     301     302     303
     304     308     312     313     314     316     317     318     301     302
     303     304     312     313     316     302     303     313     303     304
     305     306     312     313     304     305     306     307     308     312
     313     305     306     307     308     309     312     313     306     307
     308     313     307     308     309     310     311     312     313     308
     309     312     309     310     311     312     313     310     311     312
     313     311     312     312     313     316     315     316     317     318
     319     320     321     322     323     324     316     317     318     320
     321     317     318     319     320     321     318     319     320     319
     320       0     321     322     323     324     325     322     323     324
     325     326     327     328     323     324     325     324     325     325
     326     327     328     329     330     344     326     327     328     329
     330     331     344     345     346     350     327     328     329     330
     344     328     329     330     344     329     330     331     332     333
     344     345     346     347     348     350     351     330     331     344
     345     346     350     331     332     333     334     342     344     345
     346     347     348     350     332     333     334     335     336     340
     342     343     344     345     346     347     348     349     350     333
     334     342     344     346     347     348     334     335     336     337
     338     340     341     342     343     344     346     347     348     335
     336     337     338     339     340     342     343     346     336     337
     338     342     337     338     339     340     341     342     338     339
     340     339     340     341     342     343     340     341     342     341
     342     343     342     343     343     346       0     345     346     347
     348     349     350     351     352     353     354     346     347     348
     350     351     347     348     349     350     351     348     349     350
     349     350       0     351     352     353     354     355     352     353
     354     355     356     357     358     353     354     355     354     355
     355     356     357     358     359     360     378     356     357     358
     359     360     361     378     379     380     384     357     358     359
     360     378     358     359     360     378     359     360     361     362
     363     378     379     380     381     382     384     385     360     361
     378     379     380     384     361     362     363     364     377     378
     379     380     381     382     384     362     363     364     365     366
     367     376     377     378     379     380     381     382     383     384
     363     364     377     378     380     381     382     364     365     366
     367     368     372     376     377     378     380     381     382     365
     366     367     368     376     377     380     366     367     377     367
     368     369     370     376     377     368     369     370     371     372
     376     377     369     370     371     372     373     376     377     370
     371     372     377     371     372     373     374     375     376     377
     372     373     376     373     374     375     376     377     374     375
     376     377     375     376     376     377     380     379     380     381
     382     383     384     385     386     387     388     380     381     382
     384     385     381     382     383     384     385     382     383     384
     383     384       0     385     386     387     388     389     386     387
     388     389     390     391     392     387     388     389     388     389
     389     390     391     392     393     394     409     390     391     392
     393     394     395     409     410     411     415     391     392     393
     394     409     392     393     394     409     393     394     395     396
     397     409     410     411     412     413     415     416     394     395
     409     410     411     415     395     396     397     398     407     409
     410     411     412     413     415     396     397     398     399     400
     406     407     408     409     410     411     412     413     414     415
     397     398     407     409     411     412     413     398     399     400
     401     402     406     407     408     409     411     412     413     399
     400     401     402     403     406     407     408     411     400     401
     402     407     401     402     403     404     405     406     407     402
     403     406     403     404     405     406     407     408     404     405
     406     407     405     406     406     407     408     408     411       0
     410     411     412     413     414     415     416     417     418     419
     411     412     413     415     416     412     413     414     415     416
     413     414     415     414     415       0     416     417     418     419
     420     417     418     419     420     421     422     423     418     419
     420     419     420     420     421     422     423     424     425     440
     421     422     423     424     425     426     440     441     442     446
     422     423     424     425     440     423     424     425     440     424
     425     426     427     428     440     441     442     443     444     446
     447     425     426     440     441     442     446     426     427     428
     429     438     440     441     442     443     444     446     427     428
     429     430     431     437     438     439     440     441     442     443
     444     445     446     428     429     438     440     442     443     444
     429     430     431     432     433     437     438     439     440     442
     443     444     430     431     432     433     434     437     438     439
     442     431     432     433     438     432     433     434     435     436
     437     438     433     434     437     434     435     436     437     438
     439     435     436     437     438     436     437     437     438     439
     439     442       0     441     442     443     444     445     446     447
     442     443     444     446     447     443     444     445     446     447
     444     445     446     445     446       0     447       0
%FLAG HBOND_ACOEF                                                               
%FORMAT(5E16.8)                                                                 

%FLAG HBOND_BCOEF                                                               
%FORMAT(5E16.8)                                                                 

%FLAG HBCUT                                                                     
%FORMAT(5E16.8)                                                                 

%FLAG AMBER_ATOM_TYPE                                                           
%FORMAT(20a4)                                                                   
HO  OH  CI  H1  H1  CT  H1  OS  CT  H2  N*  CP  H5  NB  CB  C   O   NA  H   CA  
N2  H   H   NC  CB  CT  H1  CT  H1  OH  HO  OS  P   O2  O2  OS  CI  H1  H1  CT  
H1  OS  CT  H2  N*  CP  H5  NB  CB  C   O   NA  H   CA  N2  H   H   NC  CB  CT  
H1  CT  H1  OH  HO  OS  P   O2  O2  OS  CI  H1  H1  CT  H1  OS  CT  H2  N*  C4  
H4  C4  HA  CA  N2  H   H   NC  C   O   CT  H1  CT  H1  OH  HO  OS  P   O2  O2  
OS  CI  H1  H1  CT  H1  OS  CT  H2  N*  C5  H5  NB  CB  CA  N2  H   H   NC  CQ  
H5  NC  CB  CT  H1  CT  H1  OH  HO  OS  P   O2  O2  OS  CI  H1  H1  CT  H1  OS  
CT  H2  N*  C4  H4  C4  HA  CA  N2  H   H   NC  C   O   CT  H1  CT  H1  OH  HO  
OS  P   O2  O2  OS  CI  H1  H1  CT  H1  OS  CT  H2  N*  CS  H4  CS  HA  C   O   
NA  H   C   O   CT  H1  CT  H1  OH  HO  OS  P   O2  O2  OS  CI  H1  H1  CT  H1  
OS  CT  H2  N*  CS  H4  CS  HA  C   O   NA  H   C   O   CT  H1  CT  H1  OH  HO  
OS  P   O2  O2  OS  CI  H1  H1  CT  H1  OS  CT  H2  N*  C4  H4  C4  HA  CA  N2  
H   H   NC  C   O   CT  H1  CT  H1  OH  HO  OS  P   O2  O2  OS  CI  H1  H1  CT  
H1  OS  CT  H2  N*  CP  H5  NB  CB  C   O   NA  H   CA  N2  H   H   NC  CB  CT  
H1  CT  H1  OH  HO  OS  P   O2  O2  OS  CI  H1  H1  CT  H1  OS  CT  H2  N*  CP  
H5  NB  CB  C   O   NA  H   CA  N2  H   H   NC  CB  CT  H1  CT  H1  OH  HO  OS  
P   O2  O2  OS  CI  H1  H1  CT  H1  OS  CT  H2  N*  CS  H4  CS  HA  C   O   NA  
H   C   O   CT  H1  CT  H1  OH  HO  OS  P   O2  O2  OS  CI  H1  H1  CT  H1  OS  
CT  H2  N*  CP  H5  NB  CB  C   O   NA  H   CA  N2  H   H   NC  CB  CT  H1  CT  
H1  OH  HO  OS  P   O2  O2  OS  CI  H1  H1  CT  H1  OS  CT  H2  N*  C4  H4  C4  
HA  CA  N2  H   H   NC  C   O   CT  H1  CT  H1  OH  HO  OS  P   O2  O2  OS  CI  
H1  H1  CT  H1  OS  CT  H2  N*  C4  H4  C4  HA  CA  N2  H   H   NC  C   O   CT  
H1  CT  H1  OH  HO  OH  HO  
%FLAG TREE_CHAIN_CLASSIFICATION                                                 
%FORMAT(20a4)                                                                   
M   M   M   E   E   M   E   S   3   E   B   S   E   E   B   B   E   B   E   S   
B   E   E   E   B   M   E   B   E   S   E   M   M   E   E   M   M   E   E   M   
E   S   3   E   B   S   E   E   B   B   E   B   E   S   B   E   E   E   B   M   
E   B   E   S   E   M   M   E   E   M   M   E   E   M   E   S   3   E   B   S   
E   S   E   B   B   E   E   S   B   E   M   E   B   E   S   E   M   M   E   E   
M   M   E   E   M   E   S   3   E   B   S   E   E   B   B   B   E   E   S   S   
E   E   B   M   E   B   E   S   E   M   M   E   E   M   M   E   E   M   E   S   
3   E   B   S   E   S   E   B   B   E   E   S   B   E   M   E   B   E   S   E   
M   M   E   E   M   M   E   E   M   E   S   3   E   B   S   E   S   E   B   E   
B   E   B   E   M   E   B   E   S   E   M   M   E   E   M   M   E   E   M   E   
S   3   E   B   S   E   S   E   B   E   B   E   B   E   M   E   B   E   S   E   
M   M   E   E   M   M   E   E   M   E   S   3   E   B   S   E   S   E   B   B   
E   E   S   B   E   M   E   B   E   S   E   M   M   E   E   M   M   E   E   M   
E   S   3   E   B   S   E   E   B   B   E   B   E   S   B   E   E   E   B   M   
E   B   E   S   E   M   M   E   E   M   M   E   E   M   E   S   3   E   B   S   
E   E   B   B   E   B   E   S   B   E   E   E   B   M   E   B   E   S   E   M   
M   E   E   M   M   E   E   M   E   S   3   E   B   S   E   S   E   B   E   B   
E   B   E   M   E   B   E   S   E   M   M   E   E   M   M   E   E   M   E   S   
3   E   B   S   E   E   B   B   E   B   E   S   B   E   E   E   B   M   E   B   
E   S   E   M   M   E   E   M   M   E   E   M   E   S   3   E   B   S   E   S   
E   B   B   E   E   S   B   E   M   E   B   E   S   E   M   M   E   E   M   M   
E   E   M   E   S   3   E   B   S   E   S   E   B   B   E   E   S   B   E   M   
E   B   E   S   E   M   M   
%FLAG JOIN_ARRAY                                                                
%FORMAT(10I8)                                                                   
       0       0       0       0       0       0       0       0       0       0
       0       0       0       0       0       0       0       0       0       0
       0       0       0       0       0       0       0       0       0       0
       0       0       0       0       0       0       0       0       0       0
       0       0       0       0       0       0       0       0       0       0
       0       0       0       0       0       0       0       0       0       0
       0       0       0       0       0       0       0       0       0       0
       0       0       0       0       0       0       0       0       0       0
       0       0       0       0       0       0       0       0       0       0
       0       0       0       0       0       0       0       0       0       0
       0       0       0       0       0       0       0       0       0       0
       0       0       0       0       0       0       0       0       0       0
       0       0       0       0       0       0       0       0       0       0
       0       0       0       0       0       0       0       0       0       0
       0       0       0       0       0       0       0       0       0       0
       0       0       0       0       0       0       0       0       0       0
       0       0       0       0       0       0       0       0       0       0
       0       0       0       0       0       0       0       0       0       0
       0       0       0       0       0       0       0       0       0       0
       0       0       0       0       0       0       0       0       0       0
       0       0       0       0       0       0       0       0       0       0
       0       0       0       0       0       0       0       0       0       0
       0       0       0       0       0       0       0       0       0       0
       0       0       0       0       0       0       0       0       0       0
       0       0       0       0       0       0       0       0       0       0
       0       0       0       0       0       0       0       0       0       0
       0       0       0       0       0       0       0       0       0       0
       0       0       0       0       0       0       0       0       0       0
       0       0       0       0       0       0       0       0       0       0
       0       0       0       0       0       0       0       0       0       0
       0       0       0       0       0       0       0       0       0       0
       0       0       0       0       0       0       0       0       0       0
       0       0       0       0       0       0       0       0       0       0
       0       0       0       0       0       0       0       0       0       0
       0       0       0       0       0       0       0       0       0       0
       0       0       0       0       0       0       0       0       0       0
       0       0       0       0       0       0       0       0       0       0
       0       0       0       0       0       0       0       0       0       0
       0       0       0       0       0       0       0       0       0       0
       0       0       0       0       0       0       0       0       0       0
       0       0       0       0       0       0       0       0       0       0
       0       0       0       0       0       0       0       0       0       0
       0       0       0       0       0       0       0       0       0       0
       0       0       0       0       0       0       0       0       0       0
       0       0       0       0       0       0       0
%FLAG IROTAT                                                                    
%FORMAT(10I8)                                                                   
       0       0       0       0       0       0       0       0       0       0
       0       0       0       0       0       0       0       0       0       0
       0       0       0       0       0       0       0       0       0       0
       0       0       0       0       0       0       0       0       0       0
       0       0       0       0       0       0       0       0       0       0
       0       0       0       0       0       0       0       0       0       0
       0       0       0       0       0       0       0       0       0       0
       0       0       0       0       0       0       0       0       0       0
       0       0       0       0       0       0       0       0       0       0
       0       0       0       0       0       0       0       0       0       0
       0       0       0       0       0       0       0       0       0       0
       0       0       0       0       0       0       0       0       0       0
       0       0       0       0       0       0       0       0       0       0
       0       0       0       0       0       0       0       0       0       0
       0       0       0       0       0       0       0       0       0       0
       0       0       0       0       0       0       0       0       0       0
       0       0       0       0       0       0       0       0       0       0
       0       0       0       0       0       0       0       0       0       0
       0       0       0       0       0       0       0       0       0       0
       0       0       0       0       0       0       0       0       0       0
       0       0       0       0       0       0       0       0       0       0
       0       0       0       0       0       0       0       0       0       0
       0       0       0       0       0       0       0       0       0       0
       0       0       0       0       0       0       0       0       0       0
       0       0       0       0       0       0       0       0       0       0
       0       0       0       0       0       0       0       0       0       0
       0       0       0       0       0       0       0       0       0       0
       0       0       0       0       0       0       0       0       0       0
       0       0       0       0       0       0       0       0       0       0
       0       0       0       0       0       0       0       0       0       0
       0       0       0       0       0       0       0       0       0       0
       0       0       0       0       0       0       0       0       0       0
       0       0       0       0       0       0       0       0       0       0
       0       0       0       0       0       0       0       0       0       0
       0       0       0       0       0       0       0       0       0       0
       0       0       0       0       0       0       0       0       0       0
       0       0       0       0       0       0       0       0       0       0
       0       0       0       0       0       0       0       0       0       0
       0       0       0       0       0       0       0       0       0       0
       0       0       0       0       0       0       0       0       0       0
       0       0       0       0       0       0       0       0       0       0
       0       0       0       0       0       0       0       0       0       0
       0       0       0       0       0       0       0       0       0       0
       0       0       0       0       0       0       0       0       0       0
       0       0       0       0       0       0       0
%FLAG RADIUS_SET                                                                
%FORMAT(1a80)                                                                   
ArgH and AspGluO modified Bondi2 radii (mbondi3)                                
%FLAG RADII                                                                     
%FORMAT(5E16.8)                                                                 
  1.20000000E+00  1.50000000E+00  1.70000000E+00  1.20000000E+00  1.20000000E+00
  1.70000000E+00  1.20000000E+00  1.50000000E+00  1.70000000E+00  1.20000000E+00
  1.55000000E+00  1.70000000E+00  1.20000000E+00  1.55000000E+00  1.70000000E+00
  1.70000000E+00  1.50000000E+00  1.55000000E+00  1.30000000E+00  1.70000000E+00
  1.55000000E+00  1.30000000E+00  1.30000000E+00  1.55000000E+00  1.70000000E+00
  1.70000000E+00  1.20000000E+00  1.70000000E+00  1.20000000E+00  1.50000000E+00
  1.20000000E+00  1.50000000E+00  1.85000000E+00  1.50000000E+00  1.50000000E+00
  1.50000000E+00  1.70000000E+00  1.20000000E+00  1.20000000E+00  1.70000000E+00
  1.20000000E+00  1.50000000E+00  1.70000000E+00  1.20000000E+00  1.55000000E+00
  1.70000000E+00  1.20000000E+00  1.55000000E+00  1.70000000E+00  1.70000000E+00
  1.50000000E+00  1.55000000E+00  1.30000000E+00  1.70000000E+00  1.55000000E+00
  1.30000000E+00  1.30000000E+00  1.55000000E+00  1.70000000E+00  1.70000000E+00
  1.20000000E+00  1.70000000E+00  1.20000000E+00  1.50000000E+00  1.20000000E+00
  1.50000000E+00  1.85000000E+00  1.50000000E+00  1.50000000E+00  1.50000000E+00
  1.70000000E+00  1.20000000E+00  1.20000000E+00  1.70000000E+00  1.20000000E+00
  1.50000000E+00  1.70000000E+00  1.20000000E+00  1.55000000E+00  1.70000000E+00
  1.20000000E+00  1.70000000E+00  1.20000000E+00  1.70000000E+00  1.55000000E+00
  1.30000000E+00  1.30000000E+00  1.55000000E+00  1.70000000E+00  1.50000000E+00
  1.70000000E+00  1.20000000E+00  1.70000000E+00  1.20000000E+00  1.50000000E+00
  1.20000000E+00  1.50000000E+00  1.85000000E+00  1.50000000E+00  1.50000000E+00
  1.50000000E+00  1.70000000E+00  1.20000000E+00  1.20000000E+00  1.70000000E+00
  1.20000000E+00  1.50000000E+00  1.70000000E+00  1.20000000E+00  1.55000000E+00
  1.70000000E+00  1.20000000E+00  1.55000000E+00  1.70000000E+00  1.70000000E+00
  1.55000000E+00  1.30000000E+00  1.30000000E+00  1.55000000E+00  1.70000000E+00
  1.20000000E+00  1.55000000E+00  1.70000000E+00  1.70000000E+00  1.20000000E+00
  1.70000000E+00  1.20000000E+00  1.50000000E+00  1.20000000E+00  1.50000000E+00
  1.85000000E+00  1.50000000E+00  1.50000000E+00  1.50000000E+00  1.70000000E+00
  1.20000000E+00  1.20000000E+00  1.70000000E+00  1.20000000E+00  1.50000000E+00
  1.70000000E+00  1.20000000E+00  1.55000000E+00  1.70000000E+00  1.20000000E+00
  1.70000000E+00  1.20000000E+00  1.70000000E+00  1.55000000E+00  1.30000000E+00
  1.30000000E+00  1.55000000E+00  1.70000000E+00  1.50000000E+00  1.70000000E+00
  1.20000000E+00  1.70000000E+00  1.20000000E+00  1.50000000E+00  1.20000000E+00
  1.50000000E+00  1.85000000E+00  1.50000000E+00  1.50000000E+00  1.50000000E+00
  1.70000000E+00  1.20000000E+00  1.20000000E+00  1.70000000E+00  1.20000000E+00
  1.50000000E+00  1.70000000E+00  1.20000000E+00  1.55000000E+00  1.70000000E+00
  1.20000000E+00  1.70000000E+00  1.20000000E+00  1.70000000E+00  1.50000000E+00
  1.55000000E+00  1.30000000E+00  1.70000000E+00  1.50000000E+00  1.70000000E+00
  1.20000000E+00  1.70000000E+00  1.20000000E+00  1.50000000E+00  1.20000000E+00
  1.50000000E+00  1.85000000E+00  1.50000000E+00  1.50000000E+00  1.50000000E+00
  1.70000000E+00  1.20000000E+00  1.20000000E+00  1.70000000E+00  1.20000000E+00
  1.50000000E+00  1.70000000E+00  1.20000000E+00  1.55000000E+00  1.70000000E+00
  1.20000000E+00  1.70000000E+00  1.20000000E+00  1.70000000E+00  1.50000000E+00
  1.55000000E+00  1.30000000E+00  1.70000000E+00  1.50000000E+00  1.70000000E+00
  1.20000000E+00  1.70000000E+00  1.20000000E+00  1.50000000E+00  1.20000000E+00
  1.50000000E+00  1.85000000E+00  1.50000000E+00  1.50000000E+00  1.50000000E+00
  1.70000000E+00  1.20000000E+00  1.20000000E+00  1.70000000E+00  1.20000000E+00
  1.50000000E+00  1.70000000E+00  1.20000000E+00  1.55000000E+00  1.70000000E+00
  1.20000000E+00  1.70000000E+00  1.20000000E+00  1.70000000E+00  1.55000000E+00
  1.30000000E+00  1.30000000E+00  1.55000000E+00  1.70000000E+00  1.50000000E+00
  1.70000000E+00  1.20000000E+00  1.70000000E+00  1.20000000E+00  1.50000000E+00
  1.20000000E+00  1.50000000E+00  1.85000000E+00  1.50000000E+00  1.50000000E+00
  1.50000000E+00  1.70000000E+00  1.20000000E+00  1.20000000E+00  1.70000000E+00
  1.20000000E+00  1.50000000E+00  1.70000000E+00  1.20000000E+00  1.55000000E+00
  1.70000000E+00  1.20000000E+00  1.55000000E+00  1.70000000E+00  1.70000000E+00
  1.50000000E+00  1.55000000E+00  1.30000000E+00  1.70000000E+00  1.55000000E+00
  1.30000000E+00  1.30000000E+00  1.55000000E+00  1.70000000E+00  1.70000000E+00
  1.20000000E+00  1.70000000E+00  1.20000000E+00  1.50000000E+00  1.20000000E+00
  1.50000000E+00  1.85000000E+00  1.50000000E+00  1.50000000E+00  1.50000000E+00
  1.70000000E+00  1.20000000E+00  1.20000000E+00  1.70000000E+00  1.20000000E+00
  1.50000000E+00  1.70000000E+00  1.20000000E+00  1.55000000E+00  1.70000000E+00
  1.20000000E+00  1.55000000E+00  1.70000000E+00  1.70000000E+00  1.50000000E+00
  1.55000000E+00  1.30000000E+00  1.70000000E+00  1.55000000E+00  1.30000000E+00
  1.30000000E+00  1.55000000E+00  1.70000000E+00  1.70000000E+00  1.20000000E+00
  1.70000000E+00  1.20000000E+00  1.50000000E+00  1.20000000E+00  1.50000000E+00
  1.85000000E+00  1.50000000E+00  1.50000000E+00  1.50000000E+00  1.70000000E+00
  1.20000000E+00  1.20000000E+00  1.70000000E+00  1.20000000E+00  1.50000000E+00
  1.70000000E+00  1.20000000E+00  1.55000000E+00  1.70000000E+00  1.20000000E+00
  1.70000000E+00  1.20000000E+00  1.70000000E+00  1.50000000E+00  1.55000000E+00
  1.30000000E+00  1.70000000E+00  1.50000000E+00  1.70000000E+00  1.20000000E+00
  1.70000000E+00  1.20000000E+00  1.50000000E+00  1.20000000E+00  1.50000000E+00
  1.85000000E+00  1.50000000E+00  1.50000000E+00  1.50000000E+00  1.70000000E+00
  1.20000000E+00  1.20000000E+00  1.70000000E+00  1.20000000E+00  1.50000000E+00
  1.70000000E+00  1.20000000E+00  1.55000000E+00  1.70000000E+00  1.20000000E+00
  1.55000000E+00  1.70000000E+00  1.70000000E+00  1.50000000E+00  1.55000000E+00
  1.30000000E+00  1.70000000E+00  1.55000000E+00  1.30000000E+00  1.30000000E+00
  1.55000000E+00  1.70000000E+00  1.70000000E+00  1.20000000E+00  1.70000000E+00
  1.20000000E+00  1.50000000E+00  1.20000000E+00  1.50000000E+00  1.85000000E+00
  1.50000000E+00  1.50000000E+00  1.50000000E+00  1.70000000E+00  1.20000000E+00
  1.20000000E+00  1.70000000E+00  1.20000000E+00  1.50000000E+00  1.70000000E+00
  1.20000000E+00  1.55000000E+00  1.70000000E+00  1.20000000E+00  1.70000000E+00
  1.20000000E+00  1.70000000E+00  1.55000000E+00  1.30000000E+00  1.30000000E+00
  1.55000000E+00  1.70000000E+00  1.50000000E+00  1.70000000E+00  1.20000000E+00
  1.70000000E+00  1.20000000E+00  1.50000000E+00  1.20000000E+00  1.50000000E+00
  1.85000000E+00  1.50000000E+00  1.50000000E+00  1.50000000E+00  1.70000000E+00
  1.20000000E+00  1.20000000E+00  1.70000000E+00  1.20000000E+00  1.50000000E+00
  1.70000000E+00  1.20000000E+00  1.55000000E+00  1.70000000E+00  1.20000000E+00
  1.70000000E+00  1.20000000E+00  1.70000000E+00  1.55000000E+00  1.30000000E+00
  1.30000000E+00  1.55000000E+00  1.70000000E+00  1.50000000E+00  1.70000000E+00
  1.20000000E+00  1.70000000E+00  1.20000000E+00  1.50000000E+00  1.20000000E+00
  1.50000000E+00  1.20000000E+00
%FLAG SCREEN                                                                    
%FORMAT(5E16.8)                                                                 
  8.50000000E-01  8.50000000E-01  7.20000000E-01  8.50000000E-01  8.50000000E-01
  7.20000000E-01  8.50000000E-01  8.50000000E-01  7.20000000E-01  8.50000000E-01
  7.90000000E-01  7.20000000E-01  8.50000000E-01  7.90000000E-01  7.20000000E-01
  7.20000000E-01  8.50000000E-01  7.90000000E-01  8.50000000E-01  7.20000000E-01
  7.90000000E-01  8.50000000E-01  8.50000000E-01  7.90000000E-01  7.20000000E-01
  7.20000000E-01  8.50000000E-01  7.20000000E-01  8.50000000E-01  8.50000000E-01
  8.50000000E-01  8.50000000E-01  8.60000000E-01  8.50000000E-01  8.50000000E-01
  8.50000000E-01  7.20000000E-01  8.50000000E-01  8.50000000E-01  7.20000000E-01
  8.50000000E-01  8.50000000E-01  7.20000000E-01  8.50000000E-01  7.90000000E-01
  7.20000000E-01  8.50000000E-01  7.90000000E-01  7.20000000E-01  7.20000000E-01
  8.50000000E-01  7.90000000E-01  8.50000000E-01  7.20000000E-01  7.90000000E-01
  8.50000000E-01  8.50000000E-01  7.90000000E-01  7.20000000E-01  7.20000000E-01
  8.50000000E-01  7.20000000E-01  8.50000000E-01  8.50000000E-01  8.50000000E-01
  8.50000000E-01  8.60000000E-01  8.50000000E-01  8.50000000E-01  8.50000000E-01
  7.20000000E-01  8.50000000E-01  8.50000000E-01  7.20000000E-01  8.50000000E-01
  8.50000000E-01  7.20000000E-01  8.50000000E-01  7.90000000E-01  7.20000000E-01
  8.50000000E-01  7.20000000E-01  8.50000000E-01  7.20000000E-01  7.90000000E-01
  8.50000000E-01  8.50000000E-01  7.90000000E-01  7.20000000E-01  8.50000000E-01
  7.20000000E-01  8.50000000E-01  7.20000000E-01  8.50000000E-01  8.50000000E-01
  8.50000000E-01  8.50000000E-01  8.60000000E-01  8.50000000E-01  8.50000000E-01
  8.50000000E-01  7.20000000E-01  8.50000000E-01  8.50000000E-01  7.20000000E-01
  8.50000000E-01  8.50000000E-01  7.20000000E-01  8.50000000E-01  7.90000000E-01
  7.20000000E-01  8.50000000E-01  7.90000000E-01  7.20000000E-01  7.20000000E-01
  7.90000000E-01  8.50000000E-01  8.50000000E-01  7.90000000E-01  7.20000000E-01
  8.50000000E-01  7.90000000E-01  7.20000000E-01  7.20000000E-01  8.50000000E-01
  7.20000000E-01  8.50000000E-01  8.50000000E-01  8.50000000E-01  8.50000000E-01
  8.60000000E-01  8.50000000E-01  8.50000000E-01  8.50000000E-01  7.20000000E-01
  8.50000000E-01  8.50000000E-01  7.20000000E-01  8.50000000E-01  8.50000000E-01
  7.20000000E-01  8.50000000E-01  7.90000000E-01  7.20000000E-01  8.50000000E-01
  7.20000000E-01  8.50000000E-01  7.20000000E-01  7.90000000E-01  8.50000000E-01
  8.50000000E-01  7.90000000E-01  7.20000000E-01  8.50000000E-01  7.20000000E-01
  8.50000000E-01  7.20000000E-01  8.50000000E-01  8.50000000E-01  8.50000000E-01
  8.50000000E-01  8.60000000E-01  8.50000000E-01  8.50000000E-01  8.50000000E-01
  7.20000000E-01  8.50000000E-01  8.50000000E-01  7.20000000E-01  8.50000000E-01
  8.50000000E-01  7.20000000E-01  8.50000000E-01  7.90000000E-01  7.20000000E-01
  8.50000000E-01  7.20000000E-01  8.50000000E-01  7.20000000E-01  8.50000000E-01
  7.90000000E-01  8.50000000E-01  7.20000000E-01  8.50000000E-01  7.20000000E-01
  8.50000000E-01  7.20000000E-01  8.50000000E-01  8.50000000E-01  8.50000000E-01
  8.50000000E-01  8.60000000E-01  8.50000000E-01  8.50000000E-01  8.50000000E-01
  7.20000000E-01  8.50000000E-01  8.50000000E-01  7.20000000E-01  8.50000000E-01
  8.50000000E-01  7.20000000E-01  8.50000000E-01  7.90000000E-01  7.20000000E-01
  8.50000000E-01  7.20000000E-01  8.50000000E-01  7.20000000E-01  8.50000000E-01
  7.90000000E-01  8.50000000E-01  7.20000000E-01  8.50000000E-01  7.20000000E-01
  8.50000000E-01  7.20000000E-01  8.50000000E-01  8.50000000E-01  8.50000000E-01
  8.50000000E-01  8.60000000E-01  8.50000000E-01  8.50000000E-01  8.50000000E-01
  7.20000000E-01  8.50000000E-01  8.50000000E-01  7.20000000E-01  8.50000000E-01
  8.50000000E-01  7.20000000E-01  8.50000000E-01  7.90000000E-01  7.20000000E-01
  8.50000000E-01  7.20000000E-01  8.50000000E-01  7.20000000E-01  7.90000000E-01
  8.50000000E-01  8.50000000E-01  7.90000000E-01  7.20000000E-01  8.50000000E-01
  7.20000000E-01  8.50000000E-01  7.20000000E-01  8.50000000E-01  8.50000000E-01
  8.50000000E-01  8.50000000E-01  8.60000000E-01  8.50000000E-01  8.50000000E-01
  8.50000000E-01  7.20000000E-01  8.50000000E-01  8.50000000E-01  7.20000000E-01
  8.50000000E-01  8.50000000E-01  7.20000000E-01  8.50000000E-01  7.90000000E-01
  7.20000000E-01  8.50000000E-01  7.90000000E-01  7.20000000E-01  7.20000000E-01
  8.50000000E-01  7.90000000E-01  8.50000000E-01  7.20000000E-01  7.90000000E-01
  8.50000000E-01  8.50000000E-01  7.90000000E-01  7.20000000E-01  7.20000000E-01
  8.50000000E-01  7.20000000E-01  8.50000000E-01  8.50000000E-01  8.50000000E-01
  8.50000000E-01  8.60000000E-01  8.50000000E-01  8.50000000E-01  8.50000000E-01
  7.20000000E-01  8.50000000E-01  8.50000000E-01  7.20000000E-01  8.50000000E-01
  8.50000000E-01  7.20000000E-01  8.50000000E-01  7.90000000E-01  7.20000000E-01
  8.50000000E-01  7.90000000E-01  7.20000000E-01  7.20000000E-01  8.50000000E-01
  7.90000000E-01  8.50000000E-01  7.20000000E-01  7.90000000E-01  8.50000000E-01
  8.50000000E-01  7.90000000E-01  7.20000000E-01  7.20000000E-01  8.50000000E-01
  7.20000000E-01  8.50000000E-01  8.50000000E-01  8.50000000E-01  8.50000000E-01
  8.60000000E-01  8.50000000E-01  8.50000000E-01  8.50000000E-01  7.20000000E-01
  8.50000000E-01  8.50000000E-01  7.20000000E-01  8.50000000E-01  8.50000000E-01
  7.20000000E-01  8.50000000E-01  7.90000000E-01  7.20000000E-01  8.50000000E-01
  7.20000000E-01  8.50000000E-01  7.20000000E-01  8.50000000E-01  7.90000000E-01
  8.50000000E-01  7.20000000E-01  8.50000000E-01  7.20000000E-01  8.50000000E-01
  7.20000000E-01  8.50000000E-01  8.50000000E-01  8.50000000E-01  8.50000000E-01
  8.60000000E-01  8.50000000E-01  8.50000000E-01  8.50000000E-01  7.20000000E-01
  8.50000000E-01  8.50000000E-01  7.20000000E-01  8.50000000E-01  8.50000000E-01
  7.20000000E-01  8.50000000E-01  7.90000000E-01  7.20000000E-01  8.50000000E-01
  7.90000000E-01  7.20000000E-01  7.20000000E-01  8.50000000E-01  7.90000000E-01
  8.50000000E-01  7.20000000E-01  7.90000000E-01  8.50000000E-01  8.50000000E-01
  7.90000000E-01  7.20000000E-01  7.20000000E-01  8.50000000E-01  7.20000000E-01
  8.50000000E-01  8.50000000E-01  8.50000000E-01  8.50000000E-01  8.60000000E-01
  8.50000000E-01  8.50000000E-01  8.50000000E-01  7.20000000E-01  8.50000000E-01
  8.50000000E-01  7.20000000E-01  8.50000000E-01  8.50000000E-01  7.20000000E-01
  8.50000000E-01  7.90000000E-01  7.20000000E-01  8.50000000E-01  7.20000000E-01
  8.50000000E-01  7.20000000E-01  7.90000000E-01  8.50000000E-01  8.50000000E-01
  7.90000000E-01  7.20000000E-01  8.50000000E-01  7.20000000E-01  8.50000000E-01
  7.20000000E-01  8.50000000E-01  8.50000000E-01  8.50000000E-01  8.50000000E-01
  8.60000000E-01  8.50000000E-01  8.50000000E-01  8.50000000E-01  7.20000000E-01
  8.50000000E-01  8.50000000E-01  7.20000000E-01  8.50000000E-01  8.50000000E-01
  7.20000000E-01  8.50000000E-01  7.90000000E-01  7.20000000E-01  8.50000000E-01
  7.20000000E-01  8.50000000E-01  7.20000000E-01  7.90000000E-01  8.50000000E-01
  8.50000000E-01  7.90000000E-01  7.20000000E-01  8.50000000E-01  7.20000000E-01
  8.50000000E-01  7.20000000E-01  8.50000000E-01  8.50000000E-01  8.50000000E-01
  8.50000000E-01  8.50000000E-01
%FLAG IPOL                                                                      
%FORMAT(1I8)                                                                    
       0
