# Supplementary material for: OpenMM 7: Rapid development of high performance algorithms for molecular dynamics
Source: PLoS Comput Biol. 2017 Jul 26;13(7):e1005659. doi: 10.1371/journal.pcbi.1005659 (PMC5549999; doi:10.1371/journal.pcbi.1005659)
Supplement: S1 Supporting Information — (ZIP) [file pcbi.1005659.s001.zip › SI/Energy Comparisons/Amber/2koc.dry.rst7]

default_name
   447
  -8.5460000  -4.4090000   9.1520000 -11.2780000  -4.9810000   8.9950000
 -11.7210000  -6.2880000   8.6500000 -12.5630000  -6.5730000   9.2800000
 -10.9120000  -7.0040000   8.7970000 -12.1470000  -6.3260000   7.2030000
 -12.7110000  -7.2480000   7.0520000 -12.9080000  -5.1270000   6.8880000
 -12.6290000  -4.7320000   5.5570000 -13.5710000  -4.6640000   5.0130000
 -12.0340000  -3.3990000   5.5530000 -11.4890000  -2.7110000   6.6110000
 -11.4280000  -3.1060000   7.6130000 -11.0460000  -1.5270000   6.2840000
 -11.3120000  -1.4230000   4.9270000 -11.0540000  -0.3610000   4.0150000
 -10.5070000   0.7310000   4.2370000 -11.4850000  -0.6660000   2.7270000
 -11.3490000   0.0310000   2.0060000 -12.0870000  -1.8520000   2.3720000
 -12.4580000  -1.9700000   1.0920000 -12.9160000  -2.8120000   0.7750000
 -12.2810000  -1.2150000   0.4360000 -12.3320000  -2.8480000   3.2090000
 -11.9210000  -2.5690000   4.4620000 -11.0180000  -6.3350000   6.1820000
 -10.1740000  -5.7220000   6.4950000 -11.7230000  -5.7990000   4.9440000
 -11.0030000  -5.3540000   4.2610000 -12.5100000  -6.8020000   4.3290000
 -12.1890000  -7.6450000   4.6570000 -10.5150000  -7.6530000   5.9620000
  -8.9880000  -7.8800000   5.5070000  -8.6860000  -9.3250000   5.6330000
  -8.1450000  -6.9050000   6.2320000  -8.9670000  -7.5000000   3.9610000
  -9.7260000  -8.2570000   3.0220000 -10.6850000  -8.5150000   3.4680000
  -9.1940000  -9.1740000   2.7710000  -9.9710000  -7.4700000   1.7540000
 -10.6610000  -8.0490000   1.1410000 -10.4690000  -6.1540000   2.0970000
  -9.9720000  -5.1930000   1.1850000 -10.8420000  -4.6880000   0.7670000
  -9.1980000  -4.2130000   1.9400000  -8.7950000  -4.3110000   3.2470000
  -8.9380000  -5.2000000   3.8430000  -8.1920000  -3.2390000   3.6840000
  -8.1890000  -2.3810000   2.5920000  -7.6710000  -1.0620000   2.4540000
  -7.0950000  -0.3610000   3.3030000  -7.8770000  -0.5560000   1.1740000
  -7.5380000   0.3750000   0.9800000  -8.5100000  -1.2400000   0.1580000
  -8.6240000  -0.6000000  -1.0150000  -9.0760000  -1.0540000  -1.7980000
  -8.2630000   0.3430000  -1.1170000  -8.9950000  -2.4650000   0.2710000
  -8.8050000  -2.9690000   1.5070000  -8.7490000  -7.1890000   0.8920000
  -7.8550000  -7.0360000   1.4950000  -9.1690000  -5.9420000   0.1220000
  -8.2900000  -5.3780000  -0.1850000 -10.0160000  -6.2520000  -0.9640000
 -10.4400000  -7.0860000  -0.7530000  -8.4820000  -8.2810000   0.0210000
  -6.9810000  -8.5970000  -0.4460000  -7.0290000  -9.8660000  -1.2080000
  -6.0880000  -8.4860000   0.7330000  -6.6370000  -7.4230000  -1.4630000
  -6.6830000  -7.6440000  -2.8710000  -7.6860000  -7.9640000  -3.1560000
  -5.9730000  -8.4260000  -3.1460000  -6.3350000  -6.3810000  -3.6260000
  -6.7610000  -6.4730000  -4.6250000  -6.8200000  -5.2220000  -2.8990000
  -5.9750000  -4.1150000  -3.1560000  -6.5650000  -3.3720000  -3.6950000
  -5.5860000  -3.5120000  -1.8710000  -5.6260000  -4.2290000  -0.7060000
  -5.8350000  -5.2950000  -0.7410000  -5.3390000  -3.6570000   0.4730000
  -5.3820000  -4.2240000   1.4040000  -4.9780000  -2.2780000   0.4620000
  -4.7140000  -1.6350000   1.6010000  -4.5040000  -0.6410000   1.5850000
  -4.7590000  -2.1260000   2.4800000  -4.9180000  -1.5760000  -0.6710000
  -5.2180000  -2.1640000  -1.8510000  -5.1770000  -1.5350000  -2.9200000
  -4.8480000  -6.1140000  -3.8110000  -4.2630000  -6.4590000  -2.9580000
  -4.7970000  -4.6010000  -4.0030000  -3.8530000  -4.1970000  -3.6350000
  -5.0280000  -4.2440000  -5.3520000  -4.1680000  -4.2160000  -5.7820000
  -4.3500000  -6.8080000  -4.9550000  -2.7990000  -6.7220000  -5.3560000
  -2.5090000  -7.7990000  -6.3320000  -2.0170000  -6.6580000  -4.0970000
  -2.6660000  -5.3170000  -6.0980000  -2.1900000  -5.2190000  -7.4390000
  -3.0270000  -5.3030000  -8.1350000  -1.4800000  -6.0220000  -7.6410000
  -1.4930000  -3.8940000  -7.6560000  -1.6360000  -3.6180000  -8.7010000
  -2.0220000  -2.9100000  -6.7260000  -0.9830000  -2.0580000  -6.2710000
  -1.2620000  -1.0290000  -6.4770000  -0.8700000  -2.2120000  -4.8210000
  -1.0940000  -3.3430000  -4.0720000  -1.3760000  -4.2850000  -4.5080000
  -0.8650000  -3.1870000  -2.7930000  -0.4600000  -1.8660000  -2.6900000
  -0.0680000  -1.0940000  -1.5890000  -0.0080000  -1.5780000  -0.3510000
   0.2980000  -0.9870000   0.4120000  -0.2550000  -2.5430000  -0.1800000
   0.2740000   0.1930000  -1.8110000   0.2280000   0.6590000  -3.0730000
   0.5090000   1.7050000  -3.1940000  -0.1180000   0.0240000  -4.1940000
  -0.4560000  -1.2500000  -3.9290000   0.0100000  -3.8890000  -7.4100000
   0.3200000  -4.5810000  -6.6330000   0.2810000  -2.4410000  -7.0350000
   1.1440000  -2.3860000  -6.3830000   0.4180000  -1.6340000  -8.1860000
   0.8340000  -2.1870000  -8.8550000   0.7100000  -4.2620000  -8.5940000
   2.2350000  -4.7620000  -8.5270000   2.7270000  -4.8440000  -9.9200000
   2.3130000  -5.9620000  -7.6600000   3.0120000  -3.5810000  -7.8030000
   3.8440000  -2.6890000  -8.5330000   3.3830000  -2.4410000  -9.4890000
   4.8080000  -3.1590000  -8.7120000   4.0570000  -1.4250000  -7.7370000
   4.1350000  -0.5910000  -8.4340000   2.9640000  -1.2970000  -6.7920000
   3.4250000  -0.7060000  -5.5930000   2.8010000   0.1770000  -5.4380000
   3.2280000  -1.6130000  -4.4480000   2.8410000  -2.9190000  -4.6060000
   2.7490000  -3.3430000  -5.6050000   2.6230000  -3.7090000  -3.5430000
   2.2980000  -4.7430000  -3.6620000   2.8300000  -3.1450000  -2.2500000
   2.6300000  -3.8720000  -1.1500000   2.7600000  -3.4560000  -0.2390000
   2.3340000  -4.8380000  -1.2250000   3.2210000  -1.8810000  -2.0880000
   3.4220000  -1.0920000  -3.1630000   3.7770000   0.0930000  -3.0440000
   5.2910000  -1.3900000  -6.8510000   5.5080000  -2.3660000  -6.4180000
   4.8950000  -0.3480000  -5.8130000   5.4820000  -0.4840000  -4.9020000
   4.9850000   0.9660000  -6.3240000   5.4410000   0.9070000  -7.1660000
   6.4410000  -0.9850000  -7.5870000   7.7640000  -1.8950000  -7.6020000
   8.6350000  -1.4280000  -8.7040000   7.3400000  -3.3160000  -7.5750000
   8.4940000  -1.5490000  -6.2300000   9.0920000  -0.2710000  -6.0250000
   8.4490000   0.5060000  -6.4440000  10.0610000  -0.2300000  -6.5240000
   9.2900000  -0.0090000  -4.5490000   9.6870000   1.0020000  -4.4440000
   8.0340000  -0.2130000  -3.8460000   8.2940000  -0.6810000  -2.5330000
   7.8830000   0.0620000  -1.8500000   7.5680000  -1.9440000  -2.3180000
   7.0990000  -2.6950000  -3.3750000   7.2670000  -2.3460000  -4.3920000
   6.4440000  -3.8470000  -3.2010000   6.0960000  -4.4110000  -4.0690000
   6.2040000  -4.3450000  -1.8830000   5.6180000  -5.3900000  -1.5950000
   6.6970000  -3.5480000  -0.8740000   6.5440000  -3.8740000   0.0670000
   7.3740000  -2.3610000  -1.0110000   7.7900000  -1.7420000  -0.0460000
  10.2600000  -0.9370000  -3.8340000  10.2100000  -1.9550000  -4.2180000
   9.8100000  -0.8140000  -2.3830000  10.0750000  -1.7140000  -1.8280000
  10.3240000   0.3630000  -1.7860000  10.4050000   0.1960000  -0.8410000
  11.6060000  -0.4960000  -3.9960000  12.8390000  -1.5090000  -3.8230000
  13.8760000  -1.1320000  -4.8160000  12.3130000  -2.8950000  -3.8080000
  13.4160000  -1.1950000  -2.3720000  14.6550000  -1.7570000  -1.9460000
  15.3330000  -1.8400000  -2.7970000  14.4870000  -2.7510000  -1.5360000
  15.2930000  -0.8880000  -0.8880000  16.2340000  -1.3600000  -0.6050000
  15.4530000   0.4500000  -1.4320000  14.9370000   1.4020000  -0.5270000
  15.7710000   1.7700000   0.0680000  14.3680000   2.5190000  -1.2950000
  13.4960000   2.2880000  -2.3390000  13.2200000   1.2620000  -2.5800000
  12.9500000   3.2780000  -3.0550000  12.2620000   3.0500000  -3.8720000
  13.2650000   4.6390000  -2.7480000  12.8350000   5.6330000  -3.3350000
  14.1390000   4.7990000  -1.6950000  14.3790000   5.7480000  -1.4500000
  14.7170000   3.8120000  -0.9380000  15.4640000   4.0710000  -0.0080000
  14.4800000  -0.7350000   0.3970000  13.7010000  -1.4930000   0.4640000
  13.9060000   0.6760000   0.3300000  12.9290000   0.6620000  -0.1590000
  13.8620000   1.2850000   1.6080000  13.0880000   0.9350000   2.0620000
  15.2890000  -0.9120000   1.5560000  15.2580000  -2.3100000   2.3480000
  16.1170000  -2.1810000   3.5490000  15.5470000  -3.3840000   1.3680000
  13.7460000  -2.4730000   2.8180000  13.3450000  -2.2330000   4.1660000
  13.2490000  -1.1610000   4.3390000  14.0860000  -2.6350000   4.8550000
  12.0120000  -2.8980000   4.4320000  11.5570000  -2.3920000   5.2830000
  11.2070000  -2.8410000   3.2180000  10.7450000  -4.1380000   2.8990000
   9.7750000  -4.2530000   3.3800000  10.6000000  -4.2560000   1.4420000
  11.5410000  -3.6990000   0.6270000  12.3330000  -3.1070000   1.0790000
  11.4850000  -3.8360000  -0.6990000  12.2470000  -3.4160000  -1.3460000
  10.4030000  -4.5750000  -1.2370000  10.3020000  -4.7140000  -2.5580000
   9.5360000  -5.2220000  -2.9520000  10.9970000  -4.2910000  -3.1650000
   9.4660000  -5.1250000  -0.4580000   9.5370000  -4.9810000   0.8910000
   8.6880000  -5.4860000   1.6440000  12.0800000  -4.3810000   4.7910000
  13.0410000  -4.6550000   5.2210000  11.7990000  -5.0800000   3.4680000
  12.6940000  -5.0980000   2.8410000  11.2300000  -6.3580000   3.6690000
  10.8020000  -6.3290000   4.5290000  11.0860000  -4.7390000   5.7450000
  11.4610000  -4.9480000   7.2910000  12.9010000  -5.2910000   7.3900000
  10.4590000  -5.8810000   7.8630000  11.2460000  -3.5100000   7.9380000
   9.9550000  -2.9080000   7.9830000   9.4050000  -3.2780000   8.8480000
   9.4010000  -3.1510000   7.0770000  10.0960000  -1.4090000   8.0900000
  10.3170000  -1.1690000   9.1270000  11.1170000  -0.9520000   7.1720000
  10.8510000   0.4010000   6.8530000  11.6480000   0.9970000   7.2990000
  10.9840000   0.5720000   5.4130000  11.9250000   1.3600000   4.8080000
  12.6150000   1.9630000   5.3760000  11.8630000   1.3380000   3.5070000
  10.8050000   0.4810000   3.2340000  10.2650000   0.0680000   1.9930000
  10.6330000   0.3880000   0.8540000   9.1970000  -0.8070000   2.1480000
   8.7810000  -1.1750000   1.3000000   8.7090000  -1.2300000   3.3630000
   7.6540000  -2.0610000   3.3300000   7.2440000  -2.3900000   4.1950000
   7.2670000  -2.3580000   2.4480000   9.2050000  -0.8540000   4.5340000
  10.2460000  -0.0020000   4.3980000   8.8710000  -0.5960000   7.6980000
   8.3420000  -1.0270000   6.8480000   9.4720000   0.7730000   7.3990000
   8.8840000   1.3070000   6.6500000   9.6250000   1.5310000   8.5820000
   9.0860000   1.1050000   9.2500000   7.9320000  -0.5280000   8.7610000
   6.3700000  -0.4320000   8.4160000   5.6670000   0.0940000   9.6090000
   5.9630000  -1.7400000   7.8550000   6.2920000   0.6530000   7.2550000
   6.1610000   2.0410000   7.5420000   6.9050000   2.3400000   8.2780000
   5.1660000   2.2150000   7.9450000   6.3040000   2.8850000   6.2930000
   6.8760000   3.7700000   6.5540000   6.9310000   2.0890000   5.2500000
   6.3000000   2.3380000   4.0040000   7.0870000   2.4800000   3.2600000
   5.5150000   1.1650000   3.6360000   4.9950000   0.2360000   4.4950000
   5.0800000   0.3290000   5.5660000   4.3350000  -0.7160000   3.8920000
   4.4170000  -0.3850000   2.5450000   3.8890000  -1.0440000   1.3980000
   3.2330000  -2.0950000   1.3470000   4.2010000  -0.3710000   0.2200000
   3.8490000  -0.7630000  -0.6490000   4.9320000   0.7930000   0.1620000
   5.1460000   1.3060000  -1.0590000   5.6780000   2.1570000  -1.1620000
   4.7700000   0.8440000  -1.8800000   5.4280000   1.4190000   1.2200000
   5.1350000   0.7790000   2.3720000   5.0120000   3.3770000   5.6490000
   4.1880000   2.6730000   5.7550000   5.4490000   3.5890000   4.2050000
   4.5870000   3.6010000   3.5370000   6.2620000   4.7380000   4.0860000
   6.4220000   5.0490000   4.9800000   4.6000000   4.6040000   6.2450000
   3.0630000   5.0650000   6.2030000   2.9450000   6.3130000   6.9940000
   2.2350000   3.8920000   6.5690000   2.7970000   5.4120000   4.6720000
   3.3810000   6.5540000   4.0560000   4.4660000   6.5020000   4.1370000
   3.0310000   7.4600000   4.5500000   2.9920000   6.6110000   2.5980000
   3.4470000   7.5070000   2.1730000   3.3950000   5.3830000   1.9330000
   2.4420000   5.0470000   0.9380000   2.9640000   5.0100000  -0.0210000
   1.9200000   3.6960000   1.2050000   1.9460000   3.1450000   2.4710000
   2.3060000   3.7400000   3.3030000   1.5000000   1.9120000   2.7280000
   1.5530000   1.5150000   3.7420000   0.9650000   1.1130000   1.6770000
   0.5090000  -0.0270000   1.7970000   0.9600000   1.7200000   0.4410000
   0.5260000   1.1940000  -0.3070000   1.4140000   2.9810000   0.1340000
   1.3500000   3.4340000  -0.9960000   1.5000000   6.7140000   2.3330000
   0.9100000   6.1890000   3.0830000   1.3590000   6.1260000   0.9350000
   0.3680000   5.6890000   0.8140000   1.6450000   7.0930000  -0.0570000
   1.3280000   7.9320000   0.2850000   1.0730000   8.0700000   2.3650000
  -0.4940000   8.4080000   2.3930000  -0.6450000   9.8810000   2.4390000
  -1.1130000   7.5710000   3.4490000  -1.0220000   7.8900000   0.9840000
  -1.3550000   8.7960000  -0.0620000  -0.4700000   9.3520000  -0.3750000
  -2.1090000   9.4970000   0.2920000  -1.9160000   8.0390000  -1.2390000
  -1.7130000   8.6230000  -2.1390000  -1.3450000   6.7020000  -1.2610000
  -2.3240000   5.7730000  -1.6950000  -1.9320000   5.2540000  -2.5700000
  -2.5380000   4.7740000  -0.6510000  -2.3440000   4.9100000   0.7030000
  -2.0190000   5.8250000   1.1680000  -2.6420000   3.8340000   1.3790000
  -3.0670000   2.9320000   0.4150000  -3.5230000   1.5930000   0.5480000
  -3.6310000   0.9200000   1.5830000  -3.8590000   1.0360000  -0.6820000
  -4.1870000   0.0740000  -0.6930000  -3.7660000   1.6970000  -1.8880000
  -4.1410000   1.0110000  -2.9760000  -4.0960000   1.4470000  -3.8860000
  -4.4720000   0.0540000  -2.8890000  -3.3400000   2.9440000  -2.0240000
  -3.0110000   3.4980000  -0.8420000  -3.4180000   7.8100000  -1.1950000
  -3.7850000   7.6940000  -0.1750000  -3.5890000   6.5560000  -2.0410000
  -4.4830000   6.0130000  -1.7330000  -3.5880000   6.8550000  -3.4240000
  -4.5050000   6.8430000  -3.7080000  -4.1190000   8.9110000  -1.7560000
  -5.6520000   9.1750000  -1.3630000  -6.0950000  10.3990000  -2.0700000
  -5.7540000   9.1140000   0.1120000  -6.4350000   7.9290000  -1.9660000
  -6.9240000   7.9230000  -3.3030000  -6.1370000   8.2390000  -3.9890000
  -7.7660000   8.6080000  -3.3930000  -7.3820000   6.5330000  -3.6730000
  -7.3650000   6.4590000  -4.7610000  -6.5360000   5.5580000  -3.0110000
  -7.2780000   4.3820000  -2.7470000  -6.8520000   3.5960000  -3.3750000
  -7.0710000   3.9800000  -1.3440000  -6.5930000   4.8590000  -0.4100000
  -6.4500000   5.9040000  -0.6780000  -6.3670000   4.4750000   0.8560000
  -5.9780000   5.1740000   1.5960000  -6.6560000   3.1210000   1.1950000
  -6.4300000   2.6750000   2.4330000  -6.6370000   1.7150000   2.6730000
  -6.0490000   3.2990000   3.1350000  -7.1330000   2.2580000   0.2970000
  -7.3470000   2.6570000  -0.9800000  -7.7830000   1.8770000  -1.8390000
  -8.7890000   6.1720000  -3.2260000  -9.0590000   6.6740000  -2.2990000
  -8.7450000   4.6530000  -3.0930000  -9.4010000   4.3230000  -2.2860000
  -9.0700000   4.0280000  -4.3220000 -10.0220000   4.1110000  -4.4250000
  -9.7450000   6.5760000  -4.2000000 -11.3050000   6.6370000  -3.8320000
 -11.9620000   7.5710000  -4.7800000 -11.4310000   6.8690000  -2.3770000
 -11.8080000   5.1610000  -4.1430000 -13.1120000   4.9220000  -4.6630000
 -13.0810000   4.9170000  -5.7530000 -13.7910000   5.7070000  -4.3330000
 -13.6220000   3.5880000  -4.1690000 -14.0830000   3.0740000  -5.0130000
 -12.5200000   2.8540000  -3.5740000 -13.0010000   2.0290000  -2.5300000
 -12.8550000   0.9950000  -2.8480000 -12.1840000   2.2490000  -1.3240000
 -11.6850000   3.4880000  -1.0250000 -11.8770000   4.3230000  -1.6960000
 -10.9650000   3.6960000   0.0870000 -10.5520000   4.6820000   0.3170000
 -10.7410000   2.5810000   0.9460000 -10.0550000   2.7310000   2.0820000
  -9.8910000   1.9350000   2.6850000  -9.6930000   3.6380000   2.3370000
 -11.2230000   1.3700000   0.6620000 -11.9460000   1.1740000  -0.4640000
 -12.4060000   0.0590000  -0.7510000 -14.6740000   3.6590000  -3.0700000
 -14.5620000   4.5430000  -2.4440000 -14.4820000   2.3560000  -2.3060000
 -14.6830000   2.5110000  -1.2440000 -15.2900000   1.3380000  -2.8550000
 -14.7480000   0.5490000  -2.9160000 -15.9910000   3.7050000  -3.6110000
 -16.3840000   2.8370000  -3.4450000
