# Supplementary material for: OpenMM 7: Rapid development of high performance algorithms for molecular dynamics
Source: PLoS Comput Biol. 2017 Jul 26;13(7):e1005659. doi: 10.1371/journal.pcbi.1005659 (PMC5549999; doi:10.1371/journal.pcbi.1005659)
Supplement: S1 Supporting Information — (ZIP) [file pcbi.1005659.s001.zip › SI/Energy Comparisons/Amber/2koc.pbc.rst7]

default_name
 19048
  28.7758902  27.3519953  21.1059952  27.6719804  28.5495910  18.8338146
  28.5136124  29.1390832  17.8501087  28.1515761  28.8887394  16.8534409
  29.5313130  28.7637875  17.9604928  28.5283496  30.6391998  18.0118554
  28.9613004  31.0620385  17.1037023  27.1797713  31.1129235  18.2817985
  27.2394273  32.2107339  19.1743681  26.7254616  33.0556935  18.7163217
  26.5211360  31.8864285  20.4031128  26.1187779  30.6496443  20.8483158
  26.3091407  29.7314386  20.3150146  25.4829365  30.6926333  21.9880052
  25.4627589  32.0388931  22.3199666  24.9106015  32.7017811  23.4521564
  24.3206858  32.2055298  24.4251370  25.1101581  34.0783113  23.3967323
  24.7480313  34.6390473  24.1573802  25.7644942  34.7256796  22.3731193
  25.8482921  36.0574220  22.4700992  26.3054715  36.5884601  21.7433238
  25.4532485  36.5381209  23.2729436  26.2835090  34.1220748  21.3153411
  26.0987061  32.7874493  21.3526730  29.3543022  31.1701291  19.1750748
  29.3046470  30.5194801  20.0470062  28.7153479  32.5323821  19.4052248
  28.8873102  32.8636229  20.4268033  29.1578194  33.4736774  18.4451284
  29.9646905  33.1207114  18.0634899  30.7337929  31.2966123  18.8293287
  31.8741968  31.1746702  19.9584399  33.1830258  31.0650399  19.2728360
  31.4689743  30.1131732  20.9049694  31.8304987  32.5677896  20.7280279
  32.1446836  33.7787513  20.0455978  31.7226375  33.7396794  19.0428459
  33.2258050  33.8904707  19.9707038  31.5771283  34.9789757  20.7698632
  31.7370531  35.8480362  20.1324718  30.1824445  34.7368912  21.0760680
  29.8496503  35.3200887  22.3216212  29.0083956  35.9860991  22.1335527
  29.3955831  34.2557884  23.2107718  29.4984942  32.9049322  22.9989729
  30.0298661  32.4782564  22.1613706  28.9226300  32.1905719  23.9273218
  28.4141570  33.1307087  24.8140208  27.6838034  32.9599982  26.0242152
  27.3225196  31.9043220  26.5710241  27.3651610  34.1799727  26.6132832
  26.8496610  34.1587440  27.4811122  27.7065234  35.4099128  26.0922074
  27.3171625  36.4859636  26.7915199  27.5426447  37.4146706  26.4596011
  26.7901221  36.3704450  27.6510883  28.3849826  35.5839449  24.9705903
  28.6997856  34.4104484  24.3861101  32.2000649  35.3046880  22.1193633
  32.5002742  34.4046665  22.6542367  31.0839341  36.0704252  22.8209384
  31.1929769  35.9851602  23.9006724  31.0136835  37.4133578  22.3914015
  31.3996788  37.4421859  21.5138883  33.3663553  36.1025001  21.9591867
  34.5646481  36.0085215  23.0204164  35.6719715  36.8357767  22.4886339
  34.8055942  34.5788019  23.3329189  33.9897955  36.7278518  24.3177250
  34.3649630  38.0669750  24.6330332  34.0839110  38.7262331  23.8108273
  35.4454575  38.1243752  24.7761621  33.6794275  38.5348832  25.8969166
  33.6655554  39.6244714  25.8735473  32.3561632  37.9451903  25.9878503
  32.0039266  37.7817056  27.3497332  31.1545415  38.4372774  27.5483299
  31.5425443  36.3990319  27.5534359  31.9052775  35.3933626  26.6990543
  32.6406821  35.5898987  25.9232865  31.4264124  34.1489405  26.8463490
  31.7051048  33.3488393  26.1591316  30.5366938  33.9134684  27.9349429
  29.9941951  32.7087508  28.1215354  29.3250219  32.5649739  28.8724864
  30.2193721  31.9513318  27.4959487  30.1924223  34.8833657  28.7839831
  30.6766765  36.1348070  28.6180420  30.3694149  37.0583903  29.3878908
  34.3589703  38.1371698  27.1995020  34.8374130  37.1600464  27.1275202
  33.2113078  38.1724624  28.2046185  33.3777592  37.4511686  29.0057459
  33.0081652  39.4777353  28.7101942  33.5538227  39.5572355  29.4983703
  35.3852775  39.0702718  27.5377182  36.2810622  38.8638763  28.8525447
  37.4655365  39.7492502  28.7538603  36.4822982  37.4047526  29.0290747
  35.3552777  39.3872480  30.0405191  35.7680092  40.4461204  30.9024372
  35.4606828  41.4056594  30.4818705  36.8535833  40.4376245  31.0081240
  35.1494101  40.2822176  32.2732013  35.0133476  41.2801620  32.6906266
  33.9078298  39.5350107  32.1584968  33.7578034  38.6615262  33.2661823
  32.8072732  38.8708214  33.7476443  33.7142067  37.2895230  32.7615126
  34.3672854  36.7707412  31.6684931  35.0255140  37.3554113  31.0505287
  34.1708865  35.4890729  31.4913721  33.3347638  35.1365645  32.5384211
  32.7696485  33.9093857  32.9079152  32.9927068  32.7802411  32.2402495
  32.5763006  31.9125795  32.5546620  33.5924349  32.7916979  31.4268185
  31.9761364  33.8838640  33.9998421  31.7794179  35.0315583  34.6751314
  31.1267480  34.9546521  35.5445136  32.2650521  36.2491258  34.4276020
  33.0436223  36.2322846  33.3316595  35.9784227  39.5008492  33.2840186
  36.5864644  38.7237063  32.8312194  34.9195768  38.9353324  34.2166526
  35.2721927  38.0093513  34.6538241  34.5390466  39.8849758  35.1904048
  35.3291354  40.3967655  35.3910461  36.8720894  40.3704033  33.9741058
  38.1457290  39.7880442  34.7607533  38.7197874  40.9039171  35.5446676
  39.0102971  39.0544762  33.8056759  37.5378845  38.7349096  35.7825646
  37.4254878  39.0318987  37.1681881  37.1129550  40.0667255  37.3075363
  38.3889367  38.8813853  37.6491754  36.4124843  38.1128405  37.8052415
  35.9034671  38.6614840  38.5972900  35.5245832  37.6293207  36.7650981
  35.1283413  36.3007872  37.0432962  34.0363356  36.3146225  37.0638438
  35.5548478  35.3869621  35.9683548  36.3982473  35.7825614  34.9621007
  36.8433135  36.7763961  34.9833069  36.7322781  34.9428429  33.9696848
  37.3882515  35.2572520  33.1574116  36.1951147  33.6229266  34.0151859
  36.4833694  32.7371601  33.0607981  36.0808356  31.8115030  33.0924580
  37.0948387  32.9945807  32.2951370  35.3869299  33.2255863  34.9979265
  35.0457514  34.0827573  35.9814925  34.2866301  33.7449552  36.9056331
  36.9589458  36.8352310  38.4201160  37.7948312  36.4341647  37.8477564
  35.7309643  35.9343032  38.3997618  36.0344133  34.8856255  38.4341106
  34.8158945  36.2669868  39.4233759  35.2624800  36.8838798  40.0068015
  37.4209155  37.0605920  39.7482792  38.9177864  36.6620603  40.1716041
  39.2269096  37.3240184  41.4590000  39.8019098  36.9093330  39.0067315
  38.8455957  35.0943406  40.4400130  38.1394982  34.5798508  41.5667959
  37.2129924  35.1409992  41.7062182  38.7490900  34.6820843  42.4654555
  37.8089346  33.1184541  41.3631509  37.2153572  32.7923973  42.2187839
  37.1302408  32.9462236  40.0891523  37.4446036  31.6727030  39.5507154
  36.5034765  31.1305629  39.4622672  37.9971886  31.8440582  38.1965525
  38.4937996  33.0571018  37.7686344  38.4754842  33.9086910  38.4459632
  39.0055351  33.2312232  36.5462541  39.3928162  34.2093851  36.2532753
  39.0528340  32.1395276  35.6250096  39.5009377  32.1739146  34.4776711
  38.5411109  30.9583474  36.1141842  38.5619366  30.1697491  35.4874106
  38.0082767  30.7389965  37.3607956  37.6010226  29.6414678  37.7028727
  38.9984135  32.1751606  41.2701642  39.8436567  32.6325077  40.7576436
  38.4067125  30.9867568  40.5214209  39.1902470  30.4488103  39.9876258
  37.6697405  30.1483641  41.3931457  37.6987987  29.2569409  41.0298342
  39.4535087  31.7937983  42.5662707  40.9502793  31.2626839  42.7986118
  41.4101609  31.7699581  44.1157028  41.7491753  31.5557444  41.5846193
  40.8021841  29.6807153  42.9098282  41.9018470  28.8761648  43.3292100
  42.4978911  29.4216603  44.0626539  42.5323199  28.6395554  42.4742948
  41.4089556  27.5903493  43.9499398  42.2866864  27.0205506  44.2553446
  40.5206373  27.9258745  45.0499823  39.3161543  27.1996568  44.9341650
  39.4111591  26.3115368  45.5564366  38.2170132  28.0290090  45.4492743
  38.0624528  29.3357778  45.0343678  38.7600119  29.7444990  44.3040999
  37.0697353  30.1188919  45.4726784  36.9832369  31.1474510  45.1157452
  36.1167772  29.6072830  46.4085856  35.1675435  30.2278993  46.8895178
  36.3277451  28.2972505  46.7795200  35.6701281  27.9043717  47.4363397
  37.3300772  27.4641399  46.3522507  37.4079791  26.3066699  46.7319671
  40.6091817  26.6868289  43.0120615  40.7514983  26.9734565  41.9711558
  39.1601757  26.8446908  43.4596631  38.6825596  27.6582966  42.9085058
  38.4437967  25.6273554  43.3547982  38.2013040  25.5203192  42.4288217
  41.0345174  25.3301063  43.0985729  42.0059122  24.7223147  41.9718029
  42.2092300  23.2832579  42.2628362  43.1880512  25.6115161  41.8755469
  41.1831956  24.8567480  40.6158243  40.5430111  23.7361412  40.0076226
  39.6036910  23.5235372  40.5183144  41.1837669  22.8581720  40.0709328
  40.2576565  24.0347173  38.5518427  39.4533186  23.3725529  38.2327176
  39.9392578  25.4507268  38.4154259  40.7577150  26.0223112  37.4150094
  40.2095073  25.9431714  36.4776241  41.0010277  27.4348255  37.7365688
  41.2329757  27.7978360  39.0305465  41.1476511  27.0392968  39.8047364
  41.5221439  29.0578176  39.3607118  41.7326812  29.3423035  40.3855995
  41.5702788  30.0147582  38.3175260  41.8341239  31.2868325  38.6121032
  41.8581871  31.9752112  37.8871123  41.9969732  31.5586805  39.5764588
  41.3408271  29.6830470  37.0429164  41.0510942  28.3956696  36.7199730
  40.8409544  28.0519744  35.5450050  41.4237016  23.7984996  37.5940671
  42.1314203  23.0689890  37.9819402  42.0305021  25.1844786  37.4245201
  42.6647411  25.4373269  38.2779173  42.6884325  25.3122515  36.1802341
  42.2791698  24.6708367  35.5931088  40.9798524  23.3099694  36.3328565
  41.1168723  21.7571316  35.9529327  42.2107007  21.1635702  36.7605676
  41.1886261  21.6723997  34.4732878  39.7403743  21.1193512  36.4337314
  38.5031864  21.5035166  35.8396835  38.3408785  20.9350080  34.9242169
  38.5206908  22.5664238  35.6015174  37.3710713  21.2298948  36.7997760
  37.1417057  20.1684437  36.7495470  37.7457855  21.6670462  38.1273685
  36.5622051  21.9497147  38.8501147  36.4775496  21.1945656  39.6323705
  36.7334139  23.2205362  39.5402092  36.7473073  23.3701434  40.9003101
  36.5754249  22.5407994  41.5673767  36.9371727  24.5997698  41.2861845
  37.0510251  25.3120836  40.0995975  37.2660190  26.6940290  39.8845288
  37.4064758  27.5873886  40.7314795  37.3199169  27.0150738  38.5338626
  37.5080371  27.9837015  38.3015803  37.1798776  26.1039081  37.5123617
  37.2362891  26.5906984  36.2615508  37.1225066  25.9673151  35.4722391
  37.3899977  27.5743372  36.1042918  36.9800930  24.8060170  37.6972881
  36.9258452  24.4791917  39.0081365  36.0736888  21.9772684  36.5286869
  36.2468407  22.9944868  36.1774219  35.3773660  21.9210444  37.8839494
  34.7296312  22.7874837  38.0309993  34.6715773  20.7070139  38.0434932
  34.5919047  20.3215034  37.1698485  35.3041875  21.3326906  35.5243457
  34.3761392  22.2192044  34.5647080  33.3571326  21.3299020  33.9606378
  35.2740463  22.9955935  33.6802778  33.6504575  23.2344885  35.5515284
  32.4202717  22.9033248  36.1863886  32.4955546  21.9233730  36.6539994
  31.6392986  22.8819881  35.4298598  32.0293723  23.9385027  37.2200183
  31.6129956  23.4138628  38.0743680  33.1958237  24.7389284  37.5566245
  32.8302475  26.1048374  37.6720573  33.2927846  26.4927086  38.5823783
  33.3700664  26.8305277  36.5277029  33.6724466  26.3022661  35.3026201
  33.4760661  25.2713976  35.0543061  34.1459925  27.1815381  34.4611049
  34.1449637  28.3719004  35.1778550  34.5482839  29.6824896  34.7926761
  35.0148209  30.0571158  33.7066114  34.3806396  30.6037022  35.8228312
  34.6284315  31.5701917  35.6298900  33.8848646  30.2931895  37.0679858
  33.7949687  31.3033829  37.9461851  33.4407964  31.1333881  38.8754309
  34.0770347  32.2399724  37.6776709  33.5035670  29.0795094  37.4406103
  33.6600543  28.1726868  36.4528161  30.9897369  24.9701995  36.7947842
  31.0565758  25.2328472  35.7400915  31.3053023  26.1294987  37.7315302
  30.9023345  27.0644502  37.3405129  30.8788649  25.8465360  39.0481221
  30.5802993  24.9341741  39.0447415  29.6755247  24.4694142  37.0240201
  28.4220557  25.0362243  36.1968588  27.2305045  24.2449153  36.5856323
  28.8194045  25.0978944  34.7707523  28.2357200  26.5237672  36.7331621
  27.7615212  26.7859807  38.0488579  28.4198391  26.3159269  38.7783487
  26.7559171  26.3831133  38.1664603  27.7236459  28.2748979  38.2979059
  27.3404031  28.4278005  39.3079612  29.0444794  28.8429862  38.0850856
  28.9188930  30.1427683  37.5319811  29.4049532  30.8419408  38.2164058
  29.6518216  30.1980864  36.2557642  29.9041564  29.0610009  35.5138769
  29.5048531  28.1092308  35.8463518  30.5885856  29.0879597  34.3666700
  30.7739807  28.1617470  33.8222688  31.0842516  30.3236609  33.8601279
  31.7105573  30.4735837  32.8078920  30.7945916  31.4206506  34.6404359
  31.0824041  32.3162060  34.2666973  30.1004551  31.4347681  35.8272220
  29.8825353  32.4678890  36.4366291  26.8178310  29.0609813  37.3659883
  26.7744715  28.6263880  36.3682541  27.4292751  30.4558257  37.3899506
  27.2223470  30.9683393  36.4506947  26.9820272  31.1902787  38.5131145
  26.0734061  30.9215334  38.6665995  25.4822116  29.0775503  37.8537745
  24.2983281  29.6006274  36.9075573  23.0272518  29.4930890  37.6608478
  24.4382520  28.9188069  35.5982033  24.6310171  31.1423512  36.6959096
  23.8818307  32.1596045  37.3514677  24.0017039  32.0783432  38.4328358
  22.8278212  32.0518515  37.1010954  24.3490443  33.5181414  36.8940971
  24.1446848  34.2292584  37.6971007  25.7514749  33.4377634  36.5188350
  25.9944432  34.2760161  35.4016346  26.7764356  34.9846575  35.6754323
  26.5007064  33.4695213  34.2939357  26.2879534  32.1329029  34.0538622
  25.6715978  31.5077571  34.6770583  26.8658544  31.7044680  32.9648121
  27.4936762  32.8275338  32.4470400  28.2767853  32.9816953  31.2716590
  28.5857316  32.1178591  30.4384980  28.7233980  34.2901596  31.1151245
  29.3028536  34.4997511  30.3067610  28.4427029  35.3188809  31.9885940
  28.9469406  36.5207274  31.6783129  28.7706395  37.3113586  32.2816712
  29.5049733  36.6402444  30.8373050  27.7161154  35.1860644  33.0883264
  27.2755196  33.9248799  33.2543690  23.6530290  34.0488630  35.6514072
  23.3693274  33.2486669  34.9674886  24.6904313  34.9979580  35.0678935
  24.5557553  35.0860989  33.9894490  24.6737004  36.2540902  35.7190024
  24.1964933  36.8555774  35.1426556  22.4569053  34.7363734  35.9904362
  21.2934036  34.9149222  34.9001986  20.1722003  35.6326533  35.5498442
  21.0467590  33.5912763  34.2862948  21.9302908  35.8635098  33.7939571
  21.8653007  37.2823088  33.8914854  22.1796279  37.6022250  34.8858058
  20.8440712  37.6194902  33.7191831  22.7684973  37.9072664  32.8559044
  23.0116335  38.9147899  33.1954484  23.9320133  37.0625399  32.6628952
  24.3980044  37.1872813  31.3322834  25.3733644  37.6764770  31.3872056
  24.6145000  35.8445060  30.7639999  24.0406076  34.7316041  31.3167909
  23.3321708  34.8417184  32.1355034  24.2756932  33.5072562  30.8198051
  23.8249162  32.6215182  31.2667842  25.1347306  33.4103871  29.6864785
  25.4238008  32.2170453  29.1620648  26.0317073  32.1494638  28.3571230
  25.0343452  31.3755832  29.5714629  25.6906653  34.4882682  29.1316714
  25.4523296  35.7171614  29.6500762  25.9595497  36.7370419  29.1612526
  22.1684946  38.0405601  31.4659373  21.4625628  37.2402495  31.2528730
  23.3855343  38.0254449  30.5463875  23.1390497  37.5463930  29.5975779
  23.8926640  39.3344978  30.3569387  23.2903146  39.7734479  29.7500613
  21.4469770  39.2614587  31.3449132  20.4338845  39.4897059  30.1225009
  19.4585930  40.5331323  30.5259569  19.9425756  38.1694471  29.6727705
  21.3701796  40.0836121  28.9827936  20.8873690  41.0646744  28.0704627
  21.0838609  42.0632536  28.4620191  19.8136673  40.9446787  27.9328704
  21.5773475  40.9039341  26.7356278  21.8552767  41.8973609  26.3821994
  22.7077623  40.0073399  26.8952091  22.9201260  39.2848678  25.6973536
  23.8813421  39.6102647  25.2951391  23.0256094  37.8491917  26.0104547
  22.2781383  37.2872602  27.0099760  21.6074436  37.9111012  27.5976163
  22.3519499  35.9753266  27.2775395  21.7676077  35.5296496  28.0872191
  23.2346765  35.1884862  26.4819529  23.3312193  33.8715803  26.6820288
  23.9654103  33.3178359  26.1205221  22.7763474  33.4279788  27.3990036
  23.9672579  35.7279778  25.5063637  23.8843653  37.0530007  25.2485575
  24.5535485  37.5793214  24.3472394  20.7340988  40.2673515  25.6387048
  19.9930863  39.5740053  26.0337334  21.7635630  39.5956576  24.7401505
  21.3531181  38.6733021  24.3241392  22.1952553  40.4847776  23.7333257
  23.1495653  40.4063643  23.6772031  20.0195560  41.2493336  24.8941069
  20.4578953  41.3112148  24.0341892  13.9941770  23.6639153  20.6711233
   4.1417269  33.5374933  28.4662400  35.6134214  62.6737325  37.1984849
  51.4232469  30.4043690  31.0382481  41.1328261   2.0968312  11.9607017
  64.1238945  47.1079682  36.1182934  31.0535034   5.2617884  15.4905560
  20.2705737  19.9507211  16.5045214  29.0165637  34.7867762  10.6483515
  53.5138729  23.5897875  60.1692430  24.7001675   0.7424078  49.7817127
  29.7594800  60.4805962  32.7137513  34.6156798  37.7380450  42.6620383
  25.1775711   0.9054738  27.4120383  61.3639742  16.6068775  47.2585311
  33.4305927  15.4731818  44.6850765  40.2777693  31.8517008  65.6084241
   9.3374440   9.2000348  30.8692585  32.6211692  53.4328715  19.6370454
  29.7312220  47.2210609  51.0763203  64.2290807  37.8512665  42.9475690
  53.5006536  34.2855410  37.2920440  52.1713984  14.0594096   8.5420943
  39.4411521  24.0426297  31.6554172  26.3968040  13.1690666  10.2897197
  34.1070874  12.3160928  35.0026924  39.7026020  23.9981456  62.0183674
  22.2562766  57.1222679  56.7933316  30.3650052  27.4793861  -0.2435642
  55.1093437  23.1377776  31.4096072  28.6798807   8.8111709  21.8667768
   5.6098281  41.5074770  38.8020205  24.0420043  37.4798913  53.2774752
  55.1304072  48.0358757  31.8342685  30.5983510  10.6703847  21.2693317
   9.6695751  11.9595381  27.7227613  41.2043803  65.8023658  39.5828441
   7.5036148  57.2637153  44.9536939  29.2703779  36.2893879   5.9918709
  37.2461987  24.6622685  19.8367276  28.4379769  30.4880152  65.0266237
  27.7867748  31.0734232  64.6400250  29.2324131  31.0186347  65.0861274
  24.7001674  23.7361955  63.0571821  24.9527194  23.2143476  62.2955284
  23.7626233  23.5728101  63.1598504  29.9155034  28.1770584  65.5635221
  29.2800867  28.2505210  66.2756125  29.5852440  28.7664183  64.8854300
  24.1431103  35.3551407  68.5941032  24.0655133  36.3059232  68.6729512
  23.5392747  35.0097280  69.2515958  32.0809277  23.0569239  65.7731234
  32.9927133  23.2896625  65.5978932  31.5718924  23.6406283  65.2106313
  26.4169472  30.7133560  67.3146571  26.2815147  31.5585096  67.7431419
  26.9579285  30.9152838  66.5512505  29.7312218  24.2272733  64.3517900
  29.2158842  24.9977338  64.5906287  29.4589527  23.5537869  64.9750961
  34.7046492  26.9805088  66.2871073  33.9275935  26.6416247  65.8426235
  35.3837973  26.9857711  65.6126038  26.1097554  26.0770259  60.8305608
  25.2024615  25.8459512  61.0296757  26.6068586  25.2807878  61.0179590
  29.0165632  34.7867766  63.7502294  28.3427331  35.0899463  64.3587252
  29.4031454  35.5896846  63.4007751  27.2885787  26.1782854  65.3529598
  26.3797006  25.8941886  65.4502068  27.3180871  26.5981932  64.4932905
  32.5205054  29.7889443  69.1220766  32.0667381  28.9480353  69.1785956
  31.8899021  30.4250841  69.4595546  30.9637994  31.6265940  70.0570584
  31.2560968  32.1870997  69.3382949  31.4736614  31.9194501  70.8123743
  26.9861875  27.7191597  62.6917677  26.5481305  27.0027456  62.2323314
  27.7272316  27.9467712  62.1302768  35.1034990  25.9948794  68.7493995
  34.9652888  26.1850390  67.8215184  34.7471208  26.7568177  69.2062046
  27.2156848  34.9547438  65.9649373  27.3908603  34.4835482  66.7794996
  26.5289636  35.5813205  66.1930634  31.1073102  26.5775979  62.2849734
  30.4902273  25.8522807  62.1882787  30.6389591  27.3385339  61.9416809
  26.0835574  33.1487694  68.6533559  25.3003096  33.6909374  68.7471784
  26.7828320  33.6661673  69.0527800  31.9310788  29.9015151  66.4042374
  32.2070632  29.7871745  67.3136248  31.0615286  29.5032636  66.3654547
  28.5664852  34.1501502  70.0475188  28.7487246  33.3323158  70.5102940
  29.3897838  34.3669194  69.6100078  28.9007017  33.0769687  67.3090236
  29.4294784  32.5662141  66.6960398  29.1635237  32.7612217  68.1735769
  31.9947201  33.0486485  67.9245219  32.1684078  32.4832908  67.1719072
  32.4876092  33.8487380  67.7424709  37.8486592  25.8122908  69.5435519
  38.2917738  25.0630233  69.1454642  36.9713102  25.8033044  69.1609251
  32.9822373  32.3653249  65.0242117  33.6773278  32.9859942  65.2429432
  33.3245523  31.5148601  65.2994495  34.8813796  29.8152955  66.5529448
  35.4065120  30.1540228  65.8278768  34.7936149  28.8799970  66.3692583
  23.5741836  29.9766871  66.4605464  23.7229956  30.6602335  65.8072136
  24.3808280  29.9571961  66.9754919  27.0737242  32.4715001  63.9317211
  26.5011209  33.0905188  63.4787683  27.6470035  33.0214363  64.4657133
  30.2934501  32.7552151  65.0625793  31.2265175  32.6897713  65.2658669
  30.2057714  33.5908418  64.6040326  32.9222518  32.0718022  62.0229741
  32.8436150  31.7377885  62.9165499  33.7432185  32.5639790  62.0221213
  27.4584040  23.8075814  61.2733263  28.4043145  23.6782022  61.3421682
  27.0798285  23.0690476  61.7502692  25.6426957  21.7325790  61.2088149
  24.7358413  21.4358903  61.2850862  25.9202938  21.4355608  60.3422435
  30.4926470  29.3886017  61.6439719  31.1962320  29.5936020  62.2597375
  29.7689119  29.9562779  61.9088803  32.4013167  29.8268546  63.6938179
  33.2358771  29.3949745  63.5115654  32.2397510  29.6550560  64.6215074
  32.0559059  26.3300660  65.0594519  32.0007863  26.1644931  64.1182963
  31.4305115  27.0376692  65.2156708  35.5395428  39.0653873  63.0571821
  35.7920949  38.5435394  62.2955284  34.6019987  38.9020018  63.1598504
  35.2591717  40.9681979  65.2596196  35.1427975  40.2926882  65.9277280
  35.3693977  40.4814353  64.4428349  37.2428745  35.4582026  63.9604233
  37.4103147  36.3262262  64.3274705  37.0525914  35.6209307  63.0365523
  37.2217966  37.9139683  64.9450900  37.1017591  38.3596734  65.7836381
  36.5270554  38.2625001  64.3864438  40.5705973  39.5564651  64.3517900
  40.0552596  40.3269255  64.5906287  40.2983281  38.8829787  64.9750961
  33.8627023  36.2806093  64.2073132  33.0264335  36.6180780  64.5282407
  33.7231792  36.1455073  63.2700269  35.8380103  31.1242881  68.9152316
  35.1844516  30.8091899  68.2908931  35.7960577  30.5018622  69.6412139
  36.9491308  41.4062176  60.8305608  36.0418370  41.1751430  61.0296757
  37.4462340  40.6099796  61.0179590  28.6967712  39.2280285  69.3344800
  28.4992112  38.6349646  68.6095867  28.1414376  38.9232496  70.0520739
  37.8255629  43.0483515  62.6917677  37.3875059  42.3319374  62.2323314
  38.5666070  43.2759630  62.1302768  31.1913938  38.7544319  67.0185752
  30.2611526  38.6928775  67.2355715  31.2871410  38.2320272  66.2222394
  31.1099487  35.2799132  69.6063994  31.3706304  36.1944465  69.4973155
  31.9316659  34.8123575  69.7560607  41.9466857  41.9067897  62.2849734
  41.3296028  41.1814725  62.1882787  41.4783345  42.6677257  61.9416809
  33.7365403  36.1253321  61.4071039  32.8594869  36.0042122  61.0433285
  34.2123156  35.3339399  61.1549927  28.4644097  37.7195176  66.8483944
  28.7597538  36.8105855  66.7950998  27.5632132  37.6982916  66.5264947
  30.1931938  35.4009274  66.9723269  29.8644644  34.5206653  66.7898375
  30.5471309  35.3456943  67.8599659  33.3073761  35.6882244  67.3398747
  33.6469834  36.2168165  66.6177355  33.7545882  36.0262650  68.1157314
  35.2941909  34.1856865  65.5392040  36.0150271  34.5638118  65.0355757
  34.6707213  34.9045742  65.6427018  39.4373031  34.8902014  66.4750372
  39.6536646  35.7726652  66.1739200  38.9567099  34.4988228  65.7456014
  35.4405532  33.7204656  68.3689576  35.5621443  32.7921302  68.5680464
  35.1507574  33.7343342  67.4567892  31.4383871  37.0652324  64.9652694
  30.7453116  37.1396679  64.3092730  31.1935623  36.3012667  65.4874211
  38.2977795  39.1367732  61.2733263  39.2436899  39.0073940  61.3421682
  37.9192040  38.3982393  61.7502692  36.4820712  37.0617708  61.2088149
  35.5752167  36.7650821  61.2850862  36.7596693  36.7647526  60.3422435
  38.0982777  31.6054598  67.3632390  37.2883506  31.2601683  67.7387636
  38.7867194  31.2962141  67.9520002  40.0273326  30.6832644  68.9856687
  40.5804364  31.1028098  69.6446710  40.2643412  29.7568393  69.0279643
  35.2519496  33.9204643  61.3500128  36.1138660  34.2459541  61.6095945
  35.4369841  33.1336139  60.8373194  36.2048939  31.1600686  64.6379837
  36.1927609  32.1042526  64.7948108  37.0972361  30.9770832  64.3439298
  40.0201059  27.7543463  68.8925774  39.2533455  27.2001950  69.0382456
  40.4311764  27.8265332  69.7539925  28.4379770   7.4942274  51.7511543
  27.7867750   8.0796355  51.3645557  29.2324133   8.0248469  51.8106581
  29.9155035   5.1832706  52.2880527  29.2800868   5.2567333  53.0001432
  29.5852441   5.7726305  51.6099607  24.1431104  12.3613530  55.3186338
  24.0655134  13.3121355  55.3974819  23.5392748  12.0159402  55.9761264
  32.0809278   0.0631361  52.4976541  32.9927135   0.2958748  52.3224239
  31.5718926   0.6468405  51.9351620  26.4169473   7.7195683  54.0391878
  26.2815148   8.5647218  54.4676726  26.9579286   7.9214960  53.2757812
  29.7312220   1.2334856  51.0763206  29.2158843   2.0039460  51.3151594
  29.4589528   0.5599992  51.6996268  34.7046494   3.9867210  53.0116380
  33.9275937   3.6478370  52.5671542  35.3837975   3.9919833  52.3371345
  26.1097555   3.0832381  47.5550915  25.2024617   2.8521635  47.7542064
  26.6068587   2.2870001  47.7424896  29.0165634  11.7929889  50.4747601
  28.3427332  12.0961585  51.0832559  29.4031456  12.5958969  50.1253058
  27.2885788   3.1844976  52.0774905  26.3797007   2.9004009  52.1747375
  27.3180872   3.6044055  51.2178212  32.5205056   6.7951566  55.8466072
  32.0667383   5.9542476  55.9031263  31.8899022   7.4312964  56.1840852
  30.9637995   8.6328062  56.7815890  31.2560969   9.1933120  56.0628256
  31.4736615   8.9256623  57.5369050  26.9861876   4.7253720  49.4162983
  26.5481306   4.0089579  48.9568621  27.7272317   4.9529835  48.8548075
  35.1034991   3.0010917  55.4739302  34.9652889   3.1912513  54.5460491
  34.7471210   3.7630300  55.9307353  27.2156849  11.9609561  52.6894680
  27.3908605  11.4897604  53.5040303  26.5289637  12.5875327  52.9175941
  31.1073104   3.5838102  49.0095041  30.4902274   2.8584930  48.9128094
  30.6389592   4.3447462  48.6662115  26.0835576  10.1549816  55.3778866
  25.3003097  10.6971496  55.4717090  26.7828321  10.6723796  55.7773107
  31.9310789   6.9077273  53.1287681  32.2070633   6.7933868  54.0381555
  31.0615288   6.5094758  53.0899854  28.5664853  11.1563624  56.7720494
  28.7487247  10.3385280  57.2348247  29.3897839  11.3731317  56.3345384
  28.9007018  10.0831809  54.0335543  29.4294785   9.5724264  53.4205705
  29.1635238   9.7674340  54.8981076  31.9947202  10.0548608  54.6490526
  32.1684079   9.4895030  53.8964378  32.4876093  10.8549503  54.4670016
  37.8486593   2.8185031  56.2680826  38.2917739   2.0692356  55.8699949
  36.9713103   2.8095167  55.8854557  32.9822374   9.3715372  51.7487424
  33.6773279   9.9922065  51.9674739  33.3245525   8.5210723  52.0239802
  34.8813798   6.8215078  53.2774755  35.4065122   7.1602350  52.5524075
  34.7936150   5.8862093  53.0937889  23.5741837   6.9828993  53.1850770
  23.7229958   7.6664458  52.5317443  24.3808281   6.9634083  53.7000226
  27.0737243   9.4777124  50.6562518  26.5011210  10.0967311  50.2032989
  27.6470037  10.0276485  51.1902440  30.2934503   9.7614274  51.7871100
  31.2265176   9.6959836  51.9903975  30.2057715  10.5970541  51.3285633
  32.9222519   9.0780144  48.7475047  32.8436151   8.7440008  49.6410805
  33.7432186   9.5701912  48.7466520  27.4584041   0.8137936  47.9978570
  28.4043146   0.6844145  48.0666988  27.0798286   0.0752598  48.4747998
  25.6426959  -1.2612087  47.9333455  24.7358414  -1.5578974  48.0096169
  25.9202940  -1.5582269  47.0667742  30.4926471   6.3948140  48.3685026
  31.1962321   6.5998142  48.9842681  29.7689120   6.9624901  48.6334109
  32.4013168   6.8330669  50.4183486  33.2358772   6.4011867  50.2360961
  32.2397511   6.6612682  51.3460380  32.0559061   3.3362782  51.7839825
  32.0007864   3.1707054  50.8428269  31.4305116   4.0438815  51.9402015
  41.0297444  17.3500320  60.5138663  41.6675854  17.2307067  59.8102003
  40.9118286  18.2981164  60.5726615  37.8387150  17.3027748  60.4500187
  37.5005661  17.1868813  59.5620722  38.7076918  16.9018913  60.4301193
  33.6973966  19.1563224  56.4397078  33.1338831  19.0653161  55.6713366
  33.5826361  18.3363129  56.9199571  31.2438397  20.6514416  59.2781299
  32.0359689  20.3105241  58.8627598  31.4835048  20.7609391  60.1983452
  39.2773524  22.8234192  51.7511543  38.6261504  23.4088273  51.3645557
  40.0717887  23.3540387  51.8106581  33.2029151  19.9123329  52.1498677
  33.9760027  19.3652316  52.0111553  33.5554550  20.7767579  52.3613139
  35.0414194  21.2399712  65.3565577  34.7504060  22.1445342  65.2412243
  35.6771178  21.2816239  66.0709646  35.9670401  18.6176560  61.9466936
  36.5633973  18.3932582  61.2323899  36.0245372  17.8761306  62.5492384
  35.5395429  16.0715995  49.7817127  35.7920950  15.5497517  49.0200590
  34.6019988  15.9082141  49.8843811  40.5838712  15.0751774  57.5891871
  41.3701801  14.6571197  57.2382288  40.8477416  15.9797866  57.7573519
  40.7548789  20.5124624  52.2880527  40.1194622  20.5859251  53.0001432
  40.4246196  21.1018223  51.6099607  45.9847139  15.0127007  58.4924849
  46.7172311  14.4426224  58.7262679  45.2286495  14.6248607  58.9331355
  35.2591718  17.9744101  51.9841502  35.1427976  17.2989005  52.6522587
  35.3693978  17.4876475  51.1673655  37.6023259  17.4354248  55.6888192
  37.2381466  16.9084869  56.4001113  38.4590375  17.0452718  55.5154677
  37.2428746  12.4644148  50.6849540  37.4103148  13.3324385  51.0520011
  37.0525915  12.6271430  49.7610829  40.0004079  20.9261127  62.3515370
  39.7004802  21.8286166  62.2431178  39.6555139  20.6593310  63.2036523
  33.4516561  17.3774924  58.3852075  32.5267057  17.2451138  58.5929767
  33.7000974  18.1569143  58.8822017  43.4001223  13.4443667  60.0312808
  42.4918100  13.3759076  59.7371569  43.3488819  13.9215612  60.8594633
  37.2217967  14.9201806  51.6696207  37.1017592  15.3658856  52.5081687
  36.5270555  15.2687123  51.1109745  30.8125372  17.0208197  59.2195864
  30.9417753  17.2742676  60.1335276  30.1322823  17.6135905  58.9000519
  34.9824859  27.6905447  55.3186338  34.9048889  28.6413272  55.3974819
  34.3786502  27.3451320  55.9761264  45.2662869  11.6460106  61.8090682
  44.6237250  11.9392639  61.1630476  44.7617798  11.5313026  62.6143878
  42.9203033  15.3923279  52.4976541  43.8320889  15.6250666  52.3224239
  42.4112680  15.9760323  51.9351620  41.2043801  19.8147907  66.1337834
  41.6127157  19.3730317  65.3892466  40.4821062  19.2400534  66.3872026
  41.5272615  20.3749097  59.8890122  40.8981478  20.5394811  59.1866190
  41.1398277  20.7890707  60.6601086  45.4061847  21.3103535  57.2434486
  44.7212885  21.6902436  56.6931520  45.4905696  21.9198862  57.9766434
  42.6612779  18.9563494  63.8429830  42.8729674  19.5995254  63.1664211
  42.6142527  18.1225811  63.3751760  40.2639008  11.5681315  60.7466402
  39.4023487  11.8662568  61.0383139  40.2901442  11.7851714  59.8147435
  37.0800577  20.1123505  57.1540208  37.5438923  20.3911208  56.3644830
  36.8157375  19.2106950  56.9713298  33.9724658  19.6594987  60.0919971
  34.5426015  20.0882255  59.4537455  34.5632770  19.3777572  60.7904156
  36.0169463  16.2346658  53.9629773  36.7193507  16.6867701  54.4303699
  35.6850092  15.5930477  54.5909666  29.7594797  14.4930210  59.2646906
  28.9693851  14.7487739  58.7887017  30.2506045  15.3078548  59.3698947
  43.7758607  21.8335450  62.0152187  44.5976050  21.4315637  61.7334869
  43.7721010  21.7303684  62.9668303  31.7109543  14.8574790  56.2230383
  30.9140706  14.9693484  56.7413879  31.4835135  15.1961442  55.3571273
  37.5415210  21.3819493  64.1712898  37.6059643  21.8439900  65.0071069
  36.8326134  20.7516858  64.2995207  51.8664600  18.1774198  58.3637159
  51.1128308  17.6081596  58.2081163  52.0012141  18.1436863  59.3107793
  37.2563228  23.0487600  54.0391878  37.1208903  23.8939136  54.4676726
  37.7973040  23.2506878  53.2757812  30.7092625  20.5663038  54.6119803
  31.2217146  21.3606289  54.7625368  31.3615338  19.8689329  54.5453404
  32.5187510  23.6828795  56.6942556  32.6954138  24.6046759  56.5063540
  33.3144343  23.3687214  57.1236936  38.8831704  23.6711167  68.1692220
  38.4395558  22.8847545  67.8513124  39.5448918  23.8590317  67.5036111
  33.6418825  25.2006968  62.6952899  34.1926250  25.0724032  61.9229892
  32.8030301  25.5001857  62.3447791  40.9812942  23.9513967  66.1973621
  40.9631418  24.7722848  65.7053890  41.9032862  23.8268042  66.4223762
  28.6741542  18.8951693  55.3879374  29.5116764  19.3048701  55.1713081
  28.8519810  17.9551135  55.3579567  40.5705974  16.5626773  51.0763206
  40.0552598  17.3331378  51.3151594  40.2983283  15.8891910  51.6996268
  38.1553085  11.4076474  56.1348445  37.2994681  11.0183325  55.9554084
  38.5680037  11.4868435  55.2748230  39.6852232   8.9422817  60.5340005
  39.1817027   8.9052953  59.7207810  39.9782839   9.8515560  60.5936661
  45.5440248  19.3159128  53.0116380  44.7669691  18.9770287  52.5671542
  46.2231729  19.3211751  52.3371345  40.3592277  14.4353865  52.9022988
  40.0542413  14.7500015  53.7533131  41.3122719  14.5135285  52.9450321
  38.8038709  20.5944089  54.5515942  38.2760071  19.8596848  54.2389179
  38.3026212  21.3718765  54.3055910  43.7831555  18.7893109  59.6682988
  43.1255230  19.4792371  59.7563117  44.5871954  19.1789541  60.0116974
  33.5357437  11.2563755  56.9122553  34.1101189  11.0338937  56.1795746
  34.1228419  11.3252450  57.6651154  42.5937014  17.1437482  57.7186930
  43.1068896  17.7767474  58.2208639  43.2438238  16.5438677  57.3530290
  33.8627024  13.2868216  50.9318438  33.0264336  13.6242903  51.2527713
  33.7231793  13.1517196  49.9945575  35.8380104   8.1305004  55.6397623
  35.1844517   7.8154021  55.0154237  35.7960579   7.5080744  56.3657446
  36.9491309  18.4124299  47.5550915  36.0418371  18.1813552  47.7542064
  37.4462341  17.6161918  47.7424896  39.8559388  27.1221806  50.4747601
  39.1821087  27.4253503  51.0832559  40.2425210  27.9250887  50.1253058
  39.0717845  14.6186937  59.9645270  38.1540406  14.8401884  59.8066958
  39.4877988  14.6933248  59.1056978  39.8552893  16.0178353  55.0947950
  40.6024711  16.5299750  54.7855073  40.1244482  15.6962406  55.9552344
  38.1279543  18.5136894  52.0774905  37.2190762  18.2295927  52.1747375
  38.1574627  18.9335972  51.2178212  43.3598810  22.1243483  55.8466072
  42.9061137  21.2834393  55.9031263  42.7292777  22.7604882  56.1840852
  42.3031730  13.0535469  57.0766740  41.5654486  12.5412856  57.4076982
  42.5558503  12.6135851  56.2650017  41.8031749  23.9619980  56.7815890
  42.0954724  24.5225037  56.0628256  42.3130370  24.2548541  57.5369050
  42.4043357   5.8311721  57.6708509  42.7102234   4.9709085  57.3834424
  43.1295962   6.4229342  57.4707503  28.6967713  16.2342408  56.0590107
  28.4992113  15.6411769  55.3341174  28.1414377  15.9294618  56.7766046
  36.6764437  16.1265514  58.1784700  36.7313047  15.1739351  58.1027177
  35.8655639  16.2824954  58.6625999  37.8255631  20.0545638  49.4162983
  37.3875060  19.3381496  48.9568621  38.5666071  20.2821752  48.8548075
  34.6156797  14.7442574  55.9375079  33.8024662  15.0436745  56.3440271
  35.1115791  14.3498263  56.6549561  36.7665375  24.7400331  57.8709344
  36.7241553  24.9661177  56.9417876  37.6828073  24.5063706  58.0195145
  45.9428745  18.3302835  55.4739302  45.8046644  18.5204431  54.5460491
  45.5864964  19.0922217  55.9307353  45.9698125  20.3979362  60.4850573
  46.4034632  20.3054651  61.3333627  46.6829706  20.3736862  59.8470589
  34.8831175  21.6163360  57.6671306  35.6771774  21.1213680  57.4653881
  34.1722868  21.0881223  57.3039012  31.1913939  15.7606442  53.7431059
  30.2611527  15.6990897  53.9601021  31.2871411  15.2382395  52.9467700
  31.1099488  12.2861255  56.3309301  31.3706305  13.2006588  56.2218461
  31.9316660  11.8185697  56.4805914  46.8313674  20.4403062  63.0183459
  47.0249565  21.3448873  63.2642734  46.7314293  19.9810481  63.8522044
  41.8928783  20.5909805  68.5924339  41.7414290  20.3620357  67.6754423
  41.8833463  21.5480406  68.6055684  38.6614120  18.1641718  63.5770606
  39.5906180  18.3152877  63.4039573  38.2405150  18.2525739  62.7219252
  37.4602451  22.1892382  61.3469143  37.3213537  21.8211167  62.2195082
  36.6717048  22.7040022  61.1753101  38.0550603  27.2901479  52.6894680
  38.2302359  26.8189522  53.5040303  37.3683391  27.9167245  52.9175941
  39.0107666  21.5673985  58.7357981  38.6757499  21.5274755  59.6315631
  38.5111612  20.9018701  58.2628392  41.9466858  18.9130019  49.0095041
  41.3296029  18.1876847  48.9128094  41.4783347  19.6739379  48.6662115
  43.6020990  23.6228928  66.6700821  43.5433536  22.9388148  66.0031404
  44.0040508  24.3647918  66.2181447  32.6211689  30.4390841  59.4634540
  32.8608287  31.0709366  60.1413559  31.7780885  30.0878881  59.7499899
  33.7365404  13.1315444  48.1316345  32.8594870  13.0104244  47.7678592
  34.2123157  12.3401522  47.8795234  43.6038397  21.5868512  64.9014801
  42.7165176  21.2494433  65.0241200  44.1736948  20.8551543  65.1383566
  25.2567544  17.9192603  58.2257852  25.9438584  17.6054333  57.6378868
  25.1015673  18.8233968  57.9525104  37.1339550  26.2469964  61.8676044
  37.0609722  27.0524935  62.3795349  36.6916944  26.4461930  61.0424066
  36.9229330  25.4841734  55.3778866  36.1396852  26.0263414  55.4717090
  37.6222075  26.0015714  55.7773107  40.2325980  11.2936363  58.0213071
  40.7294680  10.5406326  57.7014141  39.4612962  11.3300680  57.4556280
  48.0855738  16.9976729  59.6631363  48.0745614  17.8801444  59.2925296
  47.2173117  16.6448280  59.4685900  39.5938234  26.1456798  64.0234203
  40.3066206  26.7804263  63.9510104  39.1028263  26.2420664  63.2074205
  41.3155761  20.0508051  55.5951495  40.3812040  20.1709513  55.4256199
  41.4932429  19.1480517  55.3311504  36.8160949  13.4353746  57.7484756
  36.4458736  12.8824787  58.4365661  37.3120041  12.8311880  57.1959756
  44.7028312  15.8925370  56.1301529  45.1688764  16.7253361  56.0561831
  45.1535813  15.4270351  56.8346787  34.6450148  23.8951241  64.8439774
  35.3459607  24.5287724  64.9969168  34.1745263  24.2365973  64.0835413
  42.7704543  22.2369191  53.1287681  43.0464387  22.1225786  54.0381555
  41.9009042  21.8386676  53.0899854  42.6744975   8.2605957  60.1692430
  41.7608055   8.4910184  60.3374637  43.1038076   8.3444401  61.0206462
  42.4451433  16.4495849  62.6692324  41.7922884  16.6971756  62.0144777
  42.8231813  15.6359987  62.3354801  39.4058607  26.4855542  56.7720494
  39.5881002  25.6677198  57.2348247  40.2291593  26.7023234  56.3345384
  39.7400773  25.4123727  54.0335543  40.2688539  24.9016182  53.4205705
  40.0028992  25.0966257  54.8981076  30.2417866  23.4287596  61.7770876
  30.8271302  22.6831284  61.9098781  30.0442704  23.7391553  62.6607540
  33.0956521  26.4638844  56.7933319  32.4266896  26.9484971  56.3097359
  32.9569390  26.7108064  57.7076697  37.2361789  28.4982587  63.3915977
  37.7880097  28.6614209  64.1565062  37.5767983  29.0887025  62.7196002
  42.0872664  23.3243845  69.2464632  42.6312568  23.9373803  68.7519586
  41.5059509  23.8823423  69.7631645  28.4644098  14.7257299  53.5729251
  28.7597539  13.8167977  53.5196305  27.5632134  14.7045038  53.2510253
  40.3730177  26.4464563  60.3779659  40.2481316  25.6454303  59.8690605
  41.0309268  26.9410756  59.8893629  31.9938345  12.8013295  59.5556799
  31.2724931  13.4149263  59.4164273  32.7831601  13.3371060  59.4773445
  42.4365085  24.2473583  62.0059209  41.4895421  24.1278934  61.9337536
  42.7847858  23.3596081  62.0885471  30.1931939  12.4071396  53.6968576
  29.8644646  11.5268775  53.5143682  30.5471310  12.3519065  54.5844965
  39.4411518  24.0426299  58.2063562  39.2936481  23.1143007  58.3871132
  40.2665012  24.0646390  57.7220637  33.3073763  12.6944366  54.0644054
  33.6469835  13.2230287  53.3422662  33.7545883  13.0324772  54.8402620
  43.0445640  24.8654858  59.2928434  43.9692188  24.6597719  59.1552885
  42.8760944  24.6171259  60.2017776  35.2941910  11.1918988  52.2637346
  36.0150272  11.5700241  51.7601063  34.6707214  11.9107865  52.3672324
  39.4373033  11.8964137  53.1995679  39.6536647  12.7788775  52.8984507
  38.9567100  11.5050350  52.4701321  34.1772254  14.8549850  59.7766423
  34.0316835  15.1690153  60.6690705  33.6997458  15.4734750  59.2237322
  36.0368637  11.8452398  59.8247313  36.0230206  10.9493491  59.4879611
  36.7541065  11.8523062  60.4585599  42.8340956  25.3840525  54.6490526
  43.0077834  24.8186948  53.8964378  43.3269848  26.1841420  54.4670016
  35.4405533  10.7266778  55.0934883  35.5621444   9.7983424  55.2925771
  35.1507575  10.7405464  54.1813199  38.3096723   8.4121689  58.2301603
  38.3318420   8.4761022  57.2753582  38.7264782   7.5726197  58.4242109
  48.6880348  18.1476948  56.2680826  49.1311494  17.3984273  55.8699949
  47.8106858  18.1387085  55.8854557  43.8216129  24.7007290  51.7487424
  44.5167034  25.3213982  51.9674739  44.1639279  23.8502641  52.0239802
  45.7207552  22.1506995  53.2774755  46.2458876  22.4894268  52.5524075
  45.6329905  21.2154011  53.0937889  37.3827601  26.0641069  65.4064631
  37.6914727  25.8190216  66.2787331  38.1803083  26.2687707  64.9183502
  37.4048213  28.2178979  57.6370008  36.9653203  27.7255357  58.3302865
  38.1556330  27.6751946  57.3962083  29.8840552  24.4090519  57.6394636
  30.7098572  24.1094291  57.2593280  29.5334604  23.6398142  58.0884425
  34.8522085  23.7616988  59.7092310  34.2302094  23.0987693  59.4094538
  35.5226952  23.7878120  59.0265957  28.0849157  22.3276846  58.5983570
  27.2481065  21.8999020  58.4167571  28.0572802  22.5209289  59.5354361
  45.4101458  22.7839899  68.5825953  44.6197002  22.7664038  68.0430452
  45.1734813  23.3228193  69.3374989  45.5299333  19.6332365  65.8958681
  45.5797338  19.4682373  66.8374204  45.4213256  18.7659624  65.5056562
  34.4135592  22.3120911  53.1850770  34.5623712  22.9956375  52.5317443
  35.2202035  22.2926001  53.7000226  47.0317530  22.0529307  66.1400703
  46.7402338  22.4159287  66.9764164  46.4189661  21.3396315  65.9614035
  48.2313212  19.6182187  58.6603273  49.0660104  20.0571991  58.8240833
  48.3672341  19.1420840  57.8411519  45.2804718  17.1761921  64.6080761
  45.7558840  17.3689568  63.7999612  44.3570284  17.2321107  64.3624144
  32.1688225  18.3386089  54.1911839  31.9234267  17.4348419  54.3892049
  32.3384139  18.3403239  53.2491317  31.4383872  14.0714446  51.6898001
  30.7453117  14.1458801  51.0338037  31.1935624  13.3074790  52.2119518
  37.9130997  24.8069041  50.6562518  37.3404964  25.4259229  50.2032989
  38.4863791  25.3568403  51.1902440  43.9806387  14.0527681  62.8409066
  44.9323810  14.1525779  62.8621290  43.8109838  13.2605950  63.3507151
  41.1328257  25.0906192  51.7871100  42.0658930  25.0251753  51.9903975
  41.0451470  25.9262458  51.3285633  43.7616274  24.4072062  48.7475047
  43.6829905  24.0731925  49.6410805  44.5825941  24.8993830  48.7466520
  46.4594465  17.2733801  61.9551366  46.4270785  16.3349802  62.1411050
  47.0695089  17.3517838  61.2217191  38.2977796  16.1429854  47.9978570
  39.2436901  16.0136062  48.0666988  37.9192041  15.4044516  48.4747998
  46.6088953  14.0644845  62.0009649  46.0928002  13.2803301  61.8139578
  47.4928902  13.7363561  62.1656169  44.2699680   7.8085860  57.9605462
  44.0724502   7.5000948  58.8448794  44.8799386   8.5347499  58.0903392
  36.4820713  14.0679831  47.9333455  35.5752168  13.7712943  48.0096169
  36.7596694  13.7709649  47.0667742  27.3998653  15.3886194  58.3832502
  27.0801438  14.5351502  58.0906876  26.8532082  15.6034772  59.1390469
  31.1778561  18.1048635  62.1002008  31.3964571  19.0365743  62.1190042
  31.5904335  17.7456609  62.8856812  38.0982779   8.6116720  54.0877697
  37.2883507   8.2663805  54.4632943  38.7867196   8.3024264  54.6765308
  40.0273327   7.6894767  55.7101993  40.5804366   8.1090220  56.3692016
  40.2643413   6.7630515  55.7524949  35.2519498  10.9266766  48.0745435
  36.1138662  11.2521664  48.3341252  35.4369842  10.1398262  47.5618500
  27.2686913  19.0089105  60.3525623  26.5750385  18.5943058  59.8395578
  28.0159904  19.0509642  59.7559042  43.4052134   9.7995292  55.2180658
  42.8250803  10.4580096  54.8358710  43.1388067   8.9772637  54.8068075
  41.8555700   9.2000350  57.4201978  42.3555479   9.3116884  56.6116297
  42.4991308   8.8961403  58.0602786  29.1823656  18.9407359  58.2291638
  29.1594344  19.0395046  57.2773521  29.4924292  19.7872510  58.5508804
  31.8411034  20.9983514  62.3438253  32.7954287  20.9667457  62.2768184
  31.6423557  20.5374138  63.1588479  42.1877012  11.9595383  54.2737006
  41.3002867  12.2445033  54.0557201  42.6031001  11.7989146  53.4264283
  45.5391548  11.9841904  57.9891345  46.3151938  12.4738356  58.2615962
  44.8139682  12.4099958  58.4463215  47.9764107  12.6969523  59.0465286
  48.5708598  12.4565259  58.3358594  48.0490691  11.9776653  59.6738822
  30.1961263  26.5403134  59.3608451  30.0615731  25.7803535  58.7946449
  29.7793325  27.2644034  58.8937239  41.3320226  21.7240057  48.3685026
  42.0356076  21.9290060  48.9842681  40.6082874  22.2916819  48.6334109
  42.1618036  17.4749919  54.4887296  42.1053237  17.9318470  53.6494928
  42.7146378  16.7140603  54.3110139  45.9722842  13.2639650  55.3137415
  45.7159776  12.8636286  56.1445623  45.3475710  13.9783444  55.1887555
  50.2835180  16.0035724  57.8208707  49.7234738  16.0728913  58.5940269
  49.6778683  15.8276708  57.1008203  33.3530388  27.4372451  59.5726893
  33.2362773  28.3817883  59.4705583  32.5322835  27.1346012  59.9612692
  43.2406923  22.1622586  50.4183486  44.0752527  21.7303785  50.2360961
  43.0791266  21.9904600  51.3460380  42.8952815  18.6654700  51.7839825
  42.8401619  18.4998971  50.8428269  42.2698870  19.3730733  51.9402015
  36.2048941   8.1662809  51.3625144  36.1927610   9.1104649  51.5193414
  37.0972362   7.9832954  51.0684605  34.3784903  28.0900713  62.7882822
  35.2812149  28.1224323  63.1049317  34.1522273  27.1601164  62.8029157
  36.1338505  26.8431699  59.4492900  35.1834136  26.8433561  59.3357272
  36.4370991  26.0964434  58.9328935  40.0201060   4.7605585  55.6171080
  39.2533456   4.2064072  55.7627763  40.4311765   4.8327454  56.4785232
  51.8691198  32.6792238  60.5138663  52.5069608  32.5598985  59.8102003
  51.7512041  33.6273082  60.5726615  48.6780904  32.6319666  60.4500187
  48.3399416  32.5160730  59.5620722  49.5470673  32.2310831  60.4301193
  44.5367720  34.4855142  56.4397078  43.9732585  34.3945079  55.6713366
  44.4220115  33.6655047  56.9199571  42.0832152  35.9806334  59.2781299
  42.8753444  35.6397158  58.8627598  42.3228802  36.0901309  60.1983452
  50.1167279  38.1526110  51.7511543  49.4655259  38.7380190  51.3645557
  50.9111642  38.6832305  51.8106581  44.0422906  35.2415247  52.1498677
  44.8153782  34.6944234  52.0111553  44.3948305  36.1059496  52.3613139
  46.8064155  33.9468478  61.9466936  47.4027728  33.7224500  61.2323899
  46.8639127  33.2053223  62.5492384  46.3789184  31.4007913  49.7817127
  46.6314704  30.8789434  49.0200590  45.4413743  31.2374059  49.8843811
  51.4232467  30.4043691  57.5891871  52.2095556  29.9863115  57.2382288
  51.6871171  31.3089784  57.7573519  51.5942544  35.8416542  52.2880527
  50.9588377  35.9151168  53.0001432  51.2639950  36.4310141  51.6099607
  56.8240894  30.3418925  58.4924849  57.5566066  29.7718141  58.7262679
  56.0680249  29.9540525  58.9331355  46.0985472  33.3036019  51.9841502
  45.9821731  32.6280922  52.6522587  46.2087732  32.8168393  51.1673655
  48.4417013  32.7646166  55.6888192  48.0775221  32.2376787  56.4001113
  49.2984129  32.3744635  55.5154677  48.0822500  27.7936066  50.6849540
  48.2496903  28.6616302  51.0520011  47.8919669  27.9563348  49.7610829
  44.2910315  32.7066842  58.3852075  43.3660812  32.5743056  58.5929767
  44.5394728  33.4861061  58.8822017  54.2394977  28.7735585  60.0312808
  53.3311855  28.7050993  59.7371569  54.1882573  29.2507530  60.8594633
  48.0611721  30.2493723  51.6696207  47.9411346  30.6950774  52.5081687
  47.3664310  30.5979041  51.1109745  41.6519126  32.3500115  59.2195864
  41.7811507  32.6034594  60.1335276  40.9716577  32.9427823  58.9000519
  45.8218613  43.0197365  55.3186338  45.7442643  43.9705190  55.3974819
  45.2180257  42.6743238  55.9761264  56.1056624  26.9752023  61.8090682
  55.4631004  27.2684556  61.1630476  55.6011552  26.8604944  62.6143878
  53.7596787  30.7215197  52.4976541  54.6714644  30.9542583  52.3224239
  53.2506434  31.3052241  51.9351620  48.3968625  30.0812431  63.5071391
  49.2429820  30.5051845  63.6506040  48.3367263  29.4246055  64.2009954
  52.3666370  35.7041015  59.8890122  51.7375232  35.8686729  59.1866190
  51.9792032  36.1182625  60.6601086  56.2455602  36.6395453  57.2434486
  55.5606640  37.0194354  56.6931520  56.3299451  37.2490779  57.9766434
  51.5468070  27.7416799  65.1652564  51.3029002  28.4958860  64.6286840
  51.8228001  28.1202147  65.9999811  51.1032762  26.8973232  60.7466402
  50.2417241  27.1954486  61.0383139  51.1295197  27.1143631  59.8147435
  47.9194332  35.4415423  57.1540208  48.3832677  35.7203126  56.3644830
  47.6551130  34.5398868  56.9713298  44.8118413  34.9886905  60.0919971
  45.3819770  35.4174173  59.4537455  45.4026525  34.7069489  60.7904156
  46.8563218  31.5638575  53.9629773  47.5587261  32.0159619  54.4303699
  46.5243846  30.9222394  54.5909666  40.5988552  29.8222128  59.2646906
  39.8087606  30.0779657  58.7887017  41.0899799  30.6370466  59.3698947
  42.5503297  30.1866707  56.2230383  41.7534460  30.2985402  56.7413879
  42.3228889  30.5253360  55.3571273  38.8826255  30.0752619  61.6961897
  39.1334293  30.9599628  61.9619473  39.4185803  29.8957220  60.9236989
  62.7058354  33.5066116  58.3637159  61.9522063  32.9373514  58.2081163
  62.8405895  33.4728780  59.3107793  48.0956982  38.3779518  54.0391878
  47.9602657  39.2231054  54.4676726  48.6366795  38.5798796  53.2757812
  41.5486380  35.8954956  54.6119803  42.0610900  36.6898206  54.7625368
  42.2009093  35.1981247  54.5453404  43.3581264  39.0120712  56.6942556
  43.5347893  39.9338677  56.5063540  44.1538098  38.6979132  57.1236936
  47.4992283  25.8728977  68.2926490  48.2401996  26.4736130  68.2130952
  47.7310206  25.1306615  67.7344532  42.6433621  31.0585344  66.5704719
  42.5287136  30.1570601  66.8711818  41.7878139  31.3049041  66.2189536
  44.4812580  40.5298886  62.6952899  45.0320005  40.4015950  61.9229892
  43.6424056  40.8293775  62.3447791  51.4449446  21.9010080  62.5690771
  51.1013715  22.7911722  62.4929882  51.8128408  21.7111738  61.7060356
  39.5135296  34.2243610  55.3879374  40.3510518  34.6340619  55.1713081
  39.6913564  33.2843053  55.3579567  51.4099729  31.8918691  51.0763206
  50.8946352  32.6623296  51.3151594  51.1377037  31.2183827  51.6996268
  48.9946840  26.7368392  56.1348445  48.1388436  26.3475242  55.9554084
  49.4073791  26.8160353  55.2748230  50.5245986  24.2714735  60.5340005
  50.0210782  24.2344870  59.7207810  50.8176593  25.1807478  60.5936661
  46.7688872  24.3553465  59.5406186  47.6341869  24.1596273  59.1812076
  46.8366381  24.1263817  60.4675543  56.3834003  34.6451046  53.0116380
  55.6063445  34.3062205  52.5671542  57.0625484  34.6503669  52.3371345
  51.1986032  29.7645783  52.9022988  50.8936167  30.0791932  53.7533131
  52.1516474  29.8427203  52.9450321  49.6432464  35.9236006  54.5515942
  49.1153825  35.1888766  54.2389179  49.1419966  36.7010683  54.3055910
  54.6225310  34.1185027  59.6682988  53.9648984  34.8084288  59.7563117
  55.4265709  34.5081459  60.0116974  44.3751191  26.5855673  56.9122553
  44.9494943  26.3630854  56.1795746  44.9622174  26.6544367  57.6651154
  53.4330768  32.4729400  57.7186930  53.9462650  33.1059391  58.2208639
  54.0831992  31.8730595  57.3530290  44.7020778  28.6160134  50.9318438
  43.8658091  28.9534820  51.2527713  44.5625548  28.4809114  49.9945575
  46.6773859  23.4596922  55.6397623  46.0238271  23.1445939  55.0154237
  46.6354333  22.8372662  56.3657446  47.7885064  33.7416217  47.5550915
  46.8812126  33.5105470  47.7542064  48.2856096  32.9453836  47.7424896
  50.6953143  42.4513724  50.4747601  50.0214841  42.7545421  51.0832559
  51.0818965  43.2542804  50.1253058  49.9111599  29.9478855  59.9645270
  48.9934161  30.1693802  59.8066958  50.3271743  30.0225166  59.1056978
  50.6946647  31.3470271  55.0947950  51.4418466  31.8591668  54.7855073
  50.9638237  31.0254324  55.9552344  48.9673297  33.8428812  52.0774905
  48.0584516  33.5587844  52.1747375  48.9968381  34.2627890  51.2178212
  54.1992565  37.4535401  55.8466072  53.7454892  36.6126311  55.9031263
  53.5686531  38.0896799  56.1840852  53.1425484  28.3827387  57.0766740
  52.4048241  27.8704773  57.4076982  53.3952258  27.9427769  56.2650017
  52.6425504  39.2911898  56.7815890  52.9348478  39.8516955  56.0628256
  53.1524124  39.5840459  57.5369050  53.2437112  21.1603639  57.6708509
  53.5495988  20.3001003  57.3834424  53.9689716  21.7521259  57.4707503
  39.5361468  31.5634326  56.0590107  39.3385867  30.9703686  55.3341174
  38.9808132  31.2586536  56.7766046  47.5158191  31.4557432  58.1784700
  47.5706801  30.5031269  58.1027177  46.7049393  31.6116871  58.6625999
  48.6649385  35.3837555  49.4162983  48.2268815  34.6673414  48.9568621
  49.4059826  35.6113670  48.8548075  45.4550551  30.0734492  55.9375079
  44.6418417  30.3728662  56.3440271  45.9509545  29.6790181  56.6549561
  47.6059129  40.0692249  57.8709344  47.5635308  40.2953095  56.9417876
  48.5221828  39.8355623  58.0195145  51.0524763  30.5376316  64.7689973
  51.4074151  30.7647790  65.6284439  51.6996894  30.8694693  64.1467228
  56.7822500  33.6594752  55.4739302  56.6440398  33.8496348  54.5460491
  56.4258719  34.4214135  55.9307353  44.9464626  27.6452847  61.5536314
  45.5864005  27.5041607  60.8559277  44.1142156  27.3587361  61.1774916
  45.7224930  36.9455278  57.6671306  46.5165528  36.4505598  57.4653881
  45.0116622  36.4173141  57.3039012  42.0307693  31.0898360  53.7431059
  41.1005281  31.0282815  53.9601021  42.1265165  30.5674312  52.9467700
  41.9493242  27.6153172  56.3309301  42.2100060  28.5298506  56.2218461
  42.7710415  27.1477615  56.4805914  43.4218168  29.0290930  63.5008125
  44.0941221  28.8208292  62.8520774  42.5947954  28.8313016  63.0613358
  49.3243740  25.6552871  65.5173786  48.6771655  26.3542820  65.4238263
  50.0944755  26.0889014  65.8850034  49.5007874  33.4933635  63.5770606
  50.4299934  33.6444795  63.4039573  49.0798904  33.5817656  62.7219252
  48.2996206  37.5184300  61.3469143  48.1607292  37.1503084  62.2195082
  47.5110802  38.0331939  61.1753101  48.8944358  42.6193396  52.6894680
  49.0696113  42.1481440  53.5040303  48.2077146  43.2459163  52.9175941
  49.8501421  36.8965903  58.7357981  49.5151254  36.8566673  59.6315631
  49.3505367  36.2310618  58.2628392  43.8245665  32.3033533  64.2610562
  43.6865463  31.5713771  64.8622101  44.7350588  32.2142433  63.9794750
  52.7860613  34.2421937  49.0095041  52.1689783  33.5168765  48.9128094
  52.3177101  35.0031297  48.6662115  46.4527966  32.0153492  63.7494242
  47.1627584  31.3746684  63.7080861  46.4097274  32.2666387  64.6720423
  45.1656900  29.0018710  65.5689882  44.6294257  28.5509448  66.2211478
  44.5773608  29.1364619  64.8260346  44.5759159  28.4607361  48.1316345
  43.6988625  28.3396162  47.7678592  45.0516912  27.6693439  47.8795234
  36.0961299  33.2484521  58.2257852  36.7832339  32.9346251  57.6378868
  35.9409427  34.1525886  57.9525104  40.8996021  28.1374717  62.6542876
  40.8154210  27.5300387  61.9193286  40.0778727  28.6283736  62.6552372
  47.7623085  40.8133652  55.3778866  46.9790606  41.3555332  55.4717090
  48.4615830  41.3307631  55.7773107  51.0719735  26.6228281  58.0213071
  51.5688434  25.8698243  57.7014141  50.3006716  26.6592598  57.4556280
  58.9249492  32.3268647  59.6631363  58.9139368  33.2093362  59.2925296
  58.0566872  31.9740197  59.4685900  52.1549515  35.3799968  55.5951495
  51.2205794  35.5001431  55.4256199  52.3326184  34.4772435  55.3311504
  47.6554703  28.7645664  57.7484756  47.2852491  28.2116704  58.4365661
  48.1513796  28.1603797  57.1959756  55.5422067  31.2217288  56.1301529
  56.0082519  32.0545279  56.0561831  55.9929567  30.7562269  56.8346787
  53.6098298  37.5661109  53.1287681  53.8858142  37.4517703  54.0381555
  52.7402797  37.1678594  53.0899854  53.2845188  31.7787766  62.6692324
  52.6316638  32.0263674  62.0144777  53.6625568  30.9651905  62.3354801
  50.2452362  41.8147460  56.7720494  50.4274756  40.9969116  57.2348247
  51.0685348  42.0315152  56.3345384  50.5794527  40.7415645  54.0335543
  51.1082294  40.2308099  53.4205705  50.8422747  40.4258175  54.8981076
  41.0811620  38.7579514  61.7770876  41.6665057  38.0123202  61.9098781
  40.8836459  39.0683471  62.6607540  43.9350275  41.7930761  56.7933319
  43.2660651  42.2776889  56.3097359  43.7963145  42.0399982  57.7076697
  35.6729275  31.3285114  60.4975319  35.7113374  30.7948705  61.2912438
  35.1669568  30.8020320  59.8786297  43.0520037  26.1749655  63.9937862
  43.1161364  27.0364486  63.5815259  42.9887157  25.5623656  63.2610220
  42.5272310  28.2472787  67.6410896  43.1544348  27.8649865  68.2548420
  41.6700228  28.0286989  68.0066589  39.3037852  30.0549216  53.5729251
  39.5991293  29.1459895  53.5196305  38.4025888  30.0336956  53.2510253
  42.8332099  28.1305213  59.5556799  42.1118685  28.7441181  59.4164273
  43.6225355  28.6662978  59.4773445  45.6358413  25.4659640  65.8297451
  46.1592815  25.7121936  66.5923761  45.4170746  26.2979674  65.4100589
  41.0325694  27.7363314  53.6968576  40.7038400  26.8560693  53.5143682
  41.3865065  27.6810983  54.5844965  50.2805273  39.3718217  58.2063562
  50.1330235  38.4434924  58.3871132  51.1058766  39.3938308  57.7220637
  44.1467517  28.0236284  54.0644054  44.4863590  28.5522205  53.3422662
  44.5939638  28.3616690  54.8402620  46.8410958  26.4073335  63.5147122
  46.5007778  25.6081148  63.9167802  46.1349964  26.7075045  62.9423955
  47.4927430  23.4922647  61.9674445  48.3153499  23.0183125  61.8453335
  47.7365493  24.2713131  62.4673131  46.1335664  26.5210905  52.2637346
  46.8544027  26.8992158  51.7601063  45.5100968  27.2399782  52.3672324
  50.2766787  27.2256054  53.1995679  50.4930402  28.1080692  52.8984507
  49.7960854  26.8342268  52.4701321  45.0166009  30.1841768  59.7766423
  44.8710589  30.4982071  60.6690705  44.5391212  30.8026668  59.2237322
  46.8762391  27.1744316  59.8247313  46.8623960  26.2785409  59.4879611
  47.5934820  27.1814979  60.4585599  48.7288522  27.6081656  61.8700440
  48.4706300  28.5298727  61.8684771  48.1973563  27.2112090  62.5600905
  53.6734711  40.7132443  54.6490526  53.8471588  40.1478865  53.8964378
  54.1663602  41.5133338  54.4670016  39.4911671  32.7247112  62.7154085
  38.9465139  33.5006920  62.8474359  40.3691021  33.0717917  62.5573206
  46.2799287  26.0558696  55.0934883  46.4015199  25.1275342  55.2925771
  45.9901330  26.0697382  54.1813199  49.1490478  23.7413606  58.2301603
  49.1712175  23.8052939  57.2753582  49.5658537  22.9018115  58.4242109
  59.5274102  33.4768866  56.2680826  59.9705248  32.7276191  55.8699949
  58.6500612  33.4679002  55.8854557  54.6609883  40.0299207  51.7487424
  55.3560788  40.6505900  51.9674739  55.0033034  39.1794559  52.0239802
  56.5601307  37.4798913  53.2774755  57.0852631  37.8186186  52.5524075
  56.4723659  36.5445928  53.0937889  48.2441967  43.5470896  57.6370008
  47.8046958  43.0547275  58.3302865  48.9950084  43.0043864  57.3962083
  40.7234306  39.7382437  57.6394636  41.5492326  39.4386209  57.2593280
  40.3728358  38.9690059  58.0884425  45.6915839  39.0908905  59.7092310
  45.0695849  38.4279610  59.4094538  46.3620706  39.1170037  59.0265957
  38.9242911  37.6568764  58.5983570  38.0874820  37.2290938  58.4167571
  38.8966557  37.8501207  59.5354361  45.7640367  27.5690693  69.3024816
  45.8128522  28.4452816  68.9202585  46.3062881  27.0268086  68.7296459
  45.2529346  37.6412829  53.1850770  45.4017467  38.3248293  52.5317443
  46.0595790  37.6217919  53.7000226  47.9939655  28.3222066  66.0571174
  47.1242965  28.6155632  65.7853763  48.2299136  28.9062511  66.7778438
  59.0706967  34.9474104  58.6603273  59.9053858  35.3863908  58.8240833
  59.2066096  34.4712757  57.8411519  43.0081979  33.6678006  54.1911839
  42.7628021  32.7640336  54.3892049  43.1777894  33.6695157  53.2491317
  50.6978689  24.5401683  63.5736595  51.2160633  25.2762710  63.2483083
  50.3433822  24.8465676  64.4083354  42.2777627  29.4006364  51.6898001
  41.5846872  29.4750719  51.0338037  42.0329379  28.6366707  52.2119518
  50.9491283  20.9601965  59.0937491  51.2293037  20.2925154  59.7197918
  51.7341890  21.1531061  58.5812155  48.7524752  40.1360959  50.6562518
  48.1798719  40.7551146  50.2032989  49.3257546  40.6860321  51.1902440
  54.8200142  29.3819599  62.8409066  55.7717565  29.4817697  62.8621290
  54.6503592  28.5897868  63.3507151  52.8414521  26.4675182  63.0268467
  52.2464453  26.7480195  62.3314956  52.5564218  26.9569083  63.7985208
  51.9722012  40.4198109  51.7871100  52.9052685  40.3543671  51.9903975
  51.8845224  41.2554376  51.3285633  54.6010028  39.7363980  48.7475047
  54.5223660  39.4023843  49.6410805  55.4219695  40.2285747  48.7466520
  57.2988219  32.6025719  61.9551366  57.2664540  31.6641720  62.1411050
  57.9088843  32.6809756  61.2217191  49.1371550  31.4721772  47.9978570
  50.0830655  31.3427980  48.0666988  48.7585795  30.7336434  48.4747998
  57.4482708  29.3936762  62.0009649  56.9321757  28.6095219  61.8139578
  58.3322656  29.0655479  62.1656169  55.1093435  23.1377778  57.9605462
  54.9118256  22.8292866  58.8448794  55.7193140  23.8639417  58.0903392
  47.3214467  29.3971748  47.9333455  46.4145923  29.1004861  48.0096169
  47.5990448  29.1001566  47.0667742  38.2392408  30.7178112  58.3832502
  37.9195192  29.8643420  58.0906876  37.6925836  30.9326690  59.1390469
  42.0172315  33.4340553  62.1002008  42.2358325  34.3657660  62.1190042
  42.4298089  33.0748527  62.8856812  48.9376533  23.9408638  54.0877697
  48.1277262  23.5955723  54.4632943  49.6260950  23.6316182  54.6765308
  50.8667081  23.0186685  55.7101993  51.4198120  23.4382138  56.3692016
  51.1037168  22.0922433  55.7524949  46.0913252  26.2558683  48.0745435
  46.9532416  26.5813582  48.3341252  46.2763596  25.4690179  47.5618500
  38.1080668  34.3381023  60.3525623  37.4144139  33.9234976  59.8395578
  38.8553659  34.3801560  59.7559042  54.2445889  25.1287210  55.2180658
  53.6644558  25.7872014  54.8358710  53.9781821  24.3064554  54.8068075
  52.6949455  24.5292268  57.4201978  53.1949233  24.6408802  56.6116297
  53.3385063  24.2253320  58.0602786  40.0217410  34.2699277  58.2291638
  39.9988099  34.3686964  57.2773521  40.3318047  35.1164428  58.5508804
  42.6804788  36.3275432  62.3438253  43.6348042  36.2959374  62.2768184
  42.4817312  35.8666056  63.1588479  43.2704170  34.8976548  64.9109050
  44.0897059  35.3920627  64.9343888  43.5440978  33.9808516  64.8826618
  53.0270767  27.2887300  54.2737006  52.1396622  27.5736951  54.0557201
  53.4424756  27.1281064  53.4264283  56.3785303  27.3133821  57.9891345
  57.1545693  27.8030274  58.2615962  55.6533437  27.7391875  58.4463215
  58.8157861  28.0261440  59.0465286  59.4102352  27.7857176  58.3358594
  58.8884445  27.3068571  59.6738822  41.0355017  41.8695051  59.3608451
  40.9009485  41.1095452  58.7946449  40.6187079  42.5935951  58.8937239
  52.1713980  37.0531975  48.3685026  52.8749830  37.2581977  48.9842681
  51.4476629  37.6208737  48.6334109  53.0011790  32.8041836  54.4887296
  52.9446992  33.2610388  53.6494928  53.5540133  32.0432521  54.3110139
  56.8116596  28.5931568  55.3137415  56.5553530  28.1928204  56.1445623
  56.1869464  29.3075362  55.1887555  61.1228934  31.3327641  57.8208707
  60.5628492  31.4020831  58.5940269  60.5172437  31.1568626  57.1008203
  44.1924143  42.7664368  59.5726893  44.0756527  43.7109801  59.4705583
  43.3716589  42.4637930  59.9612692  54.0800677  37.4914504  50.4183486
  54.9146281  37.0595703  50.2360961  53.9185020  37.3196518  51.3460380
  53.7346570  33.9946617  51.7839825  53.6795373  33.8290889  50.8428269
  53.1092625  34.7022650  51.9402015  38.5239085  29.2314682  65.6101247
  39.1697948  28.7213636  66.0988473  38.3156236  29.9683363  66.1844673
  47.0442695  23.4954726  51.3625144  47.0321365  24.4396566  51.5193414
  47.9366117  23.3124872  51.0684605  46.9732259  42.1723617  59.4492900
  46.0227890  42.1725478  59.3357272  47.2764745  41.4256351  58.9328935
  50.8594815  20.0897503  55.6171080  50.0927210  19.5355990  55.7627763
  51.2705520  20.1619372  56.4785232  42.8636576  26.3782299  69.7076262
  43.7268037  26.0219104  69.9179586  42.2901986  26.0396194  70.3951666
  57.2182938  46.7299831  49.7817127  57.4708459  46.2081352  49.0200590
  56.2807497  46.5665976  49.8843811  56.9379227  48.6327937  51.9841502
  56.8215485  47.9572840  52.6522587  57.0481487  48.1460311  51.1673655
  58.9216255  43.1227984  50.6849540  59.0890657  43.9908220  51.0520011
  58.7313424  43.2855265  49.7610829  58.9005476  45.5785641  51.6696207
  58.7805101  46.0242692  52.5081687  58.2058064  45.9270959  51.1109745
  62.2493483  47.2210609  51.0763206  61.7340107  47.9915213  51.3151594
  61.9770792  46.5475745  51.6996268  55.5414533  43.9452051  50.9318438
  54.7051845  44.2826738  51.2527713  55.4019302  43.8101031  49.9945575
  57.5167613  38.7888839  55.6397623  56.8632026  38.4737856  55.0154237
  57.4748088  38.1664580  56.3657446  58.6278818  49.0708134  47.5550915
  57.7205880  48.8397388  47.7542064  59.1249850  48.2745754  47.7424896
  50.3755222  46.8926243  56.0590107  50.1779622  46.2995604  55.3341174
  49.8201886  46.5878454  56.7766046  59.5043140  50.7129473  49.4162983
  59.0662569  49.9965332  48.9568621  60.2453580  50.9405588  48.8548075
  52.8701448  46.4190277  53.7431059  51.9399036  46.3574733  53.9601021
  52.9658920  45.8966230  52.9467700  52.7886997  42.9445090  56.3309301
  53.0493814  43.8590423  56.2218461  53.6104169  42.4769533  56.4805914
  63.6254367  49.5713855  49.0095041  63.0083538  48.8460683  48.9128094
  63.1570856  50.3323215  48.6662115  55.4152913  43.7899279  48.1316345
  54.5382379  43.6688080  47.7678592  55.8910666  42.9985357  47.8795234
  50.1431607  45.3841134  53.5729251  50.4385048  44.4751813  53.5196305
  49.2419643  45.3628874  53.2510253  51.8719448  43.0655232  53.6968576
  51.5432155  42.1852611  53.5143682  52.2258819  43.0102900  54.5844965
  54.9861272  43.3528202  54.0644054  55.3257344  43.8814123  53.3422662
  55.4333392  43.6908608  54.8402620  56.9729419  41.8502823  52.2637346
  57.6937781  42.2284076  51.7601063  56.3494723  42.5691700  52.3672324
  61.1160542  42.5547972  53.1995679  61.3324156  43.4372610  52.8984507
  60.6354609  42.1634186  52.4701321  57.1193042  41.3850614  55.0934883
  57.2408953  40.4567260  55.2925771  56.8295084  41.3989300  54.1813199
  53.1171381  44.7298282  51.6898001  52.4240626  44.8042637  51.0338037
  52.8723133  43.9658625  52.2119518  59.9765305  46.8013690  47.9978570
  60.9224410  46.6719898  48.0666988  59.5979550  46.0628351  48.4747998
  58.1608222  44.7263666  47.9333455  57.2539677  44.4296779  48.0096169
  58.4384203  44.4293484  47.0667742  59.7770288  39.2700556  54.0877697
  58.9671016  38.9247641  54.4632943  60.4654705  38.9608099  54.6765308
  61.7060836  38.3478602  55.7101993  62.2591875  38.7674056  56.3692016
  61.9430922  37.4214351  55.7524949  56.9307007  41.5850601  48.0745435
  57.7926171  41.9105499  48.3341252  57.1157351  40.7982097  47.5618500
  57.8836450  38.8246644  51.3625144  57.8715119  39.7688484  51.5193414
  58.7759871  38.6416790  51.0684605  61.6988569  35.4189421  55.6171080
  60.9320965  34.8647907  55.7627763  62.1099274  35.4911290  56.4785232
  34.9824860   4.6967570  42.0431645  34.9048890   5.6475395  42.1220125
  34.3786504   4.3513443  42.7006571  32.5187511   0.6890917  43.4187863
  32.6954139   1.6108882  43.2308847  33.3144345   0.3749336  43.8482243
  33.6418827   2.2069091  49.4198205  34.1926252   2.0786154  48.6475199
  32.8030303   2.5063980  49.0693098  39.8559389   4.1283929  37.1992907
  39.1821088   4.4315626  37.8077865  40.2425211   4.9313009  36.8498365
  36.7665376   1.7462454  44.5954650  36.7241555   1.9723300  43.6663182
  37.6828075   1.5125828  44.7440451  38.0550605   4.2963601  39.4139987
  38.2302360   3.8251644  40.2285609  37.3683393   4.9229367  39.6421247
  32.6211690   7.4452964  46.1879847  32.8608288   8.0771488  46.8658865
  31.7780886   7.0941004  46.4745206  37.1339552   3.2532086  48.5921351
  37.0609723   4.0587058  49.1040655  36.6916945   3.4524052  47.7669372
  36.9229331   2.4903856  42.1024172  36.1396853   3.0325537  42.1962397
  37.6222077   3.0077836  42.5018414  39.5938235   3.1518920  50.7479509
  40.3066207   3.7866385  50.6755411  39.1028264   3.2482786  49.9319511
  34.6450149   0.9013364  51.5685080  35.3459608   1.5349847  51.7214475
  34.1745264   1.2428095  50.8080720  39.4058609   3.4917665  43.4965801
  39.5881003   2.6739320  43.9593553  40.2291595   3.7085357  43.0590691
  39.7400774   2.4185850  40.7580849  40.2688541   1.9078304  40.1451012
  40.0028994   2.1028380  41.6226382  30.2417867   0.4349719  48.5016183
  30.8271304  -0.3106593  48.6344087  30.0442705   0.7453676  49.3852847
  33.0956522   3.4700966  43.5178625  32.4266897   3.9547094  43.0342665
  32.9569392   3.7170187  44.4322004  37.2361791   5.5044710  50.1161284
  37.7880099   5.6676331  50.8810369  37.5767984   6.0949148  49.4441309
  40.3730178   3.4526685  47.1024966  40.2481317   2.6516425  46.5935911
  41.0309269   3.9472879  46.6138936  37.3827602   3.0703191  52.1309938
  37.6914728   2.8252338  53.0032638  38.1803084   3.2749830  51.6428808
  37.4048214   5.2241101  44.3615315  36.9653204   4.7317480  45.0548171
  38.1556331   4.6814069  44.1207390  29.8840553   1.4152642  44.3639943
  30.7098573   1.1156414  43.9838586  29.5334605   0.6460264  44.8129731
  34.8522086   0.7679110  46.4337616  34.2302095   0.1049815  46.1339844
  35.5226953   0.7940242  45.7511264  28.0849158  -0.6661032  45.3228876
  27.2481066  -1.0938857  45.1412878  28.0572803  -0.4728588  46.2599667
  37.9130999   1.8131164  37.3807824  37.3404966   2.4321351  36.9278296
  38.4863792   2.3630526  37.9147746  41.1328258   2.0968314  38.5116407
  42.0658932   2.0313876  38.7149282  41.0451471   2.9324581  38.0530939
  30.1961264   3.5465256  46.0853757  30.0615732   2.7865657  45.5191755
  29.7793326   4.2706156  45.6182546  33.3530390   4.4434573  46.2972200
  33.2362774   5.3880006  46.1950890  32.5322836   4.1408135  46.6857999
  34.3784904   5.0962835  49.5128128  35.2812151   5.1286446  49.8294623
  34.1522274   4.1663286  49.5274464  36.1338506   3.8493822  46.1738207
  35.1834137   3.8495683  46.0602579  36.4370992   3.1026556  45.6574241
  51.8691199   9.6854360  47.2383969  52.5069609   9.5661108  46.5347309
  51.7512042  10.6335204  47.2971921  48.6780906   9.6381788  47.1745494
  48.3399417   9.5222853  46.2866029  49.5470674   9.2372953  47.1546500
  44.5367721  11.4917265  43.1642385  43.9732586  11.4007202  42.3958673
  44.4220116  10.6717169  43.6444877  49.1600689  10.7916640  53.1331699
  49.1489329  10.3969438  52.2612203  49.3221328  10.0582713  53.7265471
  42.0832153  12.9868456  46.0026605  42.8753445  12.6459281  45.5872905
  42.3228803  13.0963431  46.9228759  50.1167280  15.1588232  38.4756850
  49.4655260  15.7442313  38.0890864  50.9111643  15.6894427  38.5351887
  44.0422907  12.2477370  38.8743984  44.8153783  11.7006357  38.7356860
  44.3948306  13.1121619  39.0858446  45.8807950  13.5753752  52.0810883
  45.5897816  14.4799383  51.9657550  46.5164934  13.6170279  52.7954953
  46.8064157  10.9530600  48.6712243  47.4027729  10.7286623  47.9569206
  46.8639128  10.2115346  49.2737691  46.3789185   8.4070036  36.5062434
  46.6314706   7.8851557  35.7445897  45.4413744   8.2436181  36.6089118
  51.4232468   7.4105814  44.3137177  52.2095557   6.9925237  43.9627594
  51.6871172   8.3151906  44.4818826  51.5942545  12.8478664  39.0125834
  50.9588378  12.9213291  39.7246739  51.2639952  13.4372263  38.3344913
  46.0985474  10.3098142  38.7086809  45.9821732   9.6343045  39.3767893
  46.2087734   9.8230516  37.8918962  48.4417015   9.7708289  42.4133498
  48.0775222   9.2438910  43.1246420  49.2984131   9.3806758  42.2399984
  48.0822502   4.7998188  37.4094847  48.2496904   5.6678425  37.7765318
  47.8919671   4.9625470  36.4856136  50.8397835  13.2615167  49.0760677
  50.5398558  14.1640206  48.9676484  50.4948894  12.9947351  49.9281830
  44.2910316   9.7128964  45.1097382  43.3660813   9.5805178  45.3175073
  44.5394730  10.4923183  45.6067324  48.0611723   7.2555846  38.3941514
  47.9411348   7.7012897  39.2326994  47.3664311   7.6041164  37.8355052
  41.6519127   9.3562238  45.9441171  41.7811509   9.6096717  46.8580582
  40.9716579   9.9489946  45.6245826  45.8218615  20.0259488  42.0431645
  45.7442644  20.9767313  42.1220125  45.2180258  19.6805360  42.7006571
  48.3135844   7.1987353  54.6993012  47.5369178   7.7581273  54.6895876
  48.9526407   7.6844136  55.2207882  53.7596789   7.7277319  39.2221848
  54.6714645   7.9604706  39.0469545  53.2506436   8.3114363  38.6596926
  46.5682217  10.0072806  54.2610979  47.3096901  10.5457850  53.9845802
  45.8619202  10.6339095  54.4182531  52.0437556  12.1501947  52.8583140
  52.4520912  11.7084357  52.1137773  51.3214818  11.5754574  53.1117333
  48.3968626   7.0874554  50.2316697  49.2429822   7.5113967  50.3751346
  48.3367264   6.4308178  50.9255260  52.3666371  12.7103138  46.6135429
  51.7375233  12.8748852  45.9111497  51.9792033  13.1244747  47.3846393
  56.2455603  13.6457575  43.9679793  55.5606641  14.0256477  43.4176826
  56.3299452  14.2552902  44.7011741  53.5006534  11.2917534  50.5675136
  53.7123430  11.9349294  49.8909517  53.4536283  10.4579851  50.0997066
  47.9194333  12.4477546  43.8785514  48.3832678  12.7265249  43.0890137
  47.6551131  11.5460990  43.6958605  44.8118414  11.9949027  46.8165277
  45.3819771  12.4236296  46.1782762  45.4026526  11.7131612  47.5149463
  46.8563219   8.5700698  40.6875079  47.5587262   9.0221742  41.1549006
  46.5243847   7.9284517  41.3154972  45.3043580   7.1612455  55.0626289
  44.6742241   7.8428736  55.2961686  45.1979668   7.0495536  54.1179427
  40.5988553   6.8284251  45.9892213  39.8087607   7.0841779  45.5132324
  41.0899800   7.6432589  46.0944253  54.6152362  14.1689490  48.7397494
  55.4369806  13.7669677  48.4580175  54.6114765  14.0657724  49.6913610
  42.5503298   7.1928830  42.9475690  41.7534462   7.3047524  43.4659185
  42.3228890   7.5315482  42.0816580  48.3808966  13.7173533  50.8958204
  48.4453398  14.1793940  51.7316376  47.6719890  13.0870898  51.0240514
  38.8826256   7.0814741  48.4207204  39.1334294   7.9661751  48.6864780
  39.4185804   6.9019343  47.6482296  62.7058355  10.5128238  45.0882465
  61.9522064   9.9435636  44.9326470  62.8405897  10.4790903  46.0353100
  48.0956984  15.3841641  40.7637185  47.9602658  16.2293176  41.1922032
  48.6366796  15.5860918  40.0003118  41.5486381  12.9017079  41.3365110
  42.0610902  13.6960329  41.4870674  42.2009094  12.2043369  41.2698711
  43.3581266  16.0182835  43.4187863  43.5347894  16.9400800  43.2308847
  44.1538099  15.7041254  43.8482243  42.6433622   8.0647467  53.2950026
  42.5287137   7.1632724  53.5957125  41.7878140   8.3111164  52.9434843
  49.7225460  16.0065207  54.8937527  49.2789314  15.2201586  54.5758431
  50.3842674  16.1944358  54.2281417  44.4812581  17.5361009  49.4198205
  45.0320006  17.4078072  48.6475199  43.6424057  17.8355898  49.0693098
  51.8206698  16.2868007  52.9218928  51.8025173  17.1076888  52.4299197
  52.7426618  16.1622082  53.1469069  48.2779752  13.8012137  53.7642436
  48.8108089  13.0400425  53.5341744  47.7493833  13.5085788  54.5066591
  39.5135298  11.2305733  42.1124680  40.3510520  11.6402741  41.8958388
  39.6913565  10.2905175  42.0824874  51.4099730   8.8980814  37.8008513
  50.8946353   9.6685418  38.0396901  51.1377038   8.2245950  38.4241575
  56.3834004  11.6513168  39.7361687  55.6063447  11.3124328  39.2916849
  57.0625485  11.6565791  39.0616652  51.1986033   6.7707906  39.6268294
  50.8936169   7.0854055  40.4778437  52.1516475   6.8489326  39.6695627
  49.6432465  12.9298129  41.2761248  49.1153826  12.1950889  40.9634486
  49.1419968  13.7072805  41.0301217  54.6225311  11.1247150  46.3928295
  53.9648985  11.8146411  46.4808423  55.4265710  11.5143581  46.7362281
  44.3751192   3.5917795  43.6367860  44.9494944   3.3692977  42.9041053
  44.9622175   3.6606490  44.3896461  53.4330770   9.4791522  44.4432236
  53.9462651  10.1121514  44.9453946  54.0831994   8.8792718  44.0775596
  44.7020780   5.6222256  37.6563745  43.8658092   5.9596943  37.9773020
  44.5625549   5.4871236  36.7190882  47.7885065  10.7478339  34.2796221
  46.8812127  10.5167593  34.4787370  48.2856097   9.9515959  34.4670203
  50.6953144  19.4575846  37.1992907  50.0214843  19.7607543  37.8077865
  51.0818966  20.2604927  36.8498365  49.9111601   6.9540978  46.6890577
  48.9934162   7.1755925  46.5312265  50.3271744   7.0287288  45.8302284
  50.6946648   8.3532393  41.8193257  51.4418467   8.8653791  41.5100379
  50.9638238   8.0316446  42.6797651  48.9673298  10.8490934  38.8020211
  48.0584518  10.5649967  38.8992681  48.9968382  11.2690013  37.9423518
  54.1992566  14.4597524  42.5711379  53.7454893  13.6188434  42.6276569
  53.5686533  15.0958922  42.9086159  52.6425505  16.2974020  43.5061197
  52.9348480  16.8579077  42.7873563  53.1524126  16.5902581  44.2614356
  39.5361469   8.5696448  42.7835414  39.3385869   7.9765809  42.0586480
  38.9808133   8.2648658  43.5011352  47.5158193   8.4619555  44.9030007
  47.5706802   7.5093391  44.8272483  46.7049395   8.6178994  45.3871305
  48.6649386  12.3899678  36.1408290  48.2268816  11.6735537  35.6813927
  49.4059827  12.6175793  35.5793381  45.4550552   7.0796615  42.6620386
  44.6418418   7.3790785  43.0685578  45.9509547   6.6852303  43.3794868
  47.6059130  17.0754371  44.5954650  47.5635309  17.3015218  43.6663182
  48.5221829  16.8417746  44.7440451  51.0524764   7.5438439  51.4935280
  51.4074152   7.7709912  52.3529745  51.6996895   7.8756816  50.8712535
  56.7822501  10.6656875  42.1984609  56.6440400  10.8558471  41.2705798
  56.4258720  11.4276258  42.6552660  44.9464627   4.6514970  48.2781621
  45.5864007   4.5103729  47.5804584  44.1142158   4.3649483  47.9020223
  56.8091881  12.7333402  47.2095880  57.2428387  12.6408691  48.0578934
  57.5223461  12.7090902  46.5715896  45.7224931  13.9517400  44.3916613
  46.5165530  13.4567721  44.1899188  45.0116623  13.4235264  44.0284319
  50.5419776  16.3335496  48.7428981  50.5956798  16.9026432  49.5106697
  49.6734557  16.5037381  48.3783018  42.0307695   8.0960482  40.4676366
  41.1005283   8.0344938  40.6846328  42.1265167   7.5736435  39.6713007
  41.9493244   4.6215295  43.0554607  42.2100061   5.5360628  42.9463768
  42.7710416   4.1539738  43.2051220  43.4218169   6.0353052  50.2253432
  44.0941222   5.8270414  49.5766081  42.5947955   5.8375138  49.7858664
  57.6707430  12.7757103  49.7428765  57.8643320  13.6802913  49.9888040
  57.5708048  12.3164522  50.5767350  52.7322539  12.9263845  55.3169646
  52.5808045  12.6974397  54.3999730  52.7227218  13.8834447  55.3300991
  49.5007875  10.4995758  50.3015913  50.4299935  10.6506918  50.1284880
  49.0798905  10.5879779  49.4464559  48.2996207  14.5246422  48.0714450
  48.1607293  14.1565207  48.9440388  47.5110803  15.0394062  47.8998408
  48.8944359  19.6255519  39.4139987  49.0696115  19.1543562  40.2285609
  48.2077147  20.2521285  39.6421247  49.8501422  13.9028025  45.4603288
  49.5151255  13.8628795  46.3560938  49.3505368  13.2372741  44.9873698
  43.8245666   9.3095655  50.9855869  43.6865464   8.5775894  51.5867408
  44.7350590   9.2204555  50.7040057  52.7860614  11.2484059  35.7340348
  52.1689785  10.5230888  35.6373400  52.3177102  12.0093420  35.3907422
  46.4527967   9.0215615  50.4739549  47.1627585   8.3808807  50.4326167
  46.4097275   9.2728509  51.3965729  54.4414746  15.9582968  53.3946128
  54.3827292  15.2742188  52.7276711  54.8434264  16.7001958  52.9426754
  45.1656901   6.0080832  52.2935188  44.6294258   5.5571571  52.9456785
  44.5773609   6.1426741  51.5505653  43.4605444  22.7744882  46.1879847
  43.7002043  23.4063406  46.8658865  42.6174641  22.4232922  46.4745206
  44.5759160   5.4669484  34.8561652  43.6988626   5.3458285  34.4923899
  45.0516913   4.6755562  34.6040540  54.4432153  13.9222552  51.6260108
  53.5558932  13.5848474  51.7486506  55.0130704  13.1905583  51.8628873
  36.0961300  10.2546644  44.9503159  36.7832340   9.9408374  44.3624174
  35.9409429  11.1588008  44.6770410  40.8996022   5.1436840  49.3788183
  40.8154211   4.5362510  48.6438593  40.0778728   5.6345858  49.3797679
  47.9733306  18.5824004  48.5921351  47.9003478  19.3878976  49.1040655
  47.5310699  18.7815970  47.7669372  47.7623086  17.8195774  42.1024172
  46.9790608  18.3617454  42.1962397  48.4615831  18.3369754  42.5018414
  58.9249493   9.3330769  46.3876669  58.9139370  10.2155485  46.0170602
  58.0566873   8.9802320  46.1931206  50.4331990  18.4810838  50.7479509
  51.1459962  19.1158303  50.6755411  49.9422018  18.5774704  49.9319511
  52.1549517  12.3862091  42.3196801  51.2205795  12.5063553  42.1501505
  52.3326185  11.4834558  42.0556811  47.6554705   5.7707787  44.4730062
  47.2852492   5.2178827  45.1610968  48.1513797   5.1665920  43.9205062
  55.5422068   8.2279410  42.8546835  56.0082520   9.0607402  42.7807138
  55.9929568   7.7624392  43.5592094  45.4843903  16.2305282  51.5685080
  46.1853363  16.8641765  51.7214475  45.0139018  16.5720013  50.8080720
  53.6098299  14.5723231  39.8532987  53.8858143  14.4579826  40.7626861
  52.7402798  14.1740716  39.8145160  53.2845189   8.7849889  49.3937631
  52.6316639   9.0325797  48.7390083  53.6625569   7.9714027  49.0600108
  50.2452363  18.8209582  43.4965801  50.4274758  18.0031238  43.9593553
  51.0685349  19.0377274  43.0590691  50.5794529  17.7477767  40.7580849
  51.1082295  17.2370222  40.1451012  50.8422748  17.4320298  41.6226382
  49.3332762   9.5269700  55.8803668  48.6573399   9.4263829  56.5506043
  50.1560396   9.3708914  56.3439665  41.0811621  15.7641637  48.5016183
  41.6665058  15.0185325  48.6344087  40.8836460  16.0745593  49.3852847
  43.9350277  18.7992884  43.5178625  43.2660652  19.2839012  43.0342665
  43.7963146  19.0462105  44.4322004  35.6729276   8.3347237  47.2220626
  35.7113376   7.8010828  48.0157744  35.1669569   7.8082442  46.6031603
  48.0755545  20.8336628  50.1161284  48.6273853  20.9968249  50.8810369
  48.4161739  21.4241065  49.4441309  43.0520038   3.1811777  50.7183168
  43.1161365   4.0426608  50.3060566  42.9887159   2.5685779  49.9855527
  42.5272311   5.2534910  54.3656203  43.1544350   4.8711987  54.9793727
  41.6700230   5.0349112  54.7311895  52.9266419  15.6597885  55.9709938
  53.4706323  16.2727843  55.4764893  52.3453264  16.2177463  56.4876951
  39.3037854   7.0611339  40.2974557  39.5991295   6.1522017  40.2441611
  38.4025889   7.0399078  39.9755560  51.2123932  18.7818603  47.1024966
  51.0875072  17.9808343  46.5935911  51.8703024  19.2764796  46.6138936
  42.8332101   5.1367336  46.2802106  42.1118686   5.7503303  46.1409579
  43.6225356   5.6725100  46.2018752  53.2758841  16.5827623  48.7304516
  52.3289176  16.4632974  48.6582843  53.6241614  15.6950121  48.8130777
  41.0325695   4.7425437  40.4213883  40.7038401   3.8622816  40.2388989
  41.3865066   4.6873105  41.3090272  50.2805274  16.3780339  44.9308868
  50.1330237  15.4497047  45.1116438  51.1058768  16.4000430  44.4465943
  44.1467518   5.0298406  40.7889360  44.4863591   5.5584328  40.0667969
  44.5939639   5.3678813  41.5647927  53.8839396  17.2008898  46.0173741
  54.8085943  16.9951759  45.8798192  53.7154699  16.9525299  46.9263082
  46.1335666   3.5273028  38.9882653  46.8544028   3.9054281  38.4846370
  45.5100970   4.2461905  39.0917631  45.0166010   7.1903890  46.5011730
  44.8710591   7.5044193  47.3936012  44.5391213   7.8088791  45.9482629
  48.7288523   4.6143778  48.5945747  48.4706301   5.5360849  48.5930077
  48.1973564   4.2174213  49.2846211  53.6734712  17.7194566  41.3735832
  53.8471590  17.1540988  40.6209685  54.1663603  18.5195460  41.1915322
  39.4911672   9.7309235  49.4399391  38.9465140  10.5069043  49.5719666
  40.3691022  10.0780039  49.2818513  59.5274103  10.4830989  42.9926132
  59.9705249   9.7338314  42.5945255  58.6500614  10.4741125  42.6099864
  54.6609885  17.0361330  38.4732731  55.3560789  17.6568023  38.6920045
  55.0033035  16.1856681  38.7485109  40.2777694   8.8579131  52.3329548
  39.5359430   9.0061766  52.9194178  39.9570438   9.1187397  51.4696297
  56.5601308  14.4861036  40.0020061  57.0852632  14.8248308  39.2769381
  56.4723660  13.5508051  39.8183196  48.2221356  18.3995109  52.1309938
  48.5308483  18.1544256  53.0032638  49.0196838  18.6041748  51.6428808
  48.2441969  20.5533019  44.3615315  47.8046959  20.0609397  45.0548171
  48.9950085  20.0105986  44.1207390  40.7234307  16.7444560  44.3639943
  41.5492327  16.4448332  43.9838586  40.3728359  15.9752182  44.8129731
  45.6915841  16.0971028  46.4337616  45.0695850  15.4341733  46.1339844
  46.3620708  16.1232160  45.7511264  38.9242913  14.6630886  45.3228876
  38.0874821  14.2353060  45.1412878  38.8966558  14.8563329  46.2599667
  45.7640368   4.5752816  56.0270122  45.8128524   5.4514939  55.6447892
  46.3062882   4.0330209  55.4541766  56.2495214  15.1193939  55.3071259
  55.4590758  15.1018078  54.7675759  56.0128568  15.6582233  56.0620296
  56.3693089  11.9686406  52.6203988  56.4191094  11.8036413  53.5619511
  56.2607012  11.1013665  52.2301869  45.2529348  14.6474951  39.9096077
  45.4017468  15.3310416  39.2562750  46.0595791  14.6280041  40.4245533
  47.9939657   5.3284188  52.7816481  47.1242966   5.6217754  52.5099070
  48.2299137   5.9124633  53.5023745  57.8711286  14.3883347  52.8646009
  57.5796094  14.7513328  53.7009470  57.2583417  13.6750355  52.6859342
  59.0706968  11.9536227  45.3848580  59.9053859  12.3926031  45.5486140
  59.2066097  11.4774880  44.5656825  56.1198474   9.5115962  51.3326067
  56.5952596   9.7043608  50.5244919  55.1964039   9.5675148  51.0869451
  43.0081981  10.6740129  40.9157146  42.7628022   9.7702459  41.1137356
  43.1777895  10.6757279  39.9736624  42.2777628   6.4068486  38.4143307
  41.5846873   6.4812841  37.7583343  42.0329380   5.6428830  38.9364824
  48.7524753  17.1423082  37.3807824  48.1798720  17.7613269  36.9278296
  49.3257547  17.6922443  37.9147746  51.9722013  17.4260232  38.5116407
  52.9052686  17.3605793  38.7149282  51.8845226  18.2616499  38.0530939
  54.6010030  16.7426102  35.4720354  54.5223661  16.4085966  36.3656112
  55.4219696  17.2347870  35.4711826  57.2988221   9.6087841  48.6796673
  57.2664541   8.6703842  48.8656357  57.9088844   9.6871878  47.9462498
  49.1371552   8.4783894  34.7223877  50.0830656   8.3490103  34.7912295
  48.7585797   7.7398556  35.1993305  49.0210244  12.5301641  56.1824534
  49.9413254  12.7080240  56.3764580  48.9859827  11.5857686  56.0304233
  47.3214469   6.4033871  34.6578762  46.4145924   6.1066984  34.7341476
  47.5990450   6.1063689  33.7913048  38.2392409   7.7240234  45.1077808
  37.9195193   6.8705542  44.8152182  37.6925837   7.9388812  45.8635776
  42.0172317  10.4402675  48.8247315  42.2358326  11.3719783  48.8435349
  42.4298090  10.0810650  49.6102119  46.8900182   6.0135881  58.2150064
  46.7896909   6.9630238  58.1462155  46.6721724   5.6854120  57.3426134
  38.1080669  11.3443146  47.0770930  37.4144141  10.9297099  46.5640884
  38.8553660  11.3863682  46.4804349  46.7531452   9.4433020  57.0315125
  46.2698534  10.2433380  57.2379015  46.8392391   9.4540965  56.0782569
  40.0217412  11.2761399  44.9536945  39.9988100  11.3749087  44.0018828
  40.3318048  12.1226550  45.2754111  42.6804790  13.3337555  49.0683559
  43.6348043  13.3021497  49.0013491  42.4817313  12.8728178  49.8833785
  43.2704172  11.9038671  51.6354357  44.0897061  12.3982749  51.6589194
  43.5440979  10.9870639  51.6071924  41.0355018  18.8757174  46.0853757
  40.9009486  18.1157575  45.5191755  40.6187081  19.5998074  45.6182546
  52.1713981  14.0594098  35.0930332  52.8749831  14.2644100  35.7087988
  51.4476630  14.6270859  35.3579416  53.0011792   9.8103959  41.2132603
  52.9446993  10.2672510  40.3740235  53.5540134   9.0494643  41.0355445
  44.1924144  19.7726491  46.2972200  44.0756528  20.7171924  46.1950890
  43.3716590  19.4700053  46.6857999  54.0800679  14.4976627  37.1428792
  54.9146283  14.0657825  36.9606267  53.9185022  14.3258640  38.0705687
  53.7346571  11.0008740  38.5085132  53.6795375  10.8353011  37.5673576
  53.1092626  11.7084773  38.6647321  38.5239086   6.2376804  52.3346554
  39.1697950   5.7275758  52.8233779  38.3156237   6.9745486  52.9089979
  51.0492478  13.3057652  57.8338695  51.9183638  13.4798304  57.4725329
  50.5699230  14.1252069  57.7114424  45.2178658  20.4254753  49.5128128
  46.1205905  20.4578363  49.8294623  44.9916028  19.4955204  49.5274464
  46.9732260  19.1785739  46.1738207  46.0227891  19.1787601  46.0602579
  47.2764746  18.4318474  45.6574241  42.8636577   3.3844422  56.4321568
  43.7268038   3.0281226  56.6424893  42.2901988   3.0458316  57.1196972
  62.7084954  25.0146278  47.2383969  63.3463364  24.8953025  46.5347309
  62.5905797  25.9627122  47.2971921  59.5174660  24.9673706  47.1745494
  59.1793172  24.8514771  46.2866029  60.3864428  24.5664871  47.1546500
  55.3761476  26.8209182  43.1642385  54.8126341  26.7299119  42.3958673
  55.2613871  26.0009087  43.6444877  59.9994443  26.1208558  53.1331699
  59.9883084  25.7261356  52.2612203  60.1615083  25.3874630  53.7265471
  52.9225908  28.3160374  46.0026605  53.7147200  27.9751199  45.5872905
  53.1622558  28.4255349  46.9228759  60.9561035  30.4880150  38.4756850
  60.3049014  31.0734230  38.0890864  61.7505397  31.0186345  38.5351887
  54.8816662  27.5769287  38.8743984  55.6547538  27.0298274  38.7356860
  55.2342061  28.4413537  39.0858446  56.7201704  28.9045669  52.0810883
  56.4291570  29.8091300  51.9657550  57.3558689  28.9462197  52.7954953
  57.6457911  26.2822518  48.6712243  58.2421483  26.0578540  47.9569206
  57.7032883  25.5407263  49.2737691  57.2182940  23.7361953  36.5062434
  57.4708460  23.2143475  35.7445897  56.2807499  23.5728099  36.6089118
  62.2626222  22.7397732  44.3137177  63.0489312  22.3217155  43.9627594
  62.5264927  23.6443824  44.4818826  62.4336300  28.1770582  39.0125834
  61.7982133  28.2505209  39.7246739  62.1033706  28.7664181  38.3344913
  56.9379228  25.6390059  38.7086809  56.8215486  24.9634963  39.3767893
  57.0481488  25.1522433  37.8918962  59.2810769  25.1000206  42.4133498
  58.9168976  24.5730827  43.1246420  60.1377885  24.7098675  42.2399984
  58.9216256  20.1290106  37.4094847  59.0890658  20.9970343  37.7765318
  58.7313425  20.2917388  36.4856136  61.6791589  28.5907085  49.0760677
  61.3792312  29.4932124  48.9676484  61.3342649  28.3239268  49.9281830
  55.1304071  25.0420882  45.1097382  54.2054567  24.9097096  45.3175073
  55.3788484  25.8215101  45.6067324  58.9005477  22.5847764  38.3941514
  58.7805102  23.0304814  39.2326994  58.2058065  22.9333081  37.8355052
  52.4912882  24.6854155  45.9441171  52.6205263  24.9388634  46.8580582
  51.8110333  25.2781863  45.6245826  56.6612369  35.3551405  42.0431645
  56.5836399  36.3059230  42.1220125  56.0574013  35.0097278  42.7006571
  59.1529599  22.5279271  54.6993012  58.3762933  23.0873191  54.6895876
  59.7920162  23.0136054  55.2207882  57.4075971  25.3364724  54.2610979
  58.1490656  25.8749768  53.9845802  56.7012957  25.9631013  54.4182531
  62.8831311  27.4793865  52.8583140  63.2914667  27.0376275  52.1137773
  62.1608572  26.9046492  53.1117333  59.2362381  22.4166471  50.2316697
  60.0823576  22.8405885  50.3751346  59.1761019  21.7600096  50.9255260
  63.2060125  28.0395055  46.6135429  62.5768988  28.2040769  45.9111497
  62.8185788  28.4536665  47.3846393  62.3861826  20.0770840  51.8897871
  62.1422758  20.8312900  51.3532146  62.6621757  20.4556187  52.7245118
  64.3400289  26.6209452  50.5675136  64.5517184  27.2641212  49.8909517
  64.2930037  25.7871769  50.0997066  61.9426518  19.2327273  47.4711709
  61.0810997  19.5308526  47.7628446  61.9688953  19.4497672  46.5392741
  58.7588087  27.7769463  43.8785514  59.2226433  28.0557166  43.0890137
  58.4944885  26.8752908  43.6958605  55.6512168  27.3240945  46.8165277
  56.2213525  27.7528213  46.1782762  56.2420280  27.0423530  47.5149463
  57.6956973  23.8992616  40.6875079  58.3981017  24.3513659  41.1549006
  57.3637602  23.2576435  41.3154972  56.1437335  22.4904372  55.0626289
  55.5135996  23.1720653  55.2961686  56.0373423  22.3787454  54.1179427
  51.4382307  22.1576168  45.9892213  50.6481361  22.4133697  45.5132324
  51.9293555  22.9724506  46.0944253  53.3897053  22.5220748  42.9475690
  52.5928216  22.6339442  43.4659185  53.1622645  22.8607400  42.0816580
  59.2202720  29.0465451  50.8958204  59.2847153  29.5085858  51.7316376
  58.5113644  28.4162816  51.0240514  49.7220010  22.4106659  48.4207204
  49.9728049  23.2953669  48.6864780  50.2579559  22.2311260  47.6482296
  58.9350738  30.7133558  40.7637185  58.7996413  31.5585094  41.1922032
  59.4760551  30.9152836  40.0003118  52.3880135  28.2308996  41.3365110
  52.9004656  29.0252247  41.4870674  53.0402848  27.5335287  41.2698711
  54.1975020  31.3474753  43.4187863  54.3741648  32.2692717  43.2308847
  54.9931854  31.0333172  43.8482243  58.3386039  18.2083017  55.0171796
  59.0795752  18.8090170  54.9376259  58.5703961  17.4660655  54.4589839
  53.4827377  23.3939385  53.2950026  53.3680892  22.4924642  53.5957125
  52.6271894  23.6403081  52.9434843  60.5619214  31.3357125  54.8937527
  60.1183069  30.5493503  54.5758431  61.2236428  31.5236275  54.2281417
  55.3206336  32.8652926  49.4198205  55.8713761  32.7369990  48.6475199
  54.4817811  33.1647815  49.0693098  62.6600452  31.6159925  52.9218928
  62.6418928  32.4368806  52.4299197  63.5820373  31.4914000  53.1469069
  59.1173507  29.1304054  53.7642436  59.6501843  28.3692342  53.5341744
  58.5887588  28.8377706  54.5066591  62.2843202  14.2364120  49.2936078
  61.9407471  15.1265762  49.2175189  62.6522164  14.0465778  48.4305663
  50.3529052  26.5597651  42.1124680  51.1904274  26.9694659  41.8958388
  50.5307320  25.6197093  42.0824874  62.2493484  24.2272731  37.8008513
  61.7340108  24.9977336  38.0396901  61.9770793  23.5537867  38.4241575
  59.8340595  19.0722432  42.8593752  58.9782192  18.6829282  42.6799390
  60.2467547  19.1514393  41.9993537  57.6082628  16.6907505  46.2651493
  58.4735625  16.4950314  45.9057382  57.6760137  16.4617857  47.1920850
  62.0379787  22.0999823  39.6268294  61.7329923  22.4145973  40.4778437
  62.9910230  22.1781243  39.6695627  60.4826219  28.2590047  41.2761248
  59.9547581  27.5242806  40.9634486  59.9813722  29.0364723  41.0301217
  55.2144947  18.9209713  43.6367860  55.7888699  18.6984894  42.9041053
  55.8015929  18.9898408  44.3896461  64.2724524  24.8083440  44.4432236
  64.7856406  25.4413432  44.9453946  64.9225748  24.2084635  44.0775596
  55.5414534  20.9514174  37.6563745  54.7051846  21.2888861  37.9773020
  55.4019304  20.8163154  36.7190882  57.5167615  15.7950962  42.3642929
  56.8632027  15.4799979  41.7399544  57.4748089  15.1726702  43.0902752
  58.6278820  26.0770257  34.2796221  57.7205881  25.8459510  34.4787370
  59.1249852  25.2807876  34.4670203  61.5346898  34.7867764  37.1992907
  60.8608597  35.0899461  37.8077865  61.9212720  35.5896845  36.8498365
  60.7505355  22.2832895  46.6890577  59.8327916  22.5047842  46.5312265
  61.1665499  22.3579206  45.8302284  61.5340403  23.6824311  41.8193257
  62.2812222  24.1945708  41.5100379  61.8031992  23.3608364  42.6797651
  59.8067053  26.1782852  38.8020211  58.8978272  25.8941885  38.8992681
  59.8362137  26.5981930  37.9423518  63.9819240  20.7181427  43.8012046
  63.2441997  20.2058814  44.1322289  64.2346013  20.2781809  42.9895323
  63.4819260  31.6265938  43.5061197  63.7742234  32.1870995  42.7873563
  63.9917880  31.9194499  44.2614356  64.0830867  13.4957679  44.3953816
  64.3889744  12.6355043  44.1079731  64.8083472  14.0875300  44.1952810
  50.3755223  23.8988366  42.7835414  50.1779623  23.3057727  42.0586480
  49.8201887  23.5940576  43.5011352  58.3551947  23.7911472  44.9030007
  58.4100557  22.8385309  44.8272483  57.5443149  23.9470912  45.3871305
  59.5043141  27.7191596  36.1408290  59.0662571  27.0027454  35.6813927
  60.2453582  27.9467710  35.5793381  56.2944307  22.4088532  42.6620386
  55.4812172  22.7082703  43.0685578  56.7903301  22.0144221  43.3794868
  58.4452885  32.4046289  44.5954650  58.4029064  32.6307135  43.6663182
  59.3615584  32.1709664  44.7440451  61.8918519  22.8730357  51.4935280
  62.2467906  23.1001830  52.3529745  62.5390650  23.2048733  50.8712535
  55.7858382  19.9806888  48.2781621  56.4257761  19.8395647  47.5804584
  54.9535912  19.6941401  47.9020223  56.5618686  29.2809318  44.3916613
  57.3559284  28.7859638  44.1899188  55.8510378  28.7527181  44.0284319
  61.3813530  31.6627414  48.7428981  61.4350552  32.2318350  49.5106697
  60.5128311  31.8329299  48.3783018  52.8701449  23.4252400  40.4676366
  51.9399037  23.3636855  40.6846328  52.9658921  22.9028353  39.6713007
  52.7886998  19.9507213  43.0554607  53.0493815  20.8652546  42.9463768
  53.6104170  19.4831655  43.2051220  54.2611923  21.3644970  50.2253432
  54.9334977  21.1562332  49.5766081  53.4341710  21.1667056  49.7858664
  60.1637495  17.9906911  52.2419093  59.5165410  18.6896860  52.1483569
  60.9338511  18.4243055  52.6095341  63.5716293  28.2555763  55.3169646
  63.4201800  28.0266315  54.3999730  63.5620973  29.2126364  55.3300991
  60.3401630  25.8287676  50.3015913  61.2693690  25.9798835  50.1284880
  59.9192660  25.9171696  49.4464559  59.1389962  29.8538340  48.0714450
  59.0001047  29.4857125  48.9440388  58.3504558  30.3685980  47.8998408
  59.7338114  34.9547437  39.4139987  59.9089869  34.4835480  40.2285609
  59.0470902  35.5813203  39.6421247  60.6895177  29.2319943  45.4603288
  60.3545009  29.1920713  46.3560938  60.1899122  28.5664659  44.9873698
  54.6639421  24.6387573  50.9855869  54.5259219  23.9067812  51.5867408
  55.5744344  24.5496473  50.7040057  63.6254368  26.5775977  35.7340348
  63.0083539  25.8522805  35.6373400  63.1570857  27.3385337  35.3907422
  57.2921721  24.3507532  50.4739549  58.0021340  23.7100724  50.4326167
  57.2491030  24.6020427  51.3965729  56.0050655  21.3372750  52.2935188
  55.4688012  20.8863489  52.9456785  55.4167364  21.4718659  51.5505653
  54.2999199  38.1036799  46.1879847  54.5395797  38.7355324  46.8658865
  53.4568395  37.7524839  46.4745206  55.4152914  20.7961401  34.8561652
  54.5382381  20.6750202  34.4923899  55.8910667  20.0047480  34.6040540
  46.9355054  25.5838561  44.9503159  47.6226094  25.2700291  44.3624174
  46.7803183  26.4879926  44.6770410  51.7389777  20.4728758  49.3788183
  51.6547965  19.8654427  48.6438593  50.9172483  20.9637776  49.3797679
  58.8127061  33.9115922  48.5921351  58.7397232  34.7170893  49.1040655
  58.3704454  34.1107888  47.7669372  58.6016840  33.1487692  42.1024172
  57.8184362  33.6909372  42.1962397  59.3009585  33.6661671  42.5018414
  61.9113490  18.9582321  44.7458378  62.4082190  18.2052284  44.4259448
  61.1400472  18.9946638  44.1801587  61.2725744  33.8102756  50.7479509
  61.9853716  34.4450221  50.6755411  60.7815773  33.9066622  49.9319511
  62.9943271  27.7154009  42.3196801  62.0599550  27.8355471  42.1501505
  63.1719940  26.8126475  42.0556811  58.4948459  21.0999704  44.4730062
  58.1246247  20.5470745  45.1610968  58.9907552  20.4957838  43.9205062
  56.3237658  31.5597199  51.5685080  57.0247117  32.1933682  51.7214475
  55.8532773  31.9011931  50.8080720  64.4492054  29.9015149  39.8532987
  64.7251897  29.7871744  40.7626861  63.5796552  29.5032634  39.8145160
  64.3532485  15.9251915  46.8937737  63.4395565  16.1556142  47.0619944
  64.7825587  16.0090359  47.7451769  64.1238944  24.1141807  49.3937631
  63.4710394  24.3617714  48.7390083  64.5019324  23.3005945  49.0600108
  61.0846118  34.1501500  43.4965801  61.2668512  33.3323156  43.9593553
  61.9079104  34.3669192  43.0590691  61.4188283  33.0769685  40.7580849
  61.9476050  32.5662140  40.1451012  61.6816503  32.7612215  41.6226382
  60.1726517  24.8561618  55.8803668  59.4967154  24.7555747  56.5506043
  60.9954151  24.7000832  56.3439665  51.9205376  31.0933554  48.5016183
  52.5058813  30.3477242  48.6344087  51.7230214  31.4037511  49.3852847
  54.7744031  34.1284802  43.5178625  54.1054406  34.6130929  43.0342665
  54.6356901  34.3754022  44.4322004  46.5123031  23.6639155  47.2220626
  46.5507130  23.1302745  48.0157744  46.0063323  23.1374360  46.6031603
  58.9149300  36.1628545  50.1161284  59.4667608  36.3260167  50.8810369
  59.2555493  36.7532983  49.4441309  53.8913793  18.5103695  50.7183168
  53.9555119  19.3718526  50.3060566  53.8280913  17.8977697  49.9855527
  53.3666065  20.5826828  54.3656203  53.9938104  20.2003905  54.9793727
  52.5093984  20.3641030  54.7311895  63.7660174  30.9889803  55.9709938
  64.3100078  31.6019761  55.4764893  63.1847019  31.5469381  56.4876951
  50.1431608  22.3903257  40.2974557  50.4385049  21.4813935  40.2441611
  49.2419644  22.3690996  39.9755560  62.0517687  34.1110521  47.1024966
  61.9268826  33.3100261  46.5935911  62.7096778  34.6056714  46.6138936
  53.6725855  20.4659253  46.2802106  52.9512441  21.0795221  46.1409579
  54.4619111  21.0017018  46.2018752  64.1152595  31.9119541  48.7304516
  63.1682931  31.7924892  48.6582843  64.4635368  31.0242039  48.8130777
  56.4752169  17.8013680  52.5542758  56.9986570  18.0475976  53.3169067
  56.2564502  18.6333715  52.1345895  51.8719450  20.0717354  40.4213883
  51.5432156  19.1914733  40.2388989  52.2258820  20.0165023  41.3090272
  61.1199029  31.7072257  44.9308868  60.9723991  30.7788964  45.1116438
  61.9452522  31.7292348  44.4465943  54.9861273  20.3590324  40.7889360
  55.3257345  20.8876245  40.0667969  55.4333393  20.6970730  41.5647927
  57.6804714  18.7427375  50.2392428  57.3401534  17.9435188  50.6413108
  56.9743720  19.0429086  49.6669262  58.3321186  15.8276687  48.6919751
  59.1547255  15.3537166  48.5698642  58.5759249  16.6067171  49.1918438
  56.9729420  18.8564946  38.9882653  57.6937783  19.2346199  38.4846370
  56.3494724  19.5753823  39.0917631  61.1160543  19.5610095  39.9240985
  61.3324157  20.4434733  39.6229814  60.6354610  19.1696308  39.1946627
  55.8559764  22.5195808  46.5011730  55.7104345  22.8336111  47.3936012
  55.3784968  23.1380708  45.9482629  57.7156147  19.5098356  46.5492620
  57.7017716  18.6139449  46.2124918  58.4328575  19.5169020  47.1830906
  59.5682278  19.9435696  48.5945747  59.3100056  20.8652767  48.5930077
  59.0367318  19.5466131  49.2846211  50.3305426  25.0601152  49.4399391
  49.7858895  25.8360960  49.5719666  51.2084776  25.4071957  49.2818513
  57.1193043  18.3912736  41.8180190  57.2408954  17.4629382  42.0171077
  56.8295085  18.4051422  40.9058505  59.9884233  16.0767647  44.9546910
  60.0105930  16.1406980  43.9998889  60.4052292  15.2372155  45.1487416
  51.1171448  24.1871049  52.3329548  50.3753184  24.3353684  52.9194178
  50.7964193  24.4479314  51.4696297  59.0615111  33.7287027  52.1309938
  59.3702237  33.4836174  53.0032638  59.8590593  33.9333665  51.6428808
  59.0835723  35.8824936  44.3615315  58.6440713  35.3901315  45.0548171
  59.8343840  35.3397904  44.1207390  51.5628062  32.0736477  44.3639943
  52.3886082  31.7740249  43.9838586  51.2122114  31.3044100  44.8129731
  56.5309595  31.4262946  46.4337616  55.9089604  30.7633651  46.1339844
  57.2014462  31.4524077  45.7511264  49.7636667  29.9922804  45.3228876
  48.9268575  29.5644978  45.1412878  49.7360312  30.1855247  46.2599667
  56.6034123  19.9044734  56.0270122  56.6522278  20.7806856  55.6447892
  57.1456637  19.3622127  55.4541766  56.0923102  29.9766869  39.9096077
  56.2411222  30.6602333  39.2562750  56.8989546  29.9571959  40.4245533
  58.8333411  20.6576106  52.7816481  57.9636720  20.9509672  52.5099070
  59.0692891  21.2416551  53.5023745  53.8475735  26.0032047  40.9157146
  53.6021777  25.0994377  41.1137356  54.0171650  26.0049197  39.9736624
  61.5372445  16.8755723  50.2981901  62.0554389  17.6116750  49.9728390
  61.1827578  17.1819716  51.1328660  53.1171383  21.7360404  38.4143307
  52.4240628  21.8104759  37.7583343  52.8723134  20.9720748  38.9364824
  61.7885039  13.2956005  45.8182798  62.0686793  12.6279195  46.4443224
  62.5735646  13.4885101  45.3057462  59.5918508  32.4714999  37.3807824
  59.0192475  33.0905186  36.9278296  60.1651301  33.0214361  37.9147746
  63.6808277  18.8029223  49.7513774  63.0858209  19.0834235  49.0560263
  63.3957974  19.2923124  50.5230515  62.8115767  32.7552149  38.5116407
  63.7446441  32.6897711  38.7149282  62.7238980  33.5908416  38.0530939
  59.9765306  23.8075812  34.7223877  60.9224411  23.6782020  34.7912295
  59.5979551  23.0690474  35.1993305  59.8603999  27.8593558  56.1824534
  60.7807008  28.0372157  56.3764580  59.8253582  26.9149604  56.0304233
  58.1608223  21.7325788  34.6578762  57.2539679  21.4358901  34.7341476
  58.4384204  21.4355607  33.7913048  49.0786164  23.0532152  45.1077808
  48.7588948  22.1997460  44.8152182  48.5319592  23.2680730  45.8635776
  52.8566071  25.7694593  48.8247315  53.0752081  26.7011701  48.8435349
  53.2691845  25.4102567  49.6102119  59.7770289  16.2762678  40.8123003
  58.9671017  15.9309763  41.1878249  60.4654706  15.9670222  41.4010615
  61.7060837  15.3540725  42.4347300  62.2591876  15.7736178  43.0937323
  61.9430924  14.4276473  42.4770256  57.7293936  21.3427799  58.2150064
  57.6290663  22.2922156  58.1462155  57.5115479  21.0146038  57.3426134
  56.9307008  18.5912724  34.7990741  57.7926172  18.9167622  35.0586559
  57.1157352  17.8044220  34.2863807  48.9474424  26.6735063  47.0770930
  48.2537895  26.2589016  46.5640884  49.6947415  26.7155600  46.4804349
  63.5343211  16.8646308  44.1447285  64.0342989  16.9762842  43.3361603
  64.1778819  16.5607361  44.7848093  57.5925207  24.7724937  57.0315125
  57.1092288  25.5725298  57.2379015  57.6786146  24.7832882  56.0782569
  50.8611166  26.6053317  44.9536945  50.8381854  26.7041004  44.0018828
  51.1711803  27.4518468  45.2754111  53.5198544  28.6629472  49.0683559
  54.4741798  28.6313415  49.0013491  53.3211068  28.2020096  49.8833785
  54.1097926  27.2330588  51.6354357  54.9290815  27.7274667  51.6589194
  54.3834734  26.3162556  51.6071924  63.8664522  19.6241341  40.9982312
  62.9790377  19.9090991  40.7802507  64.2818511  19.4635104  40.1509589
  51.8748773  34.2049092  46.0853757  51.7403241  33.4449493  45.5191755
  51.4580835  34.9289992  45.6182546  63.0107736  29.3886015  35.0930332
  63.7143586  29.5936018  35.7087988  62.2870385  29.9562777  35.3579416
  63.8405546  25.1395876  41.2132603  63.7840747  25.5964428  40.3740235
  64.3933889  24.3786561  41.0355445  55.0317899  35.1018409  46.2972200
  54.9150283  36.0463841  46.1950890  54.2110345  34.7991970  46.6857999
  64.5740325  26.3300658  38.5085132  64.5189129  26.1644929  37.5673576
  63.9486381  27.0376691  38.6647321  49.3632840  21.5668722  52.3346554
  50.0091704  21.0567676  52.8233779  49.1549992  22.3037404  52.9089979
  61.8886233  28.6349570  57.8338695  62.7577392  28.8090222  57.4725329
  61.4092984  29.4543986  57.7114424  57.8836451  15.8308767  38.0870450
  57.8715121  16.7750607  38.2438721  58.7759873  15.6478912  37.7929911
  56.0572413  35.7546671  49.5128128  56.9599660  35.7870281  49.8294623
  55.8309783  34.8247122  49.5274464  57.8126015  34.5077657  46.1738207
  56.8621646  34.5079519  46.0602579  58.1158501  33.7610392  45.6574241
  61.6988570  12.4251543  42.3416387  60.9320966  11.8710030  42.4873069
  62.1099275  12.4973412  43.2030539  53.7030331  18.7136339  56.4321568
  54.5661793  18.3573144  56.6424893  53.1295742  18.3750234  57.1196972
  63.7619662  43.6452292  46.0026605  64.5540954  43.3043116  45.5872905
  64.0016312  43.7547267  46.9228759  63.3306636  40.0146073  45.9441171
  63.4599017  40.2680552  46.8580582  62.6504088  40.6073781  45.6245826
  62.2776062  37.4868086  45.9892213  61.4875116  37.7425615  45.5132324
  62.7687309  38.3016424  46.0944253  60.5613765  37.7398576  48.4207204
  60.8121803  38.6245586  48.6864780  61.0973313  37.5603178  47.6482296
  63.2273890  43.5600914  41.3365110  63.7398410  44.3544164  41.4870674
  63.8796603  42.8627204  41.2698711  64.3221131  38.7231302  53.2950026
  64.2074646  37.8216559  53.5957125  63.4665649  38.9694999  52.9434843
  61.1922807  41.8889568  42.1124680  62.0298029  42.2986577  41.8958388
  61.3701074  40.9489010  42.0824874  61.2148978  39.2280284  42.7835414
  61.0173378  38.6349644  42.0586480  60.6595642  38.9232494  43.5011352
  63.7095204  38.7544318  40.4676366  62.7792792  38.6928773  40.6846328
  63.8052676  38.2320270  39.6713007  63.6280753  35.2799130  43.0554607
  63.8887570  36.1944464  42.9463768  64.4497925  34.8123573  43.2051220
  57.7748809  40.9130479  44.9503159  58.4619849  40.5992209  44.3624174
  57.6196938  41.8171844  44.6770410  62.5783531  35.8020675  49.3788183
  62.4941720  35.1946345  48.6438593  61.7566237  36.2929694  49.3797679
  62.7599130  46.4225472  48.5016183  63.3452567  45.6769160  48.6344087
  62.5623969  46.7329429  49.3852847  57.3516785  38.9931072  47.2220626
  57.3900885  38.4594663  48.0157744  56.8457078  38.4666278  46.6031603
  64.7307547  33.8395613  50.7183168  64.7948874  34.7010444  50.3060566
  64.6674668  33.2269614  49.9855527  64.2059820  35.9118745  54.3656203
  64.8331859  35.5295823  54.9793727  63.3487739  35.6932947  54.7311895
  60.9825363  37.7195174  40.2974557  61.2778804  36.8105853  40.2441611
  60.0813398  37.6982914  39.9755560  62.7113204  35.4009272  40.4213883
  62.3825910  34.5206651  40.2388989  63.0652575  35.3456941  41.3090272
  61.1699181  40.3893070  49.4399391  60.6252649  41.1652878  49.5719666
  62.0478531  40.7363874  49.2818513  61.9565203  39.5162966  52.3329548
  61.2146939  39.6645602  52.9194178  61.6357947  39.7771232  51.4696297
  62.4021816  47.4028395  44.3639943  63.2279836  47.1032167  43.9838586
  62.0515868  46.6336017  44.8129731  60.6030422  45.3214721  45.3228876
  59.7662330  44.8936896  45.1412878  60.5754067  45.5147165  46.2599667
  64.6869490  41.3323964  40.9157146  64.4415531  40.4286294  41.1137356
  64.8565404  41.3341115  39.9736624  63.9565137  37.0652322  38.4143307
  63.2634382  37.1396677  37.7583343  63.7116889  36.3012665  38.9364824
  59.9179918  38.3824070  45.1077808  59.5982702  37.5289378  44.8152182
  59.3713346  38.5972648  45.8635776  63.6959826  41.0986511  48.8247315
  63.9145835  42.0303618  48.8435349  64.1085599  40.7394485  49.6102119
  59.7868178  42.0026981  47.0770930  59.0931650  41.5880934  46.5640884
  60.5341169  42.0447518  46.4804349  61.7004921  41.9345235  44.9536945
  61.6775609  42.0332922  44.0018828  62.0105557  42.7810386  45.2754111
  62.7142527  49.5341009  46.0853757  62.5796995  48.7741410  45.5191755
  62.2974590  50.2581909  45.6182546  60.2026595  36.8960640  52.3346554
  60.8485458  36.3859594  52.8233779  59.9943746  37.6329321  52.9089979
  56.6612370  12.3613528  28.7676951  56.5836400  13.3121353  28.8465432
  56.0574014  12.0159400  29.4251878  54.1975021   8.3536875  30.1433169
  54.3741650   9.2754840  29.9554153  54.9931855   8.0395294  30.5727549
  55.3206337   9.8715049  36.1443512  55.8713762   9.7432112  35.3720506
  54.4817813  10.1709938  35.7938405  61.5346900  11.7929887  23.9238214
  60.8608598  12.0961584  24.5323172  61.9212722  12.5958967  23.5743671
  58.4452886   9.4108412  31.3199957  58.4029065   9.6369258  30.3908489
  59.3615585   9.1771786  31.4685758  59.7338115  11.9609559  26.1385293
  59.9089871  11.4897602  26.9530916  59.0470903  12.5875325  26.3666554
  54.2999200  15.1098922  32.9125153  54.5395798  15.7417446  33.5904172
  53.4568397  14.7586962  33.1990513  58.8127062  10.9178044  35.3166657
  58.7397233  11.7233016  35.8285962  58.3704455  11.1170010  34.4914679
  58.6016842  10.1549814  28.8269479  57.8184363  10.6971495  28.9207704
  59.3009587  10.6723794  29.2263720  61.2725745  10.8164878  37.4724816
  61.9853718  11.4512343  37.4000718  60.7815774  10.9128744  36.6564818
  56.3237659   8.5659322  38.2930387  57.0247119   9.1995805  38.4459781
  55.8532774   8.9074053  37.5326026  61.0846119  11.1563623  30.2211108
  61.2668513  10.3385278  30.6838860  61.9079105  11.3731315  29.7835998
  61.4188284  10.0831808  27.4826156  61.9476051   9.5724262  26.8696318
  61.6816504   9.7674338  28.3471689  51.9205377   8.0995677  35.2261490
  52.5058814   7.3539365  35.3589394  51.7230216   8.4099634  36.1098154
  54.7744032  11.1346924  30.2423932  54.1054408  11.6193052  29.7587972
  54.6356902  11.3816145  31.1567311  58.9149301  13.1690668  36.8406590
  59.4667609  13.3322289  37.6055676  59.2555494  13.7595106  36.1686615
  62.0517688  11.1172643  33.8270273  61.9268828  10.3162383  33.3181218
  62.7096779  11.6118837  33.3384242  59.0615112  10.7349149  38.8555245
  59.3702239  10.4898296  39.7277944  59.8590594  10.9395788  38.3674115
  59.0835724  12.8887059  31.0860621  58.6440715  12.3963438  31.7793478
  59.8343841  12.3460027  30.8452697  51.5628063   9.0798600  31.0885249
  52.3886083   8.7802372  30.7083893  51.2122115   8.3106222  31.5375038
  56.5309596   8.4325068  33.1582923  55.9089606   7.7695773  32.8585151
  57.2014463   8.4586200  32.4756571  49.7636668   6.9984926  32.0474183
  48.9268577   6.5707101  31.8658184  49.7360314   7.1917370  32.9844974
  59.5918509   9.4777122  24.1053131  59.0192476  10.0967309  23.6523603
  60.1651303  10.0276484  24.6393053  62.8115769   9.7614272  25.2361713
  63.7446442   9.6959834  25.4394589  62.7238981  10.5970539  24.7776246
  51.8748774  11.2111214  32.8099064  51.7403242  10.4511615  32.2437062
  51.4580836  11.9352114  32.3427853  55.0317900  12.1080531  33.0217506
  54.9150284  13.0525964  32.9196197  54.2110346  11.8054093  33.4103306
  56.0572414  12.7608793  36.2373435  56.9599661  12.7932403  36.5539930
  55.8309784  11.8309244  36.2519771  57.8126016  11.5139780  32.8983513
  56.8621647  11.5141641  32.7847886  58.1158502  10.7672514  32.3819548
  63.7619663  20.6514414  32.7271912  64.5540955  20.3105239  32.3118211
  64.0016314  20.7609389  33.6474065  63.3306638  17.0208196  32.6686477
  63.4599019  17.2742675  33.5825889  62.6504089  17.6135904  32.3491132
  62.2776063  14.4930209  32.7137520  61.4875117  14.7487737  32.2377630
  62.7687310  15.3078546  32.8189560  64.2290809  14.8574788  29.6720996
  63.4321972  14.9693482  30.1904492  64.0016401  15.1961440  28.8061887
  60.5613766  14.7460699  35.1452510  60.8121805  15.6307709  35.4110086
  61.0973315  14.5665301  34.3727602  63.2273891  20.5663037  28.0610416
  63.7398412  21.3606287  28.2115981  63.8796604  19.8689327  27.9944018
  64.3221132  15.7293425  40.0195333  64.2074648  14.8278682  40.3202432
  63.4665650  15.9757122  39.6680149  61.1922808  18.8951691  28.8369987
  62.0298030  19.3048699  28.6203695  61.3701076  17.9551133  28.8070181
  61.2148979  16.2342406  29.5080720  61.0173379  15.6411767  28.7831787
  60.6595643  15.9294616  30.2256659  63.7095205  15.7606440  27.1921672
  62.7792793  15.6990896  27.4091634  63.8052677  15.2382393  26.3958314
  63.6280754  12.2861253  29.7799914  63.8887571  13.2006586  29.6709074
  64.4497926  11.8185696  29.9296527  57.7748810  17.9192601  31.6748466
  58.4619850  17.6054331  31.0869481  57.6196939  18.8233966  31.4015717
  62.5783532  12.8082798  36.1033489  62.4941721  12.2008468  35.3683899
  61.7566239  13.2991816  36.1042986  62.7599132  23.4287595  35.2261490
  63.3452568  22.6831283  35.3589394  62.5623970  23.7391551  36.1098154
  57.3516786  15.9993195  33.9465933  57.3900886  15.4656786  34.7403051
  56.8457079  15.4728400  33.3276910  64.7307549  10.8457735  37.4428475
  64.7948875  11.7072566  37.0305873  64.6674669  10.2331737  36.7100834
  64.2059821  12.9180868  41.0901509  64.8331860  12.5357945  41.7039034
  63.3487740  12.6995070  41.4557202  60.9825364  14.7257297  27.0219864
  61.2778805  13.8167975  26.9686918  60.0813400  14.7045036  26.7000866
  62.7113205  12.4071395  27.1459189  62.3825912  11.5268774  26.9634295
  63.0652576  12.3519063  28.0335579  61.1699182  17.3955193  36.1644698
  60.6252650  18.1715001  36.2964972  62.0478532  17.7425997  36.0063819
  61.9565204  16.5225089  39.0574855  61.2146940  16.6707724  39.6439485
  61.6357948  16.7833355  38.1941604  62.4021818  24.4090518  31.0885249
  63.2279838  24.1094289  30.7083893  62.0515870  23.6398140  31.5375038
  60.6030423  22.3276844  32.0474183  59.7662331  21.8999018  31.8658184
  60.5754068  22.5209287  32.9844974  64.6869491  18.3386087  27.6402452
  64.4415533  17.4348417  27.8382663  64.8565405  18.3403237  26.6981930
  63.9565138  14.0714444  25.1388614  63.2634383  14.1458799  24.4828650
  63.7116890  13.3074788  25.6610131  59.9179919  15.3886192  31.8323115
  59.5982704  14.5351500  31.5397489  59.3713348  15.6034770  32.5881082
  63.6959827  18.1048633  35.5492622  63.9145837  19.0365741  35.5680655
  64.1085601  17.7456608  36.3347425  59.7868179  19.0089104  33.8016237
  59.0931651  18.5943056  33.2886191  60.5341170  19.0509640  33.2049656
  61.7004922  18.9407357  31.6782251  61.6775610  19.0395045  30.7264135
  62.0105558  19.7872508  31.9999418  62.7142529  26.5403132  32.8099064
  62.5796996  25.7803533  32.2437062  62.2974591  27.2644032  32.3427853
  60.2026596  13.9022762  39.0591861  60.8485460  13.3921716  39.5479086
  59.9943747  14.6391444  39.6335286   6.7592261  22.8234192  51.7511540
   6.1080241  23.4088273  51.3645554   7.5536624  23.3540387  51.8106578
   3.0214166  16.0715995  49.7817124   3.2739686  15.5497517  49.0200587
   2.0838725  15.9082141  49.8843808   8.2367526  20.5124624  52.2880524
   7.6013359  20.5859251  53.0001429   7.9064932  21.1018223  51.6099604
   2.4643595  27.6905447  55.3186335   2.3867625  28.6413272  55.3974816
   1.8605239  27.3451320  55.9761261  10.4021769  15.3923279  52.4976538
  11.3139626  15.6250666  52.3224235   9.8931417  15.9760323  51.9351617
   4.7381964  23.0487600  54.0391875   4.6027639  23.8939136  54.4676723
   5.2791777  23.2506878  53.2757809   8.0524711  16.5626773  51.0763203
   7.5371334  17.3331378  51.3151591   7.7802019  15.8891910  51.6996265
  13.0258985  19.3159128  53.0116377  12.2488428  18.9770287  52.5671539
  13.7050466  19.3211751  52.3371342   4.4310046  18.4124299  47.5550912
   3.5237108  18.1813552  47.7542061   4.9281078  17.6161918  47.7424893
   7.3378125  27.1221806  50.4747598   6.6639823  27.4253503  51.0832556
   7.7243947  27.9250887  50.1253055   5.6098279  18.5136894  52.0774902
   4.7009499  18.2295927  52.1747371   5.6393363  18.9335972  51.2178209
  10.8417547  22.1243483  55.8466069  10.3879874  21.2834393  55.9031260
  10.2111513  22.7604882  56.1840849   9.2850486  23.9619980  56.7815887
   9.5773460  24.5225037  56.0628253   9.7949106  24.2548541  57.5369046
   5.3074367  20.0545638  49.4162980   4.8693797  19.3381496  48.9568618
   6.0484808  20.2821752  48.8548072  13.4247482  18.3302835  55.4739299
  13.2865380  18.5204431  54.5460488  13.0683701  19.0922217  55.9307350
   5.5369340  27.2901479  52.6894677   5.7121096  26.8189522  53.5040300
   4.8502128  27.9167245  52.9175938   9.4285595  18.9130019  49.0095038
   8.8114765  18.1876847  48.9128091   8.9602083  19.6739379  48.6662112
   4.4048067  25.4841734  55.3778863   3.6215589  26.0263414  55.4717087
   5.1040812  26.0015714  55.7773104  10.2523280  22.2369191  53.1287678
  10.5283124  22.1225786  54.0381552   9.3827779  21.8386676  53.0899851
   6.8877344  26.4855542  56.7720491   7.0699738  25.6677198  57.2348244
   7.7110330  26.7023234  56.3345381   7.2219509  25.4123727  54.0335540
   7.7507276  24.9016182  53.4205702   7.4847729  25.0966257  54.8981073
  10.3159693  25.3840525  54.6490523  10.4896570  24.8186948  53.8964375
  10.8088584  26.1841420  54.4670013  16.1699084  18.1476948  56.2680822
  16.6130230  17.3984273  55.8699946  15.2925594  18.1387085  55.8854554
  11.3034865  24.7007290  51.7487421  11.9985770  25.3213982  51.9674736
  11.6458016  23.8502641  52.0239799  13.2026289  22.1506995  53.2774752
  13.7277613  22.4894268  52.5524072  13.1148641  21.2154011  53.0937886
   1.8954328  22.3120911  53.1850767   2.0442449  22.9956375  52.5317440
   2.7020772  22.2926001  53.7000223   5.3949734  24.8069041  50.6562515
   4.8223701  25.4259229  50.2032986   5.9682528  25.3568403  51.1902436
   8.6146994  25.0906192  51.7871097   9.5477667  25.0251753  51.9903972
   8.5270206  25.9262458  51.3285629  11.2435010  24.4072062  48.7475044
  11.1648642  24.0731925  49.6410802  12.0644677  24.8993830  48.7466517
   5.7796532  16.1429854  47.9978567   6.7255637  16.0136062  48.0666985
   5.4010777  15.4044516  48.4747995   3.9639450  14.0679831  47.9333452
   3.0570905  13.7712943  48.0096166   4.2415431  13.7709649  47.0667739
   8.8138962  21.7240057  48.3685023   9.5174812  21.9290060  48.9842678
   8.0901611  22.2916819  48.6334106  10.7225660  22.1622586  50.4183483
  11.5571263  21.7303785  50.2360958  10.5610002  21.9904600  51.3460377
  10.3771552  18.6654700  51.7839822  10.3220355  18.4998971  50.8428266
   9.7517607  19.3730733  51.9402012  19.3509935  32.6792238  60.5138660
  19.9888345  32.5598985  59.8102000  19.2330778  33.6273082  60.5726612
  16.1599641  32.6319666  60.4500184  15.8218152  32.5160730  59.5620719
  17.0289409  32.2310831  60.4301190  12.0186457  34.4855142  56.4397075
  11.4551322  34.3945079  55.6713363  11.9038852  33.6655047  56.9199568
   9.5650889  35.9806334  59.2781296  10.3572180  35.6397158  58.8627595
   9.8047539  36.0901309  60.1983449  17.5986015  38.1526110  51.7511540
  16.9473995  38.7380190  51.3645554  18.3930378  38.6832305  51.8106578
  11.5241642  35.2415247  52.1498674  12.2972518  34.6944234  52.0111550
  11.8767041  36.1059496  52.3613136  13.3626685  36.5691629  65.3565574
  13.0716551  37.4737260  65.2412240  13.9983669  36.6108157  66.0709643
  14.2882892  33.9468478  61.9466933  14.8846464  33.7224500  61.2323896
  14.3457863  33.2053223  62.5492381  13.8607920  31.4007913  49.7817124
  14.1133441  30.8789434  49.0200587  12.9232479  31.2374059  49.8843808
  18.9051203  30.4043691  57.5891868  19.6914292  29.9863115  57.2382285
  19.1689907  31.3089784  57.7573516  19.0761280  35.8416542  52.2880524
  18.4407113  35.9151168  53.0001429  18.7458687  36.4310141  51.6099604
  24.3059630  30.3418925  58.4924846  25.0384802  29.7718141  58.7262676
  23.5498986  29.9540525  58.9331352  13.5804209  33.3036019  51.9841499
  13.4640467  32.6280922  52.6522584  13.6906469  32.8168393  51.1673652
  15.9235750  32.7646166  55.6888189  15.5593957  32.2376787  56.4001110
  16.7802866  32.3744635  55.5154674  15.5641237  27.7936066  50.6849537
  15.7315639  28.6616302  51.0520008  15.3738406  27.9563348  49.7610826
  18.3216570  36.2553045  62.3515367  18.0217293  37.1578084  62.2431175
  17.9767630  35.9885228  63.2036520  11.7729052  32.7066842  58.3852072
  10.8479548  32.5743056  58.5929764  12.0213465  33.4861061  58.8822014
  21.7213714  28.7735585  60.0312805  20.8130591  28.7050993  59.7371566
  21.6701310  29.2507530  60.8594630  15.5430458  30.2493723  51.6696204
  15.4230083  30.6950774  52.5081684  14.8483046  30.5979041  51.1109742
   9.1337863  32.3500115  59.2195861   9.2630244  32.6034594  60.1335273
   8.4535314  32.9427823  58.9000516  13.3037350  43.0197365  55.3186335
  13.2261380  43.9705190  55.3974816  12.6998993  42.6743238  55.9761261
  23.5875360  26.9752023  61.8090679  22.9449741  27.2684556  61.1630473
  23.0830289  26.8604944  62.6143875  21.2415524  30.7215197  52.4976538
  22.1533380  30.9542583  52.3224235  20.7325171  31.3052241  51.9351617
  19.5256292  35.1439824  66.1337830  19.9339648  34.7022235  65.3892463
  18.8033553  34.5692452  66.3872023  19.8485106  35.7041015  59.8890119
  19.2193969  35.8686729  59.1866187  19.4610768  36.1182625  60.6601083
  23.7274338  36.6395453  57.2434483  23.0425376  37.0194354  56.6931516
  23.8118187  37.2490779  57.9766431  20.9825270  34.2855412  63.8429827
  21.1942165  34.9287172  63.1664208  20.9355018  33.4517728  63.3751757
  18.5851499  26.8973232  60.7466399  17.7235978  27.1954486  61.0383136
  18.6113933  27.1143631  59.8147431  15.4013068  35.4415423  57.1540204
  15.8651414  35.7203126  56.3644827  15.1369866  34.5398868  56.9713295
  12.2937149  34.9886905  60.0919968  12.8638506  35.4174173  59.4537452
  12.8845261  34.7069489  60.7904153  14.3381954  31.5638575  53.9629770
  15.0405998  32.0159619  54.4303696  14.0062583  30.9222394  54.5909663
   8.0807288  29.8222128  59.2646903   7.2906342  30.0779657  58.7887014
   8.5718536  30.6370466  59.3698944  22.0971098  37.1627367  62.0152184
  22.9188541  36.7607555  61.7334866  22.0933501  37.0595601  62.9668300
  10.0322034  30.1866707  56.2230380   9.2353197  30.2985402  56.7413876
   9.8047626  30.5253360  55.3571270  15.8627701  36.7111411  64.1712895
  15.9272134  37.1731818  65.0071066  15.1538625  36.0808775  64.2995204
  30.1877091  33.5066116  58.3637155  29.4340799  32.9373514  58.2081160
  30.3224632  33.4728780  59.3107790  15.5775719  38.3779518  54.0391875
  15.4421394  39.2231054  54.4676723  16.1185531  38.5798796  53.2757809
   9.0305116  35.8954956  54.6119800   9.5429637  36.6898206  54.7625365
   9.6827829  35.1981247  54.5453401  10.8400001  39.0120712  56.6942553
  11.0166629  39.9338677  56.5063537  11.6356834  38.6979132  57.1236933
  17.2044195  39.0003085  68.1692217  16.7608049  38.2139463  67.8513121
  17.8661409  39.1882235  67.5036108  11.9631316  40.5298886  62.6952895
  12.5138741  40.4015950  61.9229889  11.1242792  40.8293775  62.3447788
  19.3025433  39.2805884  66.1973618  19.2843909  40.1014766  65.7053887
  20.2245353  39.1559960  66.4223759   6.9954033  34.2243610  55.3879370
   7.8329255  34.6340619  55.1713078   7.1732301  33.2843053  55.3579564
  18.8918465  31.8918691  51.0763203  18.3765089  32.6623296  51.3151591
  18.6195774  31.2183827  51.6996265  16.4765576  26.7368392  56.1348442
  15.6207172  26.3475242  55.9554080  16.8892528  26.8160353  55.2748227
  18.0064723  24.2714735  60.5340002  17.5029518  24.2344870  59.7207807
  18.2995330  25.1807478  60.5936658  23.8652739  34.6451046  53.0116377
  23.0882182  34.3062205  52.5671539  24.5444220  34.6503669  52.3371342
  18.6804768  29.7645783  52.9022985  18.3754904  30.0791932  53.7533128
  19.6335210  29.8427203  52.9450318  17.1251200  35.9236006  54.5515939
  16.5972562  35.1888766  54.2389176  16.6238703  36.7010683  54.3055907
  22.1044046  34.1185027  59.6682985  21.4467721  34.8084288  59.7563114
  22.9084445  34.5081459  60.0116971  11.8569928  26.5855673  56.9122550
  12.4313680  26.3630854  56.1795743  12.4440910  26.6544367  57.6651151
  20.9149505  32.4729400  57.7186927  21.4281387  33.1059391  58.2208636
  21.5650729  31.8730595  57.3530287  12.1839515  28.6160134  50.9318435
  11.3476827  28.9534820  51.2527710  12.0444284  28.4809114  49.9945572
  14.1592595  23.4596922  55.6397620  13.5057008  23.1445939  55.0154234
  14.1173070  22.8372662  56.3657442  15.2703800  33.7416217  47.5550912
  14.3630862  33.5105470  47.7542061  15.7674832  32.9453836  47.7424893
  18.1771879  42.4513724  50.4747598  17.5033578  42.7545421  51.0832556
  18.5637701  43.2542804  50.1253055  17.3930336  29.9478855  59.9645267
  16.4752897  30.1693802  59.8066955  17.8090479  30.0225166  59.1056974
  18.1765384  31.3470271  55.0947947  18.9237203  31.8591668  54.7855069
  18.4456973  31.0254324  55.9552341  16.4492034  33.8428812  52.0774902
  15.5403253  33.5587844  52.1747371  16.4787118  34.2627890  51.2178209
  21.6811301  37.4535401  55.8466069  21.2273628  36.6126311  55.9031260
  21.0505268  38.0896799  56.1840849  20.6244221  28.3827387  57.0766737
  19.8866978  27.8704773  57.4076979  20.8770994  27.9427769  56.2650014
  20.1244240  39.2911898  56.7815887  20.4167215  39.8516955  56.0628253
  20.6342861  39.5840459  57.5369046  20.7255848  21.1603639  57.6708506
  21.0314725  20.3001003  57.3834421  21.4508453  21.7521259  57.4707500
   7.0180204  31.5634326  56.0590104   6.8204604  30.9703686  55.3341170
   6.4626868  31.2586536  56.7766043  14.9976928  31.4557432  58.1784697
  15.0525538  30.5031269  58.1027174  14.1868130  31.6116871  58.6625995
  16.1468122  35.3837555  49.4162980  15.7087551  34.6673414  48.9568618
  16.8878562  35.6113670  48.8548072  12.9369288  30.0734492  55.9375076
  12.1237153  30.3728662  56.3440268  13.4328282  29.6790181  56.6549558
  15.0877866  40.0692249  57.8709341  15.0454044  40.2953095  56.9417873
  16.0040564  39.8355623  58.0195142  24.2641236  33.6594752  55.4739299
  24.1259135  33.8496348  54.5460488  23.9077455  34.4214135  55.9307350
  24.2910616  35.7271279  60.4850570  24.7247123  35.6346568  61.3333624
  25.0042197  35.7028780  59.8470586  13.2043666  36.9455278  57.6671303
  13.9984265  36.4505598  57.4653878  12.4935359  36.4173141  57.3039009
  18.0238511  39.3273373  62.0183671  18.0775533  39.8964310  62.7861387
  17.1553292  39.4975258  61.6537708   9.5126430  31.0898360  53.7431056
   8.5824018  31.0282815  53.9601018   9.6083902  30.5674312  52.9467697
   9.4311979  27.6153172  56.3309298   9.6918796  28.5298506  56.2218458
  10.2529151  27.1477615  56.4805910  25.1526166  35.7694980  63.0183456
  25.3462056  36.6740790  63.2642731  25.0526784  35.3102399  63.8522041
  20.2141274  35.9201723  68.5924336  20.0626781  35.6912274  67.6754420
  20.2045954  36.8772324  68.6055681  16.9826611  33.4933635  63.5770603
  17.9118671  33.6444795  63.4039570  16.5617641  33.5817656  62.7219249
  15.7814942  37.5184300  61.3469140  15.6426028  37.1503084  62.2195079
  14.9929539  38.0331939  61.1753098  16.3763094  42.6193396  52.6894677
  16.5514850  42.1481440  53.5040300  15.6895882  43.2459163  52.9175938
  17.3320158  36.8965903  58.7357978  16.9969990  36.8566673  59.6315628
  16.8324103  36.2310618  58.2628388  20.2679349  34.2421937  49.0095038
  19.6508520  33.5168765  48.9128091  19.7995838  35.0031297  48.6662112
  21.9233481  38.9520845  66.6700818  21.8646027  38.2680065  66.0031401
  22.3252999  39.6939835  66.2181444  12.0577895  28.4607361  48.1316342
  11.1807361  28.3396162  47.7678589  12.5335648  27.6693439  47.8795231
  21.9250888  36.9160429  64.9014798  21.0377667  36.5786351  65.0241197
  22.4949439  36.1843460  65.1383563   3.5780035  33.2484521  58.2257849
   4.2651075  32.9346251  57.6378865   3.4228164  34.1525886  57.9525101
  15.4552041  41.5761882  61.8676041  15.3822213  42.3816853  62.3795346
  15.0129435  41.7753847  61.0424062  15.2441821  40.8133652  55.3778863
  14.4609343  41.3555332  55.4717087  15.9434566  41.3307631  55.7773104
  18.5538471  26.6228281  58.0213068  19.0507171  25.8698243  57.7014138
  17.7825453  26.6592598  57.4556277  26.4068229  32.3268647  59.6631360
  26.3958105  33.2093362  59.2925293  25.5385608  31.9740197  59.4685897
  17.9150725  41.4748716  64.0234200  18.6278697  42.1096180  63.9510101
  17.4240754  41.5712582  63.2074202  19.6368252  35.3799968  55.5951491
  18.7024531  35.5001431  55.4256196  19.8144920  34.4772435  55.3311501
  15.1373440  28.7645664  57.7484753  14.7671227  28.2116704  58.4365658
  15.6332532  28.1603797  57.1959753  23.0240803  31.2217288  56.1301526
  23.4901255  32.0545279  56.0561828  23.4748304  30.7562269  56.8346784
  12.9662639  39.2243159  64.8439771  13.6672098  39.8579642  64.9969165
  12.4957754  39.5657891  64.0835410  21.0917034  37.5661109  53.1287678
  21.3676878  37.4517703  54.0381552  20.2221533  37.1678594  53.0899851
  20.9957466  23.5897875  60.1692427  20.0820546  23.8202101  60.3374634
  21.4250567  23.6736319  61.0206459  20.7663925  31.7787766  62.6692321
  20.1135375  32.0263674  62.0144774  21.1444304  30.9651905  62.3354798
  17.7271098  41.8147460  56.7720491  17.9093493  40.9969116  57.2348244
  18.5504084  42.0315152  56.3345381  18.0613264  40.7415645  54.0335540
  18.5901030  40.2308099  53.4205702  18.3241483  40.4258175  54.8981073
  11.4169012  41.7930761  56.7933316  10.7479387  42.2776889  56.3097356
  11.2781882  42.0399982  57.7076694  15.5574280  43.8274505  63.3915974
  16.1092588  43.9906126  64.1565059  15.8980474  44.4178943  62.7195999
  20.4085155  38.6535762  69.2464628  20.9525059  39.2665721  68.7519583
  19.8272000  39.2115341  69.7631641   6.7856589  30.0549216  53.5729248
   7.0810030  29.1459895  53.5196301   5.8844625  30.0336956  53.2510250
  18.6942668  41.7756481  60.3779656  18.5693807  40.9746220  59.8690602
  19.3521759  42.2702674  59.8893626  10.3150836  28.1305213  59.5556796
   9.5937422  28.7441181  59.4164270  11.1044092  28.6662978  59.4773442
  20.7577576  39.5765501  62.0059206  19.8107912  39.4570852  61.9337533
  21.1060349  38.6887999  62.0885468   8.5144431  27.7363314  53.6968573
   8.1857137  26.8560693  53.5143679   8.8683801  27.6810983  54.5844962
  17.7624009  39.3718217  58.2063558  17.6148972  38.4434924  58.3871129
  18.5877503  39.3938308  57.7220634  11.6286254  28.0236284  54.0644051
  11.9682326  28.5522205  53.3422659  12.0758374  28.3616690  54.8402617
  21.3658131  40.1946776  59.2928431  22.2904679  39.9889637  59.1552882
  21.1973435  39.9463177  60.2017773  13.6154401  26.5210905  52.2637343
  14.3362763  26.8992158  51.7601060  12.9919705  27.2399782  52.3672321
  17.7585524  27.2256054  53.1995676  17.9749138  28.1080692  52.8984504
  17.2779591  26.8342268  52.4701318  12.4984745  30.1841768  59.7766420
  12.3529326  30.4982071  60.6690702  12.0209949  30.8026668  59.2237319
  14.3581128  27.1744316  59.8247310  14.3442697  26.2785409  59.4879608
  15.0753556  27.1814979  60.4585596  21.1553447  40.7132443  54.6490523
  21.3290325  40.1478865  53.8964375  21.6482339  41.5133338  54.4670013
  13.7618024  26.0558696  55.0934880  13.8833935  25.1275342  55.2925768
  13.4720066  26.0697382  54.1813195  16.6309214  23.7413606  58.2301600
  16.6530911  23.8052939  57.2753579  17.0477273  22.9018115  58.4242106
  27.0092839  33.4768866  56.2680822  27.4523985  32.7276191  55.8699946
  26.1319349  33.4679002  55.8854554  22.1428620  40.0299207  51.7487421
  22.8379525  40.6505900  51.9674736  22.4851770  39.1794559  52.0239799
  15.7040092  41.3932987  65.4064628  16.0127218  41.1482133  66.2787328
  16.5015574  41.5979625  64.9183499  15.7260704  43.5470896  57.6370005
  15.2865694  43.0547275  58.3302862  16.4768821  43.0043864  57.3962080
   8.2053043  39.7382437  57.6394633   9.0311063  39.4386209  57.2593277
   7.8547095  38.9690059  58.0884422  13.1734576  39.0908905  59.7092307
  12.5514585  38.4279610  59.4094534  13.8439443  39.1170037  59.0265954
   6.4061648  37.6568764  58.5983567   5.5693556  37.2290938  58.4167568
   6.3785293  37.8501207  59.5354358  23.7313949  38.1131817  68.5825950
  22.9409493  38.0955955  68.0430449  23.4947304  38.6520110  69.3374986
  23.8511824  34.9624283  65.8958678  23.9009829  34.7974290  66.8374201
  23.7425747  34.0951542  65.5056559  12.7348083  37.6412829  53.1850767
  12.8836203  38.3248293  52.5317440  13.5414526  37.6217919  53.7000223
  25.3530021  37.3821224  66.1400700  25.0614829  37.7451205  66.9764161
  24.7402152  36.6688233  65.9614032  26.5525703  34.9474104  58.6603270
  27.3872595  35.3863908  58.8240830  26.6884832  34.4712757  57.8411516
  23.6017209  32.5053839  64.6080758  24.0771331  32.6981485  63.7999609
  22.6782775  32.5613025  64.3624141  10.4900716  33.6678006  54.1911836
  10.2446758  32.7640336  54.3892046  10.6596630  33.6695157  53.2491314
   9.7596363  29.4006364  51.6897998   9.0665608  29.4750719  51.0338033
   9.5148115  28.6366707  52.2119514  16.2343488  40.1360959  50.6562515
  15.6617455  40.7551146  50.2032986  16.8076282  40.6860321  51.1902436
  22.3018878  29.3819599  62.8409063  23.2536301  29.4817697  62.8621287
  22.1322329  28.5897868  63.3507148  19.4540748  40.4198109  51.7871097
  20.3871421  40.3543671  51.9903972  19.3663961  41.2554376  51.3285629
  22.0828765  39.7363980  48.7475044  22.0042396  39.4023843  49.6410802
  22.9038432  40.2285747  48.7466517  24.7806956  32.6025719  61.9551363
  24.7483276  31.6641720  62.1411047  25.3907580  32.6809756  61.2217188
  16.6190287  31.4721772  47.9978567  17.5649392  31.3427980  48.0666985
  16.2404532  30.7336434  48.4747995  24.9301444  29.3936762  62.0009646
  24.4140493  28.6095219  61.8139575  25.8141393  29.0655479  62.1656166
  22.5912171  23.1377778  57.9605459  22.3936993  22.8292866  58.8448791
  23.2011877  23.8639417  58.0903389  30.5983506  33.6641726  61.0957400
  31.3286894  33.4027014  61.6565103  29.9890451  32.9270448  61.1359468
  28.6798803  31.8049588  61.6931851  27.9531967  31.6705553  61.0848343
  28.2646090  32.1126417  62.4988569  14.8033204  29.3971748  47.9333452
  13.8964659  29.1004861  48.0096166  15.0809185  29.1001566  47.0667739
   5.7211144  30.7178112  58.3832499   5.4013929  29.8643420  58.0906873
   5.1744573  30.9326690  59.1390466   9.4991052  33.4340553  62.1002005
   9.7177062  34.3657660  62.1190039   9.9116826  33.0748527  62.8856809
  16.4195270  23.9408638  54.0877694  15.6095998  23.5955723  54.4632940
  17.1079687  23.6316182  54.6765305  18.3485818  23.0186685  55.7101990
  18.9016857  23.4382138  56.3692013  18.5855904  22.0922433  55.7524946
  13.5731989  26.2558683  48.0745431  14.4351153  26.5813582  48.3341249
  13.7582333  25.4690179  47.5618497   5.5899404  34.3381023  60.3525620
   4.8962876  33.9234976  59.8395575   6.3372395  34.3801560  59.7559039
  21.7264625  25.1287210  55.2180654  21.1463294  25.7872014  54.8358707
  21.4600558  24.3064554  54.8068072  20.1768191  24.5292268  57.4201975
  20.6767970  24.6408802  56.6116294  20.8203799  24.2253320  58.0602783
   7.5036147  34.2699277  58.2291635   7.4806835  34.3686964  57.2773518
   7.8136783  35.1164428  58.5508801  10.1623525  36.3275432  62.3438250
  11.1166778  36.2959374  62.2768181   9.9636048  35.8666056  63.1588475
  20.5089503  27.2887300  54.2737003  19.6215358  27.5736951  54.0557197
  20.9243492  27.1281064  53.4264280  23.8604039  27.3133821  57.9891342
  24.6364429  27.8030274  58.2615959  23.1352173  27.7391875  58.4463211
  26.2976598  28.0261440  59.0465283  26.8921089  27.7857176  58.3358591
  26.3703182  27.3068571  59.6738819   8.5173754  41.8695051  59.3608447
   8.3828222  41.1095452  58.7946445   8.1005816  42.5935951  58.8937236
  19.6532717  37.0531975  48.3685023  20.3568567  37.2581977  48.9842678
  18.9295365  37.6208737  48.6334106  20.4830527  32.8041836  54.4887293
  20.4265728  33.2610388  53.6494925  21.0358869  32.0432521  54.3110136
  24.2935333  28.5931568  55.3137412  24.0372267  28.1928204  56.1445620
  23.6688201  29.3075362  55.1887552  28.6047671  31.3327641  57.8208704
  28.0447229  31.4020831  58.5940266  27.9991174  31.1568626  57.1008200
  11.6742879  42.7664368  59.5726890  11.5575264  43.7109801  59.4705580
  10.8535326  42.4637930  59.9612689  21.5619414  37.4914504  50.4183483
  22.3965018  37.0595703  50.2360958  21.4003757  37.3196518  51.3460377
  21.2165306  33.9946617  51.7839822  21.1614110  33.8290889  50.8428266
  20.5911361  34.7022650  51.9402012  14.5261432  23.4954726  51.3625140
  14.5140101  24.4396566  51.5193411  15.4184854  23.3124872  51.0684602
  12.6997394  43.4192630  62.7882818  13.6024640  43.4516241  63.1049313
  12.4734764  42.4893081  62.8029154  14.4550996  42.1723617  59.4492897
  13.5046627  42.1725478  59.3357269  14.7583482  41.4256351  58.9328932
  18.3413551  20.0897503  55.6171077  17.5745947  19.5355990  55.7627760
  18.7524256  20.1619372  56.4785229  30.1903689  48.0084155  60.5138660
  30.8282099  47.8890903  59.8102000  30.0724532  48.9564999  60.5726612
  26.9993395  47.9611583  60.4500184  26.6611907  47.8452648  59.5620719
  27.8683164  47.5602748  60.4301190  22.8580211  49.8147060  56.4397075
  22.2945076  49.7236997  55.6713363  22.7432606  48.9946964  56.9199568
  20.4044643  51.3098251  59.2781296  21.1965935  50.9689076  58.8627595
  20.6441293  51.4193226  60.1983449  28.4379770  53.4818027  51.7511540
  27.7867750  54.0672108  51.3645554  29.2324133  54.0124222  51.8106578
  22.3635397  50.5707165  52.1498674  23.1366273  50.0236152  52.0111550
  22.7160796  51.4351414  52.3613136  25.1276646  49.2760395  61.9466933
  25.7240219  49.0516418  61.2323896  25.1851618  48.5345141  62.5492381
  24.7001675  46.7299831  49.7817124  24.9527195  46.2081352  49.0200587
  23.7626234  46.5665976  49.8843808  29.7444958  45.7335609  57.5891868
  30.5308047  45.3155032  57.2382285  30.0083662  46.6381701  57.7573516
  29.9155035  51.1708459  52.2880524  29.2800868  51.2443086  53.0001429
  29.5852441  51.7602058  51.6099604  35.1453385  45.6710842  58.4924846
  35.8778557  45.1010059  58.7262676  34.3892740  45.2832443  58.9331352
  24.4197964  48.6327937  51.9841499  24.3034222  47.9572840  52.6522584
  24.5300223  48.1460311  51.1673652  26.7629504  48.0938084  55.6888189
  26.3987712  47.5668705  56.4001110  27.6196620  47.7036553  55.5154674
  32.6678805  39.3832416  62.9519455  32.3362130  40.2527827  62.7280670
  32.0724418  39.0668700  63.6313485  26.4034991  43.1227984  50.6849537
  26.5709394  43.9908220  51.0520008  26.2132160  43.2855265  49.7610826
  22.6122806  48.0358759  58.3852072  21.6873303  47.9034973  58.5929764
  22.8607219  48.8152978  58.8822014  32.5607468  44.1027503  60.0312805
  31.6524346  44.0342911  59.7371566  32.5095064  44.5799448  60.8594630
  26.3824212  45.5785641  51.6696204  26.2623837  46.0242692  52.5081684
  25.6876801  45.9270959  51.1109742  19.9731617  47.6792033  59.2195861
  20.1023998  47.9326512  60.1335273  19.2929068  48.2719741  58.9000516
  24.1431104  58.3489283  55.3186335  24.0655134  59.2997108  55.3974816
  23.5392748  58.0035155  55.9761261  34.4269115  42.3043941  61.8090679
  33.7843495  42.5976474  61.1630473  33.9224043  42.1896861  62.6143875
  32.0809278  46.0507114  52.4976538  32.9927135  46.2834501  52.3224235
  31.5718926  46.6344158  51.9351617  26.7181116  45.4104349  63.5071387
  27.5642311  45.8343762  63.6506036  26.6579754  44.7537973  64.2009951
  30.6878861  51.0332933  59.8890119  30.0587723  51.1978647  59.1866187
  30.3004523  51.4474542  60.6601083  34.5668093  51.9687370  57.2434483
  33.8819131  52.3486272  56.6931516  34.6511942  52.5782697  57.9766431
  29.8680561  43.0708717  65.1652561  29.6241493  43.8250778  64.6286837
  30.1440492  43.4494065  65.9999808  29.4245253  42.2265150  60.7466399
  28.5629732  42.5246404  61.0383136  29.4507688  42.4435549  59.8147431
  26.2406823  50.7707341  57.1540204  26.7045168  51.0495044  56.3644827
  25.9763621  49.8690785  56.9713295  23.1330904  50.3178822  60.0919968
  23.7032261  50.7466091  59.4537452  23.7239016  50.0361407  60.7904153
  25.1775709  46.8930493  53.9629770  25.8799752  47.3451537  54.4303696
  24.8456337  46.2514312  54.5909663  18.9201043  45.1514046  59.2646903
  18.1300097  45.4071574  58.7887014  19.4112290  45.9662384  59.3698944
  20.8715788  45.5158625  56.2230380  20.0746951  45.6277319  56.7413876
  20.6441380  45.8545277  55.3571270  17.2038746  45.4044536  61.6961894
  17.4546784  46.2891546  61.9619470  17.7398294  45.2249138  60.9236986
  41.0270845  48.8358033  58.3637155  40.2734554  48.2665431  58.2081160
  41.1618386  48.8020698  59.3107790  26.4169473  53.7071436  54.0391875
  26.2815148  54.5522971  54.4676723  26.9579286  53.9090713  53.2757809
  22.9036813  39.7863016  70.7006230  22.5103759  39.2329214  71.3753874
  23.7202953  40.0973594  71.0912748  19.8698871  51.2246874  54.6119800
  20.3823391  52.0190124  54.7625365  20.5221584  50.5273164  54.5453401
  21.6793755  54.3412630  56.6942553  21.8560384  55.2630595  56.5063537
  22.4750589  54.0271049  57.1236933  25.8204774  41.2020895  68.2926487
  26.5614487  41.8028048  68.2130949  26.0522697  40.4598532  67.7344529
  20.9646112  46.3877262  66.5704716  20.8499627  45.4862519  66.8711815
  20.1090630  46.6340959  66.2189533  22.8025071  55.8590804  62.6952895
  23.3532496  55.7307867  61.9229889  21.9636547  56.1585693  62.3447788
  29.7661937  37.2301998  62.5690768  29.4226206  38.1203639  62.4929879
  30.1340899  37.0403655  61.7060353  17.8347787  49.5535528  55.3879370
  18.6723009  49.9632536  55.1713078  18.0126055  48.6134970  55.3579564
  27.3159331  42.0660309  56.1348442  26.4600927  41.6767160  55.9554080
  27.7286282  42.1452270  55.2748227  28.8458477  39.6006653  60.5340002
  28.3423273  39.5636788  59.7207807  29.1389084  40.5099395  60.5936658
  25.0901363  39.6845382  59.5406183  25.9554360  39.4888191  59.1812073
  25.1578872  39.4555734  60.4675540  34.7046494  49.9742963  53.0116377
  33.9275937  49.6354123  52.5671539  35.3837975  49.9795587  52.3371342
  29.5198523  45.0937701  52.9022985  29.2148658  45.4083850  53.7533128
  30.4728965  45.1719121  52.9450318  27.9644955  51.2527924  54.5515939
  27.4366316  50.5180684  54.2389176  27.4632457  52.0302600  54.3055907
  32.9437801  49.4476945  59.6682985  32.2861475  50.1376206  59.7563114
  33.7478200  49.8373377  60.0116971  22.6963682  41.9147590  56.9122550
  23.2707434  41.6922772  56.1795743  23.2834665  41.9836285  57.6651151
  31.7543259  47.8021317  57.7186927  32.2675141  48.4351309  58.2208636
  32.4044483  47.2022513  57.3530287  23.0233269  43.9452051  50.9318435
  22.1870582  44.2826738  51.2527710  22.8838039  43.8101031  49.9945572
  24.9986350  38.7888839  55.6397620  24.3450762  38.4737856  55.0154234
  24.9566824  38.1664580  56.3657442  26.1097555  49.0708134  47.5550912
  25.2024617  48.8397388  47.7542061  26.6068587  48.2745754  47.7424893
  29.0165634  57.7805642  50.4747598  28.3427332  58.0837338  51.0832556
  29.4031456  58.5834722  50.1253055  28.2324090  45.2770773  59.9645267
  27.3146652  45.4985720  59.8066955  28.6484234  45.3517083  59.1056974
  29.0159138  46.6762189  55.0947947  29.7630957  47.1883586  54.7855069
  29.2850728  46.3546241  55.9552341  27.2885788  49.1720729  52.0774902
  26.3797007  48.8879762  52.1747371  27.3180872  49.5919808  51.2178209
  32.5205056  52.7827319  55.8466069  32.0667383  51.9418229  55.9031260
  31.8899022  53.4188717  56.1840849  31.4637975  43.7119305  57.0766737
  30.7260732  43.1996691  57.4076979  31.7164749  43.2719686  56.2650014
  30.9637995  54.6203815  56.7815887  31.2560969  55.1808873  56.0628253
  31.4736615  54.9132376  57.5369046  31.5649603  36.4895557  57.6708506
  31.8708479  35.6292920  57.3834421  32.2902207  37.0813177  57.4707500
  17.8573959  46.8926243  56.0590104  17.6598358  46.2995604  55.3341170
  17.3020623  46.5878454  56.7766043  25.8370682  46.7849350  58.1784697
  25.8919292  45.8323186  58.1027174  25.0261884  46.9408789  58.6625995
  26.9861876  50.7129473  49.4162980  26.5481306  49.9965332  48.9568618
  27.7272317  50.9405588  48.8548072  23.7763042  45.4026410  55.9375076
  22.9630908  45.7020580  56.3440268  24.2722036  45.0082098  56.6549558
  25.9271620  55.3984167  57.8709341  25.8847799  55.6245013  56.9417873
  26.8434319  55.1647541  58.0195142  29.3737254  45.8668234  64.7689970
  29.7286642  46.0939707  65.6284436  30.0209385  46.1986611  64.1467225
  35.1034991  48.9886670  55.4739299  34.9652889  49.1788266  54.5460488
  34.7471210  49.7506053  55.9307350  23.2677117  42.9744765  61.5536311
  23.9076496  42.8333524  60.8559274  22.4354648  42.6879279  61.1774913
  24.0437421  52.2747196  57.6671303  24.8378019  51.7797516  57.4653878
  23.3329113  51.7465059  57.3039009  20.3520184  46.4190277  53.7431056
  19.4217772  46.3574733  53.9601018  20.4477656  45.8966230  52.9467697
  20.2705733  42.9445090  56.3309298  20.5312551  43.8590423  56.2218458
  21.0922906  42.4769533  56.4805910  21.7430659  44.3582847  63.5008122
  22.4153712  44.1500209  62.8520771  20.9160445  44.1604933  63.0613354
  27.6456231  40.9844788  65.5173783  26.9984146  41.6834738  65.4238259
  28.4157246  41.4180932  65.8850031  27.8220365  48.8225553  63.5770603
  28.7512425  48.9736713  63.4039570  27.4011395  48.9109574  62.7219249
  26.6208697  52.8476218  61.3469140  26.4819783  52.4795002  62.2195079
  25.8323293  53.3623857  61.1753098  27.2156849  57.9485314  52.6894677
  27.3908605  57.4773357  53.5040300  26.5289637  58.5751080  52.9175938
  28.1713912  52.2257820  58.7357978  27.8363745  52.1858590  59.6315628
  27.6717858  51.5602536  58.2628388  22.1458156  47.6325450  64.2610559
  22.0077954  46.9005689  64.8622098  23.0563079  47.5434350  63.9794747
  31.1073104  49.5713855  49.0095038  30.4902274  48.8460683  48.9128091
  30.6389592  50.3323215  48.6662112  24.7740457  47.3445410  63.7494239
  25.4840075  46.7038602  63.7080857  24.7309765  47.5958304  64.6720420
  23.4869391  44.3310627  65.5689878  22.9506748  43.8801366  66.2211475
  22.8986099  44.4656536  64.8260343  22.8971650  43.7899279  48.1316342
  22.0201116  43.6688080  47.7678589  23.3729403  42.9985357  47.8795231
  14.4173790  48.5776439  58.2257849  15.1044830  48.2638169  57.6378865
  14.2621918  49.4817803  57.9525101  19.2208512  43.4666635  62.6542873
  19.1366701  42.8592305  61.9193283  18.3991218  43.9575653  62.6552369
  26.0835576  56.1425569  55.3778863  25.3003097  56.6847249  55.4717087
  26.7828321  56.6599549  55.7773104  29.3932226  41.9520199  58.0213068
  29.8900925  41.1990161  57.7014138  28.6219207  41.9884515  57.4556277
  37.2461983  47.6560564  59.6631360  37.2351859  48.5385280  59.2925293
  36.3779363  47.3032115  59.4685897  30.4762006  50.7091886  55.5951491
  29.5418285  50.8293348  55.4256196  30.6538675  49.8064353  55.3311501
  25.9767194  44.0937582  57.7484753  25.6064982  43.5408622  58.4365658
  26.4726287  43.4895715  57.1959753  33.8634558  46.5509205  56.1301526
  34.3295010  47.3837197  56.0561828  34.3142058  46.0854187  56.8346784
  31.9310789  52.8953026  53.1287678  32.2070633  52.7809621  54.0381552
  31.0615288  52.4970511  53.0899851  31.8351220  38.9189792  60.1692427
  30.9214300  39.1494019  60.3374634  32.2644322  39.0028236  61.0206459
  31.6057679  47.1079684  62.6692321  30.9529129  47.3555592  62.0144774
  31.9838059  46.2943822  62.3354798  28.5664853  57.1439377  56.7720491
  28.7487247  56.3261033  57.2348244  29.3897839  57.3607070  56.3345381
  28.9007018  56.0707562  54.0335540  29.4294785  55.5600017  53.4205702
  29.1635238  55.7550093  54.8981073  13.9941766  46.6577032  60.4975316
  14.0325865  46.1240623  61.2912435  13.4882059  46.1312237  59.8786294
  21.3732528  41.5041572  63.9937859  21.4373855  42.3656403  63.5815256
  21.3099648  40.8915574  63.2610217  20.8484801  43.5764705  67.6410893
  21.4756839  43.1941782  68.2548417  19.9912720  43.3578907  68.0066585
  17.6250343  45.3841134  53.5729248  17.9203784  44.4751813  53.5196301
  16.7238379  45.3628874  53.2510250  21.1544590  43.4597131  59.5556796
  20.4331176  44.0733098  59.4164270  21.9437846  43.9954896  59.4773442
  23.9570904  40.7951557  65.8297448  24.4805306  41.0413854  66.5923757
  23.7383237  41.6271592  65.4100585  19.3538185  43.0655232  53.6968573
  19.0250891  42.1852611  53.5143679  19.7077556  43.0102900  54.5844962
  28.6017764  54.7010134  58.2063558  28.4542726  53.7726842  58.3871129
  29.4271257  54.7230225  57.7220634  22.4680008  43.3528202  54.0644051
  22.8076081  43.8814123  53.3422659  22.9152129  43.6908608  54.8402617
  25.1623449  41.7365252  63.5147119  24.8220269  40.9373065  63.9167799
  24.4562455  42.0366963  62.9423952  25.8139921  38.8214565  61.9674442
  26.6365990  38.3475043  61.8453332  26.0577984  39.6005048  62.4673128
  24.4548155  41.8502823  52.2637343  25.1756518  42.2284076  51.7601060
  23.8313459  42.5691700  52.3672321  28.5979278  42.5547972  53.1995676
  28.8142893  43.4372610  52.8984504  28.1173345  42.1634186  52.4701318
  23.3378500  45.5133685  59.7766420  23.1923080  45.8273988  60.6690702
  22.8603703  46.1318586  59.2237319  25.1974882  42.5036233  59.8247310
  25.1836451  41.6077327  59.4879608  25.9147311  42.5106897  60.4585596
  27.0501013  42.9373574  61.8700437  26.7918791  43.8590644  61.8684768
  26.5186054  42.5404008  62.5600901  31.9947202  56.0424361  54.6490523
  32.1684079  55.4770783  53.8964375  32.4876093  56.8425256  54.4670013
  17.8124162  48.0539030  62.7154081  17.2677630  48.8298838  62.8474356
  18.6903512  48.4009834  62.5573203  24.6011778  41.3850614  55.0934880
  24.7227690  40.4567260  55.2925768  24.3113821  41.3989300  54.1813195
  27.4702969  39.0705524  58.2301600  27.4924666  39.1344857  57.2753579
  27.8871028  38.2310033  58.4242106  37.8486593  48.8060784  56.2680822
  38.2917739  48.0568109  55.8699946  36.9713103  48.7970920  55.8854554
  32.9822374  55.3591125  51.7487421  33.6773279  55.9797818  51.9674736
  33.3245525  54.5086476  52.0239799  34.8813798  52.8090831  53.2774752
  35.4065122  53.1478103  52.5524072  34.7936150  51.8737846  53.0937886
  26.5654458  58.8762814  57.6370005  26.1259449  58.3839193  58.3302862
  27.3162575  58.3335782  57.3962080  19.0446797  55.0674355  57.6394633
  19.8704817  54.7678127  57.2593277  18.6940849  54.2981977  58.0884422
  24.0128330  54.4200823  59.7092307  23.3908340  53.7571528  59.4094534
  24.6833197  54.4461955  59.0265954  17.2455402  52.9860681  58.5983567
  16.4087311  52.5582856  58.4167568  17.2179048  53.1793125  59.5354358
  24.0852858  42.8982611  69.3024813  24.1341013  43.7744734  68.9202582
  24.6275372  42.3560004  68.7296456  23.5741837  52.9704746  53.1850767
  23.7229958  53.6540211  52.5317440  24.3808281  52.9509836  53.7000223
  26.3152146  43.6513983  66.0571171  25.4455456  43.9447549  65.7853760
  26.5511627  44.2354428  66.7778435  37.3919458  50.2766022  58.6603270
  38.2266349  50.7155826  58.8240830  37.5278587  49.8004675  57.8411516
  21.3294470  48.9969924  54.1911836  21.0840512  48.0932254  54.3892046
  21.4990385  48.9987074  53.2491314  29.0191180  39.8693600  63.5736592
  29.5373124  40.6054627  63.2483080  28.6646313  40.1757594  64.4083351
  20.5990118  44.7298282  51.6897998  19.9059363  44.8042637  51.0338033
  20.3541870  43.9658625  52.2119514  29.2703774  36.2893883  59.0937488
  29.5505528  35.6217072  59.7197915  30.0554381  36.4822978  58.5812152
  27.0737243  55.4652877  50.6562515  26.5011210  56.0843064  50.2032986
  27.6470037  56.0152238  51.1902436  33.1412633  44.7111517  62.8409063
  34.0930056  44.8109615  62.8621287  32.9716083  43.9189785  63.3507148
  31.1627012  41.7967100  63.0268464  30.5676944  42.0772113  62.3314953
  30.8776709  42.2861001  63.7985205  30.2934503  55.7490027  51.7871097
  31.2265176  55.6835589  51.9903972  30.2057715  56.5846294  51.3285629
  32.9222519  55.0655897  48.7475044  32.8436151  54.7315761  49.6410802
  33.7432186  55.5577665  48.7466517  35.6200710  47.9317637  61.9551363
  35.5877031  46.9933637  62.1411047  36.2301334  48.0101673  61.2217188
  27.4584041  46.8013690  47.9978567  28.4043146  46.6719898  48.0666985
  27.0798286  46.0628351  48.4747995  35.7695199  44.7228680  62.0009646
  35.2534248  43.9387137  61.8139575  36.6535147  44.3947397  62.1656166
  33.4305926  38.4669696  57.9605459  33.2330747  38.1584784  58.8448791
  34.0405631  39.1931334  58.0903389  25.6426959  44.7263666  47.9333452
  24.7358414  44.4296779  48.0096166  25.9202940  44.4293484  47.0667739
  16.5604899  46.0470029  58.3832499  16.2407683  45.1935338  58.0906873
  16.0138327  46.2618607  59.1390466  20.3384806  48.7632470  62.1002005
  20.5570816  49.6949578  62.1190039  20.7510580  48.4040445  62.8856809
  27.2589024  39.2700556  54.0877694  26.4489753  38.9247641  54.4632940
  27.9473441  38.9608099  54.6765305  29.1879573  38.3478602  55.7101990
  29.7410611  38.7674056  56.3692013  29.4249659  37.4214351  55.7524946
  24.4125743  41.5850601  48.0745431  25.2744907  41.9105499  48.3341249
  24.5976087  40.7982097  47.5618497  16.4293159  49.6672941  60.3525620
  15.7356630  49.2526894  59.8395575  17.1766150  49.7093477  59.7559039
  32.5658380  40.4579128  55.2180654  31.9857049  41.1163932  54.8358707
  32.2994312  39.6356472  54.8068072  31.0161946  39.8584185  57.4201975
  31.5161724  39.9700720  56.6116294  31.6597554  39.5545238  58.0602783
  18.3429901  49.5991195  58.2291635  18.3200590  49.6978882  57.2773518
  18.6530538  50.4456345  58.5508801  21.0017279  51.6567350  62.3438250
  21.9560533  51.6251292  62.2768181  20.8029803  51.1957973  63.1588475
  21.5916661  50.2268466  64.9109047  22.4109550  50.7212544  64.9343885
  21.8653469  49.3100434  64.8826615  31.3483258  42.6179218  54.2737003
  30.4609113  42.9028869  54.0557197  31.7637247  42.4572981  53.4264280
  34.6997794  42.6425739  57.9891342  35.4758184  43.1322191  58.2615959
  33.9745928  43.0683793  58.4463211  37.1370352  43.3553358  59.0465283
  37.7314843  43.1149094  58.3358591  37.2096936  42.6360489  59.6738819
  19.3567508  57.1986969  59.3608447  19.2221976  56.4387370  58.7946445
  18.9399570  57.9227869  58.8937236  30.4926471  52.3823893  48.3685023
  31.1962321  52.5873895  48.9842678  29.7689120  52.9500655  48.6334106
  31.3224281  48.1333754  54.4887293  31.2659483  48.5902305  53.6494925
  31.8752624  47.3724438  54.3110136  35.1329087  43.9223486  55.3137412
  34.8766022  43.5220121  56.1445620  34.5081955  44.6367280  55.1887552
  39.4441425  46.6619559  57.8208704  38.8840983  46.7312748  58.5940266
  38.8384929  46.4860544  57.1008200  22.5136634  58.0956286  59.5726890
  22.3969018  59.0401719  59.4705580  21.6929080  57.7929848  59.9612689
  32.4013168  52.8206422  50.4183483  33.2358772  52.3887620  50.2360958
  32.2397511  52.6488436  51.3460377  32.0559061  49.3238535  51.7839822
  32.0007864  49.1582807  50.8428266  31.4305116  50.0314568  51.9402012
  25.3655186  38.8246644  51.3625140  25.3533856  39.7688484  51.5193411
  26.2578608  38.6416790  51.0684602  25.2944750  57.5015535  59.4492897
  24.3440381  57.5017396  59.3357269  25.5977236  56.7548269  58.9328932
  29.1807306  35.4189421  55.6171077  28.4139701  34.8647907  55.7627760
  29.5918011  35.4911290  56.4785229  21.1849067  41.7074217  69.7076259
  22.0480528  41.3511021  69.9179583  20.6114477  41.3688111  70.3951663
  35.5395429  62.0591748  49.7817124  35.7920950  61.5373270  49.0200587
  34.6019988  61.8957894  49.8843808  35.2591718  63.9619854  51.9841499
  35.1427976  63.2864758  52.6522584  35.3693978  63.4752228  51.1673652
  37.2428746  58.4519901  50.6849537  37.4103148  59.3200138  51.0520008
  37.0525915  58.6147183  49.7610826  37.2217967  60.9077559  51.6696204
  37.1017592  61.3534609  52.5081684  36.5270555  61.2562876  51.1109742
  40.5705974  62.5502526  51.0763203  40.0552598  63.3207131  51.3151591
  40.2983283  61.8767663  51.6996265  33.8627024  59.2743969  50.9318435
  33.0264336  59.6118656  51.2527710  33.7231793  59.1392949  49.9945572
  35.8380104  54.1180757  55.6397620  35.1844517  53.8029774  55.0154234
  35.7960579  53.4956497  56.3657442  36.9491309  64.4000052  47.5550912
  36.0418371  64.1689306  47.7542061  37.4462341  63.6037671  47.7424893
  28.6967713  62.2218161  56.0590104  28.4992113  61.6287522  55.3341170
  28.1414377  61.9170371  56.7766043  37.8255631  66.0421391  49.4162980
  37.3875060  65.3257250  48.9568618  38.5666071  66.2697505  48.8548072
  31.1913939  61.7482195  53.7431056  30.2611527  61.6866650  53.9601018
  31.2871411  61.2258148  52.9467697  31.1099488  58.2737008  56.3309298
  31.3706305  59.1882341  56.2218458  31.9316660  57.8061450  56.4805910
  41.9466858  64.9005772  49.0095038  41.3296029  64.1752600  48.9128091
  41.4783347  65.6615133  48.6662112  33.7365404  59.1191197  48.1316342
  32.8594870  58.9979997  47.7678589  34.2123157  58.3277275  47.8795231
  28.4644098  60.7133052  53.5729248  28.7597539  59.8043730  53.5196301
  27.5632134  60.6920791  53.2510250  30.1931939  58.3947149  53.6968573
  29.8644646  57.5144528  53.5143679  30.5471310  58.3394818  54.5844962
  33.3073763  58.6820119  54.0644051  33.6469835  59.2106040  53.3422659
  33.7545883  59.0200525  54.8402617  35.2941910  57.1794741  52.2637343
  36.0150272  57.5575994  51.7601060  34.6707214  57.8983618  52.3672321
  39.4373033  57.8839890  53.1995676  39.6536647  58.7664528  52.8984504
  38.9567100  57.4926103  52.4701318  35.4405533  56.7142531  55.0934880
  35.5621444  55.7859177  55.2925768  35.1507575  56.7281217  54.1813195
  31.4383872  60.0590199  51.6897998  30.7453117  60.1334554  51.0338033
  31.1935624  59.2950543  52.2119514  38.2977796  62.1305607  47.9978567
  39.2436901  62.0011815  48.0666985  37.9192041  61.3920269  48.4747995
  36.4820713  60.0555584  47.9333452  35.5752168  59.7588696  48.0096166
  36.7596694  59.7585402  47.0667739  38.0982779  54.5992473  54.0877694
  37.2883507  54.2539558  54.4632940  38.7867196  54.2900017  54.6765305
  40.0273327  53.6770520  55.7101990  40.5804366  54.0965974  56.3692013
  40.2643413  52.7506268  55.7524946  35.2519498  56.9142519  48.0745431
  36.1138662  57.2397417  48.3341249  35.4369842  56.1274015  47.5618497
  36.2048941  54.1538562  51.3625140  36.1927610  55.0980402  51.5193411
  37.0972362  53.9708707  51.0684602  40.0201060  50.7481338  55.6171077
  39.2533456  50.1939825  55.7627760  40.4311765  50.8203207  56.4785229
  19.3509936   9.6854360  47.2383966  19.9888346   9.5661108  46.5347306
  19.2330779  10.6335204  47.2971918  16.1599642   9.6381788  47.1745491
  15.8218154   9.5222853  46.2866026  17.0289410   9.2372953  47.1546497
  12.0186458  11.4917265  43.1642382  11.4551323  11.4007202  42.3958670
  11.9038853  10.6717169  43.6444874   9.5650890  12.9868456  46.0026602
  10.3572182  12.6459281  45.5872902   9.8047540  13.0963431  46.9228756
  17.5986017  15.1588232  38.4756847  16.9473996  15.7442313  38.0890860
  18.3930379  15.6894427  38.5351884  11.5241644  12.2477370  38.8743981
  12.2972520  11.7006357  38.7356857  11.8767043  13.1121619  39.0858442
  13.3626686  13.5753752  52.0810880  13.0716552  14.4799383  51.9657547
  13.9983671  13.6170279  52.7954950  14.2882893  10.9530600  48.6712240
  14.8846465  10.7286623  47.9569203  14.3457865  10.2115346  49.2737688
  13.8607922   8.4070036  36.5062431  14.1133442   7.8851557  35.7445894
  12.9232481   8.2436181  36.6089115  18.9051204   7.4105814  44.3137174
  19.6914294   6.9925237  43.9627591  19.1689909   8.3151906  44.4818823
  19.0761282  12.8478664  39.0125831  18.4407115  12.9213291  39.7246736
  18.7458688  13.4372263  38.3344910  24.3059631   7.3481047  45.2170153
  25.0384803   6.7780264  45.4507982  23.5498987   6.9602648  45.6576658
  13.5804210  10.3098142  38.7086806  13.4640468   9.6343045  39.3767890
  13.6906470   9.8230516  37.8918959  15.9235751   9.7708289  42.4133495
  15.5593958   9.2438910  43.1246417  16.7802867   9.3806758  42.2399981
  15.5641238   4.7998188  37.4094844  15.7315641   5.6678425  37.7765315
  15.3738407   4.9625470  36.4856133  18.3216571  13.2615167  49.0760674
  18.0217294  14.1640206  48.9676481  17.9767631  12.9947351  49.9281827
  11.7729053   9.7128964  45.1097378  10.8479549   9.5805178  45.3175070
  12.0213466  10.4923183  45.6067321  21.7213715   5.7797708  46.7558111
  20.8130592   5.7113116  46.4616872  21.6701311   6.2569652  47.5839937
  15.5430459   7.2555846  38.3941510  15.4230084   7.7012897  39.2326991
  14.8483047   7.6041164  37.8355049   9.1337864   9.3562238  45.9441168
   9.2630245   9.6096717  46.8580579   8.4535315   9.9489946  45.6245823
  13.3037351  20.0259488  42.0431642  13.2261381  20.9767313  42.1220122
  12.6998995  19.6805360  42.7006568  23.5875362   3.9814146  48.5335985
  22.9449742   4.2746679  47.8875780  23.0830290   3.8667066  49.3389182
  21.2415525   7.7277319  39.2221845  22.1533381   7.9604706  39.0469542
  20.7325172   8.3114363  38.6596923  19.5256293  12.1501947  52.8583137
  19.9339649  11.7084357  52.1137769  18.8033554  11.5754574  53.1117330
  19.8485108  12.7103138  46.6135426  19.2193970  12.8748852  45.9111494
  19.4610770  13.1244747  47.3846390  23.7274339  13.6457575  43.9679790
  23.0425378  14.0256477  43.4176823  23.8118189  14.2552902  44.7011738
  20.9825271  11.2917534  50.5675133  21.1942166  11.9349294  49.8909514
  20.9355019  10.4579851  50.0997063  18.5851500   3.9035355  47.4711705
  17.7235979   4.2016609  47.7628443  18.6113935   4.1205754  46.5392738
  15.4013069  12.4477546  43.8785511  15.8651415  12.7265249  43.0890134
  15.1369868  11.5460990  43.6958602  12.2937150  11.9949027  46.8165274
  12.8638508  12.4236296  46.1782759  12.8845262  11.7131612  47.5149460
  14.3381955   8.5700698  40.6875076  15.0405999   9.0221742  41.1549003
  14.0062584   7.9284517  41.3154969   8.0807289   6.8284251  45.9892210
   7.2906343   7.0841779  45.5132320   8.5718537   7.6432589  46.0944250
  22.0971099  14.1689490  48.7397491  22.9188543  13.7669677  48.4580172
  22.0933502  14.0657724  49.6913606  10.0322035   7.1928830  42.9475687
   9.2353198   7.3047524  43.4659182   9.8047627   7.5315482  42.0816577
  15.8627702  13.7173533  50.8958201  15.9272135  14.1793940  51.7316373
  15.1538626  13.0870898  51.0240511  30.1877092  10.5128238  45.0882462
  29.4340800   9.9435636  44.9326467  30.3224633  10.4790903  46.0353097
  15.5775720  15.3841641  40.7637181  15.4421395  16.2293176  41.1922029
  16.1185533  15.5860918  40.0003115   9.0305117  12.9017079  41.3365107
   9.5429638  13.6960329  41.4870671   9.6827830  12.2043369  41.2698708
  10.8400002  16.0182835  43.4187860  11.0166631  16.9400800  43.2308844
  11.6356836  15.7041254  43.8482240  17.2044196  16.0065207  54.8937524
  16.7608051  15.2201586  54.5758428  17.8661410  16.1944358  54.2281414
  11.9631318  17.5361009  49.4198202  12.5138743  17.4078072  48.6475196
  11.1242794  17.8355898  49.0693095  19.3025435  16.2868007  52.9218925
  19.2843910  17.1076888  52.4299194  20.2245355  16.1622082  53.1469066
   6.9954034  11.2305733  42.1124677   7.8329256  11.6402741  41.8958385
   7.1732302  10.2905175  42.0824871  18.8918466   8.8980814  37.8008510
  18.3765090   9.6685418  38.0396897  18.6195775   8.2245950  38.4241571
  16.4765577   3.7430514  42.8593748  15.6207174   3.3537365  42.6799387
  16.8892529   3.8222475  41.9993534  18.0064724   1.2776858  47.2585308
  17.5029520   1.2406993  46.4453113  18.2995331   2.1869600  47.3181965
  23.8652740  11.6513168  39.7361684  23.0882183  11.3124328  39.2916846
  24.5444221  11.6565791  39.0616649  18.6804770   6.7707906  39.6268291
  18.3754905   7.0854055  40.4778434  19.6335212   6.8489326  39.6695624
  17.1251201  12.9298129  41.2761245  16.5972563  12.1950889  40.9634483
  16.6238704  13.7072805  41.0301214  22.1044047  11.1247150  46.3928292
  21.4467722  11.8146411  46.4808420  22.9084447  11.5143581  46.7362278
  11.8569929   3.5917795  43.6367857  12.4313681   3.3692977  42.9041050
  12.4440911   3.6606490  44.3896458  20.9149506   9.4791522  44.4432233
  21.4281388  10.1121514  44.9453943  21.5650730   8.8792718  44.0775593
  12.1839516   5.6222256  37.6563742  11.3476828   5.9596943  37.9773017
  12.0444286   5.4871236  36.7190879  15.2703802  10.7478339  34.2796218
  14.3630863  10.5167593  34.4787367  15.7674834   9.9515959  34.4670200
  18.1771880  19.4575846  37.1992904  17.5033579  19.7607543  37.8077862
  18.5637702  20.2604927  36.8498361  17.3930337   6.9540978  46.6890574
  16.4752898   7.1755925  46.5312262  17.8090481   7.0287288  45.8302281
  18.1765385   8.3532393  41.8193254  18.9237204   8.8653791  41.5100376
  18.4456974   8.0316446  42.6797648  16.4492035  10.8490934  38.8020208
  15.5403254  10.5649967  38.8992678  16.4787119  11.2690013  37.9423515
  21.6811302  14.4597524  42.5711376  21.2273630  13.6188434  42.6276566
  21.0505269  15.0958922  42.9086156  20.6244222   5.3889510  43.8012043
  19.8866979   4.8766896  44.1322286  20.8770996   4.9489891  42.9895320
  20.1244242  16.2974020  43.5061194  20.4167216  16.8579077  42.7873560
  20.6342862  16.5902581  44.2614353  20.7255849  -1.8334238  44.3953813
  21.0314726  -2.6936875  44.1079728  21.4508454  -1.2416618  44.1952807
   7.0180205   8.5696448  42.7835411   6.8204605   7.9765809  42.0586477
   6.4626869   8.2648658  43.5011349  14.9976929   8.4619555  44.9030004
  15.0525539   7.5093391  44.8272480  14.1868131   8.6178994  45.3871302
  16.1468123  12.3899678  36.1408287  15.7087553  11.6735537  35.6813924
  16.8878564  12.6175793  35.5793378  12.9369289   7.0796615  42.6620383
  12.1237155   7.3790785  43.0685575  13.4328283   6.6852303  43.3794865
  15.0877867  17.0754371  44.5954647  15.0454046  17.3015218  43.6663179
  16.0040566  16.8417746  44.7440448  24.2641238  10.6656875  42.1984605
  24.1259136  10.8558471  41.2705795  23.9077456  11.4276258  42.6552657
  24.2910617  12.7333402  47.2095877  24.7247124  12.6408691  48.0578931
  25.0042198  12.7090902  46.5715893  13.2043668  13.9517400  44.3916610
  13.9984266  13.4567721  44.1899185  12.4935360  13.4235264  44.0284316
  18.0238512  16.3335496  48.7428978  18.0775534  16.9026432  49.5106693
  17.1553293  16.5037381  48.3783015   9.5126431   8.0960482  40.4676363
   8.5824019   8.0344938  40.6846325   9.6083903   7.5736435  39.6713004
   9.4311980   4.6215295  43.0554604   9.6918797   5.5360628  42.9463765
  10.2529152   4.1539738  43.2051217  25.1526167  12.7757103  49.7428762
  25.3462057  13.6802913  49.9888037  25.0526785  12.3164522  50.5767347
  20.2141275  12.9263845  55.3169643  20.0626782  12.6974397  54.3999727
  20.2045955  13.8834447  55.3300988  16.9826612  10.4995758  50.3015909
  17.9118672  10.6506918  50.1284877  16.5617642  10.5879779  49.4464556
  15.7814944  14.5246422  48.0714447  15.6426029  14.1565207  48.9440385
  14.9929540  15.0394062  47.8998405  16.3763096  19.6255519  39.4139984
  16.5514851  19.1543562  40.2285606  15.6895884  20.2521285  39.6421244
  17.3320159  13.9028025  45.4603285  16.9969991  13.8628795  46.3560935
  16.8324104  13.2372741  44.9873695  20.2679350  11.2484059  35.7340344
  19.6508521  10.5230888  35.6373397  19.7995839  12.0093420  35.3907419
  21.9233482  15.9582968  53.3946125  21.8646028  15.2742188  52.7276708
  22.3253000  16.7001958  52.9426751  10.9424181  22.7744882  46.1879844
  11.1820779  23.4063406  46.8658862  10.0993377  22.4232922  46.4745203
  12.0577896   5.4669484  34.8561649  11.1807363   5.3458285  34.4923895
  12.5335649   4.6755562  34.6040537  21.9250889  13.9222552  51.6260105
  21.0377668  13.5848474  51.7486503  22.4949440  13.1905583  51.8628870
   3.5780036  10.2546644  44.9503156   4.2651076   9.9408374  44.3624171
   3.4228165  11.1588008  44.6770407  15.4552043  18.5824004  48.5921348
  15.3822214  19.3878976  49.1040652  15.0129436  18.7815970  47.7669369
  15.2441822  17.8195774  42.1024169  14.4609344  18.3617454  42.1962394
  15.9434568  18.3369754  42.5018410  18.5538472   3.6290404  44.7458375
  19.0507172   2.8760366  44.4259445  17.7825454   3.6654720  44.1801584
  26.4068230   9.3330769  46.3876666  26.3958106  10.2155485  46.0170599
  25.5385609   8.9802320  46.1931203  17.9150726  18.4810838  50.7479506
  18.6278698  19.1158303  50.6755408  17.4240755  18.5774704  49.9319508
  19.6368253  12.3862091  42.3196798  18.7024532  12.5063553  42.1501502
  19.8144922  11.4834558  42.0556808  15.1373441   5.7707787  44.4730059
  14.7671229   5.2178827  45.1610965  15.6332534   5.1665920  43.9205059
  23.0240805   8.2279410  42.8546832  23.4901257   9.0607402  42.7807135
  23.4748305   7.7624392  43.5592091  12.9662640  16.2305282  51.5685077
  13.6672099  16.8641765  51.7214471  12.4957755  16.5720013  50.8080716
  21.0917036  14.5723231  39.8532984  21.3676880  14.4579826  40.7626858
  20.2221534  14.1740716  39.8145157  20.9957467   0.5959997  46.8937734
  20.0820547   0.8264224  47.0619940  21.4250569   0.6798441  47.7451766
  20.7663926   8.7849889  49.3937628  20.1135376   9.0325797  48.7390080
  21.1444306   7.9714027  49.0600105  17.7271100  18.8209582  43.4965798
  17.9093494  18.0031238  43.9593550  18.5504086  19.0377274  43.0590688
  18.0613265  17.7477767  40.7580846  18.5901032  17.2370222  40.1451008
  18.3241485  17.4320298  41.6226379   8.5630358  15.7641637  48.5016180
   9.1483795  15.0185325  48.6344084   8.3655196  16.0745593  49.3852844
  11.4169013  18.7992884  43.5178622  10.7479388  19.2839012  43.0342662
  11.2781883  19.0462105  44.4322001  15.5574282  20.8336628  50.1161281
  16.1092590  20.9968249  50.8810366  15.8980475  21.4241065  49.4441305
  20.4085156  15.6597885  55.9709935  20.9525060  16.2727843  55.4764890
  19.8272001  16.2177463  56.4876948   6.7856590   7.0611339  40.2974554
   7.0810031   6.1522017  40.2441608   5.8844626   7.0399078  39.9755557
  18.6942669  18.7818603  47.1024963  18.5693808  17.9808343  46.5935908
  19.3521760  19.2764796  46.6138933  10.3150837   5.1367336  46.2802103
   9.5937423   5.7503303  46.1409576  11.1044093   5.6725100  46.2018749
  20.7577577  16.5827623  48.7304513  19.8107913  16.4632974  48.6582840
  21.1060350  15.6950121  48.8130774  17.7624011  16.3780339  44.9308865
  17.6148973  15.4497047  45.1116435  18.5877504  16.4000430  44.4465940
  11.6286255   5.0298406  40.7889357  11.9682327   5.5584328  40.0667966
  12.0758375   5.3678813  41.5647924  21.3658132  17.2008898  46.0173738
  22.2904680  16.9951759  45.8798189  21.1973436  16.9525299  46.9263079
  13.6154402   3.5273028  38.9882650  14.3362765   3.9054281  38.4846367
  12.9919706   4.2461905  39.0917628  17.7585525   4.2318177  39.9240982
  17.9749139   5.1142815  39.6229811  17.2779592   3.8404390  39.1946624
  12.4984746   7.1903890  46.5011727  12.3529327   7.5044193  47.3936008
  12.0209950   7.8088791  45.9482626  14.3581129   4.1806438  46.5492616
  14.3442698   3.2847532  46.2124914  15.0753557   4.1877102  47.1830903
  21.1553449  17.7194566  41.3735829  21.3290326  17.1540988  40.6209682
  21.6482340  18.5195460  41.1915319  13.7618025   3.0620819  41.8180187
  13.8833936   2.1337465  42.0171074  13.4720068   3.0759505  40.9058502
  16.6309216   0.7475729  44.9546906  16.6530912   0.8115062  43.9998886
  17.0477275  -0.0919762  45.1487413  27.0092840  10.4830989  42.9926129
  27.4523986   9.7338314  42.5945252  26.1319350  10.4741125  42.6099861
  22.1428621  17.0361330  38.4732728  22.8379526  17.6568023  38.6920042
  22.4851771  16.1856681  38.7485105  24.0420044  14.4861036  40.0020058
  24.5671368  14.8248308  39.2769378  23.9542397  13.5508051  39.8183193
  15.7040093  18.3995109  52.1309935  16.0127219  18.1544256  53.0032635
  16.5015575  18.6041748  51.6428805  15.7260705  20.5533019  44.3615312
  15.2865695  20.0609397  45.0548168  16.4768822  20.0105986  44.1207387
   8.2053044  16.7444560  44.3639940   9.0311064  16.4448332  43.9838583
   7.8547096  15.9752182  44.8129728  13.1734577  16.0971028  46.4337613
  12.5514586  15.4341733  46.1339841  13.8439444  16.1232160  45.7511261
   6.4061649  14.6630886  45.3228873   5.5693557  14.2353060  45.1412874
   6.3785294  14.8563329  46.2599664  23.7313950  15.1193939  55.3071256
  22.9409494  15.1018078  54.7675756  23.4947305  15.6582233  56.0620293
  23.8511825  11.9686406  52.6203985  23.9009830  11.8036413  53.5619508
  23.7425749  11.1013665  52.2301866  12.7348084  14.6474951  39.9096074
  12.8836204  15.3310416  39.2562747  13.5414528  14.6280041  40.4245529
  25.3530022  14.3883347  52.8646006  25.0614831  14.7513328  53.7009467
  24.7402154  13.6750355  52.6859338  26.5525705  11.9536227  45.3848577
  27.3872596  12.3926031  45.5486137  26.6884833  11.4774880  44.5656822
  23.6017210   9.5115962  51.3326064  24.0771332   9.7043608  50.5244916
  22.6782776   9.5675148  51.0869448  10.4900717  10.6740129  40.9157143
  10.2446759   9.7702459  41.1137353  10.6596632  10.6757279  39.9736621
   9.7596365   6.4068486  38.4143304   9.0665610   6.4812841  37.7583340
   9.5148117   5.6428830  38.9364821  16.2343490  17.1423082  37.3807821
  15.6617457  17.7613269  36.9278293  16.8076283  17.6922443  37.9147743
  22.3018879   6.3881722  49.5654370  23.2536302   6.4879819  49.5866594
  22.1322330   5.5959990  50.0752454  19.4540749  17.4260232  38.5116403
  20.3871423  17.3605793  38.7149279  19.3663962  18.2616499  38.0530936
  22.0828766  16.7426102  35.4720351  22.0042398  16.4085966  36.3656109
  22.9038433  17.2347870  35.4711823  24.7806957   9.6087841  48.6796670
  24.7483277   8.6703842  48.8656353  25.3907581   9.6871878  47.9462495
  16.6190288   8.4783894  34.7223874  17.5649393   8.3490103  34.7912292
  16.2404533   7.7398556  35.1993302  24.9301446   6.3998885  48.7254953
  24.4140494   5.6157342  48.5384882  25.8141394   6.0717602  48.8901472
  22.5912173   0.1439900  44.6850765  22.3936994  -0.1645011  45.5694097
  23.2011878   0.8701539  44.8148695  30.5983507  10.6703848  47.8202706
  31.3286896  10.4089136  48.3810410  29.9890453   9.9332570  47.8604774
  28.6798804   8.8111711  48.4177158  27.9531968   8.6767676  47.8093649
  28.2646091   9.1188539  49.2233876  14.8033205   6.4033871  34.6578759
  13.8964661   6.1066984  34.7341473  15.0809186   6.1063689  33.7913045
   5.7211146   7.7240234  45.1077805   5.4013930   6.8705542  44.8152179
   5.1744574   7.9388812  45.8635773   9.4991053  10.4402675  48.8247312
   9.7177063  11.3719783  48.8435346   9.9116827  10.0810650  49.6102116
  16.4195271   0.9470761  40.8123000  15.6095999   0.6017846  41.1878246
  17.1079688   0.6378304  41.4010612  18.3485819   0.0248807  42.4347297
  18.9016858   0.4444261  43.0937320  18.5855906  -0.9015445  42.4770253
  13.5731990   3.2620806  34.7990738  14.4351154   3.5875704  35.0586555
  13.7582334   2.4752302  34.2863804   5.5899406  11.3443146  47.0770927
   4.8962877  10.9297099  46.5640881   6.3372397  11.3863682  46.4804346
  21.7264626   2.1349332  41.9425961  21.1463295   2.7934137  41.5604014
  21.4600559   1.3126677  41.5313379  20.1768193   1.5354390  44.1447281
  20.6767971   1.6470925  43.3361600  20.8203801   1.2315443  44.7848090
   7.5036148  11.2761399  44.9536942   7.4806836  11.3749087  44.0018825
   7.8136785  12.1226550  45.2754108  10.1623526  13.3337555  49.0683556
  11.1166780  13.3021497  49.0013488   9.9636050  12.8728178  49.8833782
  20.5089504   4.2949423  40.9982309  19.6215359   4.5799074  40.7802504
  20.9243493   4.1343186  40.1509586  23.8604041   4.3195944  44.7136649
  24.6364431   4.8092396  44.9861265  23.1352175   4.7453998  45.1708518
  26.2976599   5.0323563  45.7710589  26.8921090   4.7919299  45.0603897
  26.3703183   4.3130694  46.3984126   8.5173755  18.8757174  46.0853754
   8.3828223  18.1157575  45.5191752   8.1005817  19.5998074  45.6182543
  19.6532718  14.0594098  35.0930329  20.3568568  14.2644100  35.7087985
  18.9295367  14.6270859  35.3579413  20.4830528   9.8103959  41.2132600
  20.4265730  10.2672510  40.3740232  21.0358871   9.0494643  41.0355442
  24.2935334   5.5993691  42.0382719  24.0372268   5.1990326  42.8690927
  23.6688202   6.3137485  41.9132858  28.6047672   8.3389764  44.5454010
  28.0447230   8.4082953  45.3185572  27.9991175   8.1630749  43.8253507
  11.6742881  19.7726491  46.2972197  11.5575265  20.7171924  46.1950887
  10.8535327  19.4700053  46.6857996  21.5619415  14.4976627  37.1428789
  22.3965019  14.0657825  36.9606264  21.4003758  14.3258640  38.0705684
  21.2165307  11.0008740  38.5085129  21.1614111  10.8353011  37.5673573
  20.5911363  11.7084773  38.6647318  14.5261433   0.5016849  38.0870447
  14.5140103   1.4458689  38.2438718  15.4184855   0.3186994  37.7929908
  12.6997395  20.4254753  49.5128125  13.6024642  20.4578363  49.8294620
  12.4734765  19.4955204  49.5274461  14.4550997  19.1785739  46.1738204
  13.5046628  19.1787601  46.0602576  14.7583483  18.4318474  45.6574238
  30.1903690  25.0146278  47.2383966  30.8282100  24.8953025  46.5347306
  30.0724533  25.9627122  47.2971918  26.9993397  24.9673706  47.1745491
  26.6611908  24.8514771  46.2866026  27.8683165  24.5664871  47.1546497
  22.8580212  26.8209182  43.1642382  22.2945077  26.7299119  42.3958670
  22.7432607  26.0009087  43.6444874  27.4813180  26.1208558  53.1331696
  27.4701820  25.7261356  52.2612200  27.6433819  25.3874630  53.7265468
  20.4044644  28.3160374  46.0026602  21.1965936  27.9751199  45.5872902
  20.6441294  28.4255349  46.9228756  24.2020441  28.9045669  52.0810880
  23.9110307  29.8091300  51.9657547  24.8377425  28.9462197  52.7954950
  25.1276648  26.2822518  48.6712240  25.7240220  26.0578540  47.9569203
  25.1851619  25.5407263  49.2737688  29.7444959  22.7397732  44.3137174
  30.5308048  22.3217155  43.9627591  30.0083663  23.6443824  44.4818823
  35.1453386  22.6772965  45.2170153  35.8778558  22.1072182  45.4507982
  34.3892742  22.2894565  45.6576658  26.7629506  25.1000206  42.4133495
  26.3987713  24.5730827  43.1246417  27.6196622  24.7098675  42.2399981
  32.6678806  16.3894539  49.6764761  32.3362131  17.2589950  49.4525976
  32.0724420  16.0730823  50.3558792  26.4034993  20.1290106  37.4094844
  26.5709395  20.9970343  37.7765315  26.2132162  20.2917388  36.4856133
  29.1610326  28.5907085  49.0760674  28.8611049  29.4932124  48.9676481
  28.8161385  28.3239268  49.9281827  22.6122807  25.0420882  45.1097378
  21.6873304  24.9097096  45.3175070  22.8607221  25.8215101  45.6067321
  32.5607470  21.1089625  46.7558111  31.6524347  21.0405034  46.4616872
  32.5095065  21.5861570  47.5839937  19.9731618  24.6854155  45.9441168
  20.1024000  24.9388634  46.8580579  19.2929070  25.2781863  45.6245823
  24.1431106  35.3551405  42.0431642  24.0655135  36.3059230  42.1220122
  23.5392749  35.0097278  42.7006568  26.6348335  22.5279271  54.6993009
  25.8581669  23.0873191  54.6895873  27.2738898  23.0136054  55.2207879
  34.4269116  19.3106064  48.5335985  33.7843496  19.6038597  47.8875780
  33.9224045  19.1958984  49.3389182  24.8894708  25.3364724  54.2610976
  25.6309392  25.8749768  53.9845799  24.1831693  25.9631013  54.4182527
  30.3650047  27.4793865  52.8583137  30.7733403  27.0376275  52.1137769
  29.6427309  26.9046492  53.1117330  26.7181117  22.4166471  50.2316694
  27.5642313  22.8405885  50.3751343  26.6579755  21.7600096  50.9255257
  30.6878862  28.0395055  46.6135426  30.0587724  28.2040769  45.9111494
  30.3004524  28.4536665  47.3846390  29.8680563  20.0770840  51.8897868
  29.6241495  20.8312900  51.3532143  30.1440493  20.4556187  52.7245115
  31.8219026  26.6209452  50.5675133  32.0335921  27.2641212  49.8909514
  31.7748774  25.7871769  50.0997063  29.4245254  19.2327273  47.4711705
  28.5629734  19.5308526  47.7628443  29.4507689  19.4497672  46.5392738
  26.2406824  27.7769463  43.8785511  26.7045169  28.0557166  43.0890134
  25.9763622  26.8752908  43.6958602  23.1330905  27.3240945  46.8165274
  23.7032262  27.7528213  46.1782759  23.7239017  27.0423530  47.5149460
  25.1775710  23.8992616  40.6875076  25.8799753  24.3513659  41.1549003
  24.8456338  23.2576435  41.3154969  23.6256071  22.4904372  55.0626286
  22.9954732  23.1720653  55.2961682  23.5192159  22.3787454  54.1179424
  18.9201044  22.1576168  45.9892210  18.1300098  22.4133697  45.5132320
  19.4112291  22.9724506  46.0944250  20.8715789  22.5220748  42.9475687
  20.0746953  22.6339442  43.4659182  20.6441381  22.8607400  42.0816577
  26.7021457  29.0465451  50.8958201  26.7665889  29.5085858  51.7316373
  25.9932381  28.4162816  51.0240511  17.2038747  22.4106659  48.4207201
  17.4546785  23.2953669  48.6864777  17.7398295  22.2311260  47.6482292
  22.9036814  16.7925138  57.4251537  22.5103760  16.2391337  58.0999181
  23.7202955  17.1035717  57.8158054  19.8698872  28.2308996  41.3365107
  20.3823393  29.0252247  41.4870671  20.5221585  27.5335287  41.2698708
  21.6793757  31.3474753  43.4187860  21.8560385  32.2692717  43.2308844
  22.4750590  31.0333172  43.8482240  25.8204775  18.2083017  55.0171793
  26.5614489  18.8090170  54.9376256  26.0522698  17.4660655  54.4589836
  20.9646113  23.3939385  53.2950023  20.8499628  22.4924642  53.5957122
  20.1090631  23.6403081  52.9434839  28.0437951  31.3357125  54.8937524
  27.6001805  30.5493503  54.5758428  28.7055165  31.5236275  54.2281414
  22.8025072  32.8652926  49.4198202  23.3532497  32.7369990  48.6475196
  21.9636548  33.1647815  49.0693095  30.1419189  31.6159925  52.9218925
  30.1237664  32.4368806  52.4299194  31.0639109  31.4914000  53.1469066
  26.5992243  29.1304054  53.7642433  27.1320580  28.3692342  53.5341741
  26.0706324  28.8377706  54.5066588  29.7661938  14.2364120  49.2936075
  29.4226208  15.1265762  49.2175186  30.1340901  14.0465778  48.4305660
  17.8347789  26.5597651  42.1124677  18.6723011  26.9694659  41.8958385
  18.0126056  25.6197093  42.0824871  27.3159332  19.0722432  42.8593748
  26.4600928  18.6829282  42.6799387  27.7286284  19.1514393  41.9993534
  28.8458479  16.6068775  47.2585308  28.3423274  16.5698911  46.4453113
  29.1389085  17.5161518  47.3181965  25.0901364  16.6907505  46.2651490
  25.9554361  16.4950314  45.9057379  25.1578873  16.4617857  47.1920847
  32.9437802  26.4539067  46.3928292  32.2861476  27.1438329  46.4808420
  33.7478201  26.8435499  46.7362278  22.6963683  18.9209713  43.6367857
  23.2707435  18.6984894  42.9041050  23.2834666  18.9898408  44.3896458
  31.7543261  24.8083440  44.4432233  32.2675142  25.4413432  44.9453943
  32.4044485  24.2084635  44.0775593  23.0233271  20.9514174  37.6563742
  22.1870583  21.2888861  37.9773017  22.8838040  20.8163154  36.7190879
  24.9986351  15.7950962  42.3642926  24.3450764  15.4799979  41.7399541
  24.9566825  15.1726702  43.0902749  28.2324092  22.2832895  46.6890574
  27.3146653  22.5047842  46.5312262  28.6484235  22.3579206  45.8302281
  29.0159139  23.6824311  41.8193254  29.7630958  24.1945708  41.5100376
  29.2850729  23.3608364  42.6797648  32.5205057  29.7889441  42.5711376
  32.0667384  28.9480351  42.6276566  31.8899024  30.4250840  42.9086156
  31.4637976  20.7181427  43.8012043  30.7260733  20.2058814  44.1322286
  31.7164750  20.2781809  42.9895320  30.9637996  31.6265938  43.5061194
  31.2560971  32.1870995  42.7873560  31.4736617  31.9194499  44.2614353
  31.5649604  13.4957679  44.3953813  31.8708481  12.6355043  44.1079728
  32.2902209  14.0875300  44.1952807  17.8573960  23.8988366  42.7835411
  17.6598360  23.3057727  42.0586477  17.3020624  23.5940576  43.5011349
  25.8370684  23.7911472  44.9030004  25.8919293  22.8385309  44.8272480
  25.0261886  23.9470912  45.3871302  23.7763043  22.4088532  42.6620383
  22.9630909  22.7082703  43.0685575  24.2722038  22.0144221  43.3794865
  25.9271621  32.4046289  44.5954647  25.8847800  32.6307135  43.6663179
  26.8434320  32.1709664  44.7440448  29.3737255  22.8730357  51.4935276
  29.7286643  23.1001830  52.3529742  30.0209386  23.2048733  50.8712532
  23.2677118  19.9806888  48.2781618  23.9076498  19.8395647  47.5804581
  22.4354649  19.6941401  47.9020219  24.0437422  29.2809318  44.3916610
  24.8378021  28.7859638  44.1899185  23.3329115  28.7527181  44.0284316
  28.8632267  31.6627414  48.7428978  28.9169289  32.2318350  49.5106693
  27.9947048  31.8329299  48.3783015  20.3520186  23.4252400  40.4676363
  19.4217774  23.3636855  40.6846325  20.4477658  22.9028353  39.6713004
  20.2705735  19.9507213  43.0554604  20.5312552  20.8652546  42.9463765
  21.0922907  19.4831655  43.2051217  21.7430660  21.3644970  50.2253429
  22.4153713  21.1562332  49.5766078  20.9160446  21.1667056  49.7858661
  27.6456232  17.9906911  52.2419090  26.9984147  18.6896860  52.1483566
  28.4157247  18.4243055  52.6095338  31.0535030  28.2555763  55.3169643
  30.9020536  28.0266315  54.3999727  31.0439709  29.2126364  55.3300988
  27.8220366  25.8287676  50.3015909  28.7512426  25.9798835  50.1284877
  27.4011396  25.9171696  49.4464556  26.6208698  29.8538340  48.0714447
  26.4819784  29.4857125  48.9440385  25.8323294  30.3685980  47.8998405
  27.2156850  34.9547437  39.4139984  27.3908606  34.4835480  40.2285606
  26.5289638  35.5813203  39.6421244  28.1713913  29.2319943  45.4603285
  27.8363746  29.1920713  46.3560935  27.6717859  28.5664659  44.9873695
  22.1458157  24.6387573  50.9855866  22.0077955  23.9067812  51.5867405
  23.0563081  24.5496473  50.7040054  24.7740458  24.3507532  50.4739546
  25.4840076  23.7100724  50.4326164  24.7309766  24.6020427  51.3965726
  32.7627237  31.2874886  53.3946125  32.7039783  30.6034106  52.7276708
  33.1646755  32.0293876  52.9426751  23.4869392  21.3372750  52.2935185
  22.9506749  20.8863489  52.9456781  22.8986100  21.4718659  51.5505649
  21.7817935  38.1036799  46.1879844  22.0214534  38.7355324  46.8658862
  20.9387132  37.7524839  46.4745203  22.8971651  20.7961401  34.8561649
  22.0201117  20.6750202  34.4923895  23.3729404  20.0047480  34.6040537
  32.7644644  29.2514469  51.6260105  31.8771423  28.9140391  51.7486503
  33.3343195  28.5197501  51.8628870  14.4173791  25.5838561  44.9503156
  15.1044831  25.2700291  44.3624171  14.2621920  26.4879926  44.6770407
  19.2208513  20.4728758  49.3788180  19.1366702  19.8654427  48.6438590
  18.3991220  20.9637776  49.3797676  26.2945797  33.9115922  48.5921348
  26.2215969  34.7170893  49.1040652  25.8523190  34.1107888  47.7669369
  26.0835577  33.1487692  42.1024169  25.3003099  33.6909372  42.1962394
  26.7828322  33.6661671  42.5018410  29.3932227  18.9582321  44.7458375
  29.8900927  18.2052284  44.4259445  28.6219208  18.9946638  44.1801584
  28.7544481  33.8102756  50.7479506  29.4672453  34.4450221  50.6755408
  28.2634509  33.9066622  49.9319508  30.4762008  27.7154009  42.3196798
  29.5418286  27.8355471  42.1501502  30.6538676  26.8126475  42.0556808
  25.9767196  21.0999704  44.4730059  25.6064983  20.5470745  45.1610965
  26.4726288  20.4957838  43.9205059  23.8056394  31.5597199  51.5685077
  24.5065854  32.1933682  51.7214471  23.3351509  31.9011931  50.8080716
  31.8351222  15.9251915  46.8937734  30.9214302  16.1556142  47.0619940
  32.2644323  16.0090359  47.7451766  31.6057680  24.1141807  49.3937628
  30.9529130  24.3617714  48.7390080  31.9838060  23.3005945  49.0600105
  28.5664854  34.1501500  43.4965798  28.7487249  33.3323156  43.9593550
  29.3897840  34.3669192  43.0590688  28.9007020  33.0769685  40.7580846
  29.4294786  32.5662140  40.1451008  29.1635239  32.7612215  41.6226379
  27.6545253  24.8561618  55.8803665  26.9785890  24.7555747  56.5506040
  28.4772887  24.7000832  56.3439662  19.4024112  31.0933554  48.5016180
  19.9877549  30.3477242  48.6344084  19.2048951  31.4037511  49.3852844
  22.2562768  34.1284802  43.5178622  21.5873143  34.6130929  43.0342662
  22.1175637  34.3754022  44.4322001  13.9941767  23.6639155  47.2220623
  14.0325867  23.1302745  48.0157741  13.4882060  23.1374360  46.6031600
  26.3968036  36.1628545  50.1161281  26.9486344  36.3260167  50.8810366
  26.7374230  36.7532983  49.4441305  21.3732529  18.5103695  50.7183165
  21.4373856  19.3718526  50.3060563  21.3099650  17.8977697  49.9855524
  20.8484802  20.5826828  54.3656200  21.4756841  20.2003905  54.9793724
  19.9912721  20.3641030  54.7311892  31.2478910  30.9889803  55.9709935
  31.7918814  31.6019761  55.4764890  30.6665755  31.5469381  56.4876948
  17.6250345  22.3903257  40.2974554  17.9203786  21.4813935  40.2441608
  16.7238380  22.3690996  39.9755557  29.5336423  34.1110521  47.1024963
  29.4087563  33.3100261  46.5935908  30.1915515  34.6056714  46.6138933
  21.1544592  20.4659253  46.2802103  20.4331177  21.0795221  46.1409576
  21.9437847  21.0017018  46.2018749  31.5971332  31.9119541  48.7304513
  30.6501667  31.7924892  48.6582840  31.9454105  31.0242039  48.8130774
  23.9570905  17.8013680  52.5542755  24.4805307  18.0475976  53.3169064
  23.7383238  18.6333715  52.1345892  19.3538186  20.0717354  40.4213880
  19.0250892  19.1914733  40.2388985  19.7077557  20.0165023  41.3090269
  28.6017765  31.7072257  44.9308865  28.4542728  30.7788964  45.1116435
  29.4271259  31.7292348  44.4465940  22.4680009  20.3590324  40.7889357
  22.8076082  20.8876245  40.0667966  22.9152130  20.6970730  41.5647924
  32.2051887  32.5300816  46.0173738  33.1298434  32.3243677  45.8798189
  32.0367190  32.2817217  46.9263079  25.1623450  18.7427375  50.2392425
  24.8220271  17.9435188  50.6413105  24.4562456  19.0429086  49.6669258
  25.8139922  15.8276687  48.6919748  26.6365991  15.3537166  48.5698639
  26.0577986  16.6067171  49.1918435  24.4548157  18.8564946  38.9882650
  25.1756519  19.2346199  38.4846367  23.8313461  19.5753823  39.0917628
  28.5979279  19.5610095  39.9240982  28.8142894  20.4434733  39.6229811
  28.1173347  19.1696308  39.1946624  23.3378501  22.5195808  46.5011727
  23.1923082  22.8336111  47.3936008  22.8603704  23.1380708  45.9482626
  25.1974884  19.5098356  46.5492616  25.1836452  18.6139449  46.2124914
  25.9147312  19.5169020  47.1830903  27.0501014  19.9435696  48.5945744
  26.7918792  20.8652767  48.5930074  26.5186055  19.5466131  49.2846208
  31.9947203  33.0486483  41.3735829  32.1684081  32.4832906  40.6209682
  32.4876094  33.8487378  41.1915319  17.8124163  25.0601152  49.4399388
  17.2677631  25.8360960  49.5719662  18.6903513  25.4071957  49.2818510
  24.6011780  18.3912736  41.8180187  24.7227691  17.4629382  42.0171074
  24.3113822  18.4051422  40.9058502  27.4702970  16.0767647  44.9546906
  27.4924667  16.1406980  43.9998886  27.8871029  15.2372155  45.1487413
  18.5990185  24.1871049  52.3329545  17.8571921  24.3353684  52.9194175
  18.2782929  24.4479314  51.4696294  26.5433847  33.7287027  52.1309935
  26.8520974  33.4836174  53.0032635  27.3409329  33.9333665  51.6428805
  26.5654460  35.8824936  44.3615312  26.1259450  35.3901315  45.0548168
  27.3162576  35.3397904  44.1207387  19.0446799  32.0736477  44.3639940
  19.8704818  31.7740249  43.9838583  18.6940851  31.3044100  44.8129728
  24.0128332  31.4262946  46.4337613  23.3908341  30.7633651  46.1339841
  24.6833199  31.4524077  45.7511261  17.2455404  29.9922804  45.3228873
  16.4087312  29.5644978  45.1412874  17.2179049  30.1855247  46.2599664
  24.0852859  19.9044734  56.0270119  24.1341015  20.7806856  55.6447889
  24.6275373  19.3622127  55.4541762  34.5707705  30.4485857  55.3071256
  33.7803249  30.4309996  54.7675756  34.3341059  30.9874151  56.0620293
  34.6905580  27.2978323  52.6203985  34.7403585  27.1328331  53.5619508
  34.5819503  26.4305582  52.2301866  31.9809342  23.2809251  53.9363292
  32.8819205  23.1415716  53.6447289  32.0557317  23.4463706  54.8761469
  26.3152148  20.6576106  52.7816478  25.4455457  20.9509672  52.5099066
  26.5511628  21.2416551  53.5023742  36.1923777  29.7175265  52.8646006
  35.9008585  30.0805245  53.7009467  35.5795908  29.0042273  52.6859338
  34.4410965  24.8407879  51.3326064  34.9165087  25.0335526  50.5244916
  33.5176530  24.8967065  51.0869448  21.3294472  26.0032047  40.9157143
  21.0840514  25.0994377  41.1137353  21.4990386  26.0049197  39.9736621
  29.0191181  16.8755723  50.2981898  29.5373125  17.6116750  49.9728387
  28.6646314  17.1819716  51.1328657  20.5990119  21.7360404  38.4143304
  19.9059364  21.8104759  37.7583340  20.3541871  20.9720748  38.9364821
  29.2703776  13.2956005  45.8182795  29.5505529  12.6279195  46.4443221
  30.0554383  13.4885101  45.3057459  33.1412634  21.7173639  49.5654370
  34.0930057  21.8171737  49.5866594  32.9716084  20.9251908  50.0752454
  31.1627013  18.8029223  49.7513771  30.5676946  19.0834235  49.0560260
  30.8776710  19.2923124  50.5230512  35.7695200  21.7290803  48.7254953
  35.2534249  20.9449259  48.5384882  36.6535149  21.4009519  48.8901472
  39.5192559  24.1403629  48.4177158  38.7925722  24.0059593  47.8093649
  39.1039846  24.4480457  49.2233876  27.3422735  27.8593558  56.1824531
  28.2625745  28.0372157  56.3764577  27.3072318  26.9149604  56.0304230
  25.6426960  21.7325788  34.6578759  24.7358415  21.4358901  34.7341473
  25.9202941  21.4355607  33.7913045  16.5604900  23.0532152  45.1077805
  16.2407684  22.1997460  44.8152179  16.0138328  23.2680730  45.8635773
  20.3384808  25.7694593  48.8247312  20.5570817  26.7011701  48.8435346
  20.7510582  25.4102567  49.6102116  27.2589025  16.2762678  40.8123000
  26.4489754  15.9309763  41.1878246  27.9473442  15.9670222  41.4010612
  29.1879574  15.3540725  42.4347297  29.7410612  15.7736178  43.0937320
  29.4249660  14.4276473  42.4770253  25.2112673  21.3427799  58.2150061
  25.1109400  22.2922156  58.1462152  24.9934215  21.0146038  57.3426131
  24.4125744  18.5912724  34.7990738  25.2744908  18.9167622  35.0586555
  24.5976089  17.8044220  34.2863804  16.4293160  26.6735063  47.0770927
  15.7356632  26.2589016  46.5640881  17.1766151  26.7155600  46.4804346
  32.5658381  17.4641250  41.9425961  31.9857050  18.1226054  41.5604014
  32.2994314  16.6418595  41.5313379  31.0161947  16.8646308  44.1447281
  31.5161726  16.9762842  43.3361600  31.6597555  16.5607361  44.7848090
  25.0743943  24.7724937  57.0315122  24.5911025  25.5725298  57.2379011
  25.1604882  24.7832882  56.0782566  18.3429903  26.6053317  44.9536942
  18.3200591  26.7041004  44.0018825  18.6530539  27.4518468  45.2754108
  21.0017281  28.6629472  49.0683556  21.9560534  28.6313415  49.0013488
  20.8029804  28.2020096  49.8833782  21.5916663  27.2330588  51.6354354
  22.4109552  27.7274667  51.6589191  21.8653470  26.3162556  51.6071921
  31.3483259  19.6241341  40.9982309  30.4609114  19.9090991  40.7802504
  31.7637248  19.4635104  40.1509586  34.6997795  19.6487862  44.7136649
  35.4758185  20.1384314  44.9861265  33.9745929  20.0745916  45.1708518
  37.1370354  20.3615481  45.7710589  37.7314844  20.1211217  45.0603897
  37.2096937  19.6422611  46.3984126  19.3567509  34.2049092  46.0853754
  19.2221977  33.4449493  45.5191752  18.9399572  34.9289992  45.6182543
  22.5136635  35.1018409  46.2972197  22.3969019  36.0463841  46.1950887
  21.6929081  34.7991970  46.6857996  16.8451577  21.5668722  52.3346551
  17.4910441  21.0567676  52.8233776  16.6368728  22.3037404  52.9089976
  29.3704969  28.6349570  57.8338691  30.2396129  28.8090222  57.4725326
  28.8911721  29.4543986  57.7114421  25.3655187  15.8308767  38.0870447
  25.3533857  16.7750607  38.2438718  26.2578609  15.6478912  37.7929908
  23.5391149  35.7546671  49.5128125  24.4418396  35.7870281  49.8294620
  23.3128519  34.8247122  49.5274461  25.2944751  34.5077657  46.1738204
  24.3440382  34.5079519  46.0602576  25.5977238  33.7610392  45.6574238
  29.1807307  12.4251543  42.3416384  28.4139703  11.8710030  42.4873066
  29.5918012  12.4973412  43.2030536  21.1849068  18.7136339  56.4321565
  22.0480529  18.3573144  56.6424890  20.6114479  18.3750234  57.1196969
  41.0297445  40.3438196  47.2383966  41.6675855  40.2244943  46.5347306
  40.9118288  41.2919039  47.2971918  37.8387151  40.2965624  47.1745491
  37.5005663  40.1806688  46.2866026  38.7076919  39.8956789  47.1546497
  33.6973967  42.1501100  43.1642382  33.1338832  42.0591037  42.3958670
  33.5826362  41.3301005  43.6444874  38.3206934  41.4500475  53.1331696
  38.3095575  41.0553274  52.2612200  38.4827574  40.7166548  53.7265468
  31.2438399  43.6452292  46.0026602  32.0359691  43.3043116  45.5872902
  31.4835049  43.7547267  46.9228756  39.2773526  45.8172068  38.4756847
  38.6261505  46.4026148  38.0890860  40.0717888  46.3478263  38.5351884
  33.2029153  42.9061205  38.8743981  33.9760029  42.3590192  38.7356857
  33.5554552  43.7705454  39.0858442  35.0414195  44.2337587  52.0810880
  34.7504061  45.1383218  51.9657547  35.6771180  44.2754115  52.7954950
  35.9670402  41.6114436  48.6712240  36.5633974  41.3870458  47.9569203
  36.0245374  40.8699181  49.2737688  40.7548791  43.5062500  39.0125831
  40.1194624  43.5797126  39.7246736  40.4246197  44.0956099  38.3344910
  45.9847140  38.0064883  45.2170153  46.7172312  37.4364099  45.4507982
  45.2286496  37.6186483  45.6576658  37.6023260  40.4292124  42.4133495
  37.2381467  39.9022745  43.1246417  38.4590376  40.0390593  42.2399981
  43.5072561  31.7186457  49.6764761  43.1755886  32.5881868  49.4525976
  42.9118174  31.4022741  50.3558792  40.0004080  43.9199003  49.0760674
  39.7004803  44.8224041  48.9676481  39.6555140  43.6531186  49.9281827
  33.4516562  40.3712800  45.1097378  32.5267058  40.2389014  45.3175070
  33.7000975  41.1507019  45.6067321  43.4001224  36.4381543  46.7558111
  42.4918101  36.3696951  46.4616872  43.3488820  36.9153488  47.5839937
  30.8125373  40.0146073  45.9441168  30.9417754  40.2680552  46.8580579
  30.1322824  40.6073781  45.6245823  34.9824860  50.6843323  42.0431642
  34.9048890  51.6351148  42.1220122  34.3786504  50.3389196  42.7006568
  37.4742090  37.8571188  54.6993009  36.6975424  38.4165109  54.6895873
  38.1132653  38.3427971  55.2207879  45.2662871  34.6397981  48.5335985
  44.6237251  34.9330514  47.8875780  44.7617799  34.5250902  49.3389182
  42.9203034  38.3861154  39.2221845  43.8320890  38.6188541  39.0469542
  42.4112681  38.9698199  38.6596923  35.7288462  40.6656642  54.2610976
  36.4703147  41.2041686  53.9845799  35.0225448  41.2922931  54.4182527
  41.2043802  42.8085782  52.8583137  41.6127158  42.3668193  52.1137769
  40.4821063  42.2338410  53.1117330  37.5574872  37.7458389  50.2316694
  38.4036067  38.1697803  50.3751343  37.4973510  37.0892013  50.9255257
  41.5272617  43.3686973  46.6135426  40.8981479  43.5332687  45.9111494
  41.1398279  43.7828582  47.3846390  45.4061848  44.3041411  43.9679790
  44.7212887  44.6840312  43.4176823  45.4905698  44.9136737  44.7011738
  40.7074317  35.4062757  51.8897868  40.4635249  36.1604818  51.3532143
  40.9834248  35.7848105  52.7245115  42.6612780  41.9501370  50.5675133
  42.8729675  42.5933130  49.8909514  42.6142528  41.1163686  50.0997063
  40.2639009  34.5619190  47.4711705  39.4023488  34.8600444  47.7628443
  40.2901444  34.7789589  46.5392738  37.0800578  43.1061381  43.8785511
  37.5438924  43.3849084  43.0890134  36.8157376  42.2044826  43.6958602
  33.9724659  42.6532863  46.8165274  34.5426017  43.0820131  46.1782759
  34.5632771  42.3715447  47.5149460  34.4649826  37.8196290  55.0626286
  33.8348487  38.5012571  55.2961682  34.3585914  37.7079372  54.1179424
  29.7594798  37.4868086  45.9892210  28.9693852  37.7425615  45.5132320
  30.2506046  38.3016424  46.0944250  43.7758608  44.8273325  48.7397491
  44.5976052  44.4253512  48.4580172  43.7721011  44.7241559  49.6913606
  31.7109544  37.8512665  42.9475687  30.9140707  37.9631360  43.4659182
  31.4835136  38.1899317  42.0816577  37.5415211  44.3757369  50.8958201
  37.6059644  44.8377776  51.7316373  36.8326135  43.7454733  51.0240511
  28.0432501  37.7398576  48.4207201  28.2940540  38.6245586  48.6864777
  28.5792050  37.5603178  47.6482292  51.8664601  41.1712074  45.0882462
  51.1128309  40.6019472  44.9326467  52.0012142  41.1374738  46.0353097
  37.2563229  46.0425476  40.7637181  37.1208904  46.8877012  41.1922029
  37.7973042  46.2444754  40.0003115  33.7430569  32.1217056  57.4251537
  33.3497514  31.5683254  58.0999181  34.5596709  32.4327634  57.8158054
  30.7092626  43.5600914  41.3365107  31.2217147  44.3544164  41.4870671
  31.3615339  42.8627204  41.2698708  32.5187511  46.6766670  43.4187860
  32.6954139  47.5984635  43.2308844  33.3144345  46.3625090  43.8482240
  36.6598530  33.5374935  55.0171793  37.4008243  34.1382088  54.9376256
  36.8916453  32.7952573  54.4589836  31.8039868  38.7231302  53.2950023
  31.6893383  37.8216559  53.5957122  30.9484385  38.9694999  52.9434839
  38.8831705  46.6649043  54.8937524  38.4395560  45.8785421  54.5758428
  39.5448919  46.8528193  54.2281414  33.6418827  48.1944844  49.4198202
  34.1926252  48.0661907  48.6475196  32.8030303  48.4939733  49.0693095
  40.9812944  46.9451842  52.9218925  40.9631419  47.7660723  52.4299194
  41.9032864  46.8205918  53.1469066  37.4385998  44.4595972  53.7642433
  37.9714334  43.6984260  53.5341741  36.9100079  44.1669624  54.5066588
  40.6055693  29.5656038  49.2936075  40.2619962  30.4557680  49.2175186
  40.9734655  29.3757696  48.4305660  28.6741543  41.8889568  42.1124677
  29.5116765  42.2986577  41.8958385  28.8519811  40.9489010  42.0824871
  45.5440249  42.3097004  39.7361684  44.7669692  41.9708163  39.2916846
  46.2231730  42.3149627  39.0616649  38.8038710  43.5881964  41.2761245
  38.2760072  42.8534724  40.9634483  38.3026213  44.3656641  41.0301214
  43.7831556  41.7830985  46.3928292  43.1255231  42.4730246  46.4808420
  44.5871956  42.1727417  46.7362278  33.5357438  34.2501631  43.6367857
  34.1101190  34.0276812  42.9041050  34.1228420  34.3190325  44.3896458
  42.5937015  40.1375358  44.4432233  43.1068897  40.7705349  44.9453943
  43.2438239  39.5376553  44.0775593  39.8559389  50.1159682  37.1992904
  39.1821088  50.4191379  37.8077862  40.2425211  50.9188762  36.8498361
  39.0717846  37.6124813  46.6890574  38.1540407  37.8339760  46.5312262
  39.4877990  37.6871124  45.8302281  43.3598811  45.1181359  42.5711376
  42.9061138  44.2772269  42.6276566  42.7292778  45.7542757  42.9086156
  42.3031731  36.0473345  43.8012043  41.5654488  35.5350731  44.1322286
  42.5558504  35.6073727  42.9895320  41.8031751  46.9557856  43.5061194
  42.0954725  47.5162913  42.7873560  42.3130371  47.2486417  44.2614353
  28.6967714  39.2280284  42.7835411  28.4992114  38.6349644  42.0586477
  28.1414378  38.9232494  43.5011349  36.6764438  39.1203390  44.9030004
  36.7313048  38.1677227  44.8272480  35.8655640  39.2762829  45.3871302
  36.7665376  47.7338207  44.5954647  36.7241555  47.9599053  43.6663179
  37.6828075  47.5001581  44.7440448  40.2131010  38.2022274  51.4935276
  40.5680397  38.4293747  52.3529742  40.8603141  38.5340651  50.8712532
  45.9428747  41.3240710  42.1984605  45.8046645  41.5142306  41.2705795
  45.5864965  42.0860093  42.6552657  34.1070873  35.3098805  48.2781618
  34.7470252  35.1687564  47.5804581  33.2748403  35.0233319  47.9020219
  45.9698126  43.3917237  47.2095877  46.4034633  43.2992526  48.0578931
  46.6829707  43.3674738  46.5715893  34.8831177  44.6101236  44.3916610
  35.6771775  44.1151556  44.1899185  34.1722869  44.0819099  44.0284316
  39.7026021  46.9919331  48.7428978  39.7563043  47.5610268  49.5106693
  38.8340802  47.1621216  48.3783015  31.1913940  38.7544318  40.4676363
  30.2611528  38.6928773  40.6846325  31.2871412  38.2320270  39.6713004
  31.1099489  35.2799130  43.0554604  31.3706306  36.1944464  42.9463765
  31.9316661  34.8123573  43.2051217  32.5824414  36.6936888  50.2253429
  33.2547468  36.4854250  49.5766078  31.7554201  36.4958974  49.7858661
  46.8313676  43.4340938  49.7428762  47.0249566  44.3386748  49.9888037
  46.7314294  42.9748357  50.5767347  38.4849986  33.3198828  52.2419090
  37.8377902  34.0188778  52.1483566  39.2551002  33.7534972  52.6095338
  41.8928784  43.5847681  55.3169643  41.7414291  43.3558232  54.3999727
  41.8833464  44.5418282  55.3300988  38.6614121  41.1579593  50.3015909
  39.5906181  41.3090753  50.1284877  38.2405151  41.2463614  49.4464556
  37.4602453  45.1830258  48.0714447  37.3213538  44.8149042  48.9440385
  36.6717049  45.6977897  47.8998405  38.0550605  50.2839354  39.4139984
  38.2302360  49.8127397  40.2285606  37.3683393  50.9105120  39.6421244
  39.0107668  44.5611860  45.4603285  38.6757500  44.5212630  46.3560935
  38.5111613  43.8956576  44.9873695  32.9851912  39.9679491  50.9855866
  32.8471710  39.2359729  51.5867405  33.8956835  39.8788391  50.7040054
  35.6134212  39.6799450  50.4739546  36.3233831  39.0392642  50.4326164
  35.5703521  39.9312345  51.3965726  43.6020991  46.6166803  53.3946125
  43.5433537  45.9326023  52.7276708  44.0040509  47.3585793  52.9426751
  34.3263146  36.6664668  52.2935185  33.7900503  36.2155406  52.9456781
  33.7379855  36.8010577  51.5505649  32.6211690  53.4328717  46.1879844
  32.8608288  54.0647241  46.8658862  31.7780886  53.0816757  46.4745203
  43.6038398  44.5806387  51.6260105  42.7165177  44.2432309  51.7486503
  44.1736949  43.8489418  51.8628870  25.2567545  40.9130479  44.9503156
  25.9438585  40.5992209  44.3624171  25.1015674  41.8171844  44.6770407
  30.0602268  35.8020675  49.3788180  29.9760456  35.1946345  48.6438590
  29.2384974  36.2929694  49.3797676  37.1339552  49.2407839  48.5921348
  37.0609723  50.0462811  49.1040652  36.6916945  49.4399805  47.7669369
  36.9229331  48.4779610  42.1024169  36.1396853  49.0201290  42.1962394
  37.6222077  48.9953589  42.5018410  48.0855739  39.9914604  46.3876666
  48.0745615  40.8739320  46.0170599  47.2173118  39.6386155  46.1931203
  39.5938235  49.1394674  50.7479506  40.3066207  49.7742138  50.6755408
  39.1028264  49.2358539  49.9319508  41.3155762  43.0445926  42.3196798
  40.3812041  43.1647389  42.1501502  41.4932431  42.1418393  42.0556808
  44.7028313  38.8863245  42.8546832  45.1688766  39.7191237  42.7807135
  45.1535814  38.4208227  43.5592091  34.6450149  46.8889117  51.5685077
  35.3459608  47.5225600  51.7214471  34.1745264  47.2303849  50.8080716
  42.7704545  45.2307067  39.8532984  43.0464389  45.1163661  40.7626858
  41.9009043  44.8324552  39.8145157  42.4451435  39.4433724  49.3937628
  41.7922885  39.6909632  48.7390080  42.8231815  38.6297863  49.0600105
  39.4058609  49.4793418  43.4965798  39.5881003  48.6615074  43.9593550
  40.2291595  49.6961110  43.0590688  39.7400774  48.4061603  40.7580846
  40.2688541  47.8954057  40.1451008  40.0028994  48.0904133  41.6226379
  38.4939008  40.1853535  55.8803665  37.8179645  40.0847665  56.5506040
  39.3166642  40.0292749  56.3439662  30.2417867  46.4225472  48.5016180
  30.8271304  45.6769160  48.6344084  30.0442705  46.7329429  49.3852844
  33.0956522  49.4576719  43.5178622  32.4266897  49.9422847  43.0342662
  32.9569392  49.7045940  44.4322001  24.8335522  38.9931072  47.2220623
  24.8719621  38.4594663  48.0157741  24.3275814  38.4666278  46.6031600
  37.2361791  51.4920463  50.1161281  37.7880099  51.6552084  50.8810366
  37.5767984  52.0824901  49.4441305  32.2126284  33.8395613  50.7183165
  32.2767610  34.7010444  50.3060563  32.1493404  33.2269614  49.9855524
  31.6878556  35.9118745  54.3656200  32.3150595  35.5295823  54.9793724
  30.8306475  35.6932947  54.7311892  42.0872665  46.3181720  55.9709935
  42.6312569  46.9311679  55.4764890  41.5059510  46.8761299  56.4876948
  28.4644099  37.7195174  40.2974554  28.7597540  36.8105853  40.2441608
  27.5632135  37.6982914  39.9755557  40.3730178  49.4402438  47.1024963
  40.2481317  48.6392178  46.5935908  41.0309269  49.9348632  46.6138933
  31.9938346  35.7951171  46.2802103  31.2724932  36.4087139  46.1409576
  32.7831602  36.3308936  46.2018749  42.4365086  47.2411459  48.7304513
  41.4895422  47.1216810  48.6582840  42.7847859  46.3533957  48.8130774
  34.7964660  33.1305597  52.5542755  35.3199061  33.3767894  53.3169064
  34.5776993  33.9625632  52.1345892  30.1931941  35.4009272  40.4213880
  29.8644647  34.5206651  40.2388985  30.5471311  35.3456941  41.3090269
  39.4411520  47.0364175  44.9308865  39.2936482  46.1080882  45.1116435
  40.2665013  47.0584265  44.4465940  43.0445641  47.8592733  46.0173738
  43.9692189  47.6535595  45.8798189  42.8760945  47.6109135  46.9263079
  36.0017205  34.0719293  50.2392425  35.6614025  33.2727106  50.6413105
  35.2956211  34.3721003  49.6669258  34.1772255  37.8487726  46.5011727
  34.0316836  38.1628029  47.3936008  33.6997459  38.4672626  45.9482626
  36.0368638  34.8390274  46.5492616  36.0230207  33.9431367  46.2124914
  36.7541066  34.8460937  47.1830903  37.8894769  35.2727614  48.5945744
  37.6312547  36.1944684  48.5930074  37.3579809  34.8758048  49.2846208
  42.8340958  48.3778401  41.3735829  43.0077835  47.8124823  40.6209682
  43.3269849  49.1779296  41.1915319  28.6517917  40.3893070  49.4399388
  28.1071386  41.1652878  49.5719662  29.5297267  40.7363874  49.2818510
  48.6880349  41.1414824  42.9926129  49.1311495  40.3922149  42.5945252
  47.8106859  41.1324960  42.6099861  43.8216130  47.6945165  38.4732728
  44.5167035  48.3151858  38.6920042  44.1639280  46.8440517  38.7485105
  29.4383939  39.5162966  52.3329545  28.6965675  39.6645602  52.9194175
  29.1176684  39.7771232  51.4696294  45.7207553  45.1444871  40.0020058
  46.2458877  45.4832144  39.2769378  45.6329906  44.2091886  39.8183193
  37.3827602  49.0578945  52.1309935  37.6914728  48.8128091  53.0032635
  38.1803084  49.2625583  51.6428805  37.4048214  51.2116854  44.3615312
  36.9653204  50.7193233  45.0548168  38.1556331  50.6689822  44.1207387
  29.8840553  47.4028395  44.3639940  30.7098573  47.1032167  43.9838583
  29.5334605  46.6336017  44.8129728  34.8522086  46.7554863  46.4337613
  34.2302095  46.0925568  46.1339841  35.5226953  46.7815995  45.7511261
  28.0849158  45.3214721  45.3228873  27.2481066  44.8936896  45.1412874
  28.0572803  45.5147165  46.2599664  34.9246614  35.2336651  56.0270119
  34.9734769  36.1098774  55.6447889  35.4669128  34.6914044  55.4541762
  45.4101459  45.7777775  55.3071256  44.6197003  45.7601913  54.7675756
  45.1734814  46.3166068  56.0620293  45.5299334  42.6270241  52.6203985
  45.5797339  42.4620248  53.5619508  45.4213258  41.7597500  52.2301866
  34.4135593  45.3058787  39.9096074  34.5623713  45.9894251  39.2562747
  35.2202037  45.2863877  40.4245529  42.8203097  38.6101169  53.9363292
  43.7212960  38.4707634  53.6447289  42.8951071  38.7755624  54.8761469
  37.1545902  35.9868024  52.7816478  36.2849212  36.2801590  52.5099066
  37.3905382  36.5708469  53.5023742  47.0317531  45.0467182  52.8646006
  46.7402340  45.4097163  53.7009467  46.4189662  44.3334191  52.6859338
  48.2313214  42.6120062  45.3848577  49.0660105  43.0509866  45.5486137
  48.3672342  42.1358715  44.5656822  45.2804719  40.1699797  51.3326064
  45.7558841  40.3627443  50.5244916  44.3570285  40.2258983  51.0869448
  32.1688226  41.3323964  40.9157143  31.9234268  40.4286294  41.1137353
  32.3384141  41.3341115  39.9736621  39.8584936  32.2047641  50.2981898
  40.3766880  32.9408668  49.9728387  39.5040069  32.5111634  51.1328657
  37.9130999  47.8006917  37.3807821  37.3404966  48.4197104  36.9278293
  38.4863792  48.3506279  37.9147743  43.9806388  37.0465557  49.5654370
  44.9323811  37.1463655  49.5866594  43.8109839  36.2543826  50.0752454
  42.0020768  34.1321140  49.7513771  41.4070700  34.4126153  49.0560260
  41.7170465  34.6215041  50.5230512  41.1328258  48.0844067  38.5116403
  42.0658932  48.0189629  38.7149279  41.0451471  48.9200334  38.0530936
  43.7616275  47.4009938  35.4720351  43.6829907  47.0669801  36.3656109
  44.5825942  47.8931705  35.4711823  46.4594466  40.2671677  48.6796670
  46.4270786  39.3287678  48.8656353  47.0695090  40.3455714  47.9462495
  46.6088955  37.0582720  48.7254953  46.0928003  36.2741177  48.5384882
  47.4928903  36.7301437  48.8901472  52.2771016  41.3287684  47.8202706
  53.0074405  41.0672972  48.3810410  51.6677962  40.5916406  47.8604774
  50.3586313  39.4695546  48.4177158  49.6319477  39.3351511  47.8093649
  49.9433600  39.7772375  49.2233876  38.1816490  43.1885476  56.1824531
  39.1019499  43.3664075  56.3764577  38.1466073  42.2441521  56.0304230
  27.3998655  38.3824070  45.1077805  27.0801439  37.5289378  44.8152179
  26.8532083  38.5972648  45.8635773  31.1778562  41.0986511  48.8247312
  31.3964572  42.0303618  48.8435346  31.5904336  40.7394485  49.6102116
  36.0506427  36.6719716  58.2150061  35.9503154  37.6214073  58.1462152
  35.8327970  36.3437955  57.3426131  27.2686915  42.0026981  47.0770927
  26.5750386  41.5880934  46.5640881  28.0159906  42.0447518  46.4804346
  35.9137698  40.1016855  57.0315122  35.4304779  40.9017215  57.2379011
  35.9998637  40.1124800  56.0782566  29.1823657  41.9345235  44.9536942
  29.1594345  42.0332922  44.0018825  29.4924294  42.7810386  45.2754108
  31.8411035  43.9921390  49.0683556  32.7954289  43.9605332  49.0013488
  31.6423559  43.5312014  49.8833782  32.4310417  42.5622506  51.6354354
  33.2503306  43.0566585  51.6589191  32.7047225  41.6454474  51.6071921
  45.5391550  34.9779779  44.7136649  46.3151940  35.4676232  44.9861265
  44.8139684  35.4037833  45.1708518  47.9764108  35.6907398  45.7710589
  48.5708599  35.4503134  45.0603897  48.0490692  34.9714529  46.3984126
  30.1961264  49.5341009  46.0853754  30.0615732  48.7741410  45.5191752
  29.7793326  50.2581909  45.6182543  41.3320227  44.7177933  35.0930329
  42.0356077  44.9227935  35.7087985  40.6082876  45.2854695  35.3579413
  42.1618037  40.4687794  41.2132600  42.1053239  40.9256346  40.3740232
  42.7146380  39.7078479  41.0355442  45.9722843  36.2577526  42.0382719
  45.7159777  35.8574162  42.8690927  45.3475711  36.9721320  41.9132858
  50.2835181  38.9973599  44.5454010  49.7234739  39.0666789  45.3185572
  49.6778684  38.8214584  43.8253507  33.3530390  50.4310326  46.2972197
  33.2362774  51.3755759  46.1950887  32.5322836  50.1283888  46.6857996
  43.2406924  45.1560462  37.1428789  44.0752528  44.7241661  36.9606264
  43.0791267  44.9842476  38.0705684  42.8952816  41.6592575  38.5085129
  42.8401620  41.4936847  37.5673573  42.2698872  42.3668608  38.6647318
  27.6845331  36.8960640  52.3346551  28.3304195  36.3859594  52.8233776
  27.4762483  37.6329321  52.9089976  40.2098724  43.9641487  57.8338691
  41.0789883  44.1382140  57.4725326  39.7305475  44.7835904  57.7114421
  34.3784904  51.0838588  49.5128125  35.2812151  51.1162199  49.8294620
  34.1522274  50.1539039  49.5274461  36.1338506  49.8369575  46.1738204
  35.1834137  49.8371436  46.0602576  36.4370992  49.0902309  45.6574238
  32.0242822  34.0428257  56.4321565  32.8874284  33.6865062  56.6424890
  31.4508233  33.7042152  57.1196969  51.8691199  55.6730113  47.2383966
  52.5069609  55.5536861  46.5347306  51.7512042  56.6210957  47.2971918
  48.6780906  55.6257541  47.1745491  48.3399417  55.5098606  46.2866026
  49.5470674  55.2248706  47.1546497  44.5367721  57.4793018  43.1642382
  43.9732586  57.3882955  42.3958670  44.4220116  56.6592922  43.6444874
  42.0832153  58.9744209  46.0026602  42.8753445  58.6335034  45.5872902
  42.3228803  59.0839184  46.9228756  50.1167280  61.1463985  38.4756847
  49.4655260  61.7318066  38.0890860  50.9111643  61.6770180  38.5351884
  44.0422907  58.2353123  38.8743981  44.8153783  57.6882110  38.7356857
  44.3948306  59.0997372  39.0858442  46.8064157  56.9406353  48.6712240
  47.4027729  56.7162376  47.9569203  46.8639128  56.1991099  49.2737688
  46.3789185  54.3945789  36.5062431  46.6314706  53.8727310  35.7445894
  45.4413744  54.2311934  36.6089115  51.4232468  53.3981567  44.3137174
  52.2095557  52.9800990  43.9627591  51.6871172  54.3027659  44.4818823
  51.5942545  58.8354417  39.0125831  50.9588378  58.9089044  39.7246736
  51.2639952  59.4248016  38.3344910  56.8240895  53.3356800  45.2170153
  57.5566067  52.7656017  45.4507982  56.0680251  52.9478401  45.6576658
  46.0985474  56.2973895  38.7086806  45.9821732  55.6218798  39.3767890
  46.2087734  55.8106269  37.8918959  48.4417015  55.7584042  42.4133495
  48.0775222  55.2314663  43.1246417  49.2984131  55.3682511  42.2399981
  54.3466315  47.0478374  49.6764761  54.0149640  47.9173785  49.4525976
  53.7511929  46.7314658  50.3558792  48.0822502  50.7873941  37.4094844
  48.2496904  51.6554178  37.7765315  47.8919671  50.9501223  36.4856133
  44.2910316  55.7004717  45.1097378  43.3660813  55.5680931  45.3175070
  44.5394730  56.4798936  45.6067321  54.2394979  51.7673461  46.7558111
  53.3311856  51.6988869  46.4616872  54.1882574  52.2445405  47.5839937
  48.0611723  53.2431599  38.3941510  47.9411348  53.6888650  39.2326991
  47.3664311  53.5916917  37.8355049  41.6519127  55.3437991  45.9441168
  41.7811509  55.5972470  46.8580579  40.9716579  55.9365699  45.6245823
  45.8218615  66.0135241  42.0431642  45.7442644  66.9643066  42.1220122
  45.2180258  65.6681113  42.7006568  56.1056625  49.9689899  48.5335985
  55.4631005  50.2622432  47.8875780  55.6011554  49.8542819  49.3389182
  53.7596789  53.7153072  39.2221845  54.6714645  53.9480459  39.0469542
  53.2506436  54.2990116  38.6596923  48.3968626  53.0750307  50.2316694
  49.2429822  53.4989720  50.3751343  48.3367264  52.4183931  50.9255257
  52.3666371  58.6978891  46.6135426  51.7375233  58.8624605  45.9111494
  51.9792033  59.1120500  47.3846390  56.2455603  59.6333328  43.9679790
  55.5606641  60.0132230  43.4176823  56.3299452  60.2428655  44.7011738
  51.5468072  50.7354675  51.8897868  51.3029004  51.4896736  51.3532143
  51.8228002  51.1140023  52.7245115  51.1032763  49.8911108  47.4711705
  50.2417242  50.1892362  47.7628443  51.1295198  50.1081507  46.5392738
  47.9194333  58.4353299  43.8785511  48.3832678  58.7141002  43.0890134
  47.6551131  57.5336743  43.6958602  44.8118414  57.9824780  46.8165274
  45.3819771  58.4112049  46.1782759  45.4026526  57.7007365  47.5149460
  46.8563219  54.5576451  40.6875076  47.5587262  55.0097495  41.1549003
  46.5243847  53.9160270  41.3154969  40.5988553  52.8160004  45.9892210
  39.8087607  53.0717532  45.5132320  41.0899800  53.6308342  46.0944250
  42.5503298  53.1804583  42.9475687  41.7534462  53.2923277  43.4659182
  42.3228890  53.5191235  42.0816577  38.8826256  53.0690494  48.4207201
  39.1334294  53.9537504  48.6864777  39.4185804  52.8895096  47.6482292
  62.7058355  56.5003991  45.0882462  61.9522064  55.9311389  44.9326467
  62.8405897  56.4666656  46.0353097  48.0956984  61.3717394  40.7637181
  47.9602658  62.2168929  41.1922029  48.6366796  61.5736671  40.0003115
  44.5824323  47.4508974  57.4251537  44.1891269  46.8975172  58.0999181
  45.3990464  47.7619552  57.8158054  41.5486381  58.8892832  41.3365107
  42.0610902  59.6836082  41.4870671  42.2009094  58.1919122  41.2698708
  43.3581266  62.0058588  43.4187860  43.5347894  62.9276553  43.2308844
  44.1538099  61.6917007  43.8482240  47.4992284  48.8666853  55.0171793
  48.2401998  49.4674006  54.9376256  47.7310207  48.1244490  54.4589836
  42.6433622  54.0523220  53.2950023  42.5287137  53.1508477  53.5957122
  41.7878140  54.2986917  52.9434839  44.4812581  63.5236762  49.4198202
  45.0320006  63.3953825  48.6475196  43.6424057  63.8231651  49.0693095
  51.4449447  44.8947956  49.2936075  51.1013717  45.7849597  49.2175186
  51.8128410  44.7049613  48.4305660  39.5135298  57.2181486  42.1124677
  40.3510520  57.6278494  41.8958385  39.6913565  56.2780928  42.0824871
  51.4099730  54.8856567  37.8008510  50.8946353  55.6561171  38.0396897
  51.1377038  54.2121703  38.4241571  48.9946841  49.7306267  42.8593748
  48.1388437  49.3413118  42.6799387  49.4073793  49.8098228  41.9993534
  50.5245988  47.2652611  47.2585308  50.0210783  47.2282746  46.4453113
  50.8176594  48.1745353  47.3181965  46.7688873  47.3491340  46.2651490
  47.6341870  47.1534149  45.9057379  46.8366382  47.1201692  47.1920847
  56.3834004  57.6388921  39.7361684  55.6063447  57.3000081  39.2916846
  57.0625485  57.6441544  39.0616649  51.1986033  52.7583659  39.6268291
  50.8936169  53.0729808  40.4778434  52.1516475  52.8365079  39.6695624
  49.6432465  58.9173882  41.2761245  49.1153826  58.1826642  40.9634483
  49.1419968  59.6948558  41.0301214  54.6225311  57.1122903  46.3928292
  53.9648985  57.8022164  46.4808420  55.4265710  57.5019334  46.7362278
  44.3751192  49.5793548  43.6367857  44.9494944  49.3568730  42.9041050
  44.9622175  49.6482243  44.3896458  53.4330770  55.4667275  44.4432233
  53.9462651  56.0997267  44.9453943  54.0831994  54.8668471  44.0775593
  44.7020780  51.6098009  37.6563742  43.8658092  51.9472696  37.9773017
  44.5625549  51.4746989  36.7190879  46.6773860  46.4534797  42.3642926
  46.0238273  46.1383814  41.7399541  46.6354334  45.8310538  43.0902749
  47.7885065  56.7354092  34.2796218  46.8812127  56.5043346  34.4787367
  48.2856097  55.9391712  34.4670200  49.9111601  52.9416731  46.6890574
  48.9934162  53.1631678  46.5312262  50.3271744  53.0163041  45.8302281
  50.6946648  54.3408146  41.8193254  51.4418467  54.8529544  41.5100376
  50.9638238  54.0192199  42.6797648  48.9673298  56.8366687  38.8020208
  48.0584518  56.5525720  38.8992678  48.9968382  57.2565766  37.9423515
  54.1992566  60.4473277  42.5711376  53.7454893  59.6064187  42.6276566
  53.5686533  61.0834675  42.9086156  53.1425485  51.3765263  43.8012043
  52.4048242  50.8642649  44.1322286  53.3952259  50.9365644  42.9895320
  52.6425505  62.2849773  43.5061194  52.9348480  62.8454830  42.7873560
  53.1524126  62.5778334  44.2614353  53.2437113  44.1541515  44.3953813
  53.5495990  43.2938878  44.1079728  53.9689718  44.7459135  44.1952807
  39.5361469  54.5572201  42.7835411  39.3385869  53.9641562  42.0586477
  38.9808133  54.2524412  43.5011349  47.5158193  54.4495308  44.9030004
  47.5706802  53.4969144  44.8272480  46.7049395  54.6054747  45.3871302
  48.6649386  58.3775431  36.1408287  48.2268816  57.6611290  35.6813924
  49.4059827  58.6051546  35.5793378  45.4550552  53.0672368  42.6620383
  44.6418418  53.3666538  43.0685575  45.9509547  52.6728056  43.3794865
  47.6059130  63.0630124  44.5954647  47.5635309  63.2890971  43.6663179
  48.5221829  62.8293499  44.7440448  51.0524764  53.5314192  51.4935276
  51.4074152  53.7585665  52.3529742  51.6996895  53.8632569  50.8712532
  56.7822501  56.6532628  42.1984605  56.6440400  56.8434224  41.2705795
  56.4258720  57.4152011  42.6552657  44.9464627  50.6390723  48.2781618
  45.5864007  50.4979482  47.5804581  44.1142158  50.3525236  47.9020219
  45.7224931  59.9393153  44.3916610  46.5165530  59.4443474  44.1899185
  45.0116623  59.4111017  44.0284316  42.0307695  54.0836235  40.4676363
  41.1005283  54.0220691  40.6846325  42.1265167  53.5612188  39.6713004
  41.9493244  50.6091048  43.0554604  42.2100061  51.5236381  42.9463765
  42.7710416  50.1415491  43.2051217  43.4218169  52.0228805  50.2253429
  44.0941222  51.8146167  49.5766078  42.5947955  51.8250891  49.7858661
  49.3243741  48.6490746  52.2419090  48.6771656  49.3480696  52.1483566
  50.0944756  49.0826890  52.6095338  49.5007875  56.4871511  50.3015909
  50.4299935  56.6382671  50.1284877  49.0798905  56.5755532  49.4464556
  48.2996207  60.5122175  48.0714447  48.1607293  60.1440960  48.9440385
  47.5110803  61.0269815  47.8998405  48.8944359  65.6131272  39.4139984
  49.0696115  65.1419315  40.2285606  48.2077147  66.2397038  39.6421244
  49.8501422  59.8903778  45.4603285  49.5151255  59.8504548  46.3560935
  49.3505368  59.2248494  44.9873695  43.8245666  55.2971408  50.9855866
  43.6865464  54.5651647  51.5867405  44.7350590  55.2080308  50.7040054
  52.7860614  57.2359813  35.7340344  52.1689785  56.5106641  35.6373397
  52.3177102  57.9969173  35.3907419  46.4527967  55.0091368  50.4739546
  47.1627585  54.3684560  50.4326164  46.4097275  55.2604262  51.3965726
  45.1656901  51.9956585  52.2935185  44.6294258  51.5447324  52.9456781
  44.5773609  52.1302494  51.5505649  44.5759160  51.4545237  34.8561649
  43.6988626  51.3334038  34.4923895  45.0516913  50.6631315  34.6040537
  36.0961300  56.2422397  44.9503156  36.7832340  55.9284127  44.3624171
  35.9409429  57.1463761  44.6770407  40.8996022  51.1312593  49.3788180
  40.8154211  50.5238263  48.6438590  40.0778728  51.6221611  49.3797676
  47.7623086  63.8071527  42.1024169  46.9790608  64.3493207  42.1962394
  48.4615831  64.3245507  42.5018410  51.0719736  49.6166157  44.7458375
  51.5688435  48.8636119  44.4259445  50.3006717  49.6530473  44.1801584
  58.9249493  55.3206522  46.3876666  58.9139370  56.2031238  46.0170599
  58.0566873  54.9678073  46.1931203  52.1549517  58.3737844  42.3196798
  51.2205795  58.4939306  42.1501502  52.3326185  57.4710311  42.0556808
  47.6554705  51.7583540  44.4730059  47.2852492  51.2054580  45.1610965
  48.1513797  51.1541673  43.9205059  55.5422068  54.2155163  42.8546832
  56.0082520  55.0483155  42.7807135  55.9929568  53.7500145  43.5592091
  53.6098299  60.5598984  39.8532984  53.8858143  60.4455579  40.7626858
  52.7402798  60.1616469  39.8145157  53.5138731  46.5835750  46.8937734
  52.6001811  46.8139977  47.0619940  53.9431832  46.6674194  47.7451766
  53.2845189  54.7725642  49.3937628  52.6316639  55.0201550  48.7390080
  53.6625569  53.9589780  49.0600105  50.2452363  64.8085335  43.4965798
  50.4274758  63.9906991  43.9593550  51.0685349  65.0253028  43.0590688
  50.5794529  63.7353520  40.7580846  51.1082295  63.2245975  40.1451008
  50.8422748  63.4196051  41.6226379  41.0811621  61.7517390  48.5016180
  41.6665058  61.0061078  48.6344084  40.8836460  62.0621346  49.3852844
  43.9350277  64.7868637  43.5178622  43.2660652  65.2714765  43.0342662
  43.7963146  65.0337858  44.4322001  35.6729276  54.3222990  47.2220623
  35.7113376  53.7886581  48.0157741  35.1669569  53.7958195  46.6031600
  43.0520038  49.1687530  50.7183165  43.1161365  50.0302361  50.3060563
  42.9887159  48.5561532  49.9855524  42.5272311  51.2410663  54.3656200
  43.1544350  50.8587740  54.9793724  41.6700230  51.0224865  54.7311892
  39.3037854  53.0487092  40.2974554  39.5991295  52.1397770  40.2441608
  38.4025889  53.0274832  39.9755557  42.8332101  51.1243089  46.2802103
  42.1118686  51.7379056  46.1409576  43.6225356  51.6600853  46.2018749
  45.6358414  48.4597515  52.5542755  46.1592816  48.7059812  53.3169064
  45.4170747  49.2917550  52.1345892  41.0325695  50.7301190  40.4213880
  40.7038401  49.8498569  40.2388985  41.3865066  50.6748858  41.3090269
  50.2805274  62.3656092  44.9308865  50.1330237  61.4372800  45.1116435
  51.1058768  62.3876183  44.4465940  44.1467518  51.0174160  40.7889357
  44.4863591  51.5460081  40.0667966  44.5939639  51.3554566  41.5647924
  46.8410959  49.4011210  50.2392425  46.5007780  48.6019023  50.6413105
  46.1349965  49.7012921  49.6669258  47.4927431  46.4860523  48.6919748
  48.3153500  46.0121001  48.5698639  47.7365495  47.2651006  49.1918435
  46.1335666  49.5148781  38.9882650  46.8544028  49.8930034  38.4846367
  45.5100970  50.2337658  39.0917628  50.2766788  50.2193930  39.9240982
  50.4930403  51.1018568  39.6229811  49.7960856  49.8280143  39.1946624
  45.0166010  53.1779643  46.5011727  44.8710591  53.4919946  47.3936008
  44.5391213  53.7964544  45.9482626  46.8762393  50.1682191  46.5492616
  46.8623961  49.2723285  46.2124914  47.5934821  50.1752855  47.1830903
  48.7288523  50.6019531  48.5945744  48.4706301  51.5236602  48.5930074
  48.1973564  50.2049966  49.2846208  39.4911672  55.7184988  49.4399388
  38.9465140  56.4944796  49.5719662  40.3691022  56.0655792  49.2818510
  46.2799289  49.0496572  41.8180187  46.4015200  48.1213218  42.0171074
  45.9901331  49.0635258  40.9058502  49.1490479  46.7351482  44.9546906
  49.1712176  46.7990815  43.9998886  49.5658538  45.8955991  45.1487413
  59.5274103  56.4706742  42.9926129  59.9705249  55.7214067  42.5945252
  58.6500614  56.4616878  42.6099861  40.2777694  54.8454884  52.3329545
  39.5359430  54.9937519  52.9194175  39.9570438  55.1063150  51.4696294
  56.5601308  60.4736789  40.0020058  57.0852632  60.8124061  39.2769378
  56.4723660  59.5383804  39.8183193  48.2441969  66.5408772  44.3615312
  47.8046959  66.0485151  45.0548168  48.9950085  65.9981739  44.1207387
  40.7234307  62.7320313  44.3639940  41.5492327  62.4324085  43.9838583
  40.3728359  61.9627935  44.8129728  45.6915841  62.0846781  46.4337613
  45.0695850  61.4217486  46.1339841  46.3620708  62.1107913  45.7511261
  38.9242913  60.6506639  45.3228873  38.0874821  60.2228814  45.1412874
  38.8966558  60.8439082  46.2599664  45.7640368  50.5628569  56.0270119
  45.8128524  51.4390692  55.6447889  46.3062882  50.0205962  55.4541762
  45.2529348  60.6350704  39.9096074  45.4017468  61.3186169  39.2562747
  46.0595791  60.6155794  40.4245529  47.9939657  51.3159941  52.7816478
  47.1242966  51.6093507  52.5099066  48.2299137  51.9000386  53.5023742
  59.0706968  57.9411980  45.3848577  59.9053859  58.3801784  45.5486137
  59.2066097  57.4650633  44.5656822  43.0081981  56.6615882  40.9157143
  42.7628022  55.7578212  41.1137353  43.1777895  56.6633032  39.9736621
  50.6978690  47.5339558  50.2981898  51.2160634  48.2700585  49.9728387
  50.3433823  47.8403552  51.1328657  42.2777628  52.3944239  38.4143304
  41.5846873  52.4688594  37.7583340  42.0329380  51.6304583  38.9364821
  50.9491285  43.9539841  45.8182795  51.2293038  43.2863030  46.4443221
  51.7341892  44.1468936  45.3057459  48.7524753  63.1298835  37.3807821
  48.1798720  63.7489022  36.9278293  49.3257547  63.6798196  37.9147743
  54.8200143  52.3757475  49.5654370  55.7717566  52.4755572  49.5866594
  54.6503593  51.5835743  50.0752454  52.8414522  49.4613058  49.7513771
  52.2464455  49.7418071  49.0560260  52.5564219  49.9506959  50.5230512
  51.9722013  63.4135985  38.5116403  52.9052686  63.3481547  38.7149279
  51.8845226  64.2492252  38.0530936  57.2988221  55.5963594  48.6796670
  57.2664541  54.6579595  48.8656353  57.9088844  55.6747631  47.9462495
  49.1371552  54.4659647  34.7223874  50.0830656  54.3365856  34.7912292
  48.7585797  53.7274309  35.1993302  57.4482709  52.3874638  48.7254953
  56.9321758  51.6033095  48.5384882  58.3322658  52.0593355  48.8901472
  55.1093436  46.1315653  44.6850765  54.9118257  45.8230742  45.5694097
  55.7193142  46.8577292  44.8148695  47.3214469  52.3909624  34.6578759
  46.4145924  52.0942737  34.7341473  47.5990450  52.0939442  33.7913045
  38.2392409  53.7115987  45.1077805  37.9195193  52.8581295  44.8152179
  37.6925837  53.9264565  45.8635773  42.0172317  56.4278428  48.8247312
  42.2358326  57.3595536  48.8435346  42.4298090  56.0686403  49.6102116
  48.9376534  46.9346514  40.8123000  48.1277263  46.5893599  41.1878246
  49.6260951  46.6254057  41.4010612  50.8667083  46.0124560  42.4347297
  51.4198121  46.4320014  43.0937320  51.1037169  45.0860308  42.4770253
  46.0913253  49.2496559  34.7990738  46.9532417  49.5751457  35.0586555
  46.2763598  48.4628055  34.2863804  38.1080669  57.3318899  47.0770927
  37.4144141  56.9172852  46.5640881  38.8553660  57.3739435  46.4804346
  54.2445890  48.1225086  41.9425961  53.6644559  48.7809890  41.5604014
  53.9781823  47.3002430  41.5313379  52.6949456  47.5230143  44.1447281
  53.1949235  47.6346678  43.3361600  53.3385064  47.2191196  44.7848090
  40.0217412  57.2637153  44.9536942  39.9988100  57.3624840  44.0018825
  40.3318048  58.1102303  45.2754108  42.6804790  59.3213308  49.0683556
  43.6348043  59.2897250  49.0013488  42.4817313  58.8603931  49.8833782
  43.2704172  57.8914424  51.6354354  44.0897061  58.3858502  51.6589191
  43.5440979  56.9746392  51.6071921  53.0270768  50.2825176  40.9982309
  52.1396623  50.5674827  40.7802504  53.4424757  50.1218939  40.1509586
  56.3785304  50.3071697  44.7136649  57.1545694  50.7968149  44.9861265
  55.6533438  50.7329751  45.1708518  58.8157863  51.0199316  45.7710589
  59.4102353  50.7795052  45.0603897  58.8884446  50.3006447  46.3984126
  41.0355018  64.8632927  46.0853754  40.9009486  64.1033328  45.5191752
  40.6187081  65.5873827  45.6182543  52.1713981  60.0469851  35.0930329
  52.8749831  60.2519853  35.7087985  51.4476630  60.6146612  35.3579413
  53.0011792  55.7979712  41.2132600  52.9446993  56.2548263  40.3740232
  53.5540134  55.0370396  41.0355442  56.8116598  51.5869444  42.0382719
  56.5553532  51.1866079  42.8690927  56.1869466  52.3013238  41.9132858
  61.1228935  54.3265517  44.5454010  60.5628493  54.3958706  45.3185572
  60.5172439  54.1506502  43.8253507  44.1924144  65.7602244  46.2972197
  44.0756528  66.7047677  46.1950887  43.3716590  65.4575806  46.6857996
  54.0800679  60.4852380  37.1428789  54.9146283  60.0533578  36.9606264
  53.9185022  60.3134393  38.0705684  53.7346571  56.9884493  38.5085129
  53.6795375  56.8228765  37.5673573  53.1092626  57.6960526  38.6647318
  38.5239086  52.2252557  52.3346551  39.1697950  51.7151511  52.8233776
  38.3156237  52.9621239  52.9089976  47.0442696  46.4892602  38.0870447
  47.0321366  47.4334442  38.2438718  47.9366118  46.3062748  37.7929908
  46.9732260  65.1661493  46.1738204  46.0227891  65.1663354  46.0602576
  47.2764746  64.4194227  45.6574238  50.8594816  43.0835379  42.3416384
  50.0927212  42.5293865  42.4873066  51.2705521  43.1557247  43.2030536
  42.8636577  49.3720175  56.4321565  43.7268038  49.0156979  56.6424890
  42.2901988  49.0334069  57.1196969  30.1903692   2.0208400  33.9629273
  30.8282102   1.9015148  33.2592613  30.0724535   2.9689244  34.0217225
  26.9993398   1.9735829  33.8990797  26.6611909   1.8576893  33.0111332
  27.8683166   1.5726994  33.8791804  22.8580214   3.8271305  29.8887688
  22.2945079   3.7361242  29.1203976  22.7432609   3.0071209  30.3690181
  27.4813181   3.1270680  39.8577003  27.4701822   2.7323479  38.9857507
  27.6433820   2.3936753  40.4510774  20.4044646   5.3222497  32.7271909
  21.1965937   4.9813321  32.3118208  20.6441296   5.4317472  33.6474062
  28.4379772   7.4942273  25.2002153  27.7867752   8.0796353  24.8136167
  29.2324135   8.0248468  25.2597191  22.3635399   4.5831410  25.5989288
  23.1366275   4.0360397  25.4602163  22.7160798   5.4475659  25.8103749
  24.2020442   5.9107792  38.8056187  23.9110308   6.8153423  38.6902853
  24.8377426   5.9524320  39.5200257  25.1276649   3.2884641  35.3957547
  25.7240221   3.0640663  34.6814510  25.1851620   2.5469386  35.9982994
  24.7001677   0.7424076  23.2307738  24.9527198   0.2205597  22.4691201
  23.7626236   0.5790221  23.3334421  29.7444960  -0.2540146  31.0382481
  30.5308049  -0.6720723  30.6872898  30.0083664   0.6505946  31.2064129
  29.9155037   5.1832705  25.7371138  29.2800870   5.2567331  26.4492042
  29.5852444   5.7726303  25.0590217  24.4197966   2.6452182  25.4332113
  24.3034224   1.9697085  26.1013197  24.5300226   2.1584556  24.6164266
  26.7629507   2.1062329  29.1378802  26.3987714   1.5792950  29.8491723
  27.6196623   1.7160798  28.9645287  26.4034994  -2.8647771  24.1340150
  26.5709396  -1.9967535  24.5010621  26.2132163  -2.7020490  23.2101440
  29.1610327   5.5969208  35.8005981  28.8611050   6.4994246  35.6921788
  28.8161387   5.3301391  36.6527134  22.6122809   2.0483004  31.8342685
  21.6873305   1.9159219  32.0420377  22.8607222   2.8277224  32.3312628
  26.3824215  -0.4090114  25.1186817  26.2623840   0.0366937  25.9572297
  25.6876803  -0.0604796  24.5600355  19.9731620   1.6916278  32.6686474
  20.1024001   1.9450757  33.5825886  19.2929071   2.2843986  32.3491129
  24.1431107  12.3613528  28.7676948  24.0655137  13.3121353  28.8465429
  23.5392751  12.0159400  29.4251875  26.6348337  -0.4658607  41.4238315
  25.8581671   0.0935314  41.4141180  27.2738900   0.0198176  41.9453185
  32.0809281   0.0631359  25.9467151  32.9927137   0.2958746  25.7714849
  31.5718928   0.6468404  25.3842230  24.8894709   2.3426847  40.9856282
  25.6309393   2.8811891  40.7091106  24.1831694   2.9693135  41.1427834
  30.3650049   4.4855987  39.5828444  30.7733405   4.0438398  38.8383076
  29.6427310   3.9108615  39.8362637  26.7181119  -0.5771406  36.9562001
  27.5642314  -0.1531992  37.0996650  26.6579756  -1.2337782  37.6500564
  30.6878863   5.0457178  33.3380733  30.0587726   5.2102892  32.6356801
  30.3004525   5.4598787  34.1091697  34.5668095   5.9811616  30.6925096
  33.8819133   6.3610517  30.1422130  34.6511944   6.5906942  31.4257044
  31.8219027   3.6271575  37.2920440  32.0335922   4.2703335  36.6154821
  31.7748775   2.7933891  36.8242370  26.2406825   4.7831586  30.6030818
  26.7045171   5.0619289  29.8135440  25.9763623   3.8815030  30.4203908
  23.1330906   4.3303067  33.5410581  23.7032263   4.7590336  32.9028066
  23.7239018   4.0485652  34.2394767  23.6256073  -0.5033505  41.7871592
  22.9954733   0.1782776  42.0206989  23.5192161  -0.6150423  40.8424731
  18.9201045  -0.8361709  32.7137516  18.1300099  -0.5804181  32.2377627
  19.4112293  -0.0213371  32.8189557  32.9364855   6.5043530  35.4642797
  33.7582298   6.1023717  35.1825479  32.9327258   6.4011764  36.4158913
  20.8715791  -0.4717130  29.6720993  20.0746954  -0.3598436  30.1904489
  20.6441383  -0.1330478  28.8061884  26.7021458   6.0527573  37.6203508
  26.7665891   6.5147981  38.4561680  25.9932382   5.4224938  37.7485818
  17.2038748  -0.5831219  35.1452507  17.4546787   0.3015791  35.4110083
  17.7398297  -0.7626617  34.3727599  41.0270848   2.8482279  31.8127769
  40.2734556   2.2789677  31.6571773  41.1618389   2.8144943  32.7598403
  26.4169476   7.7195681  27.4882488  26.2815151   8.5647217  27.9167336
  26.9579288   7.9214959  26.7248422  19.8698873   5.2371119  28.0610413
  20.3823394   6.0314369  28.2115978  20.5221586   4.5397409  27.9944015
  21.6793758   8.3536875  30.1433166  21.8560386   9.2754840  29.9554150
  22.4750591   8.0395294  30.5727546  20.9646114   0.4001507  40.0195330
  20.8499630  -0.5013236  40.3202428  20.1090632   0.6465204  39.6680146
  28.0437952   8.3419247  41.6182830  27.6001806   7.5555626  41.3003735
  28.7055166   8.5298398  40.9526721  22.8025073   9.8715049  36.1443509
  23.3532499   9.7432112  35.3720503  21.9636549  10.1709938  35.7938401
  30.1419190   8.6222047  39.6464231  30.1237666   9.4430928  39.1544501
  31.0639110   8.4976123  39.8714373  26.5992244   6.1366177  40.4887740
  27.1320581   5.3754465  40.2587048  26.0706326   5.8439829  41.2311894
  17.8347790   3.5659773  28.8369984  18.6723012   3.9756782  28.6203691
  18.0126058   2.6259215  28.8070178  29.7312222   1.2334854  24.5253817
  29.2158846   2.0039459  24.7642204  29.4589531   0.5599990  25.1486878
  34.7046496   3.9867209  26.4606990  33.9275939   3.6478368  26.0162152
  35.3837977   3.9919832  25.7861955  29.5198525  -0.8938054  26.3513598
  29.2148661  -0.5791905  27.2023741  30.4728967  -0.8156634  26.3940931
  27.9644957   5.2652169  28.0006552  27.4366319   4.5304929  27.6879789
  27.4632460   6.0426846  27.7546520  32.9437803   3.4601190  33.1173598
  32.2861478   4.1500451  33.2053727  33.7478202   3.8497622  33.4607584
  22.6963685  -4.0728164  30.3613163  23.2707437  -4.2952983  29.6286356
  23.2834667  -4.0039470  31.1141765  31.7543262   1.8145562  31.1677540
  32.2675144   2.4475554  31.6699250  32.4044486   1.2146758  30.8020900
  23.0233272  -2.0423703  24.3809049  22.1870584  -1.7049017  24.7018323
  22.8838042  -2.1774724  23.4436186  26.1097557   3.0832380  21.0041525
  25.2024619   2.8521633  21.2032674  26.6068589   2.2869999  21.1915506
  29.0165636  11.7929887  23.9238211  28.3427335  12.0961584  24.5323169
  29.4031458  12.5958967  23.5743668  28.2324093  -0.7104982  33.4135880
  27.3146654  -0.4890035  33.2557568  28.6484236  -0.6358671  32.5547588
  29.0159141   0.6886434  28.5438561  29.7630960   1.2007831  28.2345683
  29.2850730   0.3670486  29.4042954  27.2885791   3.1844974  25.5265515
  26.3797010   2.9004007  25.6237985  27.3180875   3.6044053  24.6668822
  32.5205058   6.7951564  29.2956683  32.0667385   5.9542474  29.3521873
  31.8899025   7.4312962  29.6331463  30.9637997   8.6328061  30.2306501
  31.2560972   9.1933118  29.5118866  31.4736618   8.9256622  30.9859660
  17.8573961   0.9050489  29.5080717  17.6598361   0.3119849  28.7831784
  17.3020625   0.6002699  30.2256656  25.8370685   0.7973595  31.6275310
  25.8919295  -0.1552569  31.5517787  25.0261887   0.9533034  32.1116609
  26.9861879   4.7253718  22.8653594  26.5481308   4.0089577  22.4059231
  27.7272319   4.9529833  22.3038685  23.7763045  -0.5849345  29.3865689
  22.9630910  -0.2855175  29.7930881  24.2722039  -0.9793656  30.1040171
  25.9271623   9.4108412  31.3199954  25.8847801   9.6369258  30.3908486
  26.8434321   9.1771786  31.4685755  29.3737256  -0.1207521  38.2180583
  29.7286644   0.1063952  39.0775049  30.0209388   0.2110856  37.5957838
  35.1034993   3.0010915  28.9229912  34.9652892   3.1912511  27.9951101
  34.7471212   3.7630298  29.3797963  23.2677119  -3.0130990  35.0026924
  23.9076499  -3.1542231  34.3049887  22.4354650  -3.2996476  34.6265526
  35.1304373   5.0687442  33.9341184  35.5640880   4.9762731  34.7824238
  35.8435954   5.0444943  33.2961200  24.0437423   6.2871441  31.1161917
  24.8378022   5.7921761  30.9144492  23.3329116   5.7589304  30.7529622
  28.8632268   8.6689536  35.4674284  28.9169290   9.2380473  36.2352000
  27.9947049   8.8391421  35.1028321  20.3520187   0.4314522  27.1921669
  19.4217775   0.3698978  27.4091631  20.4477659  -0.0909525  26.3958311
  20.2705736  -3.0430665  29.7799911  20.5312553  -2.1285331  29.6709071
  21.0922908  -3.5106222  29.9296524  21.7430661  -1.6292908  36.9498735
  22.4153715  -1.8375545  36.3011384  20.9160448  -1.8270822  36.5103968
  35.9919923   5.1111143  36.4674069  36.1855813   6.0156953  36.7133344
  35.8920541   4.6518562  37.3012654  31.0535031   5.2617886  42.0414950
  30.9020538   5.0328437  41.1245033  31.0439711   6.2188487  42.0546295
  27.8220368   2.8349798  37.0261216  28.7512428   2.9860958  36.8530183
  27.4011398   2.9233819  36.1709863  26.6208699   6.8600463  34.7959754
  26.4819785   6.4919247  35.6685692  25.8323296   7.3748102  34.6243711
  27.2156851  11.9609559  26.1385290  27.3908607  11.4897602  26.9530913
  26.5289639  12.5875325  26.3666551  28.1713915   6.2382065  32.1848591
  27.8363747   6.1982835  33.0806241  27.6717860   5.5726781  31.7119002
  22.1458158   1.6449695  37.7101173  22.0077956   0.9129934  38.3112712
  23.0563082   1.5558596  37.4285360  31.1073106   3.5838100  22.4585651
  30.4902277   2.8584928  22.3618704  30.6389595   4.3447460  22.1152725
  24.7740459   1.3569655  37.1984852  25.4840078   0.7162847  37.1571471
  24.7309767   1.6082550  38.1211033  32.7627238   8.2937008  40.1191431
  32.7039784   7.6096228  39.4522015  33.1646756   9.0355998  39.6672057
  23.4869393  -1.6565127  39.0180492  22.9506750  -2.1074389  39.6702088
  22.8986102  -1.5219219  38.2750956  21.7817937  15.1098922  32.9125150
  22.0214535  15.7417446  33.5904169  20.9387133  14.7586962  33.1990510
  22.8971652  -2.1976476  21.5806955  22.0201118  -2.3187675  21.2169202
  23.3729405  -2.9890398  21.3285844  32.7644645   6.2576592  38.3505411
  31.8771424   5.9202514  38.4731810  33.3343196   5.5259623  38.5874177
  14.4173792   2.5900684  31.6748463  15.1044832   2.2762414  31.0869478
  14.2621921   3.4942048  31.4015714  19.2208514  -2.5209120  36.1033486
  19.1366703  -3.1283450  35.3683896  18.3991221  -2.0300101  36.1042983
  26.2945798  10.9178044  35.3166654  26.2215970  11.7233016  35.8285959
  25.8523192  11.1170010  34.4914676  26.0835578  10.1549814  28.8269476
  25.3003100  10.6971495  28.9207700  26.7828323  10.6723794  29.2263717
  37.2461986   1.6684809  33.1121973  37.2351862   2.5509525  32.7415906
  36.3779365   1.3156360  32.9176510  28.7544482  10.8164878  37.4724813
  29.4672454  11.4512343  37.4000714  28.2634511  10.9128744  36.6564815
  30.4762009   4.7216131  29.0442105  29.5418288   4.8417594  28.8746809
  30.6538677   3.8188598  28.7802115  25.9767197  -1.8938173  31.1975366
  25.6064985  -2.4467133  31.8856271  26.4726289  -2.4980040  30.6450366
  33.8634560   0.5633450  29.5792139  34.3295012   1.3961442  29.5052441
  34.3142061   0.0978432  30.2837397  23.8056396   8.5659322  38.2930384
  24.5065855   9.1995805  38.4459778  23.3351511   8.9074053  37.5326023
  31.9310791   6.9077272  26.5778291  32.2070635   6.7933866  27.4872165
  31.0615290   6.5094757  26.5390464  31.6057682   1.1203929  36.1182934
  30.9529132   1.3679837  35.4635387  31.9838061   0.3068068  35.7845411
  28.5664855  11.1563623  30.2211104  28.7487250  10.3385278  30.6838857
  29.3897841  11.3731315  29.7835994  28.9007021  10.0831808  27.4826153
  29.4294787   9.5724262  26.8696315  29.1635240   9.7674338  28.3471686
  27.6545255   1.8623740  42.6048971  26.9785892   1.7617870  43.2751347
  28.4772888   1.7062954  43.0684969  19.4024114   8.0995677  35.2261487
  19.9877550   7.3539365  35.3589391  19.2048952   8.4099634  36.1098150
  22.2562769  11.1346924  30.2423929  21.5873144  11.6193052  29.7587969
  22.1175639  11.3816145  31.1567307  26.3968037  13.1690668  36.8406587
  26.9486345  13.3322289  37.6055673  26.7374231  13.7595106  36.1686612
  20.8484803  -2.4111050  41.0901506  21.4756842  -2.7933972  41.7039031
  19.9912722  -2.6296848  41.4557199  31.2478912   7.9951925  42.6955242
  31.7918816   8.6081884  42.2010197  30.6665757   8.5531504  43.2122255
  17.6250346  -0.6034621  27.0219861  17.9203787  -1.5123942  26.9686915
  16.7238382  -0.6246881  26.7000863  29.5336425  11.1172643  33.8270269
  29.4087564  10.3162383  33.3181215  30.1915516  11.6118837  33.3384239
  21.1544593  -2.5278624  33.0047410  20.4331179  -1.9142656  32.8654883
  21.9437849  -1.9920859  32.9264056  31.5971333   8.9181663  35.4549820
  30.6501669   8.7987015  35.3828146  31.9454106   8.0304162  35.5376081
  28.6017766   8.7134380  31.6554172  28.4542729   7.7851087  31.8361742
  29.4271260   8.7354470  31.1711247  22.4680011  -2.6347553  27.5134664
  22.8076083  -2.1061632  26.7913272  22.9152131  -2.2967147  28.2893230
  32.2051888   9.5362938  32.7419045  33.1298436   9.3305800  32.6043496
  32.0367192   9.2879340  33.6508386  24.4548158  -4.1372932  25.7127957
  25.1756520  -3.7591679  25.2091674  23.8313462  -3.4184055  25.8162935
  23.3378502  -0.4742069  33.2257034  23.1923083  -0.1601766  34.1181315
  22.8603706   0.1442831  32.6727932  27.0501016  -3.0502181  35.3191051
  26.7918793  -2.1285111  35.3175381  26.5186056  -3.4471747  36.0091515
  31.9947204  10.0548606  28.0981136  32.1684082   9.4895028  27.3454988
  32.4876096  10.8549501  27.9160626  17.8124164   2.0663275  36.1644695
  17.2677632   2.8423083  36.2964969  18.6903514   2.4134079  36.0063816
  37.8486596   2.8185029  29.7171436  38.2917742   2.0692354  29.3190559
  36.9713106   2.8095165  29.3345168  32.9822377   9.3715370  25.1978034
  33.6773282   9.9922063  25.4165349  33.3245527   8.5210721  25.4730412
  18.5990186   1.1933171  39.0574852  17.8571922   1.3415807  39.6439482
  18.2782930   1.4541437  38.1941601  34.8813800   6.8215076  26.7265365
  35.4065124   7.1602349  26.0014685  34.7936153   5.8862091  26.5428500
  26.5433849  10.7349149  38.8555242  26.8520975  10.4898296  39.7277941
  27.3409331  10.9395788  38.3674112  26.5654461  12.8887059  31.0860618
  26.1259451  12.3963438  31.7793475  27.3162578  12.3460027  30.8452693
  19.0446800   9.0798600  31.0885246  19.8704820   8.7802372  30.7083890
  18.6940852   8.3106222  31.5375035  24.0128333   8.4325068  33.1582920
  23.3908342   7.7695773  32.8585148  24.6833200   8.4586200  32.4756568
  17.2455405   6.9984926  32.0474180  16.4087313   6.5707101  31.8658181
  17.2179050   7.1917370  32.9844971  24.0852860  -3.0893144  42.7515426
  24.1341016  -2.2131021  42.3693195  24.6275375  -3.6315751  42.1787069
  34.5707706   7.4547979  42.0316563  33.7803250   7.4372118  41.4921062
  34.3341061   7.9936273  42.7865600  34.6905581   4.3040446  39.3449292
  34.7403586   4.1390453  40.2864814  34.5819504   3.4367705  38.9547172
  23.5741840   6.9828992  26.6341380  23.7229960   7.6664456  25.9808053
  24.3808283   6.9634082  27.1490836  31.9809344   0.2871374  40.6608598
  32.8819206   0.1477839  40.3692596  32.0557318   0.4525829  41.6006776
  26.3152149  -2.3361771  39.5061785  25.4455458  -2.0428205  39.2344373
  26.5511629  -1.7521326  40.2269048  36.1923778   6.7237387  39.5891313
  35.9008586   7.0867368  40.4254774  35.5795909   6.0104396  39.4104645
  37.3919460   4.2890267  32.1093883  38.2266352   4.7280071  32.2731444
  37.5278589   3.8128920  31.2902129  34.4410966   1.8470002  38.0571371
  34.9165088   2.0397648  37.2490222  33.5176532   1.9029188  37.8114755
  21.3294473   3.0094169  27.6402449  21.0840515   2.1056499  27.8382659
  21.4990387   3.0111320  26.6981927  20.5990120  -1.2577473  25.1388611
  19.9059365  -1.1833118  24.4828647  20.3541872  -2.0217130  25.6610128
  27.0737245   9.4777122  24.1053128  26.5011212  10.0967309  23.6523600
  27.6470039  10.0276484  24.6393050  30.2934505   9.7614272  25.2361710
  31.2265178   9.6959834  25.4394586  30.2057718  10.5970539  24.7776243
  32.9222522   9.0780142  22.1965658  32.8436153   8.7440006  23.0901416
  33.7432189   9.5701910  22.1957130  35.6200713   1.9441882  35.4041976
  35.5877033   1.0057882  35.5901660  36.2301337   2.0225918  34.6707801
  27.4584044   0.8137935  21.4469180  28.4043149   0.6844143  21.5157598
  27.0798289   0.0752597  21.9238608  41.4377263   3.0057889  34.5448013
  42.1680651   2.7443177  35.1055716  40.8284208   2.2686611  34.5850081
  39.5192560   1.1465751  35.1422464  38.7925724   1.0121716  34.5338956
  39.1039847   1.4542580  35.9479182  27.3422736   4.8655681  42.9069837
  28.2625746   5.0434280  43.1009884  27.3072319   3.9211726  42.7549537
  25.6426961  -1.2612089  21.3824066  24.7358416  -1.5578976  21.4586779
  25.9202942  -1.5582271  20.5158352  16.5604901   0.0594275  31.8323112
  16.2407686  -0.7940417  31.5397486  16.0138330   0.2742853  32.5881079
  20.3384809   2.7756716  35.5492618  20.5570819   3.7073823  35.5680652
  20.7510583   2.4164690  36.3347422  25.2112674  -1.6510079  44.9395367
  25.1109401  -0.7015722  44.8707458  24.9934216  -1.9791840  44.0671437
  16.4293161   3.6797186  33.8016234  15.7356633   3.2651139  33.2886188
  17.1766152   3.7217723  33.2049652  25.0743944   1.7787060  43.7560429
  24.5911026   2.5787420  43.9624318  25.1604883   1.7895005  42.8027873
  18.3429904   3.6115440  31.6782248  18.3200592   3.7103127  30.7264132
  18.6530540   4.4580591  31.9999415  21.0017282   5.6691595  35.7928863
  21.9560535   5.6375537  35.7258794  20.8029805   5.2082219  36.6079089
  21.5916664   4.2392711  38.3599661  22.4109553   4.7336790  38.3834498
  21.8653472   3.3224679  38.3317228  19.3567511  11.2111214  32.8099061
  19.2221979  10.4511615  32.2437059  18.9399573  11.9352114  32.3427850
  30.4926474   6.3948138  21.8175636  31.1962324   6.5998140  22.4333292
  29.7689122   6.9624900  22.0824720  31.3224284   2.1457999  27.9377906
  31.2659485   2.6026551  27.0985539  31.8752626   1.3848684  27.7600749
  22.5136636  12.1080531  33.0217503  22.3969021  13.0525964  32.9196194
  21.6929083  11.8054093  33.4103303  32.4013171   6.8330667  23.8674096
  33.2358775   6.4011866  23.6851571  32.2397514   6.6612681  24.7950991
  32.0559063   3.3362780  25.2330435  32.0007867   3.1707052  24.2918879
  31.4305118   4.0438813  25.3892625  16.8451578  -1.4269155  39.0591858
  17.4910442  -1.9370201  39.5479083  16.6368729  -0.6900474  39.6335283
  29.3704970   5.6411692  44.5583998  30.2396130   5.8152344  44.1970633
  28.8911722   6.4606109  44.4359727  23.5391151  12.7608793  36.2373432
  24.4418397  12.7932403  36.5539927  23.3128521  11.8309244  36.2519768
  25.2944753  11.5139780  32.8983510  24.3440384  11.5141641  32.7847883
  25.5977239  10.7672514  32.3819545  41.0297446  17.3500318  33.9629273
  41.6675856  17.2307065  33.2592613  40.9118289  18.2981162  34.0217225
  37.8387152  17.3027746  33.8990797  37.5005664  17.1868811  33.0111332
  38.7076921  16.9018911  33.8791804  33.6973968  19.1563223  29.8887688
  33.1338833  19.0653160  29.1203976  33.5826363  18.3363127  30.3690181
  38.3206935  18.4562598  39.8577003  38.3095576  18.0615396  38.9857507
  38.4827575  17.7228671  40.4510774  39.2773527  22.8234190  25.2002153
  38.6261507  23.4088271  24.8136167  40.0717890  23.3540385  25.2597191
  33.2029154  19.9123328  25.5989288  33.9760030  19.3652315  25.4602163
  33.5554553  20.7767577  25.8103749  35.5395432  16.0715994  23.2307738
  35.7920952  15.5497515  22.4691201  34.6019991  15.9082139  23.3334421
  40.5838715  15.0751772  31.0382481  41.3701804  14.6571195  30.6872898
  40.8477419  15.9797864  31.2064129  40.7548792  20.5124622  25.7371138
  40.1194625  20.5859249  26.4492042  40.4246198  21.1018221  25.0590217
  45.9847142  15.0127005  31.9415459  46.7172314  14.4426222  32.1753289
  45.2286497  14.6248606  32.3821965  35.2591721  17.9744100  25.4332113
  35.1427979  17.2989003  26.1013197  35.3693980  17.4876474  24.6164266
  37.6023261  17.4354247  29.1378802  37.2381469  16.9084868  29.8491723
  38.4590377  17.0452716  28.9645287  43.5072562   8.7248579  36.4010068
  43.1755887   9.5943990  36.1771283  42.9118175   8.4084863  37.0804098
  37.2428748  12.4644146  24.1340150  37.4103151  13.3324383  24.5010621
  37.0525917  12.6271428  23.2101440  33.4516563  17.3774922  31.8342685
  32.5267060  17.2451136  32.0420377  33.7000976  18.1569141  32.3312628
  43.4001225  13.4443665  33.4803418  42.4918103  13.3759074  33.1862179
  43.3488821  13.9215610  34.3085243  37.2217969  14.9201804  25.1186817
  37.1017594  15.3658855  25.9572297  36.5270558  15.2687122  24.5600355
  30.8125374  17.0208196  32.6686474  30.9417755  17.2742675  33.5825886
  30.1322825  17.6135904  32.3491129  34.9824861  27.6905446  28.7676948
  34.9048891  28.6413271  28.8465429  34.3786505  27.3451318  29.4251875
  37.4742091  14.8633311  41.4238315  36.6975425  15.4227231  41.4141180
  38.1132654  15.3490094  41.9453185  45.2662872  11.6460104  35.2581292
  44.6237252  11.9392637  34.6121087  44.7617800  11.5313024  36.0634489
  42.9203035  15.3923277  25.9467151  43.8320892  15.6250664  25.7714849
  42.4112683  15.9760321  25.3842230  35.7288463  17.6718764  40.9856282
  36.4703148  18.2103808  40.7091106  35.0225449  18.2985053  41.1427834
  37.5574873  14.7520512  36.9562001  38.4036068  15.1759925  37.0996650
  37.4973511  14.0954136  37.6500564  45.4061850  21.3103533  30.6925096
  44.7212888  21.6902435  30.1422130  45.4905699  21.9198860  31.4257044
  40.7074318  12.4124880  38.6143174  40.4635250  13.1666941  38.0777450
  40.9834249  12.7910228  39.4490421  40.2639010  11.5681313  34.1957012
  39.4023489  11.8662567  34.4873750  40.2901445  11.7851712  33.2638045
  37.0800580  20.1123504  30.6030818  37.5438925  20.3911207  29.8135440
  36.8157378  19.2106948  30.4203908  36.0169466  16.2346656  27.4120383
  36.7193509  16.6867700  27.8794309  35.6850094  15.5930475  28.0400276
  34.4649827  14.8258413  41.7871592  33.8348488  15.5074693  42.0206989
  34.3585915  14.7141494  40.8424731  29.7594800  14.4930209  32.7137516
  28.9693854  14.7487737  32.2377627  30.2506047  15.3078546  32.8189557
  31.7109545  14.8574788  29.6720993  30.9140708  14.9693482  30.1904489
  31.4835137  15.1961440  28.8061884  28.0432503  14.7460699  35.1452507
  28.2940541  15.6307709  35.4110083  28.5792051  14.5665301  34.3727599
  51.8664602  18.1774196  31.8127769  51.1128311  17.6081594  31.6571773
  52.0012143  18.1436861  32.7598403  37.2563230  23.0487599  27.4882488
  37.1208905  23.8939134  27.9167336  37.7973043  23.2506876  26.7248422
  33.7430570   9.1279178  44.1496843  33.3497516   8.5745377  44.8244488
  34.5596710   9.4389757  44.5403361  30.7092628  20.5663037  28.0610413
  31.2217148  21.3606287  28.2115978  31.3615341  19.8689327  27.9944015
  32.5187512  23.6828793  30.1433166  32.6954141  24.6046758  29.9554150
  33.3144346  23.3687212  30.5727546  36.6598531  10.5437058  41.7417100
  37.4008244  11.1444211  41.6621562  36.8916454   9.8014695  41.1835142
  31.8039869  15.7293425  40.0195330  31.6893384  14.8278682  40.3202428
  30.9484387  15.9757122  39.6680146  40.6055694   6.5718160  36.0181382
  40.2619963   7.4619802  35.9420492  40.9734656   6.3819818  35.1550967
  28.6741544  18.8951691  28.8369984  29.5116766  19.3048699  28.6203691
  28.8519812  17.9551133  28.8070178  40.5705977  16.5626772  24.5253817
  40.0552600  17.3331376  24.7642204  40.2983285  15.8891908  25.1486878
  38.1553088  11.4076472  29.5839055  37.2994684  11.0183323  29.4044694
  38.5680039  11.4868433  28.7238841  39.6852234   8.9422816  33.9830615
  39.1817030   8.9052951  33.1698420  39.9782841   9.8515558  34.0427271
  35.9295120   9.0261545  32.9896797  36.7948117   8.8304354  32.6302686
  35.9972629   8.7971897  33.9166153  45.5440251  19.3159126  26.4606990
  44.7669694  18.9770286  26.0162152  46.2231732  19.3211749  25.7861955
  40.3592280  14.4353864  26.3513598  40.0542415  14.7500013  27.2023741
  41.3122722  14.5135284  26.3940931  38.8038712  20.5944087  28.0006552
  38.2760073  19.8596847  27.6879789  38.3026214  21.3718763  27.7546520
  43.7831558  18.7893107  33.1173598  43.1255232  19.4792369  33.2053727
  44.5871957  19.1789539  33.4607584  33.5357439  11.2563753  30.3613163
  34.1101191  11.0338935  29.6286356  34.1228422  11.3252448  31.1141765
  42.5937016  17.1437480  31.1677540  43.1068898  17.7767472  31.6699250
  43.2438240  16.5438676  30.8020900  33.8627026  13.2868214  24.3809049
  33.0264339  13.6242901  24.7018323  33.7231796  13.1517194  23.4436186
  35.8380107   8.1305002  29.0888233  35.1844519   7.8154019  28.4644848
  35.7960581   7.5080743  29.8148056  36.9491312  18.4124297  21.0041525
  36.0418374  18.1813551  21.2032674  37.4462344  17.6161917  21.1915506
  39.8559391  27.1221804  23.9238211  39.1821089  27.4253501  24.5323169
  40.2425213  27.9250885  23.5743668  39.0717847  14.6186936  33.4135880
  38.1540409  14.8401883  33.2557568  39.4877991  14.6933246  32.5547588
  39.8552895  16.0178351  28.5438561  40.6024714  16.5299749  28.2345683
  40.1244485  15.6962404  29.4042954  38.1279545  18.5136892  25.5265515
  37.2190765  18.2295925  25.6237985  38.1574629  18.9335971  24.6668822
  43.3598813  22.1243482  29.2956683  42.9061140  21.2834392  29.3521873
  42.7292779  22.7604880  29.6331463  42.3031732  13.0535468  30.5257350
  41.5654489  12.5412854  30.8567593  42.5558506  12.6135849  29.7140627
  41.8031752  23.9619978  30.2306501  42.0954726  24.5225035  29.5118866
  42.3130372  24.2548539  30.9859660  42.4043360   5.8311720  31.1199119
  42.7102236   4.9709083  30.8325034  43.1295964   6.4229340  30.9198113
  28.6967716  16.2342406  29.5080717  28.4992115  15.6411767  28.7831784
  28.1414380  15.9294616  30.2256656  36.6764439  16.1265513  31.6275310
  36.7313049  15.1739349  31.5517787  35.8655641  16.2824952  32.1116609
  37.8255633  20.0545636  22.8653594  37.3875063  19.3381495  22.4059231
  38.5666074  20.2821751  22.3038685  34.6156799  14.7442572  29.3865689
  33.8024665  15.0436743  29.7930881  35.1115793  14.3498261  30.1040171
  40.2131011  15.2084397  38.2180583  40.5680399  15.4355870  39.0775049
  40.8603142  15.5402774  37.5957838  45.9428748  18.3302833  28.9229912
  45.8046646  18.5204429  27.9951101  45.5864967  19.0922216  29.3797963
  45.9698127  20.3979360  33.9341184  46.4034634  20.3054649  34.7824238
  46.6829708  20.3736860  33.2961200  31.1913941  15.7606440  27.1921669
  30.2611529  15.6990896  27.4091631  31.2871413  15.2382393  26.3958311
  31.1099490  12.2861253  29.7799911  31.3706308  13.2006586  29.6709071
  31.9316663  11.8185696  29.9296524  32.5824416  13.6999010  36.9498735
  33.2547469  13.4916372  36.3011384  31.7554202  13.5021096  36.5103968
  46.8313677  20.4403060  36.4674069  47.0249567  21.3448871  36.7133344
  46.7314295  19.9810480  37.3012654  38.4849988  10.3260951  38.9664396
  37.8377903  11.0250901  38.8728873  39.2551003  10.7597095  39.3340645
  38.0550606  27.2901477  26.1385290  38.2302362  26.8189520  26.9530913
  37.3683394  27.9167243  26.3666551  32.9851913  16.9741613  37.7101173
  32.8471711  16.2421852  38.3112712  33.8956836  16.8850513  37.4285360
  41.9466861  18.9130017  22.4585651  41.3296031  18.1876846  22.3618704
  41.4783349  19.6739378  22.1152725  35.6134214  16.6861572  37.1984852
  36.3233832  16.0454765  37.1571471  35.5703522  16.9374467  38.1211033
  34.3263148  13.6726790  39.0180492  33.7900505  13.2217529  39.6702088
  33.7379856  13.8072699  38.2750956  33.7365407  13.1315442  21.5806955
  32.8594873  13.0104243  21.2169202  34.2123160  12.3401520  21.3285844
  25.2567547  17.9192601  31.6748463  25.9438587  17.6054331  31.0869478
  25.1015675  18.8233966  31.4015714  30.0602269  12.8082798  36.1033486
  29.9760458  12.2008468  35.3683896  29.2384975  13.2991816  36.1042983
  36.9229333  25.4841732  28.8269476  36.1396854  26.0263412  28.9207700
  37.6222078  26.0015712  29.2263717  40.2325983  11.2936362  31.4703681
  40.7294682  10.5406324  31.1504752  39.4612964  11.3300678  30.9046891
  48.0855740  16.9976727  33.1121973  48.0745616  17.8801443  32.7415906
  47.2173120  16.6448278  32.9176510  41.3155763  20.0508049  29.0442105
  40.3812042  20.1709511  28.8746809  41.4932432  19.1480516  28.7802115
  36.8160951  13.4353745  31.1975366  36.4458739  12.8824785  31.8856271
  37.3120044  12.8311878  30.6450366  44.7028315  15.8925368  29.5792139
  45.1688767  16.7253360  29.5052441  45.1535815  15.4270350  30.2837397
  42.7704546  22.2369189  26.5778291  43.0464390  22.1225784  27.4872165
  41.9009045  21.8386674  26.5390464  42.6744978   8.2605955  33.6183040
  41.7608057   8.4910182  33.7865247  43.1038079   8.3444399  34.4697073
  42.4451436  16.4495847  36.1182934  41.7922886  16.6971754  35.4635387
  42.8231816  15.6359985  35.7845411  39.4058610  26.4855540  30.2211104
  39.5881004  25.6677196  30.6838857  40.2291596  26.7023232  29.7835994
  39.7400775  25.4123725  27.4826153  40.2688542  24.9016180  26.8696315
  40.0028995  25.0966256  28.3471686  38.4939009  17.1915658  42.6048971
  37.8179646  17.0909787  43.2751347  39.3166643  17.0354872  43.0684969
  33.0956523  26.4638842  30.2423929  32.4266899  26.9484970  29.7587969
  32.9569393  26.7108062  31.1567307  24.8335523  15.9993195  33.9465930
  24.8719622  15.4656786  34.7403048  24.3275816  15.4728400  33.3276907
  32.2126285  10.8457735  37.4428472  32.2767612  11.7072566  37.0305870
  32.1493405  10.2331737  36.7100830  31.6878558  12.9180868  41.0901506
  32.3150596  12.5357945  41.7039031  30.8306477  12.6995070  41.4557199
  28.4644100  14.7257297  27.0219861  28.7597541  13.8167975  26.9686915
  27.5632136  14.7045036  26.7000863  31.9938347  12.8013294  33.0047410
  31.2724933  13.4149261  32.8654883  32.7831603  13.3371058  32.9264056
  34.7964661  10.1367720  39.2788061  35.3199063  10.3830017  40.0414371
  34.5776994  10.9687755  38.8591199  30.1931942  12.4071395  27.1459186
  29.8644648  11.5268774  26.9634292  30.5471313  12.3519063  28.0335575
  33.3073765  12.6944364  27.5134664  33.6469838  13.2230286  26.7913272
  33.7545886  13.0324771  28.2893230  36.0017206  11.0781415  36.9637732
  35.6614026  10.2789228  37.3658412  35.2956212  11.3783126  36.3914565
  36.6533678   8.1630728  35.4165055  37.4759747   7.6891206  35.2943945
  36.8971741   8.9421211  35.9163741  35.2941912  11.1918986  25.7127957
  36.0150275  11.5700239  25.2091674  34.6707216  11.9107863  25.8162935
  39.4373035  11.8964135  26.6486289  39.6536650  12.7788773  26.3475117
  38.9567102  11.5050348  25.9191931  34.1772257  14.8549848  33.2257034
  34.0316837  15.1690151  34.1181315  33.6997460  15.4734749  32.6727932
  36.0368639  11.8452396  33.2737923  36.0230208  10.9493490  32.9370221
  36.7541068  11.8523060  33.9076209  37.8894770  12.2789736  35.3191051
  37.6312548  13.2006807  35.3175381  37.3579811  11.8820171  36.0091515
  42.8340959  25.3840524  28.0981136  43.0077836  24.8186946  27.3454988
  43.3269850  26.1841418  27.9160626  28.6517919  17.3955193  36.1644695
  28.1071387  18.1715001  36.2964969  29.5297269  17.7425997  36.0063816
  35.4405535  10.7266776  28.5425493  35.5621447   9.7983423  28.7416381
  35.1507578  10.7405462  27.6303809  38.3096726   8.4121687  31.6792213
  38.3318423   8.4761020  30.7244193  38.7264785   7.5726196  31.8732719
  48.6880350  18.1476946  29.7171436  49.1311496  17.3984272  29.3190559
  47.8106860  18.1387083  29.3345168  43.8216131  24.7007288  25.1978034
  44.5167036  25.3213981  25.4165349  44.1639282  23.8502639  25.4730412
  29.4383941  16.5225089  39.0574852  28.6965677  16.6707724  39.6439482
  29.1176685  16.7833355  38.1941601  45.7207555  22.1506993  26.7265365
  46.2458879  22.4894266  26.0014685  45.6329907  21.2154009  26.5428500
  37.4048215  28.2178977  31.0860618  36.9653206  27.7255355  31.7793475
  38.1556332  27.6751944  30.8452693  29.8840554  24.4090518  31.0885246
  30.7098574  24.1094289  30.7083890  29.5334606  23.6398140  31.5375035
  28.0849159  22.3276844  32.0474180  27.2481068  21.8999018  31.8658181
  28.0572805  22.5209287  32.9844971  34.9246615  12.2398774  42.7515426
  34.9734770  13.1160897  42.3693195  35.4669129  11.6976167  42.1787069
  45.5299336  19.6332363  39.3449292  45.5797341  19.4682371  40.2864814
  45.4213259  18.7659623  38.9547172  34.4135594  22.3120909  26.6341380
  34.5623715  22.9956374  25.9808053  35.2202038  22.2925999  27.1490836
  42.8203098  15.6163292  40.6608598  43.7212961  15.4769756  40.3692596
  42.8951073  15.7817746  41.6006776  37.1545903  12.9930146  39.5061785
  36.2849213  13.2863712  39.2344373  37.3905384  13.5770591  40.2269048
  47.0317532  22.0529305  39.5891313  46.7402341  22.4159286  40.4254774
  46.4189664  21.3396313  39.4104645  48.2313215  19.6182185  32.1093883
  49.0660106  20.0571989  32.2731444  48.3672344  19.1420838  31.2902129
  45.2804721  17.1761920  38.0571371  45.7558842  17.3689566  37.2490222
  44.3570286  17.2321105  37.8114755  32.1688227  18.3386087  27.6402449
  31.9234269  17.4348417  27.8382659  32.3384142  18.3403237  26.6981927
  39.8584937   9.2109763  37.0227205  40.3766881   9.9470790  36.6973693
  39.5040070   9.5173756  37.8573964  31.4383875  14.0714444  25.1388611
  30.7453120  14.1458799  24.4828647  31.1935627  13.3074788  25.6610128
  40.1097531   5.6310046  32.5428102  40.3899285   4.9633235  33.1688528
  40.8948138   5.8239141  32.0302765  37.9131000  24.8069040  24.1053128
  37.3404967  25.4259227  23.6523600  38.4863794  25.3568401  24.6393050
  43.9806390  14.0527680  36.2899677  44.9323813  14.1525777  36.3111901
  43.8109840  13.2605948  36.7997761  42.0020769  11.1383263  36.4759078
  41.4070701  11.4188276  35.7805566  41.7170466  11.6277164  37.2475819
  41.1328260  25.0906190  25.2361710  42.0658933  25.0251751  25.4394586
  41.0451472  25.9262457  24.7776243  43.7616276  24.4072060  22.1965658
  43.6829908  24.0731924  23.0901416  44.5825943  24.8993828  22.1957130
  46.4594467  17.2733799  35.4041976  46.4270788  16.3349800  35.5901660
  47.0695091  17.3517836  34.6707801  38.2977798  16.1429852  21.4469180
  39.2436903  16.0136060  21.5157598  37.9192043  15.4044514  21.9238608
  46.6088956  14.0644843  35.4500259  46.0928005  13.2803299  35.2630188
  47.4928905  13.7363559  35.6146779  44.2699683   7.8085858  31.4096072
  44.0724504   7.5000947  32.2939404  44.8799388   8.5347497  31.5394002
  52.2771017  18.3349806  34.5448013  53.0074406  18.0735094  35.1055716
  51.6677963  17.5978528  34.5850081  50.3586314  16.4757669  35.1422464
  49.6319478  16.3413634  34.5338956  49.9433601  16.7834497  35.9479182
  38.1816491  20.1947599  42.9069837  39.1019500  20.3726198  43.1009884
  38.1466074  19.2503644  42.7549537  36.4820716  14.0679829  21.3824066
  35.5752171  13.7712941  21.4586779  36.7596697  13.7709647  20.5158352
  27.3998656  15.3886192  31.8323112  27.0801440  14.5351500  31.5397486
  26.8532084  15.6034770  32.5881079  31.1778563  18.1048633  35.5492618
  31.3964573  19.0365741  35.5680652  31.5904337  17.7456608  36.3347422
  38.0982781   8.6116718  27.5368307  37.2883510   8.2663803  27.9123553
  38.7867198   8.3024262  28.1255918  40.0273330   7.6894765  29.1592603
  40.5804368   8.1090219  29.8182627  40.2643416   6.7630513  29.2015559
  36.0506429  13.6781839  44.9395367  35.9503156  14.6276196  44.8707458
  35.8327971  13.3500078  44.0671437  35.2519500  10.9266764  21.5236045
  36.1138664  11.2521662  21.7831862  35.4369844  10.1398260  21.0109111
  27.2686916  19.0089104  33.8016234  26.5750387  18.5943056  33.2886188
  28.0159907  19.0509640  33.2049652  43.4052137   9.7995290  28.6671268
  42.8250806  10.4580094  28.2849320  43.1388069   8.9772635  28.2558685
  41.8555703   9.2000348  30.8692588  42.3555481   9.3116883  30.0606907
  42.4991311   8.8961401  31.5093397  35.9137699  17.1078978  43.7560429
  35.4304781  17.9079338  43.9624318  35.9998638  17.1186923  42.8027873
  29.1823658  18.9407357  31.6782248  29.1594347  19.0395045  30.7264132
  29.4924295  19.7872508  31.9999415  42.1877015  11.9595381  27.7227616
  41.3002870  12.2445031  27.5047811  42.6031004  11.7989144  26.8754893
  45.5391551  11.9841902  31.4381955  46.3151941  12.4738354  31.7106572
  44.8139685  12.4099956  31.8953825  47.9764109  12.6969521  32.4955896
  48.5708600  12.4565257  31.7849204  48.0490693  11.9776652  33.1229432
  41.3320228  21.7240055  21.8175636  42.0356078  21.9290058  22.4333292
  40.6082877  22.2916817  22.0824720  42.1618038  17.4749917  27.9377906
  42.1053240  17.9318468  27.0985539  42.7146381  16.7140601  27.7600749
  45.9722844  13.2639649  28.7628026  45.7159779  12.8636284  29.5936233
  45.3475712  13.9783443  28.6378165  50.2835182  16.0035722  31.2699317
  49.7234740  16.0728911  32.0430879  49.6778686  15.8276706  30.5498813
  43.2406926  22.1622585  23.8674096  44.0752529  21.7303783  23.6851571
  43.0791268  21.9904598  24.7950991  42.8952818  18.6654698  25.2330435
  42.8401621  18.4998969  24.2918879  42.2698873  19.3730731  25.3892625
  27.6845333  13.9022762  39.0591858  28.3304196  13.3921716  39.5479083
  27.4762484  14.6391444  39.6335283  40.2098725  20.9703610  44.5583998
  41.0789884  21.1444262  44.1970633  39.7305476  21.7898027  44.4359727
  36.2048943   8.1662807  24.8115754  36.1927613   9.1104647  24.9684025
  37.0972365   7.9832952  24.5175215  40.0201063   4.7605584  29.0661691
  39.2533458   4.2064070  29.2118373  40.4311768   4.8327452  29.9275842
  32.0242824  11.0490379  43.1566872  32.8874285  10.6927184  43.3670196
  31.4508234  10.7104274  43.8442276  51.8691201  32.6792236  33.9629273
  52.5069611  32.5598983  33.2592613  51.7512043  33.6273080  34.0217225
  48.6780907  32.6319664  33.8990797  48.3399418  32.5160729  33.0111332
  49.5470675  32.2310829  33.8791804  44.5367723  34.4855140  29.8887688
  43.9732588  34.3945077  29.1203976  44.4220118  33.6655045  30.3690181
  49.1600690  33.7854516  39.8577003  49.1489331  33.3907314  38.9857507
  49.3221329  33.0520588  40.4510774  42.0832155  35.9806332  32.7271909
  42.8753446  35.6397157  32.3118208  42.3228805  36.0901307  33.6474062
  50.1167281  38.1526108  25.2002153  49.4655261  38.7380188  24.8136167
  50.9111644  38.6832303  25.2597191  44.0422908  35.2415245  25.5989288
  44.8153784  34.6944232  25.4602163  44.3948307  36.1059495  25.8103749
  45.8807951  36.5691627  38.8056187  45.5897817  37.4737258  38.6902853
  46.5164935  36.6108155  39.5200257  46.8064158  33.9468476  35.3957547
  47.4027730  33.7224498  34.6814510  46.8639129  33.2053221  35.9982994
  46.3789186  31.4007911  23.2307738  46.6314707  30.8789433  22.4691201
  45.4413745  31.2374057  23.3334421  51.5942546  35.8416540  25.7371138
  50.9588379  35.9151166  26.4492042  51.2639953  36.4310139  25.0590217
  56.8240896  30.3418923  31.9415459  57.5566068  29.7718140  32.1753289
  56.0680252  29.9540523  32.3821965  46.0985475  33.3036017  25.4332113
  45.9821733  32.6280921  26.1013197  46.2087735  32.8168391  24.6164266
  48.4417016  32.7646164  29.1378802  48.0775223  32.2376785  29.8491723
  49.2984132  32.3744633  28.9645287  54.3466317  24.0540497  36.4010068
  54.0149641  24.9235908  36.1771283  53.7511930  23.7376781  37.0804098
  48.0822503  27.7936064  24.1340150  48.2496905  28.6616300  24.5010621
  47.8919672  27.9563346  23.2101440  50.8397836  36.2553043  35.8005981
  50.5398559  37.1578082  35.6921788  50.4948896  35.9885226  36.6527134
  44.2910318  32.7066840  31.8342685  43.3660814  32.5743054  32.0420377
  44.5394731  33.4861059  32.3312628  54.2394980  28.7735583  33.4803418
  53.3311857  28.7050992  33.1862179  54.1882576  29.2507528  34.3085243
  48.0611724  30.2493722  25.1186817  47.9411349  30.6950772  25.9572297
  47.3664312  30.5979039  24.5600355  45.8218616  43.0197363  28.7676948
  45.7442646  43.9705188  28.8465429  45.2180259  42.6743236  29.4251875
  48.3135846  30.1925229  41.4238315  47.5369180  30.7519149  41.4141180
  48.9526409  30.6782012  41.9453185  56.1056626  26.9752022  35.2581292
  55.4631007  27.2684555  34.6121087  55.6011555  26.8604942  36.0634489
  53.7596790  30.7215195  25.9467151  54.6714646  30.9542581  25.7714849
  53.2506437  31.3052239  25.3842230  46.5682218  33.0010682  40.9856282
  47.3096902  33.5395726  40.7091106  45.8619203  33.6276971  41.1427834
  52.0437558  35.1439823  39.5828444  52.4520914  34.7022233  38.8383076
  51.3214819  34.5692450  39.8362637  48.3968628  30.0812429  36.9562001
  49.2429823  30.5051843  37.0996650  48.3367265  29.4246054  37.6500564
  52.3666372  35.7041013  33.3380733  51.7375235  35.8686727  32.6356801
  51.9792034  36.1182623  34.1091697  56.2455604  36.6395451  30.6925096
  55.5606642  37.0194352  30.1422130  56.3299453  37.2490778  31.4257044
  51.5468073  27.7416798  38.6143174  51.3029005  28.4958858  38.0777450
  51.8228003  28.1202145  39.4490421  51.1032765  26.8973231  34.1957012
  50.2417244  27.1954484  34.4873750  51.1295199  27.1143630  33.2638045
  47.9194334  35.4415421  30.6030818  48.3832680  35.7203124  29.8135440
  47.6551132  34.5398866  30.4203908  44.8118415  34.9886903  33.5410581
  45.3819772  35.4174171  32.9028066  45.4026527  34.7069488  34.2394767
  46.8563220  31.5638574  27.4120383  47.5587264  32.0159617  27.8794309
  46.5243849  30.9222393  28.0400276  45.3043582  30.1550330  41.7871592
  44.6742242  30.8366611  42.0206989  45.1979670  30.0433412  40.8424731
  54.6152364  37.1627365  35.4642797  55.4369807  36.7607553  35.1825479
  54.6114767  37.0595600  36.4158913  42.5503300  30.1866706  29.6720993
  41.7534463  30.2985400  30.1904489  42.3228892  30.5253358  28.8061884
  48.3808967  36.7111409  37.6203508  48.4453400  37.1731816  38.4561680
  47.6719891  36.0808774  37.7485818  62.7058357  33.5066114  31.8127769
  61.9522065  32.9373512  31.6571773  62.8405898  33.4728778  32.7598403
  48.0956985  38.3779516  27.4882488  47.9602660  39.2231052  27.9167336
  48.6366797  38.5798794  26.7248422  41.5486382  35.8954954  28.0610413
  42.0610903  36.6898205  28.2115978  42.2009095  35.1981245  27.9944015
  43.3581267  39.0120711  30.1433166  43.5347895  39.9338675  29.9554150
  44.1538100  38.6979130  30.5727546  47.4992285  25.8728975  41.7417100
  48.2401999  26.4736128  41.6621562  47.7310208  25.1306613  41.1835142
  49.7225461  39.0003083  41.6182830  49.2789315  38.2139461  41.3003735
  50.3842675  39.1882233  40.9526721  44.4812582  40.5298884  36.1443509
  45.0320007  40.4015948  35.3720503  43.6424058  40.8293773  35.7938401
  51.8206699  39.2805883  39.6464231  51.8025175  40.1014764  39.1544501
  52.7426619  39.1559958  39.8714373  48.2779753  36.7950012  40.4887740
  48.8108090  36.0338300  40.2587048  47.7493835  36.5023664  41.2311894
  51.4449448  21.9010078  36.0181382  51.1013718  22.7911720  35.9420492
  51.8128411  21.7111736  35.1550967  39.5135299  34.2243609  28.8369984
  40.3510521  34.6340617  28.6203691  39.6913567  33.2843051  28.8070178
  51.4099731  31.8918689  24.5253817  50.8946355  32.6623294  24.7642204
  51.1377040  31.2183825  25.1486878  48.9946842  26.7368390  29.5839055
  48.1388438  26.3475240  29.4044694  49.4073794  26.8160351  28.7238841
  50.5245989  24.2714733  33.9830615  50.0210784  24.2344868  33.1698420
  50.8176596  25.1807476  34.0427271  46.7688875  24.3553463  32.9896797
  47.6341871  24.1596272  32.6302686  46.8366384  24.1263815  33.9166153
  56.3834005  34.6451044  26.4606990  55.6063448  34.3062203  26.0162152
  57.0625486  34.6503667  25.7861955  51.1986034  29.7645781  26.3513598
  50.8936170  30.0791931  27.2023741  52.1516476  29.8427201  26.3940931
  49.6432466  35.9236005  28.0006552  49.1153828  35.1888764  27.6879789
  49.1419969  36.7010681  27.7546520  54.6225312  34.1185025  33.1173598
  53.9648987  34.8084287  33.2053727  55.4265711  34.5081457  33.4607584
  44.3751194  26.5855671  30.3613163  44.9494946  26.3630852  29.6286356
  44.9622176  26.6544365  31.1141765  53.4330771  32.4729398  31.1677540
  53.9462653  33.1059390  31.6699250  54.0831995  31.8730593  30.8020900
  44.7020781  28.6160132  24.3809049  43.8658093  28.9534819  24.7018323
  44.5625550  28.4809112  23.4436186  46.6773861  23.4596920  29.0888233
  46.0238274  23.1445937  28.4644848  46.6354336  22.8372660  29.8148056
  47.7885066  33.7416215  21.0041525  46.8812128  33.5105468  21.2032674
  48.2856098  32.9453834  21.1915506  50.6953145  42.4513722  23.9238211
  50.0214844  42.7545419  24.5323169  51.0818967  43.2542802  23.5743668
  49.9111602  29.9478853  33.4135880  48.9934163  30.1693800  33.2557568
  50.3271745  30.0225164  32.5547588  50.6946650  31.3470269  28.5438561
  51.4418469  31.8591666  28.2345683  50.9638239  31.0254322  29.4042954
  48.9673300  33.8428810  25.5265515  48.0584519  33.5587843  25.6237985
  48.9968384  34.2627888  24.6668822  54.1992567  37.4535399  29.2956683
  53.7454894  36.6126309  29.3521873  53.5686534  38.0896798  29.6331463
  53.1425487  28.3827385  30.5257350  52.4048244  27.8704772  30.8567593
  53.3952260  27.9427767  29.7140627  52.6425506  39.2911896  30.2306501
  52.9348481  39.8516953  29.5118866  53.1524127  39.5840457  30.9859660
  53.2437114  21.1603637  31.1199119  53.5495991  20.3001001  30.8325034
  53.9689719  21.7521258  30.9198113  39.5361470  31.5634324  29.5080717
  39.3385870  30.9703685  28.7831784  38.9808134  31.2586534  30.2256656
  47.5158194  31.4557430  31.6275310  47.5706804  30.5031267  31.5517787
  46.7049396  31.6116869  32.1116609  48.6649388  35.3837553  22.8653594
  48.2268817  34.6673412  22.4059231  49.4059828  35.6113668  22.3038685
  45.4550554  30.0734490  29.3865689  44.6418419  30.3728661  29.7930881
  45.9509548  29.6790179  30.1040171  47.6059132  40.0692247  31.3199954
  47.5635310  40.2953093  30.3908486  48.5221830  39.8355622  31.4685755
  51.0524765  30.5376315  38.2180583  51.4074153  30.7647788  39.0775049
  51.6996897  30.8694691  37.5957838  56.7822502  33.6594750  28.9229912
  56.6440401  33.8496346  27.9951101  56.4258721  34.4214133  29.3797963
  56.8091882  35.7271278  33.9341184  57.2428389  35.6346567  34.7824238
  57.5223463  35.7028778  33.2961200  45.7224932  36.9455276  31.1161917
  46.5165531  36.4505596  30.9144492  45.0116625  36.4173139  30.7529622
  50.5419777  39.3273372  35.4674284  50.5956799  39.8964308  36.2352000
  49.6734558  39.4975257  35.1028321  42.0307696  31.0898358  27.1921669
  41.1005284  31.0282813  27.4091631  42.1265168  30.5674311  26.3958311
  41.9493245  27.6153171  29.7799911  42.2100062  28.5298504  29.6709071
  42.7710417  27.1477613  29.9296524  57.6707431  35.7694978  36.4674069
  57.8643322  36.6740789  36.7133344  57.5708050  35.3102397  37.3012654
  49.3243742  25.6552869  38.9664396  48.6771657  26.3542818  38.8728873
  50.0944758  26.0889013  39.3340645  52.7322540  35.9201721  42.0414950
  52.5808047  35.6912273  41.1245033  52.7227220  36.8772322  42.0546295
  49.5007877  33.4933634  37.0261216  50.4299937  33.6444793  36.8530183
  49.0798907  33.5817654  36.1709863  48.2996208  37.5184298  34.7959754
  48.1607294  37.1503082  35.6685692  47.5110805  38.0331937  34.6243711
  48.8944360  42.6193395  26.1385290  49.0696116  42.1481438  26.9530913
  48.2077148  43.2459161  26.3666551  49.8501424  36.8965901  32.1848591
  49.5151256  36.8566671  33.0806241  49.3505369  36.2310617  31.7119002
  52.7860615  34.2421935  22.4585651  52.1689786  33.5168763  22.3618704
  52.3177104  35.0031295  22.1152725  46.4527968  32.0153490  37.1984852
  47.1627587  31.3746682  37.1571471  46.4097276  32.2666385  38.1211033
  54.4414747  38.9520843  40.1191431  54.3827293  38.2680064  39.4522015
  54.8434265  39.6939833  39.6672057  43.4605446  45.7682757  32.9125150
  43.7002044  46.4001281  33.5904169  42.6174642  45.4170797  33.1990510
  44.5759161  28.4607359  21.5806955  43.6988627  28.3396160  21.2169202
  45.0516914  27.6693438  21.3285844  54.4432154  36.9160427  38.3505411
  53.5558933  36.5786349  38.4731810  55.0130705  36.1843459  38.5874177
  47.9733307  41.5761880  35.3166654  47.9003479  42.3816851  35.8285959
  47.5310701  41.7753846  34.4914676  47.7623087  40.8133650  28.8269476
  46.9790609  41.3555330  28.9207700  48.4615832  41.3307629  29.2263717
  51.0719737  26.6228279  31.4703681  51.5688437  25.8698242  31.1504752
  50.3006719  26.6592596  30.9046891  58.9249495  32.3268645  33.1121973
  58.9139371  33.2093360  32.7415906  58.0566874  31.9740196  32.9176510
  50.4331991  41.4748714  37.4724813  51.1459963  42.1096179  37.4000714
  49.9422020  41.5712580  36.6564815  52.1549518  35.3799966  29.0442105
  51.2205797  35.5001429  28.8746809  52.3326186  34.4772433  28.7802115
  47.6554706  28.7645662  31.1975366  47.2852493  28.2116703  31.8856271
  48.1513798  28.1603796  30.6450366  55.5422069  31.2217286  29.5792139
  56.0082521  32.0545277  29.5052441  55.9929570  30.7562267  30.2837397
  45.4843905  39.2243157  38.2930384  46.1853364  39.8579640  38.4459778
  45.0139020  39.5657889  37.5326023  53.6098300  37.5661107  26.5778291
  53.8858144  37.4517702  27.4872165  52.7402799  37.1678592  26.5390464
  53.5138732  23.5897873  33.6183040  52.6001812  23.8202100  33.7865247
  53.9431833  23.6736317  34.4697073  53.2845190  31.7787765  36.1182934
  52.6316641  32.0263672  35.4635387  53.6625570  30.9651903  35.7845411
  50.2452364  41.8147458  30.2211104  50.4274759  40.9969114  30.6838857
  51.0685350  42.0315150  29.7835994  50.5794530  40.7415643  27.4826153
  51.1082296  40.2308098  26.8696315  50.8422749  40.4258173  28.3471686
  49.3332764  32.5207576  42.6048971  48.6573401  32.4201705  43.2751347
  50.1560397  32.3646789  43.0684969  43.9350278  41.7930760  30.2423929
  43.2660653  42.2776887  29.7587969  43.7963148  42.0399980  31.1567307
  48.0755546  43.8274503  36.8406587  48.6273854  43.9906125  37.6055673
  48.4161740  44.4178941  36.1686612  52.9266421  38.6535761  42.6955242
  53.4706325  39.2665719  42.2010197  52.3453266  39.2115339  43.2122255
  39.3037855  30.0549215  27.0219861  39.5991296  29.1459893  26.9686915
  38.4025891  30.0336954  26.7000863  51.2123934  41.7756479  33.8270269
  51.0875073  40.9746219  33.3181215  51.8703025  42.2702672  33.3384239
  53.2758842  39.5765499  35.4549820  52.3289178  39.4570850  35.3828146
  53.6241615  38.6887997  35.5376081  41.0325696  27.7363312  27.1459186
  40.7038403  26.8560691  26.9634292  41.3865067  27.6810981  28.0335575
  50.2805275  39.3718215  31.6554172  50.1330238  38.4434922  31.8361742
  51.1058769  39.3938306  31.1711247  44.1467520  28.0236282  27.5134664
  44.4863592  28.5522203  26.7913272  44.5939640  28.3616688  28.2893230
  53.8839397  40.1946774  32.7419045  54.8085945  39.9889635  32.6043496
  53.7154701  39.9463175  33.6508386  46.8410960  26.4073333  36.9637732
  46.5007781  25.6081146  37.3658412  46.1349967  26.7075044  36.3914565
  47.4927432  23.4922645  35.4165055  48.3153502  23.0183123  35.2943945
  47.7365496  24.2713129  35.9163741  46.1335667  26.5210904  25.7127957
  46.8544029  26.8992156  25.2091674  45.5100971  27.2399781  25.8162935
  50.2766790  27.2256053  26.6486289  50.4930404  28.1080691  26.3475117
  49.7960857  26.8342266  25.9191931  45.0166011  30.1841766  33.2257034
  44.8710592  30.4982069  34.1181315  44.5391215  30.8026666  32.6727932
  46.8762394  27.1744314  33.2737923  46.8623963  26.2785407  32.9370221
  47.5934822  27.1814978  33.9076209  48.7288525  27.6081654  35.3191051
  48.4706302  28.5298725  35.3175381  48.1973565  27.2112089  36.0091515
  53.6734713  40.7132441  28.0981136  53.8471591  40.1478864  27.3454988
  54.1663605  41.5133336  27.9160626  46.2799290  26.0558694  28.5425493
  46.4015201  25.1275340  28.7416381  45.9901332  26.0697380  27.6303809
  49.1490480  23.7413605  31.6792213  49.1712177  23.8052938  30.7244193
  49.5658539  22.9018113  31.8732719  59.5274105  33.4768864  29.7171436
  59.9705251  32.7276189  29.3190559  58.6500615  33.4679001  29.3345168
  54.6609886  40.0299206  25.1978034  55.3560791  40.6505898  25.4165349
  55.0033036  39.1794557  25.4730412  56.5601309  37.4798911  26.7265365
  57.0852633  37.8186184  26.0014685  56.4723662  36.5445926  26.5428500
  48.2221358  41.3932985  38.8555242  48.5308484  41.1482132  39.7277941
  49.0196840  41.5979623  38.3674112  48.2441970  43.5470894  31.0860618
  47.8046960  43.0547273  31.7793475  48.9950087  43.0043862  30.8452693
  45.6915842  39.0908904  33.1582920  45.0695851  38.4279609  32.8585148
  46.3620709  39.1170035  32.4756568  56.2495215  38.1131815  42.0316563
  55.4590759  38.0955954  41.4921062  56.0128570  38.6520108  42.7865600
  56.3693090  34.9624281  39.3449292  56.4191095  34.7974289  40.2864814
  56.2607013  34.0951540  38.9547172  45.2529349  37.6412827  26.6341380
  45.4017469  38.3248291  25.9808053  46.0595792  37.6217917  27.1490836
  53.6596853  30.9455209  40.6608598  54.5606715  30.8061674  40.3692596
  53.7344827  31.1109664  41.6006776  47.9939658  28.3222064  39.5061785
  47.1242967  28.6155630  39.2344373  48.2299138  28.9062509  40.2269048
  57.8711287  37.3821223  39.5891313  57.5796095  37.7451203  40.4254774
  57.2583418  36.6688231  39.4104645  59.0706969  34.9474102  32.1093883
  59.9053861  35.3863907  32.2731444  59.2066098  34.4712756  31.2902129
  56.1198475  32.5053837  38.0571371  56.5952597  32.6981484  37.2490222
  55.1964041  32.5613023  37.8114755  43.0081982  33.6678004  27.6402449
  42.7628024  32.7640334  27.8382659  43.1777896  33.6695155  26.6981927
  50.6978692  24.5401681  37.0227205  51.2160636  25.2762708  36.6973693
  50.3433824  24.8465674  37.8573964  42.2777629  29.4006362  25.1388611
  41.5846874  29.4750717  24.4828647  42.0329381  28.6366706  25.6610128
  50.9491286  20.9601963  32.5428102  51.2293040  20.2925152  33.1688528
  51.7341893  21.1531059  32.0302765  48.7524754  40.1360957  24.1053128
  48.1798721  40.7551144  23.6523600  49.3257548  40.6860319  24.6393050
  54.8200144  29.3819597  36.2899677  55.7717567  29.4817695  36.3111901
  54.6503595  28.5897866  36.7997761  52.8414524  26.4675181  36.4759078
  52.2464456  26.7480193  35.7805566  52.5564220  26.9569082  37.2475819
  51.9722014  40.4198107  25.2361710  52.9052687  40.3543669  25.4394586
  51.8845227  41.2554374  24.7776243  54.6010031  39.7363978  22.1965658
  54.5223662  39.4023841  23.0901416  55.4219698  40.2285746  22.1957130
  57.2988222  32.6025717  35.4041976  57.2664542  31.6641718  35.5901660
  57.9088846  32.6809754  34.6707801  49.1371553  31.4721770  21.4469180
  50.0830658  31.3427978  21.5157598  48.7585798  30.7336432  21.9238608
  57.4482710  29.3936761  35.4500259  56.9321759  28.6095217  35.2630188
  58.3322659  29.0655477  35.6146779  63.1164772  33.6641724  34.5448013
  63.8468160  33.4027012  35.1055716  62.5071717  32.9270446  34.5850081
  61.1980069  31.8049587  35.1422464  60.4713233  31.6705551  34.5338956
  60.7827356  32.1126415  35.9479182  49.0210245  35.5239516  42.9069837
  49.9413255  35.7018115  43.1009884  48.9859828  34.5795562  42.7549537
  47.3214470  29.3971746  21.3824066  46.4145925  29.1004859  21.4586779
  47.5990451  29.1001565  20.5158352  48.9376536  23.9408636  27.5368307
  48.1277264  23.5955721  27.9123553  49.6260953  23.6316180  28.1255918
  50.8667084  23.0186683  29.1592603  51.4198123  23.4382136  29.8182627
  51.1037170  22.0922431  29.2015559  46.8900183  29.0073757  44.9395367
  46.7896910  29.9568114  44.8707458  46.6721725  28.6791996  44.0671437
  46.0913255  26.2558682  21.5236045  46.9532419  26.5813580  21.7831862
  46.2763599  25.4690178  21.0109111  54.2445891  25.1287208  28.6671268
  53.6644560  25.7872012  28.2849320  53.9781824  24.3064553  28.2558685
  52.6949457  24.5292266  30.8692588  53.1949236  24.6408800  30.0606907
  53.3385065  24.2253319  31.5093397  46.7531453  32.4370895  43.7560429
  46.2698535  33.2371256  43.9624318  46.8392392  32.4478840  42.8027873
  42.6804791  36.3275430  35.7928863  43.6348044  36.2959372  35.7258794
  42.4817314  35.8666054  36.6079089  43.2704173  34.8976546  38.3599661
  44.0897062  35.3920625  38.3834498  43.5440981  33.9808514  38.3317228
  53.0270769  27.2887299  27.7227616  52.1396624  27.5736949  27.5047811
  53.4424758  27.1281062  26.8754893  56.3785305  27.3133819  31.4381955
  57.1545695  27.8030272  31.7106572  55.6533439  27.7391874  31.8953825
  58.8157864  28.0261439  32.4955896  59.4102355  27.7857175  31.7849204
  58.8884448  27.3068569  33.1229432  41.0355020  41.8695050  32.8099061
  40.9009488  41.1095451  32.2437059  40.6187082  42.5935950  32.3427850
  52.1713983  37.0531973  21.8175636  52.8749833  37.2581976  22.4333292
  51.4476631  37.6208735  22.0824720  53.0011793  32.8041834  27.9377906
  52.9446994  33.2610386  27.0985539  53.5540135  32.0432519  27.7600749
  56.8116599  28.5931566  28.7628026  56.5553533  28.1928202  29.5936233
  56.1869467  29.3075360  28.6378165  61.1228937  31.3327640  31.2699317
  60.5628495  31.4020829  32.0430879  60.5172440  31.1568624  30.5498813
  44.1924145  42.7664367  33.0217503  44.0756530  43.7109799  32.9196194
  43.3716592  42.4637928  33.4103303  54.0800680  37.4914502  23.8674096
  54.9146284  37.0595701  23.6851571  53.9185023  37.3196516  24.7950991
  53.7346572  33.9946616  25.2330435  53.6795376  33.8290887  24.2918879
  53.1092627  34.7022649  25.3892625  51.0492479  36.2995528  44.5583998
  51.9183639  36.4736180  44.1970633  50.5699231  37.1189944  44.4359727
  47.0442698  23.4954725  24.8115754  47.0321367  24.4396565  24.9684025
  47.9366120  23.3124870  24.5175215  45.2178660  43.4192629  36.2373432
  46.1205906  43.4516239  36.5539927  44.9916030  42.4893080  36.2519768
  46.9732262  42.1723615  32.8983510  46.0227893  42.1725477  32.7847883
  47.2764748  41.4256350  32.3819545  50.8594817  20.0897501  29.0661691
  50.0927213  19.5355988  29.2118373  51.2705522  20.1619370  29.9275842
  62.7084955  48.0084153  33.9629273  63.3463365  47.8890901  33.2592613
  62.5905798  48.9564997  34.0217225  59.5174661  47.9611582  33.8990797
  59.1793173  47.8452646  33.0111332  60.3864430  47.5602747  33.8791804
  55.3761477  49.8147058  29.8887688  54.8126342  49.7236995  29.1203976
  55.2613872  48.9946962  30.3690181  59.9994444  49.1146433  39.8577003
  59.9883085  48.7199232  38.9857507  60.1615084  48.3812506  40.4510774
  52.9225909  51.3098250  32.7271909  53.7147201  50.9689074  32.3118208
  53.1622559  51.4193225  33.6474062  60.9561036  53.4818026  25.2002153
  60.3049016  54.0672106  24.8136167  61.7505399  54.0124221  25.2597191
  54.8816663  50.5707163  25.5989288  55.6547539  50.0236150  25.4602163
  55.2342062  51.4351412  25.8103749  56.7201705  51.8983545  38.8056187
  56.4291571  52.8029176  38.6902853  57.3558690  51.9400073  39.5200257
  57.6457912  49.2760394  35.3957547  58.2421485  49.0516416  34.6814510
  57.7032884  48.5345139  35.9982994  57.2182941  46.7299829  23.2307738
  57.4708461  46.2081350  22.4691201  56.2807500  46.5665974  23.3334421
  62.2626224  45.7335607  31.0382481  63.0489313  45.3155031  30.6872898
  62.5264928  46.6381700  31.2064129  62.4336301  51.1708458  25.7371138
  61.7982134  51.2443084  26.4492042  62.1033707  51.7602056  25.0590217
  56.9379229  48.6327935  25.4332113  56.8215488  47.9572838  26.1013197
  57.0481489  48.1460309  24.6164266  59.2810770  48.0938082  29.1378802
  58.9168978  47.5668703  29.8491723  60.1377886  47.7036551  28.9645287
  58.9216257  43.1227982  24.1340150  59.0890660  43.9908218  24.5010621
  58.7313426  43.2855263  23.2101440  61.6791591  51.5844961  35.8005981
  61.3792314  52.4869999  35.6921788  61.3342650  51.3177144  36.6527134
  58.9005478  45.5785639  25.1186817  58.7805103  46.0242690  25.9572297
  58.2058067  45.9270957  24.5600355  52.4912883  47.6792031  32.6686474
  52.6205264  47.9326510  33.5825886  51.8110334  48.2719739  32.3491129
  56.6612370  58.3489281  28.7676948  56.5836400  59.2997106  28.8465429
  56.0574014  58.0035153  29.4251875  59.1529600  45.5217146  41.4238315
  58.3762934  46.0811067  41.4141180  59.7920163  46.0073929  41.9453185
  57.4075972  48.3302600  40.9856282  58.1490657  48.8687644  40.7091106
  56.7012958  48.9568889  41.1427834  62.8831312  50.4731740  39.5828444
  63.2914668  50.0314151  38.8383076  62.1608574  49.8984368  39.8362637
  59.2362382  45.4104347  36.9562001  60.0823577  45.8343761  37.0996650
  59.1761020  44.7537971  37.6500564  63.2060127  51.0332931  33.3380733
  62.5768989  51.1978645  32.6356801  62.8185789  51.4474540  34.1091697
  62.3861827  43.0708715  38.6143174  62.1422759  43.8250776  38.0777450
  62.6621758  43.4494063  39.4490421  64.3400290  49.6147328  37.2920440
  64.5517185  50.2579088  36.6154821  64.2930038  48.7809644  36.8242370
  61.9426519  42.2265148  34.1957012  61.0810998  42.5246402  34.4873750
  61.9688954  42.4435547  33.2638045  58.7588089  50.7707339  30.6030818
  59.2226434  51.0495042  29.8135440  58.4944887  49.8690784  30.4203908
  55.6512170  50.3178820  33.5410581  56.2213527  50.7466089  32.9028066
  56.2420282  50.0361405  34.2394767  57.6956975  46.8930491  27.4120383
  58.3981018  47.3451535  27.8794309  57.3637603  46.2514310  28.0400276
  56.1437336  45.4842248  41.7871592  55.5135997  46.1658529  42.0206989
  56.0373424  45.3725330  40.8424731  51.4382309  45.1514044  32.7137516
  50.6481363  45.4071573  32.2377627  51.9293556  45.9662382  32.8189557
  53.3897054  45.5158623  29.6720993  52.5928217  45.6277317  30.1904489
  53.1622646  45.8545275  28.8061884  59.2202722  52.0403326  37.6203508
  59.2847154  52.5023734  38.4561680  58.5113646  51.4100691  37.7485818
  49.7220012  45.4044534  35.1452507  49.9728050  46.2891544  35.4110083
  50.2579560  45.2249136  34.3727599  58.9350739  53.7071434  27.4882488
  58.7996414  54.5522970  27.9167336  59.4760552  53.9090712  26.7248422
  55.4218079  39.7863014  44.1496843  55.0285024  39.2329212  44.8244488
  56.2384219  40.0973592  44.5403361  52.3880137  51.2246872  28.0610413
  52.9004657  52.0190122  28.2115978  53.0402850  50.5273162  27.9944015
  54.1975021  54.3412628  30.1433166  54.3741650  55.2630593  29.9554150
  54.9931855  54.0271047  30.5727546  58.3386040  41.2020893  41.7417100
  59.0795753  41.8028046  41.6621562  58.5703963  40.4598531  41.1835142
  53.4827378  46.3877260  40.0195330  53.3680893  45.4862517  40.3202428
  52.6271896  46.6340957  39.6680146  60.5619216  54.3295000  41.6182830
  60.1183070  53.5431379  41.3003735  61.2236429  54.5174151  40.9526721
  55.3206337  55.8590802  36.1443509  55.8713762  55.7307865  35.3720503
  54.4817813  56.1585691  35.7938401  62.6600454  54.6097800  39.6464231
  62.6418929  55.4306681  39.1544501  63.5820374  54.4851876  39.8714373
  59.1173508  52.1241930  40.4887740  59.6501845  51.3630218  40.2587048
  58.5887589  51.8315582  41.2311894  62.2843203  37.2301996  36.0181382
  61.9407472  38.1203638  35.9420492  62.6522165  37.0403653  35.1550967
  50.3529053  49.5535526  28.8369984  51.1904275  49.9632535  28.6203691
  50.5307321  48.6134968  28.8070178  62.2493486  47.2210607  24.5253817
  61.7340109  47.9915212  24.7642204  61.9770794  46.5475743  25.1486878
  59.8340597  42.0660308  29.5839055  58.9782193  41.6767158  29.4044694
  60.2467548  42.1452269  28.7238841  61.3639743  39.6006651  33.9830615
  60.8604539  39.5636786  33.1698420  61.6570350  40.5099394  34.0427271
  57.6082629  39.6845381  32.9896797  58.4735626  39.4888189  32.6302686
  57.6760138  39.4555732  33.9166153  62.0379789  45.0937699  26.3513598
  61.7329924  45.4083848  27.2023741  62.9910231  45.1719119  26.3940931
  60.4826221  51.2527922  28.0006552  59.9547582  50.5180682  27.6879789
  59.9813723  52.0302599  27.7546520  55.2144948  41.9147589  30.3613163
  55.7888700  41.6922770  29.6286356  55.8015931  41.9836283  31.1141765
  64.2724525  47.8021316  31.1677540  64.7856407  48.4351307  31.6699250
  64.9225749  47.2022511  30.8020900  55.5414535  43.9452050  24.3809049
  54.7051848  44.2826736  24.7018323  55.4019305  43.8101029  23.4436186
  57.5167616  38.7888838  29.0888233  56.8632028  38.4737855  28.4644848
  57.4748090  38.1664578  29.8148056  58.6278821  49.0708133  21.0041525
  57.7205883  48.8397386  21.2032674  59.1249853  48.2745752  21.1915506
  60.7505356  45.2770771  33.4135880  59.8327918  45.4985718  33.2557568
  61.1665500  45.3517082  32.5547588  61.5340404  46.6762187  28.5438561
  62.2812223  47.1883584  28.2345683  61.8031994  46.3546239  29.4042954
  59.8067054  49.1720727  25.5265515  58.8978273  48.8879760  25.6237985
  59.8362138  49.5919806  24.6668822  63.9819241  43.7119303  30.5257350
  63.2441998  43.1996689  30.8567593  64.2346015  43.2719685  29.7140627
  63.4819261  54.6203814  30.2306501  63.7742235  55.1808871  29.5118866
  63.9917881  54.9132375  30.9859660  64.0830869  36.4895555  31.1199119
  64.3889745  35.6292918  30.8325034  64.8083473  37.0813175  30.9198113
  50.3755225  46.8926242  29.5080717  50.1779624  46.2995602  28.7831784
  49.8201889  46.5878452  30.2256656  58.3551948  46.7849348  31.6275310
  58.4100558  45.8323184  31.5517787  57.5443150  46.9408787  32.1116609
  59.5043142  50.7129471  22.8653594  59.0662572  49.9965330  22.4059231
  60.2453583  50.9405586  22.3038685  56.2944308  45.4026408  29.3865689
  55.4812174  45.7020578  29.7930881  56.7903302  45.0082097  30.1040171
  58.4452886  55.3984165  31.3199954  58.4029065  55.6245011  30.3908486
  59.3615585  55.1647539  31.4685755  61.8918520  45.8668232  38.2180583
  62.2467908  46.0939705  39.0775049  62.5390651  46.1986609  37.5957838
  55.7858383  42.9744763  35.0026924  56.4257762  42.8333522  34.3049887
  54.9535913  42.6879277  34.6265526  56.5618687  52.2747194  31.1161917
  57.3559285  51.7797514  30.9144492  55.8510379  51.7465057  30.7529622
  61.3813531  54.6565289  35.4674284  61.4350554  55.2256226  36.2352000
  60.5128313  54.8267174  35.1028321  52.8701450  46.4190276  27.1921669
  51.9399038  46.3574731  27.4091631  52.9658922  45.8966228  26.3958311
  52.7886999  42.9445088  29.7799911  53.0493817  43.8590422  29.6709071
  53.6104172  42.4769531  29.9296524  54.2611925  44.3582846  36.9498735
  54.9334978  44.1500208  36.3011384  53.4341711  44.1604931  36.5103968
  60.1637497  40.9844786  38.9664396  59.5165412  41.6834736  38.8728873
  60.9338512  41.4180930  39.3340645  63.5716295  51.2493639  42.0414950
  63.4201801  51.0204190  41.1245033  63.5620974  52.2064240  42.0546295
  60.3401631  48.8225551  37.0261216  61.2693691  48.9736711  36.8530183
  59.9192661  48.9109572  36.1709863  59.1389963  52.8476216  34.7959754
  59.0001049  52.4795000  35.6685692  58.3504559  53.3623855  34.6243711
  59.7338115  57.9485312  26.1385290  59.9089871  57.4773355  26.9530913
  59.0470903  58.5751078  26.3666551  60.6895178  52.2257818  32.1848591
  60.3545011  52.1858588  33.0806241  60.1899124  51.5602534  31.7119002
  54.6639422  47.6325448  37.7101173  54.5259220  46.9005687  38.3112712
  55.5744345  47.5434349  37.4285360  63.6254370  49.5713853  22.4585651
  63.0083540  48.8460681  22.3618704  63.1570858  50.3323213  22.1152725
  57.2921723  47.3445408  37.1984852  58.0021341  46.7038600  37.1571471
  57.2491031  47.5958303  38.1211033  56.0050657  44.3310626  39.0180492
  55.4688014  43.8801364  39.6702088  55.4167365  44.4656535  38.2750956
  54.2999200  61.0974675  32.9125150  54.5395798  61.7293199  33.5904169
  53.4568397  60.7462715  33.1990510  55.4152916  43.7899277  21.5806955
  54.5382382  43.6688078  21.2169202  55.8910669  42.9985355  21.3285844
  46.9355056  48.5776437  31.6748463  47.6226096  48.2638167  31.0869478
  46.7803184  49.4817801  31.4015714  51.7389778  43.4666633  36.1033486
  51.6547967  42.8592303  35.3683896  50.9172484  43.9575652  36.1042983
  58.8127062  56.9053797  35.3166654  58.7397233  57.7108769  35.8285959
  58.3704455  57.1045763  34.4914676  58.6016842  56.1425567  28.8269476
  57.8184363  56.6847248  28.9207700  59.3009587  56.6599547  29.2263717
  61.9113492  41.9520197  31.4703681  62.4082191  41.1990159  31.1504752
  61.1400473  41.9884514  30.9046891  61.2725745  56.8040631  37.4724813
  61.9853718  57.4388096  37.4000714  60.7815774  56.9004497  36.6564815
  62.9943272  50.7091884  29.0442105  62.0599551  50.8293347  28.8746809
  63.1719941  49.8064351  28.7802115  58.4948460  44.0937580  31.1975366
  58.1246248  43.5408620  31.8856271  58.9907553  43.4895713  30.6450366
  56.3237659  54.5535075  38.2930384  57.0247119  55.1871558  38.4459778
  55.8532774  54.8949806  37.5326023  64.4492055  52.8953025  26.5778291
  64.7251899  52.7809619  27.4872165  63.5796554  52.4970510  26.5390464
  64.3532486  38.9189790  33.6183040  63.4395566  39.1494017  33.7865247
  64.7825588  39.0028234  34.4697073  61.0846119  57.1439376  30.2211104
  61.2668513  56.3261031  30.6838857  61.9079105  57.3607068  29.7835994
  61.4188284  56.0707561  27.4826153  61.9476051  55.5600015  26.8696315
  61.6816504  55.7550091  28.3471686  60.1726518  47.8499493  42.6048971
  59.4967155  47.7493623  43.2751347  60.9954152  47.6938707  43.0684969
  51.9205377  54.0871430  35.2261487  52.5058814  53.3415118  35.3589391
  51.7230216  54.3975387  36.1098150  54.7744032  57.1222677  30.2423929
  54.1054408  57.6068805  29.7587969  54.6356902  57.3691898  31.1567307
  46.5123032  46.6577030  33.9465930  46.5507131  46.1240621  34.7403048
  46.0063325  46.1312236  33.3276907  53.8913794  41.5041571  37.4428472
  53.9555121  42.3656402  37.0305870  53.8280914  40.8915572  36.7100830
  53.3666067  43.5764703  41.0901506  53.9938105  43.1941781  41.7039031
  52.5093985  43.3578905  41.4557199  63.7660175  53.9827678  42.6955242
  64.3100079  54.5957637  42.2010197  63.1847020  54.5407257  43.2122255
  50.1431609  45.3841132  27.0219861  50.4385050  44.4751811  26.9686915
  49.2419645  45.3628872  26.7000863  53.6725856  43.4597129  33.0047410
  52.9512442  44.0733097  32.8654883  54.4619112  43.9954894  32.9264056
  64.1152597  54.9057416  35.4549820  63.1682932  54.7862768  35.3828146
  64.4635370  54.0179915  35.5376081  56.4752170  40.7951555  39.2788061
  56.9986572  41.0413852  40.0414371  56.2564503  41.6271590  38.8591199
  51.8719451  43.0655230  27.1459186  51.5432157  42.1852609  26.9634292
  52.2258822  43.0102899  28.0335575  61.1199030  54.7010133  31.6554172
  60.9723992  53.7726840  31.8361742  61.9452523  54.7230223  31.1711247
  54.9861274  43.3528200  27.5134664  55.3257347  43.8814121  26.7913272
  55.4333395  43.6908606  28.2893230  57.6804715  41.7365251  36.9637732
  57.3401535  40.9373064  37.3658412  56.9743721  42.0366961  36.3914565
  58.3321187  38.8214563  35.4165055  59.1547256  38.3475041  35.2943945
  58.5759250  39.6005047  35.9163741  56.9729421  41.8502821  25.7127957
  57.6937784  42.2284074  25.2091674  56.3494725  42.5691698  25.8162935
  61.1160544  42.5547970  26.6486289  61.3324159  43.4372608  26.3475117
  60.6354611  42.1634184  25.9191931  55.8559766  45.5133684  33.2257034
  55.7104346  45.8273987  34.1181315  55.3784969  46.1318584  32.6727932
  57.7156148  42.5036232  33.2737923  57.7017717  41.6077325  32.9370221
  58.4328577  42.5106895  33.9076209  59.5682279  42.9373572  35.3191051
  59.3100057  43.8590642  35.3175381  59.0367320  42.5404006  36.0091515
  50.3305428  48.0539028  36.1644695  49.7858896  48.8298836  36.2964969
  51.2084778  48.4009832  36.0063816  57.1193044  41.3850612  28.5425493
  57.2408956  40.4567258  28.7416381  56.8295087  41.3989298  27.6303809
  59.9884235  39.0705522  31.6792213  60.0105932  39.1344855  30.7244193
  60.4052294  38.2310031  31.8732719  51.1171450  47.1808924  39.0574852
  50.3753186  47.3291560  39.6439482  50.7964194  47.4417190  38.1941601
  59.0615112  56.7224902  38.8555242  59.3702239  56.4774049  39.7277941
  59.8590594  56.9271541  38.3674112  59.0835724  58.8762812  31.0860618
  58.6440715  58.3839191  31.7793475  59.8343841  58.3335780  30.8452693
  51.5628063  55.0674353  31.0885246  52.3886083  54.7678125  30.7083890
  51.2122115  54.2981975  31.5375035  56.5309596  54.4200821  33.1582920
  55.9089606  53.7571526  32.8585148  57.2014463  54.4461953  32.4756568
  49.7636668  52.9860679  32.0474180  48.9268577  52.5582854  31.8658181
  49.7360314  53.1793123  32.9844971  56.6034124  42.8982609  42.7515426
  56.6522279  43.7744732  42.3693195  57.1456638  42.3560002  42.1787069
  56.0923103  52.9704745  26.6341380  56.2411224  53.6540209  25.9808053
  56.8989547  52.9509835  27.1490836  58.8333412  43.6513982  39.5061785
  57.9636722  43.9447548  39.2344373  59.0692893  44.2354427  40.2269048
  53.8475736  48.9969922  27.6402449  53.6021778  48.0932252  27.8382659
  54.0171651  48.9987073  26.6981927  61.5372446  39.8693599  37.0227205
  62.0554390  40.6054625  36.6973693  61.1827579  40.1757592  37.8573964
  53.1171384  44.7298280  25.1388611  52.4240629  44.8042635  24.4828647
  52.8723136  43.9658623  25.6610128  61.7885040  36.2893881  32.5428102
  62.0686794  35.6217070  33.1688528  62.5735647  36.4822977  32.0302765
  59.5918509  55.4652875  24.1053128  59.0192476  56.0843062  23.6523600
  60.1651303  56.0152237  24.6393050  63.6808278  41.7967098  36.4759078
  63.0858210  42.0772111  35.7805566  63.3957975  42.2860999  37.2475819
  62.8115769  55.7490025  25.2361710  63.7446442  55.6835587  25.4394586
  62.7238981  56.5846292  24.7776243  59.9765307  46.8013688  21.4469180
  60.9224412  46.6719896  21.5157598  59.5979552  46.0628350  21.9238608
  59.8604000  50.8531434  42.9069837  60.7807009  51.0310033  43.1009884
  59.8253583  49.9087479  42.7549537  58.1608224  44.7263664  21.3824066
  57.2539680  44.4296777  21.4586779  58.4384205  44.4293482  20.5158352
  49.0786165  46.0470028  31.8323112  48.7588949  45.1935336  31.5397486
  48.5319593  46.2618606  32.5881079  52.8566072  48.7632469  35.5492618
  53.0752082  49.6949576  35.5680652  53.2691846  48.4040443  36.3347422
  59.7770290  39.2700554  27.5368307  58.9671019  38.9247639  27.9123553
  60.4654707  38.9608098  28.1255918  61.7060839  38.3478601  29.1592603
  62.2591877  38.7674054  29.8182627  61.9430925  37.4214349  29.2015559
  57.7293938  44.3365674  44.9395367  57.6290665  45.2860031  44.8707458
  57.5115480  44.0083913  44.0671437  56.9307009  41.5850599  21.5236045
  57.7926173  41.9105498  21.7831862  57.1157353  40.7982095  21.0109111
  48.9474425  49.6672939  33.8016234  48.2537896  49.2526892  33.2886188
  49.6947416  49.7093476  33.2049652  63.5343212  39.8584184  30.8692588
  64.0342990  39.9700718  30.0606907  64.1778820  39.5545236  31.5093397
  57.5925208  47.7662813  43.7560429  57.1092289  48.5663173  43.9624318
  57.6786147  47.7770758  42.8027873  50.8611167  49.5991193  31.6782248
  50.8381856  49.6978880  30.7264132  51.1711804  50.4456344  31.9999415
  53.5198545  51.6567348  35.7928863  54.4741799  51.6251290  35.7258794
  53.3211069  51.1957972  36.6079089  54.1097927  50.2268464  38.3599661
  54.9290816  50.7212543  38.3834498  54.3834735  49.3100432  38.3317228
  63.8664524  42.6179216  27.7227616  62.9790379  42.9028867  27.5047811
  64.2818513  42.4572980  26.8754893  51.8748774  57.1986967  32.8099061
  51.7403242  56.4387368  32.2437059  51.4580836  57.9227867  32.3427850
  63.0107737  52.3823891  21.8175636  63.7143587  52.5873893  22.4333292
  62.2870386  52.9500653  22.0824720  63.8405547  48.1333752  27.9377906
  63.7840749  48.5902304  27.0985539  64.3933890  47.3724437  27.7600749
  55.0317900  58.0956284  33.0217503  54.9150284  59.0401717  32.9196194
  54.2110346  57.7929846  33.4103303  64.5740327  49.3238533  25.2330435
  64.5189130  49.1582805  24.2918879  63.9486382  50.0314566  25.3892625
  49.3632842  44.5606598  39.0591858  50.0091705  44.0505552  39.5479083
  49.1549993  45.2975279  39.6335283  61.8886234  51.6287445  44.5583998
  62.7577393  51.8028098  44.1970633  61.4092985  52.4481862  44.4359727
  57.8836452  38.8246642  24.8115754  57.8715122  39.7688482  24.9684025
  58.7759874  38.6416788  24.5175215  56.0572414  58.7484546  36.2373432
  56.9599661  58.7808157  36.5539927  55.8309784  57.8184997  36.2519768
  57.8126016  57.5015533  32.8983510  56.8621647  57.5017394  32.7847883
  58.1158502  56.7548267  32.3819545  61.6988572  35.4189419  29.0661691
  60.9320967  34.8647906  29.2118373  62.1099277  35.4911288  29.9275842
  53.7030333  41.7074215  43.1566872  54.5661794  41.3511020  43.3670196
  53.1295743  41.3688110  43.8442276  34.9824863   4.6967568  15.4922255
  34.9048892   5.6475393  15.5710736  34.3786506   4.3513441  16.1497181
  32.5187514   0.6890916  16.8678473  32.6954142   1.6108880  16.6799457
  33.3144347   0.3749335  17.2972853  33.6418829   2.2069089  22.8688815
  34.1926254   2.0786153  22.0965809  32.8030305   2.5063978  22.5183708
  39.8559392   4.1283927  10.6483518  39.1821091   4.4315624  11.2568475
  40.2425214   4.9313007  10.2988975  36.7665378   1.7462452  18.0445261
  36.7241557   1.9723298  17.1153793  37.6828077   1.5125827  18.1931062
  38.0550607   4.2963599  12.8630597  38.2302363   3.8251643  13.6776220
  37.3683395   4.9229366  13.0911858  32.6211692   7.4452962  19.6370457
  32.8608291   8.0771486  20.3149476  31.7780889   7.0941002  19.9235816
  37.1339554   3.2532085  22.0411961  37.0609726   4.0587056  22.5531266
  36.6916947   3.4524050  21.2159982  36.9229334   2.4903855  15.5514783
  36.1396856   3.0325535  15.6453007  37.6222079   3.0077834  15.9509024
  39.5938238   3.1518919  24.1970120  40.3066210   3.7866384  24.1246021
  39.1028266   3.2482785  23.3810121  34.6450151   0.9013362  25.0175690
  35.3459611   1.5349845  25.1705085  34.1745266   1.2428094  24.2571330
  39.4058611   3.4917663  16.9456411  39.5881006   2.6739319  17.4084163
  40.2291597   3.7085355  16.5081301  39.7400777   2.4185848  14.2071460
  40.2688543   1.9078303  13.5941622  40.0028996   2.1028378  15.0716993
  30.2417869   0.4349717  21.9506793  30.8271306  -0.3106595  22.0834697
  30.0442708   0.7453674  22.8343457  33.0956525   3.4700965  16.9669236
  32.4266900   3.9547092  16.4833276  32.9569394   3.7170185  17.8812614
  37.2361793   5.5044708  23.5651894  37.7880101   5.6676330  24.3300979
  37.5767987   6.0949146  22.8931919  40.3730180   3.4526684  20.5515576
  40.2481320   2.6516423  20.0426522  41.0309272   3.9472877  20.0629546
  37.3827604   3.0703190  25.5800548  37.6914731   2.8252336  26.4523248
  38.1803087   3.2749828  25.0919419  37.4048217   5.2241099  17.8105925
  36.9653207   4.7317478  18.5038782  38.1556333   4.6814067  17.5698000
  29.8840556   1.4152640  17.8130553  30.7098575   1.1156412  17.4329196
  29.5334608   0.6460263  18.2620342  34.8522089   0.7679108  19.8828227
  34.2302098   0.1049813  19.5830454  35.5226956   0.7940240  19.2001874
  28.0849161  -0.6661033  18.7719487  27.2481069  -1.0938859  18.5903488
  28.0572806  -0.4728590  19.7090278  37.9131001   1.8131162  10.8298434
  37.3404968   2.4321349  10.3768906  38.4863795   2.3630524  11.3638356
  30.1961266   3.5465255  19.5344367  30.0615734   2.7865655  18.9682365
  29.7793329   4.2706154  19.0673156  33.3530392   4.4434572  19.7462810
  33.2362776   5.3880004  19.6441500  32.5322838   4.1408133  20.1348609
  34.3784906   5.0962833  22.9618738  35.2812153   5.1286444  23.2785233
  34.1522276   4.1663284  22.9765074  36.1338508   3.8493820  19.6228817
  35.1834139   3.8495682  19.5093189  36.4370995   3.1026555  19.1064852
  51.8691202   9.6854358  20.6874579  52.5069612   9.5661106  19.9837920
  51.7512045  10.6335202  20.7462532  48.6780908   9.6381787  20.6236104
  48.3399420   9.5222851  19.7356639  49.5470676   9.2372952  20.6037110
  44.5367724  11.4917263  16.6132995  43.9732589  11.4007200  15.8449283
  44.4220119  10.6717167  17.0935488  49.1600691  10.7916638  26.5822310
  49.1489332  10.3969437  25.7102813  49.3221331  10.0582711  27.1756081
  42.0832156  12.9868455  19.4517216  42.8753448  12.6459279  19.0363515
  42.3228806  13.0963430  20.3719369  50.1167283  15.1588231  11.9247460
  49.4655262  15.7442311  11.5381474  50.9111645  15.6894426  11.9842497
  44.0422910  12.2477368  12.3234594  44.8153786  11.7006355  12.1847470
  44.3948309  13.1121617  12.5349056  45.8807952  13.5753750  25.5301494
  45.5897818  14.4799381  25.4148160  46.5164937  13.6170278  26.2445563
  46.8064159  10.9530599  22.1202853  47.4027731  10.7286621  21.4059816
  46.8639131  10.2115344  22.7228301  46.3789188   8.4070034   9.9553044
  46.6314708   7.8851555   9.1936507  45.4413747   8.2436179  10.0579728
  51.4232470   7.4105812  17.7627787  52.2095560   6.9925235  17.4118204
  51.6871175   8.3151904  17.9309436  51.5942548  12.8478663  12.4616444
  50.9588381  12.9213289  13.1737349  51.2639954  13.4372261  11.7835524
  46.0985476  10.3098140  12.1577419  45.9821734   9.6343043  12.8258504
  46.2087736   9.8230514  11.3409572  48.4417017   9.7708287  15.8624108
  48.0775224   9.2438908  16.5737030  49.2984133   9.3806756  15.6890594
  48.0822504   4.7998187  10.8585457  48.2496907   5.6678423  11.2255928
  47.8919673   4.9625468   9.9346746  50.8397837  13.2615166  22.5251287
  50.5398560  14.1640204  22.4167095  50.4948897  12.9947349  23.3772440
  44.2910319   9.7128962  18.5587992  43.3660815   9.5805177  18.7665684
  44.5394732  10.4923182  19.0557934  48.0611725   7.2555844  11.8432124
  47.9411350   7.7012895  12.6817604  47.3664313   7.6041162  11.2845662
  41.6519130   9.3562236  19.3931781  41.7811511   9.6096715  20.3071193
  40.9716581   9.9489944  19.0736436  45.8218617  20.0259486  15.4922255
  45.7442647  20.9767311  15.5710736  45.2180261  19.6805358  16.1497181
  48.3135847   7.1987351  28.1483622  47.5369181   7.7581271  28.1386487
  48.9526410   7.6844134  28.6698492  53.7596791   7.7277317  12.6712458
  54.6714647   7.9604704  12.4960155  53.2506438   8.3114362  12.1087536
  46.5682219  10.0072805  27.7101589  47.3096904  10.5457849  27.4336413
  45.8619205  10.6339093  27.8673141  52.0437559  12.1501945  26.3073750
  52.4520915  11.7084356  25.5628383  51.3214820  11.5754573  26.5607943
  48.3968629   7.0874552  23.6807307  49.2429824   7.5113965  23.8241956
  48.3367267   6.4308176  24.3745870  52.3666374  12.7103136  20.0626039
  51.7375236  12.8748850  19.3602107  51.9792036  13.1244745  20.8337003
  56.2455605  13.6457574  17.4170403  55.5606644  14.0256475  16.8667436
  56.3299455  14.2552900  18.1502351  53.5006537  11.2917533  24.0165747
  53.7123432  11.9349293  23.3400128  53.4536285  10.4579849  23.5487677
  47.9194335  12.4477544  17.3276124  48.3832681  12.7265247  16.5380747
  47.6551133  11.5460988  17.1449215  44.8118416  11.9949025  20.2655888
  45.3819774  12.4236294  19.6273372  45.4026528  11.7131610  20.9640073
  46.8563221   8.5700696  14.1365690  47.5587265   9.0221740  14.6039616
  46.5243850   7.9284515  14.7645583  45.3043583   7.1612453  28.5116899
  44.6742244   7.8428734  28.7452296  45.1979671   7.0495534  27.5670037
  40.5988555   6.8284249  19.4382823  39.8087609   7.0841777  18.9622934
  41.0899803   7.6432587  19.5434864  54.6152365  14.1689488  22.1888104
  55.4369809  13.7669675  21.9070786  54.6114768  14.0657722  23.1404220
  42.5503301   7.1928828  16.3966300  41.7534464   7.3047522  16.9149795
  42.3228893   7.5315480  15.5307190  48.3808968  13.7173531  24.3448814
  48.4453401  14.1793939  25.1806986  47.6719892  13.0870896  24.4731124
  38.8826258   7.0814739  21.8697814  39.1334297   7.9661749  22.1355390
  39.4185807   6.9019341  21.0972906  62.7058358  10.5128237  18.5373075
  61.9522066   9.9435635  18.3817080  62.8405899  10.4790901  19.4843710
  48.0956986  15.3841639  14.2127795  47.9602661  16.2293175  14.6412643
  48.6366799  15.5860917  13.4493729  41.5486383  12.9017077  14.7855720
  42.0610904  13.6960327  14.9361285  42.2009096  12.2043367  14.7189321
  43.3581268  16.0182833  16.8678473  43.5347896  16.9400798  16.6799457
  44.1538102  15.7041252  17.2972853  42.6433625   8.0647465  26.7440636
  42.5287140   7.1632722  27.0447735  41.7878142   8.3111162  26.3925453
  49.7225462  16.0065205  28.3428137  49.2789317  15.2201584  28.0249041
  50.3842676  16.1944356  27.6772028  44.4812584  17.5361007  22.8688815
  45.0320009  17.4078070  22.0965809  43.6424060  17.8355896  22.5183708
  51.8206701  16.2868005  26.3709538  51.8025176  17.1076886  25.8789807
  52.7426621  16.1622081  26.5959679  48.2779755  13.8012135  27.2133046
  48.8108091  13.0400423  26.9832354  47.7493836  13.5085787  27.9557201
  39.5135300  11.2305731  15.5615290  40.3510522  11.6402740  15.3448998
  39.6913568  10.2905173  15.5315484  51.4099732   8.8980812  11.2499123
  50.8946356   9.6685416  11.4887511  51.1377041   8.2245948  11.8732185
  56.3834006  11.6513167  13.1852297  55.6063449  11.3124326  12.7407459
  57.0625487  11.6565790  12.5107262  51.1986036   6.7707904  13.0758904
  50.8936171   7.0854053  13.9269048  52.1516478   6.8489324  13.1186237
  49.6432467  12.9298127  14.7251858  49.1153829  12.1950887  14.4125096
  49.1419970  13.7072804  14.4791827  54.6225313  11.1247148  19.8418905
  53.9648988  11.8146409  19.9299033  55.4265713  11.5143580  20.1852891
  44.3751195   3.5917794  17.0858470  44.9494947   3.3692975  16.3531663
  44.9622177   3.6606488  17.8387071  53.4330772   9.4791520  17.8922847
  53.9462654  10.1121512  18.3944556  54.0831996   8.8792716  17.5266207
  44.7020782   5.6222255  11.1054355  43.8658094   5.9596941  11.4263630
  44.5625552   5.4871234  10.1681492  47.7885068  10.7478338   7.7286831
  46.8812129  10.5167591   7.9277980  48.2856100   9.9515957   7.9160813
  50.6953146  19.4575845  10.6483518  50.0214845  19.7607541  11.2568475
  51.0818968  20.2604925  10.2988975  49.9111603   6.9540976  20.1381187
  48.9934164   7.1755923  19.9802875  50.3271747   7.0287286  19.2792894
  50.6946651   8.3532392  15.2683867  51.4418470   8.8653789  14.9590989
  50.9638240   8.0316444  16.1288261  48.9673301  10.8490932  12.2510822
  48.0584520  10.5649965  12.3483291  48.9968385  11.2690011  11.3914128
  54.1992568  14.4597522  16.0201989  53.7454896  13.6188432  16.0767180
  53.5686535  15.0958920  16.3576769  52.6425508  16.2974019  16.9551807
  52.9348482  16.8579076  16.2364173  53.1524128  16.5902580  17.7104966
  39.5361471   8.5696447  16.2326024  39.3385871   7.9765807  15.5077090
  38.9808135   8.2648657  16.9501963  47.5158195   8.4619553  18.3520617
  47.5706805   7.5093389  18.2763094  46.7049397   8.6178992  18.8361915
  48.6649389  12.3899676   9.5898900  48.2268819  11.6735535   9.1304538
  49.4059830  12.6175791   9.0283992  45.4550555   7.0796613  16.1110996
  44.6418420   7.3790783  16.5176188  45.9509549   6.6852302  16.8285478
  47.6059133  17.0754370  18.0445261  47.5635312  17.3015216  17.1153793
  48.5221832  16.8417744  18.1931062  51.0524767   7.5438437  24.9425890
  51.4074154   7.7709910  25.8020355  51.6996898   7.8756814  24.3203145
  56.7822504  10.6656873  15.6475219  56.6440402  10.8558469  14.7196408
  56.4258722  11.4276256  16.1043270  44.9464630   4.6514968  21.7272231
  45.5864009   4.5103727  21.0295194  44.1142160   4.3649482  21.3510833
  56.8091883  12.7333400  20.6586490  57.2428390  12.6408689  21.5069544
  57.5223464  12.7090901  20.0206506  45.7224934  13.9517399  17.8407223
  46.5165532  13.4567719  17.6389798  45.0116626  13.4235262  17.4774929
  50.5419778  16.3335494  22.1919591  50.5956800  16.9026431  22.9597307
  49.6734559  16.5037379  21.8273628  42.0307697   8.0960480  13.9166976
  41.1005285   8.0344936  14.1336938  42.1265169   7.5736433  13.1203617
  41.9493246   4.6215293  16.5045218  42.2100063   5.5360627  16.3954378
  42.7710418   4.1539736  16.6541830  43.4218171   6.0353050  23.6744042
  44.0941225   5.8270413  23.0256691  42.5947958   5.8375136  23.2349274
  57.6707433  12.7757101  23.1919376  57.8643323  13.6802911  23.4378651
  57.5708051  12.3164520  24.0257961  52.7322541  12.9263844  28.7660256
  52.5808048  12.6974395  27.8490340  52.7227221  13.8834445  28.7791601
  49.5007878  10.4995756  23.7506523  50.4299938  10.6506916  23.5775490
  49.0798908  10.5879777  22.8955169  48.2996210  14.5246421  21.5205060
  48.1607295  14.1565205  22.3930998  47.5110806  15.0394060  21.3489018
  48.8944362  19.6255517  12.8630597  49.0696117  19.1543560  13.6776220
  48.2077150  20.2521283  13.0911858  49.8501425  13.9028023  18.9093898
  49.5151257  13.8628793  19.8051548  49.3505370  13.2372739  18.4364308
  43.8245669   9.3095653  24.4346479  43.6865467   8.5775892  25.0358018
  44.7350592   9.2204554  24.1530667  52.7860616  11.2484058   9.1830958
  52.1689787  10.5230886   9.0864010  52.3177105  12.0093418   8.8398032
  46.4527969   9.0215613  23.9230159  47.1627588   8.3808805  23.8816777
  46.4097278   9.2728508  24.8456340  54.4414748  15.9582966  26.8436738
  54.3827294  15.2742186  26.1767321  54.8434266  16.7001956  26.3917364
  45.1656903   6.0080831  25.7425798  44.6294260   5.5571569  26.3947395
  44.5773612   6.1426739  24.9996263  43.4605447  22.7744880  19.6370457
  43.7002045  23.4063404  20.3149476  42.6174643  22.4232920  19.9235816
  44.5759162   5.4669482   8.3052262  43.6988629   5.3458283   7.9414509
  45.0516915   4.6755560   8.0531151  54.4432155  13.9222550  25.0750718
  53.5558934  13.5848472  25.1977117  55.0130706  13.1905581  25.3119483
  36.0961302  10.2546642  18.3993769  36.7832342   9.9408372  17.8114784
  35.9409431  11.1588006  18.1261021  40.8996025   5.1436838  22.8278793
  40.8154213   4.5362508  22.0929203  40.0778731   5.6345857  22.8288289
  47.9733309  18.5824002  22.0411961  47.9003480  19.3878974  22.5531266
  47.5310702  18.7815968  21.2159982  47.7623088  17.8195772  15.5514783
  46.9790610  18.3617453  15.6453007  48.4615834  18.3369752  15.9509024
  58.9249496   9.3330767  19.8367279  58.9139372  10.2155483  19.4661213
  58.0566875   8.9802318  19.6421816  50.4331992  18.4810836  24.1970120
  51.1459964  19.1158301  24.1246021  49.9422021  18.5774702  23.3810121
  52.1549519  12.3862089  15.7687411  51.2205798  12.5063552  15.5992116
  52.3326188  11.4834556  15.5047421  47.6554707   5.7707785  17.9220673
  47.2852495   5.2178825  18.6101578  48.1513800   5.1665918  17.3695673
  55.5422071   8.2279408  16.3037445  56.0082523   9.0607400  16.2297748
  55.9929571   7.7624390  17.0082704  45.4843906  16.2305280  25.0175690
  46.1853365  16.8641763  25.1705085  45.0139021  16.5720011  24.2571330
  53.6098302  14.5723230  13.3023598  53.8858146  14.4579824  14.2117472
  52.7402800  14.1740714  13.2635771  53.2845192   8.7849887  22.8428241
  52.6316642   9.0325795  22.1880694  53.6625572   7.9714025  22.5090718
  50.2452366  18.8209580  16.9456411  50.4274760  18.0031236  17.4084163
  51.0685352  19.0377273  16.5081301  50.5794531  17.7477766  14.2071460
  51.1082298  17.2370220  13.5941622  50.8422751  17.4320296  15.0716993
  49.3332765   9.5269698  29.3294278  48.6573402   9.4263828  29.9996653
  50.1560399   9.3708912  29.7930275  41.0811624  15.7641635  21.9506793
  41.6665061  15.0185323  22.0834697  40.8836462  16.0745592  22.8343457
  43.9350279  18.7992882  16.9669236  43.2660654  19.2839010  16.4833276
  43.7963149  19.0462103  17.8812614  35.6729279   8.3347235  20.6711236
  35.7113378   7.8010826  21.4648354  35.1669571   7.8082441  20.0522213
  48.0755548  20.8336626  23.5651894  48.6273856  20.9968247  24.3300979
  48.4161741  21.4241064  22.8931919  43.0520041   3.1811776  24.1673779
  43.1161367   4.0426607  23.7551176  42.9887161   2.5685777  23.4346137
  42.5272313   5.2534908  27.8146813  43.1544352   4.8711985  28.4284337
  41.6700232   5.0349110  28.1802505  52.9266422  15.6597883  29.4200548
  53.4706326  16.2727842  28.9255503  52.3453267  16.2177462  29.9367561
  39.3037856   7.0611337  13.7465168  39.5991297   6.1522016  13.6932221
  38.4025892   7.0399077  13.4246170  51.2123935  18.7818601  20.5515576
  51.0875074  17.9808341  20.0426522  51.8703026  19.2764795  20.0629546
  42.8332103   5.1367334  19.7292716  42.1118689   5.7503302  19.5900190
  43.6225359   5.6725099  19.6509362  53.2758843  16.5827621  22.1795126
  52.3289179  16.4632973  22.1073453  53.6241616  15.6950119  22.2621388
  41.0325698   4.7425435  13.8704493  40.7038404   3.8622814  13.6879599
  41.3865068   4.6873104  14.7580882  50.2805277  16.3780338  18.3799478
  50.1330239  15.4497045  18.5607048  51.1058770  16.4000428  17.8956554
  44.1467521   5.0298405  14.2379971  44.4863593   5.5584326  13.5158579
  44.5939641   5.3678811  15.0138537  53.8839398  17.2008896  19.4664351
  54.8085946  16.9951758  19.3288802  53.7154702  16.9525298  20.3753693
  46.1335668   3.5273026  12.4373263  46.8544031   3.9054279  11.9336980
  45.5100972   4.2461903  12.5408241  45.0166012   7.1903889  19.9502340
  44.8710593   7.5044192  20.8426622  44.5391216   7.8088789  19.3973239
  48.7288526   4.6143777  22.0436357  48.4706304   5.5360847  22.0420688
  48.1973566   4.2174211  22.7336821  53.6734715  17.7194564  14.8226443
  53.8471592  17.1540986  14.0700295  54.1663606  18.5195459  14.6405933
  39.4911674   9.7309233  22.8890001  38.9465143  10.5069041  23.0210276
  40.3691024  10.0780037  22.7309123  59.5274106  10.4830987  16.4416742
  59.9705252   9.7338312  16.0435866  58.6500616  10.4741123  16.0590474
  54.6609887  17.0361328  11.9223341  55.3560792  17.6568021  12.1410656
  55.0033037  16.1856679  12.1975719  40.2777696   8.8579129  25.7820158
  39.5359432   9.0061765  26.3684789  39.9570441   9.1187395  24.9186908
  56.5601310  14.4861034  13.4510672  57.0852634  14.8248307  12.7259992
  56.4723663  13.5508049  13.2673806  48.2221359  18.3995107  25.5800548
  48.5308485  18.1544254  26.4523248  49.0196841  18.6041746  25.0919419
  48.2441971  20.5533017  17.8105925  47.8046961  20.0609396  18.5038782
  48.9950088  20.0105985  17.5698000  40.7234310  16.7444558  17.8130553
  41.5492330  16.4448330  17.4329196  40.3728362  15.9752180  18.2620342
  45.6915843  16.0971026  19.8828227  45.0695852  15.4341731  19.5830454
  46.3620710  16.1232158  19.2001874  38.9242915  14.6630884  18.7719487
  38.0874823  14.2353059  18.5903488  38.8966560  14.8563328  19.7090278
  45.7640371   4.5752814  29.4760733  45.8128526   5.4514937  29.0938502
  46.3062885   4.0330207  28.9032376  56.2495216  15.1193937  28.7561870
  55.4590760  15.1018076  28.2166369  56.0128571  15.6582231  29.5110906
  56.3693091  11.9686404  26.0694598  56.4191096  11.8036411  27.0110121
  56.2607015  11.1013663  25.6792479  45.2529350  14.6474949  13.3586687
  45.4017470  15.3310414  12.7053360  46.0595794  14.6280040  13.8736143
  53.6596854   7.9517332  27.3853905  54.5606717   7.8123797  27.0937903
  53.7344828   8.1171787  28.3252082  47.9939659   5.3284187  26.2307091
  47.1242969   5.6217753  25.9589680  48.2299139   5.9124632  26.9514355
  57.8711288  14.3883345  26.3136620  57.5796097  14.7513326  27.1500081
  57.2583419  13.6750354  26.1349952  59.0706971  11.9536225  18.8339190
  59.9053862  12.3926029  18.9976750  59.2066099  11.4774878  18.0147436
  56.1198476   9.5115960  24.7816678  56.5952598   9.7043606  23.9735529
  55.1964042   9.5675146  24.5360061  43.0081983  10.6740127  14.3647756
  42.7628025   9.7702457  14.5627966  43.1777898  10.6757278  13.4227234
  42.2777631   6.4068485  11.8633917  41.5846876   6.4812840  11.2073953
  42.0329382   5.6428828  12.3855434  48.7524756  17.1423080  10.8298434
  48.1798723  17.7613267  10.3768906  49.3257549  17.6922442  11.3638356
  51.9722015  17.4260230  11.9607017  52.9052689  17.3605792  12.1639892
  51.8845228  18.2616497  11.5021549  54.6010032  16.7426100   8.9210964
  54.5223664  16.4085964   9.8146722  55.4219699  17.2347868   8.9202437
  57.2988223   9.6087840  22.1287283  57.2664543   8.6703840  22.3146967
  57.9088847   9.6871876  21.3953108  49.1371554   8.4783893   8.1714487
  50.0830659   8.3490101   8.2402905  48.7585799   7.7398555   8.6483915
  63.1164773  10.6703847  21.2693320  63.8468162  10.4089135  21.8301023
  62.5071719   9.9332568  21.3095388  61.1980070   8.8111709  21.8667771
  60.4713234   8.6767674  21.2584263  60.7827357   9.1188538  22.6724489
  49.0210247  12.5301639  29.6315144  49.9413256  12.7080238  29.8255190
  48.9859830  11.5857684  29.4794843  38.2392412   7.7240232  18.5568419
  37.9195196   6.8705541  18.2642793  37.6925840   7.9388811  19.3126386
  42.0172319  10.4402673  22.2737925  42.2358329  11.3719781  22.2925959
  42.4298093  10.0810648  23.0592729  46.8900185   6.0135879  31.6640674
  46.7896911   6.9630236  31.5952765  46.6721727   5.6854118  30.7916744
  38.1080672  11.3443144  20.5261540  37.4144143  10.9297097  20.0131495
  38.8553663  11.3863680  19.9294959  46.7531455   9.4433018  30.4805736
  46.2698536  10.2433378  30.6869625  46.8392394   9.4540963  29.5273180
  40.0217414  11.2761398  18.4027555  39.9988102  11.3749085  17.4509438
  40.3318051  12.1226549  18.7244721  42.6804792  13.3337553  22.5174169
  43.6348046  13.3021495  22.4504101  42.4817316  12.8728176  23.3324395
  43.2704174  11.9038669  25.0844967  44.0897063  12.3982747  25.1079804
  43.5440982  10.9870637  25.0562535  41.0355021  18.8757172  19.5344367
  40.9009489  18.1157573  18.9682365  40.6187083  19.5998072  19.0673156
  53.0011794   9.8103957  14.6623213  52.9446996  10.2672508  13.8230845
  53.5540137   9.0494642  14.4846056  44.1924147  19.7726489  19.7462810
  44.0756531  20.7171922  19.6441500  43.3716593  19.4700051  20.1348609
  54.0800681  14.4976625  10.5919403  54.9146285  14.0657823  10.4096877
  53.9185024  14.3258639  11.5196297  53.7346573  11.0008738  11.9575742
  53.6795377  10.8353010  11.0164186  53.1092629  11.7084771  12.1137932
  38.5239088   6.2376803  25.7837164  39.1697952   5.7275757  26.2724389
  38.3156240   6.9745484  26.3580589  51.0492481  13.3057650  31.2829305
  51.9183640  13.4798302  30.9215940  50.5699232  14.1252067  31.1605034
  45.2178661  20.4254751  22.9618738  46.1205908  20.4578361  23.2785233
  44.9916031  19.4955202  22.9765074  46.9732263  19.1785738  19.6228817
  46.0227894  19.1787599  19.5093189  47.2764749  18.4318472  19.1064852
  42.8636579   3.3844420  29.8812178  43.7268041   3.0281225  30.0915503
  42.2901990   3.0458315  30.5687583  62.7084956  25.0146276  20.6874579
  63.3463366  24.8953023  19.9837920  62.5905799  25.9627120  20.7462532
  59.5174663  24.9673704  20.6236104  59.1793174  24.8514769  19.7356639
  60.3864431  24.5664869  20.6037110  55.3761478  26.8209181  16.6132995
  54.8126343  26.7299118  15.8449283  55.2613873  26.0009085  17.0935488
  59.9994446  26.1208556  26.5822310  59.9883086  25.7261354  25.7102813
  60.1615085  25.3874629  27.1756081  52.9225910  28.3160372  19.4517216
  53.7147202  27.9751197  19.0363515  53.1622560  28.4255347  20.3719369
  60.9561037  30.4880148  11.9247460  60.3049017  31.0734229  11.5381474
  61.7505400  31.0186343  11.9842497  54.8816664  27.5769285  12.3234594
  55.6547540  27.0298273  12.1847470  55.2342063  28.4413535  12.5349056
  56.7201707  28.9045668  25.5301494  56.4291573  29.8091299  25.4148160
  57.3558691  28.9462195  26.2445563  57.6457914  26.2822516  22.1202853
  58.2421486  26.0578539  21.4059816  57.7032885  25.5407262  22.7228301
  57.2182942  23.7361952   9.9553044  57.4708463  23.2143473   9.1936507
  56.2807501  23.5728097  10.0579728  62.2626225  22.7397730  17.7627787
  63.0489314  22.3217153  17.4118204  62.5264929  23.6443822  17.9309436
  62.4336302  28.1770580  12.4616444  61.7982135  28.2505207  13.1737349
  62.1033709  28.7664179  11.7835524  56.9379231  25.6390058  12.1577419
  56.8215489  24.9634961  12.8258504  57.0481491  25.1522431  11.3409572
  59.2810772  25.1000205  15.8624108  58.9168979  24.5730826  16.5737030
  60.1377888  24.7098674  15.6890594  58.9216259  20.1290104  10.8585457
  59.0890661  20.9970341  11.2255928  58.7313428  20.2917386   9.9346746
  61.6791592  28.5907083  22.5251287  61.3792315  29.4932122  22.4167095
  61.3342651  28.3239266  23.3772440  55.1304073  25.0420880  18.5587992
  54.2054570  24.9097094  18.7665684  55.3788487  25.8215099  19.0557934
  58.9005480  22.5847762  11.8432124  58.7805105  23.0304813  12.6817604
  58.2058068  22.9333080  11.2845662  52.4912884  24.6854154  19.3931781
  52.6205266  24.9388633  20.3071193  51.8110336  25.2781862  19.0736436
  56.6612372  35.3551404  15.4922255  56.5836401  36.3059229  15.5710736
  56.0574015  35.0097276  16.1497181  59.1529601  22.5279269  28.1483622
  58.3762935  23.0873189  28.1386487  59.7920164  23.0136052  28.6698492
  57.4075974  25.3364722  27.7101589  58.1490658  25.8749766  27.4336413
  56.7012959  25.9631011  27.8673141  62.8831313  27.4793863  26.3073750
  63.2914669  27.0376273  25.5628383  62.1608575  26.9046490  26.5607943
  59.2362383  22.4166470  23.6807307  60.0823579  22.8405883  23.8241956
  59.1761021  21.7600094  24.3745870  63.2060128  28.0395053  20.0626039
  62.5768990  28.2040768  19.3602107  62.8185790  28.4536663  20.8337003
  62.3861829  20.0770838  25.3388481  62.1422761  20.8312898  24.8022757
  62.6621759  20.4556186  26.1735728  64.3400292  26.6209450  24.0165747
  64.5517187  27.2641210  23.3400128  64.2930040  25.7871767  23.5487677
  61.9426520  19.2327271  20.9202319  61.0810999  19.5308525  21.2119056
  61.9688955  19.4497670  19.9883351  58.7588090  27.7769462  17.3276124
  59.2226435  28.0557165  16.5380747  58.4944888  26.8752906  17.1449215
  55.6512171  27.3240943  20.2655888  56.2213528  27.7528211  19.6273372
  56.2420283  27.0423528  20.9640073  57.6956976  23.8992614  14.1365690
  58.3981019  24.3513658  14.6039616  57.3637604  23.2576433  14.7645583
  56.1437337  22.4904371  28.5116899  55.5135998  23.1720651  28.7452296
  56.0373425  22.3787452  27.5670037  51.4382310  22.1576167  19.4382823
  50.6481364  22.4133695  18.9622934  51.9293557  22.9724504  19.5434864
  53.3897055  22.5220746  16.3966300  52.5928219  22.6339440  16.9149795
  53.1622647  22.8607398  15.5307190  59.2202723  29.0465449  24.3448814
  59.2847155  29.5085856  25.1806986  58.5113647  28.4162814  24.4731124
  49.7220013  22.4106657  21.8697814  49.9728051  23.2953667  22.1355390
  50.2579561  22.2311259  21.0972906  58.9350741  30.7133557  14.2127795
  58.7996415  31.5585092  14.6412643  59.4760553  30.9152834  13.4493729
  55.4218080  16.7925136  30.8742150  55.0285026  16.2391335  31.5489794
  56.2384221  17.1035715  31.2648667  52.3880138  28.2308995  14.7855720
  52.9004659  29.0252245  14.9361285  53.0402851  27.5335285  14.7189321
  54.1975023  31.3474751  16.8678473  54.3741651  32.2692716  16.6799457
  54.9931856  31.0333170  17.2972853  58.3386041  18.2083015  28.4662407
  59.0795755  18.8090169  28.3866869  58.5703964  17.4660653  27.9080449
  53.4827379  23.3939383  26.7440636  53.3680894  22.4924640  27.0447735
  52.6271897  23.6403080  26.3925453  60.5619217  31.3357123  28.3428137
  60.1183071  30.5493502  28.0249041  61.2236431  31.5236274  27.6772028
  55.3206338  32.8652925  22.8688815  55.8713763  32.7369988  22.0965809
  54.4817814  33.1647814  22.5183708  62.6600455  31.6159923  26.3709538
  62.6418930  32.4368804  25.8789807  63.5820375  31.4913998  26.5959679
  59.1173509  29.1304052  27.2133046  59.6501846  28.3692341  26.9832354
  58.5887590  28.8377704  27.9557201  62.2843204  14.2364118  22.7426688
  61.9407474  15.1265760  22.6665799  62.6522167  14.0465776  21.8796273
  50.3529055  26.5597649  15.5615290  51.1904277  26.9694657  15.3448998
  50.5307322  25.6197091  15.5315484  62.2493487  24.2272730  11.2499123
  61.7340110  24.9977334  11.4887511  61.9770795  23.5537866  11.8732185
  59.8340598  19.0722430  16.3084362  58.9782194  18.6829281  16.1290000
  60.2467550  19.1514391  15.4484147  61.3639745  16.6068774  20.7075921
  60.8604540  16.5698909  19.8943727  61.6570351  17.5161516  20.7672578
  57.6082630  16.6907503  19.7142103  58.4735627  16.4950312  19.3547993
  57.6760139  16.4617855  20.6411460  62.0379790  22.0999822  13.0758904
  61.7329926  22.4145971  13.9269048  62.9910232  22.1781242  13.1186237
  60.4826222  28.2590045  14.7251858  59.9547583  27.5242805  14.4125096
  59.9813725  29.0364721  14.4791827  55.2144949  18.9209711  17.0858470
  55.7888701  18.6984893  16.3531663  55.8015932  18.9898406  17.8387071
  64.2724527  24.8083438  17.8922847  64.7856408  25.4413430  18.3944556
  64.9225751  24.2084634  17.5266207  55.5414537  20.9514172  11.1054355
  54.7051849  21.2888859  11.4263630  55.4019306  20.8163152  10.1681492
  57.5167617  15.7950960  15.8133539  56.8632030  15.4799977  15.1890154
  57.4748091  15.1726701  16.5393362  58.6278822  26.0770255   7.7286831
  57.7205884  25.8459509   7.9277980  59.1249854  25.2807874   7.9160813
  61.5346901  34.7867762  10.6483518  60.8608600  35.0899459  11.2568475
  61.9212723  35.5896843  10.2988975  60.7505358  22.2832894  20.1381187
  59.8327919  22.5047841  19.9802875  61.1665501  22.3579204  19.2792894
  61.5340405  23.6824309  15.2683867  62.2812224  24.1945707  14.9590989
  61.8031995  23.3608362  16.1288261  59.8067055  26.1782850  12.2510822
  58.8978275  25.8941883  12.3483291  59.8362139  26.5981929  11.3914128
  63.9819242  20.7181426  17.2502657  63.2441999  20.2058812  17.5812899
  64.2346016  20.2781807  16.4385933  63.4819262  31.6265936  16.9551807
  63.7742237  32.1870993  16.2364173  63.9917883  31.9194497  17.7104966
  64.0830870  13.4957678  17.8444426  64.3889747  12.6355041  17.5570341
  64.8083475  14.0875298  17.6443420  50.3755226  23.8988364  16.2326024
  50.1779626  23.3057725  15.5077090  49.8201890  23.5940574  16.9501963
  58.3551950  23.7911471  18.3520617  58.4100559  22.8385307  18.2763094
  57.5443152  23.9470910  18.8361915  59.5043143  27.7191594   9.5898900
  59.0662573  27.0027453   9.1304538  60.2453584  27.9467709   9.0283992
  56.2944309  22.4088530  16.1110996  55.4812175  22.7082701  16.5176188
  56.7903304  22.0144219  16.8285478  58.4452887  32.4046287  18.0445261
  58.4029066  32.6307134  17.1153793  59.3615586  32.1709662  18.1931062
  61.8918521  22.8730355  24.9425890  62.2467909  23.1001828  25.8020355
  62.5390652  23.2048732  24.3203145  55.7858384  19.9806886  21.7272231
  56.4257764  19.8395645  21.0295194  54.9535915  19.6941399  21.3510833
  56.5618688  29.2809316  17.8407223  57.3559287  28.7859637  17.6389798
  55.8510380  28.7527179  17.4774929  61.3813533  31.6627412  22.1919591
  61.4350555  32.2318348  22.9597307  60.5128314  31.8329297  21.8273628
  52.8701452  23.4252398  13.9166976  51.9399040  23.3636854  14.1336938
  52.9658924  22.9028351  13.1203617  52.7887001  19.9507211  16.5045218
  53.0493818  20.8652544  16.3954378  53.6104173  19.4831653  16.6541830
  54.2611926  21.3644968  23.6744042  54.9334979  21.1562330  23.0256691
  53.4341712  21.1667054  23.2349274  60.1637498  17.9906909  25.6909703
  59.5165413  18.6896859  25.5974179  60.9338513  18.4243053  26.0585951
  63.5716296  28.2555761  28.7660256  63.4201802  28.0266313  27.8490340
  63.5620975  29.2126363  28.7791601  60.3401632  25.8287674  23.7506523
  61.2693692  25.9798834  23.5775490  59.9192662  25.9171695  22.8955169
  59.1389964  29.8538338  21.5205060  59.0001050  29.4857123  22.3930998
  58.3504560  30.3685978  21.3489018  59.7338116  34.9547435  12.8630597
  59.9089872  34.4835478  13.6776220  59.0470904  35.5813201  13.0911858
  60.6895179  29.2319941  18.9093898  60.3545012  29.1920711  19.8051548
  60.1899125  28.5664657  18.4364308  54.6639423  24.6387571  24.4346479
  54.5259221  23.9067810  25.0358018  55.5744347  24.5496471  24.1530667
  63.6254371  26.5775975   9.1830958  63.0083542  25.8522804   9.0864010
  63.1570859  27.3385336   8.8398032  57.2921724  24.3507530  23.9230159
  58.0021342  23.7100723  23.8816777  57.2491032  24.6020425  24.8456340
  56.0050658  21.3372748  25.7425798  55.4688015  20.8863487  26.3947395
  55.4167366  21.4718657  24.9996263  54.2999201  38.1036798  19.6370457
  54.5395800  38.7355322  20.3149476  53.4568398  37.7524838  19.9235816
  55.4152917  20.7961400   8.3052262  54.5382383  20.6750200   7.9414509
  55.8910670  20.0047478   8.0531151  46.9355057  25.5838559  18.3993769
  47.6226097  25.2700289  17.8114784  46.7803186  26.4879924  18.1261021
  51.7389779  20.4728756  22.8278793  51.6547968  19.8654426  22.0929203
  50.9172485  20.9637774  22.8288289  58.8127063  33.9115920  22.0411961
  58.7397235  34.7170892  22.5531266  58.3704456  34.1107886  21.2159982
  58.6016843  33.1487690  15.5514783  57.8184365  33.6909370  15.6453007
  59.3009588  33.6661670  15.9509024  61.9113493  18.9582320  18.1948988
  62.4082192  18.2052282  17.8750058  61.1400474  18.9946636  17.6292197
  61.2725747  33.8102754  24.1970120  61.9853719  34.4450219  24.1246021
  60.7815775  33.9066620  23.3810121  62.9943274  27.7154007  15.7687411
  62.0599552  27.8355469  15.5992116  63.1719942  26.8126474  15.5047421
  58.4948462  21.0999703  17.9220673  58.1246249  20.5470743  18.6101578
  58.9907554  20.4957836  17.3695673  56.3237660  31.5597198  25.0175690
  57.0247120  32.1933680  25.1705085  55.8532775  31.9011929  24.2571330
  64.4492056  29.9015147  13.3023598  64.7251900  29.7871742  14.2117472
  63.5796555  29.5032632  13.2635771  64.3532488  15.9251913  20.3428347
  63.4395568  16.1556140  20.5110554  64.7825589  16.0090357  21.1942379
  64.1238946  24.1141805  22.8428241  63.4710396  24.3617712  22.1880694
  64.5019326  23.3005943  22.5090718  61.0846120  34.1501498  16.9456411
  61.2668515  33.3323154  17.4084163  61.9079106  34.3669190  16.5081301
  61.4188286  33.0769683  14.2071460  61.9476052  32.5662138  13.5941622
  61.6816505  32.7612213  15.0716993  60.1726519  24.8561616  29.3294278
  59.4967156  24.7555745  29.9996653  60.9954153  24.7000830  29.7930275
  51.9205378  31.0933553  21.9506793  52.5058815  30.3477240  22.0834697
  51.7230217  31.4037509  22.8343457  54.7744034  34.1284800  16.9669236
  54.1054409  34.6130928  16.4833276  54.6356903  34.3754020  17.8812614
  46.5123033  23.6639153  20.6711236  46.5507133  23.1302743  21.4648354
  46.0063326  23.1374358  20.0522213  58.9149302  36.1628543  23.5651894
  59.4667610  36.3260165  24.3300979  59.2555496  36.7532981  22.8931919
  53.8913795  18.5103693  24.1673779  53.9555122  19.3718524  23.7551176
  53.8280916  17.8977695  23.4346137  53.3666068  20.5826826  27.8146813
  53.9938107  20.2003903  28.4284337  52.5093987  20.3641028  28.1802505
  63.7660176  30.9889801  29.4200548  64.3100080  31.6019759  28.9255503
  63.1847021  31.5469379  29.9367561  50.1431611  22.3903255  13.7465168
  50.4385052  21.4813933  13.6932221  49.2419646  22.3690994  13.4246170
  62.0517689  34.1110519  20.5515576  61.9268829  33.3100259  20.0426522
  62.7096781  34.6056712  20.0629546  53.6725858  20.4659251  19.7292716
  52.9512443  21.0795219  19.5900190  54.4619113  21.0017016  19.6509362
  64.1152598  31.9119539  22.1795126  63.1682933  31.7924890  22.1073453
  64.4635371  31.0242037  22.2621388  56.4752171  17.8013678  26.0033368
  56.9986573  18.0475975  26.7659677  56.2564504  18.6333713  25.5836505
  51.8719452  20.0717353  13.8704493  51.5432158  19.1914732  13.6879599
  52.2258823  20.0165021  14.7580882  61.1199031  31.7072255  18.3799478
  60.9723994  30.7788963  18.5607048  61.9452525  31.7292346  17.8956554
  54.9861275  20.3590322  14.2379971  55.3257348  20.8876244  13.5158579
  55.4333396  20.6970729  15.0138537  57.6804716  18.7427373  23.6883039
  57.3401537  17.9435186  24.0903718  56.9743722  19.0429084  23.1159872
  58.3321188  15.8276686  22.1410362  59.1547257  15.3537164  22.0189252
  58.5759252  16.6067169  22.6409048  56.9729423  18.8564944  12.4373263
  57.6937785  19.2346197  11.9336980  56.3494727  19.5753821  12.5408241
  61.1160545  19.5610093  13.3731596  61.3324160  20.4434731  13.0720424
  60.6354613  19.1696306  12.6437238  55.8559767  22.5195806  19.9502340
  55.7104348  22.8336109  20.8426622  55.3784970  23.1380707  19.3973239
  57.7156150  19.5098354  19.9983230  57.7017718  18.6139447  19.6615528
  58.4328578  19.5169018  20.6321516  59.5682280  19.9435694  22.0436357
  59.3100058  20.8652765  22.0420688  59.0367321  19.5466129  22.7336821
  50.3305429  25.0601151  22.8890001  49.7858897  25.8360959  23.0210276
  51.2084779  25.4071955  22.7309123  57.1193046  18.3912734  15.2670800
  57.2408957  17.4629381  15.4661687  56.8295088  18.4051420  14.3549115
  59.9884236  16.0767645  18.4037520  60.0105933  16.1406978  17.4489499
  60.4052295  15.2372154  18.5978026  51.1171451  24.1871047  25.7820158
  50.3753187  24.3353682  26.3684789  50.7964195  24.4479312  24.9186908
  59.0615113  33.7287025  25.5800548  59.3702240  33.4836172  26.4523248
  59.8590595  33.9333664  25.0919419  59.0835726  35.8824935  17.8105925
  58.6440716  35.3901313  18.5038782  59.8343842  35.3397902  17.5698000
  51.5628064  32.0736476  17.8130553  52.3886084  31.7740247  17.4329196
  51.2122116  31.3044098  18.2620342  56.5309598  31.4262944  19.8828227
  55.9089607  30.7633649  19.5830454  57.2014465  31.4524076  19.2001874
  49.7636670  29.9922802  18.7719487  48.9268578  29.5644976  18.5903488
  49.7360315  30.1855245  19.7090278  56.6034125  19.9044732  29.4760733
  56.6522281  20.7806855  29.0938502  57.1456639  19.3622125  28.9032376
  56.0923105  29.9766867  13.3586687  56.2411225  30.6602332  12.7053360
  56.8989548  29.9571957  13.8736143  58.8333414  20.6576104  26.2307091
  57.9636723  20.9509670  25.9589680  59.0692894  21.2416549  26.9514355
  53.8475738  26.0032045  14.3647756  53.6021779  25.0994375  14.5627966
  54.0171652  26.0049195  13.4227234  61.5372447  16.8755721  23.7472512
  62.0554391  17.6116748  23.4219000  61.1827580  17.1819714  24.5819271
  53.1171385  21.7360402  11.8633917  52.4240630  21.8104757  11.2073953
  52.8723137  20.9720746  12.3855434  61.7885042  13.2956004  19.2673408
  62.0686795  12.6279193  19.8933835  62.5735649  13.4885099  18.7548072
  59.5918510  32.4714998  10.8298434  59.0192477  33.0905185  10.3768906
  60.1651304  33.0214359  11.3638356  63.6808279  18.8029221  23.2004384
  63.0858212  19.0834234  22.5050873  63.3957976  19.2923122  23.9721125
  62.8115770  32.7552148  11.9607017  63.7446443  32.6897709  12.1639892
  62.7238983  33.5908415  11.5021549  59.9765309  23.8075810   8.1714487
  60.9224413  23.6782018   8.2402905  59.5979554  23.0690472   8.6483915
  59.8604001  27.8593556  29.6315144  60.7807011  28.0372155  29.8255190
  59.8253584  26.9149602  29.4794843  49.0786166  23.0532150  18.5568419
  48.7588950  22.1997458  18.2642793  48.5319594  23.2680728  19.3126386
  52.8566074  25.7694591  22.2737925  53.0752083  26.7011699  22.2925959
  53.2691847  25.4102566  23.0592729  59.7770291  16.2762676  14.2613613
  58.9671020  15.9309761  14.6368860  60.4654708  15.9670220  14.8501225
  61.7060840  15.3540723  15.8837910  62.2591878  15.7736177  16.5427933
  61.9430926  14.4276471  15.9260866  57.7293939  21.3427797  31.6640674
  57.6290666  22.2922154  31.5952765  57.5115481  21.0146036  30.7916744
  48.9474426  26.6735062  20.5261540  48.2537898  26.2589014  20.0131495
  49.6947417  26.7155598  19.9294959  63.5343213  16.8646306  17.5937895
  64.0342992  16.9762841  16.7852214  64.1778821  16.5607359  18.2338703
  57.5925209  24.7724936  30.4805736  57.1092291  25.5725296  30.6869625
  57.6786148  24.7832881  29.5273180  50.8611169  26.6053315  18.4027555
  50.8381857  26.7041003  17.4509438  51.1711805  27.4518466  18.7244721
  53.5198547  28.6629470  22.5174169  54.4741800  28.6313413  22.4504101
  53.3211070  28.2020094  23.3324395  54.1097929  27.2330586  25.0844967
  54.9290818  27.7274665  25.1079804  54.3834736  26.3162555  25.0562535
  63.8664525  19.6241339  14.4472923  62.9790380  19.9090989  14.2293117
  64.2818514  19.4635102  13.6000200  51.8748775  34.2049090  19.5344367
  51.7403243  33.4449491  18.9682365  51.4580838  34.9289990  19.0673156
  63.0107738  29.3886013   8.5420943  63.7143588  29.5936016   9.1578598
  62.2870387  29.9562775   8.8070026  63.8405549  25.1395875  14.6623213
  63.7840750  25.5964426  13.8230845  64.3933891  24.3786559  14.4846056
  55.0317901  35.1018407  19.7462810  54.9150285  36.0463839  19.6441500
  54.2110347  34.7991968  20.1348609  64.5740328  26.3300656  11.9575742
  64.5189132  26.1644927  11.0164186  63.9486383  27.0376689  12.1137932
  49.3632843  21.5668720  25.7837164  50.0091707  21.0567674  26.2724389
  49.1549994  22.3037402  26.3580589  61.8886235  28.6349568  31.2829305
  62.7577395  28.8090220  30.9215940  61.4092987  29.4543985  31.1605034
  57.8836453  15.8308765  11.5361060  57.8715123  16.7750605  11.6929331
  58.7759875  15.6478910  11.2420522  56.0572415  35.7546669  22.9618738
  56.9599662  35.7870279  23.2785233  55.8309785  34.8247120  22.9765074
  57.8126017  34.5077655  19.6228817  56.8621648  34.5079517  19.5093189
  58.1158503  33.7610390  19.1064852  61.6988573  12.4251542  15.7906997
  60.9320969  11.8710028  15.9363680  62.1099278  12.4973410  16.6521149
  53.7030334  18.7136337  29.8812178  54.5661795  18.3573142  30.0915503
  53.1295745  18.3750232  30.5687583  63.7619665  43.6452290  19.4517216
  64.5540957  43.3043115  19.0363515  64.0016315  43.7547265  20.3719369
  63.3306639  40.0146071  19.3931781  63.4599020  40.2680550  20.3071193
  62.6504090  40.6073779  19.0736436  62.2776064  37.4868084  19.4382823
  61.4875118  37.7425613  18.9622934  62.7687312  38.3016422  19.5434864
  64.2290810  37.8512664  16.3966300  63.4321973  37.9631358  16.9149795
  64.0016402  38.1899316  15.5307190  60.5613767  37.7398575  21.8697814
  60.8121806  38.6245585  22.1355390  61.0973316  37.5603176  21.0972906
  63.2273892  43.5600912  14.7855720  63.7398413  44.3544163  14.9361285
  63.8796605  42.8627203  14.7189321  64.3221134  38.7231300  26.7440636
  64.2074649  37.8216558  27.0447735  63.4665651  38.9694997  26.3925453
  61.1922809  41.8889567  15.5615290  62.0298031  42.2986575  15.3448998
  61.3701077  40.9489009  15.5315484  61.2148980  39.2280282  16.2326024
  61.0173380  38.6349643  15.5077090  60.6595644  38.9232492  16.9501963
  63.7095206  38.7544316  13.9166976  62.7792794  38.6928771  14.1336938
  63.8052678  38.2320269  13.1203617  63.6280755  35.2799129  16.5045218
  63.8887572  36.1944462  16.3954378  64.4497927  34.8123571  16.6541830
  57.7748811  40.9130477  18.3993769  58.4619851  40.5992207  17.8114784
  57.6196940  41.8171842  18.1261021  62.5783534  35.8020674  22.8278793
  62.4941722  35.1946343  22.0929203  61.7566240  36.2929692  22.8288289
  62.7599133  46.4225470  21.9506793  63.3452570  45.6769158  22.0834697
  62.5623971  46.7329427  22.8343457  57.3516788  38.9931070  20.6711236
  57.3900887  38.4594661  21.4648354  56.8457080  38.4666276  20.0522213
  64.7307550  33.8395611  24.1673779  64.7948876  34.7010442  23.7551176
  64.6674670  33.2269613  23.4346137  64.2059822  35.9118743  27.8146813
  64.8331861  35.5295821  28.4284337  63.3487741  35.6932945  28.1802505
  60.9825365  37.7195173  13.7465168  61.2778806  36.8105851  13.6932221
  60.0813401  37.6982912  13.4246170  62.7113207  35.4009270  13.8704493
  62.3825913  34.5206649  13.6879599  63.0652577  35.3456939  14.7580882
  61.1699183  40.3893068  22.8890001  60.6252652  41.1652876  23.0210276
  62.0478533  40.7363873  22.7309123  61.9565205  39.5162965  25.7820158
  61.2146941  39.6645600  26.3684789  61.6357950  39.7771230  24.9186908
  62.4021819  47.4028393  17.8130553  63.2279839  47.1032165  17.4329196
  62.0515871  46.6336016  18.2620342  60.6030424  45.3214720  18.7719487
  59.7662332  44.8936894  18.5903488  60.5754069  45.5147163  19.7090278
  64.6869492  41.3323962  14.3647756  64.4415534  40.4286292  14.5627966
  64.8565407  41.3341113  13.4227234  63.9565140  37.0652320  11.8633917
  63.2634385  37.1396675  11.2073953  63.7116891  36.3012664  12.3855434
  59.9179921  38.3824068  18.5568419  59.5982705  37.5289376  18.2642793
  59.3713349  38.5972646  19.3126386  63.6959828  41.0986509  22.2737925
  63.9145838  42.0303617  22.2925959  64.1085602  40.7394483  23.0592729
  59.7868181  42.0026979  20.5261540  59.0931652  41.5880932  20.0131495
  60.5341172  42.0447516  19.9294959  61.7004923  41.9345233  18.4027555
  61.6775611  42.0332920  17.4509438  62.0105560  42.7810384  18.7244721
  62.7142530  49.5341008  19.5344367  62.5796998  48.7741408  18.9682365
  62.2974592  50.2581907  19.0673156  60.2026597  36.8960638  25.7837164
  60.8485461  36.3859592  26.2724389  59.9943749  37.6329320  26.3580589
   2.6272123  22.6772965  45.2170150   3.3597294  22.1072182  45.4507979
   1.8711478  22.2894565  45.6576655   1.9087853  19.3106064  48.5335982
   1.2662233  19.6038597  47.8875777   1.4042781  19.1958984  49.3389179
   2.0486830  28.9749493  43.9679787   1.3637869  29.3548394  43.4176820
   2.1330680  29.5844820  44.7011734   0.4183590  29.4981408  48.7397488
   1.2401034  29.0961595  48.4580169   0.4145993  29.3949642  49.6913603
   8.5089583  25.8420156  45.0882459   7.7553291  25.2727554  44.9326463
   8.6437124  25.8082821  46.0353094   2.1865232  26.9805086  39.7361680
   1.4094674  26.6416245  39.2916843   2.8656712  26.9857709  39.0616645
   2.5853729  25.9948793  42.1984602   2.4471627  26.1850389  41.2705792
   2.2289947  26.7568175  42.6552654   2.6123108  28.0625320  47.2095874
   3.0459615  27.9700609  48.0578928   3.3254689  28.0382820  46.5715890
   3.4738658  28.1049020  49.7428759   3.6674548  29.0094831  49.9888034
   3.3739276  27.6456439  50.5767344   4.7280721  24.6622687  46.3876663
   4.7170597  25.5447402  46.0170596   3.8598100  24.3094238  46.1931200
   1.3453296  23.5571328  42.8546829   1.8113748  24.3899319  42.7807132
   1.7960796  23.0916309  43.5592088   5.3305331  25.8122906  42.9926126
   5.7736477  25.0630231  42.5945249   4.4531841  25.8033043  42.6099858
   0.4641112  32.3653248  38.4732725   1.1592017  32.9859940  38.6920039
   0.8064262  31.5148599  38.7485102   2.3632535  29.8152953  40.0020055
   2.8883859  30.1540226  39.2769375   2.2754888  28.8799969  39.8183190
   2.0526441  30.4485857  55.3071253   1.2621985  30.4309996  54.7675753
   1.8159796  30.9874151  56.0620290   2.1724316  27.2978323  52.6203982
   2.2222321  27.1328331  53.5619505   2.0638240  26.4305582  52.2301863
   3.6742513  29.7175265  52.8646003   3.3827322  30.0805245  53.7009464
   3.0614645  29.0042273  52.6859335   4.8738196  27.2828145  45.3848574
   5.7085087  27.7217949  45.5486134   5.0097324  26.8066798  44.5656819
   1.9229701  24.8407879  51.3326061   2.3983823  25.0335526  50.5244913
   0.9995267  24.8967065  51.0869445   0.6231370  21.7173639  49.5654367
   1.5748793  21.8171737  49.5866591   0.4534821  20.9251908  50.0752451
   3.1019448  24.9379759  48.6796667   3.0695768  23.9995760  48.8656350
   3.7120072  25.0163796  47.9462491   3.2513937  21.7290803  48.7254950
   2.7352985  20.9449259  48.5384879   4.1353885  21.4009519  48.8901469
   0.9124664  15.4731818  44.6850762   0.7149485  15.1646906  45.5694094
   1.5224369  16.1993457  44.8148692   8.9195998  25.9995766  47.8202703
   9.6499387  25.7381054  48.3810407   8.3102944  25.2624488  47.8604771
   7.0011295  24.1403629  48.4177155   6.2744459  24.0059593  47.8093646
   6.5858582  24.4480457  49.2233873   2.1816532  19.6487862  44.7136646
   2.9576922  20.1384314  44.9861262   1.4564666  20.0745916  45.1708515
   4.6189090  20.3615481  45.7710586   5.2133581  20.1211217  45.0603894
   4.6915674  19.6422611  46.3984122   2.6147825  20.9285608  42.0382716
   2.3584759  20.5282244  42.8690924   1.9900693  21.6429402  41.9132855
   6.9260163  23.6681682  44.5454007   6.3659721  23.7374871  45.3185569
   6.3203666  23.4922666  43.8253504   8.5116181  40.3438196  47.2383963
   9.1494591  40.2244943  46.5347303   8.3937024  41.2919039  47.2971915
   5.3205888  40.2965624  47.1745488   4.9824399  40.1806688  46.2866023
   6.1895656  39.8956789  47.1546494   1.1792703  42.1501100  43.1642379
   0.6157568  42.0591037  42.3958666   1.0645098  41.3301005  43.6444871
   5.8025671  41.4500475  53.1331693   5.7914311  41.0553274  52.2612197
   5.9646310  40.7166548  53.7265465   6.7592262  45.8172068  38.4756844
   6.1080242  46.4026148  38.0890857   7.5536625  46.3478263  38.5351881
   0.6847889  42.9061205  38.8743978   1.4578765  42.3590192  38.7356854
   1.0373288  43.7705454  39.0858439   2.5232932  44.2337587  52.0810877
   2.2322798  45.1383218  51.9657544   3.1589916  44.2754115  52.7954947
   3.4489139  41.6114436  48.6712237   4.0452711  41.3870458  47.9569200
   3.5064110  40.8699181  49.2737685   3.0214167  39.0653871  36.5062428
   3.2739688  38.5435392  35.7445891   2.0838726  38.9020016  36.6089111
   8.0657450  38.0689649  44.3137171   8.8520539  37.6509073  43.9627588
   8.3296154  38.9735742  44.4818819   8.2367527  43.5062500  39.0125828
   7.6013360  43.5797126  39.7246733   7.9064934  44.0956099  38.3344907
  13.4665877  38.0064883  45.2170150  14.1991049  37.4364099  45.4507979
  12.7105233  37.6186483  45.6576655   2.7410456  40.9681977  38.7086803
   2.6246714  40.2926880  39.3767887   2.8512716  40.4814351  37.8918956
   5.0841997  40.4292124  42.4133492   4.7200204  39.9022745  43.1246414
   5.9409113  40.0390593  42.2399977  10.9891297  31.7186457  49.6764758
  10.6574622  32.5881868  49.4525973  10.3936911  31.4022741  50.3558789
   4.7247484  35.4582024  37.4094841   4.8921886  36.3262260  37.7765312
   4.5344653  35.6209305  36.4856130   7.4822817  43.9199003  49.0760671
   7.1823540  44.8224041  48.9676478   7.1373876  43.6531186  49.9281824
  10.8819961  36.4381543  46.7558108   9.9736838  36.3696951  46.4616869
  10.8307556  36.9153488  47.5839934   4.7036705  37.9139681  38.3941507
   4.5836330  38.3596732  39.2326988   4.0089293  38.2624999  37.8355046
   2.4643597  50.6843323  42.0431639   2.3867626  51.6351148  42.1220119
   1.8605240  50.3389196  42.7006565   4.9560826  37.8571188  54.6993006
   4.1794161  38.4165109  54.6895870   5.5951390  38.3427971  55.2207876
  12.7481607  34.6397981  48.5335982  12.1055987  34.9330514  47.8875777
  12.2436536  34.5250902  49.3389179  10.4021771  38.3861154  39.2221841
  11.3139627  38.6188541  39.0469539   9.8931418  38.9698199  38.6596920
   3.2107199  40.6656642  54.2610973   3.9521883  41.2041686  53.9845796
   2.5044184  41.2922931  54.4182524   8.6862538  42.8085782  52.8583134
   9.0945894  42.3668193  52.1137766   7.9639800  42.2338410  53.1117327
   5.0393608  37.7458389  50.2316691   5.8854804  38.1697803  50.3751340
   4.9792246  37.0892013  50.9255254   9.0091353  43.3686973  46.6135423
   8.3800215  43.5332687  45.9111491   8.6217015  43.7828582  47.3846387
  12.8880585  44.3041411  43.9679787  12.2031623  44.6840312  43.4176820
  12.9724434  44.9136737  44.7011734   8.1893054  35.4062757  51.8897865
   7.9453986  36.1604818  51.3532140   8.4652984  35.7848105  52.7245112
  10.1431517  41.9501370  50.5675130  10.3548412  42.5933130  49.8909511
  10.0961265  41.1163686  50.0997060   7.7457745  34.5619190  47.4711702
   6.8842225  34.8600444  47.7628440   7.7720180  34.7789589  46.5392735
   4.5619315  43.1061381  43.8785508   5.0257660  43.3849084  43.0890131
   4.2976113  42.2044826  43.6958599   1.4543396  42.6532863  46.8165271
   2.0244753  43.0820131  46.1782756   2.0451508  42.3715447  47.5149457
   3.4988201  39.2284533  40.6875073   4.2012244  39.6805577  41.1549000
   3.1668829  38.5868352  41.3154966   1.9468562  37.8196290  55.0626283
   1.3167223  38.5012571  55.2961679   1.8404650  37.7079372  54.1179421
  11.2577344  44.8273325  48.7397488  12.0794788  44.4253512  48.4580169
  11.2539747  44.7241559  49.6913603   5.0233948  44.3757369  50.8958198
   5.0878380  44.8377776  51.7316370   4.3144872  43.7454733  51.0240508
  19.3483338  41.1712074  45.0882459  18.5947046  40.6019472  44.9326463
  19.4830879  41.1374738  46.0353094   4.7381966  46.0425476  40.7637178
   4.6027640  46.8877012  41.1922026   5.2791778  46.2444754  40.0003112
   1.2249305  32.1217056  57.4251534   0.8316251  31.5683254  58.0999178
   2.0415446  32.4327634  57.8158051   4.1417266  33.5374935  55.0171790
   4.8826980  34.1382088  54.9376253   4.3735189  32.7952573  54.4589833
   6.3650442  46.6649043  54.8937520   5.9214296  45.8785421  54.5758425
   7.0267656  46.8528193  54.2281411   8.4631680  46.9451842  52.9218922
   8.4450155  47.7660723  52.4299191   9.3851600  46.8205918  53.1469063
   4.9204734  44.4595972  53.7642430   5.4533071  43.6984260  53.5341738
   4.3918815  44.1669624  54.5066585   8.0874429  29.5656038  49.2936072
   7.7438699  30.4557680  49.2175182   8.4553392  29.3757696  48.4305657
   8.0524712  39.5564649  37.8008507   7.5371335  40.3269254  38.0396894
   7.7802020  38.8829785  38.4241568   5.6371823  34.4014350  42.8593745
   4.7813419  34.0121200  42.6799384   6.0498775  34.4806311  41.9993531
   7.1670970  31.9360693  47.2585305   6.6635765  31.8990828  46.4453110
   7.4601576  32.8453436  47.3181962   3.4113855  32.0199423  46.2651487
   4.2766852  31.8242231  45.9057376   3.4791364  31.7909775  47.1920844
  13.0258986  42.3097004  39.7361680  12.2488429  41.9708163  39.2916843
  13.7050467  42.3149627  39.0616645   7.8411015  37.4291741  39.6268288
   7.5361151  37.7437890  40.4778431   8.7941457  37.5073161  39.6695621
   6.2857447  43.5881964  41.2761242   5.7578808  42.8534724  40.9634480
   5.7844950  44.3656641  41.0301210  11.2650293  41.7830985  46.3928288
  10.6073967  42.4730246  46.4808417  12.0690692  42.1727417  46.7362275
   1.0176175  34.2501631  43.6367854   1.5919926  34.0276812  42.9041047
   1.6047157  34.3190325  44.3896455  10.0755752  40.1375358  44.4432230
  10.5887633  40.7705349  44.9453940  10.7256976  39.5376553  44.0775590
   1.3445762  36.2806092  37.6563739   0.5083074  36.6180778  37.9773014
   1.2050531  36.1455071  36.7190876   3.3198842  31.1242880  42.3642923
   2.6663255  30.8091897  41.7399538   3.2779316  30.5018620  43.0902746
   4.4310047  41.4062175  34.2796215   3.5237109  41.1751428  34.4787364
   4.9281079  40.6099794  34.4670197   7.3378126  50.1159682  37.1992901
   6.6639825  50.4191379  37.8077859   7.7243948  50.9188762  36.8498358
   6.5536583  37.6124813  46.6890571   5.6359144  37.8339760  46.5312259
   6.9696726  37.6871124  45.8302278   7.3371630  39.0116229  41.8193251
   8.0843449  39.5237626  41.5100373   7.6063220  38.6900282  42.6797645
  10.8417548  45.1181359  42.5711373  10.3879875  44.2772269  42.6276563
  10.2111515  45.7542757  42.9086153   9.7850467  36.0473345  43.8012040
   9.0473224  35.5350731  44.1322283  10.0377241  35.6073727  42.9895317
   9.2850487  46.9557856  43.5061191   9.5773462  47.5162913  42.7873557
   9.7949108  47.2486417  44.2614350   9.8862095  28.8249597  44.3953810
  10.1920972  27.9646960  44.1079725  10.6114700  29.4167217  44.1952803
   4.1583175  39.1203390  44.9030001   4.2131784  38.1677227  44.8272477
   3.3474377  39.2762829  45.3871299   5.3074368  43.0483513  36.1408284
   4.8693798  42.3319372  35.6813921   6.0484809  43.2759628  35.5793375
   2.0975534  37.7380450  42.6620379   1.2843400  38.0374620  43.0685572
   2.5934529  37.3436139  43.3794862   4.2484112  47.7338207  44.5954644
   4.2060291  47.9599053  43.6663176   5.1646811  47.5001581  44.7440445
   7.6949746  38.2022274  51.4935273   8.0499134  38.4293747  52.3529739
   8.3421877  38.5340651  50.8712529  13.4247483  41.3240710  42.1984602
  13.2865382  41.5142306  41.2705792  13.0683702  42.0860093  42.6552654
   1.5889609  35.3098805  48.2781614   2.2288989  35.1687564  47.5804578
   0.7567140  35.0233319  47.9020216  13.4516863  43.3917237  47.2095874
  13.8853369  43.2992526  48.0578928  14.1648443  43.3674738  46.5715890
   2.3649913  44.6101236  44.3916607   3.1590512  44.1151556  44.1899182
   1.6541606  44.0819099  44.0284312   7.1844758  46.9919331  48.7428974
   7.2381780  47.5610268  49.5106690   6.3159539  47.1621216  48.3783012
  14.3132412  43.4340938  49.7428759  14.5068302  44.3386748  49.9888034
  14.2133030  42.9748357  50.5767344   5.9668723  33.3198828  52.2419087
   5.3196638  34.0188778  52.1483563   6.7369738  33.7534972  52.6095335
   9.3747521  43.5847681  55.3169640   9.2233027  43.3558232  54.3999724
   9.3652200  44.5418282  55.3300985   6.1432857  41.1579593  50.3015906
   7.0724917  41.3090753  50.1284874   5.7223887  41.2463614  49.4464553
   4.9421189  45.1830258  48.0714444   4.8032275  44.8149042  48.9440382
   4.1535785  45.6977897  47.8998402   5.5369341  50.2839354  39.4139980
   5.7121097  49.8127397  40.2285603   4.8502129  50.9105120  39.6421241
   6.4926404  44.5611860  45.4603282   6.1576237  44.5212630  46.3560932
   5.9930350  43.8956576  44.9873692   9.4285596  41.9067895  35.7340341
   8.8114767  41.1814723  35.6373394   8.9602084  42.6677255  35.3907416
   3.0952949  39.6799450  50.4739543   3.8052567  39.0392642  50.4326161
   3.0522257  39.9312345  51.3965723  11.0839728  46.6166803  53.3946122
  11.0252274  45.9326023  52.7276705  11.4859246  47.3585793  52.9426748
   1.8081883  36.6664668  52.2935182   1.2719240  36.2155406  52.9456778
   1.2198591  36.8010577  51.5505646   1.2184142  36.1253319  34.8561646
   0.3413608  36.0042120  34.4923892   1.6941895  35.3339397  34.6040534
  11.0857135  44.5806387  51.6260101  10.1983914  44.2432309  51.7486500
  11.6555686  43.8489418  51.8628867   4.6158288  49.2407839  48.5921345
   4.5428460  50.0462811  49.1040649   4.1735681  49.4399805  47.7669366
   4.4048068  48.4779610  42.1024166   3.6215590  49.0201290  42.1962391
   5.1040813  48.9953589  42.5018407   7.7144718  34.2874239  44.7458372
   8.2113418  33.5344201  44.4259442   6.9431699  34.3238556  44.1801581
  15.5674475  39.9914604  46.3876663  15.5564352  40.8739320  46.0170596
  14.6991855  39.6386155  46.1931200   7.0756972  49.1394674  50.7479503
   7.7884944  49.7742138  50.6755405   6.5847000  49.2358539  49.9319505
   8.7974499  43.0445926  42.3196795   7.8630777  43.1647389  42.1501499
   8.9751167  42.1418393  42.0556805   4.2979687  36.4291622  44.4730056
   3.9277474  35.8762662  45.1610962   4.7938779  35.8249755  43.9205056
  12.1847050  38.8863245  42.8546829  12.6507502  39.7191237  42.7807132
  12.6354551  38.4208227  43.5592088   2.1268885  46.8889117  51.5685074
   2.8278345  47.5225600  51.7214468   1.6564000  47.2303849  50.8080713
  10.2523281  45.2307067  39.8532981  10.5283125  45.1163661  40.7626855
   9.3827780  44.8324552  39.8145154  10.1563713  31.2543832  46.8937730
   9.2426793  31.4848059  47.0619937  10.5856814  31.3382277  47.7451763
   9.9270171  39.4433724  49.3937624   9.2741622  39.6909632  48.7390077
  10.3050551  38.6297863  49.0600102   6.8877345  49.4793418  43.4965795
   7.0699740  48.6615074  43.9593547   7.7110331  49.6961110  43.0590685
   7.2219511  48.4061603  40.7580843   7.7507277  47.8954057  40.1451005
   7.4847730  48.0904133  41.6226376   5.9757744  40.1853535  55.8803662
   5.2998381  40.0847665  56.5506037   6.7985378  40.0292749  56.3439659
   4.7180527  51.4920463  50.1161278   5.2698835  51.6552084  50.8810363
   5.0586721  52.0824901  49.4441302   9.5691402  46.3181720  55.9709932
  10.1131305  46.9311679  55.4764887   8.9878246  46.8761299  56.4876945
   7.8548914  49.4402438  47.1024960   7.7300054  48.6392178  46.5935905
   8.5128006  49.9348632  46.6138930   9.9183823  47.2411459  48.7304510
   8.9714158  47.1216810  48.6582837  10.2666596  46.3533957  48.8130771
   2.2783396  33.1305597  52.5542752   2.8017798  33.3767894  53.3169061
   2.0595729  33.9625632  52.1345889   6.9230256  47.0364175  44.9308862
   6.7755219  46.1080882  45.1116432   7.7483750  47.0584265  44.4465937
   0.7892500  35.6882242  40.7889354   1.1288573  36.2168163  40.0667963
   1.2364621  36.0262648  41.5647921  10.5264378  47.8592733  46.0173735
  11.4510925  47.6535595  45.8798186  10.3579681  47.6109135  46.9263076
   3.4835941  34.0719293  50.2392422   3.1432762  33.2727106  50.6413102
   2.7774948  34.3721003  49.6669255   4.1352413  31.1568605  48.6919745
   4.9578482  30.6829083  48.5698636   4.3790477  31.9359089  49.1918432
   2.7760648  34.1856863  38.9882647   3.4969010  34.5638116  38.4846364
   2.1525952  34.9045740  39.0917625   6.9191770  34.8902012  39.9240979
   7.1355385  35.7726650  39.6229807   6.4385838  34.4988226  39.1946621
   1.6590992  37.8487726  46.5011724   1.5135573  38.1628029  47.3936005
   1.1816195  38.4672626  45.9482623   3.5187375  34.8390274  46.5492613
   3.5048943  33.9431367  46.2124911   4.2359803  34.8460937  47.1830899
   5.3713505  35.2727614  48.5945741   5.1131283  36.1944684  48.5930071
   4.8398546  34.8758048  49.2846205  10.3159694  48.3778401  41.3735826
  10.4896572  47.8124823  40.6209679  10.8088585  49.1779296  41.1915316
   2.9224271  33.7204654  41.8180184   3.0440182  32.7921300  42.0171071
   2.6326313  33.7343340  40.9058499   5.7915461  31.4059564  44.9546903
   5.8137158  31.4698897  43.9998883   6.2083520  30.5664073  45.1487410
  16.1699085  41.1414824  42.9926126  16.6130231  40.3922149  42.5945249
  15.2925596  41.1324960  42.6099858  11.3034867  47.6945165  38.4732725
  11.9985771  48.3151858  38.6920039  11.6458017  46.8440517  38.7485102
  13.2026290  45.1444871  40.0020055  13.7277614  45.4832144  39.2769375
  13.1148642  44.2091886  39.8183190   4.8646338  49.0578945  52.1309932
   5.1733465  48.8128091  53.0032632   5.6621821  49.2625583  51.6428802
   4.8866951  51.2116854  44.3615308   4.4471941  50.7193233  45.0548165
   5.6375067  50.6689822  44.1207384   2.3340823  46.7554863  46.4337610
   1.7120832  46.0925568  46.1339838   3.0045690  46.7815995  45.7511258
   2.4065350  35.2336651  56.0270116   2.4553506  36.1098774  55.6447886
   2.9487864  34.6914044  55.4541759  12.8920196  45.7777775  55.3071253
  12.1015740  45.7601913  54.7675753  12.6553550  46.3166068  56.0620290
  13.0118071  42.6270241  52.6203982  13.0616076  42.4620248  53.5619505
  12.9031994  41.7597500  52.2301863   1.8954330  45.3058787  39.9096071
   2.0442450  45.9894251  39.2562743   2.7020773  45.2863877  40.4245526
  10.3021833  38.6101169  53.9363288  11.2031696  38.4707634  53.6447286
  10.3769808  38.7755624  54.8761466   4.6364639  35.9868024  52.7816475
   3.7667948  36.2801590  52.5099063   4.8724119  36.5708469  53.5023738
  14.5136268  45.0467182  52.8646003  14.2221076  45.4097163  53.7009464
  13.9008399  44.3334191  52.6859335  15.7131950  42.6120062  45.3848574
  16.5478841  43.0509866  45.5486134  15.8491079  42.1358715  44.5656819
  12.7623456  40.1699797  51.3326061  13.2377578  40.3627443  50.5244913
  11.8389021  40.2258983  51.0869445   7.3403672  32.2047641  50.2981895
   7.8585616  32.9408668  49.9728384   6.9858805  32.5111634  51.1328654
   7.5916267  28.6247923  45.8182792   7.8718020  27.9571112  46.4443218
   8.3766874  28.8177019  45.3057456   5.3949735  47.8006917  37.3807818
   4.8223702  48.4197104  36.9278290   5.9682529  48.3506279  37.9147740
  11.4625125  37.0465557  49.5654367  12.4142548  37.1463655  49.5866591
  11.2928575  36.2543826  50.0752451   9.4839504  34.1321140  49.7513768
   8.8889437  34.4126153  49.0560256   9.1989201  34.6215041  50.5230509
   8.6146995  48.0844067  38.5116400   9.5477668  48.0189629  38.7149276
   8.5270208  48.9200334  38.0530933  11.2435012  47.4009938  35.4720348
  11.1648643  47.0669801  36.3656106  12.0644678  47.8931705  35.4711820
  13.9413203  40.2671677  48.6796667  13.9089523  39.3287678  48.8656350
  14.5513826  40.3455714  47.9462491   5.7796534  39.1367730  34.7223871
   6.7255638  39.0073938  34.7912289   5.4010779  38.3982392  35.1993299
  14.0907691  37.0582720  48.7254950  13.5746740  36.2741177  48.5384879
  14.9747640  36.7301437  48.8901469  11.7518418  30.8023736  44.6850762
  11.5543239  30.4938824  45.5694094  12.3618124  31.5285375  44.8148692
  19.7589753  41.3287684  47.8202703  20.4893141  41.0672972  48.3810407
  19.1496698  40.5916406  47.8604771  17.8405050  39.4695546  48.4177155
  17.1138213  39.3351511  47.8093646  17.4252337  39.7772375  49.2233873
   5.6635226  43.1885476  56.1824528   6.5838236  43.3664075  56.3764574
   5.6284809  42.2441521  56.0304227   3.9639451  37.0617706  34.6578756
   3.0570906  36.7650819  34.7341469   4.2415432  36.7647524  33.7913042
   5.5801517  31.6054596  40.8122997   4.7702245  31.2601681  41.1878243
   6.2685933  31.2962140  41.4010609   7.5092065  30.6832643  42.4347294
   8.0623103  31.1028096  43.0937317   7.7462151  29.7568391  42.4770250
   3.5325164  36.6719716  58.2150058   3.4321891  37.6214073  58.1462149
   3.3146706  36.3437955  57.3426128   2.7338235  33.9204641  34.7990735
   3.5957399  34.2459540  35.0586552   2.9188580  33.1336137  34.2863801
  10.8870872  32.7933168  41.9425958  10.3069541  33.4517972  41.5604010
  10.6206805  31.9710512  41.5313376   9.3374438  32.1938226  44.1447278
   9.8374217  32.3054760  43.3361597   9.9810046  31.8899278  44.7848087
   9.6695750  34.9533258  40.9982306   8.7821605  35.2382909  40.7802501
  10.0849739  34.7927022  40.1509583  13.0210286  34.9779779  44.7136646
  13.7970676  35.4676232  44.9861262  12.2958420  35.4037833  45.1708515
  15.4582845  35.6907398  45.7710586  16.0527335  35.4503134  45.0603894
  15.5309428  34.9714529  46.3984122   8.8138963  44.7177933  35.0930326
   9.5174813  44.9227935  35.7087982   8.0901612  45.2854695  35.3579410
   9.6436774  40.4687794  41.2132596   9.5871975  40.9256346  40.3740229
  10.1965116  39.7078479  41.0355439  13.4541580  36.2577526  42.0382716
  13.1978514  35.8574162  42.8690924  12.8294448  36.9721320  41.9132855
  17.7653917  38.9973599  44.5454007  17.2053475  39.0666789  45.3185569
  17.1597421  38.8214584  43.8253504  10.7225661  45.1560462  37.1428786
  11.5571265  44.7241661  36.9606261  10.5610004  44.9842476  38.0705681
  10.3771553  41.6592575  38.5085126  10.3220357  41.4936847  37.5673570
   9.7517608  42.3668608  38.6647315   3.6867678  31.1600684  38.0870444
   3.6746348  32.1042524  38.2438715   4.5791100  30.9770830  37.7929905
   1.8603640  51.0838588  49.5128122   2.7630887  51.1162199  49.8294617
   1.6341010  50.1539039  49.5274458   3.6157242  49.8369575  46.1738201
   2.6652873  49.8371436  46.0602573   3.9189729  49.0902309  45.6574235
   7.5019798  27.7543461  42.3416381   6.7352194  27.2001948  42.4873063
   7.9130503  27.8265330  43.2030532  19.3509936  55.6730113  47.2383963
  19.9888346  55.5536861  46.5347303  19.2330779  56.6210957  47.2971915
  16.1599642  55.6257541  47.1745488  15.8218154  55.5098606  46.2866023
  17.0289410  55.2248706  47.1546494  12.0186458  57.4793018  43.1642379
  11.4551323  57.3882955  42.3958666  11.9038853  56.6592922  43.6444871
  16.6419425  56.7792393  53.1331693  16.6308066  56.3845191  52.2612197
  16.8040065  56.0458466  53.7265465  11.5241644  58.2353123  38.8743978
  12.2972520  57.6882110  38.7356854  11.8767043  59.0997372  39.0858439
  14.2882893  56.9406353  48.6712237  14.8846465  56.7162376  47.9569200
  14.3457865  56.1991099  49.2737685  13.8607922  54.3945789  36.5062428
  14.1133442  53.8727310  35.7445891  12.9232481  54.2311934  36.6089111
  18.9051204  53.3981567  44.3137171  19.6914294  52.9800990  43.9627588
  19.1689909  54.3027659  44.4818819  19.0761282  58.8354417  39.0125828
  18.4407115  58.9089044  39.7246733  18.7458688  59.4248016  38.3344907
  24.3059631  53.3356800  45.2170150  25.0384803  52.7656017  45.4507979
  23.5498987  52.9478401  45.6576655  13.5804210  56.2973895  38.7086803
  13.4640468  55.6218798  39.3767887  13.6906470  55.8106269  37.8918956
  15.9235751  55.7584042  42.4133492  15.5593958  55.2314663  43.1246414
  16.7802867  55.3682511  42.2399977  21.8285052  47.0478374  49.6764758
  21.4968377  47.9173785  49.4525973  21.2330665  46.7314658  50.3558789
  15.5641238  50.7873941  37.4094841  15.7315641  51.6554178  37.7765312
  15.3738407  50.9501223  36.4856130  18.3216571  59.2490920  49.0760671
  18.0217294  60.1515959  48.9676478  17.9767631  58.9823104  49.9281824
  11.7729053  55.7004717  45.1097375  10.8479549  55.5680931  45.3175067
  12.0213466  56.4798936  45.6067318  21.7213715  51.7673461  46.7558108
  20.8130592  51.6988869  46.4616869  21.6701311  52.2445405  47.5839934
  15.5430459  53.2431599  38.3941507  15.4230084  53.6888650  39.2326988
  14.8483047  53.5916917  37.8355046   9.1337864  55.3437991  45.9441164
   9.2630245  55.5972470  46.8580576   8.4535315  55.9365699  45.6245820
  15.7954581  53.1863106  54.6993006  15.0187915  53.7457026  54.6895870
  16.4345144  53.6719889  55.2207876  23.5875362  49.9689899  48.5335982
  22.9449742  50.2622432  47.8875777  23.0830290  49.8542819  49.3389179
  21.2415525  53.7153072  39.2221841  22.1533381  53.9480459  39.0469539
  20.7325172  54.2990116  38.6596920  14.0500953  55.9948559  54.2610973
  14.7915638  56.5333603  53.9845796  13.3437939  56.6214848  54.4182524
  19.5256293  58.1377700  52.8583134  19.9339649  57.6960110  52.1137766
  18.8033554  57.5630327  53.1117327  15.8787363  53.0750307  50.2316691
  16.7248558  53.4989720  50.3751340  15.8186001  52.4183931  50.9255254
  19.8485108  58.6978891  46.6135423  19.2193970  58.8624605  45.9111491
  19.4610770  59.1120500  47.3846387  23.7274339  59.6333328  43.9679787
  23.0425378  60.0132230  43.4176820  23.8118189  60.2428655  44.7011734
  19.0286808  50.7354675  51.8897865  18.7847740  51.4896736  51.3532140
  19.3046739  51.1140023  52.7245112  20.9825271  57.2793287  50.5675130
  21.1942166  57.9225047  49.8909511  20.9355019  56.4455604  50.0997060
  18.5851500  49.8911108  47.4711702  17.7235979  50.1892362  47.7628440
  18.6113935  50.1081507  46.5392735  15.4013069  58.4353299  43.8785508
  15.8651415  58.7141002  43.0890131  15.1369868  57.5336743  43.6958599
  12.2937150  57.9824780  46.8165271  12.8638508  58.4112049  46.1782756
  12.8845262  57.7007365  47.5149457  14.3381955  54.5576451  40.6875073
  15.0405999  55.0097495  41.1549000  14.0062584  53.9160270  41.3154966
  12.7862317  53.1488208  55.0626283  12.1560978  53.8304489  55.2961679
  12.6798405  53.0371289  54.1179421   8.0807289  52.8160004  45.9892207
   7.2906343  53.0717532  45.5132317   8.5718537  53.6308342  46.0944247
  22.0971099  60.1565243  48.7397488  22.9188543  59.7545430  48.4580169
  22.0933502  60.0533477  49.6913603  10.0322035  53.1804583  42.9475683
   9.2353198  53.2923277  43.4659179   9.8047627  53.5191235  42.0816574
  15.8627702  59.7049286  50.8958198  15.9272135  60.1669693  51.7316370
  15.1538626  59.0746651  51.0240508   6.3644992  53.0690494  48.4207198
   6.6153031  53.9537504  48.6864773   6.9004541  52.8895096  47.6482289
  30.1877092  56.5003991  45.0882459  29.4340800  55.9311389  44.9326463
  30.3224633  56.4666656  46.0353094  12.0643060  47.4508974  57.4251534
  11.6710005  46.8975172  58.0999178  12.8809200  47.7619552  57.8158051
  14.9811021  48.8666853  55.0171790  15.7220734  49.4674006  54.9376253
  15.2128944  48.1244490  54.4589833  10.1252359  54.0523220  53.2950020
  10.0105874  53.1508477  53.5957119   9.2696876  54.2986917  52.9434836
  15.7598489  59.7887890  53.7642430  16.2926825  59.0276178  53.5341738
  15.2312570  59.4961541  54.5066585  18.9268184  44.8947956  49.2936072
  18.5832453  45.7849597  49.2175182  19.2947146  44.7049613  48.4305657
   6.9954034  57.2181486  42.1124674   7.8329256  57.6278494  41.8958382
   7.1732302  56.2780928  42.0824868  18.8918466  54.8856567  37.8008507
  18.3765090  55.6561171  38.0396894  18.6195775  54.2121703  38.4241568
  16.4765577  49.7306267  42.8593745  15.6207174  49.3413118  42.6799384
  16.8892529  49.8098228  41.9993531  18.0064724  47.2652611  47.2585305
  17.5029520  47.2282746  46.4453110  18.2995331  48.1745353  47.3181962
  14.2507610  47.3491340  46.2651487  15.1160607  47.1534149  45.9057376
  14.3185119  47.1201692  47.1920844  23.8652740  57.6388921  39.7361680
  23.0882183  57.3000081  39.2916843  24.5444221  57.6441544  39.0616645
  18.6804770  52.7583659  39.6268288  18.3754905  53.0729808  40.4778431
  19.6335212  52.8365079  39.6695621  17.1251201  58.9173882  41.2761242
  16.5972563  58.1826642  40.9634480  16.6238704  59.6948558  41.0301210
  22.1044047  57.1122903  46.3928288  21.4467722  57.8022164  46.4808417
  22.9084447  57.5019334  46.7362275  11.8569929  49.5793548  43.6367854
  12.4313681  49.3568730  42.9041047  12.4440911  49.6482243  44.3896455
  20.9149506  55.4667275  44.4432230  21.4281388  56.0997267  44.9453940
  21.5650730  54.8668471  44.0775590  12.1839516  51.6098009  37.6563739
  11.3476828  51.9472696  37.9773014  12.0444286  51.4746989  36.7190876
  14.1592597  46.4534797  42.3642923  13.5057009  46.1383814  41.7399538
  14.1173071  45.8310538  43.0902746  15.2703802  56.7354092  34.2796215
  14.3630863  56.5043346  34.4787364  15.7674834  55.9391712  34.4670197
  17.3930337  52.9416731  46.6890571  16.4752898  53.1631678  46.5312259
  17.8090481  53.0163041  45.8302278  18.1765385  54.3408146  41.8193251
  18.9237204  54.8529544  41.5100373  18.4456974  54.0192199  42.6797645
  16.4492035  56.8366687  38.8020205  15.5403254  56.5525720  38.8992675
  16.4787119  57.2565766  37.9423512  21.6811302  60.4473277  42.5711373
  21.2273630  59.6064187  42.6276563  21.0505269  61.0834675  42.9086153
  20.6244222  51.3765263  43.8012040  19.8866979  50.8642649  44.1322283
  20.8770996  50.9365644  42.9895317  20.7255849  44.1541515  44.3953810
  21.0314726  43.2938878  44.1079725  21.4508454  44.7459135  44.1952803
   7.0180205  54.5572201  42.7835407   6.8204605  53.9641562  42.0586474
   6.4626869  54.2524412  43.5011346  14.9976929  54.4495308  44.9030001
  15.0525539  53.4969144  44.8272477  14.1868131  54.6054747  45.3871299
  16.1468123  58.3775431  36.1408284  15.7087553  57.6611290  35.6813921
  16.8878564  58.6051546  35.5793375  12.9369289  53.0672368  42.6620379
  12.1237155  53.3666538  43.0685572  13.4328283  52.6728056  43.3794862
  18.5343501  53.5314192  51.4935273  18.8892888  53.7585665  52.3529739
  19.1815632  53.8632569  50.8712529  24.2641238  56.6532628  42.1984602
  24.1259136  56.8434224  41.2705792  23.9077456  57.4152011  42.6552654
  12.4283364  50.6390723  48.2781614  13.0682743  50.4979482  47.5804578
  11.5960894  50.3525236  47.9020216  24.2910617  58.7209155  47.2095874
  24.7247124  58.6284444  48.0578928  25.0042198  58.6966655  46.5715890
  13.2043668  59.9393153  44.3916607  13.9984266  59.4443474  44.1899182
  12.4935360  59.4111017  44.0284312   9.5126431  54.0836235  40.4676360
   8.5824019  54.0220691  40.6846322   9.6083903  53.5612188  39.6713001
   9.4311980  50.6091048  43.0554601   9.6918797  51.5236381  42.9463762
  10.2529152  50.1415491  43.2051214  10.9036905  52.0228805  50.2253426
  11.5759959  51.8146167  49.5766075  10.0766692  51.8250891  49.7858658
  25.1526167  58.7632856  49.7428759  25.3462057  59.6678666  49.9888034
  25.0526785  58.3040275  50.5767344  16.8062477  48.6490746  52.2419087
  16.1590393  49.3480696  52.1483563  17.5763493  49.0826890  52.6095335
  20.2141275  58.9139598  55.3169640  20.0626782  58.6850150  54.3999724
  20.2045955  59.8710200  55.3300985  16.9826612  56.4871511  50.3015906
  17.9118672  56.6382671  50.1284874  16.5617642  56.5755532  49.4464553
  17.3320159  59.8903778  45.4603282  16.9969991  59.8504548  46.3560932
  16.8324104  59.2248494  44.9873692  11.3064403  55.2971408  50.9855863
  11.1684201  54.5651647  51.5867402  12.2169326  55.2080308  50.7040051
  20.2679350  57.2359813  35.7340341  19.6508521  56.5106641  35.6373394
  19.7995839  57.9969173  35.3907416  13.9346703  55.0091368  50.4739543
  14.6446322  54.3684560  50.4326161  13.8916012  55.2604262  51.3965723
  21.9233482  61.9458721  53.3946122  21.8646028  61.2617941  52.7276705
  22.3253000  62.6877711  52.9426748  12.6475637  51.9956585  52.2935182
  12.1112994  51.5447324  52.9456778  12.0592346  52.1302494  51.5505646
  12.0577896  51.4545237  34.8561646  11.1807363  51.3334038  34.4923892
  12.5335649  50.6631315  34.6040534  21.9250889  59.9098305  51.6260101
  21.0377668  59.5724227  51.7486500  22.4949440  59.1781336  51.8628867
   8.3814759  51.1312593  49.3788177   8.2972947  50.5238263  48.6438586
   7.5597465  51.6221611  49.3797673  18.5538472  49.6166157  44.7458372
  19.0507172  48.8636119  44.4259442  17.7825454  49.6530473  44.1801581
  26.4068230  55.3206522  46.3876663  26.3958106  56.2031238  46.0170596
  25.5385609  54.9678073  46.1931200  19.6368253  58.3737844  42.3196795
  18.7024532  58.4939306  42.1501499  19.8144922  57.4710311  42.0556805
  15.1373441  51.7583540  44.4730056  14.7671229  51.2054580  45.1610962
  15.6332534  51.1541673  43.9205056  23.0240805  54.2155163  42.8546829
  23.4901257  55.0483155  42.7807132  23.4748305  53.7500145  43.5592088
  21.0917036  60.5598984  39.8532981  21.3676880  60.4455579  40.7626855
  20.2221534  60.1616469  39.8145154  20.9957467  46.5835750  46.8937730
  20.0820547  46.8139977  47.0619937  21.4250569  46.6674194  47.7451763
  20.7663926  54.7725642  49.3937624  20.1135376  55.0201550  48.7390077
  21.1444306  53.9589780  49.0600102  16.8151499  55.5145453  55.8803662
  16.1392136  55.4139582  56.5506037  17.6379133  55.3584667  56.3439659
   3.1548013  54.3222990  47.2220620   3.1932112  53.7886581  48.0157738
   2.6488305  53.7958195  46.6031597  10.5338775  49.1687530  50.7183162
  10.5980101  50.0302361  50.3060560  10.4705895  48.5561532  49.9855521
  10.0091047  51.2410663  54.3656197  10.6363086  50.8587740  54.9793721
   9.1518966  51.0224865  54.7311889  20.4085156  61.6473638  55.9709932
  20.9525060  62.2603596  55.4764887  19.8272001  62.2053217  56.4876945
   6.7856590  53.0487092  40.2974551   7.0810031  52.1397770  40.2441605
   5.8844626  53.0274832  39.9755554  10.3150837  51.1243089  46.2802100
   9.5937423  51.7379056  46.1409573  11.1044093  51.6600853  46.2018746
  20.7577577  62.5703376  48.7304510  19.8107913  62.4508727  48.6582837
  21.1060350  61.6825874  48.8130771  13.1177151  48.4597515  52.5542752
  13.6411553  48.7059812  53.3169061  12.8989484  49.2917550  52.1345889
   8.5144432  50.7301190  40.4213877   8.1857138  49.8498569  40.2388982
   8.8683802  50.6748858  41.3090266  11.6286255  51.0174160  40.7889354
  11.9682327  51.5460081  40.0667963  12.0758375  51.3554566  41.5647921
  14.3229696  49.4011210  50.2392422  13.9826516  48.6019023  50.6413102
  13.6168702  49.7012921  49.6669255  14.9746168  46.4860523  48.6919745
  15.7972237  46.0121001  48.5698636  15.2184231  47.2651006  49.1918432
  13.6154402  49.5148781  38.9882647  14.3362765  49.8930034  38.4846364
  12.9919706  50.2337658  39.0917625  17.7585525  50.2193930  39.9240979
  17.9749139  51.1018568  39.6229807  17.2779592  49.8280143  39.1946621
  12.4984746  53.1779643  46.5011724  12.3529327  53.4919946  47.3936005
  12.0209950  53.7964544  45.9482623  14.3581129  50.1682191  46.5492613
  14.3442698  49.2723285  46.2124911  15.0753557  50.1752855  47.1830899
  16.2107260  50.6019531  48.5945741  15.9525038  51.5236602  48.5930071
  15.6792300  50.2049966  49.2846205   6.9730408  55.7184988  49.4399385
   6.4283877  56.4944796  49.5719659   7.8509758  56.0655792  49.2818506
  13.7618025  49.0496572  41.8180184  13.8833936  48.1213218  42.0171071
  13.4720068  49.0635258  40.9058499  16.6309216  46.7351482  44.9546903
  16.6530912  46.7990815  43.9998883  17.0477275  45.8955991  45.1487410
  27.0092840  56.4706742  42.9926126  27.4523986  55.7214067  42.5945249
  26.1319350  56.4616878  42.6099858  24.0420044  60.4736789  40.0020055
  24.5671368  60.8124061  39.2769375  23.9542397  59.5383804  39.8183190
  13.2459105  50.5628569  56.0270116  13.2947260  51.4390692  55.6447886
  13.7881619  50.0205962  55.4541759  23.7313950  61.1069692  55.3071253
  22.9409494  61.0893831  54.7675753  23.4947305  61.6457986  56.0620290
  23.8511825  57.9562159  52.6203982  23.9009830  57.7912166  53.5619505
  23.7425749  57.0889418  52.2301863  21.1415588  53.9393087  53.9363288
  22.0425451  53.7999551  53.6447286  21.2163562  54.1047541  54.8761466
  15.4758393  51.3159941  52.7816475  14.6061703  51.6093507  52.5099063
  15.7117873  51.9000386  53.5023738  25.3530022  60.3759100  52.8646003
  25.0614831  60.7389081  53.7009464  24.7402154  59.6626108  52.6859335
  26.5525705  57.9411980  45.3848574  27.3872596  58.3801784  45.5486134
  26.6884833  57.4650633  44.5656819  23.6017210  55.4991715  51.3326061
  24.0771332  55.6919361  50.5244913  22.6782776  55.5550901  51.0869445
  10.4900717  56.6615882  40.9157140  10.2446759  55.7578212  41.1137350
  10.6596632  56.6633032  39.9736618  18.1797427  47.5339558  50.2981895
  18.6979371  48.2700585  49.9728384  17.8252560  47.8403552  51.1328654
   9.7596365  52.3944239  38.4143301   9.0665610  52.4688594  37.7583337
   9.5148117  51.6304583  38.9364818  18.4310021  43.9539841  45.8182792
  18.7111775  43.2863030  46.4443218  19.2160628  44.1468936  45.3057456
  22.3018879  52.3757475  49.5654367  23.2536302  52.4755572  49.5866591
  22.1322330  51.5835743  50.0752451  20.3233259  49.4613058  49.7513768
  19.7283191  49.7418071  49.0560256  20.0382956  49.9506959  50.5230509
  22.0828766  62.7301855  35.4720348  22.0042398  62.3961719  36.3656106
  22.9038433  63.2223623  35.4711820  24.7806957  55.5963594  48.6796667
  24.7483277  54.6579595  48.8656350  25.3907581  55.6747631  47.9462491
  16.6190288  54.4659647  34.7223871  17.5649393  54.3365856  34.7912289
  16.2404533  53.7274309  35.1993299  24.9301446  52.3874638  48.7254950
  24.4140494  51.6033095  48.5384879  25.8141394  52.0593355  48.8901469
  22.5912173  46.1315653  44.6850762  22.3936994  45.8230742  45.5694094
  23.2011878  46.8577292  44.8148692  30.5983507  56.6579601  47.8202703
  31.3286896  56.3964889  48.3810407  29.9890453  55.9208323  47.8604771
  28.6798804  54.7987464  48.4177155  27.9531968  54.6643429  47.8093646
  28.2646091  55.1064293  49.2233873  16.5028981  58.5177394  56.1824528
  17.4231990  58.6955993  56.3764574  16.4678564  57.5733439  56.0304227
  14.8033205  52.3909624  34.6578756  13.8964661  52.0942737  34.7341469
  15.0809186  52.0939442  33.7913042   5.7211146  53.7115987  45.1077802
   5.4013930  52.8581295  44.8152176   5.1744574  53.9264565  45.8635770
   9.4991053  56.4278428  48.8247309   9.7177063  57.3595536  48.8435343
   9.9116827  56.0686403  49.6102113  16.4195271  46.9346514  40.8122997
  15.6095999  46.5893599  41.1878243  17.1079688  46.6254057  41.4010609
  18.3485819  46.0124560  42.4347294  18.9016858  46.4320014  43.0937317
  18.5855906  45.0860308  42.4770250  14.3718919  52.0011634  58.2150058
  14.2715645  52.9505991  58.1462149  14.1540461  51.6729873  57.3426128
  13.5731990  49.2496559  34.7990735  14.4351154  49.5751457  35.0586552
  13.7582334  48.4628055  34.2863801   5.5899406  57.3318899  47.0770924
   4.8962877  56.9172852  46.5640878   6.3372397  57.3739435  46.4804343
  21.7264626  48.1225086  41.9425958  21.1463295  48.7809890  41.5604010
  21.4600559  47.3002430  41.5313376  20.1768193  47.5230143  44.1447278
  20.6767971  47.6346678  43.3361597  20.8203801  47.2191196  44.7848087
  10.7522908  57.8914424  51.6354351  11.5715797  58.3858502  51.6589188
  11.0259716  56.9746392  51.6071918  20.5089504  50.2825176  40.9982306
  19.6215359  50.5674827  40.7802501  20.9243493  50.1218939  40.1509583
  23.8604041  50.3071697  44.7136646  24.6364431  50.7968149  44.9861262
  23.1352175  50.7329751  45.1708515  26.2976599  51.0199316  45.7710586
  26.8921090  50.7795052  45.0603894  26.3703183  50.3006447  46.3984122
  19.6532718  60.0469851  35.0930326  20.3568568  60.2519853  35.7087982
  18.9295367  60.6146612  35.3579410  20.4830528  55.7979712  41.2132596
  20.4265730  56.2548263  40.3740229  21.0358871  55.0370396  41.0355439
  24.2935334  51.5869444  42.0382716  24.0372268  51.1866079  42.8690924
  23.6688202  52.3013238  41.9132855  28.6047672  54.3265517  44.5454007
  28.0447230  54.3958706  45.3185569  27.9991175  54.1506502  43.8253504
  21.5619415  60.4852380  37.1428786  22.3965019  60.0533578  36.9606261
  21.4003758  60.3134393  38.0705681  21.2165307  56.9884493  38.5085126
  21.1614111  56.8228765  37.5673570  20.5911363  57.6960526  38.6647315
  14.5261433  46.4892602  38.0870444  14.5140103  47.4334442  38.2438715
  15.4184855  46.3062748  37.7929905  18.3413552  43.0835379  42.3416381
  17.5745948  42.5293865  42.4873063  18.7524257  43.1557247  43.2030532
  10.3455313  49.3720175  56.4321562  11.2086775  49.0156979  56.6424887
   9.7720724  49.0334069  57.1196966  32.6678806  62.3770292  49.6764758
  32.3362131  63.2465703  49.4525973  32.0724420  62.0606576  50.3558789
  34.4269116  65.2981817  48.5335982  33.7843496  65.5914350  47.8875777
  33.9224045  65.1834737  49.3389179  29.4245254  65.2203026  47.4711702
  28.5629734  65.5184279  47.7628440  29.4507689  65.4373425  46.5392735
  22.9036814  62.7800891  57.4251534  22.5103760  62.2267090  58.0999178
  23.7202955  63.0911470  57.8158051  25.8204775  64.1958770  55.0171790
  26.5614489  64.7965923  54.9376253  26.0522698  63.4536408  54.4589833
  29.7661938  60.2239873  49.2936072  29.4226208  61.1141515  49.2175182
  30.1340901  60.0341531  48.4305657  27.3159332  65.0598185  42.8593745
  26.4600928  64.6705036  42.6799384  27.7286284  65.1390146  41.9993531
  28.8458479  62.5944528  47.2585305  28.3423274  62.5574664  46.4453110
  29.1389085  63.5037271  47.3181962  25.0901364  62.6783258  46.2651487
  25.9554361  62.4826067  45.9057376  25.1578873  62.4493610  47.1920844
  24.9986351  61.7826715  42.3642923  24.3450764  61.4675732  41.7399538
  24.9566825  61.1602455  43.0902746  31.5649604  59.4833432  44.3953810
  31.8708481  58.6230796  44.1079725  32.2902209  60.0751053  44.1952803
  27.6456232  63.9782664  52.2419087  26.9984147  64.6772613  52.1483563
  28.4157247  64.4118808  52.6095335  29.3932227  64.9458074  44.7458372
  29.8900927  64.1928037  44.4259442  28.6219208  64.9822391  44.1801581
  31.8351222  61.9127668  46.8937730  30.9214302  62.1431895  47.0619937
  32.2644323  61.9966112  47.7451763  25.8139922  61.8152440  48.6919745
  26.6365991  61.3412919  48.5698636  26.0577986  62.5942924  49.1918432
  27.4702970  62.0643400  44.9546903  27.4924667  62.1282733  43.9998883
  27.8871029  61.2247908  45.1487410  29.0191181  62.8631476  50.2981895
  29.5373125  63.5992503  49.9728384  28.6646314  63.1695469  51.1328654
  29.2703776  59.2831758  45.8182792  29.5505529  58.6154948  46.4443218
  30.0554383  59.4760854  45.3057456  31.1627013  64.7904976  49.7513768
  30.5676946  65.0709988  49.0560256  30.8776710  65.2798877  50.5230509
  35.7695200  67.7166556  48.7254950  35.2534249  66.9325012  48.5384879
  36.6535149  67.3885272  48.8901469  33.4305927  61.4607571  44.6850762
  33.2330748  61.1522659  45.5694094  34.0405633  62.1869210  44.8148692
  27.2589025  62.2638431  40.8122997  26.4489754  61.9185516  41.1878243
  27.9473442  61.9545975  41.4010609  29.1879574  61.3416478  42.4347294
  29.7410612  61.7611931  43.0937317  29.4249660  60.4152226  42.4770250
  32.5658381  63.4517003  41.9425958  31.9857050  64.1101807  41.5604010
  32.2994314  62.6294348  41.5313376  31.0161947  62.8522061  44.1447278
  31.5161726  62.9638595  43.3361597  31.6597555  62.5483114  44.7848087
  31.3483259  65.6117094  40.9982306  30.4609114  65.8966744  40.7802501
  31.7637248  65.4510857  40.1509583  34.6997795  65.6363615  44.7136646
  35.4758185  66.1260067  44.9861262  33.9745929  66.0621669  45.1708515
  37.1370354  66.3491234  45.7710586  37.7314844  66.1086970  45.0603894
  37.2096937  65.6298364  46.3984122  35.1329089  66.9161361  42.0382716
[truncated: 295,359 more chars]
