# Supplementary material for: OpenMM 7: Rapid development of high performance algorithms for molecular dynamics
Source: PLoS Comput Biol. 2017 Jul 26;13(7):e1005659. doi: 10.1371/journal.pcbi.1005659 (PMC5549999; doi:10.1371/journal.pcbi.1005659)
Supplement: S1 Supporting Information — (ZIP) [file pcbi.1005659.s001.zip › SI/Energy Comparisons/Amber/dhfr.dry.parm7]

%VERSION  VERSION_STAMP = V0001.000  DATE = 06/08/16  22:01:58                  
%FLAG TITLE                                                                     
%FORMAT(20a4)                                                                   
default_name                                                                    
%FLAG POINTERS                                                                  
%FORMAT(10I8)                                                                   
    2990      14    1499    1526    3438    2060    6839    6484       0       0
   16610     184    1526    2060    6484      65     152     191      33       0
       0       0       0       0       0       0       0       0      24       0
       0
%FLAG ATOM_NAME                                                                 
%FORMAT(20a4)                                                                   
N   H1  H2  H3  CA  HA  CB  HB2 HB3 OG  HG  C   O   N   H   CA  HA  CB  HB2 HB3 
CG  HG  CD1 HD11HD12HD13CD2 HD21HD22HD23C   O   N   H   CA  HA  CB  HB2 HB3 CG  
OD1 ND2 HD21HD22C   O   N   H   CA  HA  CB  HB2 HB3 SG  HG  C   O   N   H   CA  
HA  CB  HB  CG2 HG21HG22HG23CG1 HG12HG13CD1 HD11HD12HD13C   O   N   H   CA  HA  
CB  HB  CG1 HG11HG12HG13CG2 HG21HG22HG23C   O   N   H   CA  HA  CB  HB1 HB2 HB3 
C   O   N   H   CA  HA  CB  HB  CG1 HG11HG12HG13CG2 HG21HG22HG23C   O   N   H   
CA  HA  CB  HB2 HB3 OG  HG  C   O   N   H   CA  HA  CB  HB2 HB3 CG  HG2 HG3 CD  
OE1 NE2 HE21HE22C   O   N   H   CA  HA  CB  HB2 HB3 CG  OD1 ND2 HD21HD22C   O   
N   H   CA  HA  CB  HB2 HB3 CG  HG2 HG3 SD  CE  HE1 HE2 HE3 C   O   N   H   CA  
HA2 HA3 C   O   N   H   CA  HA  CB  HB  CG2 HG21HG22HG23CG1 HG12HG13CD1 HD11HD12
HD13C   O   N   H   CA  HA2 HA3 C   O   N   H   CA  HA  CB  HB2 HB3 CG  HG2 HG3 
CD  HD2 HD3 CE  HE2 HE3 NZ  HZ1 HZ2 HZ3 C   O   N   H   CA  HA  CB  HB2 HB3 CG  
OD1 ND2 HD21HD22C   O   N   H   CA  HA2 HA3 C   O   N   H   CA  HA  CB  HB2 HB3 
CG  OD1 OD2 C   O   N   H   CA  HA  CB  HB2 HB3 CG  HG  CD1 HD11HD12HD13CD2 HD21
HD22HD23C   O   N   CD  HD2 HD3 CG  HG2 HG3 CB  HB2 HB3 CA  HA  C   O   N   H   
CA  HA  CB  HB2 HB3 CG  CD1 HD1 NE1 HE1 CE2 CZ2 HZ2 CH2 HH2 CZ3 HZ3 CE3 HE3 CD2 
C   O   N   CD  HD2 HD3 CG  HG2 HG3 CB  HB2 HB3 CA  HA  C   O   N   CD  HD2 HD3 
CG  HG2 HG3 CB  HB2 HB3 CA  HA  C   O   N   H   CA  HA  CB  HB2 HB3 CG  HG  CD1 
HD11HD12HD13CD2 HD21HD22HD23C   O   N   H   CA  HA  CB  HB2 HB3 CG  HG2 HG3 CD  
HD2 HD3 NE  HE  CZ  NH1 HH11HH12NH2 HH21HH22C   O   N   H   CA  HA  CB  HB2 HB3 
CG  OD1 ND2 HD21HD22C   O   N   H   CA  HA  CB  HB2 HB3 CG  HG2 HG3 CD  OE1 OE2 
C   O   N   H   CA  HA  CB  HB2 HB3 CG  CD1 HD1 CE1 HE1 CZ  HZ  CE2 HE2 CD2 HD2 
C   O   N   H   CA  HA  CB  HB2 HB3 CG  HG2 HG3 CD  HD2 HD3 NE  HE  CZ  NH1 HH11
HH12NH2 HH21HH22C   O   N   H   CA  HA  CB  HB2 HB3 CG  CD1 HD1 CE1 HE1 CZ  OH  
HH  CE2 HE2 CD2 HD2 C   O   N   H   CA  HA  CB  HB2 HB3 CG  CD1 HD1 CE1 HE1 CZ  
HZ  CE2 HE2 CD2 HD2 C   O   N   H   CA  HA  CB  HB2 HB3 CG  HG2 HG3 CD  OE1 NE2 
HE21HE22C   O   N   H   CA  HA  CB  HB2 HB3 CG  HG2 HG3 CD  HD2 HD3 NE  HE  CZ  
NH1 HH11HH12NH2 HH21HH22C   O   N   H   CA  HA  CB  HB2 HB3 CG  HG2 HG3 SD  CE  
HE1 HE2 HE3 C   O   N   H   CA  HA  CB  HB  CG2 HG21HG22HG23OG1 HG1 C   O   N   
H   CA  HA  CB  HB  CG2 HG21HG22HG23OG1 HG1 C   O   N   H   CA  HA  CB  HB  CG2 
HG21HG22HG23OG1 HG1 C   O   N   H   CA  HA  CB  HB2 HB3 OG  HG  C   O   N   H   
CA  HA  CB  HB2 HB3 OG  HG  C   O   N   H   CA  HA  CB  HB  CG1 HG11HG12HG13CG2 
HG21HG22HG23C   O   N   H   CA  HA  CB  HB2 HB3 CG  HG2 HG3 CD  OE1 OE2 C   O   
N   H   CA  HA2 HA3 C   O   N   H   CA  HA  CB  HB2 HB3 CG  HG2 HG3 CD  HD2 HD3 
CE  HE2 HE3 NZ  HZ1 HZ2 HZ3 C   O   N   H   CA  HA  CB  HB2 HB3 CG  HG2 HG3 CD  
OE1 NE2 HE21HE22C   O   N   H   CA  HA  CB  HB2 HB3 CG  OD1 ND2 HD21HD22C   O   
N   H   CA  HA  CB  HB2 HB3 CG  HG  CD1 HD11HD12HD13CD2 HD21HD22HD23C   O   N   
H   CA  HA  CB  HB  CG1 HG11HG12HG13CG2 HG21HG22HG23C   O   N   H   CA  HA  CB  
HB  CG2 HG21HG22HG23CG1 HG12HG13CD1 HD11HD12HD13C   O   N   H   CA  HA  CB  HB2 
HB3 CG  HG2 HG3 SD  CE  HE1 HE2 HE3 C   O   N   H   CA  HA2 HA3 C   O   N   H   
CA  HA  CB  HB2 HB3 CG  HG2 HG3 CD  HD2 HD3 CE  HE2 HE3 NZ  HZ1 HZ2 HZ3 C   O   
N   H   CA  HA  CB  HB2 HB3 CG  HG2 HG3 CD  HD2 HD3 CE  HE2 HE3 NZ  HZ1 HZ2 HZ3 
C   O   N   H   CA  HA  CB  HB  CG2 HG21HG22HG23OG1 HG1 C   O   N   H   CA  HA  
CB  HB2 HB3 CG  CD1 HD1 NE1 HE1 CE2 CZ2 HZ2 CH2 HH2 CZ3 HZ3 CE3 HE3 CD2 C   O   
N   H   CA  HA  CB  HB2 HB3 CG  CD1 HD1 CE1 HE1 CZ  HZ  CE2 HE2 CD2 HD2 C   O   
N   H   CA  HA  CB  HB2 HB3 OG  HG  C   O   N   H   CA  HA  CB  HB  CG2 HG21HG22
HG23CG1 HG12HG13CD1 HD11HD12HD13C   O   N   CD  HD2 HD3 CG  HG2 HG3 CB  HB2 HB3 
CA  HA  C   O   N   H   CA  HA  CB  HB2 HB3 CG  HG2 HG3 CD  OE1 OE2 C   O   N   
H   CA  HA  CB  HB2 HB3 CG  HG2 HG3 CD  HD2 HD3 CE  HE2 HE3 NZ  HZ1 HZ2 HZ3 C   
O   N   H   CA  HA  CB  HB2 HB3 CG  OD1 ND2 HD21HD22C   O   N   H   CA  HA  CB  
HB2 HB3 CG  HG2 HG3 CD  HD2 HD3 NE  HE  CZ  NH1 HH11HH12NH2 HH21HH22C   O   N   
CD  HD2 HD3 CG  HG2 HG3 CB  HB2 HB3 CA  HA  C   O   N   H   CA  HA  CB  HB2 HB3 
CG  HG  CD1 HD11HD12HD13CD2 HD21HD22HD23C   O   N   H   CA  HA  CB  HB2 HB3 CG  
HG2 HG3 CD  HD2 HD3 CE  HE2 HE3 NZ  HZ1 HZ2 HZ3 C   O   N   H   CA  HA2 HA3 C   
O   N   H   CA  HA  CB  HB2 HB3 CG  HG2 HG3 CD  HD2 HD3 NE  HE  CZ  NH1 HH11HH12
NH2 HH21HH22C   O   N   H   CA  HA  CB  HB  CG2 HG21HG22HG23CG1 HG12HG13CD1 HD11
HD12HD13C   O   N   H   CA  HA  CB  HB2 HB3 CG  OD1 ND2 HD21HD22C   O   N   H   
CA  HA  CB  HB2 HB3 CG  HG  CD1 HD11HD12HD13CD2 HD21HD22HD23C   O   N   H   CA  
HA  CB  HB  CG1 HG11HG12HG13CG2 HG21HG22HG23C   O   N   H   CA  HA  CB  HB2 HB3 
CG  HG  CD1 HD11HD12HD13CD2 HD21HD22HD23C   O   N   H   CA  HA  CB  HB2 HB3 OG  
HG  C   O   N   H   CA  HA  CB  HB2 HB3 CG  HG2 HG3 CD  HD2 HD3 NE  HE  CZ  NH1 
HH11HH12NH2 HH21HH22C   O   N   H   CA  HA  CB  HB2 HB3 CG  HG2 HG3 CD  OE1 OE2 
C   O   N   H   CA  HA  CB  HB2 HB3 CG  HG  CD1 HD11HD12HD13CD2 HD21HD22HD23C   
O   N   H   CA  HA  CB  HB2 HB3 CG  HG2 HG3 CD  HD2 HD3 CE  HE2 HE3 NZ  HZ1 HZ2 
HZ3 C   O   N   H   CA  HA  CB  HB2 HB3 CG  HG2 HG3 CD  OE1 OE2 C   O   N   CD  
HD2 HD3 CG  HG2 HG3 CB  HB2 HB3 CA  HA  C   O   N   CD  HD2 HD3 CG  HG2 HG3 CB  
HB2 HB3 CA  HA  C   O   N   H   CA  HA  CB  HB2 HB3 CG  HG2 HG3 CD  OE1 NE2 HE21
HE22C   O   N   H   CA  HA2 HA3 C   O   N   H   CA  HA  CB  HB1 HB2 HB3 C   O   
N   H   CA  HA  CB  HB2 HB3 CG  ND1 CE1 HE1 NE2 HE2 CD2 HD2 C   O   N   H   CA  
HA  CB  HB2 HB3 CG  CD1 HD1 CE1 HE1 CZ  HZ  CE2 HE2 CD2 HD2 C   O   N   H   CA  
HA  CB  HB2 HB3 CG  HG  CD1 HD11HD12HD13CD2 HD21HD22HD23C   O   N   H   CA  HA  
CB  HB2 HB3 OG  HG  C   O   N   H   CA  HA  CB  HB2 HB3 CG  HG2 HG3 CD  HD2 HD3 
NE  HE  CZ  NH1 HH11HH12NH2 HH21HH22C   O   N   H   CA  HA  CB  HB2 HB3 OG  HG  
C   O   N   H   CA  HA  CB  HB2 HB3 CG  HG  CD1 HD11HD12HD13CD2 HD21HD22HD23C   
O   N   H   CA  HA  CB  HB2 HB3 CG  OD1 OD2 C   O   N   H   CA  HA  CB  HB2 HB3 
CG  OD1 OD2 C   O   N   H   CA  HA  CB  HB1 HB2 HB3 C   O   N   H   CA  HA  CB  
HB2 HB3 CG  HG  CD1 HD11HD12HD13CD2 HD21HD22HD23C   O   N   H   CA  HA  CB  HB2 
HB3 CG  HG2 HG3 CD  HD2 HD3 CE  HE2 HE3 NZ  HZ1 HZ2 HZ3 C   O   N   H   CA  HA  
CB  HB2 HB3 CG  HG  CD1 HD11HD12HD13CD2 HD21HD22HD23C   O   N   H   CA  HA  CB  
HB  CG2 HG21HG22HG23OG1 HG1 C   O   N   H   CA  HA  CB  HB2 HB3 CG  HG2 HG3 CD  
OE1 OE2 C   O   N   H   CA  HA  CB  HB2 HB3 CG  HG2 HG3 CD  OE1 NE2 HE21HE22C   
O   N   CD  HD2 HD3 CG  HG2 HG3 CB  HB2 HB3 CA  HA  C   O   N   H   CA  HA  CB  
HB2 HB3 CG  HG2 HG3 CD  OE1 OE2 C   O   N   H   CA  HA  CB  HB2 HB3 CG  HG  CD1 
HD11HD12HD13CD2 HD21HD22HD23C   O   N   H   CA  HA  CB  HB1 HB2 HB3 C   O   N   
H   CA  HA  CB  HB2 HB3 CG  OD1 ND2 HD21HD22C   O   N   H   CA  HA  CB  HB2 HB3 
CG  HG2 HG3 CD  HD2 HD3 CE  HE2 HE3 NZ  HZ1 HZ2 HZ3 C   O   N   H   CA  HA  CB  
HB  CG1 HG11HG12HG13CG2 HG21HG22HG23C   O   N   H   CA  HA  CB  HB2 HB3 CG  OD1 
OD2 C   O   N   H   CA  HA  CB  HB2 HB3 CG  HG2 HG3 SD  CE  HE1 HE2 HE3 C   O   
N   H   CA  HA  CB  HB  CG1 HG11HG12HG13CG2 HG21HG22HG23C   O   N   H   CA  HA  
CB  HB2 HB3 CG  CD1 HD1 NE1 HE1 CE2 CZ2 HZ2 CH2 HH2 CZ3 HZ3 CE3 HE3 CD2 C   O   
N   H   CA  HA  CB  HB  CG2 HG21HG22HG23CG1 HG12HG13CD1 HD11HD12HD13C   O   N   
H   CA  HA  CB  HB  CG1 HG11HG12HG13CG2 HG21HG22HG23C   O   N   H   CA  HA2 HA3 
C   O   N   H   CA  HA2 HA3 C   O   N   H   CA  HA  CB  HB2 HB3 OG  HG  C   O   
N   H   CA  HA  CB  HB2 HB3 OG  HG  C   O   N   H   CA  HA  CB  HB  CG1 HG11HG12
HG13CG2 HG21HG22HG23C   O   N   H   CA  HA  CB  HB2 HB3 CG  CD1 HD1 CE1 HE1 CZ  
OH  HH  CE2 HE2 CD2 HD2 C   O   N   H   CA  HA  CB  HB2 HB3 CG  HG2 HG3 CD  HD2 
HD3 CE  HE2 HE3 NZ  HZ1 HZ2 HZ3 C   O   N   H   CA  HA  CB  HB2 HB3 CG  HG2 HG3 
CD  OE1 OE2 C   O   N   H   CA  HA  CB  HB1 HB2 HB3 C   O   N   H   CA  HA  CB  
HB2 HB3 CG  HG2 HG3 SD  CE  HE1 HE2 HE3 C   O   N   H   CA  HA  CB  HB2 HB3 CG  
OD1 ND2 HD21HD22C   O   N   H   CA  HA  CB  HB2 HB3 CG  ND1 CE1 HE1 NE2 HE2 CD2 
HD2 C   O   N   CD  HD2 HD3 CG  HG2 HG3 CB  HB2 HB3 CA  HA  C   O   N   H   CA  
HA2 HA3 C   O   N   H   CA  HA  CB  HB2 HB3 CG  ND1 CE1 HE1 NE2 HE2 CD2 HD2 C   
O   N   H   CA  HA  CB  HB2 HB3 CG  HG  CD1 HD11HD12HD13CD2 HD21HD22HD23C   O   
N   H   CA  HA  CB  HB2 HB3 CG  HG2 HG3 CD  HD2 HD3 CE  HE2 HE3 NZ  HZ1 HZ2 HZ3 
C   O   N   H   CA  HA  CB  HB2 HB3 CG  HG  CD1 HD11HD12HD13CD2 HD21HD22HD23C   
O   N   H   CA  HA  CB  HB2 HB3 CG  CD1 HD1 CE1 HE1 CZ  HZ  CE2 HE2 CD2 HD2 C   
O   N   H   CA  HA  CB  HB  CG1 HG11HG12HG13CG2 HG21HG22HG23C   O   N   H   CA  
HA  CB  HB  CG2 HG21HG22HG23OG1 HG1 C   O   N   H   CA  HA  CB  HB2 HB3 CG  HG2 
HG3 CD  HD2 HD3 NE  HE  CZ  NH1 HH11HH12NH2 HH21HH22C   O   N   H   CA  HA  CB  
HB  CG2 HG21HG22HG23CG1 HG12HG13CD1 HD11HD12HD13C   O   N   H   CA  HA  CB  HB2 
HB3 CG  HG2 HG3 SD  CE  HE1 HE2 HE3 C   O   N   H   CA  HA  CB  HB2 HB3 CG  HG2 
HG3 CD  OE1 NE2 HE21HE22C   O   N   H   CA  HA  CB  HB2 HB3 CG  OD1 OD2 C   O   
N   H   CA  HA  CB  HB2 HB3 CG  CD1 HD1 CE1 HE1 CZ  HZ  CE2 HE2 CD2 HD2 C   O   
N   H   CA  HA  CB  HB2 HB3 CG  HG2 HG3 CD  OE1 OE2 C   O   N   H   CA  HA  CB  
HB2 HB3 OG  HG  C   O   N   H   CA  HA  CB  HB2 HB3 CG  OD1 OD2 C   O   N   H   
CA  HA  CB  HB  CG2 HG21HG22HG23OG1 HG1 C   O   N   H   CA  HA  CB  HB2 HB3 CG  
CD1 HD1 CE1 HE1 CZ  HZ  CE2 HE2 CD2 HD2 C   O   N   H   CA  HA  CB  HB2 HB3 CG  
CD1 HD1 CE1 HE1 CZ  HZ  CE2 HE2 CD2 HD2 C   O   N   CD  HD2 HD3 CG  HG2 HG3 CB  
HB2 HB3 CA  HA  C   O   N   H   CA  HA  CB  HB2 HB3 CG  HG2 HG3 CD  OE1 OE2 C   
O   N   H   CA  HA  CB  HB  CG2 HG21HG22HG23CG1 HG12HG13CD1 HD11HD12HD13C   O   
N   H   CA  HA  CB  HB2 HB3 CG  OD1 OD2 C   O   N   H   CA  HA  CB  HB2 HB3 CG  
HG  CD1 HD11HD12HD13CD2 HD21HD22HD23C   O   N   H   CA  HA  CB  HB2 HB3 CG  HG2 
HG3 CD  OE1 OE2 C   O   N   H   CA  HA  CB  HB2 HB3 CG  HG2 HG3 CD  HD2 HD3 CE  
HE2 HE3 NZ  HZ1 HZ2 HZ3 C   O   N   H   CA  HA  CB  HB2 HB3 CG  CD1 HD1 CE1 HE1 
CZ  OH  HH  CE2 HE2 CD2 HD2 C   O   N   H   CA  HA  CB  HB2 HB3 CG  HG2 HG3 CD  
HD2 HD3 CE  HE2 HE3 NZ  HZ1 HZ2 HZ3 C   O   N   H   CA  HA  CB  HB2 HB3 CG  HG  
CD1 HD11HD12HD13CD2 HD21HD22HD23C   O   N   H   CA  HA  CB  HB2 HB3 CG  HG  CD1 
HD11HD12HD13CD2 HD21HD22HD23C   O   N   CD  HD2 HD3 CG  HG2 HG3 CB  HB2 HB3 CA  
HA  C   O   N   H   CA  HA  CB  HB2 HB3 CG  HG2 HG3 CD  OE1 OE2 C   O   N   H   
CA  HA  CB  HB2 HB3 CG  CD1 HD1 CE1 HE1 CZ  OH  HH  CE2 HE2 CD2 HD2 C   O   N   
CD  HD2 HD3 CG  HG2 HG3 CB  HB2 HB3 CA  HA  C   O   N   H   CA  HA2 HA3 C   O   
N   H   CA  HA  CB  HB  CG1 HG11HG12HG13CG2 HG21HG22HG23C   O   N   H   CA  HA  
CB  HB2 HB3 CG  HG  CD1 HD11HD12HD13CD2 HD21HD22HD23C   O   N   H   CA  HA  CB  
HB2 HB3 OG  HG  C   O   N   H   CA  HA  CB  HB2 HB3 CG  OD1 OD2 C   O   N   H   
CA  HA  CB  HB  CG1 HG11HG12HG13CG2 HG21HG22HG23C   O   N   H   CA  HA  CB  HB2 
HB3 CG  HG2 HG3 CD  OE1 NE2 HE21HE22C   O   N   H   CA  HA  CB  HB2 HB3 CG  HG2 
HG3 CD  OE1 OE2 C   O   N   H   CA  HA  CB  HB2 HB3 CG  HG2 HG3 CD  OE1 OE2 C   
O   N   H   CA  HA  CB  HB2 HB3 CG  HG2 HG3 CD  HD2 HD3 CE  HE2 HE3 NZ  HZ1 HZ2 
HZ3 C   O   N   H   CA  HA2 HA3 C   O   N   H   CA  HA  CB  HB  CG2 HG21HG22HG23
CG1 HG12HG13CD1 HD11HD12HD13C   O   N   H   CA  HA  CB  HB2 HB3 CG  HG2 HG3 CD  
HD2 HD3 CE  HE2 HE3 NZ  HZ1 HZ2 HZ3 C   O   N   H   CA  HA  CB  HB2 HB3 CG  CD1 
HD1 CE1 HE1 CZ  OH  HH  CE2 HE2 CD2 HD2 C   O   N   H   CA  HA  CB  HB2 HB3 CG  
HG2 HG3 CD  HD2 HD3 CE  HE2 HE3 NZ  HZ1 HZ2 HZ3 C   O   N   H   CA  HA  CB  HB2 
HB3 CG  CD1 HD1 CE1 HE1 CZ  HZ  CE2 HE2 CD2 HD2 C   O   N   H   CA  HA  CB  HB2 
HB3 CG  HG2 HG3 CD  OE1 OE2 C   O   N   H   CA  HA  CB  HB  CG1 HG11HG12HG13CG2 
HG21HG22HG23C   O   N   H   CA  HA  CB  HB2 HB3 CG  CD1 HD1 CE1 HE1 CZ  OH  HH  
CE2 HE2 CD2 HD2 C   O   N   H   CA  HA  CB  HB2 HB3 CG  HG2 HG3 CD  OE1 OE2 C   
O   N   H   CA  HA  CB  HB2 HB3 CG  HG2 HG3 CD  HD2 HD3 CE  HE2 HE3 NZ  HZ1 HZ2 
HZ3 C   O   N   H   CA  HA  CB  HB2 HB3 CG  OD1 ND2 HD21HD22C   O   N   H   CA  
HA  CB  HB2 HB3 CG  OD1 OD2 C   O   OXT 
%FLAG CHARGE                                                                    
%FORMAT(5E16.8)                                                                 
  3.36930327E+00  3.45859254E+00  3.45859254E+00  3.45859254E+00  1.03320441E+00
  1.42498386E+00  4.73050908E+00  4.97468790E-01  4.97468790E-01 -1.22344522E+01
  7.72443297E+00  1.12304035E+01 -1.04268001E+01 -7.57501011E+00  4.95464337E+00
 -9.43915140E-01  1.68009606E+00 -2.00809746E+00  8.32759110E-01  8.32759110E-01
  6.43429413E+00 -6.57825030E-01 -7.50940983E+00  1.82223000E+00  1.82223000E+00
  1.82223000E+00 -7.50940983E+00  1.82223000E+00  1.82223000E+00  1.82223000E+00
  1.08841798E+01 -1.03484442E+01 -7.57501011E+00  4.95464337E+00  2.60578890E-01
  1.90969704E+00 -3.71917143E+00  1.45231731E+00  1.45231731E+00  1.29924999E+01
 -1.08076461E+01 -1.67481159E+01  7.64607708E+00  7.64607708E+00  1.08841798E+01
 -1.03484442E+01 -7.57501011E+00  4.95464337E+00  3.88134990E-01  2.04818652E+00
 -2.24316513E+00  2.02631976E+00  2.02631976E+00 -5.68353537E+00  3.52237059E+00
  1.08841798E+01 -1.03484442E+01 -7.57501011E+00  4.95464337E+00 -1.08787131E+00
  1.58351787E+00  2.37436569E+00  3.40757010E-01 -5.83842492E+00  1.60720686E+00
  1.60720686E+00  1.60720686E+00 -7.83558900E-01  4.30046280E-01  4.30046280E-01
 -1.20267180E+00  3.38934780E-01  3.38934780E-01  3.38934780E-01  1.08841798E+01
 -1.03484442E+01 -7.57501011E+00  4.95464337E+00 -1.59445125E+00  1.76574087E+00
  5.43935655E+00 -5.41202310E-01 -5.81655816E+00  1.44138393E+00  1.44138393E+00
  1.44138393E+00 -5.81655816E+00  1.44138393E+00  1.44138393E+00  1.44138393E+00
  1.08841798E+01 -1.03484442E+01 -7.57501011E+00  4.95464337E+00  6.14091510E-01
  1.49969529E+00 -3.32556975E+00  1.09880469E+00  1.09880469E+00  1.09880469E+00
  1.08841798E+01 -1.03484442E+01 -7.57501011E+00  4.95464337E+00 -1.59445125E+00
  1.76574087E+00  5.43935655E+00 -5.41202310E-01 -5.81655816E+00  1.44138393E+00
  1.44138393E+00  1.44138393E+00 -5.81655816E+00  1.44138393E+00  1.44138393E+00
  1.44138393E+00  1.08841798E+01 -1.03484442E+01 -7.57501011E+00  4.95464337E+00
 -4.53735270E-01  1.53613989E+00  3.85766091E+00  6.41424960E-01  6.41424960E-01
 -1.19283176E+01  7.79003325E+00  1.08841798E+01 -1.03484442E+01 -7.57501011E+00
  4.95464337E+00 -5.64891300E-02  1.54889550E+00 -6.56002800E-02  3.11601330E-01
  3.11601330E-01 -1.17533835E+00  6.41424960E-01  6.41424960E-01  1.26663207E+01
 -1.10900918E+01 -1.71417176E+01  7.74629973E+00  7.74629973E+00  1.08841798E+01
 -1.03484442E+01 -7.57501011E+00  4.95464337E+00  2.60578890E-01  1.90969704E+00
 -3.71917143E+00  1.45231731E+00  1.45231731E+00  1.29924999E+01 -1.08076461E+01
 -1.67481159E+01  7.64607708E+00  7.64607708E+00  1.08841798E+01 -1.03484442E+01
 -7.57501011E+00  4.95464337E+00 -4.31868510E-01  1.60356240E+00  6.23202660E-01
  4.39157430E-01  4.39157430E-01  3.28001400E-02  8.01781200E-01  8.01781200E-01
 -4.98744351E+00 -9.76715280E-01  1.24640532E+00  1.24640532E+00  1.24640532E+00
  1.08841798E+01 -1.03484442E+01 -7.57501011E+00  4.95464337E+00 -4.59201960E-01
  1.27191654E+00  1.27191654E+00  1.08841798E+01 -1.03484442E+01 -7.57501011E+00
  4.95464337E+00 -1.08787131E+00  1.58351787E+00  2.37436569E+00  3.40757010E-01
 -5.83842492E+00  1.60720686E+00  1.60720686E+00  1.60720686E+00 -7.83558900E-01
  4.30046280E-01  4.30046280E-01 -1.20267180E+00  3.38934780E-01  3.38934780E-01
  3.38934780E-01  1.08841798E+01 -1.03484442E+01 -7.57501011E+00  4.95464337E+00
 -4.59201960E-01  1.27191654E+00  1.27191654E+00  1.08841798E+01 -1.03484442E+01
 -6.33953817E+00  5.00566581E+00 -4.37335200E+00  2.59849998E+00 -1.71289620E-01
  6.59647260E-01  6.59647260E-01  3.40757010E-01  1.87689690E-01  1.87689690E-01
 -8.72848170E-01  1.13160483E+00  1.13160483E+00 -2.60578890E-01  2.06823105E+00
  2.06823105E+00 -7.02287442E+00  6.19558200E+00  6.19558200E+00  6.19558200E+00
  1.33769904E+01 -1.07402236E+01 -7.57501011E+00  4.95464337E+00  2.60578890E-01
  1.90969704E+00 -3.71917143E+00  1.45231731E+00  1.45231731E+00  1.29924999E+01
 -1.08076461E+01 -1.67481159E+01  7.64607708E+00  7.64607708E+00  1.08841798E+01
 -1.03484442E+01 -7.57501011E+00  4.95464337E+00 -4.59201960E-01  1.27191654E+00
  1.27191654E+00  1.08841798E+01 -1.03484442E+01 -9.40817349E+00  5.35006728E+00
  6.94269630E-01  1.60356240E+00 -5.52135690E-01 -2.22312060E-01 -2.22312060E-01
  1.45669066E+01 -1.46033512E+01 -1.46033512E+01  9.77808618E+00 -1.06035564E+01
 -7.57501011E+00  4.95464337E+00 -9.43915140E-01  1.68009606E+00 -2.00809746E+00
  8.32759110E-01  8.32759110E-01  6.43429413E+00 -6.57825030E-01 -7.50940983E+00
  1.82223000E+00  1.82223000E+00  1.82223000E+00 -7.50940983E+00  1.82223000E+00
  1.82223000E+00  1.82223000E+00  1.08841798E+01 -1.03484442E+01 -4.64304204E+00
  3.49868160E-01  7.12491930E-01  7.12491930E-01  3.44401470E-01  3.88134990E-01
  3.88134990E-01 -1.27556100E-01  4.61024190E-01  4.61024190E-01 -4.84713180E-01
  1.16804943E+00  1.07438681E+01 -1.04741780E+01 -7.57501011E+00  4.95464337E+00
 -5.01113250E-01  2.04636429E+00 -9.11115000E-02  6.17735970E-01  6.17735970E-01
 -2.57845545E+00 -2.98481274E+00  3.75743826E+00 -6.22838214E+00  6.21744876E+00
  2.51467740E+00 -4.73962023E+00  2.86454556E+00 -2.06640882E+00  2.58209991E+00
 -3.59343756E+00  2.63676681E+00 -4.34966301E+00  3.09779100E+00  2.26503189E+00
  1.08841798E+01 -1.03484442E+01 -4.64304204E+00  3.49868160E-01  7.12491930E-01
  7.12491930E-01  3.44401470E-01  3.88134990E-01  3.88134990E-01 -1.27556100E-01
  4.61024190E-01  4.61024190E-01 -4.84713180E-01  1.16804943E+00  1.07438681E+01
 -1.04741780E+01 -4.64304204E+00  3.49868160E-01  7.12491930E-01  7.12491930E-01
  3.44401470E-01  3.88134990E-01  3.88134990E-01 -1.27556100E-01  4.61024190E-01
  4.61024190E-01 -4.84713180E-01  1.16804943E+00  1.07438681E+01 -1.04741780E+01
 -7.57501011E+00  4.95464337E+00 -9.43915140E-01  1.68009606E+00 -2.00809746E+00
  8.32759110E-01  8.32759110E-01  6.43429413E+00 -6.57825030E-01 -7.50940983E+00
  1.82223000E+00  1.82223000E+00  1.82223000E+00 -7.50940983E+00  1.82223000E+00
  1.82223000E+00  1.82223000E+00  1.08841798E+01 -1.03484442E+01 -6.33953817E+00
  5.00566581E+00 -4.80522051E+00  2.84267880E+00 -1.27556100E-02  5.95869210E-01
  5.95869210E-01  7.10669700E-01  5.19335550E-01  5.19335550E-01  8.85603780E-01
  1.25187201E+00  1.25187201E+00 -9.64870785E+00  6.29762688E+00  1.47163295E+01
 -1.57203782E+01  8.15994594E+00  8.15994594E+00 -1.57203782E+01  8.15994594E+00
  8.15994594E+00  1.33769904E+01 -1.07402236E+01 -7.57501011E+00  4.95464337E+00
  2.60578890E-01  1.90969704E+00 -3.71917143E+00  1.45231731E+00  1.45231731E+00
  1.29924999E+01 -1.08076461E+01 -1.67481159E+01  7.64607708E+00  7.64607708E+00
  1.08841798E+01 -1.03484442E+01 -9.40817349E+00  5.35006728E+00  7.23425310E-01
  2.01356415E+00  1.02044880E+00 -3.15245790E-01 -3.15245790E-01  2.47823280E-01
 -7.74447750E-01 -7.74447750E-01  1.46762404E+01 -1.49204192E+01 -1.49204192E+01
  9.77808618E+00 -1.06035564E+01 -7.57501011E+00  4.95464337E+00 -4.37335200E-02
  1.78214094E+00 -6.25024890E-01  5.37557850E-01  5.37557850E-01  2.15023140E-01
 -2.28872088E+00  2.42356590E+00 -3.10507992E+00  2.60578890E+00 -1.95343056E+00
  2.36343231E+00 -3.10507992E+00  2.60578890E+00 -2.28872088E+00  2.42356590E+00
  1.08841798E+01 -1.03484442E+01 -6.33953817E+00  5.00566581E+00 -4.80522051E+00
  2.84267880E+00 -1.27556100E-02  5.95869210E-01  5.95869210E-01  7.10669700E-01
  5.19335550E-01  5.19335550E-01  8.85603780E-01  1.25187201E+00  1.25187201E+00
 -9.64870785E+00  6.29762688E+00  1.47163295E+01 -1.57203782E+01  8.15994594E+00
  8.15994594E+00 -1.57203782E+01  8.15994594E+00  8.15994594E+00  1.33769904E+01
 -1.07402236E+01 -7.57501011E+00  4.95464337E+00 -2.55112200E-02  1.59627348E+00
 -2.76978960E-01  5.37557850E-01  5.37557850E-01 -2.00445300E-02 -3.47317038E+00
  3.09596877E+00 -4.26584043E+00  3.01761288E+00  5.87851398E+00 -1.01662212E+01
  7.27434216E+00 -4.26584043E+00  3.01761288E+00 -3.47317038E+00  3.09596877E+00
  1.08841798E+01 -1.03484442E+01 -7.57501011E+00  4.95464337E+00 -4.37335200E-02
  1.78214094E+00 -6.25024890E-01  5.37557850E-01  5.37557850E-01  2.15023140E-01
 -2.28872088E+00  2.42356590E+00 -3.10507992E+00  2.60578890E+00 -1.95343056E+00
  2.36343231E+00 -3.10507992E+00  2.60578890E+00 -2.28872088E+00  2.42356590E+00
  1.08841798E+01 -1.03484442E+01 -7.57501011E+00  4.95464337E+00 -5.64891300E-02
  1.54889550E+00 -6.56002800E-02  3.11601330E-01  3.11601330E-01 -1.17533835E+00
  6.41424960E-01  6.41424960E-01  1.26663207E+01 -1.10900918E+01 -1.71417176E+01
  7.74629973E+00  7.74629973E+00  1.08841798E+01 -1.03484442E+01 -6.33953817E+00
  5.00566581E+00 -4.80522051E+00  2.84267880E+00 -1.27556100E-02  5.95869210E-01
  5.95869210E-01  7.10669700E-01  5.19335550E-01  5.19335550E-01  8.85603780E-01
  1.25187201E+00  1.25187201E+00 -9.64870785E+00  6.29762688E+00  1.47163295E+01
 -1.57203782E+01  8.15994594E+00  8.15994594E+00 -1.57203782E+01  8.15994594E+00
  8.15994594E+00  1.33769904E+01 -1.07402236E+01 -7.57501011E+00  4.95464337E+00
 -4.31868510E-01  1.60356240E+00  6.23202660E-01  4.39157430E-01  4.39157430E-01
  3.28001400E-02  8.01781200E-01  8.01781200E-01 -4.98744351E+00 -9.76715280E-01
  1.24640532E+00  1.24640532E+00  1.24640532E+00  1.08841798E+01 -1.03484442E+01
 -7.57501011E+00  4.95464337E+00 -7.08847470E-01  1.83498561E+00  6.65842842E+00
  7.83558900E-02 -4.44259674E+00  1.16987166E+00  1.16987166E+00  1.16987166E+00
 -1.23200970E+01  7.47478746E+00  1.08841798E+01 -1.03484442E+01 -7.57501011E+00
  4.95464337E+00 -7.08847470E-01  1.83498561E+00  6.65842842E+00  7.83558900E-02
 -4.44259674E+00  1.16987166E+00  1.16987166E+00  1.16987166E+00 -1.23200970E+01
  7.47478746E+00  1.08841798E+01 -1.03484442E+01 -7.57501011E+00  4.95464337E+00
 -7.08847470E-01  1.83498561E+00  6.65842842E+00  7.83558900E-02 -4.44259674E+00
  1.16987166E+00  1.16987166E+00  1.16987166E+00 -1.23200970E+01  7.47478746E+00
  1.08841798E+01 -1.03484442E+01 -7.57501011E+00  4.95464337E+00 -4.53735270E-01
  1.53613989E+00  3.85766091E+00  6.41424960E-01  6.41424960E-01 -1.19283176E+01
  7.79003325E+00  1.08841798E+01 -1.03484442E+01 -7.57501011E+00  4.95464337E+00
 -4.53735270E-01  1.53613989E+00  3.85766091E+00  6.41424960E-01  6.41424960E-01
 -1.19283176E+01  7.79003325E+00  1.08841798E+01 -1.03484442E+01 -7.57501011E+00
  4.95464337E+00 -1.59445125E+00  1.76574087E+00  5.43935655E+00 -5.41202310E-01
 -5.81655816E+00  1.44138393E+00  1.44138393E+00  1.44138393E+00 -5.81655816E+00
  1.44138393E+00  1.44138393E+00  1.44138393E+00  1.08841798E+01 -1.03484442E+01
 -9.40817349E+00  5.35006728E+00  7.23425310E-01  2.01356415E+00  1.02044880E+00
 -3.15245790E-01 -3.15245790E-01  2.47823280E-01 -7.74447750E-01 -7.74447750E-01
  1.46762404E+01 -1.49204192E+01 -1.49204192E+01  9.77808618E+00 -1.06035564E+01
 -7.57501011E+00  4.95464337E+00 -4.59201960E-01  1.27191654E+00  1.27191654E+00
  1.08841798E+01 -1.03484442E+01 -6.33953817E+00  5.00566581E+00 -4.37335200E+00
  2.59849998E+00 -1.71289620E-01  6.59647260E-01  6.59647260E-01  3.40757010E-01
  1.87689690E-01  1.87689690E-01 -8.72848170E-01  1.13160483E+00  1.13160483E+00
 -2.60578890E-01  2.06823105E+00  2.06823105E+00 -7.02287442E+00  6.19558200E+00
  6.19558200E+00  6.19558200E+00  1.33769904E+01 -1.07402236E+01 -7.57501011E+00
  4.95464337E+00 -5.64891300E-02  1.54889550E+00 -6.56002800E-02  3.11601330E-01
  3.11601330E-01 -1.17533835E+00  6.41424960E-01  6.41424960E-01  1.26663207E+01
 -1.10900918E+01 -1.71417176E+01  7.74629973E+00  7.74629973E+00  1.08841798E+01
 -1.03484442E+01 -7.57501011E+00  4.95464337E+00  2.60578890E-01  1.90969704E+00
 -3.71917143E+00  1.45231731E+00  1.45231731E+00  1.29924999E+01 -1.08076461E+01
 -1.67481159E+01  7.64607708E+00  7.64607708E+00  1.08841798E+01 -1.03484442E+01
 -7.57501011E+00  4.95464337E+00 -9.43915140E-01  1.68009606E+00 -2.00809746E+00
  8.32759110E-01  8.32759110E-01  6.43429413E+00 -6.57825030E-01 -7.50940983E+00
  1.82223000E+00  1.82223000E+00  1.82223000E+00 -7.50940983E+00  1.82223000E+00
  1.82223000E+00  1.82223000E+00  1.08841798E+01 -1.03484442E+01 -7.57501011E+00
  4.95464337E+00 -1.59445125E+00  1.76574087E+00  5.43935655E+00 -5.41202310E-01
 -5.81655816E+00  1.44138393E+00  1.44138393E+00  1.44138393E+00 -5.81655816E+00
  1.44138393E+00  1.44138393E+00  1.44138393E+00  1.08841798E+01 -1.03484442E+01
 -7.57501011E+00  4.95464337E+00 -1.08787131E+00  1.58351787E+00  2.37436569E+00
  3.40757010E-01 -5.83842492E+00  1.60720686E+00  1.60720686E+00  1.60720686E+00
 -7.83558900E-01  4.30046280E-01  4.30046280E-01 -1.20267180E+00  3.38934780E-01
  3.38934780E-01  3.38934780E-01  1.08841798E+01 -1.03484442E+01 -7.57501011E+00
  4.95464337E+00 -4.31868510E-01  1.60356240E+00  6.23202660E-01  4.39157430E-01
  4.39157430E-01  3.28001400E-02  8.01781200E-01  8.01781200E-01 -4.98744351E+00
 -9.76715280E-01  1.24640532E+00  1.24640532E+00  1.24640532E+00  1.08841798E+01
 -1.03484442E+01 -7.57501011E+00  4.95464337E+00 -4.59201960E-01  1.27191654E+00
  1.27191654E+00  1.08841798E+01 -1.03484442E+01 -6.33953817E+00  5.00566581E+00
 -4.37335200E+00  2.59849998E+00 -1.71289620E-01  6.59647260E-01  6.59647260E-01
  3.40757010E-01  1.87689690E-01  1.87689690E-01 -8.72848170E-01  1.13160483E+00
  1.13160483E+00 -2.60578890E-01  2.06823105E+00  2.06823105E+00 -7.02287442E+00
  6.19558200E+00  6.19558200E+00  6.19558200E+00  1.33769904E+01 -1.07402236E+01
 -6.33953817E+00  5.00566581E+00 -4.37335200E+00  2.59849998E+00 -1.71289620E-01
  6.59647260E-01  6.59647260E-01  3.40757010E-01  1.87689690E-01  1.87689690E-01
 -8.72848170E-01  1.13160483E+00  1.13160483E+00 -2.60578890E-01  2.06823105E+00
  2.06823105E+00 -7.02287442E+00  6.19558200E+00  6.19558200E+00  6.19558200E+00
  1.33769904E+01 -1.07402236E+01 -7.57501011E+00  4.95464337E+00 -7.08847470E-01
  1.83498561E+00  6.65842842E+00  7.83558900E-02 -4.44259674E+00  1.16987166E+00
  1.16987166E+00  1.16987166E+00 -1.23200970E+01  7.47478746E+00  1.08841798E+01
 -1.03484442E+01 -7.57501011E+00  4.95464337E+00 -5.01113250E-01  2.04636429E+00
 -9.11115000E-02  6.17735970E-01  6.17735970E-01 -2.57845545E+00 -2.98481274E+00
  3.75743826E+00 -6.22838214E+00  6.21744876E+00  2.51467740E+00 -4.73962023E+00
  2.86454556E+00 -2.06640882E+00  2.58209991E+00 -3.59343756E+00  2.63676681E+00
 -4.34966301E+00  3.09779100E+00  2.26503189E+00  1.08841798E+01 -1.03484442E+01
 -7.57501011E+00  4.95464337E+00 -4.37335200E-02  1.78214094E+00 -6.25024890E-01
  5.37557850E-01  5.37557850E-01  2.15023140E-01 -2.28872088E+00  2.42356590E+00
 -3.10507992E+00  2.60578890E+00 -1.95343056E+00  2.36343231E+00 -3.10507992E+00
  2.60578890E+00 -2.28872088E+00  2.42356590E+00  1.08841798E+01 -1.03484442E+01
 -7.57501011E+00  4.95464337E+00 -4.53735270E-01  1.53613989E+00  3.85766091E+00
  6.41424960E-01  6.41424960E-01 -1.19283176E+01  7.79003325E+00  1.08841798E+01
 -1.03484442E+01 -7.57501011E+00  4.95464337E+00 -1.08787131E+00  1.58351787E+00
  2.37436569E+00  3.40757010E-01 -5.83842492E+00  1.60720686E+00  1.60720686E+00
  1.60720686E+00 -7.83558900E-01  4.30046280E-01  4.30046280E-01 -1.20267180E+00
  3.38934780E-01  3.38934780E-01  3.38934780E-01  1.08841798E+01 -1.03484442E+01
 -4.64304204E+00  3.49868160E-01  7.12491930E-01  7.12491930E-01  3.44401470E-01
  3.88134990E-01  3.88134990E-01 -1.27556100E-01  4.61024190E-01  4.61024190E-01
 -4.84713180E-01  1.16804943E+00  1.07438681E+01 -1.04741780E+01 -9.40817349E+00
  5.35006728E+00  7.23425310E-01  2.01356415E+00  1.02044880E+00 -3.15245790E-01
 -3.15245790E-01  2.47823280E-01 -7.74447750E-01 -7.74447750E-01  1.46762404E+01
 -1.49204192E+01 -1.49204192E+01  9.77808618E+00 -1.06035564E+01 -6.33953817E+00
  5.00566581E+00 -4.37335200E+00  2.59849998E+00 -1.71289620E-01  6.59647260E-01
  6.59647260E-01  3.40757010E-01  1.87689690E-01  1.87689690E-01 -8.72848170E-01
  1.13160483E+00  1.13160483E+00 -2.60578890E-01  2.06823105E+00  2.06823105E+00
 -7.02287442E+00  6.19558200E+00  6.19558200E+00  6.19558200E+00  1.33769904E+01
 -1.07402236E+01 -7.57501011E+00  4.95464337E+00  2.60578890E-01  1.90969704E+00
 -3.71917143E+00  1.45231731E+00  1.45231731E+00  1.29924999E+01 -1.08076461E+01
 -1.67481159E+01  7.64607708E+00  7.64607708E+00  1.08841798E+01 -1.03484442E+01
 -6.33953817E+00  5.00566581E+00 -4.80522051E+00  2.84267880E+00 -1.27556100E-02
  5.95869210E-01  5.95869210E-01  7.10669700E-01  5.19335550E-01  5.19335550E-01
  8.85603780E-01  1.25187201E+00  1.25187201E+00 -9.64870785E+00  6.29762688E+00
  1.47163295E+01 -1.57203782E+01  8.15994594E+00  8.15994594E+00 -1.57203782E+01
  8.15994594E+00  8.15994594E+00  1.33769904E+01 -1.07402236E+01 -4.64304204E+00
  3.49868160E-01  7.12491930E-01  7.12491930E-01  3.44401470E-01  3.88134990E-01
  3.88134990E-01 -1.27556100E-01  4.61024190E-01  4.61024190E-01 -4.84713180E-01
  1.16804943E+00  1.07438681E+01 -1.04741780E+01 -7.57501011E+00  4.95464337E+00
 -9.43915140E-01  1.68009606E+00 -2.00809746E+00  8.32759110E-01  8.32759110E-01
  6.43429413E+00 -6.57825030E-01 -7.50940983E+00  1.82223000E+00  1.82223000E+00
  1.82223000E+00 -7.50940983E+00  1.82223000E+00  1.82223000E+00  1.82223000E+00
  1.08841798E+01 -1.03484442E+01 -6.33953817E+00  5.00566581E+00 -4.37335200E+00
  2.59849998E+00 -1.71289620E-01  6.59647260E-01  6.59647260E-01  3.40757010E-01
  1.87689690E-01  1.87689690E-01 -8.72848170E-01  1.13160483E+00  1.13160483E+00
 -2.60578890E-01  2.06823105E+00  2.06823105E+00 -7.02287442E+00  6.19558200E+00
  6.19558200E+00  6.19558200E+00  1.33769904E+01 -1.07402236E+01 -7.57501011E+00
  4.95464337E+00 -4.59201960E-01  1.27191654E+00  1.27191654E+00  1.08841798E+01
 -1.03484442E+01 -6.33953817E+00  5.00566581E+00 -4.80522051E+00  2.84267880E+00
 -1.27556100E-02  5.95869210E-01  5.95869210E-01  7.10669700E-01  5.19335550E-01
  5.19335550E-01  8.85603780E-01  1.25187201E+00  1.25187201E+00 -9.64870785E+00
  6.29762688E+00  1.47163295E+01 -1.57203782E+01  8.15994594E+00  8.15994594E+00
 -1.57203782E+01  8.15994594E+00  8.15994594E+00  1.33769904E+01 -1.07402236E+01
 -7.57501011E+00  4.95464337E+00 -1.08787131E+00  1.58351787E+00  2.37436569E+00
  3.40757010E-01 -5.83842492E+00  1.60720686E+00  1.60720686E+00  1.60720686E+00
 -7.83558900E-01  4.30046280E-01  4.30046280E-01 -1.20267180E+00  3.38934780E-01
  3.38934780E-01  3.38934780E-01  1.08841798E+01 -1.03484442E+01 -7.57501011E+00
  4.95464337E+00  2.60578890E-01  1.90969704E+00 -3.71917143E+00  1.45231731E+00
  1.45231731E+00  1.29924999E+01 -1.08076461E+01 -1.67481159E+01  7.64607708E+00
  7.64607708E+00  1.08841798E+01 -1.03484442E+01 -7.57501011E+00  4.95464337E+00
 -9.43915140E-01  1.68009606E+00 -2.00809746E+00  8.32759110E-01  8.32759110E-01
  6.43429413E+00 -6.57825030E-01 -7.50940983E+00  1.82223000E+00  1.82223000E+00
  1.82223000E+00 -7.50940983E+00  1.82223000E+00  1.82223000E+00  1.82223000E+00
  1.08841798E+01 -1.03484442E+01 -7.57501011E+00  4.95464337E+00 -1.59445125E+00
  1.76574087E+00  5.43935655E+00 -5.41202310E-01 -5.81655816E+00  1.44138393E+00
  1.44138393E+00  1.44138393E+00 -5.81655816E+00  1.44138393E+00  1.44138393E+00
  1.44138393E+00  1.08841798E+01 -1.03484442E+01 -7.57501011E+00  4.95464337E+00
 -9.43915140E-01  1.68009606E+00 -2.00809746E+00  8.32759110E-01  8.32759110E-01
  6.43429413E+00 -6.57825030E-01 -7.50940983E+00  1.82223000E+00  1.82223000E+00
  1.82223000E+00 -7.50940983E+00  1.82223000E+00  1.82223000E+00  1.82223000E+00
  1.08841798E+01 -1.03484442E+01 -7.57501011E+00  4.95464337E+00 -4.53735270E-01
  1.53613989E+00  3.85766091E+00  6.41424960E-01  6.41424960E-01 -1.19283176E+01
  7.79003325E+00  1.08841798E+01 -1.03484442E+01 -6.33953817E+00  5.00566581E+00
 -4.80522051E+00  2.84267880E+00 -1.27556100E-02  5.95869210E-01  5.95869210E-01
  7.10669700E-01  5.19335550E-01  5.19335550E-01  8.85603780E-01  1.25187201E+00
  1.25187201E+00 -9.64870785E+00  6.29762688E+00  1.47163295E+01 -1.57203782E+01
  8.15994594E+00  8.15994594E+00 -1.57203782E+01  8.15994594E+00  8.15994594E+00
  1.33769904E+01 -1.07402236E+01 -9.40817349E+00  5.35006728E+00  7.23425310E-01
  2.01356415E+00  1.02044880E+00 -3.15245790E-01 -3.15245790E-01  2.47823280E-01
 -7.74447750E-01 -7.74447750E-01  1.46762404E+01 -1.49204192E+01 -1.49204192E+01
  9.77808618E+00 -1.06035564E+01 -7.57501011E+00  4.95464337E+00 -9.43915140E-01
  1.68009606E+00 -2.00809746E+00  8.32759110E-01  8.32759110E-01  6.43429413E+00
 -6.57825030E-01 -7.50940983E+00  1.82223000E+00  1.82223000E+00  1.82223000E+00
 -7.50940983E+00  1.82223000E+00  1.82223000E+00  1.82223000E+00  1.08841798E+01
 -1.03484442E+01 -6.33953817E+00  5.00566581E+00 -4.37335200E+00  2.59849998E+00
 -1.71289620E-01  6.59647260E-01  6.59647260E-01  3.40757010E-01  1.87689690E-01
  1.87689690E-01 -8.72848170E-01  1.13160483E+00  1.13160483E+00 -2.60578890E-01
  2.06823105E+00  2.06823105E+00 -7.02287442E+00  6.19558200E+00  6.19558200E+00
  6.19558200E+00  1.33769904E+01 -1.07402236E+01 -9.40817349E+00  5.35006728E+00
  7.23425310E-01  2.01356415E+00  1.02044880E+00 -3.15245790E-01 -3.15245790E-01
  2.47823280E-01 -7.74447750E-01 -7.74447750E-01  1.46762404E+01 -1.49204192E+01
 -1.49204192E+01  9.77808618E+00 -1.06035564E+01 -4.64304204E+00  3.49868160E-01
  7.12491930E-01  7.12491930E-01  3.44401470E-01  3.88134990E-01  3.88134990E-01
 -1.27556100E-01  4.61024190E-01  4.61024190E-01 -4.84713180E-01  1.16804943E+00
  1.07438681E+01 -1.04741780E+01 -4.64304204E+00  3.49868160E-01  7.12491930E-01
  7.12491930E-01  3.44401470E-01  3.88134990E-01  3.88134990E-01 -1.27556100E-01
  4.61024190E-01  4.61024190E-01 -4.84713180E-01  1.16804943E+00  1.07438681E+01
 -1.04741780E+01 -7.57501011E+00  4.95464337E+00 -5.64891300E-02  1.54889550E+00
 -6.56002800E-02  3.11601330E-01  3.11601330E-01 -1.17533835E+00  6.41424960E-01
  6.41424960E-01  1.26663207E+01 -1.10900918E+01 -1.71417176E+01  7.74629973E+00
  7.74629973E+00  1.08841798E+01 -1.03484442E+01 -7.57501011E+00  4.95464337E+00
 -4.59201960E-01  1.27191654E+00  1.27191654E+00  1.08841798E+01 -1.03484442E+01
 -7.57501011E+00  4.95464337E+00  6.14091510E-01  1.49969529E+00 -3.32556975E+00
  1.09880469E+00  1.09880469E+00  1.09880469E+00  1.08841798E+01 -1.03484442E+01
 -7.57501011E+00  4.95464337E+00 -1.05871563E+00  2.47823280E+00 -1.34845020E-01
  6.68758410E-01  6.68758410E-01  3.40392564E+00 -9.89835336E+00  2.97934605E+00
  2.61490005E+00 -5.09313285E+00  6.08442597E+00 -4.02166161E+00  3.39299226E+00
  1.08841798E+01 -1.03484442E+01 -7.57501011E+00  4.95464337E+00 -4.37335200E-02
  1.78214094E+00 -6.25024890E-01  5.37557850E-01  5.37557850E-01  2.15023140E-01
 -2.28872088E+00  2.42356590E+00 -3.10507992E+00  2.60578890E+00 -1.95343056E+00
  2.36343231E+00 -3.10507992E+00  2.60578890E+00 -2.28872088E+00  2.42356590E+00
  1.08841798E+01 -1.03484442E+01 -7.57501011E+00  4.95464337E+00 -9.43915140E-01
  1.68009606E+00 -2.00809746E+00  8.32759110E-01  8.32759110E-01  6.43429413E+00
 -6.57825030E-01 -7.50940983E+00  1.82223000E+00  1.82223000E+00  1.82223000E+00
 -7.50940983E+00  1.82223000E+00  1.82223000E+00  1.82223000E+00  1.08841798E+01
 -1.03484442E+01 -7.57501011E+00  4.95464337E+00 -4.53735270E-01  1.53613989E+00
  3.85766091E+00  6.41424960E-01  6.41424960E-01 -1.19283176E+01  7.79003325E+00
  1.08841798E+01 -1.03484442E+01 -6.33953817E+00  5.00566581E+00 -4.80522051E+00
  2.84267880E+00 -1.27556100E-02  5.95869210E-01  5.95869210E-01  7.10669700E-01
  5.19335550E-01  5.19335550E-01  8.85603780E-01  1.25187201E+00  1.25187201E+00
 -9.64870785E+00  6.29762688E+00  1.47163295E+01 -1.57203782E+01  8.15994594E+00
  8.15994594E+00 -1.57203782E+01  8.15994594E+00  8.15994594E+00  1.33769904E+01
 -1.07402236E+01 -7.57501011E+00  4.95464337E+00 -4.53735270E-01  1.53613989E+00
  3.85766091E+00  6.41424960E-01  6.41424960E-01 -1.19283176E+01  7.79003325E+00
  1.08841798E+01 -1.03484442E+01 -7.57501011E+00  4.95464337E+00 -9.43915140E-01
  1.68009606E+00 -2.00809746E+00  8.32759110E-01  8.32759110E-01  6.43429413E+00
 -6.57825030E-01 -7.50940983E+00  1.82223000E+00  1.82223000E+00  1.82223000E+00
 -7.50940983E+00  1.82223000E+00  1.82223000E+00  1.82223000E+00  1.08841798E+01
 -1.03484442E+01 -9.40817349E+00  5.35006728E+00  6.94269630E-01  1.60356240E+00
 -5.52135690E-01 -2.22312060E-01 -2.22312060E-01  1.45669066E+01 -1.46033512E+01
 -1.46033512E+01  9.77808618E+00 -1.06035564E+01 -9.40817349E+00  5.35006728E+00
  6.94269630E-01  1.60356240E+00 -5.52135690E-01 -2.22312060E-01 -2.22312060E-01
  1.45669066E+01 -1.46033512E+01 -1.46033512E+01  9.77808618E+00 -1.06035564E+01
 -7.57501011E+00  4.95464337E+00  6.14091510E-01  1.49969529E+00 -3.32556975E+00
  1.09880469E+00  1.09880469E+00  1.09880469E+00  1.08841798E+01 -1.03484442E+01
 -7.57501011E+00  4.95464337E+00 -9.43915140E-01  1.68009606E+00 -2.00809746E+00
  8.32759110E-01  8.32759110E-01  6.43429413E+00 -6.57825030E-01 -7.50940983E+00
  1.82223000E+00  1.82223000E+00  1.82223000E+00 -7.50940983E+00  1.82223000E+00
  1.82223000E+00  1.82223000E+00  1.08841798E+01 -1.03484442E+01 -6.33953817E+00
  5.00566581E+00 -4.37335200E+00  2.59849998E+00 -1.71289620E-01  6.59647260E-01
  6.59647260E-01  3.40757010E-01  1.87689690E-01  1.87689690E-01 -8.72848170E-01
  1.13160483E+00  1.13160483E+00 -2.60578890E-01  2.06823105E+00  2.06823105E+00
 -7.02287442E+00  6.19558200E+00  6.19558200E+00  6.19558200E+00  1.33769904E+01
 -1.07402236E+01 -7.57501011E+00  4.95464337E+00 -9.43915140E-01  1.68009606E+00
 -2.00809746E+00  8.32759110E-01  8.32759110E-01  6.43429413E+00 -6.57825030E-01
 -7.50940983E+00  1.82223000E+00  1.82223000E+00  1.82223000E+00 -7.50940983E+00
  1.82223000E+00  1.82223000E+00  1.82223000E+00  1.08841798E+01 -1.03484442E+01
 -7.57501011E+00  4.95464337E+00 -7.08847470E-01  1.83498561E+00  6.65842842E+00
  7.83558900E-02 -4.44259674E+00  1.16987166E+00  1.16987166E+00  1.16987166E+00
 -1.23200970E+01  7.47478746E+00  1.08841798E+01 -1.03484442E+01 -9.40817349E+00
  5.35006728E+00  7.23425310E-01  2.01356415E+00  1.02044880E+00 -3.15245790E-01
 -3.15245790E-01  2.47823280E-01 -7.74447750E-01 -7.74447750E-01  1.46762404E+01
 -1.49204192E+01 -1.49204192E+01  9.77808618E+00 -1.06035564E+01 -7.57501011E+00
  4.95464337E+00 -5.64891300E-02  1.54889550E+00 -6.56002800E-02  3.11601330E-01
  3.11601330E-01 -1.17533835E+00  6.41424960E-01  6.41424960E-01  1.26663207E+01
 -1.10900918E+01 -1.71417176E+01  7.74629973E+00  7.74629973E+00  1.08841798E+01
 -1.03484442E+01 -4.64304204E+00  3.49868160E-01  7.12491930E-01  7.12491930E-01
  3.44401470E-01  3.88134990E-01  3.88134990E-01 -1.27556100E-01  4.61024190E-01
  4.61024190E-01 -4.84713180E-01  1.16804943E+00  1.07438681E+01 -1.04741780E+01
 -9.40817349E+00  5.35006728E+00  7.23425310E-01  2.01356415E+00  1.02044880E+00
 -3.15245790E-01 -3.15245790E-01  2.47823280E-01 -7.74447750E-01 -7.74447750E-01
  1.46762404E+01 -1.49204192E+01 -1.49204192E+01  9.77808618E+00 -1.06035564E+01
 -7.57501011E+00  4.95464337E+00 -9.43915140E-01  1.68009606E+00 -2.00809746E+00
  8.32759110E-01  8.32759110E-01  6.43429413E+00 -6.57825030E-01 -7.50940983E+00
  1.82223000E+00  1.82223000E+00  1.82223000E+00 -7.50940983E+00  1.82223000E+00
  1.82223000E+00  1.82223000E+00  1.08841798E+01 -1.03484442E+01 -7.57501011E+00
  4.95464337E+00  6.14091510E-01  1.49969529E+00 -3.32556975E+00  1.09880469E+00
  1.09880469E+00  1.09880469E+00  1.08841798E+01 -1.03484442E+01 -7.57501011E+00
  4.95464337E+00  2.60578890E-01  1.90969704E+00 -3.71917143E+00  1.45231731E+00
  1.45231731E+00  1.29924999E+01 -1.08076461E+01 -1.67481159E+01  7.64607708E+00
  7.64607708E+00  1.08841798E+01 -1.03484442E+01 -6.33953817E+00  5.00566581E+00
 -4.37335200E+00  2.59849998E+00 -1.71289620E-01  6.59647260E-01  6.59647260E-01
  3.40757010E-01  1.87689690E-01  1.87689690E-01 -8.72848170E-01  1.13160483E+00
  1.13160483E+00 -2.60578890E-01  2.06823105E+00  2.06823105E+00 -7.02287442E+00
  6.19558200E+00  6.19558200E+00  6.19558200E+00  1.33769904E+01 -1.07402236E+01
 -7.57501011E+00  4.95464337E+00 -1.59445125E+00  1.76574087E+00  5.43935655E+00
 -5.41202310E-01 -5.81655816E+00  1.44138393E+00  1.44138393E+00  1.44138393E+00
 -5.81655816E+00  1.44138393E+00  1.44138393E+00  1.44138393E+00  1.08841798E+01
 -1.03484442E+01 -9.40817349E+00  5.35006728E+00  6.94269630E-01  1.60356240E+00
 -5.52135690E-01 -2.22312060E-01 -2.22312060E-01  1.45669066E+01 -1.46033512E+01
 -1.46033512E+01  9.77808618E+00 -1.06035564E+01 -7.57501011E+00  4.95464337E+00
 -4.31868510E-01  1.60356240E+00  6.23202660E-01  4.39157430E-01  4.39157430E-01
  3.28001400E-02  8.01781200E-01  8.01781200E-01 -4.98744351E+00 -9.76715280E-01
  1.24640532E+00  1.24640532E+00  1.24640532E+00  1.08841798E+01 -1.03484442E+01
 -7.57501011E+00  4.95464337E+00 -1.59445125E+00  1.76574087E+00  5.43935655E+00
 -5.41202310E-01 -5.81655816E+00  1.44138393E+00  1.44138393E+00  1.44138393E+00
 -5.81655816E+00  1.44138393E+00  1.44138393E+00  1.44138393E+00  1.08841798E+01
 -1.03484442E+01 -7.57501011E+00  4.95464337E+00 -5.01113250E-01  2.04636429E+00
 -9.11115000E-02  6.17735970E-01  6.17735970E-01 -2.57845545E+00 -2.98481274E+00
  3.75743826E+00 -6.22838214E+00  6.21744876E+00  2.51467740E+00 -4.73962023E+00
  2.86454556E+00 -2.06640882E+00  2.58209991E+00 -3.59343756E+00  2.63676681E+00
 -4.34966301E+00  3.09779100E+00  2.26503189E+00  1.08841798E+01 -1.03484442E+01
 -7.57501011E+00  4.95464337E+00 -1.08787131E+00  1.58351787E+00  2.37436569E+00
  3.40757010E-01 -5.83842492E+00  1.60720686E+00  1.60720686E+00  1.60720686E+00
 -7.83558900E-01  4.30046280E-01  4.30046280E-01 -1.20267180E+00  3.38934780E-01
  3.38934780E-01  3.38934780E-01  1.08841798E+01 -1.03484442E+01 -7.57501011E+00
  4.95464337E+00 -1.59445125E+00  1.76574087E+00  5.43935655E+00 -5.41202310E-01
 -5.81655816E+00  1.44138393E+00  1.44138393E+00  1.44138393E+00 -5.81655816E+00
  1.44138393E+00  1.44138393E+00  1.44138393E+00  1.08841798E+01 -1.03484442E+01
 -7.57501011E+00  4.95464337E+00 -4.59201960E-01  1.27191654E+00  1.27191654E+00
  1.08841798E+01 -1.03484442E+01 -7.57501011E+00  4.95464337E+00 -4.59201960E-01
  1.27191654E+00  1.27191654E+00  1.08841798E+01 -1.03484442E+01 -7.57501011E+00
  4.95464337E+00 -4.53735270E-01  1.53613989E+00  3.85766091E+00  6.41424960E-01
  6.41424960E-01 -1.19283176E+01  7.79003325E+00  1.08841798E+01 -1.03484442E+01
 -7.57501011E+00  4.95464337E+00 -4.53735270E-01  1.53613989E+00  3.85766091E+00
  6.41424960E-01  6.41424960E-01 -1.19283176E+01  7.79003325E+00  1.08841798E+01
 -1.03484442E+01 -7.57501011E+00  4.95464337E+00 -1.59445125E+00  1.76574087E+00
  5.43935655E+00 -5.41202310E-01 -5.81655816E+00  1.44138393E+00  1.44138393E+00
  1.44138393E+00 -5.81655816E+00  1.44138393E+00  1.44138393E+00  1.44138393E+00
  1.08841798E+01 -1.03484442E+01 -7.57501011E+00  4.95464337E+00 -2.55112200E-02
  1.59627348E+00 -2.76978960E-01  5.37557850E-01  5.37557850E-01 -2.00445300E-02
 -3.47317038E+00  3.09596877E+00 -4.26584043E+00  3.01761288E+00  5.87851398E+00
 -1.01662212E+01  7.27434216E+00 -4.26584043E+00  3.01761288E+00 -3.47317038E+00
  3.09596877E+00  1.08841798E+01 -1.03484442E+01 -6.33953817E+00  5.00566581E+00
 -4.37335200E+00  2.59849998E+00 -1.71289620E-01  6.59647260E-01  6.59647260E-01
  3.40757010E-01  1.87689690E-01  1.87689690E-01 -8.72848170E-01  1.13160483E+00
  1.13160483E+00 -2.60578890E-01  2.06823105E+00  2.06823105E+00 -7.02287442E+00
  6.19558200E+00  6.19558200E+00  6.19558200E+00  1.33769904E+01 -1.07402236E+01
 -9.40817349E+00  5.35006728E+00  7.23425310E-01  2.01356415E+00  1.02044880E+00
 -3.15245790E-01 -3.15245790E-01  2.47823280E-01 -7.74447750E-01 -7.74447750E-01
  1.46762404E+01 -1.49204192E+01 -1.49204192E+01  9.77808618E+00 -1.06035564E+01
 -7.57501011E+00  4.95464337E+00  6.14091510E-01  1.49969529E+00 -3.32556975E+00
  1.09880469E+00  1.09880469E+00  1.09880469E+00  1.08841798E+01 -1.03484442E+01
 -7.57501011E+00  4.95464337E+00 -4.31868510E-01  1.60356240E+00  6.23202660E-01
  4.39157430E-01  4.39157430E-01  3.28001400E-02  8.01781200E-01  8.01781200E-01
 -4.98744351E+00 -9.76715280E-01  1.24640532E+00  1.24640532E+00  1.24640532E+00
  1.08841798E+01 -1.03484442E+01 -7.57501011E+00  4.95464337E+00  2.60578890E-01
  1.90969704E+00 -3.71917143E+00  1.45231731E+00  1.45231731E+00  1.29924999E+01
 -1.08076461E+01 -1.67481159E+01  7.64607708E+00  7.64607708E+00  1.08841798E+01
 -1.03484442E+01 -7.57501011E+00  4.95464337E+00 -1.05871563E+00  2.47823280E+00
 -1.34845020E-01  6.68758410E-01  6.68758410E-01  3.40392564E+00 -9.89835336E+00
  2.97934605E+00  2.61490005E+00 -5.09313285E+00  6.08442597E+00 -4.02166161E+00
  3.39299226E+00  1.08841798E+01 -1.03484442E+01 -4.64304204E+00  3.49868160E-01
  7.12491930E-01  7.12491930E-01  3.44401470E-01  3.88134990E-01  3.88134990E-01
 -1.27556100E-01  4.61024190E-01  4.61024190E-01 -4.84713180E-01  1.16804943E+00
  1.07438681E+01 -1.04741780E+01 -7.57501011E+00  4.95464337E+00 -4.59201960E-01
  1.27191654E+00  1.27191654E+00  1.08841798E+01 -1.03484442E+01 -7.57501011E+00
  4.95464337E+00 -1.05871563E+00  2.47823280E+00 -1.34845020E-01  6.68758410E-01
  6.68758410E-01  3.40392564E+00 -9.89835336E+00  2.97934605E+00  2.61490005E+00
 -5.09313285E+00  6.08442597E+00 -4.02166161E+00  3.39299226E+00  1.08841798E+01
 -1.03484442E+01 -7.57501011E+00  4.95464337E+00 -9.43915140E-01  1.68009606E+00
 -2.00809746E+00  8.32759110E-01  8.32759110E-01  6.43429413E+00 -6.57825030E-01
 -7.50940983E+00  1.82223000E+00  1.82223000E+00  1.82223000E+00 -7.50940983E+00
  1.82223000E+00  1.82223000E+00  1.82223000E+00  1.08841798E+01 -1.03484442E+01
 -6.33953817E+00  5.00566581E+00 -4.37335200E+00  2.59849998E+00 -1.71289620E-01
  6.59647260E-01  6.59647260E-01  3.40757010E-01  1.87689690E-01  1.87689690E-01
 -8.72848170E-01  1.13160483E+00  1.13160483E+00 -2.60578890E-01  2.06823105E+00
  2.06823105E+00 -7.02287442E+00  6.19558200E+00  6.19558200E+00  6.19558200E+00
  1.33769904E+01 -1.07402236E+01 -7.57501011E+00  4.95464337E+00 -9.43915140E-01
  1.68009606E+00 -2.00809746E+00  8.32759110E-01  8.32759110E-01  6.43429413E+00
 -6.57825030E-01 -7.50940983E+00  1.82223000E+00  1.82223000E+00  1.82223000E+00
 -7.50940983E+00  1.82223000E+00  1.82223000E+00  1.82223000E+00  1.08841798E+01
 -1.03484442E+01 -7.57501011E+00  4.95464337E+00 -4.37335200E-02  1.78214094E+00
 -6.25024890E-01  5.37557850E-01  5.37557850E-01  2.15023140E-01 -2.28872088E+00
  2.42356590E+00 -3.10507992E+00  2.60578890E+00 -1.95343056E+00  2.36343231E+00
 -3.10507992E+00  2.60578890E+00 -2.28872088E+00  2.42356590E+00  1.08841798E+01
 -1.03484442E+01 -7.57501011E+00  4.95464337E+00 -1.59445125E+00  1.76574087E+00
  5.43935655E+00 -5.41202310E-01 -5.81655816E+00  1.44138393E+00  1.44138393E+00
  1.44138393E+00 -5.81655816E+00  1.44138393E+00  1.44138393E+00  1.44138393E+00
  1.08841798E+01 -1.03484442E+01 -7.57501011E+00  4.95464337E+00 -7.08847470E-01
  1.83498561E+00  6.65842842E+00  7.83558900E-02 -4.44259674E+00  1.16987166E+00
  1.16987166E+00  1.16987166E+00 -1.23200970E+01  7.47478746E+00  1.08841798E+01
 -1.03484442E+01 -6.33953817E+00  5.00566581E+00 -4.80522051E+00  2.84267880E+00
 -1.27556100E-02  5.95869210E-01  5.95869210E-01  7.10669700E-01  5.19335550E-01
  5.19335550E-01  8.85603780E-01  1.25187201E+00  1.25187201E+00 -9.64870785E+00
  6.29762688E+00  1.47163295E+01 -1.57203782E+01  8.15994594E+00  8.15994594E+00
 -1.57203782E+01  8.15994594E+00  8.15994594E+00  1.33769904E+01 -1.07402236E+01
 -7.57501011E+00  4.95464337E+00 -1.08787131E+00  1.58351787E+00  2.37436569E+00
  3.40757010E-01 -5.83842492E+00  1.60720686E+00  1.60720686E+00  1.60720686E+00
 -7.83558900E-01  4.30046280E-01  4.30046280E-01 -1.20267180E+00  3.38934780E-01
  3.38934780E-01  3.38934780E-01  1.08841798E+01 -1.03484442E+01 -7.57501011E+00
  4.95464337E+00 -4.31868510E-01  1.60356240E+00  6.23202660E-01  4.39157430E-01
  4.39157430E-01  3.28001400E-02  8.01781200E-01  8.01781200E-01 -4.98744351E+00
 -9.76715280E-01  1.24640532E+00  1.24640532E+00  1.24640532E+00  1.08841798E+01
 -1.03484442E+01 -7.57501011E+00  4.95464337E+00 -5.64891300E-02  1.54889550E+00
 -6.56002800E-02  3.11601330E-01  3.11601330E-01 -1.17533835E+00  6.41424960E-01
  6.41424960E-01  1.26663207E+01 -1.10900918E+01 -1.71417176E+01  7.74629973E+00
  7.74629973E+00  1.08841798E+01 -1.03484442E+01 -9.40817349E+00  5.35006728E+00
  6.94269630E-01  1.60356240E+00 -5.52135690E-01 -2.22312060E-01 -2.22312060E-01
  1.45669066E+01 -1.46033512E+01 -1.46033512E+01  9.77808618E+00 -1.06035564E+01
 -7.57501011E+00  4.95464337E+00 -4.37335200E-02  1.78214094E+00 -6.25024890E-01
  5.37557850E-01  5.37557850E-01  2.15023140E-01 -2.28872088E+00  2.42356590E+00
 -3.10507992E+00  2.60578890E+00 -1.95343056E+00  2.36343231E+00 -3.10507992E+00
  2.60578890E+00 -2.28872088E+00  2.42356590E+00  1.08841798E+01 -1.03484442E+01
 -9.40817349E+00  5.35006728E+00  7.23425310E-01  2.01356415E+00  1.02044880E+00
 -3.15245790E-01 -3.15245790E-01  2.47823280E-01 -7.74447750E-01 -7.74447750E-01
  1.46762404E+01 -1.49204192E+01 -1.49204192E+01  9.77808618E+00 -1.06035564E+01
 -7.57501011E+00  4.95464337E+00 -4.53735270E-01  1.53613989E+00  3.85766091E+00
  6.41424960E-01  6.41424960E-01 -1.19283176E+01  7.79003325E+00  1.08841798E+01
 -1.03484442E+01 -9.40817349E+00  5.35006728E+00  6.94269630E-01  1.60356240E+00
 -5.52135690E-01 -2.22312060E-01 -2.22312060E-01  1.45669066E+01 -1.46033512E+01
 -1.46033512E+01  9.77808618E+00 -1.06035564E+01 -7.57501011E+00  4.95464337E+00
 -7.08847470E-01  1.83498561E+00  6.65842842E+00  7.83558900E-02 -4.44259674E+00
  1.16987166E+00  1.16987166E+00  1.16987166E+00 -1.23200970E+01  7.47478746E+00
  1.08841798E+01 -1.03484442E+01 -7.57501011E+00  4.95464337E+00 -4.37335200E-02
  1.78214094E+00 -6.25024890E-01  5.37557850E-01  5.37557850E-01  2.15023140E-01
 -2.28872088E+00  2.42356590E+00 -3.10507992E+00  2.60578890E+00 -1.95343056E+00
  2.36343231E+00 -3.10507992E+00  2.60578890E+00 -2.28872088E+00  2.42356590E+00
  1.08841798E+01 -1.03484442E+01 -7.57501011E+00  4.95464337E+00 -4.37335200E-02
  1.78214094E+00 -6.25024890E-01  5.37557850E-01  5.37557850E-01  2.15023140E-01
 -2.28872088E+00  2.42356590E+00 -3.10507992E+00  2.60578890E+00 -1.95343056E+00
  2.36343231E+00 -3.10507992E+00  2.60578890E+00 -2.28872088E+00  2.42356590E+00
  1.08841798E+01 -1.03484442E+01 -4.64304204E+00  3.49868160E-01  7.12491930E-01
  7.12491930E-01  3.44401470E-01  3.88134990E-01  3.88134990E-01 -1.27556100E-01
  4.61024190E-01  4.61024190E-01 -4.84713180E-01  1.16804943E+00  1.07438681E+01
 -1.04741780E+01 -9.40817349E+00  5.35006728E+00  7.23425310E-01  2.01356415E+00
  1.02044880E+00 -3.15245790E-01 -3.15245790E-01  2.47823280E-01 -7.74447750E-01
 -7.74447750E-01  1.46762404E+01 -1.49204192E+01 -1.49204192E+01  9.77808618E+00
 -1.06035564E+01 -7.57501011E+00  4.95464337E+00 -1.08787131E+00  1.58351787E+00
  2.37436569E+00  3.40757010E-01 -5.83842492E+00  1.60720686E+00  1.60720686E+00
  1.60720686E+00 -7.83558900E-01  4.30046280E-01  4.30046280E-01 -1.20267180E+00
  3.38934780E-01  3.38934780E-01  3.38934780E-01  1.08841798E+01 -1.03484442E+01
 -9.40817349E+00  5.35006728E+00  6.94269630E-01  1.60356240E+00 -5.52135690E-01
 -2.22312060E-01 -2.22312060E-01  1.45669066E+01 -1.46033512E+01 -1.46033512E+01
  9.77808618E+00 -1.06035564E+01 -7.57501011E+00  4.95464337E+00 -9.43915140E-01
  1.68009606E+00 -2.00809746E+00  8.32759110E-01  8.32759110E-01  6.43429413E+00
 -6.57825030E-01 -7.50940983E+00  1.82223000E+00  1.82223000E+00  1.82223000E+00
 -7.50940983E+00  1.82223000E+00  1.82223000E+00  1.82223000E+00  1.08841798E+01
 -1.03484442E+01 -9.40817349E+00  5.35006728E+00  7.23425310E-01  2.01356415E+00
  1.02044880E+00 -3.15245790E-01 -3.15245790E-01  2.47823280E-01 -7.74447750E-01
 -7.74447750E-01  1.46762404E+01 -1.49204192E+01 -1.49204192E+01  9.77808618E+00
 -1.06035564E+01 -6.33953817E+00  5.00566581E+00 -4.37335200E+00  2.59849998E+00
 -1.71289620E-01  6.59647260E-01  6.59647260E-01  3.40757010E-01  1.87689690E-01
  1.87689690E-01 -8.72848170E-01  1.13160483E+00  1.13160483E+00 -2.60578890E-01
  2.06823105E+00  2.06823105E+00 -7.02287442E+00  6.19558200E+00  6.19558200E+00
  6.19558200E+00  1.33769904E+01 -1.07402236E+01 -7.57501011E+00  4.95464337E+00
 -2.55112200E-02  1.59627348E+00 -2.76978960E-01  5.37557850E-01  5.37557850E-01
 -2.00445300E-02 -3.47317038E+00  3.09596877E+00 -4.26584043E+00  3.01761288E+00
  5.87851398E+00 -1.01662212E+01  7.27434216E+00 -4.26584043E+00  3.01761288E+00
 -3.47317038E+00  3.09596877E+00  1.08841798E+01 -1.03484442E+01 -6.33953817E+00
  5.00566581E+00 -4.37335200E+00  2.59849998E+00 -1.71289620E-01  6.59647260E-01
  6.59647260E-01  3.40757010E-01  1.87689690E-01  1.87689690E-01 -8.72848170E-01
  1.13160483E+00  1.13160483E+00 -2.60578890E-01  2.06823105E+00  2.06823105E+00
 -7.02287442E+00  6.19558200E+00  6.19558200E+00  6.19558200E+00  1.33769904E+01
 -1.07402236E+01 -7.57501011E+00  4.95464337E+00 -9.43915140E-01  1.68009606E+00
 -2.00809746E+00  8.32759110E-01  8.32759110E-01  6.43429413E+00 -6.57825030E-01
 -7.50940983E+00  1.82223000E+00  1.82223000E+00  1.82223000E+00 -7.50940983E+00
  1.82223000E+00  1.82223000E+00  1.82223000E+00  1.08841798E+01 -1.03484442E+01
 -7.57501011E+00  4.95464337E+00 -9.43915140E-01  1.68009606E+00 -2.00809746E+00
  8.32759110E-01  8.32759110E-01  6.43429413E+00 -6.57825030E-01 -7.50940983E+00
  1.82223000E+00  1.82223000E+00  1.82223000E+00 -7.50940983E+00  1.82223000E+00
  1.82223000E+00  1.82223000E+00  1.08841798E+01 -1.03484442E+01 -4.64304204E+00
  3.49868160E-01  7.12491930E-01  7.12491930E-01  3.44401470E-01  3.88134990E-01
  3.88134990E-01 -1.27556100E-01  4.61024190E-01  4.61024190E-01 -4.84713180E-01
  1.16804943E+00  1.07438681E+01 -1.04741780E+01 -9.40817349E+00  5.35006728E+00
  7.23425310E-01  2.01356415E+00  1.02044880E+00 -3.15245790E-01 -3.15245790E-01
  2.47823280E-01 -7.74447750E-01 -7.74447750E-01  1.46762404E+01 -1.49204192E+01
 -1.49204192E+01  9.77808618E+00 -1.06035564E+01 -7.57501011E+00  4.95464337E+00
 -2.55112200E-02  1.59627348E+00 -2.76978960E-01  5.37557850E-01  5.37557850E-01
 -2.00445300E-02 -3.47317038E+00  3.09596877E+00 -4.26584043E+00  3.01761288E+00
  5.87851398E+00 -1.01662212E+01  7.27434216E+00 -4.26584043E+00  3.01761288E+00
 -3.47317038E+00  3.09596877E+00  1.08841798E+01 -1.03484442E+01 -4.64304204E+00
  3.49868160E-01  7.12491930E-01  7.12491930E-01  3.44401470E-01  3.88134990E-01
  3.88134990E-01 -1.27556100E-01  4.61024190E-01  4.61024190E-01 -4.84713180E-01
  1.16804943E+00  1.07438681E+01 -1.04741780E+01 -7.57501011E+00  4.95464337E+00
 -4.59201960E-01  1.27191654E+00  1.27191654E+00  1.08841798E+01 -1.03484442E+01
 -7.57501011E+00  4.95464337E+00 -1.59445125E+00  1.76574087E+00  5.43935655E+00
 -5.41202310E-01 -5.81655816E+00  1.44138393E+00  1.44138393E+00  1.44138393E+00
 -5.81655816E+00  1.44138393E+00  1.44138393E+00  1.44138393E+00  1.08841798E+01
 -1.03484442E+01 -7.57501011E+00  4.95464337E+00 -9.43915140E-01  1.68009606E+00
 -2.00809746E+00  8.32759110E-01  8.32759110E-01  6.43429413E+00 -6.57825030E-01
 -7.50940983E+00  1.82223000E+00  1.82223000E+00  1.82223000E+00 -7.50940983E+00
  1.82223000E+00  1.82223000E+00  1.82223000E+00  1.08841798E+01 -1.03484442E+01
 -7.57501011E+00  4.95464337E+00 -4.53735270E-01  1.53613989E+00  3.85766091E+00
  6.41424960E-01  6.41424960E-01 -1.19283176E+01  7.79003325E+00  1.08841798E+01
 -1.03484442E+01 -9.40817349E+00  5.35006728E+00  6.94269630E-01  1.60356240E+00
 -5.52135690E-01 -2.22312060E-01 -2.22312060E-01  1.45669066E+01 -1.46033512E+01
 -1.46033512E+01  9.77808618E+00 -1.06035564E+01 -7.57501011E+00  4.95464337E+00
 -1.59445125E+00  1.76574087E+00  5.43935655E+00 -5.41202310E-01 -5.81655816E+00
  1.44138393E+00  1.44138393E+00  1.44138393E+00 -5.81655816E+00  1.44138393E+00
  1.44138393E+00  1.44138393E+00  1.08841798E+01 -1.03484442E+01 -7.57501011E+00
  4.95464337E+00 -5.64891300E-02  1.54889550E+00 -6.56002800E-02  3.11601330E-01
  3.11601330E-01 -1.17533835E+00  6.41424960E-01  6.41424960E-01  1.26663207E+01
 -1.10900918E+01 -1.71417176E+01  7.74629973E+00  7.74629973E+00  1.08841798E+01
 -1.03484442E+01 -9.40817349E+00  5.35006728E+00  7.23425310E-01  2.01356415E+00
  1.02044880E+00 -3.15245790E-01 -3.15245790E-01  2.47823280E-01 -7.74447750E-01
 -7.74447750E-01  1.46762404E+01 -1.49204192E+01 -1.49204192E+01  9.77808618E+00
 -1.06035564E+01 -9.40817349E+00  5.35006728E+00  7.23425310E-01  2.01356415E+00
  1.02044880E+00 -3.15245790E-01 -3.15245790E-01  2.47823280E-01 -7.74447750E-01
 -7.74447750E-01  1.46762404E+01 -1.49204192E+01 -1.49204192E+01  9.77808618E+00
 -1.06035564E+01 -6.33953817E+00  5.00566581E+00 -4.37335200E+00  2.59849998E+00
 -1.71289620E-01  6.59647260E-01  6.59647260E-01  3.40757010E-01  1.87689690E-01
  1.87689690E-01 -8.72848170E-01  1.13160483E+00  1.13160483E+00 -2.60578890E-01
  2.06823105E+00  2.06823105E+00 -7.02287442E+00  6.19558200E+00  6.19558200E+00
  6.19558200E+00  1.33769904E+01 -1.07402236E+01 -7.57501011E+00  4.95464337E+00
 -4.59201960E-01  1.27191654E+00  1.27191654E+00  1.08841798E+01 -1.03484442E+01
 -7.57501011E+00  4.95464337E+00 -1.08787131E+00  1.58351787E+00  2.37436569E+00
  3.40757010E-01 -5.83842492E+00  1.60720686E+00  1.60720686E+00  1.60720686E+00
 -7.83558900E-01  4.30046280E-01  4.30046280E-01 -1.20267180E+00  3.38934780E-01
  3.38934780E-01  3.38934780E-01  1.08841798E+01 -1.03484442E+01 -6.33953817E+00
  5.00566581E+00 -4.37335200E+00  2.59849998E+00 -1.71289620E-01  6.59647260E-01
  6.59647260E-01  3.40757010E-01  1.87689690E-01  1.87689690E-01 -8.72848170E-01
  1.13160483E+00  1.13160483E+00 -2.60578890E-01  2.06823105E+00  2.06823105E+00
 -7.02287442E+00  6.19558200E+00  6.19558200E+00  6.19558200E+00  1.33769904E+01
 -1.07402236E+01 -7.57501011E+00  4.95464337E+00 -2.55112200E-02  1.59627348E+00
 -2.76978960E-01  5.37557850E-01  5.37557850E-01 -2.00445300E-02 -3.47317038E+00
  3.09596877E+00 -4.26584043E+00  3.01761288E+00  5.87851398E+00 -1.01662212E+01
  7.27434216E+00 -4.26584043E+00  3.01761288E+00 -3.47317038E+00  3.09596877E+00
  1.08841798E+01 -1.03484442E+01 -6.33953817E+00  5.00566581E+00 -4.37335200E+00
  2.59849998E+00 -1.71289620E-01  6.59647260E-01  6.59647260E-01  3.40757010E-01
  1.87689690E-01  1.87689690E-01 -8.72848170E-01  1.13160483E+00  1.13160483E+00
 -2.60578890E-01  2.06823105E+00  2.06823105E+00 -7.02287442E+00  6.19558200E+00
  6.19558200E+00  6.19558200E+00  1.33769904E+01 -1.07402236E+01 -7.57501011E+00
  4.95464337E+00 -4.37335200E-02  1.78214094E+00 -6.25024890E-01  5.37557850E-01
  5.37557850E-01  2.15023140E-01 -2.28872088E+00  2.42356590E+00 -3.10507992E+00
  2.60578890E+00 -1.95343056E+00  2.36343231E+00 -3.10507992E+00  2.60578890E+00
 -2.28872088E+00  2.42356590E+00  1.08841798E+01 -1.03484442E+01 -9.40817349E+00
  5.35006728E+00  7.23425310E-01  2.01356415E+00  1.02044880E+00 -3.15245790E-01
 -3.15245790E-01  2.47823280E-01 -7.74447750E-01 -7.74447750E-01  1.46762404E+01
 -1.49204192E+01 -1.49204192E+01  9.77808618E+00 -1.06035564E+01 -7.57501011E+00
  4.95464337E+00 -1.59445125E+00  1.76574087E+00  5.43935655E+00 -5.41202310E-01
 -5.81655816E+00  1.44138393E+00  1.44138393E+00  1.44138393E+00 -5.81655816E+00
  1.44138393E+00  1.44138393E+00  1.44138393E+00  1.08841798E+01 -1.03484442E+01
 -7.57501011E+00  4.95464337E+00 -2.55112200E-02  1.59627348E+00 -2.76978960E-01
  5.37557850E-01  5.37557850E-01 -2.00445300E-02 -3.47317038E+00  3.09596877E+00
 -4.26584043E+00  3.01761288E+00  5.87851398E+00 -1.01662212E+01  7.27434216E+00
 -4.26584043E+00  3.01761288E+00 -3.47317038E+00  3.09596877E+00  1.08841798E+01
 -1.03484442E+01 -9.40817349E+00  5.35006728E+00  7.23425310E-01  2.01356415E+00
  1.02044880E+00 -3.15245790E-01 -3.15245790E-01  2.47823280E-01 -7.74447750E-01
 -7.74447750E-01  1.46762404E+01 -1.49204192E+01 -1.49204192E+01  9.77808618E+00
 -1.06035564E+01 -6.33953817E+00  5.00566581E+00 -4.37335200E+00  2.59849998E+00
 -1.71289620E-01  6.59647260E-01  6.59647260E-01  3.40757010E-01  1.87689690E-01
  1.87689690E-01 -8.72848170E-01  1.13160483E+00  1.13160483E+00 -2.60578890E-01
  2.06823105E+00  2.06823105E+00 -7.02287442E+00  6.19558200E+00  6.19558200E+00
  6.19558200E+00  1.33769904E+01 -1.07402236E+01 -7.57501011E+00  4.95464337E+00
  2.60578890E-01  1.90969704E+00 -3.71917143E+00  1.45231731E+00  1.45231731E+00
  1.29924999E+01 -1.08076461E+01 -1.67481159E+01  7.64607708E+00  7.64607708E+00
  1.08841798E+01 -1.03484442E+01 -9.46101816E+00  5.56691265E+00 -3.31099191E+00
  1.90605258E+00 -1.23364971E+00 -3.86312760E-01 -3.86312760E-01  1.61285577E+01
 -1.48730413E+01 -1.48730413E+01  1.32221009E+01 -1.43719280E+01 -1.43719280E+01
%FLAG ATOMIC_NUMBER                                                             
%FORMAT(10I8)                                                                   
       7       1       1       1       6       1       6       1       1       8
       1       6       8       7       1       6       1       6       1       1
       6       1       6       1       1       1       6       1       1       1
       6       8       7       1       6       1       6       1       1       6
       8       7       1       1       6       8       7       1       6       1
       6       1       1      16       1       6       8       7       1       6
       1       6       1       6       1       1       1       6       1       1
       6       1       1       1       6       8       7       1       6       1
       6       1       6       1       1       1       6       1       1       1
       6       8       7       1       6       1       6       1       1       1
       6       8       7       1       6       1       6       1       6       1
       1       1       6       1       1       1       6       8       7       1
       6       1       6       1       1       8       1       6       8       7
       1       6       1       6       1       1       6       1       1       6
       8       7       1       1       6       8       7       1       6       1
       6       1       1       6       8       7       1       1       6       8
       7       1       6       1       6       1       1       6       1       1
      16       6       1       1       1       6       8       7       1       6
       1       1       6       8       7       1       6       1       6       1
       6       1       1       1       6       1       1       6       1       1
       1       6       8       7       1       6       1       1       6       8
       7       1       6       1       6       1       1       6       1       1
       6       1       1       6       1       1       7       1       1       1
       6       8       7       1       6       1       6       1       1       6
       8       7       1       1       6       8       7       1       6       1
       1       6       8       7       1       6       1       6       1       1
       6       8       8       6       8       7       1       6       1       6
       1       1       6       1       6       1       1       1       6       1
       1       1       6       8       7       6       1       1       6       1
       1       6       1       1       6       1       6       8       7       1
       6       1       6       1       1       6       6       1       7       1
       6       6       1       6       1       6       1       6       1       6
       6       8       7       6       1       1       6       1       1       6
       1       1       6       1       6       8       7       6       1       1
       6       1       1       6       1       1       6       1       6       8
       7       1       6       1       6       1       1       6       1       6
       1       1       1       6       1       1       1       6       8       7
       1       6       1       6       1       1       6       1       1       6
       1       1       7       1       6       7       1       1       7       1
       1       6       8       7       1       6       1       6       1       1
       6       8       7       1       1       6       8       7       1       6
       1       6       1       1       6       1       1       6       8       8
       6       8       7       1       6       1       6       1       1       6
       6       1       6       1       6       1       6       1       6       1
       6       8       7       1       6       1       6       1       1       6
       1       1       6       1       1       7       1       6       7       1
       1       7       1       1       6       8       7       1       6       1
       6       1       1       6       6       1       6       1       6       8
       1       6       1       6       1       6       8       7       1       6
       1       6       1       1       6       6       1       6       1       6
       1       6       1       6       1       6       8       7       1       6
       1       6       1       1       6       1       1       6       8       7
       1       1       6       8       7       1       6       1       6       1
       1       6       1       1       6       1       1       7       1       6
       7       1       1       7       1       1       6       8       7       1
       6       1       6       1       1       6       1       1      16       6
       1       1       1       6       8       7       1       6       1       6
       1       6       1       1       1       8       1       6       8       7
       1       6       1       6       1       6       1       1       1       8
       1       6       8       7       1       6       1       6       1       6
       1       1       1       8       1       6       8       7       1       6
       1       6       1       1       8       1       6       8       7       1
       6       1       6       1       1       8       1       6       8       7
       1       6       1       6       1       6       1       1       1       6
       1       1       1       6       8       7       1       6       1       6
       1       1       6       1       1       6       8       8       6       8
       7       1       6       1       1       6       8       7       1       6
       1       6       1       1       6       1       1       6       1       1
       6       1       1       7       1       1       1       6       8       7
       1       6       1       6       1       1       6       1       1       6
       8       7       1       1       6       8       7       1       6       1
       6       1       1       6       8       7       1       1       6       8
       7       1       6       1       6       1       1       6       1       6
       1       1       1       6       1       1       1       6       8       7
       1       6       1       6       1       6       1       1       1       6
       1       1       1       6       8       7       1       6       1       6
       1       6       1       1       1       6       1       1       6       1
       1       1       6       8       7       1       6       1       6       1
       1       6       1       1      16       6       1       1       1       6
       8       7       1       6       1       1       6       8       7       1
       6       1       6       1       1       6       1       1       6       1
       1       6       1       1       7       1       1       1       6       8
       7       1       6       1       6       1       1       6       1       1
       6       1       1       6       1       1       7       1       1       1
       6       8       7       1       6       1       6       1       6       1
       1       1       8       1       6       8       7       1       6       1
       6       1       1       6       6       1       7       1       6       6
       1       6       1       6       1       6       1       6       6       8
       7       1       6       1       6       1       1       6       6       1
       6       1       6       1       6       1       6       1       6       8
       7       1       6       1       6       1       1       8       1       6
       8       7       1       6       1       6       1       6       1       1
       1       6       1       1       6       1       1       1       6       8
       7       6       1       1       6       1       1       6       1       1
       6       1       6       8       7       1       6       1       6       1
       1       6       1       1       6       8       8       6       8       7
       1       6       1       6       1       1       6       1       1       6
       1       1       6       1       1       7       1       1       1       6
       8       7       1       6       1       6       1       1       6       8
       7       1       1       6       8       7       1       6       1       6
       1       1       6       1       1       6       1       1       7       1
       6       7       1       1       7       1       1       6       8       7
       6       1       1       6       1       1       6       1       1       6
       1       6       8       7       1       6       1       6       1       1
       6       1       6       1       1       1       6       1       1       1
       6       8       7       1       6       1       6       1       1       6
       1       1       6       1       1       6       1       1       7       1
       1       1       6       8       7       1       6       1       1       6
       8       7       1       6       1       6       1       1       6       1
       1       6       1       1       7       1       6       7       1       1
       7       1       1       6       8       7       1       6       1       6
       1       6       1       1       1       6       1       1       6       1
       1       1       6       8       7       1       6       1       6       1
       1       6       8       7       1       1       6       8       7       1
       6       1       6       1       1       6       1       6       1       1
       1       6       1       1       1       6       8       7       1       6
       1       6       1       6       1       1       1       6       1       1
       1       6       8       7       1       6       1       6       1       1
       6       1       6       1       1       1       6       1       1       1
       6       8       7       1       6       1       6       1       1       8
       1       6       8       7       1       6       1       6       1       1
       6       1       1       6       1       1       7       1       6       7
       1       1       7       1       1       6       8       7       1       6
       1       6       1       1       6       1       1       6       8       8
       6       8       7       1       6       1       6       1       1       6
       1       6       1       1       1       6       1       1       1       6
       8       7       1       6       1       6       1       1       6       1
       1       6       1       1       6       1       1       7       1       1
       1       6       8       7       1       6       1       6       1       1
       6       1       1       6       8       8       6       8       7       6
       1       1       6       1       1       6       1       1       6       1
       6       8       7       6       1       1       6       1       1       6
       1       1       6       1       6       8       7       1       6       1
       6       1       1       6       1       1       6       8       7       1
       1       6       8       7       1       6       1       1       6       8
       7       1       6       1       6       1       1       1       6       8
       7       1       6       1       6       1       1       6       7       6
       1       7       1       6       1       6       8       7       1       6
       1       6       1       1       6       6       1       6       1       6
       1       6       1       6       1       6       8       7       1       6
       1       6       1       1       6       1       6       1       1       1
       6       1       1       1       6       8       7       1       6       1
       6       1       1       8       1       6       8       7       1       6
       1       6       1       1       6       1       1       6       1       1
       7       1       6       7       1       1       7       1       1       6
       8       7       1       6       1       6       1       1       8       1
       6       8       7       1       6       1       6       1       1       6
       1       6       1       1       1       6       1       1       1       6
       8       7       1       6       1       6       1       1       6       8
       8       6       8       7       1       6       1       6       1       1
       6       8       8       6       8       7       1       6       1       6
       1       1       1       6       8       7       1       6       1       6
       1       1       6       1       6       1       1       1       6       1
       1       1       6       8       7       1       6       1       6       1
       1       6       1       1       6       1       1       6       1       1
       7       1       1       1       6       8       7       1       6       1
       6       1       1       6       1       6       1       1       1       6
       1       1       1       6       8       7       1       6       1       6
       1       6       1       1       1       8       1       6       8       7
       1       6       1       6       1       1       6       1       1       6
       8       8       6       8       7       1       6       1       6       1
       1       6       1       1       6       8       7       1       1       6
       8       7       6       1       1       6       1       1       6       1
       1       6       1       6       8       7       1       6       1       6
       1       1       6       1       1       6       8       8       6       8
       7       1       6       1       6       1       1       6       1       6
       1       1       1       6       1       1       1       6       8       7
       1       6       1       6       1       1       1       6       8       7
       1       6       1       6       1       1       6       8       7       1
       1       6       8       7       1       6       1       6       1       1
       6       1       1       6       1       1       6       1       1       7
       1       1       1       6       8       7       1       6       1       6
       1       6       1       1       1       6       1       1       1       6
       8       7       1       6       1       6       1       1       6       8
       8       6       8       7       1       6       1       6       1       1
       6       1       1      16       6       1       1       1       6       8
       7       1       6       1       6       1       6       1       1       1
       6       1       1       1       6       8       7       1       6       1
       6       1       1       6       6       1       7       1       6       6
       1       6       1       6       1       6       1       6       6       8
       7       1       6       1       6       1       6       1       1       1
       6       1       1       6       1       1       1       6       8       7
       1       6       1       6       1       6       1       1       1       6
       1       1       1       6       8       7       1       6       1       1
       6       8       7       1       6       1       1       6       8       7
       1       6       1       6       1       1       8       1       6       8
       7       1       6       1       6       1       1       8       1       6
       8       7       1       6       1       6       1       6       1       1
       1       6       1       1       1       6       8       7       1       6
       1       6       1       1       6       6       1       6       1       6
       8       1       6       1       6       1       6       8       7       1
       6       1       6       1       1       6       1       1       6       1
       1       6       1       1       7       1       1       1       6       8
       7       1       6       1       6       1       1       6       1       1
       6       8       8       6       8       7       1       6       1       6
       1       1       1       6       8       7       1       6       1       6
       1       1       6       1       1      16       6       1       1       1
       6       8       7       1       6       1       6       1       1       6
       8       7       1       1       6       8       7       1       6       1
       6       1       1       6       7       6       1       7       1       6
       1       6       8       7       6       1       1       6       1       1
       6       1       1       6       1       6       8       7       1       6
       1       1       6       8       7       1       6       1       6       1
       1       6       7       6       1       7       1       6       1       6
       8       7       1       6       1       6       1       1       6       1
       6       1       1       1       6       1       1       1       6       8
       7       1       6       1       6       1       1       6       1       1
       6       1       1       6       1       1       7       1       1       1
       6       8       7       1       6       1       6       1       1       6
       1       6       1       1       1       6       1       1       1       6
       8       7       1       6       1       6       1       1       6       6
       1       6       1       6       1       6       1       6       1       6
       8       7       1       6       1       6       1       6       1       1
       1       6       1       1       1       6       8       7       1       6
       1       6       1       6       1       1       1       8       1       6
       8       7       1       6       1       6       1       1       6       1
       1       6       1       1       7       1       6       7       1       1
       7       1       1       6       8       7       1       6       1       6
       1       6       1       1       1       6       1       1       6       1
       1       1       6       8       7       1       6       1       6       1
       1       6       1       1      16       6       1       1       1       6
       8       7       1       6       1       6       1       1       6       1
       1       6       8       7       1       1       6       8       7       1
       6       1       6       1       1       6       8       8       6       8
       7       1       6       1       6       1       1       6       6       1
       6       1       6       1       6       1       6       1       6       8
       7       1       6       1       6       1       1       6       1       1
       6       8       8       6       8       7       1       6       1       6
       1       1       8       1       6       8       7       1       6       1
       6       1       1       6       8       8       6       8       7       1
       6       1       6       1       6       1       1       1       8       1
       6       8       7       1       6       1       6       1       1       6
       6       1       6       1       6       1       6       1       6       1
       6       8       7       1       6       1       6       1       1       6
       6       1       6       1       6       1       6       1       6       1
       6       8       7       6       1       1       6       1       1       6
       1       1       6       1       6       8       7       1       6       1
       6       1       1       6       1       1       6       8       8       6
       8       7       1       6       1       6       1       6       1       1
       1       6       1       1       6       1       1       1       6       8
       7       1       6       1       6       1       1       6       8       8
       6       8       7       1       6       1       6       1       1       6
       1       6       1       1       1       6       1       1       1       6
       8       7       1       6       1       6       1       1       6       1
       1       6       8       8       6       8       7       1       6       1
       6       1       1       6       1       1       6       1       1       6
       1       1       7       1       1       1       6       8       7       1
       6       1       6       1       1       6       6       1       6       1
       6       8       1       6       1       6       1       6       8       7
       1       6       1       6       1       1       6       1       1       6
       1       1       6       1       1       7       1       1       1       6
       8       7       1       6       1       6       1       1       6       1
       6       1       1       1       6       1       1       1       6       8
       7       1       6       1       6       1       1       6       1       6
       1       1       1       6       1       1       1       6       8       7
       6       1       1       6       1       1       6       1       1       6
       1       6       8       7       1       6       1       6       1       1
       6       1       1       6       8       8       6       8       7       1
       6       1       6       1       1       6       6       1       6       1
       6       8       1       6       1       6       1       6       8       7
       6       1       1       6       1       1       6       1       1       6
       1       6       8       7       1       6       1       1       6       8
       7       1       6       1       6       1       6       1       1       1
       6       1       1       1       6       8       7       1       6       1
       6       1       1       6       1       6       1       1       1       6
       1       1       1       6       8       7       1       6       1       6
       1       1       8       1       6       8       7       1       6       1
       6       1       1       6       8       8       6       8       7       1
       6       1       6       1       6       1       1       1       6       1
       1       1       6       8       7       1       6       1       6       1
       1       6       1       1       6       8       7       1       1       6
       8       7       1       6       1       6       1       1       6       1
       1       6       8       8       6       8       7       1       6       1
       6       1       1       6       1       1       6       8       8       6
       8       7       1       6       1       6       1       1       6       1
       1       6       1       1       6       1       1       7       1       1
       1       6       8       7       1       6       1       1       6       8
       7       1       6       1       6       1       6       1       1       1
       6       1       1       6       1       1       1       6       8       7
       1       6       1       6       1       1       6       1       1       6
       1       1       6       1       1       7       1       1       1       6
       8       7       1       6       1       6       1       1       6       6
       1       6       1       6       8       1       6       1       6       1
       6       8       7       1       6       1       6       1       1       6
       1       1       6       1       1       6       1       1       7       1
       1       1       6       8       7       1       6       1       6       1
       1       6       6       1       6       1       6       1       6       1
       6       1       6       8       7       1       6       1       6       1
       1       6       1       1       6       8       8       6       8       7
       1       6       1       6       1       6       1       1       1       6
       1       1       1       6       8       7       1       6       1       6
       1       1       6       6       1       6       1       6       8       1
       6       1       6       1       6       8       7       1       6       1
       6       1       1       6       1       1       6       8       8       6
       8       7       1       6       1       6       1       1       6       1
       1       6       1       1       6       1       1       7       1       1
       1       6       8       7       1       6       1       6       1       1
       6       8       7       1       1       6       8       7       1       6
       1       6       1       1       6       8       8       6       8       8
%FLAG MASS                                                                      
%FORMAT(5E16.8)                                                                 
  1.40100000E+01  1.00800000E+00  1.00800000E+00  1.00800000E+00  1.20100000E+01
  1.00800000E+00  1.20100000E+01  1.00800000E+00  1.00800000E+00  1.60000000E+01
  1.00800000E+00  1.20100000E+01  1.60000000E+01  1.40100000E+01  1.00800000E+00
  1.20100000E+01  1.00800000E+00  1.20100000E+01  1.00800000E+00  1.00800000E+00
  1.20100000E+01  1.00800000E+00  1.20100000E+01  1.00800000E+00  1.00800000E+00
  1.00800000E+00  1.20100000E+01  1.00800000E+00  1.00800000E+00  1.00800000E+00
  1.20100000E+01  1.60000000E+01  1.40100000E+01  1.00800000E+00  1.20100000E+01
  1.00800000E+00  1.20100000E+01  1.00800000E+00  1.00800000E+00  1.20100000E+01
  1.60000000E+01  1.40100000E+01  1.00800000E+00  1.00800000E+00  1.20100000E+01
  1.60000000E+01  1.40100000E+01  1.00800000E+00  1.20100000E+01  1.00800000E+00
  1.20100000E+01  1.00800000E+00  1.00800000E+00  3.20600000E+01  1.00800000E+00
  1.20100000E+01  1.60000000E+01  1.40100000E+01  1.00800000E+00  1.20100000E+01
  1.00800000E+00  1.20100000E+01  1.00800000E+00  1.20100000E+01  1.00800000E+00
  1.00800000E+00  1.00800000E+00  1.20100000E+01  1.00800000E+00  1.00800000E+00
  1.20100000E+01  1.00800000E+00  1.00800000E+00  1.00800000E+00  1.20100000E+01
  1.60000000E+01  1.40100000E+01  1.00800000E+00  1.20100000E+01  1.00800000E+00
  1.20100000E+01  1.00800000E+00  1.20100000E+01  1.00800000E+00  1.00800000E+00
  1.00800000E+00  1.20100000E+01  1.00800000E+00  1.00800000E+00  1.00800000E+00
  1.20100000E+01  1.60000000E+01  1.40100000E+01  1.00800000E+00  1.20100000E+01
  1.00800000E+00  1.20100000E+01  1.00800000E+00  1.00800000E+00  1.00800000E+00
  1.20100000E+01  1.60000000E+01  1.40100000E+01  1.00800000E+00  1.20100000E+01
  1.00800000E+00  1.20100000E+01  1.00800000E+00  1.20100000E+01  1.00800000E+00
  1.00800000E+00  1.00800000E+00  1.20100000E+01  1.00800000E+00  1.00800000E+00
  1.00800000E+00  1.20100000E+01  1.60000000E+01  1.40100000E+01  1.00800000E+00
  1.20100000E+01  1.00800000E+00  1.20100000E+01  1.00800000E+00  1.00800000E+00
  1.60000000E+01  1.00800000E+00  1.20100000E+01  1.60000000E+01  1.40100000E+01
  1.00800000E+00  1.20100000E+01  1.00800000E+00  1.20100000E+01  1.00800000E+00
  1.00800000E+00  1.20100000E+01  1.00800000E+00  1.00800000E+00  1.20100000E+01
  1.60000000E+01  1.40100000E+01  1.00800000E+00  1.00800000E+00  1.20100000E+01
  1.60000000E+01  1.40100000E+01  1.00800000E+00  1.20100000E+01  1.00800000E+00
  1.20100000E+01  1.00800000E+00  1.00800000E+00  1.20100000E+01  1.60000000E+01
  1.40100000E+01  1.00800000E+00  1.00800000E+00  1.20100000E+01  1.60000000E+01
  1.40100000E+01  1.00800000E+00  1.20100000E+01  1.00800000E+00  1.20100000E+01
  1.00800000E+00  1.00800000E+00  1.20100000E+01  1.00800000E+00  1.00800000E+00
  3.20600000E+01  1.20100000E+01  1.00800000E+00  1.00800000E+00  1.00800000E+00
  1.20100000E+01  1.60000000E+01  1.40100000E+01  1.00800000E+00  1.20100000E+01
  1.00800000E+00  1.00800000E+00  1.20100000E+01  1.60000000E+01  1.40100000E+01
  1.00800000E+00  1.20100000E+01  1.00800000E+00  1.20100000E+01  1.00800000E+00
  1.20100000E+01  1.00800000E+00  1.00800000E+00  1.00800000E+00  1.20100000E+01
  1.00800000E+00  1.00800000E+00  1.20100000E+01  1.00800000E+00  1.00800000E+00
  1.00800000E+00  1.20100000E+01  1.60000000E+01  1.40100000E+01  1.00800000E+00
  1.20100000E+01  1.00800000E+00  1.00800000E+00  1.20100000E+01  1.60000000E+01
  1.40100000E+01  1.00800000E+00  1.20100000E+01  1.00800000E+00  1.20100000E+01
  1.00800000E+00  1.00800000E+00  1.20100000E+01  1.00800000E+00  1.00800000E+00
  1.20100000E+01  1.00800000E+00  1.00800000E+00  1.20100000E+01  1.00800000E+00
  1.00800000E+00  1.40100000E+01  1.00800000E+00  1.00800000E+00  1.00800000E+00
  1.20100000E+01  1.60000000E+01  1.40100000E+01  1.00800000E+00  1.20100000E+01
  1.00800000E+00  1.20100000E+01  1.00800000E+00  1.00800000E+00  1.20100000E+01
  1.60000000E+01  1.40100000E+01  1.00800000E+00  1.00800000E+00  1.20100000E+01
  1.60000000E+01  1.40100000E+01  1.00800000E+00  1.20100000E+01  1.00800000E+00
  1.00800000E+00  1.20100000E+01  1.60000000E+01  1.40100000E+01  1.00800000E+00
  1.20100000E+01  1.00800000E+00  1.20100000E+01  1.00800000E+00  1.00800000E+00
  1.20100000E+01  1.60000000E+01  1.60000000E+01  1.20100000E+01  1.60000000E+01
  1.40100000E+01  1.00800000E+00  1.20100000E+01  1.00800000E+00  1.20100000E+01
  1.00800000E+00  1.00800000E+00  1.20100000E+01  1.00800000E+00  1.20100000E+01
  1.00800000E+00  1.00800000E+00  1.00800000E+00  1.20100000E+01  1.00800000E+00
  1.00800000E+00  1.00800000E+00  1.20100000E+01  1.60000000E+01  1.40100000E+01
  1.20100000E+01  1.00800000E+00  1.00800000E+00  1.20100000E+01  1.00800000E+00
  1.00800000E+00  1.20100000E+01  1.00800000E+00  1.00800000E+00  1.20100000E+01
  1.00800000E+00  1.20100000E+01  1.60000000E+01  1.40100000E+01  1.00800000E+00
  1.20100000E+01  1.00800000E+00  1.20100000E+01  1.00800000E+00  1.00800000E+00
  1.20100000E+01  1.20100000E+01  1.00800000E+00  1.40100000E+01  1.00800000E+00
  1.20100000E+01  1.20100000E+01  1.00800000E+00  1.20100000E+01  1.00800000E+00
  1.20100000E+01  1.00800000E+00  1.20100000E+01  1.00800000E+00  1.20100000E+01
  1.20100000E+01  1.60000000E+01  1.40100000E+01  1.20100000E+01  1.00800000E+00
  1.00800000E+00  1.20100000E+01  1.00800000E+00  1.00800000E+00  1.20100000E+01
  1.00800000E+00  1.00800000E+00  1.20100000E+01  1.00800000E+00  1.20100000E+01
  1.60000000E+01  1.40100000E+01  1.20100000E+01  1.00800000E+00  1.00800000E+00
  1.20100000E+01  1.00800000E+00  1.00800000E+00  1.20100000E+01  1.00800000E+00
  1.00800000E+00  1.20100000E+01  1.00800000E+00  1.20100000E+01  1.60000000E+01
  1.40100000E+01  1.00800000E+00  1.20100000E+01  1.00800000E+00  1.20100000E+01
  1.00800000E+00  1.00800000E+00  1.20100000E+01  1.00800000E+00  1.20100000E+01
  1.00800000E+00  1.00800000E+00  1.00800000E+00  1.20100000E+01  1.00800000E+00
  1.00800000E+00  1.00800000E+00  1.20100000E+01  1.60000000E+01  1.40100000E+01
  1.00800000E+00  1.20100000E+01  1.00800000E+00  1.20100000E+01  1.00800000E+00
  1.00800000E+00  1.20100000E+01  1.00800000E+00  1.00800000E+00  1.20100000E+01
  1.00800000E+00  1.00800000E+00  1.40100000E+01  1.00800000E+00  1.20100000E+01
  1.40100000E+01  1.00800000E+00  1.00800000E+00  1.40100000E+01  1.00800000E+00
  1.00800000E+00  1.20100000E+01  1.60000000E+01  1.40100000E+01  1.00800000E+00
  1.20100000E+01  1.00800000E+00  1.20100000E+01  1.00800000E+00  1.00800000E+00
  1.20100000E+01  1.60000000E+01  1.40100000E+01  1.00800000E+00  1.00800000E+00
  1.20100000E+01  1.60000000E+01  1.40100000E+01  1.00800000E+00  1.20100000E+01
  1.00800000E+00  1.20100000E+01  1.00800000E+00  1.00800000E+00  1.20100000E+01
  1.00800000E+00  1.00800000E+00  1.20100000E+01  1.60000000E+01  1.60000000E+01
  1.20100000E+01  1.60000000E+01  1.40100000E+01  1.00800000E+00  1.20100000E+01
  1.00800000E+00  1.20100000E+01  1.00800000E+00  1.00800000E+00  1.20100000E+01
  1.20100000E+01  1.00800000E+00  1.20100000E+01  1.00800000E+00  1.20100000E+01
  1.00800000E+00  1.20100000E+01  1.00800000E+00  1.20100000E+01  1.00800000E+00
  1.20100000E+01  1.60000000E+01  1.40100000E+01  1.00800000E+00  1.20100000E+01
  1.00800000E+00  1.20100000E+01  1.00800000E+00  1.00800000E+00  1.20100000E+01
  1.00800000E+00  1.00800000E+00  1.20100000E+01  1.00800000E+00  1.00800000E+00
  1.40100000E+01  1.00800000E+00  1.20100000E+01  1.40100000E+01  1.00800000E+00
  1.00800000E+00  1.40100000E+01  1.00800000E+00  1.00800000E+00  1.20100000E+01
  1.60000000E+01  1.40100000E+01  1.00800000E+00  1.20100000E+01  1.00800000E+00
  1.20100000E+01  1.00800000E+00  1.00800000E+00  1.20100000E+01  1.20100000E+01
  1.00800000E+00  1.20100000E+01  1.00800000E+00  1.20100000E+01  1.60000000E+01
  1.00800000E+00  1.20100000E+01  1.00800000E+00  1.20100000E+01  1.00800000E+00
  1.20100000E+01  1.60000000E+01  1.40100000E+01  1.00800000E+00  1.20100000E+01
  1.00800000E+00  1.20100000E+01  1.00800000E+00  1.00800000E+00  1.20100000E+01
  1.20100000E+01  1.00800000E+00  1.20100000E+01  1.00800000E+00  1.20100000E+01
  1.00800000E+00  1.20100000E+01  1.00800000E+00  1.20100000E+01  1.00800000E+00
  1.20100000E+01  1.60000000E+01  1.40100000E+01  1.00800000E+00  1.20100000E+01
  1.00800000E+00  1.20100000E+01  1.00800000E+00  1.00800000E+00  1.20100000E+01
  1.00800000E+00  1.00800000E+00  1.20100000E+01  1.60000000E+01  1.40100000E+01
  1.00800000E+00  1.00800000E+00  1.20100000E+01  1.60000000E+01  1.40100000E+01
  1.00800000E+00  1.20100000E+01  1.00800000E+00  1.20100000E+01  1.00800000E+00
  1.00800000E+00  1.20100000E+01  1.00800000E+00  1.00800000E+00  1.20100000E+01
  1.00800000E+00  1.00800000E+00  1.40100000E+01  1.00800000E+00  1.20100000E+01
  1.40100000E+01  1.00800000E+00  1.00800000E+00  1.40100000E+01  1.00800000E+00
  1.00800000E+00  1.20100000E+01  1.60000000E+01  1.40100000E+01  1.00800000E+00
  1.20100000E+01  1.00800000E+00  1.20100000E+01  1.00800000E+00  1.00800000E+00
  1.20100000E+01  1.00800000E+00  1.00800000E+00  3.20600000E+01  1.20100000E+01
  1.00800000E+00  1.00800000E+00  1.00800000E+00  1.20100000E+01  1.60000000E+01
  1.40100000E+01  1.00800000E+00  1.20100000E+01  1.00800000E+00  1.20100000E+01
  1.00800000E+00  1.20100000E+01  1.00800000E+00  1.00800000E+00  1.00800000E+00
  1.60000000E+01  1.00800000E+00  1.20100000E+01  1.60000000E+01  1.40100000E+01
  1.00800000E+00  1.20100000E+01  1.00800000E+00  1.20100000E+01  1.00800000E+00
  1.20100000E+01  1.00800000E+00  1.00800000E+00  1.00800000E+00  1.60000000E+01
  1.00800000E+00  1.20100000E+01  1.60000000E+01  1.40100000E+01  1.00800000E+00
  1.20100000E+01  1.00800000E+00  1.20100000E+01  1.00800000E+00  1.20100000E+01
  1.00800000E+00  1.00800000E+00  1.00800000E+00  1.60000000E+01  1.00800000E+00
  1.20100000E+01  1.60000000E+01  1.40100000E+01  1.00800000E+00  1.20100000E+01
  1.00800000E+00  1.20100000E+01  1.00800000E+00  1.00800000E+00  1.60000000E+01
  1.00800000E+00  1.20100000E+01  1.60000000E+01  1.40100000E+01  1.00800000E+00
  1.20100000E+01  1.00800000E+00  1.20100000E+01  1.00800000E+00  1.00800000E+00
  1.60000000E+01  1.00800000E+00  1.20100000E+01  1.60000000E+01  1.40100000E+01
  1.00800000E+00  1.20100000E+01  1.00800000E+00  1.20100000E+01  1.00800000E+00
  1.20100000E+01  1.00800000E+00  1.00800000E+00  1.00800000E+00  1.20100000E+01
  1.00800000E+00  1.00800000E+00  1.00800000E+00  1.20100000E+01  1.60000000E+01
  1.40100000E+01  1.00800000E+00  1.20100000E+01  1.00800000E+00  1.20100000E+01
  1.00800000E+00  1.00800000E+00  1.20100000E+01  1.00800000E+00  1.00800000E+00
  1.20100000E+01  1.60000000E+01  1.60000000E+01  1.20100000E+01  1.60000000E+01
  1.40100000E+01  1.00800000E+00  1.20100000E+01  1.00800000E+00  1.00800000E+00
  1.20100000E+01  1.60000000E+01  1.40100000E+01  1.00800000E+00  1.20100000E+01
  1.00800000E+00  1.20100000E+01  1.00800000E+00  1.00800000E+00  1.20100000E+01
  1.00800000E+00  1.00800000E+00  1.20100000E+01  1.00800000E+00  1.00800000E+00
  1.20100000E+01  1.00800000E+00  1.00800000E+00  1.40100000E+01  1.00800000E+00
  1.00800000E+00  1.00800000E+00  1.20100000E+01  1.60000000E+01  1.40100000E+01
  1.00800000E+00  1.20100000E+01  1.00800000E+00  1.20100000E+01  1.00800000E+00
  1.00800000E+00  1.20100000E+01  1.00800000E+00  1.00800000E+00  1.20100000E+01
  1.60000000E+01  1.40100000E+01  1.00800000E+00  1.00800000E+00  1.20100000E+01
  1.60000000E+01  1.40100000E+01  1.00800000E+00  1.20100000E+01  1.00800000E+00
  1.20100000E+01  1.00800000E+00  1.00800000E+00  1.20100000E+01  1.60000000E+01
  1.40100000E+01  1.00800000E+00  1.00800000E+00  1.20100000E+01  1.60000000E+01
  1.40100000E+01  1.00800000E+00  1.20100000E+01  1.00800000E+00  1.20100000E+01
  1.00800000E+00  1.00800000E+00  1.20100000E+01  1.00800000E+00  1.20100000E+01
  1.00800000E+00  1.00800000E+00  1.00800000E+00  1.20100000E+01  1.00800000E+00
  1.00800000E+00  1.00800000E+00  1.20100000E+01  1.60000000E+01  1.40100000E+01
  1.00800000E+00  1.20100000E+01  1.00800000E+00  1.20100000E+01  1.00800000E+00
  1.20100000E+01  1.00800000E+00  1.00800000E+00  1.00800000E+00  1.20100000E+01
  1.00800000E+00  1.00800000E+00  1.00800000E+00  1.20100000E+01  1.60000000E+01
  1.40100000E+01  1.00800000E+00  1.20100000E+01  1.00800000E+00  1.20100000E+01
  1.00800000E+00  1.20100000E+01  1.00800000E+00  1.00800000E+00  1.00800000E+00
  1.20100000E+01  1.00800000E+00  1.00800000E+00  1.20100000E+01  1.00800000E+00
  1.00800000E+00  1.00800000E+00  1.20100000E+01  1.60000000E+01  1.40100000E+01
  1.00800000E+00  1.20100000E+01  1.00800000E+00  1.20100000E+01  1.00800000E+00
  1.00800000E+00  1.20100000E+01  1.00800000E+00  1.00800000E+00  3.20600000E+01
  1.20100000E+01  1.00800000E+00  1.00800000E+00  1.00800000E+00  1.20100000E+01
  1.60000000E+01  1.40100000E+01  1.00800000E+00  1.20100000E+01  1.00800000E+00
  1.00800000E+00  1.20100000E+01  1.60000000E+01  1.40100000E+01  1.00800000E+00
  1.20100000E+01  1.00800000E+00  1.20100000E+01  1.00800000E+00  1.00800000E+00
  1.20100000E+01  1.00800000E+00  1.00800000E+00  1.20100000E+01  1.00800000E+00
  1.00800000E+00  1.20100000E+01  1.00800000E+00  1.00800000E+00  1.40100000E+01
  1.00800000E+00  1.00800000E+00  1.00800000E+00  1.20100000E+01  1.60000000E+01
  1.40100000E+01  1.00800000E+00  1.20100000E+01  1.00800000E+00  1.20100000E+01
  1.00800000E+00  1.00800000E+00  1.20100000E+01  1.00800000E+00  1.00800000E+00
  1.20100000E+01  1.00800000E+00  1.00800000E+00  1.20100000E+01  1.00800000E+00
  1.00800000E+00  1.40100000E+01  1.00800000E+00  1.00800000E+00  1.00800000E+00
  1.20100000E+01  1.60000000E+01  1.40100000E+01  1.00800000E+00  1.20100000E+01
  1.00800000E+00  1.20100000E+01  1.00800000E+00  1.20100000E+01  1.00800000E+00
  1.00800000E+00  1.00800000E+00  1.60000000E+01  1.00800000E+00  1.20100000E+01
  1.60000000E+01  1.40100000E+01  1.00800000E+00  1.20100000E+01  1.00800000E+00
  1.20100000E+01  1.00800000E+00  1.00800000E+00  1.20100000E+01  1.20100000E+01
  1.00800000E+00  1.40100000E+01  1.00800000E+00  1.20100000E+01  1.20100000E+01
  1.00800000E+00  1.20100000E+01  1.00800000E+00  1.20100000E+01  1.00800000E+00
  1.20100000E+01  1.00800000E+00  1.20100000E+01  1.20100000E+01  1.60000000E+01
  1.40100000E+01  1.00800000E+00  1.20100000E+01  1.00800000E+00  1.20100000E+01
  1.00800000E+00  1.00800000E+00  1.20100000E+01  1.20100000E+01  1.00800000E+00
  1.20100000E+01  1.00800000E+00  1.20100000E+01  1.00800000E+00  1.20100000E+01
  1.00800000E+00  1.20100000E+01  1.00800000E+00  1.20100000E+01  1.60000000E+01
  1.40100000E+01  1.00800000E+00  1.20100000E+01  1.00800000E+00  1.20100000E+01
  1.00800000E+00  1.00800000E+00  1.60000000E+01  1.00800000E+00  1.20100000E+01
  1.60000000E+01  1.40100000E+01  1.00800000E+00  1.20100000E+01  1.00800000E+00
  1.20100000E+01  1.00800000E+00  1.20100000E+01  1.00800000E+00  1.00800000E+00
  1.00800000E+00  1.20100000E+01  1.00800000E+00  1.00800000E+00  1.20100000E+01
  1.00800000E+00  1.00800000E+00  1.00800000E+00  1.20100000E+01  1.60000000E+01
  1.40100000E+01  1.20100000E+01  1.00800000E+00  1.00800000E+00  1.20100000E+01
  1.00800000E+00  1.00800000E+00  1.20100000E+01  1.00800000E+00  1.00800000E+00
  1.20100000E+01  1.00800000E+00  1.20100000E+01  1.60000000E+01  1.40100000E+01
  1.00800000E+00  1.20100000E+01  1.00800000E+00  1.20100000E+01  1.00800000E+00
  1.00800000E+00  1.20100000E+01  1.00800000E+00  1.00800000E+00  1.20100000E+01
  1.60000000E+01  1.60000000E+01  1.20100000E+01  1.60000000E+01  1.40100000E+01
  1.00800000E+00  1.20100000E+01  1.00800000E+00  1.20100000E+01  1.00800000E+00
  1.00800000E+00  1.20100000E+01  1.00800000E+00  1.00800000E+00  1.20100000E+01
  1.00800000E+00  1.00800000E+00  1.20100000E+01  1.00800000E+00  1.00800000E+00
  1.40100000E+01  1.00800000E+00  1.00800000E+00  1.00800000E+00  1.20100000E+01
  1.60000000E+01  1.40100000E+01  1.00800000E+00  1.20100000E+01  1.00800000E+00
  1.20100000E+01  1.00800000E+00  1.00800000E+00  1.20100000E+01  1.60000000E+01
  1.40100000E+01  1.00800000E+00  1.00800000E+00  1.20100000E+01  1.60000000E+01
  1.40100000E+01  1.00800000E+00  1.20100000E+01  1.00800000E+00  1.20100000E+01
  1.00800000E+00  1.00800000E+00  1.20100000E+01  1.00800000E+00  1.00800000E+00
  1.20100000E+01  1.00800000E+00  1.00800000E+00  1.40100000E+01  1.00800000E+00
  1.20100000E+01  1.40100000E+01  1.00800000E+00  1.00800000E+00  1.40100000E+01
  1.00800000E+00  1.00800000E+00  1.20100000E+01  1.60000000E+01  1.40100000E+01
  1.20100000E+01  1.00800000E+00  1.00800000E+00  1.20100000E+01  1.00800000E+00
  1.00800000E+00  1.20100000E+01  1.00800000E+00  1.00800000E+00  1.20100000E+01
  1.00800000E+00  1.20100000E+01  1.60000000E+01  1.40100000E+01  1.00800000E+00
  1.20100000E+01  1.00800000E+00  1.20100000E+01  1.00800000E+00  1.00800000E+00
  1.20100000E+01  1.00800000E+00  1.20100000E+01  1.00800000E+00  1.00800000E+00
  1.00800000E+00  1.20100000E+01  1.00800000E+00  1.00800000E+00  1.00800000E+00
  1.20100000E+01  1.60000000E+01  1.40100000E+01  1.00800000E+00  1.20100000E+01
  1.00800000E+00  1.20100000E+01  1.00800000E+00  1.00800000E+00  1.20100000E+01
  1.00800000E+00  1.00800000E+00  1.20100000E+01  1.00800000E+00  1.00800000E+00
  1.20100000E+01  1.00800000E+00  1.00800000E+00  1.40100000E+01  1.00800000E+00
  1.00800000E+00  1.00800000E+00  1.20100000E+01  1.60000000E+01  1.40100000E+01
  1.00800000E+00  1.20100000E+01  1.00800000E+00  1.00800000E+00  1.20100000E+01
  1.60000000E+01  1.40100000E+01  1.00800000E+00  1.20100000E+01  1.00800000E+00
  1.20100000E+01  1.00800000E+00  1.00800000E+00  1.20100000E+01  1.00800000E+00
  1.00800000E+00  1.20100000E+01  1.00800000E+00  1.00800000E+00  1.40100000E+01
  1.00800000E+00  1.20100000E+01  1.40100000E+01  1.00800000E+00  1.00800000E+00
  1.40100000E+01  1.00800000E+00  1.00800000E+00  1.20100000E+01  1.60000000E+01
  1.40100000E+01  1.00800000E+00  1.20100000E+01  1.00800000E+00  1.20100000E+01
  1.00800000E+00  1.20100000E+01  1.00800000E+00  1.00800000E+00  1.00800000E+00
  1.20100000E+01  1.00800000E+00  1.00800000E+00  1.20100000E+01  1.00800000E+00
  1.00800000E+00  1.00800000E+00  1.20100000E+01  1.60000000E+01  1.40100000E+01
  1.00800000E+00  1.20100000E+01  1.00800000E+00  1.20100000E+01  1.00800000E+00
  1.00800000E+00  1.20100000E+01  1.60000000E+01  1.40100000E+01  1.00800000E+00
  1.00800000E+00  1.20100000E+01  1.60000000E+01  1.40100000E+01  1.00800000E+00
  1.20100000E+01  1.00800000E+00  1.20100000E+01  1.00800000E+00  1.00800000E+00
  1.20100000E+01  1.00800000E+00  1.20100000E+01  1.00800000E+00  1.00800000E+00
  1.00800000E+00  1.20100000E+01  1.00800000E+00  1.00800000E+00  1.00800000E+00
  1.20100000E+01  1.60000000E+01  1.40100000E+01  1.00800000E+00  1.20100000E+01
  1.00800000E+00  1.20100000E+01  1.00800000E+00  1.20100000E+01  1.00800000E+00
  1.00800000E+00  1.00800000E+00  1.20100000E+01  1.00800000E+00  1.00800000E+00
  1.00800000E+00  1.20100000E+01  1.60000000E+01  1.40100000E+01  1.00800000E+00
  1.20100000E+01  1.00800000E+00  1.20100000E+01  1.00800000E+00  1.00800000E+00
  1.20100000E+01  1.00800000E+00  1.20100000E+01  1.00800000E+00  1.00800000E+00
  1.00800000E+00  1.20100000E+01  1.00800000E+00  1.00800000E+00  1.00800000E+00
  1.20100000E+01  1.60000000E+01  1.40100000E+01  1.00800000E+00  1.20100000E+01
  1.00800000E+00  1.20100000E+01  1.00800000E+00  1.00800000E+00  1.60000000E+01
  1.00800000E+00  1.20100000E+01  1.60000000E+01  1.40100000E+01  1.00800000E+00
  1.20100000E+01  1.00800000E+00  1.20100000E+01  1.00800000E+00  1.00800000E+00
  1.20100000E+01  1.00800000E+00  1.00800000E+00  1.20100000E+01  1.00800000E+00
  1.00800000E+00  1.40100000E+01  1.00800000E+00  1.20100000E+01  1.40100000E+01
  1.00800000E+00  1.00800000E+00  1.40100000E+01  1.00800000E+00  1.00800000E+00
  1.20100000E+01  1.60000000E+01  1.40100000E+01  1.00800000E+00  1.20100000E+01
  1.00800000E+00  1.20100000E+01  1.00800000E+00  1.00800000E+00  1.20100000E+01
  1.00800000E+00  1.00800000E+00  1.20100000E+01  1.60000000E+01  1.60000000E+01
  1.20100000E+01  1.60000000E+01  1.40100000E+01  1.00800000E+00  1.20100000E+01
  1.00800000E+00  1.20100000E+01  1.00800000E+00  1.00800000E+00  1.20100000E+01
  1.00800000E+00  1.20100000E+01  1.00800000E+00  1.00800000E+00  1.00800000E+00
  1.20100000E+01  1.00800000E+00  1.00800000E+00  1.00800000E+00  1.20100000E+01
  1.60000000E+01  1.40100000E+01  1.00800000E+00  1.20100000E+01  1.00800000E+00
  1.20100000E+01  1.00800000E+00  1.00800000E+00  1.20100000E+01  1.00800000E+00
  1.00800000E+00  1.20100000E+01  1.00800000E+00  1.00800000E+00  1.20100000E+01
  1.00800000E+00  1.00800000E+00  1.40100000E+01  1.00800000E+00  1.00800000E+00
  1.00800000E+00  1.20100000E+01  1.60000000E+01  1.40100000E+01  1.00800000E+00
  1.20100000E+01  1.00800000E+00  1.20100000E+01  1.00800000E+00  1.00800000E+00
  1.20100000E+01  1.00800000E+00  1.00800000E+00  1.20100000E+01  1.60000000E+01
  1.60000000E+01  1.20100000E+01  1.60000000E+01  1.40100000E+01  1.20100000E+01
  1.00800000E+00  1.00800000E+00  1.20100000E+01  1.00800000E+00  1.00800000E+00
  1.20100000E+01  1.00800000E+00  1.00800000E+00  1.20100000E+01  1.00800000E+00
  1.20100000E+01  1.60000000E+01  1.40100000E+01  1.20100000E+01  1.00800000E+00
  1.00800000E+00  1.20100000E+01  1.00800000E+00  1.00800000E+00  1.20100000E+01
  1.00800000E+00  1.00800000E+00  1.20100000E+01  1.00800000E+00  1.20100000E+01
  1.60000000E+01  1.40100000E+01  1.00800000E+00  1.20100000E+01  1.00800000E+00
  1.20100000E+01  1.00800000E+00  1.00800000E+00  1.20100000E+01  1.00800000E+00
  1.00800000E+00  1.20100000E+01  1.60000000E+01  1.40100000E+01  1.00800000E+00
  1.00800000E+00  1.20100000E+01  1.60000000E+01  1.40100000E+01  1.00800000E+00
  1.20100000E+01  1.00800000E+00  1.00800000E+00  1.20100000E+01  1.60000000E+01
  1.40100000E+01  1.00800000E+00  1.20100000E+01  1.00800000E+00  1.20100000E+01
  1.00800000E+00  1.00800000E+00  1.00800000E+00  1.20100000E+01  1.60000000E+01
  1.40100000E+01  1.00800000E+00  1.20100000E+01  1.00800000E+00  1.20100000E+01
  1.00800000E+00  1.00800000E+00  1.20100000E+01  1.40100000E+01  1.20100000E+01
  1.00800000E+00  1.40100000E+01  1.00800000E+00  1.20100000E+01  1.00800000E+00
  1.20100000E+01  1.60000000E+01  1.40100000E+01  1.00800000E+00  1.20100000E+01
  1.00800000E+00  1.20100000E+01  1.00800000E+00  1.00800000E+00  1.20100000E+01
  1.20100000E+01  1.00800000E+00  1.20100000E+01  1.00800000E+00  1.20100000E+01
  1.00800000E+00  1.20100000E+01  1.00800000E+00  1.20100000E+01  1.00800000E+00
  1.20100000E+01  1.60000000E+01  1.40100000E+01  1.00800000E+00  1.20100000E+01
  1.00800000E+00  1.20100000E+01  1.00800000E+00  1.00800000E+00  1.20100000E+01
  1.00800000E+00  1.20100000E+01  1.00800000E+00  1.00800000E+00  1.00800000E+00
  1.20100000E+01  1.00800000E+00  1.00800000E+00  1.00800000E+00  1.20100000E+01
  1.60000000E+01  1.40100000E+01  1.00800000E+00  1.20100000E+01  1.00800000E+00
  1.20100000E+01  1.00800000E+00  1.00800000E+00  1.60000000E+01  1.00800000E+00
  1.20100000E+01  1.60000000E+01  1.40100000E+01  1.00800000E+00  1.20100000E+01
  1.00800000E+00  1.20100000E+01  1.00800000E+00  1.00800000E+00  1.20100000E+01
  1.00800000E+00  1.00800000E+00  1.20100000E+01  1.00800000E+00  1.00800000E+00
  1.40100000E+01  1.00800000E+00  1.20100000E+01  1.40100000E+01  1.00800000E+00
  1.00800000E+00  1.40100000E+01  1.00800000E+00  1.00800000E+00  1.20100000E+01
  1.60000000E+01  1.40100000E+01  1.00800000E+00  1.20100000E+01  1.00800000E+00
  1.20100000E+01  1.00800000E+00  1.00800000E+00  1.60000000E+01  1.00800000E+00
  1.20100000E+01  1.60000000E+01  1.40100000E+01  1.00800000E+00  1.20100000E+01
  1.00800000E+00  1.20100000E+01  1.00800000E+00  1.00800000E+00  1.20100000E+01
  1.00800000E+00  1.20100000E+01  1.00800000E+00  1.00800000E+00  1.00800000E+00
  1.20100000E+01  1.00800000E+00  1.00800000E+00  1.00800000E+00  1.20100000E+01
  1.60000000E+01  1.40100000E+01  1.00800000E+00  1.20100000E+01  1.00800000E+00
  1.20100000E+01  1.00800000E+00  1.00800000E+00  1.20100000E+01  1.60000000E+01
  1.60000000E+01  1.20100000E+01  1.60000000E+01  1.40100000E+01  1.00800000E+00
  1.20100000E+01  1.00800000E+00  1.20100000E+01  1.00800000E+00  1.00800000E+00
  1.20100000E+01  1.60000000E+01  1.60000000E+01  1.20100000E+01  1.60000000E+01
  1.40100000E+01  1.00800000E+00  1.20100000E+01  1.00800000E+00  1.20100000E+01
  1.00800000E+00  1.00800000E+00  1.00800000E+00  1.20100000E+01  1.60000000E+01
  1.40100000E+01  1.00800000E+00  1.20100000E+01  1.00800000E+00  1.20100000E+01
  1.00800000E+00  1.00800000E+00  1.20100000E+01  1.00800000E+00  1.20100000E+01
  1.00800000E+00  1.00800000E+00  1.00800000E+00  1.20100000E+01  1.00800000E+00
  1.00800000E+00  1.00800000E+00  1.20100000E+01  1.60000000E+01  1.40100000E+01
  1.00800000E+00  1.20100000E+01  1.00800000E+00  1.20100000E+01  1.00800000E+00
  1.00800000E+00  1.20100000E+01  1.00800000E+00  1.00800000E+00  1.20100000E+01
  1.00800000E+00  1.00800000E+00  1.20100000E+01  1.00800000E+00  1.00800000E+00
  1.40100000E+01  1.00800000E+00  1.00800000E+00  1.00800000E+00  1.20100000E+01
  1.60000000E+01  1.40100000E+01  1.00800000E+00  1.20100000E+01  1.00800000E+00
  1.20100000E+01  1.00800000E+00  1.00800000E+00  1.20100000E+01  1.00800000E+00
  1.20100000E+01  1.00800000E+00  1.00800000E+00  1.00800000E+00  1.20100000E+01
  1.00800000E+00  1.00800000E+00  1.00800000E+00  1.20100000E+01  1.60000000E+01
  1.40100000E+01  1.00800000E+00  1.20100000E+01  1.00800000E+00  1.20100000E+01
  1.00800000E+00  1.20100000E+01  1.00800000E+00  1.00800000E+00  1.00800000E+00
  1.60000000E+01  1.00800000E+00  1.20100000E+01  1.60000000E+01  1.40100000E+01
  1.00800000E+00  1.20100000E+01  1.00800000E+00  1.20100000E+01  1.00800000E+00
  1.00800000E+00  1.20100000E+01  1.00800000E+00  1.00800000E+00  1.20100000E+01
  1.60000000E+01  1.60000000E+01  1.20100000E+01  1.60000000E+01  1.40100000E+01
  1.00800000E+00  1.20100000E+01  1.00800000E+00  1.20100000E+01  1.00800000E+00
  1.00800000E+00  1.20100000E+01  1.00800000E+00  1.00800000E+00  1.20100000E+01
  1.60000000E+01  1.40100000E+01  1.00800000E+00  1.00800000E+00  1.20100000E+01
  1.60000000E+01  1.40100000E+01  1.20100000E+01  1.00800000E+00  1.00800000E+00
  1.20100000E+01  1.00800000E+00  1.00800000E+00  1.20100000E+01  1.00800000E+00
  1.00800000E+00  1.20100000E+01  1.00800000E+00  1.20100000E+01  1.60000000E+01
  1.40100000E+01  1.00800000E+00  1.20100000E+01  1.00800000E+00  1.20100000E+01
  1.00800000E+00  1.00800000E+00  1.20100000E+01  1.00800000E+00  1.00800000E+00
  1.20100000E+01  1.60000000E+01  1.60000000E+01  1.20100000E+01  1.60000000E+01
  1.40100000E+01  1.00800000E+00  1.20100000E+01  1.00800000E+00  1.20100000E+01
  1.00800000E+00  1.00800000E+00  1.20100000E+01  1.00800000E+00  1.20100000E+01
  1.00800000E+00  1.00800000E+00  1.00800000E+00  1.20100000E+01  1.00800000E+00
  1.00800000E+00  1.00800000E+00  1.20100000E+01  1.60000000E+01  1.40100000E+01
  1.00800000E+00  1.20100000E+01  1.00800000E+00  1.20100000E+01  1.00800000E+00
  1.00800000E+00  1.00800000E+00  1.20100000E+01  1.60000000E+01  1.40100000E+01
  1.00800000E+00  1.20100000E+01  1.00800000E+00  1.20100000E+01  1.00800000E+00
  1.00800000E+00  1.20100000E+01  1.60000000E+01  1.40100000E+01  1.00800000E+00
  1.00800000E+00  1.20100000E+01  1.60000000E+01  1.40100000E+01  1.00800000E+00
  1.20100000E+01  1.00800000E+00  1.20100000E+01  1.00800000E+00  1.00800000E+00
  1.20100000E+01  1.00800000E+00  1.00800000E+00  1.20100000E+01  1.00800000E+00
  1.00800000E+00  1.20100000E+01  1.00800000E+00  1.00800000E+00  1.40100000E+01
  1.00800000E+00  1.00800000E+00  1.00800000E+00  1.20100000E+01  1.60000000E+01
  1.40100000E+01  1.00800000E+00  1.20100000E+01  1.00800000E+00  1.20100000E+01
  1.00800000E+00  1.20100000E+01  1.00800000E+00  1.00800000E+00  1.00800000E+00
  1.20100000E+01  1.00800000E+00  1.00800000E+00  1.00800000E+00  1.20100000E+01
  1.60000000E+01  1.40100000E+01  1.00800000E+00  1.20100000E+01  1.00800000E+00
  1.20100000E+01  1.00800000E+00  1.00800000E+00  1.20100000E+01  1.60000000E+01
  1.60000000E+01  1.20100000E+01  1.60000000E+01  1.40100000E+01  1.00800000E+00
  1.20100000E+01  1.00800000E+00  1.20100000E+01  1.00800000E+00  1.00800000E+00
  1.20100000E+01  1.00800000E+00  1.00800000E+00  3.20600000E+01  1.20100000E+01
  1.00800000E+00  1.00800000E+00  1.00800000E+00  1.20100000E+01  1.60000000E+01
  1.40100000E+01  1.00800000E+00  1.20100000E+01  1.00800000E+00  1.20100000E+01
  1.00800000E+00  1.20100000E+01  1.00800000E+00  1.00800000E+00  1.00800000E+00
  1.20100000E+01  1.00800000E+00  1.00800000E+00  1.00800000E+00  1.20100000E+01
  1.60000000E+01  1.40100000E+01  1.00800000E+00  1.20100000E+01  1.00800000E+00
  1.20100000E+01  1.00800000E+00  1.00800000E+00  1.20100000E+01  1.20100000E+01
  1.00800000E+00  1.40100000E+01  1.00800000E+00  1.20100000E+01  1.20100000E+01
  1.00800000E+00  1.20100000E+01  1.00800000E+00  1.20100000E+01  1.00800000E+00
  1.20100000E+01  1.00800000E+00  1.20100000E+01  1.20100000E+01  1.60000000E+01
  1.40100000E+01  1.00800000E+00  1.20100000E+01  1.00800000E+00  1.20100000E+01
  1.00800000E+00  1.20100000E+01  1.00800000E+00  1.00800000E+00  1.00800000E+00
  1.20100000E+01  1.00800000E+00  1.00800000E+00  1.20100000E+01  1.00800000E+00
  1.00800000E+00  1.00800000E+00  1.20100000E+01  1.60000000E+01  1.40100000E+01
  1.00800000E+00  1.20100000E+01  1.00800000E+00  1.20100000E+01  1.00800000E+00
  1.20100000E+01  1.00800000E+00  1.00800000E+00  1.00800000E+00  1.20100000E+01
  1.00800000E+00  1.00800000E+00  1.00800000E+00  1.20100000E+01  1.60000000E+01
  1.40100000E+01  1.00800000E+00  1.20100000E+01  1.00800000E+00  1.00800000E+00
  1.20100000E+01  1.60000000E+01  1.40100000E+01  1.00800000E+00  1.20100000E+01
  1.00800000E+00  1.00800000E+00  1.20100000E+01  1.60000000E+01  1.40100000E+01
  1.00800000E+00  1.20100000E+01  1.00800000E+00  1.20100000E+01  1.00800000E+00
  1.00800000E+00  1.60000000E+01  1.00800000E+00  1.20100000E+01  1.60000000E+01
  1.40100000E+01  1.00800000E+00  1.20100000E+01  1.00800000E+00  1.20100000E+01
  1.00800000E+00  1.00800000E+00  1.60000000E+01  1.00800000E+00  1.20100000E+01
  1.60000000E+01  1.40100000E+01  1.00800000E+00  1.20100000E+01  1.00800000E+00
  1.20100000E+01  1.00800000E+00  1.20100000E+01  1.00800000E+00  1.00800000E+00
  1.00800000E+00  1.20100000E+01  1.00800000E+00  1.00800000E+00  1.00800000E+00
  1.20100000E+01  1.60000000E+01  1.40100000E+01  1.00800000E+00  1.20100000E+01
  1.00800000E+00  1.20100000E+01  1.00800000E+00  1.00800000E+00  1.20100000E+01
  1.20100000E+01  1.00800000E+00  1.20100000E+01  1.00800000E+00  1.20100000E+01
  1.60000000E+01  1.00800000E+00  1.20100000E+01  1.00800000E+00  1.20100000E+01
  1.00800000E+00  1.20100000E+01  1.60000000E+01  1.40100000E+01  1.00800000E+00
  1.20100000E+01  1.00800000E+00  1.20100000E+01  1.00800000E+00  1.00800000E+00
  1.20100000E+01  1.00800000E+00  1.00800000E+00  1.20100000E+01  1.00800000E+00
  1.00800000E+00  1.20100000E+01  1.00800000E+00  1.00800000E+00  1.40100000E+01
  1.00800000E+00  1.00800000E+00  1.00800000E+00  1.20100000E+01  1.60000000E+01
  1.40100000E+01  1.00800000E+00  1.20100000E+01  1.00800000E+00  1.20100000E+01
  1.00800000E+00  1.00800000E+00  1.20100000E+01  1.00800000E+00  1.00800000E+00
  1.20100000E+01  1.60000000E+01  1.60000000E+01  1.20100000E+01  1.60000000E+01
  1.40100000E+01  1.00800000E+00  1.20100000E+01  1.00800000E+00  1.20100000E+01
  1.00800000E+00  1.00800000E+00  1.00800000E+00  1.20100000E+01  1.60000000E+01
  1.40100000E+01  1.00800000E+00  1.20100000E+01  1.00800000E+00  1.20100000E+01
  1.00800000E+00  1.00800000E+00  1.20100000E+01  1.00800000E+00  1.00800000E+00
  3.20600000E+01  1.20100000E+01  1.00800000E+00  1.00800000E+00  1.00800000E+00
  1.20100000E+01  1.60000000E+01  1.40100000E+01  1.00800000E+00  1.20100000E+01
  1.00800000E+00  1.20100000E+01  1.00800000E+00  1.00800000E+00  1.20100000E+01
  1.60000000E+01  1.40100000E+01  1.00800000E+00  1.00800000E+00  1.20100000E+01
  1.60000000E+01  1.40100000E+01  1.00800000E+00  1.20100000E+01  1.00800000E+00
  1.20100000E+01  1.00800000E+00  1.00800000E+00  1.20100000E+01  1.40100000E+01
  1.20100000E+01  1.00800000E+00  1.40100000E+01  1.00800000E+00  1.20100000E+01
  1.00800000E+00  1.20100000E+01  1.60000000E+01  1.40100000E+01  1.20100000E+01
  1.00800000E+00  1.00800000E+00  1.20100000E+01  1.00800000E+00  1.00800000E+00
  1.20100000E+01  1.00800000E+00  1.00800000E+00  1.20100000E+01  1.00800000E+00
  1.20100000E+01  1.60000000E+01  1.40100000E+01  1.00800000E+00  1.20100000E+01
  1.00800000E+00  1.00800000E+00  1.20100000E+01  1.60000000E+01  1.40100000E+01
  1.00800000E+00  1.20100000E+01  1.00800000E+00  1.20100000E+01  1.00800000E+00
  1.00800000E+00  1.20100000E+01  1.40100000E+01  1.20100000E+01  1.00800000E+00
  1.40100000E+01  1.00800000E+00  1.20100000E+01  1.00800000E+00  1.20100000E+01
  1.60000000E+01  1.40100000E+01  1.00800000E+00  1.20100000E+01  1.00800000E+00
  1.20100000E+01  1.00800000E+00  1.00800000E+00  1.20100000E+01  1.00800000E+00
  1.20100000E+01  1.00800000E+00  1.00800000E+00  1.00800000E+00  1.20100000E+01
  1.00800000E+00  1.00800000E+00  1.00800000E+00  1.20100000E+01  1.60000000E+01
  1.40100000E+01  1.00800000E+00  1.20100000E+01  1.00800000E+00  1.20100000E+01
  1.00800000E+00  1.00800000E+00  1.20100000E+01  1.00800000E+00  1.00800000E+00
  1.20100000E+01  1.00800000E+00  1.00800000E+00  1.20100000E+01  1.00800000E+00
  1.00800000E+00  1.40100000E+01  1.00800000E+00  1.00800000E+00  1.00800000E+00
  1.20100000E+01  1.60000000E+01  1.40100000E+01  1.00800000E+00  1.20100000E+01
  1.00800000E+00  1.20100000E+01  1.00800000E+00  1.00800000E+00  1.20100000E+01
  1.00800000E+00  1.20100000E+01  1.00800000E+00  1.00800000E+00  1.00800000E+00
  1.20100000E+01  1.00800000E+00  1.00800000E+00  1.00800000E+00  1.20100000E+01
  1.60000000E+01  1.40100000E+01  1.00800000E+00  1.20100000E+01  1.00800000E+00
  1.20100000E+01  1.00800000E+00  1.00800000E+00  1.20100000E+01  1.20100000E+01
  1.00800000E+00  1.20100000E+01  1.00800000E+00  1.20100000E+01  1.00800000E+00
  1.20100000E+01  1.00800000E+00  1.20100000E+01  1.00800000E+00  1.20100000E+01
  1.60000000E+01  1.40100000E+01  1.00800000E+00  1.20100000E+01  1.00800000E+00
  1.20100000E+01  1.00800000E+00  1.20100000E+01  1.00800000E+00  1.00800000E+00
  1.00800000E+00  1.20100000E+01  1.00800000E+00  1.00800000E+00  1.00800000E+00
  1.20100000E+01  1.60000000E+01  1.40100000E+01  1.00800000E+00  1.20100000E+01
  1.00800000E+00  1.20100000E+01  1.00800000E+00  1.20100000E+01  1.00800000E+00
  1.00800000E+00  1.00800000E+00  1.60000000E+01  1.00800000E+00  1.20100000E+01
  1.60000000E+01  1.40100000E+01  1.00800000E+00  1.20100000E+01  1.00800000E+00
  1.20100000E+01  1.00800000E+00  1.00800000E+00  1.20100000E+01  1.00800000E+00
  1.00800000E+00  1.20100000E+01  1.00800000E+00  1.00800000E+00  1.40100000E+01
  1.00800000E+00  1.20100000E+01  1.40100000E+01  1.00800000E+00  1.00800000E+00
  1.40100000E+01  1.00800000E+00  1.00800000E+00  1.20100000E+01  1.60000000E+01
  1.40100000E+01  1.00800000E+00  1.20100000E+01  1.00800000E+00  1.20100000E+01
  1.00800000E+00  1.20100000E+01  1.00800000E+00  1.00800000E+00  1.00800000E+00
  1.20100000E+01  1.00800000E+00  1.00800000E+00  1.20100000E+01  1.00800000E+00
  1.00800000E+00  1.00800000E+00  1.20100000E+01  1.60000000E+01  1.40100000E+01
  1.00800000E+00  1.20100000E+01  1.00800000E+00  1.20100000E+01  1.00800000E+00
  1.00800000E+00  1.20100000E+01  1.00800000E+00  1.00800000E+00  3.20600000E+01
  1.20100000E+01  1.00800000E+00  1.00800000E+00  1.00800000E+00  1.20100000E+01
  1.60000000E+01  1.40100000E+01  1.00800000E+00  1.20100000E+01  1.00800000E+00
  1.20100000E+01  1.00800000E+00  1.00800000E+00  1.20100000E+01  1.00800000E+00
  1.00800000E+00  1.20100000E+01  1.60000000E+01  1.40100000E+01  1.00800000E+00
  1.00800000E+00  1.20100000E+01  1.60000000E+01  1.40100000E+01  1.00800000E+00
  1.20100000E+01  1.00800000E+00  1.20100000E+01  1.00800000E+00  1.00800000E+00
  1.20100000E+01  1.60000000E+01  1.60000000E+01  1.20100000E+01  1.60000000E+01
  1.40100000E+01  1.00800000E+00  1.20100000E+01  1.00800000E+00  1.20100000E+01
  1.00800000E+00  1.00800000E+00  1.20100000E+01  1.20100000E+01  1.00800000E+00
  1.20100000E+01  1.00800000E+00  1.20100000E+01  1.00800000E+00  1.20100000E+01
  1.00800000E+00  1.20100000E+01  1.00800000E+00  1.20100000E+01  1.60000000E+01
  1.40100000E+01  1.00800000E+00  1.20100000E+01  1.00800000E+00  1.20100000E+01
  1.00800000E+00  1.00800000E+00  1.20100000E+01  1.00800000E+00  1.00800000E+00
  1.20100000E+01  1.60000000E+01  1.60000000E+01  1.20100000E+01  1.60000000E+01
  1.40100000E+01  1.00800000E+00  1.20100000E+01  1.00800000E+00  1.20100000E+01
  1.00800000E+00  1.00800000E+00  1.60000000E+01  1.00800000E+00  1.20100000E+01
  1.60000000E+01  1.40100000E+01  1.00800000E+00  1.20100000E+01  1.00800000E+00
  1.20100000E+01  1.00800000E+00  1.00800000E+00  1.20100000E+01  1.60000000E+01
  1.60000000E+01  1.20100000E+01  1.60000000E+01  1.40100000E+01  1.00800000E+00
  1.20100000E+01  1.00800000E+00  1.20100000E+01  1.00800000E+00  1.20100000E+01
  1.00800000E+00  1.00800000E+00  1.00800000E+00  1.60000000E+01  1.00800000E+00
  1.20100000E+01  1.60000000E+01  1.40100000E+01  1.00800000E+00  1.20100000E+01
  1.00800000E+00  1.20100000E+01  1.00800000E+00  1.00800000E+00  1.20100000E+01
  1.20100000E+01  1.00800000E+00  1.20100000E+01  1.00800000E+00  1.20100000E+01
  1.00800000E+00  1.20100000E+01  1.00800000E+00  1.20100000E+01  1.00800000E+00
  1.20100000E+01  1.60000000E+01  1.40100000E+01  1.00800000E+00  1.20100000E+01
  1.00800000E+00  1.20100000E+01  1.00800000E+00  1.00800000E+00  1.20100000E+01
  1.20100000E+01  1.00800000E+00  1.20100000E+01  1.00800000E+00  1.20100000E+01
  1.00800000E+00  1.20100000E+01  1.00800000E+00  1.20100000E+01  1.00800000E+00
  1.20100000E+01  1.60000000E+01  1.40100000E+01  1.20100000E+01  1.00800000E+00
  1.00800000E+00  1.20100000E+01  1.00800000E+00  1.00800000E+00  1.20100000E+01
  1.00800000E+00  1.00800000E+00  1.20100000E+01  1.00800000E+00  1.20100000E+01
  1.60000000E+01  1.40100000E+01  1.00800000E+00  1.20100000E+01  1.00800000E+00
  1.20100000E+01  1.00800000E+00  1.00800000E+00  1.20100000E+01  1.00800000E+00
  1.00800000E+00  1.20100000E+01  1.60000000E+01  1.60000000E+01  1.20100000E+01
  1.60000000E+01  1.40100000E+01  1.00800000E+00  1.20100000E+01  1.00800000E+00
  1.20100000E+01  1.00800000E+00  1.20100000E+01  1.00800000E+00  1.00800000E+00
  1.00800000E+00  1.20100000E+01  1.00800000E+00  1.00800000E+00  1.20100000E+01
  1.00800000E+00  1.00800000E+00  1.00800000E+00  1.20100000E+01  1.60000000E+01
  1.40100000E+01  1.00800000E+00  1.20100000E+01  1.00800000E+00  1.20100000E+01
  1.00800000E+00  1.00800000E+00  1.20100000E+01  1.60000000E+01  1.60000000E+01
  1.20100000E+01  1.60000000E+01  1.40100000E+01  1.00800000E+00  1.20100000E+01
  1.00800000E+00  1.20100000E+01  1.00800000E+00  1.00800000E+00  1.20100000E+01
  1.00800000E+00  1.20100000E+01  1.00800000E+00  1.00800000E+00  1.00800000E+00
  1.20100000E+01  1.00800000E+00  1.00800000E+00  1.00800000E+00  1.20100000E+01
  1.60000000E+01  1.40100000E+01  1.00800000E+00  1.20100000E+01  1.00800000E+00
  1.20100000E+01  1.00800000E+00  1.00800000E+00  1.20100000E+01  1.00800000E+00
  1.00800000E+00  1.20100000E+01  1.60000000E+01  1.60000000E+01  1.20100000E+01
  1.60000000E+01  1.40100000E+01  1.00800000E+00  1.20100000E+01  1.00800000E+00
  1.20100000E+01  1.00800000E+00  1.00800000E+00  1.20100000E+01  1.00800000E+00
  1.00800000E+00  1.20100000E+01  1.00800000E+00  1.00800000E+00  1.20100000E+01
  1.00800000E+00  1.00800000E+00  1.40100000E+01  1.00800000E+00  1.00800000E+00
  1.00800000E+00  1.20100000E+01  1.60000000E+01  1.40100000E+01  1.00800000E+00
  1.20100000E+01  1.00800000E+00  1.20100000E+01  1.00800000E+00  1.00800000E+00
  1.20100000E+01  1.20100000E+01  1.00800000E+00  1.20100000E+01  1.00800000E+00
  1.20100000E+01  1.60000000E+01  1.00800000E+00  1.20100000E+01  1.00800000E+00
  1.20100000E+01  1.00800000E+00  1.20100000E+01  1.60000000E+01  1.40100000E+01
  1.00800000E+00  1.20100000E+01  1.00800000E+00  1.20100000E+01  1.00800000E+00
  1.00800000E+00  1.20100000E+01  1.00800000E+00  1.00800000E+00  1.20100000E+01
  1.00800000E+00  1.00800000E+00  1.20100000E+01  1.00800000E+00  1.00800000E+00
  1.40100000E+01  1.00800000E+00  1.00800000E+00  1.00800000E+00  1.20100000E+01
  1.60000000E+01  1.40100000E+01  1.00800000E+00  1.20100000E+01  1.00800000E+00
  1.20100000E+01  1.00800000E+00  1.00800000E+00  1.20100000E+01  1.00800000E+00
  1.20100000E+01  1.00800000E+00  1.00800000E+00  1.00800000E+00  1.20100000E+01
  1.00800000E+00  1.00800000E+00  1.00800000E+00  1.20100000E+01  1.60000000E+01
  1.40100000E+01  1.00800000E+00  1.20100000E+01  1.00800000E+00  1.20100000E+01
  1.00800000E+00  1.00800000E+00  1.20100000E+01  1.00800000E+00  1.20100000E+01
  1.00800000E+00  1.00800000E+00  1.00800000E+00  1.20100000E+01  1.00800000E+00
  1.00800000E+00  1.00800000E+00  1.20100000E+01  1.60000000E+01  1.40100000E+01
  1.20100000E+01  1.00800000E+00  1.00800000E+00  1.20100000E+01  1.00800000E+00
  1.00800000E+00  1.20100000E+01  1.00800000E+00  1.00800000E+00  1.20100000E+01
  1.00800000E+00  1.20100000E+01  1.60000000E+01  1.40100000E+01  1.00800000E+00
  1.20100000E+01  1.00800000E+00  1.20100000E+01  1.00800000E+00  1.00800000E+00
  1.20100000E+01  1.00800000E+00  1.00800000E+00  1.20100000E+01  1.60000000E+01
  1.60000000E+01  1.20100000E+01  1.60000000E+01  1.40100000E+01  1.00800000E+00
  1.20100000E+01  1.00800000E+00  1.20100000E+01  1.00800000E+00  1.00800000E+00
  1.20100000E+01  1.20100000E+01  1.00800000E+00  1.20100000E+01  1.00800000E+00
  1.20100000E+01  1.60000000E+01  1.00800000E+00  1.20100000E+01  1.00800000E+00
  1.20100000E+01  1.00800000E+00  1.20100000E+01  1.60000000E+01  1.40100000E+01
  1.20100000E+01  1.00800000E+00  1.00800000E+00  1.20100000E+01  1.00800000E+00
  1.00800000E+00  1.20100000E+01  1.00800000E+00  1.00800000E+00  1.20100000E+01
  1.00800000E+00  1.20100000E+01  1.60000000E+01  1.40100000E+01  1.00800000E+00
  1.20100000E+01  1.00800000E+00  1.00800000E+00  1.20100000E+01  1.60000000E+01
  1.40100000E+01  1.00800000E+00  1.20100000E+01  1.00800000E+00  1.20100000E+01
  1.00800000E+00  1.20100000E+01  1.00800000E+00  1.00800000E+00  1.00800000E+00
  1.20100000E+01  1.00800000E+00  1.00800000E+00  1.00800000E+00  1.20100000E+01
  1.60000000E+01  1.40100000E+01  1.00800000E+00  1.20100000E+01  1.00800000E+00
  1.20100000E+01  1.00800000E+00  1.00800000E+00  1.20100000E+01  1.00800000E+00
  1.20100000E+01  1.00800000E+00  1.00800000E+00  1.00800000E+00  1.20100000E+01
  1.00800000E+00  1.00800000E+00  1.00800000E+00  1.20100000E+01  1.60000000E+01
  1.40100000E+01  1.00800000E+00  1.20100000E+01  1.00800000E+00  1.20100000E+01
  1.00800000E+00  1.00800000E+00  1.60000000E+01  1.00800000E+00  1.20100000E+01
  1.60000000E+01  1.40100000E+01  1.00800000E+00  1.20100000E+01  1.00800000E+00
  1.20100000E+01  1.00800000E+00  1.00800000E+00  1.20100000E+01  1.60000000E+01
  1.60000000E+01  1.20100000E+01  1.60000000E+01  1.40100000E+01  1.00800000E+00
  1.20100000E+01  1.00800000E+00  1.20100000E+01  1.00800000E+00  1.20100000E+01
  1.00800000E+00  1.00800000E+00  1.00800000E+00  1.20100000E+01  1.00800000E+00
  1.00800000E+00  1.00800000E+00  1.20100000E+01  1.60000000E+01  1.40100000E+01
  1.00800000E+00  1.20100000E+01  1.00800000E+00  1.20100000E+01  1.00800000E+00
  1.00800000E+00  1.20100000E+01  1.00800000E+00  1.00800000E+00  1.20100000E+01
  1.60000000E+01  1.40100000E+01  1.00800000E+00  1.00800000E+00  1.20100000E+01
  1.60000000E+01  1.40100000E+01  1.00800000E+00  1.20100000E+01  1.00800000E+00
  1.20100000E+01  1.00800000E+00  1.00800000E+00  1.20100000E+01  1.00800000E+00
  1.00800000E+00  1.20100000E+01  1.60000000E+01  1.60000000E+01  1.20100000E+01
  1.60000000E+01  1.40100000E+01  1.00800000E+00  1.20100000E+01  1.00800000E+00
  1.20100000E+01  1.00800000E+00  1.00800000E+00  1.20100000E+01  1.00800000E+00
  1.00800000E+00  1.20100000E+01  1.60000000E+01  1.60000000E+01  1.20100000E+01
  1.60000000E+01  1.40100000E+01  1.00800000E+00  1.20100000E+01  1.00800000E+00
  1.20100000E+01  1.00800000E+00  1.00800000E+00  1.20100000E+01  1.00800000E+00
  1.00800000E+00  1.20100000E+01  1.00800000E+00  1.00800000E+00  1.20100000E+01
  1.00800000E+00  1.00800000E+00  1.40100000E+01  1.00800000E+00  1.00800000E+00
  1.00800000E+00  1.20100000E+01  1.60000000E+01  1.40100000E+01  1.00800000E+00
  1.20100000E+01  1.00800000E+00  1.00800000E+00  1.20100000E+01  1.60000000E+01
  1.40100000E+01  1.00800000E+00  1.20100000E+01  1.00800000E+00  1.20100000E+01
  1.00800000E+00  1.20100000E+01  1.00800000E+00  1.00800000E+00  1.00800000E+00
  1.20100000E+01  1.00800000E+00  1.00800000E+00  1.20100000E+01  1.00800000E+00
  1.00800000E+00  1.00800000E+00  1.20100000E+01  1.60000000E+01  1.40100000E+01
  1.00800000E+00  1.20100000E+01  1.00800000E+00  1.20100000E+01  1.00800000E+00
  1.00800000E+00  1.20100000E+01  1.00800000E+00  1.00800000E+00  1.20100000E+01
  1.00800000E+00  1.00800000E+00  1.20100000E+01  1.00800000E+00  1.00800000E+00
  1.40100000E+01  1.00800000E+00  1.00800000E+00  1.00800000E+00  1.20100000E+01
  1.60000000E+01  1.40100000E+01  1.00800000E+00  1.20100000E+01  1.00800000E+00
  1.20100000E+01  1.00800000E+00  1.00800000E+00  1.20100000E+01  1.20100000E+01
  1.00800000E+00  1.20100000E+01  1.00800000E+00  1.20100000E+01  1.60000000E+01
  1.00800000E+00  1.20100000E+01  1.00800000E+00  1.20100000E+01  1.00800000E+00
  1.20100000E+01  1.60000000E+01  1.40100000E+01  1.00800000E+00  1.20100000E+01
  1.00800000E+00  1.20100000E+01  1.00800000E+00  1.00800000E+00  1.20100000E+01
  1.00800000E+00  1.00800000E+00  1.20100000E+01  1.00800000E+00  1.00800000E+00
  1.20100000E+01  1.00800000E+00  1.00800000E+00  1.40100000E+01  1.00800000E+00
  1.00800000E+00  1.00800000E+00  1.20100000E+01  1.60000000E+01  1.40100000E+01
  1.00800000E+00  1.20100000E+01  1.00800000E+00  1.20100000E+01  1.00800000E+00
  1.00800000E+00  1.20100000E+01  1.20100000E+01  1.00800000E+00  1.20100000E+01
  1.00800000E+00  1.20100000E+01  1.00800000E+00  1.20100000E+01  1.00800000E+00
  1.20100000E+01  1.00800000E+00  1.20100000E+01  1.60000000E+01  1.40100000E+01
  1.00800000E+00  1.20100000E+01  1.00800000E+00  1.20100000E+01  1.00800000E+00
  1.00800000E+00  1.20100000E+01  1.00800000E+00  1.00800000E+00  1.20100000E+01
  1.60000000E+01  1.60000000E+01  1.20100000E+01  1.60000000E+01  1.40100000E+01
  1.00800000E+00  1.20100000E+01  1.00800000E+00  1.20100000E+01  1.00800000E+00
  1.20100000E+01  1.00800000E+00  1.00800000E+00  1.00800000E+00  1.20100000E+01
  1.00800000E+00  1.00800000E+00  1.00800000E+00  1.20100000E+01  1.60000000E+01
  1.40100000E+01  1.00800000E+00  1.20100000E+01  1.00800000E+00  1.20100000E+01
  1.00800000E+00  1.00800000E+00  1.20100000E+01  1.20100000E+01  1.00800000E+00
  1.20100000E+01  1.00800000E+00  1.20100000E+01  1.60000000E+01  1.00800000E+00
  1.20100000E+01  1.00800000E+00  1.20100000E+01  1.00800000E+00  1.20100000E+01
  1.60000000E+01  1.40100000E+01  1.00800000E+00  1.20100000E+01  1.00800000E+00
  1.20100000E+01  1.00800000E+00  1.00800000E+00  1.20100000E+01  1.00800000E+00
  1.00800000E+00  1.20100000E+01  1.60000000E+01  1.60000000E+01  1.20100000E+01
  1.60000000E+01  1.40100000E+01  1.00800000E+00  1.20100000E+01  1.00800000E+00
  1.20100000E+01  1.00800000E+00  1.00800000E+00  1.20100000E+01  1.00800000E+00
  1.00800000E+00  1.20100000E+01  1.00800000E+00  1.00800000E+00  1.20100000E+01
  1.00800000E+00  1.00800000E+00  1.40100000E+01  1.00800000E+00  1.00800000E+00
  1.00800000E+00  1.20100000E+01  1.60000000E+01  1.40100000E+01  1.00800000E+00
  1.20100000E+01  1.00800000E+00  1.20100000E+01  1.00800000E+00  1.00800000E+00
  1.20100000E+01  1.60000000E+01  1.40100000E+01  1.00800000E+00  1.00800000E+00
  1.20100000E+01  1.60000000E+01  1.40100000E+01  1.00800000E+00  1.20100000E+01
  1.00800000E+00  1.20100000E+01  1.00800000E+00  1.00800000E+00  1.20100000E+01
  1.60000000E+01  1.60000000E+01  1.20100000E+01  1.60000000E+01  1.60000000E+01
%FLAG ATOM_TYPE_INDEX                                                           
%FORMAT(10I8)                                                                   
       1       2       2       2       3       4       3       5       5       6
       7       8       9       1       2       3       5       3      10      10
       3      10       3      10      10      10       3      10      10      10
       8       9       1       2       3       5       3      10      10       8
       9       1       2       2       8       9       1       2       3       5
       3       5       5      11       2       8       9       1       2       3
       5       3      10       3      10      10      10       3      10      10
       3      10      10      10       8       9       1       2       3       5
       3      10       3      10      10      10       3      10      10      10
       8       9       1       2       3       5       3      10      10      10
       8       9       1       2       3       5       3      10       3      10
      10      10       3      10      10      10       8       9       1       2
       3       5       3       5       5       6       7       8       9       1
       2       3       5       3      10      10       3      10      10       8
       9       1       2       2       8       9       1       2       3       5
       3      10      10       8       9       1       2       2       8       9
       1       2       3       5       3      10      10       3       5       5
      11       3       5       5       5       8       9       1       2       3
       5       5       8       9       1       2       3       5       3      10
       3      10      10      10       3      10      10       3      10      10
      10       8       9       1       2       3       5       5       8       9
       1       2       3       5       3      10      10       3      10      10
       3      10      10       3       4       4       1       2       2       2
       8       9       1       2       3       5       3      10      10       8
       9       1       2       2       8       9       1       2       3       5
       5       8       9       1       2       3       5       3      10      10
       8       9       9       8       9       1       2       3       5       3
      10      10       3      10       3      10      10      10       3      10
      10      10       8       9       1       3       5       5       3      10
      10       3      10      10       3       5       8       9       1       2
       3       5       3      10      10       8       8      12       1       2
       8       8      13       8      13       8      13       8      13       8
       8       9       1       3       5       5       3      10      10       3
      10      10       3       5       8       9       1       3       5       5
       3      10      10       3      10      10       3       5       8       9
       1       2       3       5       3      10      10       3      10       3
      10      10      10       3      10      10      10       8       9       1
       2       3       5       3      10      10       3      10      10       3
       5       5       1       2       8       1       2       2       1       2
       2       8       9       1       2       3       5       3      10      10
       8       9       1       2       2       8       9       1       2       3
       5       3      10      10       3      10      10       8       9       9
       8       9       1       2       3       5       3      10      10       8
       8      13       8      13       8      13       8      13       8      13
       8       9       1       2       3       5       3      10      10       3
      10      10       3       5       5       1       2       8       1       2
       2       1       2       2       8       9       1       2       3       5
       3      10      10       8       8      13       8      13       8       6
       7       8      13       8      13       8       9       1       2       3
       5       3      10      10       8       8      13       8      13       8
      13       8      13       8      13       8       9       1       2       3
       5       3      10      10       3      10      10       8       9       1
       2       2       8       9       1       2       3       5       3      10
      10       3      10      10       3       5       5       1       2       8
       1       2       2       1       2       2       8       9       1       2
       3       5       3      10      10       3       5       5      11       3
       5       5       5       8       9       1       2       3       5       3
       5       3      10      10      10       6       7       8       9       1
       2       3       5       3       5       3      10      10      10       6
       7       8       9       1       2       3       5       3       5       3
      10      10      10       6       7       8       9       1       2       3
       5       3       5       5       6       7       8       9       1       2
       3       5       3       5       5       6       7       8       9       1
       2       3       5       3      10       3      10      10      10       3
      10      10      10       8       9       1       2       3       5       3
      10      10       3      10      10       8       9       9       8       9
       1       2       3       5       5       8       9       1       2       3
       5       3      10      10       3      10      10       3      10      10
       3       4       4       1       2       2       2       8       9       1
       2       3       5       3      10      10       3      10      10       8
       9       1       2       2       8       9       1       2       3       5
       3      10      10       8       9       1       2       2       8       9
       1       2       3       5       3      10      10       3      10       3
      10      10      10       3      10      10      10       8       9       1
       2       3       5       3      10       3      10      10      10       3
      10      10      10       8       9       1       2       3       5       3
      10       3      10      10      10       3      10      10       3      10
      10      10       8       9       1       2       3       5       3      10
      10       3       5       5      11       3       5       5       5       8
       9       1       2       3       5       5       8       9       1       2
       3       5       3      10      10       3      10      10       3      10
      10       3       4       4       1       2       2       2       8       9
       1       2       3       5       3      10      10       3      10      10
       3      10      10       3       4       4       1       2       2       2
       8       9       1       2       3       5       3       5       3      10
      10      10       6       7       8       9       1       2       3       5
       3      10      10       8       8      12       1       2       8       8
      13       8      13       8      13       8      13       8       8       9
       1       2       3       5       3      10      10       8       8      13
       8      13       8      13       8      13       8      13       8       9
       1       2       3       5       3       5       5       6       7       8
       9       1       2       3       5       3      10       3      10      10
      10       3      10      10       3      10      10      10       8       9
       1       3       5       5       3      10      10       3      10      10
       3       5       8       9       1       2       3       5       3      10
      10       3      10      10       8       9       9       8       9       1
       2       3       5       3      10      10       3      10      10       3
      10      10       3       4       4       1       2       2       2       8
       9       1       2       3       5       3      10      10       8       9
       1       2       2       8       9       1       2       3       5       3
      10      10       3      10      10       3       5       5       1       2
       8       1       2       2       1       2       2       8       9       1
       3       5       5       3      10      10       3      10      10       3
       5       8       9       1       2       3       5       3      10      10
       3      10       3      10      10      10       3      10      10      10
       8       9       1       2       3       5       3      10      10       3
      10      10       3      10      10       3       4       4       1       2
       2       2       8       9       1       2       3       5       5       8
       9       1       2       3       5       3      10      10       3      10
      10       3       5       5       1       2       8       1       2       2
       1       2       2       8       9       1       2       3       5       3
      10       3      10      10      10       3      10      10       3      10
      10      10       8       9       1       2       3       5       3      10
      10       8       9       1       2       2       8       9       1       2
       3       5       3      10      10       3      10       3      10      10
      10       3      10      10      10       8       9       1       2       3
       5       3      10       3      10      10      10       3      10      10
      10       8       9       1       2       3       5       3      10      10
       3      10       3      10      10      10       3      10      10      10
       8       9       1       2       3       5       3       5       5       6
       7       8       9       1       2       3       5       3      10      10
       3      10      10       3       5       5       1       2       8       1
       2       2       1       2       2       8       9       1       2       3
       5       3      10      10       3      10      10       8       9       9
       8       9       1       2       3       5       3      10      10       3
      10       3      10      10      10       3      10      10      10       8
       9       1       2       3       5       3      10      10       3      10
      10       3      10      10       3       4       4       1       2       2
       2       8       9       1       2       3       5       3      10      10
       3      10      10       8       9       9       8       9       1       3
       5       5       3      10      10       3      10      10       3       5
       8       9       1       3       5       5       3      10      10       3
      10      10       3       5       8       9       1       2       3       5
       3      10      10       3      10      10       8       9       1       2
       2       8       9       1       2       3       5       5       8       9
       1       2       3       5       3      10      10      10       8       9
       1       2       3       5       3      10      10       8       1       8
      14       1       2       8      12       8       9       1       2       3
       5       3      10      10       8       8      13       8      13       8
      13       8      13       8      13       8       9       1       2       3
       5       3      10      10       3      10       3      10      10      10
       3      10      10      10       8       9       1       2       3       5
       3       5       5       6       7       8       9       1       2       3
       5       3      10      10       3      10      10       3       5       5
       1       2       8       1       2       2       1       2       2       8
       9       1       2       3       5       3       5       5       6       7
       8       9       1       2       3       5       3      10      10       3
      10       3      10      10      10       3      10      10      10       8
       9       1       2       3       5       3      10      10       8       9
       9       8       9       1       2       3       5       3      10      10
       8       9       9       8       9       1       2       3       5       3
      10      10      10       8       9       1       2       3       5       3
      10      10       3      10       3      10      10      10       3      10
      10      10       8       9       1       2       3       5       3      10
      10       3      10      10       3      10      10       3       4       4
       1       2       2       2       8       9       1       2       3       5
       3      10      10       3      10       3      10      10      10       3
      10      10      10       8       9       1       2       3       5       3
       5       3      10      10      10       6       7       8       9       1
       2       3       5       3      10      10       3      10      10       8
       9       9       8       9       1       2       3       5       3      10
      10       3      10      10       8       9       1       2       2       8
       9       1       3       5       5       3      10      10       3      10
      10       3       5       8       9       1       2       3       5       3
      10      10       3      10      10       8       9       9       8       9
       1       2       3       5       3      10      10       3      10       3
      10      10      10       3      10      10      10       8       9       1
       2       3       5       3      10      10      10       8       9       1
       2       3       5       3      10      10       8       9       1       2
       2       8       9       1       2       3       5       3      10      10
       3      10      10       3      10      10       3       4       4       1
       2       2       2       8       9       1       2       3       5       3
      10       3      10      10      10       3      10      10      10       8
       9       1       2       3       5       3      10      10       8       9
       9       8       9       1       2       3       5       3      10      10
       3       5       5      11       3       5       5       5       8       9
       1       2       3       5       3      10       3      10      10      10
       3      10      10      10       8       9       1       2       3       5
       3      10      10       8       8      12       1       2       8       8
      13       8      13       8      13       8      13       8       8       9
       1       2       3       5       3      10       3      10      10      10
       3      10      10       3      10      10      10       8       9       1
       2       3       5       3      10       3      10      10      10       3
      10      10      10       8       9       1       2       3       5       5
       8       9       1       2       3       5       5       8       9       1
       2       3       5       3       5       5       6       7       8       9
       1       2       3       5       3       5       5       6       7       8
       9       1       2       3       5       3      10       3      10      10
      10       3      10      10      10       8       9       1       2       3
       5       3      10      10       8       8      13       8      13       8
       6       7       8      13       8      13       8       9       1       2
       3       5       3      10      10       3      10      10       3      10
      10       3       4       4       1       2       2       2       8       9
       1       2       3       5       3      10      10       3      10      10
       8       9       9       8       9       1       2       3       5       3
      10      10      10       8       9       1       2       3       5       3
      10      10       3       5       5      11       3       5       5       5
       8       9       1       2       3       5       3      10      10       8
       9       1       2       2       8       9       1       2       3       5
       3      10      10       8       1       8      14       1       2       8
      12       8       9       1       3       5       5       3      10      10
       3      10      10       3       5       8       9       1       2       3
       5       5       8       9       1       2       3       5       3      10
      10       8       1       8      14       1       2       8      12       8
       9       1       2       3       5       3      10      10       3      10
       3      10      10      10       3      10      10      10       8       9
       1       2       3       5       3      10      10       3      10      10
       3      10      10       3       4       4       1       2       2       2
       8       9       1       2       3       5       3      10      10       3
      10       3      10      10      10       3      10      10      10       8
       9       1       2       3       5       3      10      10       8       8
      13       8      13       8      13       8      13       8      13       8
       9       1       2       3       5       3      10       3      10      10
      10       3      10      10      10       8       9       1       2       3
       5       3       5       3      10      10      10       6       7       8
       9       1       2       3       5       3      10      10       3      10
      10       3       5       5       1       2       8       1       2       2
       1       2       2       8       9       1       2       3       5       3
      10       3      10      10      10       3      10      10       3      10
      10      10       8       9       1       2       3       5       3      10
      10       3       5       5      11       3       5       5       5       8
       9       1       2       3       5       3      10      10       3      10
      10       8       9       1       2       2       8       9       1       2
       3       5       3      10      10       8       9       9       8       9
       1       2       3       5       3      10      10       8       8      13
       8      13       8      13       8      13       8      13       8       9
       1       2       3       5       3      10      10       3      10      10
       8       9       9       8       9       1       2       3       5       3
       5       5       6       7       8       9       1       2       3       5
       3      10      10       8       9       9       8       9       1       2
       3       5       3       5       3      10      10      10       6       7
       8       9       1       2       3       5       3      10      10       8
       8      13       8      13       8      13       8      13       8      13
       8       9       1       2       3       5       3      10      10       8
       8      13       8      13       8      13       8      13       8      13
       8       9       1       3       5       5       3      10      10       3
      10      10       3       5       8       9       1       2       3       5
       3      10      10       3      10      10       8       9       9       8
       9       1       2       3       5       3      10       3      10      10
      10       3      10      10       3      10      10      10       8       9
       1       2       3       5       3      10      10       8       9       9
       8       9       1       2       3       5       3      10      10       3
      10       3      10      10      10       3      10      10      10       8
       9       1       2       3       5       3      10      10       3      10
      10       8       9       9       8       9       1       2       3       5
       3      10      10       3      10      10       3      10      10       3
       4       4       1       2       2       2       8       9       1       2
       3       5       3      10      10       8       8      13       8      13
       8       6       7       8      13       8      13       8       9       1
       2       3       5       3      10      10       3      10      10       3
      10      10       3       4       4       1       2       2       2       8
       9       1       2       3       5       3      10      10       3      10
       3      10      10      10       3      10      10      10       8       9
       1       2       3       5       3      10      10       3      10       3
      10      10      10       3      10      10      10       8       9       1
       3       5       5       3      10      10       3      10      10       3
       5       8       9       1       2       3       5       3      10      10
       3      10      10       8       9       9       8       9       1       2
       3       5       3      10      10       8       8      13       8      13
       8       6       7       8      13       8      13       8       9       1
       3       5       5       3      10      10       3      10      10       3
       5       8       9       1       2       3       5       5       8       9
       1       2       3       5       3      10       3      10      10      10
       3      10      10      10       8       9       1       2       3       5
       3      10      10       3      10       3      10      10      10       3
      10      10      10       8       9       1       2       3       5       3
       5       5       6       7       8       9       1       2       3       5
       3      10      10       8       9       9       8       9       1       2
       3       5       3      10       3      10      10      10       3      10
      10      10       8       9       1       2       3       5       3      10
      10       3      10      10       8       9       1       2       2       8
       9       1       2       3       5       3      10      10       3      10
      10       8       9       9       8       9       1       2       3       5
       3      10      10       3      10      10       8       9       9       8
       9       1       2       3       5       3      10      10       3      10
      10       3      10      10       3       4       4       1       2       2
       2       8       9       1       2       3       5       5       8       9
       1       2       3       5       3      10       3      10      10      10
       3      10      10       3      10      10      10       8       9       1
       2       3       5       3      10      10       3      10      10       3
      10      10       3       4       4       1       2       2       2       8
       9       1       2       3       5       3      10      10       8       8
      13       8      13       8       6       7       8      13       8      13
       8       9       1       2       3       5       3      10      10       3
      10      10       3      10      10       3       4       4       1       2
       2       2       8       9       1       2       3       5       3      10
      10       8       8      13       8      13       8      13       8      13
       8      13       8       9       1       2       3       5       3      10
      10       3      10      10       8       9       9       8       9       1
       2       3       5       3      10       3      10      10      10       3
      10      10      10       8       9       1       2       3       5       3
      10      10       8       8      13       8      13       8       6       7
       8      13       8      13       8       9       1       2       3       5
       3      10      10       3      10      10       8       9       9       8
       9       1       2       3       5       3      10      10       3      10
      10       3      10      10       3       4       4       1       2       2
       2       8       9       1       2       3       5       3      10      10
       8       9       1       2       2       8       9       1       2       3
       5       3      10      10       8       9       9       8       9       9
%FLAG NUMBER_EXCLUDED_ATOMS                                                     
%FORMAT(10I8)                                                                   
      12       6       5       4      11       7       7       4       3       2
       1       7       3      10       4      13       7      15       6       5
      10       8       7       3       2       1       3       2       1       1
       7       3      10       4      12       7      10       5       4       5
       3       2       1       1       7       3      10       4      11       7
       7       4       3       2       1       7       3      10       4      16
       7      15       9       8       3       2       1       7       5       4
       3       2       1       1       7       3      10       4      16       7
      12       9       8       3       2       1       4       2       1       1
       7       3      10       4      10       7       6       3       2       1
       7       3      10       4      16       7      12       9       8       3
       2       1       4       2       1       1       7       3      10       4
      11       7       7       4       3       2       1       7       3      10
       4      13       7      11       6       5       8       4       3       4
       3       2       1       1       7       3      10       4      12       7
      10       5       4       5       3       2       1       1       7       3
      10       4      13       7      10       6       5       8       3       2
       4       3       2       1       1       7       3       7       4       7
       4       3       7       3      10       4      16       7      15       9
       8       3       2       1       7       5       4       3       2       1
       1       7       3       7       4       7       4       3       7       3
      10       4      13       7      12       6       5      10       5       4
       9       5       4       6       5       4       3       2       1       1
       7       3      10       4      12       7      10       5       4       5
       3       2       1       1       7       3       7       4       7       4
       3       7       3      10       4      12       7       8       5       4
       3       1       1       7       3      10       4      13       7      15
       6       5      10       8       7       3       2       1       3       2
       1       1      10       3      14      11       6       5       8       5
       4       7       4       3       6       3       7       3      10       4
      12       7      12       5       4      11       7       4       7       3
       8       7       4       6       3       4       3       2       1       1
      10       3      14      11       6       5       8       5       4       7
       4       3       6       3      10       3      14      11       6       5
       8       5       4       7       4       3       6       3       7       3
      10       4      13       7      15       6       5      10       8       7
       3       2       1       3       2       1       1       7       3      10
       4      13       7      12       6       5       9       5       4       7
       4       3       8       3       6       5       2       1       2       1
       1       7       3      10       4      12       7      10       5       4
       5       3       2       1       1       7       3      10       4      13
       7      11       6       5       6       4       3       2       1       1
       7       3      10       4      12       7      12       5       4      10
       8       4       6       3       5       3       3       2       1       1
       7       3      10       4      13       7      12       6       5       9
       5       4       7       4       3       8       3       6       5       2
       1       2       1       1       7       3      10       4      12       7
      12       5       4      10       8       4       7       3       6       4
       1       3       2       1       1       7       3      10       4      12
       7      12       5       4      10       8       4       6       3       5
       3       3       2       1       1       7       3      10       4      13
       7      11       6       5       8       4       3       4       3       2
       1       1       7       3      10       4      13       7      12       6
       5       9       5       4       7       4       3       8       3       6
       5       2       1       2       1       1       7       3      10       4
      13       7      10       6       5       8       3       2       4       3
       2       1       1       7       3      10       4      14       7      10
       7       6       3       2       1       2       1       7       3      10
       4      14       7      10       7       6       3       2       1       2
       1       7       3      10       4      14       7      10       7       6
       3       2       1       2       1       7       3      10       4      11
       7       7       4       3       2       1       7       3      10       4
      11       7       7       4       3       2       1       7       3      10
       4      16       7      12       9       8       3       2       1       4
       2       1       1       7       3      10       4      13       7      11
       6       5       6       4       3       2       1       1       7       3
       7       4       7       4       3       7       3      10       4      13
       7      12       6       5      10       5       4       9       5       4
       6       5       4       3       2       1       1       7       3      10
       4      13       7      11       6       5       8       4       3       4
       3       2       1       1       7       3      10       4      12       7
      10       5       4       5       3       2       1       1       7       3
      10       4      13       7      15       6       5      10       8       7
       3       2       1       3       2       1       1       7       3      10
       4      16       7      12       9       8       3       2       1       4
       2       1       1       7       3      10       4      16       7      15
       9       8       3       2       1       7       5       4       3       2
       1       1       7       3      10       4      13       7      10       6
       5       8       3       2       4       3       2       1       1       7
       3       7       4       7       4       3       7       3      10       4
      13       7      12       6       5      10       5       4       9       5
       4       6       5       4       3       2       1       1       7       3
      10       4      13       7      12       6       5      10       5       4
       9       5       4       6       5       4       3       2       1       1
       7       3      10       4      14       7      10       7       6       3
       2       1       2       1       7       3      10       4      12       7
      12       5       4      11       7       4       7       3       8       7
       4       6       3       4       3       2       1       1       7       3
      10       4      12       7      12       5       4      10       8       4
       6       3       5       3       3       2       1       1       7       3
      10       4      11       7       7       4       3       2       1       7
       3      10       4      16       7      15       9       8       3       2
       1       7       5       4       3       2       1       1      10       3
      14      11       6       5       8       5       4       7       4       3
       6       3       7       3      10       4      13       7      11       6
       5       6       4       3       2       1       1       7       3      10
       4      13       7      12       6       5      10       5       4       9
       5       4       6       5       4       3       2       1       1       7
       3      10       4      12       7      10       5       4       5       3
       2       1       1       7       3      10       4      13       7      12
       6       5       9       5       4       7       4       3       8       3
       6       5       2       1       2       1       1      10       3      14
      11       6       5       8       5       4       7       4       3       6
       3       7       3      10       4      13       7      15       6       5
      10       8       7       3       2       1       3       2       1       1
       7       3      10       4      13       7      12       6       5      10
       5       4       9       5       4       6       5       4       3       2
       1       1       7       3       7       4       7       4       3       7
       3      10       4      13       7      12       6       5       9       5
       4       7       4       3       8       3       6       5       2       1
       2       1       1       7       3      10       4      16       7      15
       9       8       3       2       1       7       5       4       3       2
       1       1       7       3      10       4      12       7      10       5
       4       5       3       2       1       1       7       3      10       4
      13       7      15       6       5      10       8       7       3       2
       1       3       2       1       1       7       3      10       4      16
       7      12       9       8       3       2       1       4       2       1
       1       7       3      10       4      13       7      15       6       5
      10       8       7       3       2       1       3       2       1       1
       7       3      10       4      11       7       7       4       3       2
       1       7       3      10       4      13       7      12       6       5
       9       5       4       7       4       3       8       3       6       5
       2       1       2       1       1       7       3      10       4      13
       7      11       6       5       6       4       3       2       1       1
       7       3      10       4      13       7      15       6       5      10
       8       7       3       2       1       3       2       1       1       7
       3      10       4      13       7      12       6       5      10       5
       4       9       5       4       6       5       4       3       2       1
       1       7       3      10       4      13       7      11       6       5
       6       4       3       2       1       1      10       3      14      11
       6       5       8       5       4       7       4       3       6       3
      10       3      14      11       6       5       8       5       4       7
       4       3       6       3       7       3      10       4      13       7
      11       6       5       8       4       3       4       3       2       1
       1       7       3       7       4       7       4       3       7       3
      10       4      10       7       6       3       2       1       7       3
      10       4      12       7      11       5       4       8       6       5
       3       3       2       1       1       7       3      10       4      12
       7      12       5       4      10       8       4       6       3       5
       3       3       2       1       1       7       3      10       4      13
       7      15       6       5      10       8       7       3       2       1
       3       2       1       1       7       3      10       4      11       7
       7       4       3       2       1       7       3      10       4      13
       7      12       6       5       9       5       4       7       4       3
       8       3       6       5       2       1       2       1       1       7
       3      10       4      11       7       7       4       3       2       1
       7       3      10       4      13       7      15       6       5      10
       8       7       3       2       1       3       2       1       1       7
       3      10       4      12       7       8       5       4       3       1
       1       7       3      10       4      12       7       8       5       4
       3       1       1       7       3      10       4      10       7       6
       3       2       1       7       3      10       4      13       7      15
       6       5      10       8       7       3       2       1       3       2
       1       1       7       3      10       4      13       7      12       6
       5      10       5       4       9       5       4       6       5       4
       3       2       1       1       7       3      10       4      13       7
      15       6       5      10       8       7       3       2       1       3
       2       1       1       7       3      10       4      14       7      10
       7       6       3       2       1       2       1       7       3      10
       4      13       7      11       6       5       6       4       3       2
       1       1       7       3      10       4      13       7      11       6
       5       8       4       3       4       3       2       1       1      10
       3      14      11       6       5       8       5       4       7       4
       3       6       3       7       3      10       4      13       7      11
       6       5       6       4       3       2       1       1       7       3
      10       4      13       7      15       6       5      10       8       7
       3       2       1       3       2       1       1       7       3      10
       4      10       7       6       3       2       1       7       3      10
       4      12       7      10       5       4       5       3       2       1
       1       7       3      10       4      13       7      12       6       5
      10       5       4       9       5       4       6       5       4       3
       2       1       1       7       3      10       4      16       7      12
       9       8       3       2       1       4       2       1       1       7
       3      10       4      12       7       8       5       4       3       1
       1       7       3      10       4      13       7      10       6       5
       8       3       2       4       3       2       1       1       7       3
      10       4      16       7      12       9       8       3       2       1
       4       2       1       1       7       3      10       4      12       7
      12       5       4      11       7       4       7       3       8       7
       4       6       3       4       3       2       1       1       7       3
      10       4      16       7      15       9       8       3       2       1
       7       5       4       3       2       1       1       7       3      10
       4      16       7      12       9       8       3       2       1       4
       2       1       1       7       3       7       4       7       4       3
       7       3       7       4       7       4       3       7       3      10
       4      11       7       7       4       3       2       1       7       3
      10       4      11       7       7       4       3       2       1       7
       3      10       4      16       7      12       9       8       3       2
       1       4       2       1       1       7       3      10       4      12
       7      12       5       4      10       8       4       7       3       6
       4       1       3       2       1       1       7       3      10       4
      13       7      12       6       5      10       5       4       9       5
       4       6       5       4       3       2       1       1       7       3
      10       4      13       7      11       6       5       6       4       3
       2       1       1       7       3      10       4      10       7       6
       3       2       1       7       3      10       4      13       7      10
       6       5       8       3       2       4       3       2       1       1
       7       3      10       4      12       7      10       5       4       5
       3       2       1       1       7       3      10       4      12       7
      11       5       4       8       6       5       3       3       2       1
       1      10       3      14      11       6       5       8       5       4
       7       4       3       6       3       7       3       7       4       7
       4       3       7       3      10       4      12       7      11       5
       4       8       6       5       3       3       2       1       1       7
       3      10       4      13       7      15       6       5      10       8
       7       3       2       1       3       2       1       1       7       3
      10       4      13       7      12       6       5      10       5       4
       9       5       4       6       5       4       3       2       1       1
       7       3      10       4      13       7      15       6       5      10
       8       7       3       2       1       3       2       1       1       7
       3      10       4      12       7      12       5       4      10       8
       4       6       3       5       3       3       2       1       1       7
       3      10       4      16       7      12       9       8       3       2
       1       4       2       1       1       7       3      10       4      14
       7      10       7       6       3       2       1       2       1       7
       3      10       4      13       7      12       6       5       9       5
       4       7       4       3       8       3       6       5       2       1
       2       1       1       7       3      10       4      16       7      15
       9       8       3       2       1       7       5       4       3       2
       1       1       7       3      10       4      13       7      10       6
       5       8       3       2       4       3       2       1       1       7
       3      10       4      13       7      11       6       5       8       4
       3       4       3       2       1       1       7       3      10       4
      12       7       8       5       4       3       1       1       7       3
      10       4      12       7      12       5       4      10       8       4
       6       3       5       3       3       2       1       1       7       3
      10       4      13       7      11       6       5       6       4       3
       2       1       1       7       3      10       4      11       7       7
       4       3       2       1       7       3      10       4      12       7
       8       5       4       3       1       1       7       3      10       4
      14       7      10       7       6       3       2       1       2       1
       7       3      10       4      12       7      12       5       4      10
       8       4       6       3       5       3       3       2       1       1
       7       3      10       4      12       7      12       5       4      10
       8       4       6       3       5       3       3       2       1       1
      10       3      14      11       6       5       8       5       4       7
       4       3       6       3       7       3      10       4      13       7
      11       6       5       6       4       3       2       1       1       7
       3      10       4      16       7      15       9       8       3       2
       1       7       5       4       3       2       1       1       7       3
      10       4      12       7       8       5       4       3       1       1
       7       3      10       4      13       7      15       6       5      10
       8       7       3       2       1       3       2       1       1       7
       3      10       4      13       7      11       6       5       6       4
       3       2       1       1       7       3      10       4      13       7
      12       6       5      10       5       4       9       5       4       6
       5       4       3       2       1       1       7       3      10       4
      12       7      12       5       4      10       8       4       7       3
       6       4       1       3       2       1       1       7       3      10
       4      13       7      12       6       5      10       5       4       9
       5       4       6       5       4       3       2       1       1       7
       3      10       4      13       7      15       6       5      10       8
       7       3       2       1       3       2       1       1       7       3
      10       4      13       7      15       6       5      10       8       7
       3       2       1       3       2       1       1      10       3      14
      11       6       5       8       5       4       7       4       3       6
       3       7       3      10       4      13       7      11       6       5
       6       4       3       2       1       1       7       3      10       4
      12       7      12       5       4      10       8       4       7       3
       6       4       1       3       2       1       1      10       3      14
      11       6       5       8       5       4       7       4       3       6
       3       7       3       7       4       7       4       3       7       3
      10       4      16       7      12       9       8       3       2       1
       4       2       1       1       7       3      10       4      13       7
      15       6       5      10       8       7       3       2       1       3
       2       1       1       7       3      10       4      11       7       7
       4       3       2       1       7       3      10       4      12       7
       8       5       4       3       1       1       7       3      10       4
      16       7      12       9       8       3       2       1       4       2
       1       1       7       3      10       4      13       7      11       6
       5       8       4       3       4       3       2       1       1       7
       3      10       4      13       7      11       6       5       6       4
       3       2       1       1       7       3      10       4      13       7
      11       6       5       6       4       3       2       1       1       7
       3      10       4      13       7      12       6       5      10       5
       4       9       5       4       6       5       4       3       2       1
       1       7       3       7       4       7       4       3       7       3
      10       4      16       7      15       9       8       3       2       1
       7       5       4       3       2       1       1       7       3      10
       4      13       7      12       6       5      10       5       4       9
       5       4       6       5       4       3       2       1       1       7
       3      10       4      12       7      12       5       4      10       8
       4       7       3       6       4       1       3       2       1       1
       7       3      10       4      13       7      12       6       5      10
       5       4       9       5       4       6       5       4       3       2
       1       1       7       3      10       4      12       7      12       5
       4      10       8       4       6       3       5       3       3       2
       1       1       7       3      10       4      13       7      11       6
       5       6       4       3       2       1       1       7       3      10
       4      16       7      12       9       8       3       2       1       4
       2       1       1       7       3      10       4      12       7      12
       5       4      10       8       4       7       3       6       4       1
       3       2       1       1       7       3      10       4      13       7
      11       6       5       6       4       3       2       1       1       7
       3      10       4      13       7      12       6       5      10       5
       4       9       5       4       6       5       4       3       2       1
       1       7       3      10       4      12       7      10       5       4
       5       3       2       1       1       7       3      10       4      10
       7       8       5       4       3       1       1       2       1       1
%FLAG NONBONDED_PARM_INDEX                                                      
%FORMAT(10I8)                                                                   
       1       2       4       7      11      16      22      29      37      46
      56      67      79      92       2       3       5       8      12      17
      23      30      38      47      57      68      80      93       4       5
       6       9      13      18      24      31      39      48      58      69
      81      94       7       8       9      10      14      19      25      32
      40      49      59      70      82      95      11      12      13      14
      15      20      26      33      41      50      60      71      83      96
      16      17      18      19      20      21      27      34      42      51
      61      72      84      97      22      23      24      25      26      27
      28      35      43      52      62      73      85      98      29      30
      31      32      33      34      35      36      44      53      63      74
      86      99      37      38      39      40      41      42      43      44
      45      54      64      75      87     100      46      47      48      49
      50      51      52      53      54      55      65      76      88     101
      56      57      58      59      60      61      62      63      64      65
      66      77      89     102      67      68      69      70      71      72
      73      74      75      76      77      78      90     103      79      80
      81      82      83      84      85      86      87      88      89      90
      91     104      92      93      94      95      96      97      98      99
     100     101     102     103     104     105
%FLAG RESIDUE_LABEL                                                             
%FORMAT(20a4)                                                                   
SER LEU ASN CYS ILE VAL ALA VAL SER GLN ASN MET GLY ILE GLY LYS ASN GLY ASP LEU 
PRO TRP PRO PRO LEU ARG ASN GLU PHE ARG TYR PHE GLN ARG MET THR THR THR SER SER 
VAL GLU GLY LYS GLN ASN LEU VAL ILE MET GLY LYS LYS THR TRP PHE SER ILE PRO GLU 
LYS ASN ARG PRO LEU LYS GLY ARG ILE ASN LEU VAL LEU SER ARG GLU LEU LYS GLU PRO 
PRO GLN GLY ALA HIE PHE LEU SER ARG SER LEU ASP ASP ALA LEU LYS LEU THR GLU GLN 
PRO GLU LEU ALA ASN LYS VAL ASP MET VAL TRP ILE VAL GLY GLY SER SER VAL TYR LYS 
GLU ALA MET ASN HIE PRO GLY HIE LEU LYS LEU PHE VAL THR ARG ILE MET GLN ASP PHE 
GLU SER ASP THR PHE PHE PRO GLU ILE ASP LEU GLU LYS TYR LYS LEU LEU PRO GLU TYR 
PRO GLY VAL LEU SER ASP VAL GLN GLU GLU LYS GLY ILE LYS TYR LYS PHE GLU VAL TYR 
GLU LYS ASN ASP 
%FLAG RESIDUE_POINTER                                                           
%FORMAT(10I8)                                                                   
       1      14      33      47      58      77      93     103     119     130
     147     161     178     185     204     211     233     247     254     266
     285     299     323     337     351     370     394     408     423     443
     467     488     508     525     549     566     580     594     608     619
     630     646     661     668     690     707     721     740     756     775
     792     799     821     843     857     881     901     912     931     945
     960     982     996    1020    1034    1053    1075    1082    1106    1125
    1139    1158    1174    1193    1204    1228    1243    1262    1284    1299
    1313    1327    1344    1351    1361    1378    1398    1417    1428    1452
    1463    1482    1494    1506    1516    1535    1557    1576    1590    1605
    1622    1636    1651    1670    1680    1694    1716    1732    1744    1761
    1777    1801    1820    1836    1843    1850    1861    1872    1888    1909
    1931    1946    1956    1973    1987    2004    2018    2025    2042    2061
    2083    2102    2122    2138    2152    2176    2195    2212    2229    2241
    2261    2276    2287    2299    2313    2333    2353    2367    2382    2401
    2413    2432    2447    2469    2490    2512    2531    2550    2564    2579
    2600    2614    2621    2637    2656    2667    2679    2695    2712    2727
    2742    2764    2771    2790    2812    2833    2855    2875    2890    2906
    2927    2942    2964    2978
%FLAG BOND_FORCE_CONSTANT                                                       
%FORMAT(5E16.8)                                                                 
  5.70000000E+02  4.90000000E+02  5.53000000E+02  3.40000000E+02  3.20000000E+02
  3.40000000E+02  3.10000000E+02  3.17000000E+02  4.34000000E+02  3.67000000E+02
  3.40000000E+02  3.40000000E+02  3.10000000E+02  3.40000000E+02  3.10000000E+02
  3.40000000E+02  4.34000000E+02  3.37000000E+02  3.17000000E+02  2.74000000E+02
  2.37000000E+02  3.10000000E+02  3.10000000E+02  3.10000000E+02  3.10000000E+02
  3.40000000E+02  2.27000000E+02  2.27000000E+02  3.40000000E+02  3.67000000E+02
  3.40000000E+02  3.10000000E+02  3.10000000E+02  6.56000000E+02  3.17000000E+02
  3.10000000E+02  3.37000000E+02  3.67000000E+02  4.69000000E+02  4.69000000E+02
  4.69000000E+02  4.47000000E+02  4.34000000E+02  4.28000000E+02  3.67000000E+02
  4.27000000E+02  5.46000000E+02  3.88000000E+02  3.17000000E+02  4.34000000E+02
  4.81000000E+02  3.40000000E+02  3.37000000E+02  3.17000000E+02  4.50000000E+02
  4.69000000E+02  3.40000000E+02  3.20000000E+02  3.67000000E+02  4.77000000E+02
  4.88000000E+02  4.10000000E+02  5.18000000E+02  3.17000000E+02  6.56000000E+02
%FLAG BOND_EQUIL_VALUE                                                          
%FORMAT(5E16.8)                                                                 
  1.22900000E+00  1.33500000E+00  9.60000000E-01  1.09000000E+00  1.41000000E+00
  1.09000000E+00  1.52600000E+00  1.52200000E+00  1.01000000E+00  1.47100000E+00
  1.09000000E+00  1.09000000E+00  1.52600000E+00  1.09000000E+00  1.52600000E+00
  1.09000000E+00  1.01000000E+00  1.44900000E+00  1.52200000E+00  1.33600000E+00
  1.81000000E+00  1.52600000E+00  1.52600000E+00  1.52600000E+00  1.52600000E+00
  1.09000000E+00  1.81000000E+00  1.81000000E+00  1.09000000E+00  1.47100000E+00
  1.09000000E+00  1.52600000E+00  1.52600000E+00  1.25000000E+00  1.52200000E+00
  1.52600000E+00  1.44900000E+00  1.08000000E+00  1.40400000E+00  1.40000000E+00
  1.40000000E+00  1.41900000E+00  1.01000000E+00  1.38000000E+00  1.08000000E+00
  1.38100000E+00  1.35200000E+00  1.45900000E+00  1.49500000E+00  1.01000000E+00
  1.34000000E+00  1.09000000E+00  1.46300000E+00  1.51000000E+00  1.36400000E+00
  1.40900000E+00  1.09000000E+00  1.41000000E+00  1.08000000E+00  1.34300000E+00
  1.33500000E+00  1.39400000E+00  1.37100000E+00  1.50400000E+00  1.25000000E+00
%FLAG ANGLE_FORCE_CONSTANT                                                      
%FORMAT(5E16.8)                                                                 
  8.00000000E+01  5.00000000E+01  5.00000000E+01  5.00000000E+01  3.50000000E+01
  6.30000000E+01  5.50000000E+01  5.00000000E+01  5.00000000E+01  5.00000000E+01
  5.00000000E+01  8.00000000E+01  7.00000000E+01  5.00000000E+01  3.50000000E+01
  5.00000000E+01  8.00000000E+01  8.00000000E+01  3.50000000E+01  4.00000000E+01
  5.00000000E+01  5.00000000E+01  5.00000000E+01  3.50000000E+01  5.00000000E+01
  4.00000000E+01  5.00000000E+01  5.00000000E+01  5.00000000E+01  4.00000000E+01
  5.00000000E+01  5.00000000E+01  8.00000000E+01  6.30000000E+01  3.50000000E+01
  5.00000000E+01  8.00000000E+01  7.00000000E+01  6.30000000E+01  5.00000000E+01
  4.30000000E+01  5.00000000E+01  5.00000000E+01  5.00000000E+01  6.30000000E+01
  4.00000000E+01  5.00000000E+01  5.00000000E+01  4.00000000E+01  4.00000000E+01
  8.00000000E+01  6.30000000E+01  5.00000000E+01  5.00000000E+01  8.00000000E+01
  5.00000000E+01  6.30000000E+01  4.00000000E+01  3.50000000E+01  5.00000000E+01
  5.00000000E+01  6.20000000E+01  5.00000000E+01  5.00000000E+01  3.50000000E+01
  5.00000000E+01  3.50000000E+01  5.00000000E+01  5.00000000E+01  3.50000000E+01
  5.00000000E+01  8.00000000E+01  4.00000000E+01  6.30000000E+01  5.00000000E+01
  5.00000000E+01  4.00000000E+01  8.00000000E+01  8.00000000E+01  5.00000000E+01
  7.00000000E+01  6.30000000E+01  5.00000000E+01  5.00000000E+01  4.00000000E+01
  5.00000000E+01  5.00000000E+01  4.00000000E+01  5.00000000E+01  8.00000000E+01
  5.00000000E+01  5.00000000E+01  6.30000000E+01  6.30000000E+01  6.30000000E+01
  5.00000000E+01  6.30000000E+01  6.30000000E+01  5.00000000E+01  7.00000000E+01
  7.00000000E+01  5.00000000E+01  6.30000000E+01  5.00000000E+01  7.00000000E+01
  5.00000000E+01  7.00000000E+01  6.30000000E+01  6.30000000E+01  5.00000000E+01
  7.00000000E+01  7.00000000E+01  6.30000000E+01  3.50000000E+01  7.00000000E+01
  5.00000000E+01  5.00000000E+01  3.50000000E+01  5.00000000E+01  5.00000000E+01
  5.00000000E+01  8.00000000E+01  6.30000000E+01  5.00000000E+01  7.00000000E+01
  6.30000000E+01  7.00000000E+01  5.00000000E+01  5.00000000E+01  6.30000000E+01
  6.30000000E+01  5.00000000E+01  5.00000000E+01  5.00000000E+01  5.50000000E+01
  5.00000000E+01  5.00000000E+01  5.00000000E+01  5.00000000E+01  7.00000000E+01
  7.00000000E+01  5.00000000E+01  7.00000000E+01  7.00000000E+01  7.00000000E+01
  5.00000000E+01  5.00000000E+01  7.00000000E+01  7.00000000E+01  6.30000000E+01
  8.00000000E+01  7.00000000E+01
%FLAG ANGLE_EQUIL_VALUE                                                         
%FORMAT(5E16.8)                                                                 
  2.14501057E+00  2.09439600E+00  2.12755727E+00  1.91113635E+00  1.91113635E+00
  1.93906163E+00  1.89368305E+00  1.91113635E+00  1.91113635E+00  1.91113635E+00
  1.91113635E+00  2.10137732E+00  2.03505478E+00  1.91113635E+00  1.91113635E+00
  1.91113635E+00  1.94080696E+00  1.94080696E+00  1.91113635E+00  1.91113635E+00
  1.91113635E+00  1.91113635E+00  1.91113635E+00  1.91113635E+00  1.91113635E+00
  1.91113635E+00  1.91113635E+00  1.91113635E+00  1.91113635E+00  1.91113635E+00
  2.06018753E+00  1.91113635E+00  1.91462701E+00  1.92160833E+00  2.09439600E+00
  1.91113635E+00  2.10137732E+00  2.03505478E+00  1.93906163E+00  1.91113635E+00
  1.67551680E+00  1.89542838E+00  1.91113635E+00  1.91113635E+00  1.93906163E+00
  1.91113635E+00  1.91113635E+00  1.91113635E+00  1.91113635E+00  1.91113635E+00
  1.91462701E+00  1.93906163E+00  1.91113635E+00  1.91113635E+00  1.91462701E+00
  1.91113635E+00  1.93906163E+00  1.91113635E+00  1.91113635E+00  1.91113635E+00
  1.91113635E+00  1.72613137E+00  1.91113635E+00  2.00189351E+00  1.91113635E+00
  1.91113635E+00  1.91113635E+00  1.91113635E+00  1.91113635E+00  1.91113635E+00
  1.91113635E+00  1.94080696E+00  1.91113635E+00  1.93906163E+00  1.91113635E+00
  1.91113635E+00  1.91113635E+00  1.91462701E+00  2.19911580E+00  1.91113635E+00
  2.04203610E+00  1.93906163E+00  2.12755727E+00  1.91113635E+00  1.91113635E+00
  1.91113635E+00  2.05948940E+00  1.91113635E+00  1.91113635E+00  1.91462701E+00
  2.09439600E+00  2.09439600E+00  2.09439600E+00  2.09439600E+00  2.14151991E+00
  2.09439600E+00  2.09439600E+00  2.02807346E+00  2.14850123E+00  2.31779824E+00
  1.82212452E+00  2.09439600E+00  1.85703112E+00  2.09439600E+00  1.94778828E+00
  2.09439600E+00  1.89717371E+00  1.89891904E+00  2.35445017E+00  1.91113635E+00
  2.18166250E+00  2.24449438E+00  2.01760148E+00  2.09439600E+00  2.09439600E+00
  2.09439600E+00  1.91113635E+00  1.91113635E+00  2.06647072E+00  2.15024656E+00
  1.91113635E+00  1.94080696E+00  1.93906163E+00  1.91113635E+00  2.09439600E+00
  1.98967620E+00  2.09439600E+00  1.97222290E+00  2.09439600E+00  2.09439600E+00
  2.09439600E+00  1.91113635E+00  1.91113635E+00  1.91113635E+00  1.89368305E+00
  1.91113635E+00  1.91113635E+00  2.09439600E+00  2.09439600E+00  2.09439600E+00
  2.09439600E+00  2.09439600E+00  2.09439600E+00  2.04203610E+00  2.09439600E+00
  2.09439600E+00  1.91113635E+00  2.09439600E+00  2.09439600E+00  1.97396823E+00
  2.19911580E+00  2.04203610E+00
%FLAG DIHEDRAL_FORCE_CONSTANT                                                   
%FORMAT(5E16.8)                                                                 
  2.00000000E+00  2.50000000E+00  0.00000000E+00  1.80000000E+00  8.00000000E-01
  0.00000000E+00  0.00000000E+00  2.70000000E-01  4.20000000E-01  6.61000000E-01
  2.18000000E-01  4.01000000E-01  1.29000000E-01  1.55555556E-01  1.66666667E-01
  2.00000000E-01  2.00000000E-01  4.00000000E-01  2.11000000E-01  4.44000000E-01
  2.67000000E-01  7.00000000E-03  6.66000000E-01  2.46000000E-01  1.60000000E-01
  1.60000000E-01  1.50000000E-01  7.06000000E-01  6.20000000E-01  1.44000000E-01
  1.90000000E-01  8.00000000E-01  8.00000000E-02  3.79000000E-01  2.70000000E-02
  1.42000000E-01  1.79000000E-01  9.80000000E-02  2.59000000E-01  7.30000000E-02
  4.50000000E-01  1.58000000E+00  5.50000000E-01  1.04600000E+00  3.03000000E-01
  3.30000000E-02  1.07000000E-01  8.28000000E-01  4.85000000E-01  3.01000000E-01
  8.00000000E-03  6.88000000E-01  2.97000000E-01  5.90000000E-02  2.69000000E-01
  3.37000000E-01  2.51000000E-01  7.50000000E-02  2.50000000E-01  9.20000000E-02
  6.12000000E-01  2.52000000E-01  3.00000000E-02  1.54000000E-01  4.86000000E-01
  3.30000000E-02  1.62000000E-01  7.35000000E-01  1.13000000E-01  1.15000000E-01
  4.06000000E-01  2.89000000E-01  1.48000000E-01  1.12000000E-01  2.02000000E-01
  7.70000000E-02  1.07000000E-01  2.24000000E-01  4.47000000E-01  5.30000000E-02
  2.30000000E-01  3.37000000E-01  2.16000000E-01  1.00000000E-03  3.10000000E-01
  1.44000000E-01  9.70000000E-02  2.50000000E-01  0.00000000E+00  4.21000000E-01
  3.93000000E-01  1.45000000E-01  6.09000000E-01  8.45000000E-01  8.50000000E-02
  4.20000000E-02  1.96000000E-01  8.30000000E-02  4.12000000E-01  1.38000000E-01
  1.00000000E-01  1.84000000E-01  7.80000000E-02  3.33333333E-01  2.47000000E-01
  4.42000000E-01  4.14000000E-01  5.70000000E-02  4.17000000E-01  2.45000000E-01
  1.60000000E-02  2.80000000E-02  2.00000000E-01  2.50000000E-01  1.80000000E-01
  4.24000000E-01  4.59000000E-01  5.80000000E-02  1.54000000E-01  7.69000000E-01
  3.10000000E-02  2.15400000E+00  6.47000000E-01  8.90000000E-02  2.00000000E+00
  3.62500000E+00  3.00000000E+00  3.50000000E+00  1.52500000E+00  6.52500000E+00
  1.50000000E+00  1.67500000E+00  1.70000000E-02  3.53000000E-01  2.34000000E-01
  7.40000000E-02  3.65000000E-01  4.08000000E-01  8.19000000E-01  9.50000000E-02
  7.90000000E-02  3.13000000E-01  3.10000000E-02  2.40000000E+00  3.90000000E-01
  6.40000000E-02  1.36700000E+00  2.22000000E-01  6.08000000E-01  5.60000000E-02
  5.50000000E-02  4.69000000E-01  1.92000000E-01  1.20000000E-02  6.90000000E-02
  4.80000000E-02  1.20000000E-02  2.90000000E-01  7.00000000E-03  8.83000000E-01
  6.50000000E-02  6.97000000E-01  1.19000000E-01  3.15000000E-01  1.56000000E-01
  6.43000000E-01  7.90000000E-02  2.36000000E-01  4.80000000E-02  6.00000000E-03
  2.51000000E-01  1.30000000E-02  6.74000000E-01  6.00000000E-03  9.50000000E-02
  2.32500000E+00  5.37500000E+00  1.43000000E-01  2.44000000E-01  2.19000000E-01
  2.50000000E-02  5.00000000E+00  6.90000000E-01  2.04000000E-01  7.40000000E-01
  4.70000000E-02  3.06000000E-01  2.21000000E-01  1.05000000E+01  1.10000000E+00
  1.00000000E+00
%FLAG DIHEDRAL_PERIODICITY                                                      
%FORMAT(5E16.8)                                                                 
  1.00000000E+00  2.00000000E+00  2.00000000E+00  2.00000000E+00  3.00000000E+00
  4.00000000E+00  1.00000000E+00  2.00000000E+00  3.00000000E+00  1.00000000E+00
  2.00000000E+00  3.00000000E+00  4.00000000E+00  3.00000000E+00  3.00000000E+00
  1.00000000E+00  2.00000000E+00  3.00000000E+00  1.00000000E+00  2.00000000E+00
  3.00000000E+00  4.00000000E+00  1.00000000E+00  2.00000000E+00  4.00000000E+00
  3.00000000E+00  3.00000000E+00  1.00000000E+00  2.00000000E+00  3.00000000E+00
  4.00000000E+00  1.00000000E+00  3.00000000E+00  1.00000000E+00  2.00000000E+00
  3.00000000E+00  4.00000000E+00  1.00000000E+00  2.00000000E+00  4.00000000E+00
  1.00000000E+00  2.00000000E+00  3.00000000E+00  1.00000000E+00  2.00000000E+00
  3.00000000E+00  4.00000000E+00  1.00000000E+00  2.00000000E+00  3.00000000E+00
  4.00000000E+00  1.00000000E+00  2.00000000E+00  4.00000000E+00  1.00000000E+00
  2.00000000E+00  3.00000000E+00  4.00000000E+00  3.00000000E+00  1.00000000E+00
  2.00000000E+00  3.00000000E+00  4.00000000E+00  1.00000000E+00  2.00000000E+00
  4.00000000E+00  1.00000000E+00  2.00000000E+00  3.00000000E+00  4.00000000E+00
  1.00000000E+00  2.00000000E+00  3.00000000E+00  4.00000000E+00  1.00000000E+00
  2.00000000E+00  3.00000000E+00  4.00000000E+00  1.00000000E+00  2.00000000E+00
  4.00000000E+00  1.00000000E+00  2.00000000E+00  4.00000000E+00  1.00000000E+00
  2.00000000E+00  4.00000000E+00  1.00000000E+00  3.00000000E+00  1.00000000E+00
  2.00000000E+00  4.00000000E+00  1.00000000E+00  2.00000000E+00  3.00000000E+00
  4.00000000E+00  1.00000000E+00  2.00000000E+00  3.00000000E+00  4.00000000E+00
  1.00000000E+00  2.00000000E+00  4.00000000E+00  3.00000000E+00  1.00000000E+00
  2.00000000E+00  3.00000000E+00  4.00000000E+00  1.00000000E+00  2.00000000E+00
  3.00000000E+00  4.00000000E+00  1.00000000E+00  2.00000000E+00  3.00000000E+00
  1.00000000E+00  2.00000000E+00  3.00000000E+00  4.00000000E+00  2.00000000E+00
  4.00000000E+00  1.00000000E+00  2.00000000E+00  4.00000000E+00  2.00000000E+00
  2.00000000E+00  2.00000000E+00  2.00000000E+00  2.00000000E+00  2.00000000E+00
  2.00000000E+00  2.00000000E+00  1.00000000E+00  2.00000000E+00  3.00000000E+00
  4.00000000E+00  1.00000000E+00  2.00000000E+00  3.00000000E+00  4.00000000E+00
  1.00000000E+00  2.00000000E+00  4.00000000E+00  2.00000000E+00  2.00000000E+00
  4.00000000E+00  1.00000000E+00  2.00000000E+00  3.00000000E+00  4.00000000E+00
  1.00000000E+00  2.00000000E+00  3.00000000E+00  4.00000000E+00  2.00000000E+00
  4.00000000E+00  1.00000000E+00  2.00000000E+00  4.00000000E+00  2.00000000E+00
  4.00000000E+00  1.00000000E+00  2.00000000E+00  3.00000000E+00  4.00000000E+00
  1.00000000E+00  2.00000000E+00  3.00000000E+00  4.00000000E+00  1.00000000E+00
  2.00000000E+00  4.00000000E+00  1.00000000E+00  2.00000000E+00  4.00000000E+00
  2.00000000E+00  2.00000000E+00  1.00000000E+00  2.00000000E+00  3.00000000E+00
  4.00000000E+00  2.00000000E+00  1.00000000E+00  2.00000000E+00  3.00000000E+00
  4.00000000E+00  1.00000000E+00  2.00000000E+00  2.00000000E+00  2.00000000E+00
  2.00000000E+00
%FLAG DIHEDRAL_PHASE                                                            
%FORMAT(5E16.8)                                                                 
  0.00000000E+00  3.14159400E+00  0.00000000E+00  0.00000000E+00  0.00000000E+00
  0.00000000E+00  0.00000000E+00  0.00000000E+00  0.00000000E+00  3.14159400E+00
  3.14159400E+00  0.00000000E+00  0.00000000E+00  0.00000000E+00  0.00000000E+00
  0.00000000E+00  0.00000000E+00  0.00000000E+00  0.00000000E+00  0.00000000E+00
  0.00000000E+00  0.00000000E+00  0.00000000E+00  3.14159400E+00  0.00000000E+00
  0.00000000E+00  0.00000000E+00  0.00000000E+00  3.14159400E+00  0.00000000E+00
  0.00000000E+00  0.00000000E+00  3.14159400E+00  0.00000000E+00  3.14159400E+00
  0.00000000E+00  0.00000000E+00  0.00000000E+00  3.14159400E+00  0.00000000E+00
  3.14159400E+00  3.14159400E+00  3.14159400E+00  0.00000000E+00  3.14159400E+00
  0.00000000E+00  0.00000000E+00  3.14159400E+00  3.14159400E+00  3.14159400E+00
  0.00000000E+00  3.14159400E+00  3.14159400E+00  0.00000000E+00  3.14159400E+00
  3.14159400E+00  0.00000000E+00  0.00000000E+00  0.00000000E+00  0.00000000E+00
  0.00000000E+00  0.00000000E+00  0.00000000E+00  0.00000000E+00  3.14159400E+00
  0.00000000E+00  0.00000000E+00  3.14159400E+00  0.00000000E+00  0.00000000E+00
  3.14159400E+00  3.14159400E+00  0.00000000E+00  0.00000000E+00  0.00000000E+00
  3.14159400E+00  0.00000000E+00  0.00000000E+00  0.00000000E+00  0.00000000E+00
  0.00000000E+00  0.00000000E+00  3.14159400E+00  3.14159400E+00  0.00000000E+00
  3.14159400E+00  3.14159400E+00  0.00000000E+00  0.00000000E+00  3.14159400E+00
  3.14159400E+00  0.00000000E+00  3.14159400E+00  3.14159400E+00  3.14159400E+00
  0.00000000E+00  3.14159400E+00  0.00000000E+00  3.14159400E+00  0.00000000E+00
  3.14159400E+00  3.14159400E+00  0.00000000E+00  0.00000000E+00  3.14159400E+00
  0.00000000E+00  0.00000000E+00  0.00000000E+00  0.00000000E+00  0.00000000E+00
  0.00000000E+00  0.00000000E+00  3.14159400E+00  3.14159400E+00  0.00000000E+00
  0.00000000E+00  3.14159400E+00  0.00000000E+00  0.00000000E+00  3.14159400E+00
  3.14159400E+00  3.14159400E+00  3.14159400E+00  0.00000000E+00  0.00000000E+00
  3.14159400E+00  3.14159400E+00  3.14159400E+00  3.14159400E+00  3.14159400E+00
  3.14159400E+00  3.14159400E+00  3.14159400E+00  3.14159400E+00  0.00000000E+00
  0.00000000E+00  0.00000000E+00  0.00000000E+00  0.00000000E+00  3.14159400E+00
  0.00000000E+00  3.14159400E+00  0.00000000E+00  3.14159400E+00  3.14159400E+00
  0.00000000E+00  3.14159400E+00  3.14159400E+00  3.14159400E+00  3.14159400E+00
  0.00000000E+00  3.14159400E+00  0.00000000E+00  3.14159400E+00  3.14159400E+00
  3.14159400E+00  3.14159400E+00  3.14159400E+00  3.14159400E+00  3.14159400E+00
  0.00000000E+00  3.14159400E+00  3.14159400E+00  0.00000000E+00  0.00000000E+00
  0.00000000E+00  3.14159400E+00  0.00000000E+00  0.00000000E+00  3.14159400E+00
  0.00000000E+00  0.00000000E+00  0.00000000E+00  0.00000000E+00  0.00000000E+00
  3.14159400E+00  3.14159400E+00  3.14159400E+00  3.14159400E+00  0.00000000E+00
  0.00000000E+00  3.14159400E+00  0.00000000E+00  0.00000000E+00  0.00000000E+00
  3.14159400E+00  3.14159400E+00  3.14159400E+00  3.14159400E+00  3.14159400E+00
  3.14159400E+00
%FLAG SCEE_SCALE_FACTOR                                                         
%FORMAT(5E16.8)                                                                 
  1.20000000E+00  1.20000000E+00  1.20000000E+00  1.20000000E+00  1.20000000E+00
  1.20000000E+00  1.20000000E+00  1.20000000E+00  1.20000000E+00  1.20000000E+00
  1.20000000E+00  1.20000000E+00  1.20000000E+00  1.20000000E+00  1.20000000E+00
  1.20000000E+00  1.20000000E+00  1.20000000E+00  1.20000000E+00  1.20000000E+00
  1.20000000E+00  1.20000000E+00  1.20000000E+00  1.20000000E+00  1.20000000E+00
  1.20000000E+00  1.20000000E+00  1.20000000E+00  1.20000000E+00  1.20000000E+00
  1.20000000E+00  1.20000000E+00  1.20000000E+00  1.20000000E+00  1.20000000E+00
  1.20000000E+00  1.20000000E+00  1.20000000E+00  1.20000000E+00  1.20000000E+00
  1.20000000E+00  1.20000000E+00  1.20000000E+00  1.20000000E+00  1.20000000E+00
  1.20000000E+00  1.20000000E+00  1.20000000E+00  1.20000000E+00  1.20000000E+00
  1.20000000E+00  1.20000000E+00  1.20000000E+00  1.20000000E+00  1.20000000E+00
  1.20000000E+00  1.20000000E+00  1.20000000E+00  1.20000000E+00  1.20000000E+00
  1.20000000E+00  1.20000000E+00  1.20000000E+00  1.20000000E+00  1.20000000E+00
  1.20000000E+00  1.20000000E+00  1.20000000E+00  1.20000000E+00  1.20000000E+00
  1.20000000E+00  1.20000000E+00  1.20000000E+00  1.20000000E+00  1.20000000E+00
  1.20000000E+00  1.20000000E+00  1.20000000E+00  1.20000000E+00  1.20000000E+00
  1.20000000E+00  1.20000000E+00  1.20000000E+00  1.20000000E+00  1.20000000E+00
  1.20000000E+00  1.20000000E+00  1.20000000E+00  1.20000000E+00  1.20000000E+00
  1.20000000E+00  1.20000000E+00  1.20000000E+00  1.20000000E+00  1.20000000E+00
  1.20000000E+00  1.20000000E+00  1.20000000E+00  1.20000000E+00  1.20000000E+00
  1.20000000E+00  1.20000000E+00  1.20000000E+00  1.20000000E+00  1.20000000E+00
  1.20000000E+00  1.20000000E+00  1.20000000E+00  1.20000000E+00  1.20000000E+00
  1.20000000E+00  1.20000000E+00  1.20000000E+00  1.20000000E+00  1.20000000E+00
  1.20000000E+00  1.20000000E+00  1.20000000E+00  1.20000000E+00  1.20000000E+00
  1.20000000E+00  1.20000000E+00  1.20000000E+00  1.20000000E+00  1.20000000E+00
  1.20000000E+00  1.20000000E+00  1.20000000E+00  1.20000000E+00  1.20000000E+00
  1.20000000E+00  1.20000000E+00  1.20000000E+00  1.20000000E+00  1.20000000E+00
  1.20000000E+00  1.20000000E+00  1.20000000E+00  1.20000000E+00  1.20000000E+00
  1.20000000E+00  1.20000000E+00  1.20000000E+00  1.20000000E+00  1.20000000E+00
  1.20000000E+00  1.20000000E+00  1.20000000E+00  1.20000000E+00  1.20000000E+00
  1.20000000E+00  1.20000000E+00  1.20000000E+00  1.20000000E+00  1.20000000E+00
  1.20000000E+00  1.20000000E+00  1.20000000E+00  1.20000000E+00  1.20000000E+00
  1.20000000E+00  1.20000000E+00  1.20000000E+00  1.20000000E+00  1.20000000E+00
  1.20000000E+00  1.20000000E+00  1.20000000E+00  1.20000000E+00  1.20000000E+00
  1.20000000E+00  1.20000000E+00  1.20000000E+00  1.20000000E+00  1.20000000E+00
  1.20000000E+00  1.20000000E+00  1.20000000E+00  1.20000000E+00  1.20000000E+00
  1.20000000E+00  1.20000000E+00  1.20000000E+00  1.20000000E+00  1.20000000E+00
  1.20000000E+00  1.20000000E+00  1.20000000E+00  0.00000000E+00  0.00000000E+00
  0.00000000E+00
%FLAG SCNB_SCALE_FACTOR                                                         
%FORMAT(5E16.8)                                                                 
  2.00000000E+00  2.00000000E+00  2.00000000E+00  2.00000000E+00  2.00000000E+00
  2.00000000E+00  2.00000000E+00  2.00000000E+00  2.00000000E+00  2.00000000E+00
  2.00000000E+00  2.00000000E+00  2.00000000E+00  2.00000000E+00  2.00000000E+00
  2.00000000E+00  2.00000000E+00  2.00000000E+00  2.00000000E+00  2.00000000E+00
  2.00000000E+00  2.00000000E+00  2.00000000E+00  2.00000000E+00  2.00000000E+00
  2.00000000E+00  2.00000000E+00  2.00000000E+00  2.00000000E+00  2.00000000E+00
  2.00000000E+00  2.00000000E+00  2.00000000E+00  2.00000000E+00  2.00000000E+00
  2.00000000E+00  2.00000000E+00  2.00000000E+00  2.00000000E+00  2.00000000E+00
  2.00000000E+00  2.00000000E+00  2.00000000E+00  2.00000000E+00  2.00000000E+00
  2.00000000E+00  2.00000000E+00  2.00000000E+00  2.00000000E+00  2.00000000E+00
  2.00000000E+00  2.00000000E+00  2.00000000E+00  2.00000000E+00  2.00000000E+00
  2.00000000E+00  2.00000000E+00  2.00000000E+00  2.00000000E+00  2.00000000E+00
  2.00000000E+00  2.00000000E+00  2.00000000E+00  2.00000000E+00  2.00000000E+00
  2.00000000E+00  2.00000000E+00  2.00000000E+00  2.00000000E+00  2.00000000E+00
  2.00000000E+00  2.00000000E+00  2.00000000E+00  2.00000000E+00  2.00000000E+00
  2.00000000E+00  2.00000000E+00  2.00000000E+00  2.00000000E+00  2.00000000E+00
  2.00000000E+00  2.00000000E+00  2.00000000E+00  2.00000000E+00  2.00000000E+00
  2.00000000E+00  2.00000000E+00  2.00000000E+00  2.00000000E+00  2.00000000E+00
  2.00000000E+00  2.00000000E+00  2.00000000E+00  2.00000000E+00  2.00000000E+00
  2.00000000E+00  2.00000000E+00  2.00000000E+00  2.00000000E+00  2.00000000E+00
  2.00000000E+00  2.00000000E+00  2.00000000E+00  2.00000000E+00  2.00000000E+00
  2.00000000E+00  2.00000000E+00  2.00000000E+00  2.00000000E+00  2.00000000E+00
  2.00000000E+00  2.00000000E+00  2.00000000E+00  2.00000000E+00  2.00000000E+00
  2.00000000E+00  2.00000000E+00  2.00000000E+00  2.00000000E+00  2.00000000E+00
  2.00000000E+00  2.00000000E+00  2.00000000E+00  2.00000000E+00  2.00000000E+00
  2.00000000E+00  2.00000000E+00  2.00000000E+00  2.00000000E+00  2.00000000E+00
  2.00000000E+00  2.00000000E+00  2.00000000E+00  2.00000000E+00  2.00000000E+00
  2.00000000E+00  2.00000000E+00  2.00000000E+00  2.00000000E+00  2.00000000E+00
  2.00000000E+00  2.00000000E+00  2.00000000E+00  2.00000000E+00  2.00000000E+00
  2.00000000E+00  2.00000000E+00  2.00000000E+00  2.00000000E+00  2.00000000E+00
  2.00000000E+00  2.00000000E+00  2.00000000E+00  2.00000000E+00  2.00000000E+00
  2.00000000E+00  2.00000000E+00  2.00000000E+00  2.00000000E+00  2.00000000E+00
  2.00000000E+00  2.00000000E+00  2.00000000E+00  2.00000000E+00  2.00000000E+00
  2.00000000E+00  2.00000000E+00  2.00000000E+00  2.00000000E+00  2.00000000E+00
  2.00000000E+00  2.00000000E+00  2.00000000E+00  2.00000000E+00  2.00000000E+00
  2.00000000E+00  2.00000000E+00  2.00000000E+00  2.00000000E+00  2.00000000E+00
  2.00000000E+00  2.00000000E+00  2.00000000E+00  2.00000000E+00  2.00000000E+00
  2.00000000E+00  2.00000000E+00  2.00000000E+00  0.00000000E+00  0.00000000E+00
  0.00000000E+00
%FLAG SOLTY                                                                     
%FORMAT(5E16.8)                                                                 
  0.00000000E+00  0.00000000E+00  0.00000000E+00  0.00000000E+00  0.00000000E+00
  0.00000000E+00  0.00000000E+00  0.00000000E+00  0.00000000E+00  0.00000000E+00
  0.00000000E+00  0.00000000E+00  0.00000000E+00  0.00000000E+00  0.00000000E+00
  0.00000000E+00  0.00000000E+00  0.00000000E+00  0.00000000E+00  0.00000000E+00
  0.00000000E+00  0.00000000E+00  0.00000000E+00  0.00000000E+00  0.00000000E+00
  0.00000000E+00  0.00000000E+00  0.00000000E+00  0.00000000E+00  0.00000000E+00
  0.00000000E+00  0.00000000E+00  0.00000000E+00
%FLAG LENNARD_JONES_ACOEF                                                       
%FORMAT(5E16.8)                                                                 
  9.44293233E+05  2.12601181E+03  1.39982777E-01  9.95480466E+05  2.56678134E+03
  1.04308023E+06  2.01791425E+04  9.14716912E+00  2.27401052E+04  2.01823541E+02
  6.20665997E+04  5.94667300E+01  6.78771368E+04  8.79040886E+02  3.25969625E+03
  7.44975864E+05  1.40467023E+03  7.91544157E+05  1.45985502E+04  4.66922514E+04
  5.81803229E+05  0.00000000E+00  0.00000000E+00  0.00000000E+00  0.00000000E+00
  0.00000000E+00  0.00000000E+00  0.00000000E+00  8.82619071E+05  2.27577561E+03
  9.24822270E+05  2.01619733E+04  6.01816484E+04  7.01803794E+05  0.00000000E+00
  8.19971662E+05  6.06829342E+05  1.02595236E+03  6.47841731E+05  1.12780457E+04
  3.69471530E+04  4.71003287E+05  0.00000000E+00  5.74393458E+05  3.79876399E+05
  8.96776989E+04  1.07193646E+02  9.71708117E+04  1.41077189E+03  4.98586848E+03
  6.82786631E+04  0.00000000E+00  8.61541883E+04  5.44261042E+04  7.51607703E+03
  2.01562190E+06  5.97860700E+03  2.09861767E+06  4.93469320E+04  1.42791446E+05
  1.61587928E+06  0.00000000E+00  1.86068943E+06  1.32911052E+06  2.02461849E+05
  4.19430400E+06  6.58473870E+04  6.63368273E+01  7.18621074E+04  9.55000044E+02
  3.50301067E+03  4.96707306E+04  0.00000000E+00  6.37148278E+04  3.93690817E+04
  5.34045360E+03  1.50848032E+05  3.76169105E+03  7.91627154E+04  8.90987508E+01
  8.59947003E+04  1.21014911E+03  4.33325458E+03  6.00750218E+04  0.00000000E+00
  7.62451550E+04  4.77908183E+04  6.55825601E+03  1.79647996E+05  4.64559155E+03
  5.71629601E+03  5.46147253E+04  4.90239937E+01  5.98885646E+04  7.50063100E+02
  2.82099197E+03  4.09427581E+04  0.00000000E+00  5.30987710E+04  3.23283631E+04
  4.33325458E+03  1.26338489E+05  3.03448006E+03  3.76169105E+03  2.43828624E+03
%FLAG LENNARD_JONES_BCOEF                                                       
%FORMAT(5E16.8)                                                                 
  8.01323529E+02  2.09604198E+01  9.37598976E-02  7.36907417E+02  2.06278363E+01
  6.75612247E+02  6.45756063E+01  7.57919667E-01  6.13981767E+01  3.56012899E+00
  1.13252061E+02  1.93248820E+00  1.06076943E+02  7.42992380E+00  1.43076527E+01
  7.50714425E+02  1.79702257E+01  6.93079947E+02  5.79323581E+01  1.03606917E+02
  6.99746810E+02  0.00000000E+00  0.00000000E+00  0.00000000E+00  0.00000000E+00
  0.00000000E+00  0.00000000E+00  0.00000000E+00  6.53361429E+02  1.82891803E+01
  5.99015525E+02  5.44372326E+01  9.40505980E+01  6.14502845E+02  0.00000000E+00
  5.31102864E+02  6.77220874E+02  1.53505284E+01  6.26720080E+02  5.08951803E+01
  9.21192136E+01  6.29300710E+02  0.00000000E+00  5.55666448E+02  5.64885984E+02
  1.36131731E+02  2.59456373E+00  1.26919150E+02  9.41257003E+00  1.76949863E+01
  1.25287818E+02  0.00000000E+00  1.12529845E+02  1.11805549E+02  2.17257828E+01
  1.28923404E+03  3.87070358E+01  1.17824605E+03  1.11203892E+02  1.89165096E+02
  1.21753341E+03  0.00000000E+00  1.04466382E+03  1.10369829E+03  2.25248294E+02
  2.04800000E+03  1.15327881E+02  2.01792524E+00  1.07908863E+02  7.65648470E+00
  1.46638650E+01  1.05648788E+02  0.00000000E+00  9.56748258E+01  9.40124296E+01
  1.81057616E+01  1.92224012E+02  1.50233639E+01  1.26451907E+02  2.33864085E+00
  1.18043746E+02  8.61880722E+00  1.63092814E+01  1.16187983E+02  0.00000000E+00
  1.04660679E+02  1.03580945E+02  2.00642027E+01  2.09772716E+02  1.66953734E+01
  1.85196588E+01  1.05031585E+02  1.73473071E+00  9.85097219E+01  6.78541827E+00
  1.31591746E+01  9.59185913E+01  0.00000000E+00  8.73413012E+01  8.51921330E+01
  1.63092814E+01  1.75916126E+02  1.34932874E+01  1.50233639E+01  1.20953369E+01
%FLAG BONDS_INC_HYDROGEN                                                        
%FORMAT(10I8)                                                                   
      27      30       3      18      21       4      18      24       4      12
      15       6       0       3       9       0       6       9       0       9
       9      78      81      11      78      84      11      78      87      11
      66      69      11      66      72      11      66      75      11      60
      63      12      51      54      14      51      57      14      45      48
      16      39      42      17     123     126      17     123     129      17
     108     111      14     108     114      14     102     105      16      96
      99      17     159     162      20     150     153       4     150     156
       4     144     147      16     138     141      17     210     213      11
     210     216      11     210     219      11     201     204      14     201
     207      14     189     192      11     189     195      11     189     198
      11     183     186      12     177     180      16     171     174      17
     258     261      11     258     264      11     258     267      11     246
     249      11     246     252      11     246     255      11     240     243
      12     234     237      16     228     231      17     288     291      11
     288     294      11     288     297      11     282     285      16     276
     279      17     336     339      11     336     342      11     336     345
      11     324     327      11     324     330      11     324     333      11
     318     321      12     312     315      16     306     309      17     375
     378       3     366     369       4     366     372       4     360     363
      16     354     357      17     423     426      17     423     429      17
     408     411      14     408     414      14     399     402      14     399
     405      14     393     396      16     387     390      17     465     468
      17     465     471      17     450     453      14     450     456      14
     444     447      16     438     441      17     513     516      26     513
     519      26     513     522      26     501     504       4     501     507
       4     492     495      14     492     498      14     486     489      16
     480     483      17     537     540      16     537     543      16     531
     534      17     591     594      11     591     597      11     591     600
      11     582     585      14     582     588      14     570     573      11
     570     576      11     570     579      11     564     567      12     558
     561      16     552     555      17     615     618      16     615     621
      16     609     612      17     678     681       9     678     684       9
     678     687       9     669     672      29     669     675      29     660
     663      31     660     666      31     651     654      31     651     657
      31     642     645      31     642     648      31     636     639      16
     630     633      17     723     726      17     723     729      17     708
     711      14     708     714      14     702     705      16     696     699
      17     744     747      16     744     750      16     738     741      17
     771     774      14     771     777      14     765     768      16     759
     762      17     834     837      11     834     840      11     834     843
      11     822     825      11     822     828      11     822     831      11
     816     819      12     807     810      14     807     813      14     801
     804      16     795     798      17     882     885      16     873     876
      11     873     879      11     864     867      11     864     870      11
     855     858      26     855     861      26     951     954      38     945
     948      38     939     942      38     933     936      38     924     927
      43     918     921      45     906     909      11     906     912      11
     900     903      16     894     897      17     996     999      16     987
     990      11     987     993      11     978     981      11     978     984
      11     969     972      26     969     975      26    1038    1041      16
    1029    1032      11    1029    1035      11    1020    1023      11    1020
    1026      11    1011    1014      26    1011    1017      26    1089    1092
      11    1089    1095      11    1089    1098      11    1077    1080      11
    1077    1083      11    1077    1086      11    1071    1074      12    1062
    1065      14    1062    1068      14    1056    1059      16    1050    1053
      17    1164    1167      50    1164    1170      50    1155    1158      50
    1155    1161      50    1146    1149      50    1137    1140      52    1137
    1143      52    1128    1131      31    1128    1134      31    1119    1122
      31    1119    1125      31    1113    1116      16    1107    1110      17
    1206    1209      17    1206    1212      17    1191    1194      14    1191
    1197      14    1185    1188      16    1179    1182      17    1242    1245
      14    1242    1248      14    1233    1236      14    1233    1239      14
    1227    1230      16    1221    1224      17    1314    1317      38    1308
    1311      38    1302    1305      38    1296    1299      38    1290    1293
      38    1278    1281      11    1278    1284      11    1272    1275      16
    1266    1269      17    1383    1386      50    1383    1389      50    1374
    1377      50    1374    1380      50    1365    1368      50    1356    1359
      52    1356    1362      52    1347    1350      31    1347    1353      31
    1338    1341      31    1338    1344      31    1332    1335      16    1326
    1329      17    1449    1452      38    1443    1446      38    1437    1440
       3    1428    1431      38    1422    1425      38    1410    1413      11
    1410    1416      11    1404    1407      16    1398    1401      17    1509
    1512      38    1503    1506      38    1497    1500      38    1491    1494
      38    1485    1488      38    1473    1476      11    1473    1479      11
    1467    1470      16    1461    1464      17    1557    1560      17    1557
    1563      17    1542    1545      14    1542    1548      14    1533    1536
      14    1533    1539      14    1527    1530      16    1521    1524      17
    1629    1632      50    1629    1635      50    1620    1623      50    1620
    1626      50    1611    1614      50    1602    1605      52    1602    1608
      52    1593    1596      31    1593    1599      31    1584    1587      31
    1584    1590      31    1578    1581      16    1572    1575      17    1677
    1680      26    1677    1683      26    1677    1686      26    1665    1668
       4    1665    1671       4    1656    1659      14    1656    1662      14
    1650    1653      16    1644    1647      17    1725    1728       3    1713
    1716      11    1713    1719      11    1713    1722      11    1707    1710
      57    1701    1704      16    1695    1698      17    1767    1770       3
    1755    1758      11    1755    1761      11    1755    1764      11    1749
    1752      57    1743    1746      16    1737    1740      17    1809    1812
       3    1797    1800      11    1797    1803      11    1797    1806      11
    1791    1794      57    1785    1788      16    1779    1782      17    1842
    1845       3    1833    1836       4    1833    1839       4    1827    1830
      16    1821    1824      17    1875    1878       3    1866    1869       4
    1866    1872       4    1860    1863      16    1854    1857      17    1917
    1920      11    1917    1923      11    1917    1926      11    1905    1908
      11    1905    1911      11    1905    1914      11    1899    1902      12
    1893    1896      16    1887    1890      17    1956    1959      14    1956
    1962      14    1947    1950      14    1947    1953      14    1941    1944
      16    1935    1938      17    1986    1989      16    1986    1992      16
    1980    1983      17    2049    2052       9    2049    2055       9    2049
    2058       9    2040    2043      29    2040    2046      29    2031    2034
      31    2031    2037      31    2022    2025      31    2022    2028      31
    2013    2016      31    2013    2019      31    2007    2010      16    2001
    2004      17    2103    2106      17    2103    2109      17    2088    2091
      14    2088    2094      14    2079    2082      14    2079    2085      14
    2073    2076      16    2067    2070      17    2145    2148      17    2145
    2151      17    2130    2133      14    2130    2136      14    2124    2127
      16    2118    2121      17    2199    2202      11    2199    2205      11
    2199    2208      11    2187    2190      11    2187    2193      11    2187
    2196      11    2181    2184      12    2172    2175      14    2172    2178
      14    2166    2169      16    2160    2163      17    2247    2250      11
    2247    2253      11    2247    2256      11    2235    2238      11    2235
    2241      11    2235    2244      11    2229    2232      12    2223    2226
      16    2217    2220      17    2304    2307      11    2304    2310      11
    2304    2313      11    2295    2298      14    2295    2301      14    2283
    2286      11    2283    2289      11    2283    2292      11    2277    2280
      12    2271    2274      16    2265    2268      17    2355    2358      26
    2355    2361      26    2355    2364      26    2343    2346       4    2343
    2349       4    2334    2337      14    2334    2340      14    2328    2331
      16    2322    2325      17    2379    2382      16    2379    2385      16
    2373    2376      17    2442    2445       9    2442    2448       9    2442
    2451       9    2433    2436      29    2433    2439      29    2424    2427
      31    2424    2430      31    2415    2418      31    2415    2421      31
    2406    2409      31    2406    2412      31    2400    2403      16    2394
    2397      17    2508    2511       9    2508    2514       9    2508    2517
       9    2499    2502      29    2499    2505      29    2490    2493      31
    2490    2496      31    2481    2484      31    2481    2487      31    2472
    2475      31    2472    2478      31    2466    2469      16    2460    2463
      17    2556    2559       3    2544    2547      11    2544    2550      11
    2544    2553      11    2538    2541      57    2532    2535      16    2526
    2529      17    2625    2628      38    2619    2622      38    2613    2616
      38    2607    2610      38    2598    2601      43    2592    2595      45
    2580    2583      11    2580    2586      11    2574    2577      16    2568
    2571      17    2688    2691      38    2682    2685      38    2676    2679
      38    2670    2673      38    2664    2667      38    2652    2655      11
    2652    2658      11    2646    2649      16    2640    2643      17    2721
    2724       3    2712    2715       4    2712    2718       4    2706    2709
      16    2700    2703      17    2772    2775      11    2772    2778      11
    2772    2781      11    2763    2766      14    2763    2769      14    2751
    2754      11    2751    2757      11    2751    2760      11    2745    2748
      12    2739    2742      16    2733    2736      17    2820    2823      16
    2811    2814      11    2811    2817      11    2802    2805      11    2802
    2808      11    2793    2796      26    2793    2799      26    2853    2856
      14    2853    2859      14    2844    2847      14    2844    2850      14
    2838    2841      16    2832    2835      17    2925    2928       9    2925
    2931       9    2925    2934       9    2916    2919      29    2916    2922
      29    2907    2910      31    2907    2913      31    2898    2901      31
    2898    2904      31    2889    2892      31    2889    2895      31    2883
    2886      16    2877    2880      17    2970    2973      17    2970    2976
      17    2955    2958      14    2955    2961      14    2949    2952      16
    2943    2946      17    3042    3045      50    3042    3048      50    3033
    3036      50    3033    3039      50    3024    3027      50    3015    3018
      52    3015    3021      52    3006    3009      31    3006    3012      31
    2997    3000      31    2997    3003      31    2991    2994      16    2985
    2988      17    3087    3090      16    3078    3081      11    3078    3084
      11    3069    3072      11    3069    3075      11    3060    3063      26
    3060    3066      26    3138    3141      11    3138    3144      11    3138
    3147      11    3126    3129      11    3126    3132      11    3126    3135
      11    3120    3123      12    3111    3114      14    3111    3117      14
    3105    3108      16    3099    3102      17    3204    3207       9    3204
    3210       9    3204    3213       9    3195    3198      29    3195    3201
      29    3186    3189      31    3186    3192      31    3177    3180      31
    3177    3183      31    3168    3171      31    3168    3174      31    3162
    3165      16    3156    3159      17    3228    3231      16    3228    3234
      16    3222    3225      17    3300    3303      50    3300    3306      50
    3291    3294      50    3291    3297      50    3282    3285      50    3273
    3276      52    3273    3279      52    3264    3267      31    3264    3270
      31    3255    3258      31    3255    3261      31    3249    3252      16
    3243    3246      17    3354    3357      11    3354    3360      11    3354
    3363      11    3345    3348      14    3345    3351      14    3333    3336
      11    3333    3339      11    3333    3342      11    3327    3330      12
    3321    3324      16    3315    3318      17    3399    3402      17    3399
    3405      17    3384    3387      14    3384    3390      14    3378    3381
      16    3372    3375      17    3453    3456      11    3453    3459      11
    3453    3462      11    3441    3444      11    3441    3447      11    3441
    3450      11    3435    3438      12    3426    3429      14    3426    3432
      14    3420    3423      16    3414    3417      17    3501    3504      11
    3501    3507      11    3501    3510      11    3489    3492      11    3489
    3495      11    3489    3498      11    3483    3486      12    3477    3480
      16    3471    3474      17    3558    3561      11    3558    3564      11
    3558    3567      11    3546    3549      11    3546    3552      11    3546
    3555      11    3540    3543      12    3531    3534      14    3531    3537
      14    3525    3528      16    3519    3522      17    3597    3600       3
    3588    3591       4    3588    3594       4    3582    3585      16    3576
    3579      17    3666    3669      50    3666    3672      50    3657    3660
      50    3657    3663      50    3648    3651      50    3639    3642      52
    3639    3645      52    3630    3633      31    3630    3636      31    3621
    3624      31    3621    3627      31    3615    3618      16    3609    3612
      17    3702    3705      14    3702    3708      14    3693    3696      14
    3693    3699      14    3687    3690      16    3681    3684      17    3765
    3768      11    3765    3771      11    3765    3774      11    3753    3756
      11    3753    3759      11    3753    3762      11    3747    3750      12
    3738    3741      14    3738    3744      14    3732    3735      16    3726
    3729      17    3831    3834       9    3831    3837       9    3831    3840
       9    3822    3825      29    3822    3828      29    3813    3816      31
    3813    3819      31    3804    3807      31    3804    3810      31    3795
    3798      31    3795    3801      31    3789    3792      16    3783    3786
      17    3870    3873      14    3870    3876      14    3861    3864      14
    3861    3867      14    3855    3858      16    3849    3852      17    3924
    3927      16    3915    3918      11    3915    3921      11    3906    3909
      11    3906    3912      11    3897    3900      26    3897    3903      26
    3966    3969      16    3957    3960      11    3957    3963      11    3948
    3951      11    3948    3954      11    3939    3942      26    3939    3945
      26    4014    4017      17    4014    4020      17    3999    4002      14
    3999    4005      14    3990    3993      14    3990    3996      14    3984
    3987      16    3978    3981      17    4035    4038      16    4035    4041
      16    4029    4032      17    4062    4065      11    4062    4068      11
    4062    4071      11    4056    4059      16    4050    4053      17    4119
    4122      45    4113    4116      43    4107    4110      59    4092    4095
      11    4092    4098      11    4086    4089      16    4080    4083      17
    4179    4182      38    4173    4176      38    4167    4170      38    4161
    4164      38    4155    4158      38    4143    4146      11    4143    4149
      11    4137    4140      16    4131    4134      17    4230    4233      11
    4230    4236      11    4230    4239      11    4218    4221      11    4218
    4224      11    4218    4227      11    4212    4215      12    4203    4206
      14    4203    4209      14    4197    4200      16    4191    4194      17
    4269    4272       3    4260    4263       4    4260    4266       4    4254
    4257      16    4248    4251      17    4338    4341      50    4338    4344
      50    4329    4332      50    4329    4335      50    4320    4323      50
    4311    4314      52    4311    4317      52    4302    4305      31    4302
    4308      31    4293    4296      31    4293    4299      31    4287    4290
      16    4281    4284      17    4374    4377       3    4365    4368       4
    4365    4371       4    4359    4362      16    4353    4356      17    4425
    4428      11    4425    4431      11    4425    4434      11    4413    4416
      11    4413    4419      11    4413    4422      11    4407    4410      12
    4398    4401      14    4398    4404      14    4392    4395      16    4386
    4389      17    4455    4458      14    4455    4461      14    4449    4452
      16    4443    4446      17    4491    4494      14    4491    4497      14
    4485    4488      16    4479    4482      17    4527    4530      11    4527
    4533      11    4527    4536      11    4521    4524      16    4515    4518
      17    4584    4587      11    4584    4590      11    4584    4593      11
    4572    4575      11    4572    4578      11    4572    4581      11    4566
    4569      12    4557    4560      14    4557    4563      14    4551    4554
      16    4545    4548      17    4650    4653       9    4650    4656       9
    4650    4659       9    4641    4644      29    4641    4647      29    4632
    4635      31    4632    4638      31    4623    4626      31    4623    4629
      31    4614    4617      31    4614    4620      31    4608    4611      16
    4602    4605      17    4707    4710      11    4707    4713      11    4707
    4716      11    4695    4698      11    4695    4701      11    4695    4704
      11    4689    4692      12    4680    4683      14    4680    4686      14
    4674    4677      16    4668    4671      17    4755    4758       3    4743
    4746      11    4743    4749      11    4743    4752      11    4737    4740
      57    4731    4734      16    4725    4728      17    4788    4791      14
    4788    4794      14    4779    4782      14    4779    4785      14    4773
    4776      16    4767    4770      17    4848    4851      17    4848    4854
      17    4833    4836      14    4833    4839      14    4824    4827      14
    4824    4830      14    4818    4821      16    4812    4815      17    4893
    4896      16    4884    4887      11    4884    4890      11    4875    4878
      11    4875    4881      11    4866    4869      26    4866    4872      26
    4926    4929      14    4926    4932      14    4917    4920      14    4917
    4923      14    4911    4914      16    4905    4908      17    4989    4992
      11    4989    4995      11    4989    4998      11    4977    4980      11
    4977    4983      11    4977    4986      11    4971    4974      12    4962
    4965      14    4962    4968      14    4956    4959      16    4950    4953
      17    5019    5022      11    5019    5025      11    5019    5028      11
    5013    5016      16    5007    5010      17    5064    5067      17    5064
    5070      17    5049    5052      14    5049    5055      14    5043    5046
      16    5037    5040      17    5127    5130       9    5127    5133       9
    5127    5136       9    5118    5121      29    5118    5124      29    5109
    5112      31    5109    5115      31    5100    5103      31    5100    5106
      31    5091    5094      31    5091    5097      31    5085    5088      16
    5079    5082      17    5175    5178      11    5175    5181      11    5175
    5184      11    5163    5166      11    5163    5169      11    5163    5172
      11    5157    5160      12    5151    5154      16    5145    5148      17
    5205    5208      14    5205    5211      14    5199    5202      16    5193
    5196      17    5262    5265      26    5262    5268      26    5262    5271
      26    5250    5253       4    5250    5256       4    5241    5244      14
    5241    5247      14    5235    5238      16    5229    5232      17    5310
    5313      11    5310    5316      11    5310    5319      11    5298    5301
      11    5298    5304      11    5298    5307      11    5292    5295      12
    5286    5289      16    5280    5283      17    5385    5388      38    5379
    5382      38    5373    5376      38    5367    5370      38    5358    5361
      43    5352    5355      45    5340    5343      11    5340    5346      11
    5334    5337      16    5328    5331      17    5439    5442      11    5439
    5445      11    5439    5448      11    5430    5433      14    5430    5436
      14    5418    5421      11    5418    5424      11    5418    5427      11
    5412    5415      12    5406    5409      16    5400    5403      17    5487
    5490      11    5487    5493      11    5487    5496      11    5475    5478
      11    5475    5481      11    5475    5484      11    5469    5472      12
    5463    5466      16    5457    5460      17    5511    5514      16    5511
    5517      16    5505    5508      17    5532    5535      16    5532    5538
      16    5526    5529      17    5568    5571       3    5559    5562       4
    5559    5565       4    5553    5556      16    5547    5550      17    5601
    5604       3    5592    5595       4    5592    5598       4    5586    5589
      16    5580    5583      17    5643    5646      11    5643    5649      11
    5643    5652      11    5631    5634      11    5631    5637      11    5631
    5640      11    5625    5628      12    5619    5622      16    5613    5616
      17    5712    5715      38    5706    5709      38    5700    5703       3
    5691    5694      38    5685    5688      38    5673    5676      11    5673
    5679      11    5667    5670      16    5661    5664      17    5772    5775
       9    5772    5778       9    5772    5781       9    5763    5766      29
    5763    5769      29    5754    5757      31    5754    5760      31    5745
    5748      31    5745    5751      31    5736    5739      31    5736    5742
      31    5730    5733      16    5724    5727      17    5811    5814      14
    5811    5817      14    5802    5805      14    5802    5808      14    5796
    5799      16    5790    5793      17    5847    5850      11    5847    5853
      11    5847    5856      11    5841    5844      16    5835    5838      17
    5898    5901      26    5898    5904      26    5898    5907      26    5886
    5889       4    5886    5892       4    5877    5880      14    5877    5883
      14    5871    5874      16    5865    5868      17    5943    5946      17
    5943    5949      17    5928    5931      14    5928    5934      14    5922
    5925      16    5916    5919      17    5997    6000      45    5991    5994
      43    5985    5988      59    5970    5973      11    5970    5976      11
    5964    5967      16    5958    5961      17    6039    6042      16    6030
    6033      11    6030    6036      11    6021    6024      11    6021    6027
      11    6012    6015      26    6012    6018      26    6057    6060      16
    6057    6063      16    6051    6054      17    6111    6114      45    6105
    6108      43    6099    6102      59    6084    6087      11    6084    6090
      11    6078    6081      16    6072    6075      17    6162    6165      11
    6162    6168      11    6162    6171      11    6150    6153      11    6150
    6156      11    6150    6159      11    6144    6147      12    6135    6138
      14    6135    6141      14    6129    6132      16    6123    6126      17
    6228    6231       9    6228    6234       9    6228    6237       9    6219
    6222      29    6219    6225      29    6210    6213      31    6210    6216
      31    6201    6204      31    6201    6207      31    6192    6195      31
    6192    6198      31    6186    6189      16    6180    6183      17    6285
    6288      11    6285    6291      11    6285    6294      11    6273    6276
      11    6273    6279      11    6273    6282      11    6267    6270      12
    6258    6261      14    6258    6264      14    6252    6255      16    6246
    6249      17    6351    6354      38    6345    6348      38    6339    6342
      38    6333    6336      38    6327    6330      38    6315    6318      11
    6315    6321      11    6309    6312      16    6303    6306      17    6393
    6396      11    6393    6399      11    6393    6402      11    6381    6384
      11    6381    6387      11    6381    6390      11    6375    6378      12
    6369    6372      16    6363    6366      17    6441    6444       3    6429
    6432      11    6429    6435      11    6429    6438      11    6423    6426
      57    6417    6420      16    6411    6414      17    6510    6513      50
    6510    6516      50    6501    6504      50    6501    6507      50    6492
    6495      50    6483    6486      52    6483    6489      52    6474    6477
      31    6474    6480      31    6465    6468      31    6465    6471      31
    6459    6462      16    6453    6456      17    6564    6567      11    6564
    6570      11    6564    6573      11    6555    6558      14    6555    6561
      14    6543    6546      11    6543    6549      11    6543    6552      11
    6537    6540      12    6531    6534      16    6525    6528      17    6615
    6618      26    6615    6621      26    6615    6624      26    6603    6606
       4    6603    6609       4    6594    6597      14    6594    6600      14
    6588    6591      16    6582    6585      17    6669    6672      17    6669
    6675      17    6654    6657      14    6654    6660      14    6645    6648
      14    6645    6651      14    6639    6642      16    6633    6636      17
    6696    6699      14    6696    6702      14    6690    6693      16    6684
    6687      17    6768    6771      38    6762    6765      38    6756    6759
      38    6750    6753      38    6744    6747      38    6732    6735      11
    6732    6738      11    6726    6729      16    6720    6723      17    6801
    6804      14    6801    6807      14    6792    6795      14    6792    6798
      14    6786    6789      16    6780    6783      17    6846    6849       3
    6837    6840       4    6837    6843       4    6831    6834      16    6825
    6828      17    6870    6873      14    6870    6876      14    6864    6867
      16    6858    6861      17    6924    6927       3    6912    6915      11
    6912    6918      11    6912    6921      11    6906    6909      57    6900
    6903      16    6894    6897      17    6984    6987      38    6978    6981
      38    6972    6975      38    6966    6969      38    6960    6963      38
    6948    6951      11    6948    6954      11    6942    6945      16    6936
    6939      17    7044    7047      38    7038    7041      38    7032    7035
      38    7026    7029      38    7020    7023      38    7008    7011      11
    7008    7014      11    7002    7005      16    6996    6999      17    7086
    7089      16    7077    7080      11    7077    7083      11    7068    7071
      11    7068    7074      11    7059    7062      26    7059    7065      26
    7119    7122      14    7119    7125      14    7110    7113      14    7110
    7116      14    7104    7107      16    7098    7101      17    7182    7185
      11    7182    7188      11    7182    7191      11    7173    7176      14
    7173    7179      14    7161    7164      11    7161    7167      11    7161
    7170      11    7155    7158      12    7149    7152      16    7143    7146
      17    7212    7215      14    7212    7218      14    7206    7209      16
    7200    7203      17    7275    7278      11    7275    7281      11    7275
    7284      11    7263    7266      11    7263    7269      11    7263    7272
      11    7257    7260      12    7248    7251      14    7248    7254      14
    7242    7245      16    7236    7239      17    7314    7317      14    7314
    7320      14    7305    7308      14    7305    7311      14    7299    7302
      16    7293    7296      17    7386    7389       9    7386    7392       9
    7386    7395       9    7377    7380      29    7377    7383      29    7368
    7371      31    7368    7374      31    7359    7362      31    7359    7365
      31    7350    7353      31    7350    7356      31    7344    7347      16
    7338    7341      17    7455    7458      38    7449    7452      38    7443
    7446       3    7434    7437      38    7428    7431      38    7416    7419
      11    7416    7422      11    7410    7413      16    7404    7407      17
    7515    7518       9    7515    7521       9    7515    7524       9    7506
    7509      29    7506    7512      29    7497    7500      31    7497    7503
      31    7488    7491      31    7488    7494      31    7479    7482      31
    7479    7485      31    7473    7476      16    7467    7470      17    7572
    7575      11    7572    7578      11    7572    7581      11    7560    7563
      11    7560    7566      11    7560    7569      11    7554    7557      12
    7545    7548      14    7545    7551      14    7539    7542      16    7533
    7536      17    7629    7632      11    7629    7635      11    7629    7638
      11    7617    7620      11    7617    7623      11    7617    7626      11
    7611    7614      12    7602    7605      14    7602    7608      14    7596
    7599      16    7590    7593      17    7677    7680      16    7668    7671
      11    7668    7674      11    7659    7662      11    7659    7665      11
    7650    7653      26    7650    7656      26    7710    7713      14    7710
    7716      14    7701    7704      14    7701    7707      14    7695    7698
      16    7689    7692      17    7785    7788      38    7779    7782      38
    7773    7776       3    7764    7767      38    7758    7761      38    7746
    7749      11    7746    7752      11    7740    7743      16    7734    7737
      17    7827    7830      16    7818    7821      11    7818    7824      11
    7809    7812      11    7809    7815      11    7800    7803      26    7800
    7806      26    7845    7848      16    7845    7851      16    7839    7842
      17    7890    7893      11    7890    7896      11    7890    7899      11
    7878    7881      11    7878    7884      11    7878    7887      11    7872
    7875      12    7866    7869      16    7860    7863      17    7947    7950
      11    7947    7953      11    7947    7956      11    7935    7938      11
    7935    7941      11    7935    7944      11    7929    7932      12    7920
    7923      14    7920    7926      14    7914    7917      16    7908    7911
      17    7986    7989       3    7977    7980       4    7977    7983       4
    7971    7974      16    7965    7968      17    8010    8013      14    8010
    8016      14    8004    8007      16    7998    8001      17    8064    8067
      11    8064    8070      11    8064    8073      11    8052    8055      11
    8052    8058      11    8052    8061      11    8046    8049      12    8040
    8043      16    8034    8037      17    8118    8121      17    8118    8124
      17    8103    8106      14    8103    8109      14    8094    8097      14
    8094    8100      14    8088    8091      16    8082    8085      17    8154
    8157      14    8154    8160      14    8145    8148      14    8145    8151
      14    8139    8142      16    8133    8136      17    8199    8202      14
    8199    8205      14    8190    8193      14    8190    8196      14    8184
    8187      16    8178    8181      17    8271    8274       9    8271    8277
       9    8271    8280       9    8262    8265      29    8262    8268      29
    8253    8256      31    8253    8259      31    8244    8247      31    8244
    8250      31    8235    8238      31    8235    8241      31    8229    8232
      16    8223    8226      17    8295    8298      16    8295    8301      16
    8289    8292      17    8349    8352      11    8349    8355      11    8349
    8358      11    8340    8343      14    8340    8346      14    8328    8331
      11    8328    8334      11    8328    8337      11    8322    8325      12
    8316    8319      16    8310    8313      17    8415    8418       9    8415
    8421       9    8415    8424       9    8406    8409      29    8406    8412
      29    8397    8400      31    8397    8403      31    8388    8391      31
    8388    8394      31    8379    8382      31    8379    8385      31    8373
    8376      16    8367    8370      17    8484    8487      38    8478    8481
      38    8472    8475       3    8463    8466      38    8457    8460      38
    8445    8448      11    8445    8451      11    8439    8442      16    8433
    8436      17    8544    8547       9    8544    8550       9    8544    8553
       9    8535    8538      29    8535    8541      29    8526    8529      31
    8526    8532      31    8517    8520      31    8517    8523      31    8508
    8511      31    8508    8514      31    8502    8505      16    8496    8499
      17    8610    8613      38    8604    8607      38    8598    8601      38
    8592    8595      38    8586    8589      38    8574    8577      11    8574
    8580      11    8568    8571      16    8562    8565      17    8643    8646
      14    8643    8649      14    8634    8637      14    8634    8640      14
    8628    8631      16    8622    8625      17    8697    8700      11    8697
    8703      11    8697    8706      11    8685    8688      11    8685    8691
      11    8685    8694      11    8679    8682      12    8673    8676      16
    8667    8670      17    8766    8769      38    8760    8763      38    8754
    8757       3    8745    8748      38    8739    8742      38    8727    8730
      11    8727    8733      11    8721    8724      16    8715    8718      17
    8799    8802      14    8799    8805      14    8790    8793      14    8790
    8796      14    8784    8787      16    8778    8781      17    8871    8874
       9    8871    8877       9    8871    8880       9    8862    8865      29
    8862    8868      29    8853    8856      31    8853    8859      31    8844
    8847      31    8844    8850      31    8835    8838      31    8835    8841
      31    8829    8832      16    8823    8826      17    8916    8919      17
    8916    8922      17    8901    8904      14    8901    8907      14    8895
    8898      16    8889    8892      17    8943    8946      14    8943    8949
      14    8937    8940      16    8931    8934      17
%FLAG BONDS_WITHOUT_HYDROGEN                                                    
%FORMAT(10I8)                                                                   
      33      36       1      33      39       2      18      27       5      12
      18       7      12      33       8       0      12      10      90      93
       1      90      96       2      60      66      13      60      78      13
      51      60      15      45      51       7      45      90       8      39
      45      18     132     135       1     132     138       2     117     120
       1     117     123       2     108     117      19     102     108       7
     102     132       8      96     102      18     165     168       1     165
     171       2     150     159      21     144     150       7     144     165
       8     138     144      18     222     225       1     222     228       2
     201     210      22     183     189      13     183     201      15     177
     183      23     177     222       8     171     177      18     270     273
       1     270     276       2     240     246      13     240     258      13
     234     240      23     234     270       8     228     234      18     300
     303       1     300     306       2     282     288      24     282     300
       8     276     282      18     348     351       1     348     354       2
     318     324      13     318     336      13     312     318      23     312
     348       8     306     312      18     381     384       1     381     387
       2     366     375       5     360     366       7     360     381       8
     354     360      18     432     435       1     432     438       2     417
     420       1     417     423       2     408     417      19     399     408
      25     393     399       7     393     432       8     387     393      18
     474     477       1     474     480       2     459     462       1     459
     465       2     450     459      19     444     450       7     444     474
       8     438     444      18     525     528       1     525     531       2
     510     513      27     501     510      28     492     501      25     486
     492       7     486     525       8     480     486      18     546     549
       1     546     552       2     537     546       8     531     537      18
     603     606       1     603     609       2     582     591      22     564
     570      13     564     582      15     558     564      23     558     603
       8     552     558      18     624     627       1     624     630       2
     615     624       8     609     615      18     690     693       1     690
     696       2     669     678      30     660     669      32     651     660
      32     642     651      32     636     642      33     636     690       8
     630     636      18     732     735       1     732     738       2     717
     720       1     717     723       2     708     717      19     702     708
       7     702     732       8     696     702      18     753     756       1
     753     759       2     744     753       8     738     744      18     789
     792       1     789     795       2     780     783      34     780     786
      34     771     780      35     765     771       7     765     789       8
     759     765      18     846     849       1     846     852       2     816
     822      13     816     834      13     807     816      15     801     807
       7     801     846       8     795     801      18     888     891       1
     888     894       2     882     888       8     873     882      24     864
     873      36     855     864      36     852     855      37     852     882
      18     960     963       1     960     966       2     951     957      39
     945     951      40     939     945      40     933     939      40     930
     933      41     930     957      42     924     930      44     918     924
      46     915     918      47     915     957      48     906     915      49
     900     906      24     900     960       8     894     900      18    1002
    1005       1    1002    1008       2     996    1002       8     987     996
      24     978     987      36     969     978      36     966     969      37
     966     996      18    1044    1047       1    1044    1050       2    1038
    1044       8    1029    1038      24    1020    1029      36    1011    1020
      36    1008    1011      37    1008    1038      18    1101    1104       1
    1101    1107       2    1071    1077      13    1071    1089      13    1062
    1071      15    1056    1062       7    1056    1101       8    1050    1056
      18    1173    1176       1    1173    1179       2    1152    1155      51
    1152    1164      51    1146    1152      51    1137    1146      53    1128
    1137      32    1119    1128      32    1113    1119      33    1113    1173
       8    1107    1113      18    1215    1218       1    1215    1221       2
    1200    1203       1    1200    1206       2    1191    1200      19    1185
    1191       7    1185    1215       8    1179    1185      18    1260    1263
       1    1260    1266       2    1251    1254      34    1251    1257      34
    1242    1251      35    1233    1242      25    1227    1233       7    1227
    1260       8    1221    1227      18    1320    1323       1    1320    1326
       2    1308    1314      40    1302    1308      40    1296    1302      40
    1290    1296      40    1287    1290      40    1287    1314      40    1278
    1287      54    1272    1278      24    1272    1320       8    1266    1272
      18    1392    1395       1    1392    1398       2    1371    1374      51
    1371    1383      51    1365    1371      51    1356    1365      53    1347
    1356      32    1338    1347      32    1332    1338      33    1332    1392
       8    1326    1332      18    1455    1458       1    1455    1461       2
    1443    1449      40    1434    1437      55    1434    1443      56    1428
    1434      56    1422    1428      40    1419    1422      40    1419    1449
      40    1410    1419      54    1404    1410      24    1404    1455       8
    1398    1404      18    1515    1518       1    1515    1521       2    1503
    1509      40    1497    1503      40    1491    1497      40    1485    1491
      40    1482    1485      40    1482    1509      40    1473    1482      54
    1467    1473      24    1467    1515       8    1461    1467      18    1566
    1569       1    1566    1572       2    1551    1554       1    1551    1557
       2    1542    1551      19    1533    1542      25    1527    1533       7
    1527    1566       8    1521    1527      18    1638    1641       1    1638
    1644       2    1617    1620      51    1617    1629      51    1611    1617
      51    1602    1611      53    1593    1602      32    1584    1593      32
    1578    1584      33    1578    1638       8    1572    1578      18    1689
    1692       1    1689    1695       2    1674    1677      27    1665    1674
      28    1656    1665      25    1650    1656       7    1650    1689       8
    1644    1650      18    1731    1734       1    1731    1737       2    1707
    1713      13    1707    1725      58    1701    1707      23    1701    1731
       8    1695    1701      18    1773    1776       1    1773    1779       2
    1749    1755      13    1749    1767      58    1743    1749      23    1743
    1773       8    1737    1743      18    1815    1818       1    1815    1821
       2    1791    1797      13    1791    1809      58    1785    1791      23
    1785    1815       8    1779    1785      18    1848    1851       1    1848
    1854       2    1833    1842       5    1827    1833       7    1827    1848
       8    1821    1827      18    1881    1884       1    1881    1887       2
    1866    1875       5    1860    1866       7    1860    1881       8    1854
    1860      18    1929    1932       1    1929    1935       2    1899    1905
      13    1899    1917      13    1893    1899      23    1893    1929       8
    1887    1893      18    1974    1977       1    1974    1980       2    1965
    1968      34    1965    1971      34    1956    1965      35    1947    1956
      25    1941    1947       7    1941    1974       8    1935    1941      18
    1995    1998       1    1995    2001       2    1986    1995       8    1980
    1986      18    2061    2064       1    2061    2067       2    2040    2049
      30    2031    2040      32    2022    2031      32    2013    2022      32
    2007    2013      33    2007    2061       8    2001    2007      18    2112
    2115       1    2112    2118       2    2097    2100       1    2097    2103
       2    2088    2097      19    2079    2088      25    2073    2079       7
    2073    2112       8    2067    2073      18    2154    2157       1    2154
    2160       2    2139    2142       1    2139    2145       2    2130    2139
      19    2124    2130       7    2124    2154       8    2118    2124      18
    2211    2214       1    2211    2217       2    2181    2187      13    2181
    2199      13    2172    2181      15    2166    2172       7    2166    2211
       8    2160    2166      18    2259    2262       1    2259    2265       2
    2229    2235      13    2229    2247      13    2223    2229      23    2223
    2259       8    2217    2223      18    2316    2319       1    2316    2322
       2    2295    2304      22    2277    2283      13    2277    2295      15
    2271    2277      23    2271    2316       8    2265    2271      18    2367
    2370       1    2367    2373       2    2352    2355      27    2343    2352
      28    2334    2343      25    2328    2334       7    2328    2367       8
    2322    2328      18    2388    2391       1    2388    2394       2    2379
    2388       8    2373    2379      18    2454    2457       1    2454    2460
       2    2433    2442      30    2424    2433      32    2415    2424      32
    2406    2415      32    2400    2406      33    2400    2454       8    2394
    2400      18    2520    2523       1    2520    2526       2    2499    2508
      30    2490    2499      32    2481    2490      32    2472    2481      32
    2466    2472      33    2466    2520       8    2460    2466      18    2562
    2565       1    2562    2568       2    2538    2544      13    2538    2556
      58    2532    2538      23    2532    2562       8    2526    2532      18
    2634    2637       1    2634    2640       2    2625    2631      39    2619
    2625      40    2613    2619      40    2607    2613      40    2604    2607
      41    2604    2631      42    2598    2604      44    2592    2598      46
    2589    2592      47    2589    2631      48    2580    2589      49    2574
    2580      24    2574    2634       8    2568    2574      18    2694    2697
       1    2694    2700       2    2682    2688      40    2676    2682      40
    2670    2676      40    2664    2670      40    2661    2664      40    2661
    2688      40    2652    2661      54    2646    2652      24    2646    2694
       8    2640    2646      18    2727    2730       1    2727    2733       2
    2712    2721       5    2706    2712       7    2706    2727       8    2700
    2706      18    2784    2787       1    2784    2790       2    2763    2772
      22    2745    2751      13    2745    2763      15    2739    2745      23
    2739    2784       8    2733    2739      18    2826    2829       1    2826
    2832       2    2820    2826       8    2811    2820      24    2802    2811
      36    2793    2802      36    2790    2793      37    2790    2820      18
    2871    2874       1    2871    2877       2    2862    2865      34    2862
    2868      34    2853    2862      35    2844    2853      25    2838    2844
       7    2838    2871       8    2832    2838      18    2937    2940       1
    2937    2943       2    2916    2925      30    2907    2916      32    2898
    2907      32    2889    2898      32    2883    2889      33    2883    2937
       8    2877    2883      18    2979    2982       1    2979    2985       2
    2964    2967       1    2964    2970       2    2955    2964      19    2949
    2955       7    2949    2979       8    2943    2949      18    3051    3054
       1    3051    3057       2    3030    3033      51    3030    3042      51
    3024    3030      51    3015    3024      53    3006    3015      32    2997
    3006      32    2991    2997      33    2991    3051       8    2985    2991
      18    3093    3096       1    3093    3099       2    3087    3093       8
    3078    3087      24    3069    3078      36    3060    3069      36    3057
    3060      37    3057    3087      18    3150    3153       1    3150    3156
       2    3120    3126      13    3120    3138      13    3111    3120      15
    3105    3111       7    3105    3150       8    3099    3105      18    3216
    3219       1    3216    3222       2    3195    3204      30    3186    3195
      32    3177    3186      32    3168    3177      32    3162    3168      33
    3162    3216       8    3156    3162      18    3237    3240       1    3237
    3243       2    3228    3237       8    3222    3228      18    3309    3312
       1    3309    3315       2    3288    3291      51    3288    3300      51
    3282    3288      51    3273    3282      53    3264    3273      32    3255
    3264      32    3249    3255      33    3249    3309       8    3243    3249
      18    3366    3369       1    3366    3372       2    3345    3354      22
    3327    3333      13    3327    3345      15    3321    3327      23    3321
    3366       8    3315    3321      18    3408    3411       1    3408    3414
       2    3393    3396       1    3393    3399       2    3384    3393      19
    3378    3384       7    3378    3408       8    3372    3378      18    3465
    3468       1    3465    3471       2    3435    3441      13    3435    3453
      13    3426    3435      15    3420    3426       7    3420    3465       8
    3414    3420      18    3513    3516       1    3513    3519       2    3483
    3489      13    3483    3501      13    3477    3483      23    3477    3513
       8    3471    3477      18    3570    3573       1    3570    3576       2
    3540    3546      13    3540    3558      13    3531    3540      15    3525
    3531       7    3525    3570       8    3519    3525      18    3603    3606
       1    3603    3609       2    3588    3597       5    3582    3588       7
    3582    3603       8    3576    3582      18    3675    3678       1    3675
    3681       2    3654    3657      51    3654    3666      51    3648    3654
      51    3639    3648      53    3630    3639      32    3621    3630      32
    3615    3621      33    3615    3675       8    3609    3615      18    3720
    3723       1    3720    3726       2    3711    3714      34    3711    3717
      34    3702    3711      35    3693    3702      25    3687    3693       7
    3687    3720       8    3681    3687      18    3777    3780       1    3777
    3783       2    3747    3753      13    3747    3765      13    3738    3747
      15    3732    3738       7    3732    3777       8    3726    3732      18
    3843    3846       1    3843    3849       2    3822    3831      30    3813
    3822      32    3804    3813      32    3795    3804      32    3789    3795
      33    3789    3843       8    3783    3789      18    3888    3891       1
    3888    3894       2    3879    3882      34    3879    3885      34    3870
    3879      35    3861    3870      25    3855    3861       7    3855    3888
       8    3849    3855      18    3930    3933       1    3930    3936       2
    3924    3930       8    3915    3924      24    3906    3915      36    3897
    3906      36    3894    3897      37    3894    3924      18    3972    3975
       1    3972    3978       2    3966    3972       8    3957    3966      24
    3948    3957      36    3939    3948      36    3936    3939      37    3936
    3966      18    4023    4026       1    4023    4029       2    4008    4011
       1    4008    4014       2    3999    4008      19    3990    3999      25
    3984    3990       7    3984    4023       8    3978    3984      18    4044
    4047       1    4044    4050       2    4035    4044       8    4029    4035
      18    4074    4077       1    4074    4080       2    4056    4062      24
    4056    4074       8    4050    4056      18    4125    4128       1    4125
    4131       2    4113    4119      46    4107    4113      60    4104    4107
      61    4101    4104      62    4101    4119      63    4092    4101      64
    4086    4092      24    4086    4125       8    4080    4086      18    4185
    4188       1    4185    4191       2    4173    4179      40    4167    4173
      40    4161    4167      40    4155    4161      40    4152    4155      40
    4152    4179      40    4143    4152      54    4137    4143      24    4137
    4185       8    4131    4137      18    4242    4245       1    4242    4248
       2    4212    4218      13    4212    4230      13    4203    4212      15
    4197    4203       7    4197    4242       8    4191    4197      18    4275
    4278       1    4275    4281       2    4260    4269       5    4254    4260
       7    4254    4275       8    4248    4254      18    4347    4350       1
    4347    4353       2    4326    4329      51    4326    4338      51    4320
    4326      51    4311    4320      53    4302    4311      32    4293    4302
      32    4287    4293      33    4287    4347       8    4281    4287      18
    4380    4383       1    4380    4386       2    4365    4374       5    4359
    4365       7    4359    4380       8    4353    4359      18    4437    4440
       1    4437    4443       2    4407    4413      13    4407    4425      13
    4398    4407      15    4392    4398       7    4392    4437       8    4386
    4392      18    4473    4476       1    4473    4479       2    4464    4467
      34    4464    4470      34    4455    4464      35    4449    4455       7
    4449    4473       8    4443    4449      18    4509    4512       1    4509
    4515       2    4500    4503      34    4500    4506      34    4491    4500
      35    4485    4491       7    4485    4509       8    4479    4485      18
    4539    4542       1    4539    4545       2    4521    4527      24    4521
    4539       8    4515    4521      18    4596    4599       1    4596    4602
       2    4566    4572      13    4566    4584      13    4557    4566      15
    4551    4557       7    4551    4596       8    4545    4551      18    4662
    4665       1    4662    4668       2    4641    4650      30    4632    4641
      32    4623    4632      32    4614    4623      32    4608    4614      33
    4608    4662       8    4602    4608      18    4719    4722       1    4719
    4725       2    4689    4695      13    4689    4707      13    4680    4689
      15    4674    4680       7    4674    4719       8    4668    4674      18
    4761    4764       1    4761    4767       2    4737    4743      13    4737
    4755      58    4731    4737      23    4731    4761       8    4725    4731
      18    4806    4809       1    4806    4812       2    4797    4800      34
    4797    4803      34    4788    4797      35    4779    4788      25    4773
    4779       7    4773    4806       8    4767    4773      18    4857    4860
       1    4857    4863       2    4842    4845       1    4842    4848       2
    4833    4842      19    4824    4833      25    4818    4824       7    4818
    4857       8    4812    4818      18    4899    4902       1    4899    4905
       2    4893    4899       8    4884    4893      24    4875    4884      36
    4866    4875      36    4863    4866      37    4863    4893      18    4944
    4947       1    4944    4950       2    4935    4938      34    4935    4941
      34    4926    4935      35    4917    4926      25    4911    4917       7
    4911    4944       8    4905    4911      18    5001    5004       1    5001
    5007       2    4971    4977      13    4971    4989      13    4962    4971
      15    4956    4962       7    4956    5001       8    4950    4956      18
    5031    5034       1    5031    5037       2    5013    5019      24    5013
    5031       8    5007    5013      18    5073    5076       1    5073    5079
       2    5058    5061       1    5058    5064       2    5049    5058      19
    5043    5049       7    5043    5073       8    5037    5043      18    5139
    5142       1    5139    5145       2    5118    5127      30    5109    5118
      32    5100    5109      32    5091    5100      32    5085    5091      33
    5085    5139       8    5079    5085      18    5187    5190       1    5187
    5193       2    5157    5163      13    5157    5175      13    5151    5157
      23    5151    5187       8    5145    5151      18    5223    5226       1
    5223    5229       2    5214    5217      34    5214    5220      34    5205
    5214      35    5199    5205       7    5199    5223       8    5193    5199
      18    5274    5277       1    5274    5280       2    5259    5262      27
    5250    5259      28    5241    5250      25    5235    5241       7    5235
    5274       8    5229    5235      18    5322    5325       1    5322    5328
       2    5292    5298      13    5292    5310      13    5286    5292      23
    5286    5322       8    5280    5286      18    5394    5397       1    5394
    5400       2    5385    5391      39    5379    5385      40    5373    5379
      40    5367    5373      40    5364    5367      41    5364    5391      42
    5358    5364      44    5352    5358      46    5349    5352      47    5349
    5391      48    5340    5349      49    5334    5340      24    5334    5394
       8    5328    5334      18    5451    5454       1    5451    5457       2
    5430    5439      22    5412    5418      13    5412    5430      15    5406
    5412      23    5406    5451       8    5400    5406      18    5499    5502
       1    5499    5505       2    5469    5475      13    5469    5487      13
    5463    5469      23    5463    5499       8    5457    5463      18    5520
    5523       1    5520    5526       2    5511    5520       8    5505    5511
      18    5541    5544       1    5541    5547       2    5532    5541       8
    5526    5532      18    5574    5577       1    5574    5580       2    5559
    5568       5    5553    5559       7    5553    5574       8    5547    5553
      18    5607    5610       1    5607    5613       2    5592    5601       5
    5586    5592       7    5586    5607       8    5580    5586      18    5655
    5658       1    5655    5661       2    5625    5631      13    5625    5643
      13    5619    5625      23    5619    5655       8    5613    5619      18
    5718    5721       1    5718    5724       2    5706    5712      40    5697
    5700      55    5697    5706      56    5691    5697      56    5685    5691
      40    5682    5685      40    5682    5712      40    5673    5682      54
    5667    5673      24    5667    5718       8    5661    5667      18    5784
    5787       1    5784    5790       2    5763    5772      30    5754    5763
      32    5745    5754      32    5736    5745      32    5730    5736      33
    5730    5784       8    5724    5730      18    5829    5832       1    5829
    5835       2    5820    5823      34    5820    5826      34    5811    5820
      35    5802    5811      25    5796    5802       7    5796    5829       8
    5790    5796      18    5859    5862       1    5859    5865       2    5841
    5847      24    5841    5859       8    5835    5841      18    5910    5913
       1    5910    5916       2    5895    5898      27    5886    5895      28
    5877    5886      25    5871    5877       7    5871    5910       8    5865
    5871      18    5952    5955       1    5952    5958       2    5937    5940
       1    5937    5943       2    5928    5937      19    5922    5928       7
    5922    5952       8    5916    5922      18    6003    6006       1    6003
    6009       2    5991    5997      46    5985    5991      60    5982    5985
      61    5979    5982      62    5979    5997      63    5970    5979      64
    5964    5970      24    5964    6003       8    5958    5964      18    6045
    6048       1    6045    6051       2    6039    6045       8    6030    6039
      24    6021    6030      36    6012    6021      36    6009    6012      37
    6009    6039      18    6066    6069       1    6066    6072       2    6057
    6066       8    6051    6057      18    6117    6120       1    6117    6123
       2    6105    6111      46    6099    6105      60    6096    6099      61
    6093    6096      62    6093    6111      63    6084    6093      64    6078
    6084      24    6078    6117       8    6072    6078      18    6174    6177
       1    6174    6180       2    6144    6150      13    6144    6162      13
    6135    6144      15    6129    6135       7    6129    6174       8    6123
    6129      18    6240    6243       1    6240    6246       2    6219    6228
      30    6210    6219      32    6201    6210      32    6192    6201      32
    6186    6192      33    6186    6240       8    6180    6186      18    6297
    6300       1    6297    6303       2    6267    6273      13    6267    6285
      13    6258    6267      15    6252    6258       7    6252    6297       8
    6246    6252      18    6357    6360       1    6357    6363       2    6345
    6351      40    6339    6345      40    6333    6339      40    6327    6333
      40    6324    6327      40    6324    6351      40    6315    6324      54
    6309    6315      24    6309    6357       8    6303    6309      18    6405
    6408       1    6405    6411       2    6375    6381      13    6375    6393
      13    6369    6375      23    6369    6405       8    6363    6369      18
    6447    6450       1    6447    6453       2    6423    6429      13    6423
    6441      58    6417    6423      23    6417    6447       8    6411    6417
      18    6519    6522       1    6519    6525       2    6498    6501      51
    6498    6510      51    6492    6498      51    6483    6492      53    6474
    6483      32    6465    6474      32    6459    6465      33    6459    6519
       8    6453    6459      18    6576    6579       1    6576    6582       2
    6555    6564      22    6537    6543      13    6537    6555      15    6531
    6537      23    6531    6576       8    6525    6531      18    6627    6630
       1    6627    6633       2    6612    6615      27    6603    6612      28
    6594    6603      25    6588    6594       7    6588    6627       8    6582
    6588      18    6678    6681       1    6678    6684       2    6663    6666
       1    6663    6669       2    6654    6663      19    6645    6654      25
    6639    6645       7    6639    6678       8    6633    6639      18    6714
    6717       1    6714    6720       2    6705    6708      34    6705    6711
      34    6696    6705      35    6690    6696       7    6690    6714       8
    6684    6690      18    6774    6777       1    6774    6780       2    6762
    6768      40    6756    6762      40    6750    6756      40    6744    6750
      40    6741    6744      40    6741    6768      40    6732    6741      54
    6726    6732      24    6726    6774       8    6720    6726      18    6819
    6822       1    6819    6825       2    6810    6813      34    6810    6816
      34    6801    6810      35    6792    6801      25    6786    6792       7
    6786    6819       8    6780    6786      18    6852    6855       1    6852
    6858       2    6837    6846       5    6831    6837       7    6831    6852
       8    6825    6831      18    6888    6891       1    6888    6894       2
    6879    6882      34    6879    6885      34    6870    6879      35    6864
    6870       7    6864    6888       8    6858    6864      18    6930    6933
       1    6930    6936       2    6906    6912      13    6906    6924      58
    6900    6906      23    6900    6930       8    6894    6900      18    6990
    6993       1    6990    6996       2    6978    6984      40    6972    6978
      40    6966    6972      40    6960    6966      40    6957    6960      40
    6957    6984      40    6948    6957      54    6942    6948      24    6942
    6990       8    6936    6942      18    7050    7053       1    7050    7056
       2    7038    7044      40    7032    7038      40    7026    7032      40
    7020    7026      40    7017    7020      40    7017    7044      40    7008
    7017      54    7002    7008      24    7002    7050       8    6996    7002
      18    7092    7095       1    7092    7098       2    7086    7092       8
    7077    7086      24    7068    7077      36    7059    7068      36    7056
    7059      37    7056    7086      18    7137    7140       1    7137    7143
       2    7128    7131      34    7128    7134      34    7119    7128      35
    7110    7119      25    7104    7110       7    7104    7137       8    7098
    7104      18    7194    7197       1    7194    7200       2    7173    7182
      22    7155    7161      13    7155    7173      15    7149    7155      23
    7149    7194       8    7143    7149      18    7230    7233       1    7230
    7236       2    7221    7224      34    7221    7227      34    7212    7221
      35    7206    7212       7    7206    7230       8    7200    7206      18
    7287    7290       1    7287    7293       2    7257    7263      13    7257
    7275      13    7248    7257      15    7242    7248       7    7242    7287
       8    7236    7242      18    7332    7335       1    7332    7338       2
    7323    7326      34    7323    7329      34    7314    7323      35    7305
    7314      25    7299    7305       7    7299    7332       8    7293    7299
      18    7398    7401       1    7398    7404       2    7377    7386      30
    7368    7377      32    7359    7368      32    7350    7359      32    7344
    7350      33    7344    7398       8    7338    7344      18    7461    7464
       1    7461    7467       2    7449    7455      40    7440    7443      55
    7440    7449      56    7434    7440      56    7428    7434      40    7425
    7428      40    7425    7455      40    7416    7425      54    7410    7416
      24    7410    7461       8    7404    7410      18    7527    7530       1
    7527    7533       2    7506    7515      30    7497    7506      32    7488
    7497      32    7479    7488      32    7473    7479      33    7473    7527
       8    7467    7473      18    7584    7587       1    7584    7590       2
    7554    7560      13    7554    7572      13    7545    7554      15    7539
    7545       7    7539    7584       8    7533    7539      18    7641    7644
       1    7641    7647       2    7611    7617      13    7611    7629      13
    7602    7611      15    7596    7602       7    7596    7641       8    7590
    7596      18    7683    7686       1    7683    7689       2    7677    7683
       8    7668    7677      24    7659    7668      36    7650    7659      36
    7647    7650      37    7647    7677      18    7728    7731       1    7728
    7734       2    7719    7722      34    7719    7725      34    7710    7719
      35    7701    7710      25    7695    7701       7    7695    7728       8
    7689    7695      18    7791    7794       1    7791    7797       2    7779
    7785      40    7770    7773      55    7770    7779      56    7764    7770
      56    7758    7764      40    7755    7758      40    7755    7785      40
    7746    7755      54    7740    7746      24    7740    7791       8    7734
    7740      18    7833    7836       1    7833    7839       2    7827    7833
       8    7818    7827      24    7809    7818      36    7800    7809      36
    7797    7800      37    7797    7827      18    7854    7857       1    7854
    7860       2    7845    7854       8    7839    7845      18    7902    7905
       1    7902    7908       2    7872    7878      13    7872    7890      13
    7866    7872      23    7866    7902       8    7860    7866      18    7959
    7962       1    7959    7965       2    7929    7935      13    7929    7947
      13    7920    7929      15    7914    7920       7    7914    7959       8
    7908    7914      18    7992    7995       1    7992    7998       2    7977
    7986       5    7971    7977       7    7971    7992       8    7965    7971
      18    8028    8031       1    8028    8034       2    8019    8022      34
    8019    8025      34    8010    8019      35    8004    8010       7    8004
    8028       8    7998    8004      18    8076    8079       1    8076    8082
       2    8046    8052      13    8046    8064      13    8040    8046      23
    8040    8076       8    8034    8040      18    8127    8130       1    8127
    8133       2    8112    8115       1    8112    8118       2    8103    8112
      19    8094    8103      25    8088    8094       7    8088    8127       8
    8082    8088      18    8172    8175       1    8172    8178       2    8163
    8166      34    8163    8169      34    8154    8163      35    8145    8154
      25    8139    8145       7    8139    8172       8    8133    8139      18
    8217    8220       1    8217    8223       2    8208    8211      34    8208
    8214      34    8199    8208      35    8190    8199      25    8184    8190
       7    8184    8217       8    8178    8184      18    8283    8286       1
    8283    8289       2    8262    8271      30    8253    8262      32    8244
    8253      32    8235    8244      32    8229    8235      33    8229    8283
       8    8223    8229      18    8304    8307       1    8304    8310       2
    8295    8304       8    8289    8295      18    8361    8364       1    8361
    8367       2    8340    8349      22    8322    8328      13    8322    8340
      15    8316    8322      23    8316    8361       8    8310    8316      18
    8427    8430       1    8427    8433       2    8406    8415      30    8397
    8406      32    8388    8397      32    8379    8388      32    8373    8379
      33    8373    8427       8    8367    8373      18    8490    8493       1
    8490    8496       2    8478    8484      40    8469    8472      55    8469
    8478      56    8463    8469      56    8457    8463      40    8454    8457
      40    8454    8484      40    8445    8454      54    8439    8445      24
    8439    8490       8    8433    8439      18    8556    8559       1    8556
    8562       2    8535    8544      30    8526    8535      32    8517    8526
      32    8508    8517      32    8502    8508      33    8502    8556       8
    8496    8502      18    8616    8619       1    8616    8622       2    8604
    8610      40    8598    8604      40    8592    8598      40    8586    8592
      40    8583    8586      40    8583    8610      40    8574    8583      54
    8568    8574      24    8568    8616       8    8562    8568      18    8661
    8664       1    8661    8667       2    8652    8655      34    8652    8658
      34    8643    8652      35    8634    8643      25    8628    8634       7
    8628    8661       8    8622    8628      18    8709    8712       1    8709
    8715       2    8679    8685      13    8679    8697      13    8673    8679
      23    8673    8709       8    8667    8673      18    8772    8775       1
    8772    8778       2    8760    8766      40    8751    8754      55    8751
    8760      56    8745    8751      56    8739    8745      40    8736    8739
      40    8736    8766      40    8727    8736      54    8721    8727      24
    8721    8772       8    8715    8721      18    8817    8820       1    8817
    8823       2    8808    8811      34    8808    8814      34    8799    8808
      35    8790    8799      25    8784    8790       7    8784    8817       8
    8778    8784      18    8883    8886       1    8883    8889       2    8862
    8871      30    8853    8862      32    8844    8853      32    8835    8844
      32    8829    8835      33    8829    8883       8    8823    8829      18
    8925    8928       1    8925    8931       2    8910    8913       1    8910
    8916       2    8901    8910      19    8895    8901       7    8895    8925
       8    8889    8895      18    8961    8964      65    8961    8967      65
    8952    8955      34    8952    8958      34    8943    8952      35    8937
    8943       7    8937    8961       8    8931    8937      18
%FLAG ANGLES_INC_HYDROGEN                                                       
%FORMAT(10I8)                                                                   
      33      39      42       2      24      18      27       4      21      18
      24       5      21      18      27       4      18      27      30       7
      15      12      18       8      15      12      33       9      12      18
      21      10      12      18      24      10       9       0      12      14
       6       0       9      15       6       0      12      14       3       0
       6      15       3       0       9      15       3       0      12      14
       0      12      15      16      90      96      99       2      84      78
      87      19      81      78      84      19      81      78      87      19
      72      66      75      19      69      66      72      19      69      66
      75      19      63      60      66      21      63      60      78      21
      60      66      69      22      60      66      72      22      60      66
      75      22      60      78      81      22      60      78      84      22
      60      78      87      22      57      51      60      23      54      51
      57      24      54      51      60      23      51      60      63      25
      48      45      51      27      48      45      90      28      45      51
      54      29      45      51      57      29      42      39      45      31
      39      45      48      32     132     138     141       2     126     123
     129      35     117     123     126       2     117     123     129       2
     114     108     117      36     111     108     114      24     111     108
     117      36     105     102     108      27     105     102     132      28
     102     108     111      29     102     108     114      29      99      96
     102      31      96     102     105      32     165     171     174       2
     156     150     159      40     153     150     156       5     153     150
     159      40     150     159     162      41     147     144     150      27
     147     144     165      28     144     150     153      10     144     150
     156      10     141     138     144      31     138     144     147      32
     222     228     231       2     216     210     219      19     213     210
     216      19     213     210     219      19     207     201     210      43
     204     201     207      24     204     201     210      43     201     210
     213      44     201     210     216      44     201     210     219      44
     195     189     198      19     192     189     195      19     192     189
     198      19     186     183     189      21     186     183     201      25
     183     189     192      22     183     189     195      22     183     189
     198      22     183     201     204      23     183     201     207      23
     180     177     183      47     180     177     222      28     177     183
     186      48     174     171     177      31     171     177     180      32
     270     276     279       2     264     258     267      19     261     258
     264      19     261     258     267      19     252     246     255      19
     249     246     252      19     249     246     255      19     243     240
     246      21     243     240     258      21     240     246     249      22
     240     246     252      22     240     246     255      22     240     258
     261      22     240     258     264      22     240     258     267      22
     237     234     240      47     237     234     270      28     234     240
     243      48     231     228     234      31     228     234     237      32
     300     306     309       2     294     288     297      19     291     288
     294      19     291     288     297      19     285     282     288      53
     285     282     300      28     282     288     291      54     282     288
     294      54     282     288     297      54     279     276     282      31
     276     282     285      32     348     354     357       2     342     336
     345      19     339     336     342      19     339     336     345      19
     330     324     333      19     327     324     330      19     327     324
     333      19     321     318     324      21     321     318     336      21
     318     324     327      22     318     324     330      22     318     324
     333      22     318     336     339      22     318     336     342      22
     318     336     345      22     315     312     318      47     315     312
     348      28     312     318     321      48     309     306     312      31
     306     312     315      32     381     387     390       2     372     366
     375       4     369     366     372       5     369     366     375       4
     366     375     378       7     363     360     366      27     363     360
     381      28     360     366     369      10     360     366     372      10
     357     354     360      31     354     360     363      32     432     438
     441       2     426     423     429      35     417     423     426       2
     417     423     429       2     414     408     417      36     411     408
     414      24     411     408     417      36     405     399     408      56
     402     399     405      24     402     399     408      56     399     408
     411      56     399     408     414      56     396     393     399      27
     396     393     432      28     393     399     402      29     393     399
     405      29     390     387     393      31     387     393     396      32
     474     480     483       2     468     465     471      35     459     465
     468       2     459     465     471       2     456     450     459      36
     453     450     456      24     453     450     459      36     447     444
     450      27     447     444     474      28     444     450     453      29
     444     450     456      29     441     438     444      31     438     444
     447      32     525     531     534       2     519     513     522      59
     516     513     519      59     516     513     522      59     510     513
     516      60     510     513     519      60     510     513     522      60
     507     501     510      61     504     501     507       5     504     501
     510      61     498     492     501      56     495     492     498      24
     495     492     501      56     492     501     504      63     492     501
     507      63     489     486     492      27     489     486     525      28
     486     492     495      29     486     492     498      29     483     480
     486      31     480     486     489      32     546     552     555       2
     543     537     546      28     540     537     543      65     540     537
     546      28     534     531     537      31     531     537     540      32
     531     537     543      32     603     609     612       2     597     591
     600      19     594     591     597      19     594     591     600      19
     588     582     591      43     585     582     588      24     585     582
     591      43     582     591     594      44     582     591     597      44
     582     591     600      44     576     570     579      19     573     570
     576      19     573     570     579      19     567     564     570      21
     567     564     582      25     564     570     573      22     564     570
     576      22     564     570     579      22     564     582     585      23
     564     582     588      23     561     558     564      47     561     558
     603      28     558     564     567      48     555     552     558      31
     552     558     561      32     624     630     633       2     621     615
     624      28     618     615     621      65     618     615     624      28
     612     609     615      31     609     615     618      32     609     615
     621      32     690     696     699       2     684     678     687      15
     681     678     684      15     681     678     687      15     675     669
     678      66     672     669     675      67     672     669     678      66
     669     678     681      68     669     678     684      68     669     678
     687      68     666     660     669      69     663     660     666      70
     663     660     669      69     660     669     672      71     660     669
     675      71     657     651     660      69     654     651     657      70
     654     651     660      69     651     660     663      69     651     660
     666      69     648     642     651      69     645     642     648      70
     645     642     651      69     642     651     654      69     642     651
     657      69     639     636     642      75     639     636     690      28
     636     642     645      76     636     642     648      76     633     630
     636      31     630     636     639      32     732     738     741       2
     726     723     729      35     717     723     726       2     717     723
     729       2     714     708     717      36     711     708     714      24
     711     708     717      36     705     702     708      27     705     702
     732      28     702     708     711      29     702     708     714      29
     699     696     702      31     696     702     705      32     753     759
     762       2     750     744     753      28     747     744     750      65
     747     744     753      28     741     738     744      31     738     744
     747      32     738     744     750      32     789     795     798       2
     777     771     780      80     774     771     777      24     774     771
     780      80     768     765     771      27     768     765     789      28
     765     771     774      29     765     771     777      29     762     759
     765      31     759     765     768      32     840     834     843      19
     837     834     840      19     837     834     843      19     828     822
     831      19     825     822     828      19     825     822     831      19
     819     816     822      21     819     816     834      21     816     822
     825      22     816     822     828      22     816     822     831      22
     816     834     837      22     816     834     840      22     816     834
     843      22     813     807     816      23     810     807     813      24
     810     807     816      23     807     816     819      25     804     801
     807      27     804     801     846      28     801     807     810      29
     801     807     813      29     798     795     801      31     795     801
     804      32     888     894     897       2     885     882     888      28
     879     873     882      54     876     873     879      19     876     873
     882      54     873     882     885      53     870     864     873      84
     867     864     870      19     867     864     873      84     864     873
     876      84     864     873     879      84     861     855     864      86
     858     855     861      59     858     855     864      86     855     864
     867      84     855     864     870      84     852     855     858      89
     852     855     861      89     852     882     885      32     954     951
     957      91     948     945     951      92     945     951     954      92
     942     939     945      92     939     945     948      92     936     933
     939      92     933     939     942      92     930     933     936      96
     927     924     930      99     921     918     924     102     918     924
     927     104     915     918     921     106     912     906     915     110
     909     906     912      19     909     906     915     110     903     900
     906      53     903     900     960      28     900     906     909      54
     900     906     912      54     897     894     900      31     894     900
     903      32     999     996    1002      28     993     987     996      54
     990     987     993      19     990     987     996      54     987     996
     999      53     984     978     987      84     981     978     984      19
     981     978     987      84     978     987     990      84     978     987
     993      84     975     969     978      86     972     969     975      59
     972     969     978      86     969     978     981      84     969     978
     984      84     966     969     972      89     966     969     975      89
     966     996     999      32    1044    1050    1053       2    1041    1038
    1044      28    1035    1029    1038      54    1032    1029    1035      19
    1032    1029    1038      54    1029    1038    1041      53    1026    1020
    1029      84    1023    1020    1026      19    1023    1020    1029      84
    1020    1029    1032      84    1020    1029    1035      84    1017    1011
    1020      86    1014    1011    1017      59    1014    1011    1020      86
    1011    1020    1023      84    1011    1020    1026      84    1008    1011
    1014      89    1008    1011    1017      89    1008    1038    1041      32
    1101    1107    1110       2    1095    1089    1098      19    1092    1089
    1095      19    1092    1089    1098      19    1083    1077    1086      19
    1080    1077    1083      19    1080    1077    1086      19    1074    1071
    1077      21    1074    1071    1089      21    1071    1077    1080      22
    1071    1077    1083      22    1071    1077    1086      22    1071    1089
    1092      22    1071    1089    1095      22    1071    1089    1098      22
    1068    1062    1071      23    1065    1062    1068      24    1065    1062
    1071      23    1062    1071    1074      25    1059    1056    1062      27
    1059    1056    1101      28    1056    1062    1065      29    1056    1062
    1068      29    1053    1050    1056      31    1050    1056    1059      32
    1173    1179    1182       2    1167    1164    1170     114    1158    1155
    1161     114    1152    1155    1158     116    1152    1155    1161     116
    1152    1164    1167     116    1152    1164    1170     116    1149    1146
    1152     116    1143    1137    1146     117    1140    1137    1143     118
    1140    1137    1146     117    1137    1146    1149     119    1134    1128
    1137      69    1131    1128    1134      70    1131    1128    1137      69
    1128    1137    1140     121    1128    1137    1143     121    1125    1119
    1128      69    1122    1119    1125      70    1122    1119    1128      69
    1119    1128    1131      69    1119    1128    1134      69    1116    1113
    1119      75    1116    1113    1173      28    1113    1119    1122      76
    1113    1119    1125      76    1110    1107    1113      31    1107    1113
    1116      32    1215    1221    1224       2    1209    1206    1212      35
    1200    1206    1209       2    1200    1206    1212       2    1197    1191
    1200      36    1194    1191    1197      24    1194    1191    1200      36
    1188    1185    1191      27    1188    1185    1215      28    1185    1191
    1194      29    1185    1191    1197      29    1182    1179    1185      31
    1179    1185    1188      32    1260    1266    1269       2    1248    1242
    1251      80    1245    1242    1248      24    1245    1242    1251      80
    1239    1233    1242      56    1236    1233    1239      24    1236    1233
    1242      56    1233    1242    1245      56    1233    1242    1248      56
    1230    1227    1233      27    1230    1227    1260      28    1227    1233
    1236      29    1227    1233    1239      29    1224    1221    1227      31
    1221    1227    1230      32    1320    1326    1329       2    1311    1308
    1314      92    1308    1314    1317      92    1305    1302    1308      92
    1302    1308    1311      92    1299    1296    1302      92    1296    1302
    1305      92    1293    1290    1296      92    1290    1296    1299      92
    1287    1290    1293      92    1287    1314    1317      92    1284    1278
    1287     124    1281    1278    1284      19    1281    1278    1287     124
    1275    1272    1278      53    1275    1272    1320      28    1272    1278
    1281      54    1272    1278    1284      54    1269    1266    1272      31
    1266    1272    1275      32    1392    1398    1401       2    1386    1383
    1389     114    1377    1374    1380     114    1371    1374    1377     116
    1371    1374    1380     116    1371    1383    1386     116    1371    1383
    1389     116    1368    1365    1371     116    1362    1356    1365     117
    1359    1356    1362     118    1359    1356    1365     117    1356    1365
    1368     119    1353    1347    1356      69    1350    1347    1353      70
    1350    1347    1356      69    1347    1356    1359     121    1347    1356
    1362     121    1344    1338    1347      69    1341    1338    1344      70
    1341    1338    1347      69    1338    1347    1350      69    1338    1347
    1353      69    1335    1332    1338      75    1335    1332    1392      28
    1332    1338    1341      76    1332    1338    1344      76    1329    1326
    1332      31    1326    1332    1335      32    1455    1461    1464       2
    1446    1443    1449      92    1443    1449    1452      92    1434    1437
    1440     128    1434    1443    1446     129    1431    1428    1434     129
    1425    1422    1428      92    1422    1428    1431      92    1419    1422
    1425      92    1419    1449    1452      92    1416    1410    1419     124
    1413    1410    1416      19    1413    1410    1419     124    1407    1404
    1410      53    1407    1404    1455      28    1404    1410    1413      54
    1404    1410    1416      54    1401    1398    1404      31    1398    1404
    1407      32    1515    1521    1524       2    1506    1503    1509      92
    1503    1509    1512      92    1500    1497    1503      92    1497    1503
    1506      92    1494    1491    1497      92    1491    1497    1500      92
    1488    1485    1491      92    1485    1491    1494      92    1482    1485
    1488      92    1482    1509    1512      92    1479    1473    1482     124
    1476    1473    1479      19    1476    1473    1482     124    1470    1467
    1473      53    1470    1467    1515      28    1467    1473    1476      54
    1467    1473    1479      54    1464    1461    1467      31    1461    1467
    1470      32    1566    1572    1575       2    1560    1557    1563      35
    1551    1557    1560       2    1551    1557    1563       2    1548    1542
    1551      36    1545    1542    1548      24    1545    1542    1551      36
    1539    1533    1542      56    1536    1533    1539      24    1536    1533
    1542      56    1533    1542    1545      56    1533    1542    1548      56
    1530    1527    1533      27    1530    1527    1566      28    1527    1533
    1536      29    1527    1533    1539      29    1524    1521    1527      31
    1521    1527    1530      32    1638    1644    1647       2    1632    1629
    1635     114    1623    1620    1626     114    1617    1620    1623     116
    1617    1620    1626     116    1617    1629    1632     116    1617    1629
    1635     116    1614    1611    1617     116    1608    1602    1611     117
    1605    1602    1608     118    1605    1602    1611     117    1602    1611
    1614     119    1599    1593    1602      69    1596    1593    1599      70
    1596    1593    1602      69    1593    1602    1605     121    1593    1602
    1608     121    1590    1584    1593      69    1587    1584    1590      70
    1587    1584    1593      69    1584    1593    1596      69    1584    1593
    1599      69    1581    1578    1584      75    1581    1578    1638      28
    1578    1584    1587      76    1578    1584    1590      76    1575    1572
    1578      31    1572    1578    1581      32    1689    1695    1698       2
    1683    1677    1686      59    1680    1677    1683      59    1680    1677
    1686      59    1674    1677    1680      60    1674    1677    1683      60
    1674    1677    1686      60    1671    1665    1674      61    1668    1665
    1671       5    1668    1665    1674      61    1662    1656    1665      56
    1659    1656    1662      24    1659    1656    1665      56    1656    1665
    1668      63    1656    1665    1671      63    1653    1650    1656      27
    1653    1650    1689      28    1650    1656    1659      29    1650    1656
    1662      29    1647    1644    1650      31    1644    1650    1653      32
    1731    1737    1740       2    1719    1713    1722      19    1716    1713
    1719      19    1716    1713    1722      19    1710    1707    1713     133
    1710    1707    1725     134    1707    1713    1716      22    1707    1713
    1719      22    1707    1713    1722      22    1707    1725    1728     135
    1704    1701    1707      47    1704    1701    1731      28    1701    1707
    1710     136    1698    1695    1701      31    1695    1701    1704      32
    1773    1779    1782       2    1761    1755    1764      19    1758    1755
    1761      19    1758    1755    1764      19    1752    1749    1755     133
    1752    1749    1767     134    1749    1755    1758      22    1749    1755
    1761      22    1749    1755    1764      22    1749    1767    1770     135
    1746    1743    1749      47    1746    1743    1773      28    1743    1749
    1752     136    1740    1737    1743      31    1737    1743    1746      32
    1815    1821    1824       2    1803    1797    1806      19    1800    1797
    1803      19    1800    1797    1806      19    1794    1791    1797     133
    1794    1791    1809     134    1791    1797    1800      22    1791    1797
    1803      22    1791    1797    1806      22    1791    1809    1812     135
    1788    1785    1791      47    1788    1785    1815      28    1785    1791
    1794     136    1782    1779    1785      31    1779    1785    1788      32
    1848    1854    1857       2    1839    1833    1842       4    1836    1833
    1839       5    1836    1833    1842       4    1833    1842    1845       7
    1830    1827    1833      27    1830    1827    1848      28    1827    1833
    1836      10    1827    1833    1839      10    1824    1821    1827      31
    1821    1827    1830      32    1881    1887    1890       2    1872    1866
    1875       4    1869    1866    1872       5    1869    1866    1875       4
    1866    1875    1878       7    1863    1860    1866      27    1863    1860
    1881      28    1860    1866    1869      10    1860    1866    1872      10
    1857    1854    1860      31    1854    1860    1863      32    1929    1935
    1938       2    1923    1917    1926      19    1920    1917    1923      19
    1920    1917    1926      19    1911    1905    1914      19    1908    1905
    1911      19    1908    1905    1914      19    1902    1899    1905      21
    1902    1899    1917      21    1899    1905    1908      22    1899    1905
    1911      22    1899    1905    1914      22    1899    1917    1920      22
    1899    1917    1923      22    1899    1917    1926      22    1896    1893
    1899      47    1896    1893    1929      28    1893    1899    1902      48
    1890    1887    1893      31    1887    1893    1896      32    1974    1980
    1983       2    1962    1956    1965      80    1959    1956    1962      24
    1959    1956    1965      80    1953    1947    1956      56    1950    1947
    1953      24    1950    1947    1956      56    1947    1956    1959      56
    1947    1956    1962      56    1944    1941    1947      27    1944    1941
    1974      28    1941    1947    1950      29    1941    1947    1953      29
    1938    1935    1941      31    1935    1941    1944      32    1995    2001
    2004       2    1992    1986    1995      28    1989    1986    1992      65
    1989    1986    1995      28    1983    1980    1986      31    1980    1986
    1989      32    1980    1986    1992      32    2061    2067    2070       2
    2055    2049    2058      15    2052    2049    2055      15    2052    2049
    2058      15    2046    2040    2049      66    2043    2040    2046      67
    2043    2040    2049      66    2040    2049    2052      68    2040    2049
    2055      68    2040    2049    2058      68    2037    2031    2040      69
    2034    2031    2037      70    2034    2031    2040      69    2031    2040
    2043      71    2031    2040    2046      71    2028    2022    2031      69
    2025    2022    2028      70    2025    2022    2031      69    2022    2031
    2034      69    2022    2031    2037      69    2019    2013    2022      69
    2016    2013    2019      70    2016    2013    2022      69    2013    2022
    2025      69    2013    2022    2028      69    2010    2007    2013      75
    2010    2007    2061      28    2007    2013    2016      76    2007    2013
    2019      76    2004    2001    2007      31    2001    2007    2010      32
    2112    2118    2121       2    2106    2103    2109      35    2097    2103
    2106       2    2097    2103    2109       2    2094    2088    2097      36
    2091    2088    2094      24    2091    2088    2097      36    2085    2079
    2088      56    2082    2079    2085      24    2082    2079    2088      56
    2079    2088    2091      56    2079    2088    2094      56    2076    2073
    2079      27    2076    2073    2112      28    2073    2079    2082      29
    2073    2079    2085      29    2070    2067    2073      31    2067    2073
    2076      32    2154    2160    2163       2    2148    2145    2151      35
    2139    2145    2148       2    2139    2145    2151       2    2136    2130
    2139      36    2133    2130    2136      24    2133    2130    2139      36
    2127    2124    2130      27    2127    2124    2154      28    2124    2130
    2133      29    2124    2130    2136      29    2121    2118    2124      31
    2118    2124    2127      32    2211    2217    2220       2    2205    2199
    2208      19    2202    2199    2205      19    2202    2199    2208      19
    2193    2187    2196      19    2190    2187    2193      19    2190    2187
    2196      19    2184    2181    2187      21    2184    2181    2199      21
    2181    2187    2190      22    2181    2187    2193      22    2181    2187
    2196      22    2181    2199    2202      22    2181    2199    2205      22
    2181    2199    2208      22    2178    2172    2181      23    2175    2172
    2178      24    2175    2172    2181      23    2172    2181    2184      25
    2169    2166    2172      27    2169    2166    2211      28    2166    2172
    2175      29    2166    2172    2178      29    2163    2160    2166      31
    2160    2166    2169      32    2259    2265    2268       2    2253    2247
    2256      19    2250    2247    2253      19    2250    2247    2256      19
    2241    2235    2244      19    2238    2235    2241      19    2238    2235
    2244      19    2232    2229    2235      21    2232    2229    2247      21
    2229    2235    2238      22    2229    2235    2241      22    2229    2235
    2244      22    2229    2247    2250      22    2229    2247    2253      22
    2229    2247    2256      22    2226    2223    2229      47    2226    2223
    2259      28    2223    2229    2232      48    2220    2217    2223      31
    2217    2223    2226      32    2316    2322    2325       2    2310    2304
    2313      19    2307    2304    2310      19    2307    2304    2313      19
    2301    2295    2304      43    2298    2295    2301      24    2298    2295
    2304      43    2295    2304    2307      44    2295    2304    2310      44
    2295    2304    2313      44    2289    2283    2292      19    2286    2283
    2289      19    2286    2283    2292      19    2280    2277    2283      21
    2280    2277    2295      25    2277    2283    2286      22    2277    2283
    2289      22    2277    2283    2292      22    2277    2295    2298      23
    2277    2295    2301      23    2274    2271    2277      47    2274    2271
    2316      28    2271    2277    2280      48    2268    2265    2271      31
    2265    2271    2274      32    2367    2373    2376       2    2361    2355
    2364      59    2358    2355    2361      59    2358    2355    2364      59
    2352    2355    2358      60    2352    2355    2361      60    2352    2355
    2364      60    2349    2343    2352      61    2346    2343    2349       5
    2346    2343    2352      61    2340    2334    2343      56    2337    2334
    2340      24    2337    2334    2343      56    2334    2343    2346      63
    2334    2343    2349      63    2331    2328    2334      27    2331    2328
    2367      28    2328    2334    2337      29    2328    2334    2340      29
    2325    2322    2328      31    2322    2328    2331      32    2388    2394
    2397       2    2385    2379    2388      28    2382    2379    2385      65
    2382    2379    2388      28    2376    2373    2379      31    2373    2379
    2382      32    2373    2379    2385      32    2454    2460    2463       2
    2448    2442    2451      15    2445    2442    2448      15    2445    2442
    2451      15    2439    2433    2442      66    2436    2433    2439      67
    2436    2433    2442      66    2433    2442    2445      68    2433    2442
    2448      68    2433    2442    2451      68    2430    2424    2433      69
    2427    2424    2430      70    2427    2424    2433      69    2424    2433
    2436      71    2424    2433    2439      71    2421    2415    2424      69
    2418    2415    2421      70    2418    2415    2424      69    2415    2424
    2427      69    2415    2424    2430      69    2412    2406    2415      69
    2409    2406    2412      70    2409    2406    2415      69    2406    2415
    2418      69    2406    2415    2421      69    2403    2400    2406      75
    2403    2400    2454      28    2400    2406    2409      76    2400    2406
    2412      76    2397    2394    2400      31    2394    2400    2403      32
    2520    2526    2529       2    2514    2508    2517      15    2511    2508
    2514      15    2511    2508    2517      15    2505    2499    2508      66
    2502    2499    2505      67    2502    2499    2508      66    2499    2508
    2511      68    2499    2508    2514      68    2499    2508    2517      68
    2496    2490    2499      69    2493    2490    2496      70    2493    2490
    2499      69    2490    2499    2502      71    2490    2499    2505      71
    2487    2481    2490      69    2484    2481    2487      70    2484    2481
    2490      69    2481    2490    2493      69    2481    2490    2496      69
    2478    2472    2481      69    2475    2472    2478      70    2475    2472
    2481      69    2472    2481    2484      69    2472    2481    2487      69
    2469    2466    2472      75    2469    2466    2520      28    2466    2472
    2475      76    2466    2472    2478      76    2463    2460    2466      31
    2460    2466    2469      32    2562    2568    2571       2    2550    2544
    2553      19    2547    2544    2550      19    2547    2544    2553      19
    2541    2538    2544     133    2541    2538    2556     134    2538    2544
    2547      22    2538    2544    2550      22    2538    2544    2553      22
    2538    2556    2559     135    2535    2532    2538      47    2535    2532
    2562      28    2532    2538    2541     136    2529    2526    2532      31
    2526    2532    2535      32    2634    2640    2643       2    2628    2625
    2631      91    2622    2619    2625      92    2619    2625    2628      92
    2616    2613    2619      92    2613    2619    2622      92    2610    2607
    2613      92    2607    2613    2616      92    2604    2607    2610      96
    2601    2598    2604      99    2595    2592    2598     102    2592    2598
    2601     104    2589    2592    2595     106    2586    2580    2589     110
    2583    2580    2586      19    2583    2580    2589     110    2577    2574
    2580      53    2577    2574    2634      28    2574    2580    2583      54
    2574    2580    2586      54    2571    2568    2574      31    2568    2574
    2577      32    2694    2700    2703       2    2685    2682    2688      92
    2682    2688    2691      92    2679    2676    2682      92    2676    2682
    2685      92    2673    2670    2676      92    2670    2676    2679      92
    2667    2664    2670      92    2664    2670    2673      92    2661    2664
    2667      92    2661    2688    2691      92    2658    2652    2661     124
    2655    2652    2658      19    2655    2652    2661     124    2649    2646
    2652      53    2649    2646    2694      28    2646    2652    2655      54
    2646    2652    2658      54    2643    2640    2646      31    2640    2646
    2649      32    2727    2733    2736       2    2718    2712    2721       4
    2715    2712    2718       5    2715    2712    2721       4    2712    2721
    2724       7    2709    2706    2712      27    2709    2706    2727      28
    2706    2712    2715      10    2706    2712    2718      10    2703    2700
    2706      31    2700    2706    2709      32    2778    2772    2781      19
    2775    2772    2778      19    2775    2772    2781      19    2769    2763
    2772      43    2766    2763    2769      24    2766    2763    2772      43
    2763    2772    2775      44    2763    2772    2778      44    2763    2772
    2781      44    2757    2751    2760      19    2754    2751    2757      19
    2754    2751    2760      19    2748    2745    2751      21    2748    2745
    2763      25    2745    2751    2754      22    2745    2751    2757      22
    2745    2751    2760      22    2745    2763    2766      23    2745    2763
    2769      23    2742    2739    2745      47    2742    2739    2784      28
    2739    2745    2748      48    2736    2733    2739      31    2733    2739
    2742      32    2826    2832    2835       2    2823    2820    2826      28
    2817    2811    2820      54    2814    2811    2817      19    2814    2811
    2820      54    2811    2820    2823      53    2808    2802    2811      84
    2805    2802    2808      19    2805    2802    2811      84    2802    2811
    2814      84    2802    2811    2817      84    2799    2793    2802      86
    2796    2793    2799      59    2796    2793    2802      86    2793    2802
    2805      84    2793    2802    2808      84    2790    2793    2796      89
    2790    2793    2799      89    2790    2820    2823      32    2871    2877
    2880       2    2859    2853    2862      80    2856    2853    2859      24
    2856    2853    2862      80    2850    2844    2853      56    2847    2844
    2850      24    2847    2844    2853      56    2844    2853    2856      56
    2844    2853    2859      56    2841    2838    2844      27    2841    2838
    2871      28    2838    2844    2847      29    2838    2844    2850      29
    2835    2832    2838      31    2832    2838    2841      32    2937    2943
    2946       2    2931    2925    2934      15    2928    2925    2931      15
    2928    2925    2934      15    2922    2916    2925      66    2919    2916
    2922      67    2919    2916    2925      66    2916    2925    2928      68
    2916    2925    2931      68    2916    2925    2934      68    2913    2907
    2916      69    2910    2907    2913      70    2910    2907    2916      69
    2907    2916    2919      71    2907    2916    2922      71    2904    2898
    2907      69    2901    2898    2904      70    2901    2898    2907      69
    2898    2907    2910      69    2898    2907    2913      69    2895    2889
    2898      69    2892    2889    2895      70    2892    2889    2898      69
    2889    2898    2901      69    2889    2898    2904      69    2886    2883
    2889      75    2886    2883    2937      28    2883    2889    2892      76
    2883    2889    2895      76    2880    2877    2883      31    2877    2883
    2886      32    2979    2985    2988       2    2973    2970    2976      35
    2964    2970    2973       2    2964    2970    2976       2    2961    2955
    2964      36    2958    2955    2961      24    2958    2955    2964      36
    2952    2949    2955      27    2952    2949    2979      28    2949    2955
    2958      29    2949    2955    2961      29    2946    2943    2949      31
    2943    2949    2952      32    3045    3042    3048     114    3036    3033
    3039     114    3030    3033    3036     116    3030    3033    3039     116
    3030    3042    3045     116    3030    3042    3048     116    3027    3024
    3030     116    3021    3015    3024     117    3018    3015    3021     118
    3018    3015    3024     117    3015    3024    3027     119    3012    3006
    3015      69    3009    3006    3012      70    3009    3006    3015      69
    3006    3015    3018     121    3006    3015    3021     121    3003    2997
    3006      69    3000    2997    3003      70    3000    2997    3006      69
    2997    3006    3009      69    2997    3006    3012      69    2994    2991
    2997      75    2994    2991    3051      28    2991    2997    3000      76
    2991    2997    3003      76    2988    2985    2991      31    2985    2991
    2994      32    3093    3099    3102       2    3090    3087    3093      28
    3084    3078    3087      54    3081    3078    3084      19    3081    3078
    3087      54    3078    3087    3090      53    3075    3069    3078      84
    3072    3069    3075      19    3072    3069    3078      84    3069    3078
    3081      84    3069    3078    3084      84    3066    3060    3069      86
    3063    3060    3066      59    3063    3060    3069      86    3060    3069
    3072      84    3060    3069    3075      84    3057    3060    3063      89
    3057    3060    3066      89    3057    3087    3090      32    3150    3156
    3159       2    3144    3138    3147      19    3141    3138    3144      19
    3141    3138    3147      19    3132    3126    3135      19    3129    3126
    3132      19    3129    3126    3135      19    3123    3120    3126      21
    3123    3120    3138      21    3120    3126    3129      22    3120    3126
    3132      22    3120    3126    3135      22    3120    3138    3141      22
    3120    3138    3144      22    3120    3138    3147      22    3117    3111
    3120      23    3114    3111    3117      24    3114    3111    3120      23
    3111    3120    3123      25    3108    3105    3111      27    3108    3105
    3150      28    3105    3111    3114      29    3105    3111    3117      29
    3102    3099    3105      31    3099    3105    3108      32    3216    3222
    3225       2    3210    3204    3213      15    3207    3204    3210      15
    3207    3204    3213      15    3201    3195    3204      66    3198    3195
    3201      67    3198    3195    3204      66    3195    3204    3207      68
    3195    3204    3210      68    3195    3204    3213      68    3192    3186
    3195      69    3189    3186    3192      70    3189    3186    3195      69
    3186    3195    3198      71    3186    3195    3201      71    3183    3177
    3186      69    3180    3177    3183      70    3180    3177    3186      69
    3177    3186    3189      69    3177    3186    3192      69    3174    3168
    3177      69    3171    3168    3174      70    3171    3168    3177      69
    3168    3177    3180      69    3168    3177    3183      69    3165    3162
    3168      75    3165    3162    3216      28    3162    3168    3171      76
    3162    3168    3174      76    3159    3156    3162      31    3156    3162
    3165      32    3237    3243    3246       2    3234    3228    3237      28
    3231    3228    3234      65    3231    3228    3237      28    3225    3222
    3228      31    3222    3228    3231      32    3222    3228    3234      32
    3309    3315    3318       2    3303    3300    3306     114    3294    3291
    3297     114    3288    3291    3294     116    3288    3291    3297     116
    3288    3300    3303     116    3288    3300    3306     116    3285    3282
    3288     116    3279    3273    3282     117    3276    3273    3279     118
    3276    3273    3282     117    3273    3282    3285     119    3270    3264
    3273      69    3267    3264    3270      70    3267    3264    3273      69
    3264    3273    3276     121    3264    3273    3279     121    3261    3255
    3264      69    3258    3255    3261      70    3258    3255    3264      69
    3255    3264    3267      69    3255    3264    3270      69    3252    3249
    3255      75    3252    3249    3309      28    3249    3255    3258      76
    3249    3255    3261      76    3246    3243    3249      31    3243    3249
    3252      32    3366    3372    3375       2    3360    3354    3363      19
    3357    3354    3360      19    3357    3354    3363      19    3351    3345
    3354      43    3348    3345    3351      24    3348    3345    3354      43
    3345    3354    3357      44    3345    3354    3360      44    3345    3354
    3363      44    3339    3333    3342      19    3336    3333    3339      19
    3336    3333    3342      19    3330    3327    3333      21    3330    3327
    3345      25    3327    3333    3336      22    3327    3333    3339      22
    3327    3333    3342      22    3327    3345    3348      23    3327    3345
    3351      23    3324    3321    3327      47    3324    3321    3366      28
    3321    3327    3330      48    3318    3315    3321      31    3315    3321
    3324      32    3408    3414    3417       2    3402    3399    3405      35
    3393    3399    3402       2    3393    3399    3405       2    3390    3384
    3393      36    3387    3384    3390      24    3387    3384    3393      36
    3381    3378    3384      27    3381    3378    3408      28    3378    3384
    3387      29    3378    3384    3390      29    3375    3372    3378      31
    3372    3378    3381      32    3465    3471    3474       2    3459    3453
    3462      19    3456    3453    3459      19    3456    3453    3462      19
    3447    3441    3450      19    3444    3441    3447      19    3444    3441
    3450      19    3438    3435    3441      21    3438    3435    3453      21
    3435    3441    3444      22    3435    3441    3447      22    3435    3441
    3450      22    3435    3453    3456      22    3435    3453    3459      22
    3435    3453    3462      22    3432    3426    3435      23    3429    3426
    3432      24    3429    3426    3435      23    3426    3435    3438      25
    3423    3420    3426      27    3423    3420    3465      28    3420    3426
    3429      29    3420    3426    3432      29    3417    3414    3420      31
    3414    3420    3423      32    3513    3519    3522       2    3507    3501
    3510      19    3504    3501    3507      19    3504    3501    3510      19
    3495    3489    3498      19    3492    3489    3495      19    3492    3489
    3498      19    3486    3483    3489      21    3486    3483    3501      21
    3483    3489    3492      22    3483    3489    3495      22    3483    3489
    3498      22    3483    3501    3504      22    3483    3501    3507      22
    3483    3501    3510      22    3480    3477    3483      47    3480    3477
    3513      28    3477    3483    3486      48    3474    3471    3477      31
    3471    3477    3480      32    3570    3576    3579       2    3564    3558
    3567      19    3561    3558    3564      19    3561    3558    3567      19
    3552    3546    3555      19    3549    3546    3552      19    3549    3546
    3555      19    3543    3540    3546      21    3543    3540    3558      21
    3540    3546    3549      22    3540    3546    3552      22    3540    3546
    3555      22    3540    3558    3561      22    3540    3558    3564      22
    3540    3558    3567      22    3537    3531    3540      23    3534    3531
    3537      24    3534    3531    3540      23    3531    3540    3543      25
    3528    3525    3531      27    3528    3525    3570      28    3525    3531
    3534      29    3525    3531    3537      29    3522    3519    3525      31
    3519    3525    3528      32    3603    3609    3612       2    3594    3588
    3597       4    3591    3588    3594       5    3591    3588    3597       4
    3588    3597    3600       7    3585    3582    3588      27    3585    3582
    3603      28    3582    3588    3591      10    3582    3588    3594      10
    3579    3576    3582      31    3576    3582    3585      32    3675    3681
    3684       2    3669    3666    3672     114    3660    3657    3663     114
    3654    3657    3660     116    3654    3657    3663     116    3654    3666
    3669     116    3654    3666    3672     116    3651    3648    3654     116
    3645    3639    3648     117    3642    3639    3645     118    3642    3639
    3648     117    3639    3648    3651     119    3636    3630    3639      69
    3633    3630    3636      70    3633    3630    3639      69    3630    3639
    3642     121    3630    3639    3645     121    3627    3621    3630      69
    3624    3621    3627      70    3624    3621    3630      69    3621    3630
    3633      69    3621    3630    3636      69    3618    3615    3621      75
    3618    3615    3675      28    3615    3621    3624      76    3615    3621
    3627      76    3612    3609    3615      31    3609    3615    3618      32
    3720    3726    3729       2    3708    3702    3711      80    3705    3702
    3708      24    3705    3702    3711      80    3699    3693    3702      56
    3696    3693    3699      24    3696    3693    3702      56    3693    3702
    3705      56    3693    3702    3708      56    3690    3687    3693      27
    3690    3687    3720      28    3687    3693    3696      29    3687    3693
    3699      29    3684    3681    3687      31    3681    3687    3690      32
    3777    3783    3786       2    3771    3765    3774      19    3768    3765
    3771      19    3768    3765    3774      19    3759    3753    3762      19
    3756    3753    3759      19    3756    3753    3762      19    3750    3747
    3753      21    3750    3747    3765      21    3747    3753    3756      22
    3747    3753    3759      22    3747    3753    3762      22    3747    3765
    3768      22    3747    3765    3771      22    3747    3765    3774      22
    3744    3738    3747      23    3741    3738    3744      24    3741    3738
    3747      23    3738    3747    3750      25    3735    3732    3738      27
    3735    3732    3777      28    3732    3738    3741      29    3732    3738
    3744      29    3729    3726    3732      31    3726    3732    3735      32
    3843    3849    3852       2    3837    3831    3840      15    3834    3831
    3837      15    3834    3831    3840      15    3828    3822    3831      66
    3825    3822    3828      67    3825    3822    3831      66    3822    3831
    3834      68    3822    3831    3837      68    3822    3831    3840      68
    3819    3813    3822      69    3816    3813    3819      70    3816    3813
    3822      69    3813    3822    3825      71    3813    3822    3828      71
    3810    3804    3813      69    3807    3804    3810      70    3807    3804
    3813      69    3804    3813    3816      69    3804    3813    3819      69
    3801    3795    3804      69    3798    3795    3801      70    3798    3795
    3804      69    3795    3804    3807      69    3795    3804    3810      69
    3792    3789    3795      75    3792    3789    3843      28    3789    3795
    3798      76    3789    3795    3801      76    3786    3783    3789      31
    3783    3789    3792      32    3876    3870    3879      80    3873    3870
    3876      24    3873    3870    3879      80    3867    3861    3870      56
    3864    3861    3867      24    3864    3861    3870      56    3861    3870
    3873      56    3861    3870    3876      56    3858    3855    3861      27
    3858    3855    3888      28    3855    3861    3864      29    3855    3861
    3867      29    3852    3849    3855      31    3849    3855    3858      32
    3927    3924    3930      28    3921    3915    3924      54    3918    3915
    3921      19    3918    3915    3924      54    3915    3924    3927      53
    3912    3906    3915      84    3909    3906    3912      19    3909    3906
    3915      84    3906    3915    3918      84    3906    3915    3921      84
    3903    3897    3906      86    3900    3897    3903      59    3900    3897
    3906      86    3897    3906    3909      84    3897    3906    3912      84
    3894    3897    3900      89    3894    3897    3903      89    3894    3924
    3927      32    3972    3978    3981       2    3969    3966    3972      28
    3963    3957    3966      54    3960    3957    3963      19    3960    3957
    3966      54    3957    3966    3969      53    3954    3948    3957      84
    3951    3948    3954      19    3951    3948    3957      84    3948    3957
    3960      84    3948    3957    3963      84    3945    3939    3948      86
    3942    3939    3945      59    3942    3939    3948      86    3939    3948
    3951      84    3939    3948    3954      84    3936    3939    3942      89
    3936    3939    3945      89    3936    3966    3969      32    4023    4029
    4032       2    4017    4014    4020      35    4008    4014    4017       2
    4008    4014    4020       2    4005    3999    4008      36    4002    3999
    4005      24    4002    3999    4008      36    3996    3990    3999      56
    3993    3990    3996      24    3993    3990    3999      56    3990    3999
    4002      56    3990    3999    4005      56    3987    3984    3990      27
    3987    3984    4023      28    3984    3990    3993      29    3984    3990
    3996      29    3981    3978    3984      31    3978    3984    3987      32
    4044    4050    4053       2    4041    4035    4044      28    4038    4035
    4041      65    4038    4035    4044      28    4032    4029    4035      31
    4029    4035    4038      32    4029    4035    4041      32    4074    4080
    4083       2    4068    4062    4071      19    4065    4062    4068      19
    4065    4062    4071      19    4059    4056    4062      53    4059    4056
    4074      28    4056    4062    4065      54    4056    4062    4068      54
    4056    4062    4071      54    4053    4050    4056      31    4050    4056
    4059      32    4125    4131    4134       2    4116    4113    4119     104
    4113    4119    4122     102    4110    4107    4113     138    4107    4113
    4116     139    4104    4107    4110     142    4101    4119    4122     146
    4098    4092    4101     147    4095    4092    4098      19    4095    4092
    4101     147    4089    4086    4092      53    4089    4086    4125      28
    4086    4092    4095      54    4086    4092    4098      54    4083    4080
    4086      31    4080    4086    4089      32    4185    4191    4194       2
    4176    4173    4179      92    4173    4179    4182      92    4170    4167
    4173      92    4167    4173    4176      92    4164    4161    4167      92
    4161    4167    4170      92    4158    4155    4161      92    4155    4161
    4164      92    4152    4155    4158      92    4152    4179    4182      92
    4149    4143    4152     124    4146    4143    4149      19    4146    4143
    4152     124    4140    4137    4143      53    4140    4137    4185      28
    4137    4143    4146      54    4137    4143    4149      54    4134    4131
    4137      31    4131    4137    4140      32    4242    4248    4251       2
    4236    4230    4239      19    4233    4230    4236      19    4233    4230
    4239      19    4224    4218    4227      19    4221    4218    4224      19
    4221    4218    4227      19    4215    4212    4218      21    4215    4212
    4230      21    4212    4218    4221      22    4212    4218    4224      22
    4212    4218    4227      22    4212    4230    4233      22    4212    4230
    4236      22    4212    4230    4239      22    4209    4203    4212      23
    4206    4203    4209      24    4206    4203    4212      23    4203    4212
    4215      25    4200    4197    4203      27    4200    4197    4242      28
    4197    4203    4206      29    4197    4203    4209      29    4194    4191
    4197      31    4191    4197    4200      32    4275    4281    4284       2
    4266    4260    4269       4    4263    4260    4266       5    4263    4260
    4269       4    4260    4269    4272       7    4257    4254    4260      27
    4257    4254    4275      28    4254    4260    4263      10    4254    4260
    4266      10    4251    4248    4254      31    4248    4254    4257      32
    4347    4353    4356       2    4341    4338    4344     114    4332    4329
    4335     114    4326    4329    4332     116    4326    4329    4335     116
    4326    4338    4341     116    4326    4338    4344     116    4323    4320
    4326     116    4317    4311    4320     117    4314    4311    4317     118
    4314    4311    4320     117    4311    4320    4323     119    4308    4302
    4311      69    4305    4302    4308      70    4305    4302    4311      69
    4302    4311    4314     121    4302    4311    4317     121    4299    4293
    4302      69    4296    4293    4299      70    4296    4293    4302      69
    4293    4302    4305      69    4293    4302    4308      69    4290    4287
    4293      75    4290    4287    4347      28    4287    4293    4296      76
    4287    4293    4299      76    4284    4281    4287      31    4281    4287
    4290      32    4380    4386    4389       2    4371    4365    4374       4
    4368    4365    4371       5    4368    4365    4374       4    4365    4374
    4377       7    4362    4359    4365      27    4362    4359    4380      28
    4359    4365    4368      10    4359    4365    4371      10    4356    4353
    4359      31    4353    4359    4362      32    4437    4443    4446       2
    4431    4425    4434      19    4428    4425    4431      19    4428    4425
    4434      19    4419    4413    4422      19    4416    4413    4419      19
    4416    4413    4422      19    4410    4407    4413      21    4410    4407
    4425      21    4407    4413    4416      22    4407    4413    4419      22
    4407    4413    4422      22    4407    4425    4428      22    4407    4425
    4431      22    4407    4425    4434      22    4404    4398    4407      23
    4401    4398    4404      24    4401    4398    4407      23    4398    4407
    4410      25    4395    4392    4398      27    4395    4392    4437      28
    4392    4398    4401      29    4392    4398    4404      29    4389    4386
    4392      31    4386    4392    4395      32    4473    4479    4482       2
    4461    4455    4464      80    4458    4455    4461      24    4458    4455
    4464      80    4452    4449    4455      27    4452    4449    4473      28
    4449    4455    4458      29    4449    4455    4461      29    4446    4443
    4449      31    4443    4449    4452      32    4509    4515    4518       2
    4497    4491    4500      80    4494    4491    4497      24    4494    4491
    4500      80    4488    4485    4491      27    4488    4485    4509      28
    4485    4491    4494      29    4485    4491    4497      29    4482    4479
    4485      31    4479    4485    4488      32    4539    4545    4548       2
    4533    4527    4536      19    4530    4527    4533      19    4530    4527
    4536      19    4524    4521    4527      53    4524    4521    4539      28
    4521    4527    4530      54    4521    4527    4533      54    4521    4527
    4536      54    4518    4515    4521      31    4515    4521    4524      32
    4596    4602    4605       2    4590    4584    4593      19    4587    4584
    4590      19    4587    4584    4593      19    4578    4572    4581      19
    4575    4572    4578      19    4575    4572    4581      19    4569    4566
    4572      21    4569    4566    4584      21    4566    4572    4575      22
    4566    4572    4578      22    4566    4572    4581      22    4566    4584
    4587      22    4566    4584    4590      22    4566    4584    4593      22
    4563    4557    4566      23    4560    4557    4563      24    4560    4557
    4566      23    4557    4566    4569      25    4554    4551    4557      27
    4554    4551    4596      28    4551    4557    4560      29    4551    4557
    4563      29    4548    4545    4551      31    4545    4551    4554      32
    4662    4668    4671       2    4656    4650    4659      15    4653    4650
    4656      15    4653    4650    4659      15    4647    4641    4650      66
    4644    4641    4647      67    4644    4641    4650      66    4641    4650
    4653      68    4641    4650    4656      68    4641    4650    4659      68
    4638    4632    4641      69    4635    4632    4638      70    4635    4632
    4641      69    4632    4641    4644      71    4632    4641    4647      71
    4629    4623    4632      69    4626    4623    4629      70    4626    4623
    4632      69    4623    4632    4635      69    4623    4632    4638      69
    4620    4614    4623      69    4617    4614    4620      70    4617    4614
    4623      69    4614    4623    4626      69    4614    4623    4629      69
    4611    4608    4614      75    4611    4608    4662      28    4608    4614
    4617      76    4608    4614    4620      76    4605    4602    4608      31
    4602    4608    4611      32    4719    4725    4728       2    4713    4707
    4716      19    4710    4707    4713      19    4710    4707    4716      19
    4701    4695    4704      19    4698    4695    4701      19    4698    4695
    4704      19    4692    4689    4695      21    4692    4689    4707      21
    4689    4695    4698      22    4689    4695    4701      22    4689    4695
    4704      22    4689    4707    4710      22    4689    4707    4713      22
    4689    4707    4716      22    4686    4680    4689      23    4683    4680
    4686      24    4683    4680    4689      23    4680    4689    4692      25
    4677    4674    4680      27    4677    4674    4719      28    4674    4680
    4683      29    4674    4680    4686      29    4671    4668    4674      31
    4668    4674    4677      32    4761    4767    4770       2    4749    4743
    4752      19    4746    4743    4749      19    4746    4743    4752      19
    4740    4737    4743     133    4740    4737    4755     134    4737    4743
    4746      22    4737    4743    4749      22    4737    4743    4752      22
    4737    4755    4758     135    4734    4731    4737      47    4734    4731
    4761      28    4731    4737    4740     136    4728    4725    4731      31
    4725    4731    4734      32    4806    4812    4815       2    4794    4788
    4797      80    4791    4788    4794      24    4791    4788    4797      80
    4785    4779    4788      56    4782    4779    4785      24    4782    4779
    4788      56    4779    4788    4791      56    4779    4788    4794      56
    4776    4773    4779      27    4776    4773    4806      28    4773    4779
    4782      29    4773    4779    4785      29    4770    4767    4773      31
    4767    4773    4776      32    4851    4848    4854      35    4842    4848
    4851       2    4842    4848    4854       2    4839    4833    4842      36
    4836    4833    4839      24    4836    4833    4842      36    4830    4824
    4833      56    4827    4824    4830      24    4827    4824    4833      56
    4824    4833    4836      56    4824    4833    4839      56    4821    4818
    4824      27    4821    4818    4857      28    4818    4824    4827      29
    4818    4824    4830      29    4815    4812    4818      31    4812    4818
    4821      32    4899    4905    4908       2    4896    4893    4899      28
    4890    4884    4893      54    4887    4884    4890      19    4887    4884
    4893      54    4884    4893    4896      53    4881    4875    4884      84
    4878    4875    4881      19    4878    4875    4884      84    4875    4884
    4887      84    4875    4884    4890      84    4872    4866    4875      86
    4869    4866    4872      59    4869    4866    4875      86    4866    4875
    4878      84    4866    4875    4881      84    4863    4866    4869      89
    4863    4866    4872      89    4863    4893    4896      32    4944    4950
    4953       2    4932    4926    4935      80    4929    4926    4932      24
    4929    4926    4935      80    4923    4917    4926      56    4920    4917
    4923      24    4920    4917    4926      56    4917    4926    4929      56
    4917    4926    4932      56    4914    4911    4917      27    4914    4911
    4944      28    4911    4917    4920      29    4911    4917    4923      29
    4908    4905    4911      31    4905    4911    4914      32    5001    5007
    5010       2    4995    4989    4998      19    4992    4989    4995      19
    4992    4989    4998      19    4983    4977    4986      19    4980    4977
    4983      19    4980    4977    4986      19    4974    4971    4977      21
    4974    4971    4989      21    4971    4977    4980      22    4971    4977
    4983      22    4971    4977    4986      22    4971    4989    4992      22
    4971    4989    4995      22    4971    4989    4998      22    4968    4962
    4971      23    4965    4962    4968      24    4965    4962    4971      23
    4962    4971    4974      25    4959    4956    4962      27    4959    4956
    5001      28    4956    4962    4965      29    4956    4962    4968      29
    4953    4950    4956      31    4950    4956    4959      32    5031    5037
    5040       2    5025    5019    5028      19    5022    5019    5025      19
    5022    5019    5028      19    5016    5013    5019      53    5016    5013
    5031      28    5013    5019    5022      54    5013    5019    5025      54
    5013    5019    5028      54    5010    5007    5013      31    5007    5013
    5016      32    5073    5079    5082       2    5067    5064    5070      35
    5058    5064    5067       2    5058    5064    5070       2    5055    5049
    5058      36    5052    5049    5055      24    5052    5049    5058      36
    5046    5043    5049      27    5046    5043    5073      28    5043    5049
    5052      29    5043    5049    5055      29    5040    5037    5043      31
    5037    5043    5046      32    5139    5145    5148       2    5133    5127
    5136      15    5130    5127    5133      15    5130    5127    5136      15
    5124    5118    5127      66    5121    5118    5124      67    5121    5118
    5127      66    5118    5127    5130      68    5118    5127    5133      68
    5118    5127    5136      68    5115    5109    5118      69    5112    5109
    5115      70    5112    5109    5118      69    5109    5118    5121      71
    5109    5118    5124      71    5106    5100    5109      69    5103    5100
    5106      70    5103    5100    5109      69    5100    5109    5112      69
    5100    5109    5115      69    5097    5091    5100      69    5094    5091
    5097      70    5094    5091    5100      69    5091    5100    5103      69
    5091    5100    5106      69    5088    5085    5091      75    5088    5085
    5139      28    5085    5091    5094      76    5085    5091    5097      76
    5082    5079    5085      31    5079    5085    5088      32    5187    5193
    5196       2    5181    5175    5184      19    5178    5175    5181      19
    5178    5175    5184      19    5169    5163    5172      19    5166    5163
    5169      19    5166    5163    5172      19    5160    5157    5163      21
    5160    5157    5175      21    5157    5163    5166      22    5157    5163
    5169      22    5157    5163    5172      22    5157    5175    5178      22
    5157    5175    5181      22    5157    5175    5184      22    5154    5151
    5157      47    5154    5151    5187      28    5151    5157    5160      48
    5148    5145    5151      31    5145    5151    5154      32    5223    5229
    5232       2    5211    5205    5214      80    5208    5205    5211      24
    5208    5205    5214      80    5202    5199    5205      27    5202    5199
    5223      28    5199    5205    5208      29    5199    5205    5211      29
    5196    5193    5199      31    5193    5199    5202      32    5274    5280
    5283       2    5268    5262    5271      59    5265    5262    5268      59
    5265    5262    5271      59    5259    5262    5265      60    5259    5262
    5268      60    5259    5262    5271      60    5256    5250    5259      61
    5253    5250    5256       5    5253    5250    5259      61    5247    5241
    5250      56    5244    5241    5247      24    5244    5241    5250      56
    5241    5250    5253      63    5241    5250    5256      63    5238    5235
    5241      27    5238    5235    5274      28    5235    5241    5244      29
    5235    5241    5247      29    5232    5229    5235      31    5229    5235
    5238      32    5322    5328    5331       2    5316    5310    5319      19
    5313    5310    5316      19    5313    5310    5319      19    5304    5298
    5307      19    5301    5298    5304      19    5301    5298    5307      19
    5295    5292    5298      21    5295    5292    5310      21    5292    5298
    5301      22    5292    5298    5304      22    5292    5298    5307      22
    5292    5310    5313      22    5292    5310    5316      22    5292    5310
    5319      22    5289    5286    5292      47    5289    5286    5322      28
    5286    5292    5295      48    5283    5280    5286      31    5280    5286
    5289      32    5394    5400    5403       2    5388    5385    5391      91
    5382    5379    5385      92    5379    5385    5388      92    5376    5373
    5379      92    5373    5379    5382      92    5370    5367    5373      92
    5367    5373    5376      92    5364    5367    5370      96    5361    5358
    5364      99    5355    5352    5358     102    5352    5358    5361     104
    5349    5352    5355     106    5346    5340    5349     110    5343    5340
    5346      19    5343    5340    5349     110    5337    5334    5340      53
    5337    5334    5394      28    5334    5340    5343      54    5334    5340
    5346      54    5331    5328    5334      31    5328    5334    5337      32
    5451    5457    5460       2    5445    5439    5448      19    5442    5439
    5445      19    5442    5439    5448      19    5436    5430    5439      43
    5433    5430    5436      24    5433    5430    5439      43    5430    5439
    5442      44    5430    5439    5445      44    5430    5439    5448      44
    5424    5418    5427      19    5421    5418    5424      19    5421    5418
    5427      19    5415    5412    5418      21    5415    5412    5430      25
    5412    5418    5421      22    5412    5418    5424      22    5412    5418
    5427      22    5412    5430    5433      23    5412    5430    5436      23
    5409    5406    5412      47    5409    5406    5451      28    5406    5412
    5415      48    5403    5400    5406      31    5400    5406    5409      32
    5499    5505    5508       2    5493    5487    5496      19    5490    5487
    5493      19    5490    5487    5496      19    5481    5475    5484      19
    5478    5475    5481      19    5478    5475    5484      19    5472    5469
    5475      21    5472    5469    5487      21    5469    5475    5478      22
    5469    5475    5481      22    5469    5475    5484      22    5469    5487
    5490      22    5469    5487    5493      22    5469    5487    5496      22
    5466    5463    5469      47    5466    5463    5499      28    5463    5469
    5472      48    5460    5457    5463      31    5457    5463    5466      32
    5520    5526    5529       2    5517    5511    5520      28    5514    5511
    5517      65    5514    5511    5520      28    5508    5505    5511      31
    5505    5511    5514      32    5505    5511    5517      32    5541    5547
    5550       2    5538    5532    5541      28    5535    5532    5538      65
    5535    5532    5541      28    5529    5526    5532      31    5526    5532
    5535      32    5526    5532    5538      32    5574    5580    5583       2
    5565    5559    5568       4    5562    5559    5565       5    5562    5559
    5568       4    5559    5568    5571       7    5556    5553    5559      27
    5556    5553    5574      28    5553    5559    5562      10    5553    5559
    5565      10    5550    5547    5553      31    5547    5553    5556      32
    5607    5613    5616       2    5598    5592    5601       4    5595    5592
    5598       5    5595    5592    5601       4    5592    5601    5604       7
    5589    5586    5592      27    5589    5586    5607      28    5586    5592
    5595      10    5586    5592    5598      10    5583    5580    5586      31
    5580    5586    5589      32    5655    5661    5664       2    5649    5643
    5652      19    5646    5643    5649      19    5646    5643    5652      19
    5637    5631    5640      19    5634    5631    5637      19    5634    5631
    5640      19    5628    5625    5631      21    5628    5625    5643      21
    5625    5631    5634      22    5625    5631    5637      22    5625    5631
    5640      22    5625    5643    5646      22    5625    5643    5649      22
    5625    5643    5652      22    5622    5619    5625      47    5622    5619
    5655      28    5619    5625    5628      48    5616    5613    5619      31
    5613    5619    5622      32    5718    5724    5727       2    5709    5706
    5712      92    5706    5712    5715      92    5697    5700    5703     128
    5697    5706    5709     129    5694    5691    5697     129    5688    5685
    5691      92    5685    5691    5694      92    5682    5685    5688      92
    5682    5712    5715      92    5679    5673    5682     124    5676    5673
    5679      19    5676    5673    5682     124    5670    5667    5673      53
    5670    5667    5718      28    5667    5673    5676      54    5667    5673
    5679      54    5664    5661    5667      31    5661    5667    5670      32
    5784    5790    5793       2    5778    5772    5781      15    5775    5772
    5778      15    5775    5772    5781      15    5769    5763    5772      66
    5766    5763    5769      67    5766    5763    5772      66    5763    5772
    5775      68    5763    5772    5778      68    5763    5772    5781      68
    5760    5754    5763      69    5757    5754    5760      70    5757    5754
    5763      69    5754    5763    5766      71    5754    5763    5769      71
    5751    5745    5754      69    5748    5745    5751      70    5748    5745
    5754      69    5745    5754    5757      69    5745    5754    5760      69
    5742    5736    5745      69    5739    5736    5742      70    5739    5736
    5745      69    5736    5745    5748      69    5736    5745    5751      69
    5733    5730    5736      75    5733    5730    5784      28    5730    5736
    5739      76    5730    5736    5742      76    5727    5724    5730      31
    5724    5730    5733      32    5829    5835    5838       2    5817    5811
    5820      80    5814    5811    5817      24    5814    5811    5820      80
    5808    5802    5811      56    5805    5802    5808      24    5805    5802
    5811      56    5802    5811    5814      56    5802    5811    5817      56
    5799    5796    5802      27    5799    5796    5829      28    5796    5802
    5805      29    5796    5802    5808      29    5793    5790    5796      31
    5790    5796    5799      32    5859    5865    5868       2    5853    5847
    5856      19    5850    5847    5853      19    5850    5847    5856      19
    5844    5841    5847      53    5844    5841    5859      28    5841    5847
    5850      54    5841    5847    5853      54    5841    5847    5856      54
    5838    5835    5841      31    5835    5841    5844      32    5910    5916
    5919       2    5904    5898    5907      59    5901    5898    5904      59
    5901    5898    5907      59    5895    5898    5901      60    5895    5898
    5904      60    5895    5898    5907      60    5892    5886    5895      61
    5889    5886    5892       5    5889    5886    5895      61    5883    5877
    5886      56    5880    5877    5883      24    5880    5877    5886      56
    5877    5886    5889      63    5877    5886    5892      63    5874    5871
    5877      27    5874    5871    5910      28    5871    5877    5880      29
    5871    5877    5883      29    5868    5865    5871      31    5865    5871
    5874      32    5952    5958    5961       2    5946    5943    5949      35
    5937    5943    5946       2    5937    5943    5949       2    5934    5928
    5937      36    5931    5928    5934      24    5931    5928    5937      36
    5925    5922    5928      27    5925    5922    5952      28    5922    5928
    5931      29    5922    5928    5934      29    5919    5916    5922      31
    5916    5922    5925      32    5994    5991    5997     104    5991    5997
    6000     102    5988    5985    5991     138    5985    5991    5994     139
    5982    5985    5988     142    5979    5997    6000     146    5976    5970
    5979     147    5973    5970    5976      19    5973    5970    5979     147
    5967    5964    5970      53    5967    5964    6003      28    5964    5970
    5973      54    5964    5970    5976      54    5961    5958    5964      31
    5958    5964    5967      32    6045    6051    6054       2    6042    6039
    6045      28    6036    6030    6039      54    6033    6030    6036      19
    6033    6030    6039      54    6030    6039    6042      53    6027    6021
    6030      84    6024    6021    6027      19    6024    6021    6030      84
    6021    6030    6033      84    6021    6030    6036      84    6018    6012
    6021      86    6015    6012    6018      59    6015    6012    6021      86
    6012    6021    6024      84    6012    6021    6027      84    6009    6012
    6015      89    6009    6012    6018      89    6009    6039    6042      32
    6066    6072    6075       2    6063    6057    6066      28    6060    6057
    6063      65    6060    6057    6066      28    6054    6051    6057      31
    6051    6057    6060      32    6051    6057    6063      32    6117    6123
    6126       2    6108    6105    6111     104    6105    6111    6114     102
    6102    6099    6105     138    6099    6105    6108     139    6096    6099
    6102     142    6093    6111    6114     146    6090    6084    6093     147
    6087    6084    6090      19    6087    6084    6093     147    6081    6078
    6084      53    6081    6078    6117      28    6078    6084    6087      54
    6078    6084    6090      54    6075    6072    6078      31    6072    6078
    6081      32    6174    6180    6183       2    6168    6162    6171      19
    6165    6162    6168      19    6165    6162    6171      19    6156    6150
    6159      19    6153    6150    6156      19    6153    6150    6159      19
    6147    6144    6150      21    6147    6144    6162      21    6144    6150
    6153      22    6144    6150    6156      22    6144    6150    6159      22
    6144    6162    6165      22    6144    6162    6168      22    6144    6162
    6171      22    6141    6135    6144      23    6138    6135    6141      24
    6138    6135    6144      23    6135    6144    6147      25    6132    6129
    6135      27    6132    6129    6174      28    6129    6135    6138      29
    6129    6135    6141      29    6126    6123    6129      31    6123    6129
    6132      32    6240    6246    6249       2    6234    6228    6237      15
    6231    6228    6234      15    6231    6228    6237      15    6225    6219
    6228      66    6222    6219    6225      67    6222    6219    6228      66
    6219    6228    6231      68    6219    6228    6234      68    6219    6228
    6237      68    6216    6210    6219      69    6213    6210    6216      70
    6213    6210    6219      69    6210    6219    6222      71    6210    6219
    6225      71    6207    6201    6210      69    6204    6201    6207      70
    6204    6201    6210      69    6201    6210    6213      69    6201    6210
    6216      69    6198    6192    6201      69    6195    6192    6198      70
    6195    6192    6201      69    6192    6201    6204      69    6192    6201
    6207      69    6189    6186    6192      75    6189    6186    6240      28
    6186    6192    6195      76    6186    6192    6198      76    6183    6180
    6186      31    6180    6186    6189      32    6297    6303    6306       2
    6291    6285    6294      19    6288    6285    6291      19    6288    6285
    6294      19    6279    6273    6282      19    6276    6273    6279      19
    6276    6273    6282      19    6270    6267    6273      21    6270    6267
    6285      21    6267    6273    6276      22    6267    6273    6279      22
    6267    6273    6282      22    6267    6285    6288      22    6267    6285
    6291      22    6267    6285    6294      22    6264    6258    6267      23
    6261    6258    6264      24    6261    6258    6267      23    6258    6267
    6270      25    6255    6252    6258      27    6255    6252    6297      28
    6252    6258    6261      29    6252    6258    6264      29    6249    6246
    6252      31    6246    6252    6255      32    6357    6363    6366       2
    6348    6345    6351      92    6345    6351    6354      92    6342    6339
    6345      92    6339    6345    6348      92    6336    6333    6339      92
    6333    6339    6342      92    6330    6327    6333      92    6327    6333
    6336      92    6324    6327    6330      92    6324    6351    6354      92
    6321    6315    6324     124    6318    6315    6321      19    6318    6315
    6324     124    6312    6309    6315      53    6312    6309    6357      28
    6309    6315    6318      54    6309    6315    6321      54    6306    6303
    6309      31    6303    6309    6312      32    6405    6411    6414       2
    6399    6393    6402      19    6396    6393    6399      19    6396    6393
    6402      19    6387    6381    6390      19    6384    6381    6387      19
    6384    6381    6390      19    6378    6375    6381      21    6378    6375
    6393      21    6375    6381    6384      22    6375    6381    6387      22
    6375    6381    6390      22    6375    6393    6396      22    6375    6393
    6399      22    6375    6393    6402      22    6372    6369    6375      47
    6372    6369    6405      28    6369    6375    6378      48    6366    6363
    6369      31    6363    6369    6372      32    6447    6453    6456       2
    6435    6429    6438      19    6432    6429    6435      19    6432    6429
    6438      19    6426    6423    6429     133    6426    6423    6441     134
    6423    6429    6432      22    6423    6429    6435      22    6423    6429
    6438      22    6423    6441    6444     135    6420    6417    6423      47
    6420    6417    6447      28    6417    6423    6426     136    6414    6411
    6417      31    6411    6417    6420      32    6519    6525    6528       2
    6513    6510    6516     114    6504    6501    6507     114    6498    6501
    6504     116    6498    6501    6507     116    6498    6510    6513     116
    6498    6510    6516     116    6495    6492    6498     116    6489    6483
    6492     117    6486    6483    6489     118    6486    6483    6492     117
    6483    6492    6495     119    6480    6474    6483      69    6477    6474
    6480      70    6477    6474    6483      69    6474    6483    6486     121
    6474    6483    6489     121    6471    6465    6474      69    6468    6465
    6471      70    6468    6465    6474      69    6465    6474    6477      69
    6465    6474    6480      69    6462    6459    6465      75    6462    6459
    6519      28    6459    6465    6468      76    6459    6465    6471      76
    6456    6453    6459      31    6453    6459    6462      32    6576    6582
    6585       2    6570    6564    6573      19    6567    6564    6570      19
    6567    6564    6573      19    6561    6555    6564      43    6558    6555
    6561      24    6558    6555    6564      43    6555    6564    6567      44
    6555    6564    6570      44    6555    6564    6573      44    6549    6543
    6552      19    6546    6543    6549      19    6546    6543    6552      19
    6540    6537    6543      21    6540    6537    6555      25    6537    6543
    6546      22    6537    6543    6549      22    6537    6543    6552      22
    6537    6555    6558      23    6537    6555    6561      23    6534    6531
    6537      47    6534    6531    6576      28    6531    6537    6540      48
    6528    6525    6531      31    6525    6531    6534      32    6627    6633
    6636       2    6621    6615    6624      59    6618    6615    6621      59
    6618    6615    6624      59    6612    6615    6618      60    6612    6615
    6621      60    6612    6615    6624      60    6609    6603    6612      61
    6606    6603    6609       5    6606    6603    6612      61    6600    6594
    6603      56    6597    6594    6600      24    6597    6594    6603      56
    6594    6603    6606      63    6594    6603    6609      63    6591    6588
    6594      27    6591    6588    6627      28    6588    6594    6597      29
    6588    6594    6600      29    6585    6582    6588      31    6582    6588
    6591      32    6678    6684    6687       2    6672    6669    6675      35
    6663    6669    6672       2    6663    6669    6675       2    6660    6654
    6663      36    6657    6654    6660      24    6657    6654    6663      36
    6651    6645    6654      56    6648    6645    6651      24    6648    6645
    6654      56    6645    6654    6657      56    6645    6654    6660      56
    6642    6639    6645      27    6642    6639    6678      28    6639    6645
    6648      29    6639    6645    6651      29    6636    6633    6639      31
    6633    6639    6642      32    6714    6720    6723       2    6702    6696
    6705      80    6699    6696    6702      24    6699    6696    6705      80
    6693    6690    6696      27    6693    6690    6714      28    6690    6696
    6699      29    6690    6696    6702      29    6687    6684    6690      31
    6684    6690    6693      32    6774    6780    6783       2    6765    6762
    6768      92    6762    6768    6771      92    6759    6756    6762      92
    6756    6762    6765      92    6753    6750    6756      92    6750    6756
    6759      92    6747    6744    6750      92    6744    6750    6753      92
    6741    6744    6747      92    6741    6768    6771      92    6738    6732
    6741     124    6735    6732    6738      19    6735    6732    6741     124
    6729    6726    6732      53    6729    6726    6774      28    6726    6732
    6735      54    6726    6732    6738      54    6723    6720    6726      31
    6720    6726    6729      32    6819    6825    6828       2    6807    6801
    6810      80    6804    6801    6807      24    6804    6801    6810      80
    6798    6792    6801      56    6795    6792    6798      24    6795    6792
    6801      56    6792    6801    6804      56    6792    6801    6807      56
    6789    6786    6792      27    6789    6786    6819      28    6786    6792
    6795      29    6786    6792    6798      29    6783    6780    6786      31
    6780    6786    6789      32    6852    6858    6861       2    6843    6837
    6846       4    6840    6837    6843       5    6840    6837    6846       4
    6837    6846    6849       7    6834    6831    6837      27    6834    6831
    6852      28    6831    6837    6840      10    6831    6837    6843      10
    6828    6825    6831      31    6825    6831    6834      32    6888    6894
    6897       2    6876    6870    6879      80    6873    6870    6876      24
    6873    6870    6879      80    6867    6864    6870      27    6867    6864
    6888      28    6864    6870    6873      29    6864    6870    6876      29
    6861    6858    6864      31    6858    6864    6867      32    6930    6936
    6939       2    6918    6912    6921      19    6915    6912    6918      19
    6915    6912    6921      19    6909    6906    6912     133    6909    6906
    6924     134    6906    6912    6915      22    6906    6912    6918      22
    6906    6912    6921      22    6906    6924    6927     135    6903    6900
    6906      47    6903    6900    6930      28    6900    6906    6909     136
    6897    6894    6900      31    6894    6900    6903      32    6990    6996
    6999       2    6981    6978    6984      92    6978    6984    6987      92
    6975    6972    6978      92    6972    6978    6981      92    6969    6966
    6972      92    6966    6972    6975      92    6963    6960    6966      92
    6960    6966    6969      92    6957    6960    6963      92    6957    6984
    6987      92    6954    6948    6957     124    6951    6948    6954      19
    6951    6948    6957     124    6945    6942    6948      53    6945    6942
    6990      28    6942    6948    6951      54    6942    6948    6954      54
    6939    6936    6942      31    6936    6942    6945      32    7041    7038
    7044      92    7038    7044    7047      92    7035    7032    7038      92
    7032    7038    7041      92    7029    7026    7032      92    7026    7032
    7035      92    7023    7020    7026      92    7020    7026    7029      92
    7017    7020    7023      92    7017    7044    7047      92    7014    7008
    7017     124    7011    7008    7014      19    7011    7008    7017     124
    7005    7002    7008      53    7005    7002    7050      28    7002    7008
    7011      54    7002    7008    7014      54    6999    6996    7002      31
    6996    7002    7005      32    7092    7098    7101       2    7089    7086
    7092      28    7083    7077    7086      54    7080    7077    7083      19
    7080    7077    7086      54    7077    7086    7089      53    7074    7068
    7077      84    7071    7068    7074      19    7071    7068    7077      84
    7068    7077    7080      84    7068    7077    7083      84    7065    7059
    7068      86    7062    7059    7065      59    7062    7059    7068      86
    7059    7068    7071      84    7059    7068    7074      84    7056    7059
    7062      89    7056    7059    7065      89    7056    7086    7089      32
    7137    7143    7146       2    7125    7119    7128      80    7122    7119
    7125      24    7122    7119    7128      80    7116    7110    7119      56
    7113    7110    7116      24    7113    7110    7119      56    7110    7119
    7122      56    7110    7119    7125      56    7107    7104    7110      27
    7107    7104    7137      28    7104    7110    7113      29    7104    7110
    7116      29    7101    7098    7104      31    7098    7104    7107      32
    7194    7200    7203       2    7188    7182    7191      19    7185    7182
    7188      19    7185    7182    7191      19    7179    7173    7182      43
    7176    7173    7179      24    7176    7173    7182      43    7173    7182
    7185      44    7173    7182    7188      44    7173    7182    7191      44
    7167    7161    7170      19    7164    7161    7167      19    7164    7161
    7170      19    7158    7155    7161      21    7158    7155    7173      25
    7155    7161    7164      22    7155    7161    7167      22    7155    7161
    7170      22    7155    7173    7176      23    7155    7173    7179      23
    7152    7149    7155      47    7152    7149    7194      28    7149    7155
    7158      48    7146    7143    7149      31    7143    7149    7152      32
    7230    7236    7239       2    7218    7212    7221      80    7215    7212
    7218      24    7215    7212    7221      80    7209    7206    7212      27
    7209    7206    7230      28    7206    7212    7215      29    7206    7212
    7218      29    7203    7200    7206      31    7200    7206    7209      32
    7287    7293    7296       2    7281    7275    7284      19    7278    7275
    7281      19    7278    7275    7284      19    7269    7263    7272      19
    7266    7263    7269      19    7266    7263    7272      19    7260    7257
    7263      21    7260    7257    7275      21    7257    7263    7266      22
    7257    7263    7269      22    7257    7263    7272      22    7257    7275
    7278      22    7257    7275    7281      22    7257    7275    7284      22
    7254    7248    7257      23    7251    7248    7254      24    7251    7248
    7257      23    7248    7257    7260      25    7245    7242    7248      27
    7245    7242    7287      28    7242    7248    7251      29    7242    7248
    7254      29    7239    7236    7242      31    7236    7242    7245      32
    7332    7338    7341       2    7320    7314    7323      80    7317    7314
    7320      24    7317    7314    7323      80    7311    7305    7314      56
    7308    7305    7311      24    7308    7305    7314      56    7305    7314
    7317      56    7305    7314    7320      56    7302    7299    7305      27
    7302    7299    7332      28    7299    7305    7308      29    7299    7305
    7311      29    7296    7293    7299      31    7293    7299    7302      32
    7398    7404    7407       2    7392    7386    7395      15    7389    7386
    7392      15    7389    7386    7395      15    7383    7377    7386      66
    7380    7377    7383      67    7380    7377    7386      66    7377    7386
    7389      68    7377    7386    7392      68    7377    7386    7395      68
    7374    7368    7377      69    7371    7368    7374      70    7371    7368
    7377      69    7368    7377    7380      71    7368    7377    7383      71
    7365    7359    7368      69    7362    7359    7365      70    7362    7359
    7368      69    7359    7368    7371      69    7359    7368    7374      69
    7356    7350    7359      69    7353    7350    7356      70    7353    7350
    7359      69    7350    7359    7362      69    7350    7359    7365      69
    7347    7344    7350      75    7347    7344    7398      28    7344    7350
    7353      76    7344    7350    7356      76    7341    7338    7344      31
    7338    7344    7347      32    7461    7467    7470       2    7452    7449
    7455      92    7449    7455    7458      92    7440    7443    7446     128
    7440    7449    7452     129    7437    7434    7440     129    7431    7428
    7434      92    7428    7434    7437      92    7425    7428    7431      92
    7425    7455    7458      92    7422    7416    7425     124    7419    7416
    7422      19    7419    7416    7425     124    7413    7410    7416      53
    7413    7410    7461      28    7410    7416    7419      54    7410    7416
    7422      54    7407    7404    7410      31    7404    7410    7413      32
    7527    7533    7536       2    7521    7515    7524      15    7518    7515
    7521      15    7518    7515    7524      15    7512    7506    7515      66
    7509    7506    7512      67    7509    7506    7515      66    7506    7515
    7518      68    7506    7515    7521      68    7506    7515    7524      68
    7503    7497    7506      69    7500    7497    7503      70    7500    7497
    7506      69    7497    7506    7509      71    7497    7506    7512      71
    7494    7488    7497      69    7491    7488    7494      70    7491    7488
    7497      69    7488    7497    7500      69    7488    7497    7503      69
    7485    7479    7488      69    7482    7479    7485      70    7482    7479
    7488      69    7479    7488    7491      69    7479    7488    7494      69
    7476    7473    7479      75    7476    7473    7527      28    7473    7479
    7482      76    7473    7479    7485      76    7470    7467    7473      31
    7467    7473    7476      32    7584    7590    7593       2    7578    7572
    7581      19    7575    7572    7578      19    7575    7572    7581      19
    7566    7560    7569      19    7563    7560    7566      19    7563    7560
    7569      19    7557    7554    7560      21    7557    7554    7572      21
    7554    7560    7563      22    7554    7560    7566      22    7554    7560
    7569      22    7554    7572    7575      22    7554    7572    7578      22
    7554    7572    7581      22    7551    7545    7554      23    7548    7545
    7551      24    7548    7545    7554      23    7545    7554    7557      25
    7542    7539    7545      27    7542    7539    7584      28    7539    7545
    7548      29    7539    7545    7551      29    7536    7533    7539      31
    7533    7539    7542      32    7635    7629    7638      19    7632    7629
    7635      19    7632    7629    7638      19    7623    7617    7626      19
    7620    7617    7623      19    7620    7617    7626      19    7614    7611
    7617      21    7614    7611    7629      21    7611    7617    7620      22
    7611    7617    7623      22    7611    7617    7626      22    7611    7629
    7632      22    7611    7629    7635      22    7611    7629    7638      22
    7608    7602    7611      23    7605    7602    7608      24    7605    7602
    7611      23    7602    7611    7614      25    7599    7596    7602      27
    7599    7596    7641      28    7596    7602    7605      29    7596    7602
    7608      29    7593    7590    7596      31    7590    7596    7599      32
    7683    7689    7692       2    7680    7677    7683      28    7674    7668
    7677      54    7671    7668    7674      19    7671    7668    7677      54
    7668    7677    7680      53    7665    7659    7668      84    7662    7659
    7665      19    7662    7659    7668      84    7659    7668    7671      84
    7659    7668    7674      84    7656    7650    7659      86    7653    7650
    7656      59    7653    7650    7659      86    7650    7659    7662      84
    7650    7659    7665      84    7647    7650    7653      89    7647    7650
    7656      89    7647    7677    7680      32    7728    7734    7737       2
    7716    7710    7719      80    7713    7710    7716      24    7713    7710
    7719      80    7707    7701    7710      56    7704    7701    7707      24
    7704    7701    7710      56    7701    7710    7713      56    7701    7710
    7716      56    7698    7695    7701      27    7698    7695    7728      28
    7695    7701    7704      29    7695    7701    7707      29    7692    7689
    7695      31    7689    7695    7698      32    7782    7779    7785      92
    7779    7785    7788      92    7770    7773    7776     128    7770    7779
    7782     129    7767    7764    7770     129    7761    7758    7764      92
    7758    7764    7767      92    7755    7758    7761      92    7755    7785
    7788      92    7752    7746    7755     124    7749    7746    7752      19
    7749    7746    7755     124    7743    7740    7746      53    7743    7740
    7791      28    7740    7746    7749      54    7740    7746    7752      54
    7737    7734    7740      31    7734    7740    7743      32    7833    7839
    7842       2    7830    7827    7833      28    7824    7818    7827      54
    7821    7818    7824      19    7821    7818    7827      54    7818    7827
    7830      53    7815    7809    7818      84    7812    7809    7815      19
    7812    7809    7818      84    7809    7818    7821      84    7809    7818
    7824      84    7806    7800    7809      86    7803    7800    7806      59
    7803    7800    7809      86    7800    7809    7812      84    7800    7809
    7815      84    7797    7800    7803      89    7797    7800    7806      89
    7797    7827    7830      32    7854    7860    7863       2    7851    7845
    7854      28    7848    7845    7851      65    7848    7845    7854      28
    7842    7839    7845      31    7839    7845    7848      32    7839    7845
    7851      32    7902    7908    7911       2    7896    7890    7899      19
    7893    7890    7896      19    7893    7890    7899      19    7884    7878
    7887      19    7881    7878    7884      19    7881    7878    7887      19
    7875    7872    7878      21    7875    7872    7890      21    7872    7878
    7881      22    7872    7878    7884      22    7872    7878    7887      22
    7872    7890    7893      22    7872    7890    7896      22    7872    7890
    7899      22    7869    7866    7872      47    7869    7866    7902      28
    7866    7872    7875      48    7863    7860    7866      31    7860    7866
    7869      32    7959    7965    7968       2    7953    7947    7956      19
    7950    7947    7953      19    7950    7947    7956      19    7941    7935
    7944      19    7938    7935    7941      19    7938    7935    7944      19
    7932    7929    7935      21    7932    7929    7947      21    7929    7935
    7938      22    7929    7935    7941      22    7929    7935    7944      22
    7929    7947    7950      22    7929    7947    7953      22    7929    7947
    7956      22    7926    7920    7929      23    7923    7920    7926      24
    7923    7920    7929      23    7920    7929    7932      25    7917    7914
    7920      27    7917    7914    7959      28    7914    7920    7923      29
    7914    7920    7926      29    7911    7908    7914      31    7908    7914
    7917      32    7992    7998    8001       2    7983    7977    7986       4
    7980    7977    7983       5    7980    7977    7986       4    7977    7986
    7989       7    7974    7971    7977      27    7974    7971    7992      28
    7971    7977    7980      10    7971    7977    7983      10    7968    7965
    7971      31    7965    7971    7974      32    8028    8034    8037       2
    8016    8010    8019      80    8013    8010    8016      24    8013    8010
    8019      80    8007    8004    8010      27    8007    8004    8028      28
    8004    8010    8013      29    8004    8010    8016      29    8001    7998
    8004      31    7998    8004    8007      32    8076    8082    8085       2
    8070    8064    8073      19    8067    8064    8070      19    8067    8064
    8073      19    8058    8052    8061      19    8055    8052    8058      19
    8055    8052    8061      19    8049    8046    8052      21    8049    8046
    8064      21    8046    8052    8055      22    8046    8052    8058      22
    8046    8052    8061      22    8046    8064    8067      22    8046    8064
    8070      22    8046    8064    8073      22    8043    8040    8046      47
    8043    8040    8076      28    8040    8046    8049      48    8037    8034
    8040      31    8034    8040    8043      32    8127    8133    8136       2
    8121    8118    8124      35    8112    8118    8121       2    8112    8118
    8124       2    8109    8103    8112      36    8106    8103    8109      24
    8106    8103    8112      36    8100    8094    8103      56    8097    8094
    8100      24    8097    8094    8103      56    8094    8103    8106      56
    8094    8103    8109      56    8091    8088    8094      27    8091    8088
    8127      28    8088    8094    8097      29    8088    8094    8100      29
    8085    8082    8088      31    8082    8088    8091      32    8172    8178
    8181       2    8160    8154    8163      80    8157    8154    8160      24
    8157    8154    8163      80    8151    8145    8154      56    8148    8145
    8151      24    8148    8145    8154      56    8145    8154    8157      56
    8145    8154    8160      56    8142    8139    8145      27    8142    8139
    8172      28    8139    8145    8148      29    8139    8145    8151      29
    8136    8133    8139      31    8133    8139    8142      32    8217    8223
    8226       2    8205    8199    8208      80    8202    8199    8205      24
    8202    8199    8208      80    8196    8190    8199      56    8193    8190
    8196      24    8193    8190    8199      56    8190    8199    8202      56
    8190    8199    8205      56    8187    8184    8190      27    8187    8184
    8217      28    8184    8190    8193      29    8184    8190    8196      29
    8181    8178    8184      31    8178    8184    8187      32    8283    8289
    8292       2    8277    8271    8280      15    8274    8271    8277      15
    8274    8271    8280      15    8268    8262    8271      66    8265    8262
    8268      67    8265    8262    8271      66    8262    8271    8274      68
    8262    8271    8277      68    8262    8271    8280      68    8259    8253
    8262      69    8256    8253    8259      70    8256    8253    8262      69
    8253    8262    8265      71    8253    8262    8268      71    8250    8244
    8253      69    8247    8244    8250      70    8247    8244    8253      69
    8244    8253    8256      69    8244    8253    8259      69    8241    8235
    8244      69    8238    8235    8241      70    8238    8235    8244      69
    8235    8244    8247      69    8235    8244    8250      69    8232    8229
    8235      75    8232    8229    8283      28    8229    8235    8238      76
    8229    8235    8241      76    8226    8223    8229      31    8223    8229
    8232      32    8304    8310    8313       2    8301    8295    8304      28
    8298    8295    8301      65    8298    8295    8304      28    8292    8289
    8295      31    8289    8295    8298      32    8289    8295    8301      32
    8361    8367    8370       2    8355    8349    8358      19    8352    8349
    8355      19    8352    8349    8358      19    8346    8340    8349      43
    8343    8340    8346      24    8343    8340    8349      43    8340    8349
    8352      44    8340    8349    8355      44    8340    8349    8358      44
    8334    8328    8337      19    8331    8328    8334      19    8331    8328
    8337      19    8325    8322    8328      21    8325    8322    8340      25
    8322    8328    8331      22    8322    8328    8334      22    8322    8328
    8337      22    8322    8340    8343      23    8322    8340    8346      23
    8319    8316    8322      47    8319    8316    8361      28    8316    8322
    8325      48    8313    8310    8316      31    8310    8316    8319      32
    8427    8433    8436       2    8421    8415    8424      15    8418    8415
    8421      15    8418    8415    8424      15    8412    8406    8415      66
    8409    8406    8412      67    8409    8406    8415      66    8406    8415
    8418      68    8406    8415    8421      68    8406    8415    8424      68
    8403    8397    8406      69    8400    8397    8403      70    8400    8397
    8406      69    8397    8406    8409      71    8397    8406    8412      71
    8394    8388    8397      69    8391    8388    8394      70    8391    8388
    8397      69    8388    8397    8400      69    8388    8397    8403      69
    8385    8379    8388      69    8382    8379    8385      70    8382    8379
    8388      69    8379    8388    8391      69    8379    8388    8394      69
    8376    8373    8379      75    8376    8373    8427      28    8373    8379
    8382      76    8373    8379    8385      76    8370    8367    8373      31
    8367    8373    8376      32    8490    8496    8499       2    8481    8478
    8484      92    8478    8484    8487      92    8469    8472    8475     128
    8469    8478    8481     129    8466    8463    8469     129    8460    8457
    8463      92    8457    8463    8466      92    8454    8457    8460      92
    8454    8484    8487      92    8451    8445    8454     124    8448    8445
    8451      19    8448    8445    8454     124    8442    8439    8445      53
    8442    8439    8490      28    8439    8445    8448      54    8439    8445
    8451      54    8436    8433    8439      31    8433    8439    8442      32
    8556    8562    8565       2    8550    8544    8553      15    8547    8544
    8550      15    8547    8544    8553      15    8541    8535    8544      66
    8538    8535    8541      67    8538    8535    8544      66    8535    8544
    8547      68    8535    8544    8550      68    8535    8544    8553      68
    8532    8526    8535      69    8529    8526    8532      70    8529    8526
    8535      69    8526    8535    8538      71    8526    8535    8541      71
    8523    8517    8526      69    8520    8517    8523      70    8520    8517
    8526      69    8517    8526    8529      69    8517    8526    8532      69
    8514    8508    8517      69    8511    8508    8514      70    8511    8508
    8517      69    8508    8517    8520      69    8508    8517    8523      69
    8505    8502    8508      75    8505    8502    8556      28    8502    8508
    8511      76    8502    8508    8514      76    8499    8496    8502      31
    8496    8502    8505      32    8616    8622    8625       2    8607    8604
    8610      92    8604    8610    8613      92    8601    8598    8604      92
    8598    8604    8607      92    8595    8592    8598      92    8592    8598
    8601      92    8589    8586    8592      92    8586    8592    8595      92
    8583    8586    8589      92    8583    8610    8613      92    8580    8574
    8583     124    8577    8574    8580      19    8577    8574    8583     124
    8571    8568    8574      53    8571    8568    8616      28    8568    8574
    8577      54    8568    8574    8580      54    8565    8562    8568      31
    8562    8568    8571      32    8661    8667    8670       2    8649    8643
    8652      80    8646    8643    8649      24    8646    8643    8652      80
    8640    8634    8643      56    8637    8634    8640      24    8637    8634
    8643      56    8634    8643    8646      56    8634    8643    8649      56
    8631    8628    8634      27    8631    8628    8661      28    8628    8634
    8637      29    8628    8634    8640      29    8625    8622    8628      31
    8622    8628    8631      32    8709    8715    8718       2    8703    8697
    8706      19    8700    8697    8703      19    8700    8697    8706      19
    8691    8685    8694      19    8688    8685    8691      19    8688    8685
    8694      19    8682    8679    8685      21    8682    8679    8697      21
    8679    8685    8688      22    8679    8685    8691      22    8679    8685
    8694      22    8679    8697    8700      22    8679    8697    8703      22
    8679    8697    8706      22    8676    8673    8679      47    8676    8673
    8709      28    8673    8679    8682      48    8670    8667    8673      31
    8667    8673    8676      32    8772    8778    8781       2    8763    8760
    8766      92    8760    8766    8769      92    8751    8754    8757     128
    8751    8760    8763     129    8748    8745    8751     129    8742    8739
    8745      92    8739    8745    8748      92    8736    8739    8742      92
    8736    8766    8769      92    8733    8727    8736     124    8730    8727
    8733      19    8730    8727    8736     124    8724    8721    8727      53
    8724    8721    8772      28    8721    8727    8730      54    8721    8727
    8733      54    8718    8715    8721      31    8715    8721    8724      32
    8817    8823    8826       2    8805    8799    8808      80    8802    8799
    8805      24    8802    8799    8808      80    8796    8790    8799      56
    8793    8790    8796      24    8793    8790    8799      56    8790    8799
    8802      56    8790    8799    8805      56    8787    8784    8790      27
    8787    8784    8817      28    8784    8790    8793      29    8784    8790
    8796      29    8781    8778    8784      31    8778    8784    8787      32
    8883    8889    8892       2    8877    8871    8880      15    8874    8871
    8877      15    8874    8871    8880      15    8868    8862    8871      66
    8865    8862    8868      67    8865    8862    8871      66    8862    8871
[truncated: 914,400 more chars]
