# Supplementary material for: OpenMM 7: Rapid development of high performance algorithms for molecular dynamics
Source: PLoS Comput Biol. 2017 Jul 26;13(7):e1005659. doi: 10.1371/journal.pcbi.1005659 (PMC5549999; doi:10.1371/journal.pcbi.1005659)
Supplement: S1 Supporting Information — (ZIP) [file pcbi.1005659.s001.zip › SI/Energy Comparisons/Amber/dhfr.dry.rst7]

default_name
  2990
   0.7830000  14.2730000  -8.6920000   1.2138889  13.3817961  -8.4915220
  -0.0480321  14.3664825  -8.1256547   1.4938999  14.9900327  -8.6678109
   0.3090000  14.2470000 -10.0700000  -0.7680000  14.4110000 -10.0500000
   0.9840000  15.3480000 -10.8840000   0.6600000  15.2900000 -11.9230000
   0.6780000  16.3250000 -10.5090000   2.3900000  15.2270000 -10.8140000
   2.6480000  14.9290000  -9.9170000   0.5900000  12.9030000 -10.7240000
   1.4410000  12.1450000 -10.2350000  -0.1640000  12.6250000 -11.7980000
  -0.9570000  13.2060000 -12.0700000   0.0410000  11.4860000 -12.6990000
   0.8240000  10.8790000 -12.2440000  -1.2350000  10.6630000 -12.8470000
  -1.5860000  10.3850000 -11.8530000  -2.0050000  11.2930000 -13.2930000
  -1.0950000   9.3910000 -13.6900000  -0.6300000   9.6620000 -14.6380000
  -0.1840000   8.3630000 -13.0200000  -0.1110000   7.4760000 -13.6500000
   0.8080000   8.7920000 -12.8810000  -0.5990000   8.0870000 -12.0510000
  -2.4560000   8.8040000 -13.9520000  -2.3530000   7.9000000 -14.5520000
  -2.9350000   8.5580000 -13.0040000  -3.0670000   9.5280000 -14.4900000
   0.5020000  11.9240000 -14.0920000  -0.1120000  12.7470000 -14.7630000
   1.5710000  11.2880000 -14.5230000   1.8780000  10.4010000 -14.1230000
   2.4330000  11.7560000 -15.6000000   1.8490000  12.4500000 -16.2050000
   3.6910000  12.4640000 -15.0630000   4.2260000  11.7810000 -14.4030000
   4.3550000  12.6850000 -15.8980000   3.4020000  13.7540000 -14.3080000
   2.2290000  14.3210000 -14.4980000   4.2550000  14.2330000 -13.5550000
   5.1520000  13.7620000 -13.4350000   4.0630000  15.1000000 -13.0520000
   2.9260000  10.5530000 -16.3880000   3.1240000   9.4840000 -15.8400000
   3.0740000  10.7550000 -17.6790000   2.8040000  11.6210000 -18.1460000
   3.6330000   9.7710000 -18.5590000   3.9540000   8.8680000 -18.0390000
   2.5540000   9.3960000 -19.5690000   1.6290000   9.2030000 -19.0260000
   2.3720000  10.2570000 -20.2120000   2.8980000   8.0030000 -20.5920000
   3.8430000   7.2920000 -20.0530000   4.8420000  10.4050000 -19.2370000
   4.7810000  11.5810000 -19.6100000   5.9180000   9.6430000 -19.3980000
   5.9850000   8.6770000 -19.0760000   7.1250000  10.1430000 -20.0680000
   6.9000000  11.0880000 -20.5620000   8.2540000  10.4740000 -19.0560000
   7.8390000  11.1770000 -18.3340000   8.7020000   9.2390000 -18.2510000
   9.4930000   9.5240000 -17.5580000   7.8550000   8.8420000 -17.6920000
   9.0750000   8.4760000 -18.9340000   9.4360000  11.1610000 -19.7480000
   9.9970000  10.4200000 -20.3180000   9.0570000  11.8920000 -20.4620000
  10.3610000  11.8460000 -18.7830000  11.1780000  12.3140000 -19.3320000
   9.8110000  12.6080000 -18.2310000  10.7660000  11.1130000 -18.0850000
   7.5480000   9.1520000 -21.1170000   7.5540000   7.9420000 -20.8660000
   7.8520000   9.6640000 -22.3080000   7.8930000  10.6640000 -22.5020000
   8.1590000   8.8120000 -23.4620000   8.6990000   7.9270000 -23.1250000
   6.8350000   8.3630000 -24.1600000   6.1900000   7.9380000 -23.3910000
   6.1020000   9.5430000 -24.7680000   5.1860000   9.1950000 -25.2450000
   5.8540000  10.2600000 -23.9850000   6.7390000  10.0230000 -25.5110000
   7.0870000   7.2760000 -25.1890000   6.1440000   6.9890000 -25.6540000
   7.7690000   7.6490000 -25.9530000   7.5300000   6.4080000 -24.7000000
   9.0160000   9.5900000 -24.4440000   8.9560000  10.8180000 -24.4770000
   9.7920000   8.8760000 -25.2460000   9.9650000   7.8790000 -25.1160000
  10.4860000   9.4540000 -26.4130000  10.3380000  10.5340000 -26.4380000
  11.9820000   9.2110000 -26.3340000  12.4680000   9.6470000 -27.2070000
  12.3780000   9.6720000 -25.4290000  12.1760000   8.1390000 -26.3090000
   9.9080000   8.8080000 -27.6570000   9.7030000   7.5820000 -27.7080000
   9.6160000   9.6260000 -28.6600000   9.8680000  10.6140000 -28.6730000
   8.9040000   9.1820000 -29.8410000   8.9100000   8.0930000 -29.8920000
   7.4470000   9.6710000 -29.7670000   7.4520000  10.7510000 -29.9110000
   6.6360000   9.0330000 -30.8350000   5.6070000   9.3870000 -30.7710000
   7.0500000   9.2920000 -31.8100000   6.6550000   7.9500000 -30.7090000
   6.8280000   9.3700000 -28.4030000   5.7990000   9.7280000 -28.3840000
   6.8410000   8.2940000 -28.2270000   7.4020000   9.8730000 -27.6240000
   9.5940000   9.7350000 -31.0950000  10.0130000  10.8920000 -31.1240000
   9.7280000   8.9150000 -32.1270000   9.4850000   7.9240000 -32.1070000
  10.2510000   9.3900000 -33.4100000  11.0590000  10.0930000 -33.2100000
  10.8140000   8.2310000 -34.2290000  11.2450000   8.6090000 -35.1560000
  11.6190000   7.7460000 -33.6770000   9.7980000   7.2890000 -34.5220000
   9.6270000   7.2820000 -35.4870000   9.1560000  10.1040000 -34.1940000
   7.9890000  10.1140000 -33.8110000   9.5300000  10.7020000 -35.3140000
  10.4730000  10.6580000 -35.7010000   8.5850000  11.4930000 -36.0980000
   8.1680000  12.2720000 -35.4600000   9.3040000  12.1580000 -37.2690000
  10.1360000  12.7430000 -36.8770000   9.7320000  11.3790000 -37.9000000
   8.4430000  13.0610000 -38.1330000   7.5580000  12.5150000 -38.4610000
   8.0940000  13.9070000 -37.5410000   9.2000000  13.5670000 -39.3390000
  10.4220000  13.4210000 -39.4210000   8.4810000  14.1610000 -40.2870000
   7.4720000  14.2590000 -40.1760000   8.9390000  14.5180000 -41.1260000
   7.4330000  10.6300000 -36.5870000   6.2940000  11.0890000 -36.6600000
   7.7350000   9.3730000 -36.8840000   8.6780000   8.9880000 -36.8260000
   6.7240000   8.4180000 -37.3270000   5.9600000   8.9850000 -37.8590000
   7.3240000   7.3910000 -38.3090000   6.5670000   6.6440000 -38.5480000
   7.5780000   7.8970000 -39.2410000   8.5670000   6.6860000 -37.7710000
   9.5000000   7.3120000 -37.2440000   8.6120000   5.3710000 -37.9610000
   9.4340000   4.8410000 -37.6700000   7.8250000   4.8920000 -38.3980000
   6.0140000   7.7270000 -36.1490000   5.3500000   6.7070000 -36.3460000
   6.1480000   8.3120000 -34.9510000   6.7480000   9.1240000 -34.8050000
   5.4670000   7.8740000 -33.7210000   5.6930000   8.6240000 -32.9620000
   3.9450000   7.8430000 -33.8860000   3.6890000   7.2150000 -34.7390000
   3.4980000   7.3820000 -33.0050000   3.3430000   9.2380000 -34.0870000
   3.6650000   9.6290000 -35.0520000   2.2570000   9.1550000 -34.1230000
   3.8000000  10.4080000 -32.7970000   2.6910000   9.8900000 -31.4820000
   3.2360000   9.8570000 -30.5390000   1.8670000  10.5990000 -31.4000000
   2.2960000   8.8990000 -31.7080000   6.0010000   6.5550000 -33.2030000
   5.3900000   5.9020000 -32.3400000   7.1670000   6.1700000 -33.7150000
   7.6790000   6.6750000 -34.4380000   7.7950000   4.9640000 -33.2530000
   7.0750000   4.1460000 -33.2890000   8.6100000   4.7010000 -33.9270000
   8.3300000   5.0940000 -31.8530000   8.9030000   6.1340000 -31.4590000
   8.2050000   4.0060000 -31.1090000   7.7200000   3.1600000 -31.4080000
   8.7640000   3.9410000 -29.7830000   9.4160000   4.8130000 -29.7290000
   7.6850000   4.0490000 -28.6640000   8.1700000   3.9470000 -27.6930000
   7.0360000   5.4120000 -28.6910000   6.2840000   5.4730000 -27.9040000
   7.7940000   6.1790000 -28.5290000   6.5610000   5.5700000 -29.6590000
   6.6770000   2.9010000 -28.7510000   6.0830000   3.0110000 -29.6580000
   7.2140000   1.9560000 -28.8340000   5.7470000   2.8480000 -27.5440000
   5.0520000   2.0160000 -27.6560000   6.3360000   2.7090000 -26.6370000
   5.1880000   3.7810000 -27.4750000   9.6150000   2.6960000 -29.5400000
  10.3260000   2.6520000 -28.5360000   9.5620000   1.7130000 -30.4340000
   9.0060000   1.7470000 -31.2880000  10.3140000   0.4860000 -30.2530000
  11.2740000   0.7190000 -29.7930000   9.7780000  -0.1630000 -29.5610000
  10.5510000  -0.2540000 -31.5410000   9.8250000  -0.0980000 -32.5440000
  11.5940000  -1.0850000 -31.5110000  12.2180000  -1.1580000 -30.7070000
  11.9590000  -1.9710000 -32.6050000  11.0760000  -2.3090000 -33.1480000
  12.8520000  -1.2330000 -33.6060000  12.2950000  -0.3940000 -34.0230000
  13.7070000  -0.8150000 -33.0740000  13.3620000  -2.1040000 -34.7510000
  14.1020000  -1.5460000 -35.3250000  13.8690000  -2.9770000 -34.3400000
  12.2520000  -2.5600000 -35.6750000  11.5440000  -3.1780000 -35.1220000
  11.7000000  -1.6940000 -36.0420000  12.8150000  -3.3530000 -36.8590000
  13.3640000  -2.6780000 -37.5160000  13.5280000  -4.0910000 -36.4910000
  11.7490000  -4.0460000 -37.6440000  12.1820000  -4.5670000 -38.4330000
  11.2400000  -4.7110000 -37.0270000  11.0810000  -3.3420000 -38.0190000
  12.6900000  -3.1600000 -31.9940000  13.7130000  -3.0020000 -31.3190000
  12.1480000  -4.3530000 -32.2030000  11.2950000  -4.5050000 -32.7420000
  12.7490000  -5.5730000 -31.6620000  12.0130000  -6.3650000 -31.7970000
  14.0390000  -5.9140000 -32.4220000  14.7530000  -5.1000000 -32.3010000
  14.4910000  -6.8030000 -31.9820000  13.8000000  -6.1540000 -33.9010000
  12.7690000  -6.6960000 -34.2940000  14.7520000  -5.7470000 -34.7280000
  14.6450000  -5.8790000 -35.7340000  15.5920000  -5.3020000 -34.3590000
  13.0470000  -5.4810000 -30.1620000  14.1060000  -5.9110000 -29.7030000
  12.1220000  -4.8960000 -29.4050000  11.2720000  -4.4670000 -29.7710000
  12.2580000  -4.8240000 -27.9640000  11.2740000  -4.6440000 -27.5300000
  12.5960000  -5.7930000 -27.5970000  13.2100000  -3.7590000 -27.4630000
  13.4090000  -3.6360000 -26.2460000  13.7900000  -2.9910000 -28.3880000
  13.6100000  -3.0790000 -29.3880000  14.7480000  -1.9420000 -28.0440000
  14.8490000  -1.8910000 -26.9600000  16.1210000  -2.2570000 -28.6450000
  16.0440000  -2.2600000 -29.7320000  16.8190000  -1.4640000 -28.3780000
  16.6820000  -3.5980000 -28.1780000  16.3360000  -4.0520000 -27.0680000
  17.4720000  -4.2000000 -28.9320000  14.2420000  -0.6050000 -28.5700000
  13.2200000  -0.5590000 -29.2560000  14.9700000   0.4760000 -28.2980000
  15.7960000   0.4780000 -27.7000000  14.6180000   1.7780000 -28.8600000
  13.5440000   1.9240000 -28.7420000  15.3410000   2.9010000 -28.1270000
  16.4130000   2.7110000 -28.1690000  15.1620000   3.8360000 -28.6590000
  14.9340000   3.0850000 -26.6640000  15.0630000   2.1270000 -26.1600000
  15.8250000   4.1220000 -26.0090000  15.5310000   4.2490000 -24.9670000
  16.8630000   3.7910000 -26.0550000  15.7230000   5.0720000 -26.5330000
  13.4500000   3.4690000 -26.5160000  13.2090000   3.5890000 -25.4600000
  13.2630000   4.4070000 -27.0390000  12.8270000   2.6840000 -26.9440000
  14.9830000   1.8140000 -30.3350000  15.9480000   1.1660000 -30.7460000
  14.2220000   2.5600000 -31.1540000  12.9000000   3.1620000 -30.9140000
  12.9850000   4.2080000 -30.6180000  12.3650000   2.6470000 -30.1160000
  12.2030000   3.0200000 -32.2170000  11.4270000   3.7760000 -32.3410000
  11.7190000   2.0480000 -32.3080000  13.2800000   3.1830000 -33.2090000
  13.4430000   4.2360000 -33.4380000  13.0240000   2.6890000 -34.1470000
  14.5330000   2.5570000 -32.5830000  14.7700000   1.5470000 -32.9170000
  15.7730000   3.3630000 -32.9810000  16.2620000   3.1760000 -34.0880000
  16.2550000   4.2240000 -32.0880000  15.9000000   4.2880000 -31.1340000
  17.3400000   5.1690000 -32.3690000  17.6400000   5.0630000 -33.4120000
  16.8600000   6.6130000 -32.1220000  17.7240000   7.2710000 -32.0360000
  16.2840000   6.9540000 -32.9820000  16.0150000   6.7290000 -30.8740000
  16.4560000   6.8690000 -29.5980000  17.4930000   6.9420000 -29.3050000
  15.3770000   6.9040000 -28.7270000  15.4380000   7.0130000 -27.7150000
  14.2170000   6.7690000 -29.4430000  12.8780000   6.7680000 -29.0220000
  12.6180000   6.8720000 -27.9790000  11.9180000   6.6310000 -29.9810000
  10.8790000   6.6100000 -29.6880000  12.2470000   6.5170000 -31.3340000
  11.4580000   6.3990000 -32.0620000  13.5660000   6.5520000 -31.7630000
  13.8070000   6.4800000 -32.8130000  14.5770000   6.6830000 -30.8030000
  18.5160000   4.8730000 -31.4690000  18.3540000   4.2260000 -30.4500000
  19.7040000   5.3730000 -31.8230000  20.0510000   6.1010000 -33.0560000
  19.3830000   6.9460000 -33.2230000  19.9790000   5.4590000 -33.9340000
  21.4620000   6.5520000 -32.8180000  21.4830000   7.6010000 -32.5240000
  22.0500000   6.4650000 -33.7320000  22.0380000   5.7000000 -31.7460000
  22.7330000   6.2670000 -31.1270000  22.5960000   4.8650000 -32.1680000
  20.8470000   5.2040000 -30.9220000  20.9680000   4.1740000 -30.5860000
  20.6740000   6.0310000 -29.6450000  19.8700000   6.9730000 -29.6350000
  21.4100000   5.6870000 -28.5820000  22.4240000   4.6200000 -28.5390000
  23.3590000   4.9330000 -29.0040000  22.0910000   3.7250000 -29.0640000
  22.5890000   4.3740000 -27.0830000  23.5930000   4.0120000 -26.8600000
  21.8910000   3.6130000 -26.7340000  22.3350000   5.6680000 -26.4190000
  23.2440000   6.2660000 -26.3590000  21.9790000   5.5250000 -25.3990000
  21.2760000   6.3560000 -27.2840000  20.2590000   6.2770000 -26.9000000
  21.5610000   7.8460000 -27.3540000  22.5410000   8.2640000 -27.9560000
  20.6730000   8.6260000 -26.7490000  19.8240000   8.2720000 -26.3090000
  20.8260000  10.0700000 -26.6540000  21.6340000  10.4150000 -27.3000000
  19.5470000  10.7650000 -27.0930000  18.7220000  10.4160000 -26.4720000
  19.6460000  11.8360000 -26.9180000  19.2000000  10.5300000 -28.5610000
  19.2770000   9.4650000 -28.7780000  17.7830000  10.9720000 -28.8330000
  17.5440000  10.8010000 -29.8830000  17.0970000  10.4010000 -28.2070000
  17.6830000  12.0340000 -28.6070000  20.1780000  11.2630000 -29.4590000
  19.9170000  11.0860000 -30.5020000  20.1330000  12.3320000 -29.2500000
  21.1880000  10.8990000 -29.2710000  21.1130000  10.3910000 -25.2070000
  20.3010000  10.0940000 -24.3210000  22.2550000  11.0220000 -24.9770000
  22.8840000  11.3390000 -25.7150000  22.7190000  11.3220000 -23.6310000
  22.7150000  10.3770000 -23.0880000  24.1390000  11.9100000 -23.6840000
  24.0740000  12.9480000 -24.0120000  24.5490000  11.9200000 -22.6740000
  25.1180000  11.1660000 -24.6040000  25.1910000  10.1260000 -24.2840000
  24.7220000  11.1600000 -25.6200000  26.5190000  11.7910000 -24.6120000
  26.8160000  12.0170000 -23.5880000  27.2330000  11.0640000 -24.9980000
  26.5940000  13.0130000 -25.4160000  26.5850000  12.9080000 -26.4310000
  26.6730000  14.2510000 -24.9290000  26.6950000  14.4710000 -23.6200000
  26.6510000  13.6860000 -22.9700000  26.7560000  15.4250000 -23.2640000
  26.7360000  15.2820000 -25.7610000  26.7240000  15.1260000 -26.7690000
  26.7970000  16.2310000 -25.3930000  21.8000000  12.2770000 -22.8670000
  21.5030000  12.0390000 -21.6970000  21.3800000  13.3700000 -23.4980000
  21.5730000  13.5910000 -24.4750000  20.5830000  14.3540000 -22.7850000
  21.0140000  14.4150000 -21.7860000  20.6930000  15.7580000 -23.3540000
  20.0940000  15.8300000 -24.2610000  20.2800000  16.4720000 -22.6420000
  22.1100000  16.1230000 -23.6620000  22.9790000  15.9550000 -22.8110000
  22.3760000  16.5750000 -24.8850000  23.3360000  16.7980000 -25.1490000
  21.6200000  16.6990000 -25.5590000  19.1480000  13.9100000 -22.6330000
  18.5060000  14.3030000 -21.6790000  18.6780000  13.0500000 -23.5320000
  19.1830000  12.7570000 -24.3680000  17.3570000  12.4470000 -23.3720000
  16.6360000  13.2560000 -23.2520000  16.9430000  11.6460000 -24.6060000
  17.0470000  12.2720000 -25.4920000  17.6220000  10.8020000 -24.7300000
  15.4980000  11.1250000 -24.5220000  14.8700000  11.8890000 -24.0640000
  15.1180000  10.9630000 -25.5310000  15.3690000   9.8380000 -23.7320000
  16.2610000   8.9730000 -23.8700000  14.3890000   9.6900000 -22.9660000
  17.3300000  11.5600000 -22.1250000  16.3900000  11.6320000 -21.3300000
  18.3570000  10.7270000 -21.9490000  19.1030000  10.5850000 -22.6300000
  18.4870000   9.9360000 -20.7310000  17.5990000   9.3080000 -20.6670000
  19.7140000   9.0220000 -20.7720000  19.5550000   8.2410000 -21.5160000
  20.5810000   9.5990000 -21.0950000  20.0080000   8.3900000 -19.4480000
  19.2430000   7.3300000 -18.9950000  18.4440000   6.9460000 -19.6120000
  19.4890000   6.7560000 -17.7600000  18.9020000   5.9130000 -17.4260000
  20.4870000   7.2660000 -16.9600000  20.6800000   6.8260000 -15.9930000
  21.2400000   8.3360000 -17.3910000  22.0250000   8.7320000 -16.7630000
  20.9920000   8.9010000 -18.6230000  21.5730000   9.7520000 -18.9470000
  18.5520000  10.8400000 -19.4910000  17.8630000  10.6030000 -18.5040000
  19.4100000  11.8600000 -19.5300000  20.0000000  12.0890000 -20.3300000
  19.5610000  12.7490000 -18.3780000  19.8840000  12.1430000 -17.5310000
  20.6250000  13.8140000 -18.6670000  20.3850000  14.3180000 -19.6030000
  20.6000000  14.5700000 -17.8820000  22.0170000  13.2320000 -18.7560000
  22.3340000  12.8960000 -17.7690000  22.0040000  12.3550000 -19.4030000
  23.0170000  14.2420000 -19.2930000  23.9200000  13.7200000 -19.6100000
  22.6010000  14.7240000 -20.1780000  23.3690000  15.2580000 -18.3140000
  23.1760000  15.0640000 -17.3310000  23.9280000  16.4270000 -18.6230000
  24.1580000  16.7460000 -19.8890000  23.9070000  16.0950000 -20.6330000
  24.5860000  17.6430000 -20.1190000  24.2320000  17.2900000 -17.6680000
  24.0380000  17.0610000 -16.6930000  24.6600000  18.1850000 -17.9060000
  18.2260000  13.4120000 -17.9890000  17.8730000  13.5080000 -16.8000000
  17.5000000  13.8880000 -18.9990000  17.7980000  13.8630000 -19.9740000
  16.1920000  14.4960000 -18.7860000  16.2830000  15.3420000 -18.1050000
  15.6630000  14.9830000 -20.1130000  16.3560000  15.7210000 -20.5180000
  15.6440000  14.1470000 -20.8120000  14.2850000  15.5940000 -20.0490000
  13.1860000  14.9010000 -20.5220000  13.3190000  13.9050000 -20.9190000
  11.9240000  15.4560000 -20.4970000  11.0740000  14.8940000 -20.8550000
  11.7560000  16.7420000 -20.0090000  10.5260000  17.3490000 -20.0000000
   9.9460000  16.9220000 -20.6640000  12.8330000  17.4460000 -19.5470000
  12.6980000  18.4490000 -19.1690000  14.0790000  16.8860000 -19.5620000
  14.9200000  17.4530000 -19.1900000  15.2290000  13.4920000 -18.1360000
  14.5920000  13.7960000 -17.1310000  15.1490000  12.2900000 -18.6950000
  15.6570000  12.0110000 -19.5340000  14.3020000  11.2570000 -18.1260000
  13.2680000  11.5990000 -18.1720000  14.4330000   9.9730000 -18.9370000
  14.0180000  10.1360000 -19.9320000  15.4900000   9.7390000 -19.0660000
  13.7350000   8.7850000 -18.2950000  12.4250000   8.4680000 -18.6110000
  11.8860000   9.0700000 -19.3280000  11.7990000   7.3840000 -18.0140000
  10.7780000   7.1460000 -18.2740000  12.4650000   6.6090000 -17.0940000
  11.9700000   5.7670000 -16.6340000  13.7640000   6.9110000 -16.7620000
  14.2920000   6.3100000 -16.0370000  14.3940000   7.9920000 -17.3630000
  15.4160000   8.2210000 -17.1010000  14.6310000  11.0100000 -16.6560000
  13.7400000  10.9430000 -15.7950000  15.9140000  10.8700000 -16.3740000
  16.6640000  10.9340000 -17.0620000  16.3540000  10.6060000 -15.0180000
  15.8760000   9.7030000 -14.6380000  17.8610000  10.4170000 -15.0480000
  18.0860000   9.5290000 -15.6390000  18.3050000  11.2660000 -15.5670000
  18.5120000  10.2800000 -13.7340000  18.3840000  11.2000000 -13.1640000
  18.0290000   9.4850000 -13.1670000  19.9980000   9.9720000 -13.8840000
  20.4510000   8.8640000 -13.5890000  20.7700000  10.9620000 -14.3370000
  20.3570000  11.8650000 -14.5700000  21.7730000  10.8160000 -14.4500000
  15.9420000  11.7360000 -14.0650000  15.4250000  11.5090000 -12.9720000
  16.1900000  12.9700000 -14.4780000  16.5840000  13.2150000 -15.3870000
  15.8940000  14.0970000 -13.6020000  16.3410000  13.8720000 -12.6340000
  16.5010000  15.3820000 -14.1590000  17.5880000  15.2980000 -14.1430000
  16.2050000  15.4920000 -15.2020000  16.0860000  16.6330000 -13.3890000
  15.0320000  16.8410000 -13.5720000  16.1950000  16.4550000 -12.3190000
  16.9080000  17.8230000 -13.7860000  16.5920000  18.6900000 -13.2060000
  17.9540000  17.6390000 -13.5400000  16.7900000  18.1240000 -15.2150000
  17.4780000  17.7130000 -15.8450000  15.8360000  18.9060000 -15.7530000
  14.8880000  19.4690000 -15.0080000  14.8710000  19.3130000 -14.0000000
  14.1780000  20.0570000 -15.4450000  15.8390000  19.1560000 -17.0460000
  16.5650000  18.7570000 -17.6410000  15.1150000  19.7490000 -17.4520000
  14.3980000  14.2850000 -13.3890000  13.9550000  14.5090000 -12.2630000
  13.6160000  14.1750000 -14.4560000  13.9340000  13.9280000 -15.3930000
  12.1970000  14.4150000 -14.3230000  12.0680000  15.3750000 -13.8240000
  11.5270000  14.4860000 -15.6950000  11.7200000  13.5640000 -16.2430000
  10.4470000  14.5620000 -15.5690000  12.0370000  15.6910000 -16.5160000
  13.1050000  15.5590000 -16.6870000  11.5530000  15.6680000 -17.4920000
  11.7740000  17.3470000 -15.7870000  10.0490000  17.4400000 -16.1100000
   9.6880000  18.4410000 -15.8740000   9.8640000  17.2270000 -17.1630000
   9.5240000  16.7100000 -15.4940000  11.5380000  13.3380000 -13.4680000
  10.6910000  13.6330000 -12.6300000  11.8990000  12.0740000 -13.6810000
  12.6090000  11.7730000 -14.3490000  11.2580000  11.0040000 -12.9250000
  10.1940000  11.2410000 -12.9350000  11.4400000   9.6200000 -13.5760000
  10.9610000   8.8880000 -12.9260000  10.7610000   9.5530000 -14.9310000
  10.9080000   8.5630000 -15.3630000   9.6940000   9.7420000 -14.8130000
  11.1920000  10.3050000 -15.5920000  12.8160000   9.2790000 -13.6830000
  13.2290000   9.8070000 -14.3970000  11.7340000  10.9600000 -11.4790000
  10.9940000  10.5310000 -10.6040000  12.9600000  11.4200000 -11.2160000
  13.5800000  11.8370000 -11.9100000  13.5140000  11.3520000  -9.8570000
  13.0680000  10.4560000  -9.4270000  15.0340000  11.2120000  -9.8610000
  15.4520000  12.1300000 -10.2740000  15.5630000  10.9980000  -8.4500000
  16.6480000  10.9010000  -8.4790000  15.2910000  11.8500000  -7.8260000
  15.1290000  10.0900000  -8.0320000  15.4150000  10.0840000 -10.6510000
  15.5050000  10.3560000 -11.5880000  13.1250000  12.5360000  -8.9770000
  12.9920000  12.3960000  -7.7590000  12.9530000  13.7100000  -9.5690000
  12.8750000  13.8520000 -10.5760000  12.8620000  14.9210000  -8.7550000
  13.5390000  14.7770000  -7.9130000  13.3200000  16.1620000  -9.5440000
  12.6100000  16.3210000 -10.3560000  13.3430000  17.4050000  -8.6710000
  13.6710000  18.2590000  -9.2630000  12.3420000  17.5950000  -8.2830000
  14.0320000  17.2530000  -7.8400000  14.6340000  15.9400000 -10.0510000
  14.5910000  15.3260000 -10.8130000  11.4680000  15.1350000  -8.1780000
  10.4820000  15.3540000  -8.9010000  11.3990000  15.0550000  -6.8570000
  12.1840000  14.7980000  -6.2590000  10.1690000  15.3350000  -6.1450000
   9.3350000  14.9490000  -6.7310000  10.1650000  14.6500000  -4.7870000
  10.1100000  13.5690000  -4.9160000  11.0960000  14.8610000  -4.2620000
   9.0670000  15.1000000  -4.0200000   9.3840000  15.4090000  -3.1460000
  10.0120000  16.8300000  -5.9620000  10.9930000  17.5480000  -5.7600000
   8.7640000  17.2900000  -6.0310000   7.9590000  16.7100000  -6.2670000
   8.4380000  18.6900000  -5.7700000   9.3340000  19.2720000  -5.9850000
   7.2970000  19.1510000  -6.6880000   7.2470000  20.2400000  -6.6830000
   7.5120000  18.8470000  -7.7120000   6.0400000  18.6200000  -6.2930000
   6.1230000  17.6540000  -6.1510000   8.0810000  18.9490000  -4.3030000
   7.7560000  20.0770000  -3.9380000   8.1730000  17.9120000  -3.4710000
   8.4850000  16.9860000  -3.7650000   7.8360000  17.9960000  -2.0500000
   7.7160000  19.0500000  -1.7990000   6.5280000  17.2570000  -1.7440000
   6.6580000  16.2060000  -2.0040000   6.1980000  17.3350000  -0.2540000
   5.2660000  16.8040000  -0.0590000   7.0030000  16.8780000   0.3210000
   6.0890000  18.3790000   0.0400000   5.3800000  17.8180000  -2.5930000
   4.4600000  17.2810000  -2.3620000   5.2470000  18.8770000  -2.3710000
   5.6160000  17.6950000  -3.6500000   8.9470000  17.3720000  -1.2200000
   9.2620000  16.1900000  -1.3580000   9.5370000  18.1740000  -0.3460000
   9.2890000  19.1540000  -0.2140000  10.6080000  17.7060000   0.5100000
  11.4440000  17.3320000  -0.0810000  11.1240000  18.8700000   1.3620000
  10.2920000  19.2880000   1.9290000  11.8420000  18.4850000   2.0870000
  11.7940000  20.0030000   0.5470000  12.3120000  20.6720000   1.2340000
  12.5510000  19.5670000  -0.1060000  10.8170000  20.8270000  -0.3060000
   9.6000000  20.8380000   0.0000000  11.2680000  21.4630000  -1.2880000
  10.0740000  16.5620000   1.3770000   8.9640000  16.6430000   1.9010000
  10.8370000  15.4730000   1.4790000  11.7360000  15.3600000   1.0100000
  10.4320000  14.3340000   2.2900000  11.3220000  13.8760000   2.7210000
   9.8240000  14.6930000   3.1200000   9.6490000  13.2680000   1.5330000
   9.3220000  12.2150000   2.1010000   9.3350000  13.5350000   0.2670000
   9.5420000  14.4200000  -0.1970000   8.6550000  12.5590000  -0.5730000
   8.4580000  11.6690000   0.0240000   7.3270000  13.1220000  -1.0610000
   7.5130000  14.0230000  -1.6460000   6.8550000  12.4000000  -1.7280000
   6.3650000  13.4540000   0.0820000   6.1690000  12.5560000   0.6680000
   6.8280000  14.1780000   0.7530000   5.0630000  14.0110000  -0.4470000
   4.8030000  14.9180000   0.0990000   5.1820000  14.2920000  -1.4930000
   3.9560000  13.0080000  -0.3170000   4.2600000  12.0670000  -0.7760000
   3.7710000  12.8030000   0.7370000   2.7050000  13.4930000  -0.9570000
   1.9800000  12.7490000  -0.9090000   2.3660000  14.3400000  -0.4580000
   2.8930000  13.7290000  -1.9520000   9.5250000  12.1490000  -1.7400000
  10.4930000  12.8270000  -2.0890000   9.1640000  10.9970000  -2.3020000
   8.3580000  10.4680000  -1.9690000   9.8260000  10.3470000  -3.4180000
  10.7050000  10.9000000  -3.7480000  10.1940000   8.9420000  -2.9390000
  10.3710000   8.9850000  -1.8640000   9.3320000   8.2930000  -3.0950000
  11.3840000   8.2990000  -3.5820000  11.1750000   8.1220000  -4.6370000
  12.2340000   8.9800000  -3.5350000  11.7540000   6.9780000  -2.9090000
  11.3370000   6.6840000  -1.7760000  12.5570000   6.1830000  -3.6020000
  12.8760000   6.4630000  -4.5290000  12.8560000   5.2910000  -3.2080000
   8.8320000  10.2360000  -4.5790000   7.6410000  10.1900000  -4.3460000
   9.3250000  10.1030000  -5.7950000  10.3070000  10.2250000  -6.0440000
   8.4440000   9.7570000  -6.8960000   7.4510000  10.1370000  -6.6550000
   8.9180000  10.4000000  -8.1890000   9.9600000  10.1300000  -8.3620000
   8.3420000   9.9970000  -9.0220000   8.7880000  11.9240000  -8.1780000
   8.1060000  12.5130000  -7.3420000   9.4190000  12.5630000  -9.1560000
   9.3470000  13.5780000  -9.2320000   9.9760000  12.0390000  -9.8310000
   8.3590000   8.2580000  -7.0730000   9.2350000   7.5080000  -6.6340000
   7.2890000   7.8290000  -7.7260000   6.5520000   8.4510000  -8.0600000
   7.0560000   6.4320000  -8.0330000   7.8700000   5.7970000  -7.6840000
   5.7830000   5.9980000  -7.3220000   5.8610000   6.2860000  -6.2740000
   4.9470000   6.5550000  -7.7450000   5.4460000   4.4940000  -7.3880000
   6.3710000   3.9220000  -7.4590000   4.7120000   4.0650000  -6.1370000
   4.4810000   3.0020000  -6.1980000   5.3390000   4.2510000  -5.2650000
   3.7860000   4.6330000  -6.0450000   4.6090000   4.2320000  -8.5820000
   4.3690000   3.1700000  -8.6320000   3.6870000   4.8100000  -8.5140000
   5.1540000   4.5230000  -9.4800000   6.9730000   6.2650000  -9.5470000
   6.3260000   7.0490000 -10.2200000   7.6840000   5.2660000 -10.0680000
   8.3200000   4.6850000  -9.5220000   7.6200000   4.9090000 -11.4700000
   7.0590000   5.6950000 -11.9760000   9.0220000   4.8620000 -12.1450000
   8.8660000   4.5210000 -13.1690000   9.6490000   6.2500000 -12.1770000
  10.6280000   6.1960000 -12.6530000   9.0080000   6.9260000 -12.7430000
   9.7600000   6.6230000 -11.1590000   9.9660000   3.8480000 -11.4930000
  10.9270000   3.8620000 -12.0080000  10.1120000   4.1090000 -10.4450000
   9.5320000   2.8500000 -11.5620000   6.8920000   3.5810000 -11.6420000
   7.0930000   2.6420000 -10.8650000   6.0230000   3.5290000 -12.6520000
   5.8330000   4.3280000 -13.2570000   5.2560000   2.3480000 -13.0050000
   5.4030000   1.5570000 -12.2690000   3.7470000   2.6890000 -13.0480000
   3.5870000   3.5450000 -13.7040000   2.9570000   1.5300000 -13.6380000
   1.8980000   1.7860000 -13.6610000   3.3050000   1.3320000 -14.6520000
   3.1020000   0.6410000 -13.0240000   3.2570000   3.0950000 -11.6660000
   3.3630000   2.2430000 -10.9950000   3.9050000   3.8840000 -11.2850000
   1.8440000   3.5710000 -11.6120000   1.5880000   3.8370000 -10.5860000
   1.7300000   4.4460000 -12.2520000   1.1800000   2.7790000 -11.9580000
   5.7220000   1.9070000 -14.3690000   5.7390000   2.7090000 -15.3090000
   6.0820000   0.6310000 -14.4840000   6.0490000  -0.0410000 -13.7180000
   6.5600000   0.0860000 -15.7380000   6.1730000   0.7340000 -16.5250000
   8.0790000   0.0800000 -15.8140000   8.3780000  -0.1370000 -16.8390000
   8.4460000   1.0790000 -15.5800000   8.7530000  -0.9170000 -14.8870000
   8.3280000  -0.8340000 -13.8870000   8.5570000  -1.9320000 -15.2340000
  10.5310000  -0.6300000 -14.8180000  10.5400000   0.6920000 -13.6060000
  11.2350000   1.4700000 -13.9220000   9.5380000   1.1130000 -13.5190000
  10.8530000   0.2970000 -12.6390000   6.0490000  -1.3420000 -15.9450000
   5.7910000  -2.0720000 -14.9900000   5.9660000  -1.7450000 -17.2120000
   6.0820000  -1.1220000 -18.0110000   5.6980000  -3.1320000 -17.5730000
   4.8210000  -3.4820000 -17.0290000   5.4570000  -3.1870000 -18.6350000
   6.8710000  -4.0490000 -17.2770000   7.9990000  -3.6340000 -17.1000000
   6.5670000  -5.3510000 -17.2960000   5.6490000  -5.7220000 -17.5420000
   7.5520000  -6.3560000 -16.9570000   7.9590000  -6.1150000 -15.9750000
   6.8830000  -7.7240000 -16.9150000   5.9850000  -7.6660000 -16.3000000
   6.5640000  -7.9990000 -17.9200000   7.7830000  -8.7920000 -16.3740000
   8.6780000  -8.8670000 -16.9920000   8.1110000  -8.5230000 -15.3700000
   7.0830000 -10.1090000 -16.3400000   7.6620000 -10.8210000 -15.7520000
   6.1160000 -10.0010000 -15.8480000   6.8880000 -10.6420000 -17.7480000
   6.3520000  -9.9080000 -18.3490000   7.8580000 -10.7950000 -18.2220000
   6.1370000 -11.9130000 -17.7260000   6.0290000 -12.2690000 -18.6970000
   6.6550000 -12.6120000 -17.1560000   5.1970000 -11.7540000 -17.3090000
   8.7320000  -6.3620000 -17.9390000   9.8740000  -6.5360000 -17.5350000
   8.4570000  -6.2270000 -19.2330000   7.5280000  -6.0870000 -19.6310000
   9.5640000  -6.2800000 -20.1930000  10.1310000  -7.1910000 -20.0020000
   9.0420000  -6.3470000 -21.6280000   8.4340000  -5.4660000 -21.8350000
   9.8820000  -6.3240000 -22.3220000   8.2150000  -7.6050000 -21.8730000
   8.8340000  -8.4810000 -21.6820000   7.3920000  -7.6350000 -21.1590000
   7.6560000  -7.6900000 -23.2780000   7.0270000  -6.8230000 -23.4770000
   8.4710000  -7.6650000 -24.0010000   6.8470000  -8.9640000 -23.4610000
   6.0120000  -8.9660000 -22.7610000   6.4220000  -8.9820000 -24.4650000
   7.6710000 -10.1860000 -23.2510000   7.1730000 -11.0120000 -23.6410000
   8.5860000 -10.0740000 -23.7320000   7.8300000 -10.3270000 -22.2330000
  10.5060000  -5.0990000 -20.0050000  11.7210000  -5.2300000 -20.1160000
   9.9470000  -3.9370000 -19.6990000   8.9410000  -3.8000000 -19.6060000
  10.7360000  -2.7390000 -19.4660000  11.4420000  -2.5860000 -20.2830000
   9.8070000  -1.5110000 -19.4370000   9.0360000  -1.6850000 -18.6860000
  10.5720000  -0.2380000 -19.0670000   9.8860000   0.6090000 -19.0560000
  11.0190000  -0.3560000 -18.0800000  11.3570000  -0.0590000 -19.8010000
   9.2360000  -1.3330000 -20.7350000   8.4750000  -1.9400000 -20.8430000
  11.5910000  -2.8950000 -18.1940000  12.7600000  -2.5330000 -18.2030000
  11.0510000  -3.4720000 -17.1210000  10.0630000  -3.7130000 -17.0390000
  11.8590000  -3.8120000 -15.9460000  12.2220000  -2.8750000 -15.5240000
  11.0020000  -4.5470000 -14.9010000  10.2530000  -3.8590000 -14.5090000
  10.4640000  -5.3590000 -15.3900000  11.7850000  -5.0960000 -13.7790000
  12.1830000  -6.3930000 -13.6100000  11.9700000  -7.1990000 -14.2970000
  12.8930000  -6.5240000 -12.4420000  13.3010000  -7.3900000 -12.0900000
  12.9640000  -5.3010000 -11.8250000  13.5640000  -4.9310000 -10.6300000
  14.0740000  -5.6550000 -10.0110000  13.4860000  -3.6130000 -10.2640000
  13.9490000  -3.2940000  -9.3420000  12.8190000  -2.6670000 -11.0580000
  12.7830000  -1.6360000 -10.7380000  12.2100000  -3.0310000 -12.2370000
  11.7000000  -2.2980000 -12.8450000  12.2670000  -4.3780000 -12.6320000
  13.0900000  -4.6620000 -16.3110000  14.2220000  -4.3110000 -15.9730000
  12.8780000  -5.7600000 -17.0420000  11.9690000  -6.0350000 -17.4150000
  13.9780000  -6.6750000 -17.3680000  14.5880000  -6.7600000 -16.4690000
  13.4510000  -8.0760000 -17.7130000  12.6120000  -7.9850000 -18.4030000
  14.2300000  -8.6360000 -18.2310000  13.0120000  -8.8450000 -16.4990000
  13.9330000  -9.2200000 -15.5240000  14.9760000  -8.9720000 -15.6580000
  13.5400000  -9.9040000 -14.3870000  14.2720000 -10.1880000 -13.6460000
  12.2170000 -10.2200000 -14.2040000  11.9050000 -10.7610000 -13.3230000
  11.2830000  -9.8410000 -15.1560000  10.2400000 -10.0780000 -15.0060000
  11.6730000  -9.1620000 -16.2960000  10.9350000  -8.8770000 -17.0310000
  14.9150000  -6.1300000 -18.4510000  15.9990000  -6.6630000 -18.6710000
  14.5090000  -5.0520000 -19.1160000  13.5820000  -4.6380000 -19.0220000
  15.3920000  -4.3590000 -20.0620000  15.9140000  -5.1560000 -20.5920000
  14.5950000  -3.4830000 -21.0250000  15.1870000  -3.2860000 -21.9190000
  13.6980000  -4.0120000 -21.3470000  14.2300000  -2.2500000 -20.4080000
  13.7900000  -2.4310000 -19.5510000  16.4090000  -3.4560000 -19.3790000
  17.3620000  -3.0060000 -20.0090000  16.1780000  -3.1340000 -18.1130000
  15.3430000  -3.4010000 -17.5920000  17.1420000  -2.3490000 -17.3630000
  17.4910000  -1.5210000 -17.9800000  16.5300000  -1.7640000 -16.0790000
  16.2470000  -2.6050000 -15.4450000  17.5370000  -0.8920000 -15.3410000
  17.0780000  -0.4910000 -14.4370000  18.4070000  -1.4900000 -15.0710000
  17.8470000  -0.0700000 -15.9850000  15.2880000  -0.9230000 -16.3980000
  15.6050000   0.0100000 -16.8640000  14.6820000  -1.4550000 -17.1310000
  14.4160000  -0.5960000 -15.1790000  13.5600000   0.0010000 -15.4940000
  14.0650000  -1.5220000 -14.7240000  15.0030000  -0.0340000 -14.4520000
  18.2530000  -3.3060000 -16.9520000  17.9740000  -4.3400000 -16.3320000
  19.5140000  -2.9840000 -17.2900000  20.0060000  -1.8370000 -18.0760000
  19.8830000  -0.8970000 -17.5380000  19.4710000  -1.7360000 -19.0210000
  21.4630000  -2.1720000 -18.2910000  22.0670000  -1.2670000 -18.3490000
  21.6060000  -2.7110000 -19.2280000  21.8660000  -3.0090000 -17.1270000
  22.1750000  -2.3930000 -16.2820000  22.7070000  -3.6560000 -17.3750000
  20.6090000  -3.8260000 -16.7950000  20.6200000  -4.8200000 -17.2430000
  20.4820000  -4.0520000 -15.2890000  20.2160000  -3.1080000 -14.5380000
  20.6850000  -5.2930000 -14.8580000  20.9980000  -6.0600000 -15.4530000
  20.4680000  -5.6590000 -13.4610000  19.4030000  -5.5220000 -13.2710000
  20.8470000  -7.1200000 -13.2080000  21.9250000  -7.2300000 -13.3240000
  20.6100000  -7.3720000 -12.1740000  20.1540000  -8.1050000 -14.1220000
  19.0970000  -8.1510000 -13.8580000  20.2110000  -7.7380000 -15.1470000
  20.7380000  -9.5060000 -14.0660000  21.6300000  -9.7720000 -13.2280000
  20.2880000 -10.3420000 -14.8780000  21.2400000  -4.7640000 -12.5010000
  20.7470000  -4.4610000 -11.4110000  22.4400000  -4.3350000 -12.8880000
  22.8730000  -4.5610000 -13.7830000  23.2420000  -3.4780000 -12.0140000
  23.3230000  -4.0200000 -11.0720000  24.6320000  -3.2430000 -12.5960000
  25.2350000  -2.7230000 -11.8520000  25.1030000  -4.2110000 -12.7680000
  24.6750000  -2.4520000 -13.8860000  24.2810000  -3.0520000 -14.7070000
  24.0430000  -1.5680000 -13.8050000  26.1070000  -2.0440000 -14.1790000
  26.3590000  -1.1620000 -13.5900000  26.7810000  -2.8410000 -13.8650000
  26.3270000  -1.7510000 -15.6340000  27.3530000  -1.4130000 -15.7770000
  26.2130000  -2.6740000 -16.2030000  25.4010000  -0.7280000 -16.1810000
  25.7030000  -0.4640000 -17.1400000  24.4370000  -1.1160000 -16.2160000
  25.4130000   0.1140000 -15.5700000  22.5840000  -2.1330000 -11.7090000
  22.9620000  -1.4600000 -10.7540000  21.5950000  -1.7570000 -12.5150000
  21.2470000  -2.3220000 -13.2900000  20.9130000  -0.4730000 -12.3500000
  21.4890000   0.0810000 -11.6090000  20.8690000   0.2680000 -13.6820000
  20.4560000  -0.3910000 -14.4460000  20.1950000   1.1200000 -13.5970000
  22.2270000   0.7510000 -14.1230000  23.0780000   1.0680000 -13.2990000
  22.4340000   0.8210000 -15.4340000  23.3310000   1.1490000 -15.7920000
  21.6960000   0.5460000 -16.0820000  19.4860000  -0.6040000 -11.8180000
  18.7370000   0.3770000 -11.8110000  19.0930000  -1.8070000 -11.4040000
  19.6740000  -2.6440000 -11.4540000  17.7640000  -2.0280000 -10.8310000
  17.1460000  -1.1790000 -11.1240000  17.1520000  -3.3280000 -11.3610000
  17.7620000  -4.1700000 -11.0330000  16.1630000  -3.4620000 -10.9230000
  17.0360000  -3.3570000 -12.8630000  16.7380000  -2.3710000 -13.2190000
  18.0140000  -3.5690000 -13.2940000  16.0450000  -4.3810000 -13.3550000
  15.0470000  -4.0820000 -13.0360000  16.0470000  -4.3730000 -14.4450000
  16.2930000  -5.7480000 -12.8970000  16.1500000  -5.9400000 -11.9050000
  16.6900000  -6.7680000 -13.6640000  16.7740000  -7.9740000 -13.1380000
  16.5370000  -8.1200000 -12.1570000  17.0760000  -8.7610000 -13.7120000
  16.9730000  -6.6070000 -14.9450000  16.8910000  -5.6850000 -15.3740000
  17.2740000  -7.4050000 -15.5050000  17.8270000  -2.1140000  -9.3050000
  18.7620000  -2.6870000  -8.7680000  16.8300000  -1.5510000  -8.5990000
  16.7360000  -1.7190000  -7.1410000  17.7030000  -1.5820000  -6.6570000
  16.3840000  -2.7150000  -6.8730000  15.7590000  -0.6590000  -6.7330000
  16.2660000   0.2790000  -6.5050000  15.2100000  -0.9510000  -5.8380000
  14.8490000  -0.5100000  -7.8990000  14.3700000   0.4690000  -7.9060000
  14.0530000  -1.2550000  -7.8800000  15.7550000  -0.6950000  -9.1140000
  15.2580000  -1.1260000  -9.9830000  16.2930000   0.6550000  -9.5440000
  17.3910000   1.0370000  -9.1380000  15.5590000   1.3780000 -10.3760000
  14.6840000   1.0670000 -10.7980000  15.9820000   2.7210000 -10.7510000
  16.9300000   2.6450000 -11.2840000  14.9680000   3.3710000 -11.6690000
  14.0060000   3.3940000 -11.1580000  15.2670000   4.4060000 -11.8340000
  14.7760000   2.6990000 -13.0320000  14.4770000   1.6640000 -12.8660000
  13.6780000   3.4230000 -13.7970000  13.5370000   2.9480000 -14.7680000
  12.7480000   3.3740000 -13.2310000  13.9610000   4.4660000 -13.9400000
  16.0620000   2.6370000 -13.8310000  15.8720000   2.1520000 -14.7890000
  16.4320000   3.6480000 -14.0030000  16.8080000   2.0670000 -13.2770000
  16.1700000   3.5730000  -9.5030000  15.2660000   3.7250000  -8.6850000
  17.3800000   4.0950000  -9.3600000  18.0900000   4.0940000 -10.0920000
  17.7990000   4.7230000  -8.1210000  17.6720000   4.0030000  -7.3120000
  19.2770000   5.1190000  -8.2060000  19.5660000   5.5990000  -7.2710000
  19.8780000   4.2140000  -8.2990000  19.6130000   6.0520000  -9.3600000
  19.3680000   5.5690000 -10.3060000  19.0020000   6.9520000  -9.2940000
  21.0930000   6.4320000  -9.3440000  21.3380000   6.9010000  -8.3910000
  21.7010000   5.5310000  -9.4220000  21.4390000   7.3770000 -10.4790000
  21.1820000   6.9120000 -11.4310000  20.8390000   8.2830000 -10.3940000
  22.8850000   7.7360000 -10.4750000  23.2280000   7.8080000 -11.4540000
  23.0150000   8.6490000  -9.9950000  23.4240000   7.0010000  -9.9730000
  16.9340000   5.9410000  -7.8010000  16.5420000   6.7220000  -8.6790000
  16.6500000   6.0990000  -6.5210000  16.8650000   5.4070000  -5.8030000
  15.9990000   7.2880000  -6.0240000  16.1810000   7.3620000  -4.9520000
  16.4640000   8.1580000  -6.4870000  14.5090000   7.3530000  -6.2650000
  13.8950000   8.3650000  -5.9310000  13.9180000   6.2920000  -6.8240000
  14.4220000   5.4420000  -7.0770000  12.4940000   6.2410000  -7.1290000
  11.9810000   7.0920000  -6.6810000  12.3030000   6.2680000  -8.6530000
  12.9640000   5.5330000  -9.1120000  11.2820000   5.9730000  -8.8930000
  12.5820000   7.6300000  -9.2470000  11.6590000   8.2100000  -9.2500000
  13.2870000   8.1570000  -8.6050000  13.1450000   7.5860000 -10.6710000
  12.5430000   6.9160000 -11.2840000  13.0810000   8.5760000 -11.1230000
  14.5240000   7.1380000 -10.6660000  14.9160000   6.8420000  -9.7720000
  15.3200000   7.0800000 -11.7270000  16.5750000   6.6930000 -11.5730000
  16.9220000   6.4430000 -10.6470000  17.1960000   6.6440000 -12.3800000
  14.8710000   7.3720000 -12.9370000  13.8980000   7.6480000 -13.0670000
  15.4980000   7.3220000 -13.7400000  11.9350000   4.9390000  -6.5830000
  12.6400000   3.9320000  -6.5420000  10.6650000   4.9540000  -6.2220000
  10.1030000   5.8020000  -6.1490000   9.9530000   3.7300000  -5.8930000
  10.5810000   3.0670000  -5.2990000   8.7140000   4.0280000  -5.0480000
   8.0720000   4.7180000  -5.5960000   7.9380000   2.7380000  -4.7900000
   7.0570000   2.9580000  -4.1870000   7.6290000   2.3030000  -5.7400000
   8.5740000   2.0310000  -4.2580000   9.1090000   4.7010000  -3.7260000
   9.4660000   3.9390000  -3.0330000   9.9420000   5.3800000  -3.9090000
   7.9860000   5.4670000  -3.0750000   8.3410000   5.9140000  -2.1460000
   7.6430000   6.2530000  -3.7480000   7.1600000   4.7890000  -2.8590000
   9.5740000   3.0660000  -7.2110000   8.9740000   3.7060000  -8.0570000
   9.9470000   1.7980000  -7.3870000  10.3910000   1.2350000  -6.6620000
   9.7490000   1.0890000  -8.6580000   9.5150000   1.8560000  -9.3970000
  10.9960000   0.3010000  -9.0810000  11.3300000  -0.3050000  -8.2390000
  10.7210000  -0.3880000  -9.8800000  12.1650000   1.1690000  -9.5590000
  12.7680000   0.8590000 -10.5990000  12.5280000   2.2000000  -8.7970000
  13.3310000   2.7710000  -9.0600000  12.0030000   2.4180000  -7.9500000
   8.6320000   0.0600000  -8.5200000   8.7340000  -0.8620000  -7.7100000
   7.5760000   0.2370000  -9.3040000   7.4930000   1.0300000  -9.9410000
   6.4300000  -0.6550000  -9.3540000   6.5370000  -1.4540000  -8.6200000
   5.1570000   0.1270000  -9.0190000   5.3140000   0.6430000  -8.0720000
   5.0190000   0.8940000  -9.7810000   3.8640000  -0.6780000  -8.9140000
   4.1190000  -1.6530000  -8.5000000   2.8810000   0.0230000  -7.9850000
   1.9630000  -0.5610000  -7.9190000   3.3230000   0.1190000  -6.9930000
   2.6530000   1.0140000  -8.3780000   3.2170000  -0.9190000 -10.2940000
   2.3000000  -1.4950000 -10.1700000   2.9840000   0.0390000 -10.7590000
   3.9100000  -1.4710000 -10.9290000   6.3490000  -1.2810000 -10.7490000
   6.3860000  -0.5590000 -11.7540000   6.2490000  -2.6100000 -10.7840000
   6.2130000  -3.1860000  -9.9430000   6.1810000  -3.3790000 -12.0180000
   6.4000000  -2.7320000 -12.8670000   7.2350000  -4.5170000 -11.9960000
   6.9900000  -5.1690000 -11.1570000   7.1900000  -5.3510000 -13.2590000
   7.9440000  -6.1370000 -13.2030000   6.2030000  -5.8020000 -13.3620000
   7.3910000  -4.7160000 -14.1220000   8.6270000  -3.9500000 -11.7960000
   9.3530000  -4.7630000 -11.7830000   8.8620000  -3.2660000 -12.6120000
   8.6680000  -3.4120000 -10.8490000   4.7800000  -3.9470000 -12.1740000
   4.1930000  -4.4600000 -11.2140000   4.2470000  -3.8350000 -13.3850000
   4.6710000  -3.3000000 -14.1430000   2.9910000  -4.4780000 -13.7390000
   2.3940000  -4.5990000 -12.8350000   2.2530000  -3.6170000 -14.7560000
   2.8920000  -3.5040000 -15.6320000   1.3640000  -4.1590000 -15.0780000
   1.8220000  -2.2270000 -14.3020000   2.7130000  -1.7670000 -13.8740000
   1.3520000  -1.3860000 -15.4310000   1.0560000  -0.4060000 -15.0560000
   2.1560000  -1.2690000 -16.1570000   0.4980000  -1.8640000 -15.9100000
   0.7460000  -2.2890000 -13.2460000   0.4680000  -1.2770000 -12.9500000
  -0.1280000  -2.8030000 -13.6460000   1.1200000  -2.8310000 -12.3770000
   3.2530000  -5.8410000 -14.3620000   4.0660000  -5.9720000 -15.2890000
   2.5280000  -6.8580000 -13.8940000   1.9150000  -6.7890000 -13.0820000
   2.5510000  -8.1890000 -14.5190000   2.5890000  -8.0690000 -15.6020000
   3.7720000  -8.9760000 -14.0820000   4.6680000  -8.5350000 -14.5190000
   3.8810000  -8.9130000 -12.9990000   3.6710000 -10.3310000 -14.4710000
   4.1330000 -10.4610000 -15.3250000   1.3000000  -8.9420000 -14.1000000
   0.9240000  -8.8870000 -12.9340000   0.6570000  -9.6200000 -15.0480000
   0.8880000  -9.5820000 -16.0410000  -0.4580000 -10.4910000 -14.7150000
  -1.0330000 -10.0150000 -13.9210000  -1.3520000 -10.6900000 -15.9400000
  -0.7710000 -11.1660000 -16.7300000  -2.1610000 -11.3740000 -15.6830000
  -1.9450000  -9.4010000 -16.4700000  -2.4880000  -8.9010000 -15.6680000
  -1.1380000  -8.7340000 -16.7730000  -2.8910000  -9.6210000 -17.6600000
  -2.3680000 -10.1370000 -18.4660000  -3.7260000 -10.2560000 -17.3640000
  -3.3810000  -8.3290000 -18.1240000  -4.2950000  -8.0170000 -17.7950000
  -2.7080000  -7.5320000 -18.9510000  -3.2060000  -6.3420000 -19.2760000
  -4.1020000  -6.0420000 -18.8920000  -2.6920000  -5.7300000 -19.9090000
  -1.5520000  -7.9300000 -19.4790000  -1.1770000  -8.8510000 -19.2500000
  -1.0420000  -7.3140000 -20.1120000   0.0330000 -11.8470000 -14.2020000
  -0.7220000 -12.5520000 -13.5610000   1.2800000 -12.2190000 -14.4610000
   1.9860000 -11.5830000 -14.8330000   1.7740000 -13.5820000 -14.2390000
   0.8780000 -14.1770000 -14.0640000   2.5580000 -14.0640000 -15.4560000
   3.1550000 -13.2360000 -15.8380000   3.2550000 -14.8400000 -15.1390000
   1.7060000 -14.6060000 -16.5780000   1.0400000 -13.8190000 -16.9320000
   2.3500000 -14.8790000 -17.4140000   0.8730000 -15.8200000 -16.1730000
   1.4210000 -16.7340000 -15.4940000  -0.3380000 -15.8380000 -16.5220000
   2.6750000 -13.7360000 -13.0280000   2.6700000 -14.7730000 -12.3620000
   3.4800000 -12.7180000 -12.7440000   3.5290000 -11.8420000 -13.2640000
   4.3790000 -12.8260000 -11.6050000   4.9660000 -13.7370000 -11.7230000
   5.3300000 -11.6390000 -11.5630000   4.7320000 -10.7280000 -11.5690000
   5.8610000 -11.6660000 -10.6110000   6.3740000 -11.5300000 -12.6870000
   5.8390000 -11.5580000 -13.6360000   7.1430000 -10.1910000 -12.5960000
   7.8760000 -10.1370000 -13.4010000   6.4420000  -9.3620000 -12.6870000
   7.6540000 -10.1300000 -11.6350000   7.3400000 -12.7000000 -12.6610000
   8.0640000 -12.5920000 -13.4680000   7.8630000 -12.7190000 -11.7050000
   6.7880000 -13.6310000 -12.7910000   3.5940000 -12.9390000 -10.2880000
   2.5340000 -12.3450000 -10.1340000   4.1350000 -13.6850000  -9.3370000
   5.0430000 -14.1420000  -9.4150000   3.4480000 -13.9110000  -8.0740000
   2.4100000 -13.6120000  -8.2200000   3.5380000 -15.3810000  -7.7090000
   4.5340000 -15.7550000  -7.9480000   3.4030000 -15.4980000  -6.6340000
   2.4980000 -16.2040000  -8.4430000   1.5180000 -16.0160000  -8.0050000
   2.4510000 -15.8780000  -9.4820000   2.7860000 -17.6910000  -8.4000000
   3.6490000 -17.9160000  -9.0260000   3.0450000 -17.9860000  -7.3830000
   1.5840000 -18.4910000  -8.8760000   0.6770000 -18.0870000  -8.4260000
   1.4800000 -18.3840000  -9.9560000   1.7110000 -19.9330000  -8.5300000
   0.8730000 -20.4470000  -8.8700000   2.5630000 -20.3240000  -8.9800000
   1.7850000 -20.0370000  -7.4980000   3.9780000 -13.0590000  -6.9320000
   3.2480000 -12.7620000  -5.9900000   5.2500000 -12.6830000  -7.0140000
   5.8930000 -13.0070000  -7.7370000   5.8430000 -11.7540000  -6.0540000
   5.0470000 -11.2470000  -5.5080000   6.7020000 -12.4770000  -5.0130000
   7.0770000 -11.7430000  -4.3000000   6.0680000 -13.1670000  -4.4560000
   7.8740000 -13.2460000  -5.5760000   8.4370000 -12.6020000  -6.2520000
   8.5470000 -13.5230000  -4.7650000   7.4430000 -14.4930000  -6.3160000
   6.6650000 -15.2880000  -5.7370000   7.8870000 -14.6780000  -7.4650000
   6.6870000 -10.7630000  -6.8300000   6.9860000 -10.9950000  -7.9930000
   7.0720000  -9.6480000  -6.1970000   6.7730000  -9.1410000  -4.8490000
   7.4010000  -9.6120000  -4.0930000   5.7370000  -9.3320000  -4.5670000
   7.0530000  -7.6770000  -4.9660000   7.4070000  -7.2720000  -4.0180000
   6.1490000  -7.1280000  -5.2290000   8.0910000  -7.5330000  -6.0270000
   9.0950000  -7.5880000  -5.6060000   8.0090000  -6.5700000  -6.5300000
   7.8350000  -8.6880000  -6.9990000   7.3030000  -8.3800000  -7.8990000
   9.1550000  -9.2910000  -7.4980000   9.7980000 -10.0380000  -6.7570000
   9.5480000  -8.9910000  -8.7440000   8.9020000  -8.1360000  -9.7530000
   8.5420000  -7.2040000  -9.3170000   8.0420000  -8.6300000 -10.2050000
   9.9840000  -7.8930000 -10.7530000  10.4610000  -6.9300000 -10.5720000
   9.5710000  -7.8600000 -11.7610000  10.9700000  -8.9910000 -10.6320000
  11.9780000  -8.6410000 -10.8570000  10.7490000  -9.7970000 -11.3320000
  10.8630000  -9.4750000  -9.1760000  10.9810000 -10.5560000  -9.1060000
  11.9550000  -8.8940000  -8.2820000  11.7800000  -7.7960000  -7.7370000
  13.0540000  -9.6240000  -8.1150000  13.2280000 -10.5090000  -8.5910000
  14.1180000  -9.2050000  -7.2180000  13.7560000  -9.2700000  -6.1920000
  15.3290000 -10.1220000  -7.3830000  15.0050000 -11.1570000  -7.2730000
  15.7160000 -10.0160000  -8.3960000  16.4520000  -9.8520000  -6.3980000
  16.9700000  -8.9370000  -6.6850000  16.0290000  -9.6810000  -5.4080000
  17.4500000 -10.9890000  -6.3250000  17.3790000 -11.9470000  -7.0960000
  18.3850000 -10.8890000  -5.3920000  18.4050000 -10.0770000  -4.7750000
  19.0850000 -11.6240000  -5.2900000  14.5180000  -7.7630000  -7.5060000
  14.8540000  -7.4190000  -8.6410000  14.4870000  -6.9310000  -6.4710000
  14.2010000  -7.2090000  -5.5320000  14.8630000  -5.5320000  -6.5850000
  15.4330000  -5.2520000  -5.6990000  15.5280000  -5.4200000  -7.4410000
  13.7060000  -4.5630000  -6.7410000  13.8400000  -3.3900000  -6.4030000
  12.5760000  -5.0260000  -7.2640000  12.4350000  -5.9850000  -7.5820000
  11.4210000  -4.1470000  -7.4200000  11.7620000  -3.1830000  -7.7970000
  10.4540000  -4.7390000  -8.4100000   9.5950000  -4.0770000  -8.5200000
  10.9480000  -4.8570000  -9.3750000  10.1180000  -5.7120000  -8.0530000
  10.7380000  -3.9170000  -6.0760000  10.7150000  -4.7920000  -5.2170000
  10.1400000  -2.7430000  -5.9130000  10.1060000  -2.0120000  -6.6240000
   9.4690000  -2.4090000  -4.6630000  10.0310000  -2.8940000  -3.8650000
   9.4850000  -0.9000000  -4.4260000   8.9490000  -0.4020000  -5.2340000
   8.9520000  -0.6740000  -3.5030000  10.8610000  -0.3580000  -4.3430000
  11.3950000   0.4760000  -5.2940000  12.6410000   0.7620000  -4.9670000
  13.3070000   1.4070000  -5.5210000  12.9350000   0.1260000  -3.8490000
  13.8350000   0.1560000  -3.3690000  11.8370000  -0.5800000  -3.4370000
  11.7650000  -1.1980000  -2.5540000   8.0570000  -2.9580000  -4.5880000
   7.6450000  -3.4600000  -3.5440000   7.3250000  -2.8870000  -5.6930000
   7.6630000  -2.4930000  -6.5710000   5.9590000  -3.3720000  -5.7480000
   5.8350000  -4.0580000  -4.9100000   4.9450000  -2.2210000  -5.6320000
   5.1180000  -1.5170000  -6.4460000   3.9410000  -2.6230000  -5.7660000
   4.9980000  -1.4740000  -4.3250000   5.4570000  -0.1640000  -4.2880000
   5.7920000   0.3050000  -5.2010000   5.4930000   0.5480000  -3.1110000
   5.8560000   1.5650000  -3.1000000   5.0630000  -0.0460000  -1.9500000
   5.0890000   0.5070000  -1.0230000   4.5960000  -1.3500000  -1.9600000
   4.2560000  -1.8130000  -1.0460000   4.5690000  -2.0510000  -3.1450000
   4.2070000  -3.0680000  -3.1520000   5.7000000  -4.0740000  -7.0670000
   6.3140000  -3.7540000  -8.0980000   4.7320000  -4.9880000  -7.0060000
   4.3000000  -5.2740000  -6.1270000   4.1860000  -5.6740000  -8.1620000
   4.6020000  -5.2540000  -9.0780000   4.5260000  -7.1580000  -8.0720000
   5.5820000  -7.2790000  -8.3110000   4.3950000  -7.4740000  -7.0370000
   3.7270000  -8.1010000  -8.9610000   2.6610000  -7.9070000  -8.8440000
   4.1050000  -7.8600000 -10.3850000   3.5380000  -8.5310000 -11.0300000
   3.8820000  -6.8270000 -10.6510000   5.1710000  -8.0460000 -10.5150000
   3.9630000  -9.5350000  -8.5570000   3.3840000 -10.1950000  -9.2030000
   5.0230000  -9.7710000  -8.6540000   3.6530000  -9.6770000  -7.5220000
   2.6900000  -5.5230000  -8.1390000   2.0450000  -5.8900000  -7.1650000
   2.1310000  -4.9930000  -9.2160000   2.6670000  -4.6450000 -10.0110000
   0.6860000  -4.8530000  -9.3740000   0.2450000  -5.2090000  -8.4430000
   0.2560000  -3.3960000  -9.6010000   0.7770000  -3.0040000 -10.4750000
  -0.8100000  -3.3710000  -9.8280000   0.5100000  -2.5570000  -8.5010000
  -0.3380000  -2.2980000  -8.0850000   0.1930000  -5.6770000 -10.5570000
   0.8850000  -5.8390000 -11.5740000  -1.0310000  -6.1700000 -10.4310000
  -1.6270000  -6.0070000  -9.6200000  -1.6370000  -7.0020000 -11.4630000
  -0.8030000  -7.4220000 -12.0260000  -2.4480000  -8.1440000 -10.8450000
  -2.6990000  -8.8520000 -11.6350000  -1.8100000  -8.6710000 -10.1360000
  -3.7160000  -7.7570000 -10.1400000  -3.4860000  -7.1490000  -9.2650000
  -4.3380000  -7.1490000 -10.7970000  -4.4700000  -9.0110000  -9.7210000
  -5.3980000  -8.7290000  -9.2230000  -4.7450000  -9.5840000 -10.6070000
  -3.6700000  -9.8460000  -8.8270000  -2.9800000 -10.4640000  -9.2540000
  -3.7700000  -9.8650000  -7.4980000  -4.6570000  -9.1080000  -6.8690000
  -5.2770000  -8.4980000  -7.4020000  -4.7200000  -9.1350000  -5.8510000
  -2.9870000 -10.6570000  -6.7710000  -2.3020000 -11.2570000  -7.2300000
  -3.0720000 -10.6640000  -5.7550000  -2.4660000  -6.2320000 -12.4710000
  -2.9340000  -6.8170000 -13.4460000  -2.6130000  -4.9290000 -12.2730000
  -2.2280000  -4.4360000 -11.4670000  -3.3470000  -4.0700000 -13.1990000
  -3.1180000  -4.3550000 -14.2260000  -4.8570000  -4.2220000 -13.0250000
  -5.3790000  -3.7530000 -13.8590000  -5.1300000  -5.2770000 -13.0310000
  -5.2480000  -3.6330000 -11.8230000  -6.2170000  -3.7290000 -11.7120000
  -2.9190000  -2.6250000 -12.9290000  -2.4930000  -2.2860000 -11.8220000
  -3.1180000  -1.7670000 -13.9180000  -3.4450000  -2.0230000 -14.8500000
  -2.8700000  -0.3450000 -13.7210000  -1.8600000  -0.2300000 -13.3270000
  -2.9290000   0.4200000 -15.0510000  -2.2370000  -0.0460000 -15.7530000
  -3.9290000   0.3130000 -15.4710000  -2.5960000   1.9110000 -14.9500000
  -3.3120000   2.3630000 -14.2630000  -1.2170000   2.1370000 -14.3780000
  -1.0170000   3.2070000 -14.3220000  -1.1620000   1.7050000 -13.3790000
  -0.4750000   1.6620000 -15.0200000  -2.7370000   2.5870000 -16.3120000
  -2.4960000   3.6460000 -16.2190000  -2.0540000   2.1200000 -17.0220000
  -3.7610000   2.4780000 -16.6680000  -3.8400000   0.2400000 -12.6910000
  -3.4460000   1.0610000 -11.8770000  -5.0930000  -0.2140000 -12.6960000
  -5.4500000  -0.8870000 -13.3750000  -6.0800000   0.2240000 -11.7080000
  -6.2310000   1.2920000 -11.8640000  -7.4200000  -0.5190000 -11.8820000
  -7.2190000  -1.5630000 -12.1230000  -7.9570000  -0.5090000 -10.9340000
  -8.3110000   0.0780000 -12.9640000  -8.0210000   1.1850000 -13.4580000
  -9.3380000  -0.5590000 -13.2960000  -5.5800000  -0.0400000 -10.3020000
  -5.6810000   0.8130000  -9.4260000  -5.0620000  -1.2450000 -10.0720000
  -4.9780000  -1.9780000 -10.7760000  -4.5640000  -1.6080000  -8.7540000
  -5.3770000  -1.4620000  -8.0430000  -4.1200000  -3.0780000  -8.7160000
  -3.6410000  -3.3270000  -9.6630000  -3.3680000  -3.2000000  -7.9370000
  -5.2410000  -4.0460000  -8.4670000  -6.4290000  -3.6560000  -8.4210000
  -4.8980000  -5.2360000  -8.2920000  -3.3760000  -0.7250000  -8.3750000
  -3.2800000  -0.2790000  -7.2280000  -2.4540000  -0.5040000  -9.3110000
  -2.4990000  -0.8690000 -10.2620000  -1.2790000   0.3040000  -9.0220000
  -0.7400000  -0.1530000  -8.1920000  -0.3560000   0.3460000 -10.2140000
   0.5160000   0.9550000  -9.9770000  -0.0360000  -0.6660000 -10.4620000
  -0.8810000   0.7790000 -11.0650000  -1.6920000   1.7090000  -8.6130000
  -1.1930000   2.2440000  -7.6220000  -2.6180000   2.3100000  -9.3570000
  -3.0740000   1.8970000 -10.1710000  -3.0450000   3.6650000  -9.0190000
  -2.1530000   4.2760000  -8.8790000  -3.8440000   4.2840000 -10.1600000
  -4.7440000   3.6900000 -10.3190000  -4.1680000   5.2800000  -9.8600000
  -3.0850000   4.3920000 -11.4850000  -2.7810000   3.3880000 -11.7820000
  -4.0020000   4.9910000 -12.5440000  -3.4640000   5.0690000 -13.4890000
  -4.8740000   4.3500000 -12.6750000  -4.3250000   5.9830000 -12.2270000
  -1.8090000   5.2200000 -11.3540000  -1.3060000   5.2680000 -12.3200000
  -2.0620000   6.2280000 -11.0260000  -1.1470000   4.7560000 -10.6230000
  -3.8160000   3.6940000  -7.6920000  -3.6600000   4.6240000  -6.8990000
  -4.6170000   2.6610000  -7.4250000  -4.7990000   1.8880000  -8.0650000
  -5.3070000   2.5780000  -6.1440000  -5.9150000   3.4770000  -6.0470000
  -6.2240000   1.3550000  -6.0870000  -6.8880000   1.3670000  -6.9510000
  -5.6190000   0.4520000  -6.1620000  -7.0590000   1.2890000  -4.8200000
  -6.4010000   1.2340000  -3.9530000  -7.6420000   2.2050000  -4.7200000
  -7.9950000   0.0890000  -4.8250000  -8.8040000   0.2600000  -5.5360000
  -7.4540000  -0.7940000  -5.1650000  -8.5780000  -0.1720000  -3.4440000
  -7.7970000  -0.0630000  -2.6920000  -9.3400000   0.5760000  -3.2230000
  -9.1750000  -1.5360000  -3.3500000  -9.5630000  -1.6800000  -2.3960000
  -9.9370000  -1.6310000  -4.0510000  -8.4420000  -2.2490000  -3.5370000
  -4.3150000   2.5250000  -4.9900000  -4.5370000   3.1420000  -3.9550000
  -3.2320000   1.7820000  -5.1590000  -3.0320000   1.2350000  -5.9960000
  -2.2160000   1.6980000  -4.1110000  -2.6890000   1.2840000  -3.2200000
  -1.0700000   0.7660000  -4.5230000  -1.4820000  -0.2110000  -4.7740000
  -0.6040000   1.1570000  -5.4280000   0.0090000   0.5890000  -3.4440000
   0.2440000   1.5700000  -3.0300000  -0.5000000  -0.2770000  -2.2990000
   0.2840000  -0.3860000  -1.5490000  -1.3720000   0.1940000  -1.8460000
  -0.7760000  -1.2600000  -2.6810000   1.2910000   0.0230000  -4.0510000
   2.0420000  -0.0950000  -3.2700000   1.0820000  -0.9470000  -4.5030000
   1.6650000   0.7060000  -4.8140000  -1.6670000   3.0930000  -3.7850000
  -1.4750000   3.4290000  -2.6160000  -1.4240000   3.9060000  -4.8140000
  -1.6330000   3.6770000  -5.7860000  -0.8220000   5.2230000  -4.6150000
   0.0720000   5.0370000  -4.0200000  -0.3860000   5.8980000  -5.9380000
   0.1790000   6.7980000  -5.6980000   0.5300000   4.9840000  -6.7440000
   0.8210000   5.4830000  -7.6680000   1.4210000   4.7550000  -6.1600000
   0.0040000   4.0590000  -6.9810000  -1.5390000   6.2730000  -6.7010000
  -2.0950000   5.4830000  -6.8630000  -1.7460000   6.1650000  -3.8500000
  -1.2910000   7.1830000  -3.3290000  -3.0280000   5.8170000  -3.7730000
  -3.4140000   4.9850000  -4.2200000  -4.0080000   6.6030000  -3.0340000
  -3.6400000   7.6290000  -3.0390000  -5.3640000   6.4960000  -3.7110000
  -5.6640000   5.4490000  -3.7520000  -6.1090000   7.0180000  -3.1100000
  -5.3600000   7.0730000  -5.1180000  -5.2180000   8.1520000  -5.0580000
  -4.5080000   6.6690000  -5.6640000  -6.6300000   6.7840000  -5.9000000
  -7.4940000   6.0240000  -5.4070000  -6.7530000   7.3170000  -7.0210000
  -4.1560000   6.1840000  -1.5710000  -4.8330000   6.8620000  -0.7960000
  -3.5360000   5.0730000  -1.1830000  -2.9920000   4.4680000  -1.7990000
  -3.6020000   4.6360000   0.2120000  -4.6430000   4.6200000   0.5340000
  -3.0420000   3.2160000   0.3620000  -1.9920000   3.2180000   0.0690000
  -3.0790000   2.9310000   1.4140000  -3.7810000   2.1670000  -0.4590000
  -3.5120000   2.2750000  -1.5100000  -3.4600000   1.1730000  -0.1480000
  -5.2790000   2.2790000  -0.3120000  -6.0070000   2.4590000  -1.3000000
  -5.7450000   2.2510000   0.9200000  -5.1090000   2.1000000   1.7030000
  -6.7420000   2.3800000   1.0910000  -2.8220000   5.6110000   1.0790000
  -1.8730000   6.2170000   0.6130000  -3.2260000   5.7780000   2.3430000
  -4.3800000   5.1740000   3.0230000  -4.2140000   4.1180000   3.2370000
  -5.2840000   5.2380000   2.4170000  -4.4980000   5.9820000   4.2810000
  -4.7930000   5.3460000   5.1160000  -5.2690000   6.7450000   4.1730000
  -3.1940000   6.6050000   4.5470000  -2.5780000   5.9730000   5.1860000
  -3.3100000   7.5600000   5.0590000  -2.5550000   6.7890000   3.1670000
  -2.6820000   7.7930000   2.7620000  -1.0190000   6.6050000   3.2220000
  -0.2830000   7.5800000   3.1800000  -0.5450000   5.3650000   3.2860000
  -1.1340000   4.5350000   3.2200000   0.8660000   5.0740000   3.4570000
   1.2440000   5.8120000   4.1650000   1.0560000   3.6610000   4.0110000
   0.5420000   2.9540000   3.3600000   2.1160000   3.4090000   3.9810000
   0.5480000   3.4830000   5.4300000   1.0440000   2.6190000   5.8720000
   0.8420000   4.3530000   6.0170000  -0.9560000   3.2970000   5.5560000
  -1.6750000   3.2000000   4.5280000  -1.4090000   3.2380000   6.7100000
   1.6700000   5.2240000   2.1730000   2.8950000   5.1190000   2.2010000
   1.0030000   5.4410000   1.0510000  -0.0060000   5.3310000   0.9460000
   1.7110000   5.8720000  -0.1610000   2.7670000   5.6500000  -0.0040000
   1.2710000   5.1020000  -1.4120000   0.1900000   4.9670000  -1.3680000
   1.4800000   5.7210000  -2.2850000   1.9190000   3.7260000  -1.6310000
   1.5640000   3.3700000  -2.5980000   3.4490000   3.8080000  -1.7050000
   3.8600000   2.8100000  -1.8600000   3.7390000   4.4530000  -2.5340000
   3.8370000   4.2190000  -0.7730000   1.4840000   2.7220000  -0.5640000
   1.9630000   1.7610000  -0.7520000   1.7770000   3.0870000   0.4200000
   0.4010000   2.6010000  -0.5980000   1.5270000   7.3700000  -0.3770000
   2.4590000   8.0390000  -0.8010000   0.3420000   7.8960000  -0.0760000
  -0.4380000   7.3620000   0.3070000   0.0640000   9.3090000  -0.2760000
   0.2340000   9.5430000  -1.3270000  -1.3670000   9.6020000   0.0760000
  -1.5690000  10.6620000  -0.0760000  -2.0260000   9.0120000  -0.5610000
  -1.5450000   9.3450000   1.1200000   1.0000000  10.1840000   0.5540000
   1.3640000  11.2680000   0.1140000   1.4030000   9.7240000   1.7390000
   1.1550000   8.8130000   2.1240000   2.2640000  10.5450000   2.5880000
   2.0180000  11.5900000   2.3990000   1.9980000  10.2980000   4.0830000
   2.5380000  11.0420000   4.6690000   0.9370000  10.4430000   4.2850000
   2.4080000   8.9060000   4.5470000   3.1860000   8.2150000   3.9160000
   1.8860000   8.5010000   5.6820000   2.1300000   7.5850000   6.0570000
   1.2370000   9.1030000   6.1880000   3.7350000  10.3450000   2.2270000
   4.6030000  11.0100000   2.7840000   3.9810000   9.4720000   1.2450000
   3.2430000   9.0440000   0.6860000   5.3180000   9.0400000   0.8690000
   6.0300000   9.5300000   1.5330000   5.3650000   7.5050000   0.9970000
   5.0190000   7.2360000   1.9950000   4.6540000   7.0820000   0.2880000
   6.7210000   6.8410000   0.7670000   7.0670000   7.0470000  -0.2460000
   7.4600000   7.2630000   1.4480000   6.6200000   5.3240000   0.9840000
   6.3070000   5.1300000   2.0100000   5.8450000   4.9200000   0.3320000
   7.9330000   4.5930000   0.7140000   7.7690000   3.5160000   0.7590000
   8.2780000   4.8210000  -0.2940000   8.9750000   4.9790000   1.6970000
   9.8280000   4.4050000   1.5420000   9.2080000   5.9860000   1.5790000
   8.6200000   4.8170000   2.6610000   5.7170000   9.4500000  -0.5660000
   6.8910000   9.6820000  -0.8470000   4.7350000   9.5100000  -1.4550000
   3.7490000   9.4460000  -1.2010000   4.9600000   9.6720000  -2.8780000
   6.0280000   9.5830000  -3.0750000   4.2010000   8.5830000  -3.6580000
   3.1630000   8.5960000  -3.3260000   4.2290000   8.8570000  -5.1570000
   3.6850000   8.0710000  -5.6810000   3.7600000   9.8200000  -5.3600000
   5.2620000   8.8760000  -5.5040000   4.8050000   7.2190000  -3.3750000
   4.2600000   6.4570000  -3.9320000   5.8510000   7.2140000  -3.6810000
   4.7380000   7.0060000  -2.3080000   4.4730000  11.0410000  -3.3290000
   3.3750000  11.4620000  -2.9650000   5.2720000  11.7190000  -4.1410000
   6.2270000  11.4390000  -4.3650000   4.8360000  12.9450000  -4.7910000
   4.0480000  13.4040000  -4.1940000   5.9730000  13.9610000  -4.8790000
   6.3460000  14.1730000  -3.8770000   6.8000000  13.5300000  -5.4430000
   5.5370000  15.2560000  -5.5380000   4.3290000  15.5800000  -5.4240000
   6.3850000  15.9430000  -6.1600000   4.2780000  12.6080000  -6.1820000
   3.0810000  12.4030000  -6.3470000   5.1360000  12.5030000  -7.1870000
   6.1490000  12.5670000  -7.0860000   4.6740000  12.2810000  -8.5500000
   3.6660000  12.6910000  -8.6120000   5.5990000  12.9660000  -9.5400000
   6.5210000  12.3890000  -9.6100000   5.1320000  12.9420000 -10.5250000
   5.9520000  14.4000000  -9.2080000   5.0400000  14.9890000  -9.1120000
   6.4590000  14.4380000  -8.2440000   7.0030000  15.1200000 -10.4710000
   7.3430000  16.7020000  -9.7230000   7.9890000  17.2840000 -10.3800000
   6.4070000  17.2390000  -9.5660000   7.8410000  16.5520000  -8.7650000
   4.6500000  10.8080000  -8.8950000   5.5260000  10.0590000  -8.4800000
   3.6470000  10.4060000  -9.6690000   2.8570000  11.0000000  -9.9210000
   3.5830000   9.0650000 -10.2340000   4.3100000   8.4080000  -9.7570000
   2.2030000   8.4580000 -10.0040000   1.4540000   9.1100000 -10.4540000
   2.0990000   7.0920000 -10.6750000   1.1070000   6.6750000 -10.5000000
   2.2630000   7.2000000 -11.7470000   2.8520000   6.4240000 -10.2580000
   1.9130000   8.3560000  -8.5030000   0.9250000   7.9210000  -8.3520000
   2.6640000   7.7240000  -8.0290000   1.9430000   9.3510000  -8.0580000
   3.8770000   9.1920000 -11.7340000   3.2430000   9.9820000 -12.4330000
   4.8520000   8.4260000 -12.2080000   5.3570000   7.7550000 -11.6300000
   5.3090000   8.4550000 -13.5950000   4.7140000   9.2180000 -14.0980000
   6.7950000   8.7610000 -13.6560000   7.3180000   8.0850000 -12.9790000
   7.1540000   8.5450000 -14.6620000   7.1690000  10.1780000 -13.3050000
   7.4930000  10.6650000 -12.0810000   7.5240000  10.0810000 -11.1730000
   7.7770000  12.0090000 -12.1620000   8.0630000  12.6040000 -11.3840000
   7.6130000  12.4150000 -13.4580000   7.7770000  13.6640000 -14.0440000
   8.0750000  14.5200000 -13.4570000   7.5520000  13.7740000 -15.3710000
   7.6600000  14.7380000 -15.8460000   7.1880000  12.6870000 -16.1310000
   7.0360000  12.8130000 -17.1930000   7.0120000  11.4380000 -15.5690000
   6.7200000  10.5950000 -16.1780000   7.2190000  11.2900000 -14.2000000
   5.1350000   7.1060000 -14.2680000   5.6250000   6.0980000 -13.7600000
   4.4710000   7.0980000 -15.4080000   3.9710000   7.9090000 -15.7710000
   4.3870000   5.9250000 -16.2640000   4.3820000   5.0240000 -15.6510000
   3.1100000   5.9650000 -17.1110000   3.1130000   6.9050000 -17.6620000
   3.1140000   4.8100000 -18.1370000   2.2020000   4.8490000 -18.7330000
   3.9800000   4.9080000 -18.7920000   3.1630000   3.8560000 -17.6110000
   1.8380000   6.0190000 -16.2850000   1.9170000   6.8270000 -15.5580000
   0.9980000   6.2580000 -16.9370000   1.5560000   4.7480000 -15.5720000
   0.6340000   4.8490000 -14.9990000   1.4460000   3.9410000 -16.2960000
   2.3800000   4.5190000 -14.8960000   5.5780000   5.9770000 -17.2190000
   5.7350000   6.9610000 -17.9290000   6.3940000   4.9230000 -17.2230000
   6.2030000   4.0520000 -16.7280000   7.6550000   4.9390000 -17.9560000
   7.6640000   5.8900000 -18.4890000   8.8990000   4.9350000 -17.0170000
   9.7850000   5.0520000 -17.6410000   8.8010000   6.0950000 -16.0330000
   9.6720000   6.0900000 -15.3770000   8.7650000   7.0360000 -16.5820000
   7.8960000   5.9890000 -15.4350000   9.0530000   3.6270000 -16.2720000
   9.9340000   3.6750000 -15.6320000   8.1680000   3.4500000 -15.6600000
   9.1680000   2.8120000 -16.9870000   7.7470000   3.8360000 -19.0300000
   8.8050000   3.5560000 -19.5580000   6.6070000   3.2170000 -19.3590000
   5.7260000   3.3580000 -18.8640000   6.5200000   2.2710000 -20.4710000
   5.6910000   2.5540000 -21.1190000   7.4290000   2.3360000 -21.0690000
   6.3260000   0.8340000 -20.0070000   6.1520000   0.6080000 -18.8140000
   6.3160000  -0.1550000 -20.9170000   6.1340000  -1.1240000 -20.6570000
   6.5530000   0.0040000 -22.3430000   7.2630000   0.8150000 -22.5020000
   7.0120000  -0.9030000 -22.7360000   5.2870000   0.2930000 -23.1070000
   4.3300000   0.8720000 -22.5990000   5.2820000  -0.1450000 -24.3650000
   6.0210000  -0.7170000 -24.7730000   4.1920000   0.1700000 -25.2730000
   4.1990000   1.2490000 -25.4240000   4.4010000  -0.5430000 -26.6070000
   5.3920000  -0.3180000 -27.0000000   4.3510000  -1.6230000 -26.4660000
   3.4090000  -0.1260000 -27.5230000   2.9590000   0.6730000 -27.1770000
   2.8230000  -0.2020000 -24.6930000   1.8750000   0.5850000 -24.7630000
   2.7160000  -1.3940000 -24.1130000   3.4880000  -2.0460000 -23.9710000
   1.4060000  -1.8540000 -23.6210000   0.6970000  -1.7550000 -24.4430000
   1.4330000  -3.3420000 -23.2210000   0.4260000  -3.6660000 -22.9590000
   1.7490000  -3.9420000 -24.0740000   2.3020000  -3.5770000 -22.1320000
   3.1500000  -3.1110000 -22.2840000   0.9160000  -0.9730000 -22.4530000
  -0.2800000  -0.6780000 -22.3490000   1.8410000  -0.5070000 -21.6180000
   2.8390000  -0.6960000 -21.7100000   1.4870000   0.3350000 -20.4740000
   0.6320000  -0.1310000 -19.9840000   2.6170000   0.4110000 -19.4280000
   3.4800000   0.9070000 -19.8740000   2.1850000   1.2340000 -18.2140000
   3.0000000   1.2720000 -17.4910000   1.9340000   2.2460000 -18.5310000
   1.3120000   0.7710000 -17.7530000   3.0000000  -0.9860000 -19.0090000
   3.7990000  -0.9380000 -18.2690000   2.1340000  -1.4860000 -18.5760000
   3.3440000  -1.5450000 -19.8790000   1.0890000   1.7340000 -20.9430000
   0.1300000   2.3140000 -20.4280000   1.8200000   2.2780000 -21.9120000
   2.6640000   1.8620000 -22.3060000   1.4380000   3.5500000 -22.4850000
   1.4580000   4.2910000 -21.6860000   2.4100000   3.9500000 -23.5860000
   2.5210000   3.1080000 -24.2690000   1.9670000   4.7670000 -24.1560000
   3.7840000   4.3780000 -23.1290000   3.9740000   5.2500000 -22.0430000
   3.1200000   5.6000000 -21.4830000   5.2570000   5.6690000 -21.6810000
   5.4000000   6.3670000 -20.8690000   6.3310000   5.1770000 -22.3760000
   7.5840000   5.5410000 -22.0430000   7.5510000   6.3000000 -21.4240000
   6.1640000   4.3040000 -23.4240000   7.0230000   3.9350000 -23.9660000
   4.9040000   3.9040000 -23.7780000   4.7840000   3.1990000 -24.5870000
   0.0350000   3.4800000 -23.0760000  -0.7650000   4.4010000 -22.9040000
  -0.2620000   2.4010000 -23.7940000   0.3880000   1.6410000 -23.9920000
  -1.5940000   2.2370000 -24.3640000  -1.7580000   3.0560000 -25.0650000
  -1.6990000   0.9120000 -25.1280000  -0.9140000   0.8800000 -25.8840000
  -1.5080000   0.0920000 -24.4360000  -3.0370000   0.6770000 -25.8040000
  -3.8070000   0.5100000 -25.0510000  -3.3280000   1.5650000 -26.3650000
  -2.9610000  -0.5210000 -26.7380000  -2.2890000  -0.2920000 -27.5650000
  -2.5310000  -1.3690000 -26.2040000  -4.3230000  -0.9110000 -27.2890000
  -5.0540000  -0.9360000 -26.4810000  -4.6610000  -0.1590000 -28.0020000
  -4.2620000  -2.2390000 -27.9520000  -5.2020000  -2.4860000 -28.3210000
  -3.5800000  -2.2040000 -28.7370000  -3.9610000  -2.9570000 -27.2630000
  -2.6710000   2.3150000 -23.2830000  -3.6930000   3.0080000 -23.4300000
  -2.4600000   1.6040000 -22.1830000  -1.6340000   1.0340000 -22.0020000
  -3.4570000   1.6090000 -21.1290000  -4.4310000   1.4520000 -21.5920000
  -3.2240000   0.4750000 -20.1420000  -3.1230000  -0.4570000 -20.6980000
  -2.2760000   0.6460000 -19.6310000  -4.3200000   0.3020000 -19.0940000
  -4.0090000  -0.4560000 -18.3760000  -4.4350000   1.2350000 -18.5430000
  -5.6660000  -0.0960000 -19.6850000  -5.7010000  -0.6720000 -20.7940000
  -6.6930000   0.1690000 -19.0260000  -3.4780000   2.9540000 -20.4110000
  -4.5490000   3.4690000 -20.1120000  -2.3110000   3.5460000 -20.1830000
  -1.4050000   3.1520000 -20.4370000  -2.2530000   4.8460000 -19.5300000
  -2.7930000   4.7650000 -18.5870000  -0.7930000   5.2390000 -19.2280000
  -0.7720000   6.2140000 -18.7400000  -0.3440000   4.4940000 -18.5710000
  -0.2290000   5.2870000 -20.1600000  -2.9450000   5.9340000 -20.3710000
  -3.5120000   6.8790000 -19.8210000  -2.8810000   5.8170000 -21.6930000
  -2.4260000   5.0440000 -22.1790000  -3.4780000   6.8220000 -22.5720000
  -3.1750000   7.8060000 -22.2140000  -2.9710000   6.6640000 -24.0130000
  -3.1100000   5.6270000 -24.3180000  -3.5920000   7.2750000 -24.6680000
  -1.5190000   7.0410000 -24.2360000  -0.8960000   6.4720000 -23.5470000
  -1.2280000   6.7480000 -25.2450000  -1.1840000   8.7770000 -24.0190000
  -1.9050000   9.4840000 -25.4830000  -1.1280000   9.9700000 -26.0730000
  -2.3710000   8.6970000 -26.0760000  -2.6580000  10.2190000 -25.1990000
  -5.0180000   6.7410000 -22.5250000  -5.7200000   7.6180000 -23.0350000
  -5.5450000   5.6790000 -21.9160000  -4.9970000   4.8970000 -21.5570000
  -6.9820000   5.5520000 -21.7120000  -7.4680000   6.2000000 -22.4410000
  -7.4250000   4.1050000 -21.9420000  -6.8110000   3.4400000 -21.3340000
  -8.4550000   3.9860000 -21.6040000  -7.3240000   3.6850000 -23.4030000
  -7.5760000   4.4790000 -24.3120000  -6.9500000   2.4290000 -23.6340000
  -6.8630000   2.0910000 -24.5920000  -6.7510000   1.8040000 -22.8530000
  -7.4190000   6.0260000 -20.3210000  -8.5970000   5.9390000 -19.9740000
  -6.4760000   6.5350000 -19.5350000  -5.5010000   6.6410000 -19.8140000
  -6.7660000   6.9950000 -18.1760000  -7.3220000   6.2120000 -17.6600000
  -5.4440000   7.2680000 -17.4450000  -4.8730000   6.3410000 -17.3930000
  -4.8560000   7.9720000 -18.0340000  -5.6060000   7.8140000 -16.0590000
  -6.0090000   7.0410000 -14.9900000  -6.0540000   7.7890000 -13.9020000
  -6.3440000   7.4540000 -12.9170000  -5.6840000   9.0160000 -14.2230000
  -5.6220000   9.8040000 -13.5790000  -5.3960000   9.0580000 -15.5650000
  -5.0640000   9.9210000 -16.1230000  -7.6500000   8.2550000 -18.1720000
  -7.3150000   9.2440000 -18.7930000  -8.7860000   8.2270000 -17.4560000
  -9.3570000   7.1100000 -16.6890000  -8.6870000   6.7880000 -15.8920000
  -9.5390000   6.2420000 -17.3220000 -10.6500000   7.6770000 -16.1350000
 -10.5350000   7.9440000 -15.0840000 -11.4500000   6.9390000 -16.1910000
 -10.9840000   8.8760000 -16.9480000 -11.5510000   9.6050000 -16.3700000
 -11.5920000   8.6140000 -17.8140000  -9.6220000   9.4300000 -17.3660000
  -9.6660000  10.0030000 -18.2920000  -9.0650000  10.3810000 -16.3090000
  -8.4610000   9.9300000 -15.3380000  -9.2350000  11.6820000 -16.5110000
  -9.6670000  12.0820000 -17.3440000  -8.8030000  12.6530000 -15.5270000
  -9.6090000  13.3650000 -15.3510000  -8.6150000  12.1440000 -14.5820000
  -7.5560000  13.4080000 -15.9400000  -7.2240000  13.5400000 -17.1180000
  -6.8660000  13.9210000 -14.9360000  -7.0910000  13.7610000 -13.9540000
  -5.7110000  14.7690000 -15.1490000  -5.8890000  15.4400000 -15.9900000
  -5.4820000  15.5630000 -13.8690000  -6.4410000  15.9300000 -13.5040000
  -5.0850000  14.8950000 -13.1050000  -4.5520000  16.7190000 -14.0310000
  -4.0080000  17.3860000 -12.9580000  -3.2350000  18.3650000 -13.3950000
  -2.6800000  19.0560000 -12.7780000  -3.2580000  18.3540000 -14.7140000
  -2.7510000  18.9980000 -15.3210000  -4.0760000  17.3350000 -15.1370000
  -4.2980000  17.0740000 -16.1610000  -4.4750000  13.9380000 -15.4930000
  -4.0200000  13.1230000 -14.6910000  -3.9280000  14.1630000 -16.6870000
  -4.2960000  14.8460000 -17.3480000  -2.7490000  13.4580000 -17.1720000
  -2.2240000  12.9760000 -16.3470000  -3.1670000  12.3640000 -18.1710000
  -3.9810000  11.8010000 -17.7130000  -3.5800000  12.8660000 -19.0460000
  -2.1370000  11.3470000 -18.6730000  -1.2890000  11.9230000 -19.0420000
  -1.6300000  10.4330000 -17.5950000  -0.9040000   9.7380000 -18.0180000
  -1.1530000  11.0230000 -16.8120000  -2.4640000   9.8730000 -17.1710000
  -2.7530000  10.5010000 -19.7670000  -2.0200000   9.7780000 -20.1240000
  -3.6220000   9.9730000 -19.3730000  -3.0620000  11.1420000 -20.5930000
  -1.8370000  14.4740000 -17.8400000  -2.2830000  15.2910000 -18.6470000
  -0.5400000  14.4030000 -17.5220000  -0.1710000  13.8320000 -16.7620000
   0.4760000  15.1570000 -18.2570000  -0.0160000  15.8370000 -18.9520000
   1.3230000  16.0150000 -17.3250000   1.6380000  15.4060000 -16.4780000
   2.2270000  16.3180000 -17.8530000   0.6200000  17.2660000 -16.7960000
   0.3090000  17.8940000 -17.6310000  -0.2840000  16.9800000 -16.2580000
   1.5440000  18.0600000 -15.8690000   1.9330000  17.4010000 -15.0930000
   2.4000000  18.4250000 -16.4360000   0.8270000  19.2360000 -15.2220000
   0.7980000  20.0730000 -15.9190000  -0.2070000  18.9610000 -15.0110000
   1.4980000  19.6630000 -13.9560000   1.1630000  20.6100000 -13.6880000
   1.2710000  18.9880000 -13.1980000   2.5280000  19.6880000 -14.1000000
   1.3440000  14.1740000 -19.0110000   1.7110000  13.1280000 -18.4930000
   1.6540000  14.5370000 -20.2470000   1.3210000  15.4010000 -20.6760000
   2.5130000  13.7300000 -21.1310000   2.6780000  12.7810000 -20.6200000
   1.8930000  13.4340000 -22.5110000   1.9030000  14.3610000 -23.0840000
   2.5510000  12.7340000 -23.0260000   0.4840000  12.8710000 -22.5710000
  -0.2020000  13.5750000 -22.1000000   0.0700000  12.6880000 -24.0260000
  -0.9410000  12.2840000 -24.0680000   0.0980000  13.6510000 -24.5360000
   0.7570000  11.9980000 -24.5160000   0.3890000  11.5690000 -21.8010000
  -0.6300000  11.1860000 -21.8590000   1.0760000  10.8410000 -22.2320000
   0.6520000  11.7430000 -20.7580000   3.7600000  14.5160000 -21.3990000
   3.7030000  15.6070000 -22.0020000   4.8990000  13.9560000 -21.0000000
   4.9270000  13.0650000 -20.5030000   6.2190000  14.5310000 -21.2170000
   6.1970000  15.5990000 -21.4330000   7.0670000  14.3830000 -19.9480000
   7.0650000  13.3390000 -19.6350000   8.1000000  14.6470000 -20.1740000
   6.5760000  15.2360000 -18.8210000   5.4410000  14.8990000 -18.0760000
   4.8830000  14.0060000 -18.3150000   5.0350000  15.7110000 -17.0340000
   4.1810000  15.4300000 -16.4360000   5.7120000  16.8740000 -16.7550000
   5.3700000  17.5200000 -15.9600000   6.8280000  17.2170000 -17.4890000
   7.3680000  18.1240000 -17.2600000   7.2510000  16.4070000 -18.5090000
   8.1250000  16.6850000 -19.0800000   6.7830000  13.7620000 -22.3840000
   7.2000000  12.5950000 -22.2540000   6.7690000  14.3940000 -23.5540000
   6.4960000  15.3710000 -23.6620000   7.1450000  13.7450000 -24.8010000
   7.2600000  12.6770000 -24.6160000   6.0470000  13.9800000 -25.8690000
   5.9810000  15.0560000 -26.0300000   6.4110000  13.3130000 -27.1850000
   5.6220000  13.4950000 -27.9150000   7.3500000  13.7250000 -27.5540000
   6.5220000  12.2400000 -27.0300000   4.6890000  13.4850000 -25.3910000
   3.9430000  13.6660000 -26.1650000   4.7440000  12.4170000 -25.1820000
   4.4060000  14.0180000 -24.4830000   8.4420000  14.3150000 -25.3080000
   8.5520000  15.5220000 -25.5370000   9.4270000  13.4490000 -25.5110000
   9.3980000  12.4740000 -25.2120000  10.6630000  13.8350000 -26.1970000
  10.8780000  14.8950000 -26.0640000  11.8670000  13.0900000 -25.6250000
  11.7360000  12.0150000 -25.7500000  13.1560000  13.4930000 -26.3640000
  14.0020000  12.9510000 -25.9410000  13.0600000  13.2490000 -27.4220000
  13.3190000  14.5650000 -26.2530000  11.9690000  13.4260000 -24.2440000
  12.7020000  14.0640000 -24.1160000  10.4470000  13.4970000 -27.6640000
  10.3640000  12.3280000 -28.0510000  10.3270000  14.5270000 -28.4850000
  10.3370000  15.4960000 -28.1670000  10.1710000  14.3920000 -29.8980000
   9.5540000  13.5210000 -30.1190000   9.4860000  15.6410000 -30.4750000
  10.0990000  16.5080000 -30.2290000   9.4800000  15.5530000 -31.5610000
   8.0670000  15.9210000 -30.0170000   8.0170000  15.8530000 -28.9300000
   7.7940000  16.9420000 -30.2850000   7.0760000  14.9610000 -30.6260000
   7.1940000  14.9430000 -31.7090000   7.2700000  13.9500000 -30.2670000
   5.7130000  15.3580000 -30.2810000   5.5990000  16.1840000 -29.6930000
   4.6120000  14.7310000 -30.6710000   3.4160000  15.1980000 -30.3230000
   3.3440000  16.0410000 -29.7540000   2.5710000  14.7130000 -30.6250000
   4.7080000  13.6550000 -31.4310000   5.6250000  13.3110000 -31.7140000
   3.8650000  13.1680000 -31.7340000  11.5460000  14.2360000 -30.5200000
  12.3410000  15.1740000 -30.5300000  11.8220000  13.0460000 -31.0300000
  11.2280000  12.2260000 -30.9110000  13.0120000  12.8080000 -31.8130000
  13.8450000  13.4430000 -31.5120000  13.5110000  11.3940000 -31.6100000
  12.7250000  10.6710000 -31.8280000  14.6590000  11.0970000 -32.5720000
  15.0090000  10.0770000 -32.4160000  14.3110000  11.2080000 -33.5990000
  15.4770000  11.7940000 -32.3880000  13.9280000  11.2390000 -30.1460000
  14.8710000  11.7630000 -29.9900000  13.1850000  11.7250000 -29.5140000
  14.0820000   9.8380000 -29.7110000  14.3790000   9.8130000 -28.6620000
  13.1340000   9.3130000 -29.8330000  14.8470000   9.3510000 -30.3160000
  12.6300000  13.1100000 -33.2440000  11.7300000  12.4740000 -33.8120000
  13.2920000  14.1190000 -33.8050000  14.1510000  14.5150000 -33.4220000
  12.8410000  14.7510000 -35.0280000  11.7670000  14.6060000 -35.1440000
  13.1110000  16.2420000 -34.9420000  14.1780000  16.4100000 -34.7940000
  12.8420000  16.7150000 -35.8860000  12.3210000  16.9040000 -33.7910000
  11.2800000  17.0070000 -34.0990000  12.3340000  16.2340000 -32.9310000
  12.9300000  18.5290000 -33.2660000  12.6950000  19.4700000 -34.7600000
  13.2270000  20.4180000 -34.6800000  13.0820000  18.9070000 -35.6090000
  11.6320000  19.6620000 -34.9060000  13.4720000  14.1150000 -36.2350000
  14.1780000  14.7710000 -37.0210000  13.1980000  12.8230000 -36.3790000
  12.6010000  12.3180000 -35.7240000  13.6950000  11.9780000 -37.4540000
  13.6720000  12.4820000 -38.4200000  15.1400000  11.5930000 -37.1580000
  15.6800000  12.5000000 -36.8860000  15.1420000  10.9460000 -36.2810000
  15.9100000  10.9060000 -38.2370000  15.6540000   9.8460000 -38.2430000
  15.6130000  11.3110000 -39.2040000  17.4280000  11.0600000 -38.0680000
  17.9280000  12.0880000 -37.6090000  18.1490000  10.0280000 -38.4360000
  17.6940000   9.1960000 -38.8110000  19.1650000  10.0580000 -38.3470000
  12.8060000  10.7430000 -37.4650000  12.2090000  10.3820000 -36.4470000
  12.7410000  10.0870000 -38.6140000  13.1580000  10.4220000 -39.4830000
  12.0590000   8.8150000 -38.7320000  11.1980000   8.8160000 -38.0630000
  11.5880000   8.5900000 -40.1730000  12.3310000   8.9970000 -40.8580000
  11.5300000   7.5190000 -40.3660000  10.2500000   9.2170000 -40.4680000
   9.5770000   9.6840000 -39.5290000   9.8610000   9.2080000 -41.6520000
  13.0230000   7.7100000 -38.3780000  14.1890000   7.7500000 -38.7800000
  12.5350000   6.7100000 -37.6560000  11.6130000   6.7170000 -37.2210000
  13.3030000   5.4930000 -37.4250000  14.1250000   5.4600000 -38.1400000
  13.8840000   5.4830000 -36.0080000  13.0910000   5.7170000 -35.2980000
  14.2340000   4.4770000 -35.7750000  15.0120000   6.4480000 -35.8130000
  16.3090000   6.0870000 -36.1360000  16.5050000   5.0950000 -36.5140000
  17.3550000   6.9720000 -35.9830000  18.3580000   6.6730000 -36.2510000
  17.1250000   8.2280000 -35.4920000  17.9460000   8.9200000 -35.3800000
  15.8500000   8.6130000 -35.1400000  15.6720000   9.6030000 -34.7470000
  14.7910000   7.7220000 -35.2930000  13.7930000   8.0200000 -35.0070000
  12.4140000   4.2830000 -37.6180000  11.2500000   4.2860000 -37.1960000
  12.9790000   3.2380000 -38.2110000  13.9320000   3.2370000 -38.5760000
  12.2650000   1.9820000 -38.3910000  11.4110000   2.1500000 -39.0470000
  13.1790000   0.9410000 -39.0350000  13.5770000   1.3490000 -39.9640000
  14.0280000   0.7620000 -38.3750000  12.4950000  -0.3990000 -39.3360000
  13.2570000  -1.1360000 -39.5890000  11.9970000  -0.7520000 -38.4330000
  11.4780000  -0.3330000 -40.4670000  11.4580000   0.6690000 -41.2150000
  10.7020000  -1.3030000 -40.6190000  11.7740000   1.4780000 -37.0450000
  12.5540000   1.2740000 -36.1190000  10.4690000   1.2600000 -36.9540000
   9.8250000   1.3260000 -37.7420000   9.8400000   0.9010000 -35.6920000
  10.6010000   0.5180000 -35.0130000   9.1840000   2.1410000 -35.0570000
   8.4020000   2.5130000 -35.7180000   8.7020000   1.8550000 -34.1220000
  10.1170000   3.1770000 -34.8050000  10.4700000   3.5140000 -35.6550000
   8.7920000  -0.1780000 -35.9260000   8.1970000  -0.2510000 -36.9990000
   8.5600000  -1.0030000 -34.9180000   9.0890000  -1.0020000 -34.0460000
   7.4960000  -2.0080000 -34.9810000   6.9950000  -1.8780000 -35.9400000
   8.0690000  -3.4330000 -34.9290000   7.2490000  -4.1490000 -34.9800000
   8.6920000  -3.5990000 -35.8080000   8.8890000  -3.7050000 -33.6790000
   8.6670000  -3.0520000 -32.6460000   9.7690000  -4.5910000 -33.7430000
   6.4510000  -1.8040000 -33.8910000   5.5160000  -2.5820000 -33.7590000
   6.6170000  -0.7390000 -33.1210000   7.3650000  -0.0620000 -33.2750000
   5.7730000  -0.4070000 -31.9840000   4.8030000  -0.8980000 -32.0580000
   6.4740000  -0.8500000 -30.7090000   7.3850000  -0.2650000 -30.5800000
   5.5990000  -0.6330000 -29.5390000   6.1150000  -0.9550000 -28.6340000
   5.3540000   0.4260000 -29.4600000   4.6820000  -1.2100000 -29.6590000
   6.7910000  -2.2460000 -30.8120000   7.5160000  -2.3700000 -31.4600000
   5.6180000   1.1080000 -31.9610000   6.6210000   1.7860000 -32.1190000
   4.4090000   1.6140000 -31.7280000   3.6120000   1.0400000 -31.4530000
   4.0910000   3.0320000 -31.8390000   5.0250000   3.5910000 -31.8920000
   3.2730000   3.2500000 -33.1200000   2.3350000   2.7010000 -33.0440000
   3.0180000   4.3060000 -33.2070000   3.9990000   2.8150000 -34.3560000
   3.9640000   1.4940000 -34.7740000   3.3830000   0.7740000 -34.2170000
   4.6620000   1.0870000 -35.8920000   4.6170000   0.0570000 -36.2120000
   5.4200000   2.0000000 -36.6020000   5.9620000   1.6870000 -37.4820000
   5.4810000   3.3150000 -36.1800000   6.0820000   4.0290000 -36.7230000
   4.7740000   3.7140000 -35.0660000   4.8260000   4.7430000 -34.7430000
   3.3630000   3.5780000 -30.6130000   2.6160000   2.8540000 -29.9580000
   3.6040000   4.8490000 -30.3130000   4.2720000   5.4350000 -30.8140000
   2.9180000   5.5200000 -29.2200000   2.9230000   4.8880000 -28.3320000
   3.6140000   6.8310000 -28.8760000   4.6920000   6.6680000 -28.8590000
   3.4140000   7.5580000 -29.6630000   3.1830000   7.4050000 -27.5560000
   3.5510000   6.8020000 -26.3680000   4.1630000   5.9130000 -26.3930000
   3.1540000   7.3110000 -25.1610000   3.4720000   6.8370000 -24.2440000
   2.3480000   8.4300000 -25.1150000   2.0200000   8.8240000 -24.1640000
   1.9640000   9.0430000 -26.2880000   1.3460000   9.9280000 -26.2560000
   2.3690000   8.5270000 -27.5060000   2.0500000   9.0000000 -28.4230000
   1.5000000   5.8100000 -29.6810000   1.2950000   6.0850000 -30.8650000
   0.5150000   5.7600000 -28.7650000   0.5730000   5.3470000 -27.3460000
   0.8910000   6.1640000 -26.6980000   1.2730000   4.5260000 -27.1910000
  -0.8380000   4.9350000 -27.0700000  -1.0740000   5.0020000 -26.0080000
  -1.0200000   3.9040000 -27.3720000  -1.6520000   5.8950000 -27.8750000
  -1.7870000   6.8390000 -27.3470000  -2.6470000   5.4980000 -28.0780000
  -0.8540000   6.0900000 -29.1730000  -1.2150000   5.4740000 -29.9970000
  -0.9620000   7.5270000 -29.6920000  -0.1180000   8.3770000 -29.3980000
  -2.0010000   7.7910000 -30.4700000  -2.6550000   7.0820000 -30.8020000
  -2.3020000   9.1390000 -30.9250000  -1.4980000   9.4550000 -31.5890000
  -3.6420000   9.1570000 -31.6580000  -3.5750000   8.5080000 -32.5310000
  -4.4060000   8.7350000 -31.0050000  -4.0940000  10.5550000 -32.1130000
  -3.7880000  11.2860000 -31.3650000  -3.5760000  10.8100000 -33.0380000
  -5.5960000  10.6790000 -32.3380000  -6.3730000   9.8770000 -31.7790000
  -5.9930000  11.6040000 -33.0700000  -2.4080000  10.0870000 -29.7430000
  -3.0290000   9.7590000 -28.7280000  -1.8010000  11.2630000 -29.8810000
  -1.1550000  11.4860000 -30.6380000  -2.0200000  12.3480000 -28.9370000
  -2.3220000  11.9120000 -27.9850000  -0.7470000  13.1460000 -28.6710000
  -0.3650000  13.5360000 -29.6150000  -1.0520000  14.3170000 -27.7450000
  -0.1380000  14.8820000 -27.5600000  -1.7920000  14.9670000 -28.2120000
  -1.4440000  13.9410000 -26.8000000   0.3200000  12.2340000 -28.0440000
   0.0360000  12.0150000 -27.0150000   0.3320000  11.2850000 -28.5800000
   1.7180000  12.8200000 -28.0530000   2.4110000  12.1150000 -27.5930000
   2.0250000  13.0130000 -29.0810000   1.7250000  13.7540000 -27.4910000
  -3.1300000  13.2610000 -29.4610000  -2.9130000  14.1030000 -30.3330000
  -4.3160000  13.0860000 -28.8950000  -4.4760000  12.4660000 -28.1010000
  -5.5140000  13.7730000 -29.3630000  -5.5280000  13.7620000 -30.4530000
  -6.7550000  13.0470000 -28.8290000  -6.7470000  12.0170000 -29.1850000
  -6.7050000  13.0080000 -27.7410000  -8.0590000  13.7080000 -29.2450000
  -8.0280000  14.6710000 -30.0410000  -9.1180000  13.2260000 -28.7930000
  -5.5140000  15.2370000 -28.9040000  -5.7220000  15.5100000 -27.7290000
  -5.2990000  16.1640000 -29.8410000  -5.2020000  15.9580000 -30.8350000
  -5.1830000  17.5780000 -29.5040000  -4.5700000  17.6300000 -28.6040000
  -4.4640000  18.3600000 -30.6090000  -5.0410000  18.2830000 -31.5300000
  -4.4380000  19.4150000 -30.3370000  -3.0360000  17.8790000 -30.8750000
  -3.0760000  16.8350000 -31.1840000  -2.4070000  18.6800000 -32.0050000
  -1.3920000  18.3250000 -32.1810000  -2.9980000  18.5550000 -32.9120000
  -2.3800000  19.7350000 -31.7320000  -2.1860000  17.9490000 -29.5990000
  -1.1760000  17.6020000 -29.8150000  -2.1470000  18.9790000 -29.2440000
  -2.6300000  17.3160000 -28.8310000  -6.5170000  18.2130000 -29.1460000
  -6.5590000  19.3770000 -28.7480000  -7.6020000  17.4530000 -29.2790000
  -7.6050000  16.5300000 -29.7120000  -8.9010000  17.9030000 -28.7990000
  -9.0530000  18.9010000 -29.2110000 -10.0410000  16.9930000 -29.2670000
  -9.6510000  15.9830000 -29.3930000 -10.7950000  16.9470000 -28.4810000
 -10.7060000  17.4130000 -30.5450000 -10.7360000  18.5010000 -30.5990000
 -10.1150000  17.0680000 -31.3930000 -12.1180000  16.8610000 -30.6530000
 -13.0570000  17.6590000 -30.8560000 -12.2960000  15.6290000 -30.5200000
  -8.9220000  17.9340000 -27.2870000  -9.6360000  18.7390000 -26.6940000
  -8.1580000  17.0430000 -26.6620000  -7.5510000  16.3710000 -27.1310000
  -8.1440000  16.9720000 -25.2050000  -8.8230000  17.7580000 -24.8750000
  -8.6800000  15.6410000 -24.6970000  -8.8010000  15.7060000 -23.6160000
  -9.6720000  15.4820000 -25.1200000  -7.8340000  14.4510000 -25.0100000
  -7.5480000  14.4570000 -26.0620000  -6.9130000  14.4790000 -24.4280000
  -8.6240000  13.1920000 -24.6860000  -8.8570000  13.1740000 -23.6210000
  -9.5740000  13.2120000 -25.2200000  -7.8650000  11.9390000 -25.0560000
  -7.8630000  11.8250000 -26.1400000  -6.8260000  12.0410000 -24.7440000
  -8.4490000  10.7240000 -24.4340000  -7.7110000   9.9980000 -24.3300000
  -8.8330000  10.9640000 -23.4980000  -9.2120000  10.3580000 -25.0380000
  -6.8000000  17.3070000 -24.5800000  -6.7770000  17.8350000 -23.4580000
  -5.6850000  17.0290000 -25.2720000  -5.6710000  16.5350000 -26.1640000
  -4.3650000  17.4320000 -24.7740000  -4.4480000  17.4550000 -23.6870000
  -3.2700000  16.4610000 -25.1820000  -3.3100000  16.3100000 -26.2610000
  -2.2990000  16.9030000 -24.9580000  -3.3740000  15.1510000 -24.5060000
  -2.8910000  14.9740000 -23.2130000  -2.4210000  15.7990000 -22.6990000
  -3.0080000  13.7520000 -22.5810000  -2.6150000  13.6080000 -21.5850000
  -3.6390000  12.7130000 -23.2480000  -3.7790000  11.4780000 -22.6790000
  -4.2950000  10.8990000 -23.2780000  -4.1150000  12.8800000 -24.5180000
  -4.5910000  12.0570000 -25.0300000  -3.9880000  14.0830000 -25.1340000
  -4.3740000  14.2080000 -26.1350000  -3.9840000  18.7730000 -25.3330000
  -4.1140000  19.0080000 -26.5230000  -3.4910000  19.6430000 -24.4650000
  -3.4510000  19.4730000 -23.4600000  -2.9560000  20.9320000 -24.8660000
  -3.1820000  21.1010000 -25.9190000  -3.5910000  22.0630000 -24.0560000
  -4.6660000  22.0620000 -24.2340000  -3.4440000  21.8610000 -22.9950000
  -3.0410000  23.4480000 -24.3740000  -3.5530000  24.1950000 -23.7680000
  -1.9840000  23.4940000 -24.1110000  -3.2180000  23.7740000 -25.8490000
  -2.6670000  23.0480000 -26.4470000  -4.2700000  23.6750000 -26.1170000
  -2.7400000  25.1800000 -26.1950000  -1.7420000  25.3360000 -25.7850000
  -2.6600000  25.2810000 -27.2770000  -3.6620000  26.2180000 -25.6660000
  -3.3430000  27.1570000 -25.9780000  -4.6230000  26.0430000 -26.0230000
  -3.6670000  26.1810000 -24.6270000  -1.4680000  20.9240000 -24.6410000
  -0.9920000  20.5450000 -23.5820000  -0.7450000  21.3570000 -25.6590000
  -1.1360000  21.5850000 -26.5730000   0.6820000  21.5480000 -25.5650000
   1.1690000  20.6800000 -25.1200000   1.2500000  21.7670000 -26.9640000
   1.0370000  20.8870000 -27.5710000   0.7300000  22.6060000 -27.4260000
   2.7540000  22.0390000 -27.0030000   2.9810000  22.8420000 -26.3010000
   3.5860000  20.8690000 -26.5450000   4.6430000  21.1310000 -26.5980000
   3.3260000  20.6180000 -25.5170000   3.3920000  20.0110000 -27.1880000
   3.1120000  22.4350000 -28.4310000   4.1810000  22.6370000 -28.4950000
   2.8550000  21.6220000 -29.1090000   2.5560000  23.3300000 -28.7110000
   0.9130000  22.7820000 -24.7210000   0.4570000  23.8730000 -25.0710000
   1.6350000  22.6130000 -23.6190000   1.9820000  21.7100000 -23.2960000
   1.9910000  23.7310000 -22.7730000   1.1520000  24.4210000 -22.6810000
   2.3320000  23.2380000 -21.3640000   3.2370000  22.6340000 -21.4270000
   2.5710000  24.1070000 -20.7500000   1.2610000  22.4160000 -20.6300000
   1.0780000  21.5280000 -21.2340000   1.7530000  21.9670000 -19.2610000
   0.9730000  21.3880000 -18.7660000   2.6440000  21.3500000 -19.3790000
   1.9940000  22.8410000 -18.6560000  -0.0800000  23.1670000 -20.5170000
  -0.8030000  22.5440000 -19.9910000   0.0680000  24.0950000 -19.9650000
  -0.4550000  23.3940000 -21.5150000   3.1810000  24.4700000 -23.4170000
   4.1490000  23.8540000 -23.8440000   3.1080000  25.8000000 -23.5090000
   1.9900000  26.6830000 -23.1480000   1.6440000  26.4980000 -22.1310000
   1.1340000  26.5380000 -23.8070000   2.5760000  28.0660000 -23.2940000
   2.9690000  28.4240000 -22.3420000   1.8150000  28.7790000 -23.6130000
   3.6580000  27.9570000 -24.3070000   4.4420000  28.6920000 -24.1250000
   3.2760000  28.1400000 -25.3110000   4.2000000  26.5250000 -24.1730000
   4.4670000  26.0730000 -25.1280000   5.4840000  26.5070000 -23.3550000
   6.5800000  26.6370000 -23.9110000   5.3370000  26.3660000 -22.0450000
   4.4310000  26.2760000 -21.5850000   6.4720000  26.3260000 -21.1330000
   7.3460000  25.9620000 -21.6720000   6.8020000  27.7280000 -20.5920000
   7.7150000  27.6670000 -20.0000000   7.0110000  28.3870000 -21.4350000
   5.7040000  28.3640000 -19.7340000   4.8420000  28.5860000 -20.3630000
   5.3750000  27.6460000 -18.9830000   6.1570000  29.6350000 -19.0430000
   7.2490000  29.6230000 -18.4290000   5.4140000  30.6410000 -19.1070000
   6.1340000  25.4000000 -19.9800000   4.9620000  25.1800000 -19.6640000
   7.1610000  24.8810000 -19.3250000   8.1370000  25.0000000 -19.5980000
   6.9570000  24.0800000 -18.1320000   6.0950000  24.4460000 -17.5740000
   6.6620000  22.6250000 -18.5070000   5.9780000  22.6040000 -19.3550000
   7.5850000  22.1430000 -18.8290000   6.0630000  21.8410000 -17.3650000
   4.7090000  21.9220000 -17.1010000   4.0850000  22.5450000 -17.7250000
   4.1420000  21.2300000 -16.0660000   3.0790000  21.3030000 -15.8870000
   4.9180000  20.4460000 -15.2570000   4.3180000  19.7600000 -14.2260000
   4.8160000  18.9350000 -14.0480000   6.2790000  20.3560000 -15.4740000
   6.8960000  19.7470000 -14.8300000   6.8440000  21.0560000 -16.5280000
   7.9080000  20.9900000 -16.7010000   8.2010000  24.1910000 -17.2640000
   9.3240000  24.1600000 -17.7890000   8.0260000  24.3200000 -15.9330000
   6.7650000  24.3990000 -15.1710000   6.3030000  23.4190000 -15.0550000
   6.0350000  25.0390000 -15.6670000   7.1940000  24.9690000 -13.8480000
   6.5440000  24.6280000 -13.0430000   7.1480000  26.0580000 -13.8550000
   8.6000000  24.4880000 -13.6490000   8.6200000  23.5010000 -13.1870000
   9.1590000  25.1570000 -12.9950000   9.2010000  24.4560000 -15.0590000
   9.7870000  25.3420000 -15.3030000  10.1740000  23.2920000 -15.2050000
   9.7950000  22.1100000 -15.2050000  11.4360000  23.6460000 -15.3780000
  11.7430000  24.6130000 -15.4850000  12.5040000  22.6760000 -15.4310000
  13.4330000  23.1590000 -15.1280000  12.3010000  21.8900000 -14.7040000
  12.7040000  22.0440000 -16.7890000  13.5410000  21.1560000 -16.9210000
  11.9730000  22.5070000 -17.8020000  11.3380000  23.3020000 -17.7330000
  12.0310000  21.8900000 -19.1240000  12.7020000  21.0330000 -19.0660000
  10.6540000  21.3650000 -19.5760000   9.9610000  22.2040000 -19.6450000
  10.7660000  20.7040000 -20.9400000   9.7870000  20.3370000 -21.2480000
  11.1270000  21.4310000 -21.6680000  11.4650000  19.8690000 -20.8840000
  10.1310000  20.3510000 -18.5570000   9.1570000  19.9810000 -18.8790000
  10.8290000  19.5170000 -18.4820000  10.0330000  20.8310000 -17.5830000
  12.5590000  22.8900000 -20.1240000  12.0100000  23.9660000 -20.3010000
  13.6840000  22.5420000 -20.7290000  14.2310000  21.7180000 -20.4790000
  14.2390000  23.3160000 -21.8130000  14.2100000  24.3850000 -21.6020000
  15.6880000  22.8970000 -22.0180000  16.2570000  23.1900000 -21.1360000
  15.7250000  21.8090000 -22.0750000  16.3850000  23.4660000 -23.2490000
  15.7870000  23.2300000 -24.1300000  16.4930000  24.9840000 -23.1790000
  16.9950000  25.3550000 -24.0730000  15.4950000  25.4170000 -23.1170000
  17.0670000  25.2680000 -22.2970000  17.7540000  22.8300000 -23.3880000
  18.2550000  23.2340000 -24.2670000  18.3480000  23.0470000 -22.5000000
  17.6450000  21.7510000 -23.4970000  13.4170000  23.0050000 -23.0570000
  13.3140000  21.8480000 -23.4520000  12.8240000  24.0070000 -23.6940000
  12.9230000  24.9920000 -23.4490000  11.9500000  23.7350000 -24.8430000
  11.6580000  22.6900000 -24.7410000  10.7460000  24.6560000 -24.8120000
  10.0470000  24.3810000 -25.6020000  10.2170000  24.5460000 -23.8650000
  11.1610000  25.9960000 -24.9800000  11.6210000  26.3000000 -24.1700000
  12.6330000  23.8810000 -26.2020000  12.0880000  23.4490000 -27.2290000
  13.8010000  24.5050000 -26.2290000  14.2830000  24.8660000 -25.4060000
  14.4960000  24.7210000 -27.4920000  13.8290000  25.2940000 -28.1360000
  15.7960000  25.4810000 -27.2480000  16.4010000  24.9320000 -26.5270000
  16.3660000  25.5220000 -28.1760000  15.5750000  26.8850000 -26.7410000
  14.4320000  27.3900000 -26.7990000  16.5680000  27.4820000 -26.2860000
  14.8390000  23.4070000 -28.1690000  15.0700000  22.4140000 -27.5040000
  14.9570000  23.4250000 -29.4900000  14.7280000  24.2260000 -30.0790000
  15.4400000  22.2550000 -30.2090000  14.8220000  21.4020000 -29.9300000
  15.3000000  22.4170000 -31.7350000  15.8480000  23.3110000 -32.0320000
  15.9020000  21.2240000 -32.4700000  15.7890000  21.3640000 -33.5450000
  16.9610000  21.1410000 -32.2240000  15.3870000  20.3120000 -32.1670000
  13.8450000  22.5840000 -32.1140000  13.7610000  22.6970000 -33.1950000
  13.2830000  21.7050000 -31.7970000  13.4410000  23.4700000 -31.6240000
  16.8860000  21.9750000 -29.8130000  17.7080000  22.8960000 -29.7170000
  17.1450000  20.7070000 -29.4810000  16.4100000  20.0020000 -29.4180000
  18.4730000  20.1680000 -29.1710000  19.1380000  21.0150000 -29.0030000
  18.4200000  19.2800000 -27.9220000  17.5740000  18.5990000 -28.0170000
  19.3210000  18.6670000 -27.8940000  18.2990000  20.0190000 -26.6020000
  19.2570000  20.4760000 -26.3550000  17.5770000  20.8290000 -26.7060000
  17.8720000  19.1080000 -25.4740000  18.6950000  18.4730000 -24.8050000
  16.5700000  19.0240000 -25.2710000  15.9280000  19.5670000 -25.8480000
  16.2060000  18.4160000 -24.5370000  18.9800000  19.3090000 -30.3260000
  18.2400000  19.0420000 -31.2700000  20.2300000  18.8510000 -30.2290000
  20.8530000  19.0590000 -29.4490000  20.8170000  17.9960000 -31.2580000
  20.0850000  17.2200000 -31.4850000  21.1080000  18.8300000 -32.5150000
  20.1930000  19.3460000 -32.8060000  21.8390000  19.5970000 -32.2590000
  21.6210000  18.0590000 -33.7060000  22.3570000  17.3260000 -33.3750000
  20.8010000  17.5040000 -34.1610000  22.2440000  18.9690000 -34.7330000
  21.5000000  19.6570000 -35.4620000  23.4880000  19.0080000 -34.7940000
  22.0880000  17.2530000 -30.7900000  23.0160000  17.8720000 -30.2650000
  22.1010000  15.9310000 -30.9940000  21.2990000  15.4380000 -31.3880000
  23.2360000  15.0210000 -30.6910000  24.0590000  15.6650000 -30.3800000
  22.8710000  14.0300000 -29.5870000  21.7880000  13.9040000 -29.5700000
  23.3010000  13.0580000 -29.8290000  23.3250000  14.4310000 -28.2450000
  24.4120000  14.5100000 -28.2430000  22.9330000  15.4220000 -28.0150000
  22.8960000  13.4650000 -27.1670000  22.0930000  13.8870000 -26.3230000
  23.4020000  12.3120000 -27.1250000  23.6410000  14.1890000 -31.9150000
  22.8190000  13.4100000 -32.4130000  24.9020000  14.3120000 -32.3410000
  25.5910000  14.8920000 -31.8620000  25.4400000  13.6350000 -33.5340000
  26.3470000  14.1600000 -33.8330000  25.8220000  12.1790000 -33.2300000
  24.9870000  11.6980000 -32.7220000  25.9680000  11.6520000 -34.1730000
  27.0730000  12.0120000 -32.3790000  27.0570000  12.7300000 -31.5590000
  27.0820000  11.0180000 -31.9320000  28.3330000  12.2110000 -33.2080000
  28.2550000  11.6370000 -34.1320000  28.4210000  13.2600000 -33.4910000
  29.5770000  11.7850000 -32.4510000  30.4580000  11.9720000 -33.0640000
  29.6800000  12.3910000 -31.5510000  29.5280000  10.3470000 -32.0790000
  30.4940000   9.9990000 -31.9120000  28.9630000  10.2310000 -31.2130000
  29.0930000   9.8030000 -32.8510000  24.4430000  13.6980000 -34.6760000
  24.1930000  12.7030000 -35.3490000  23.8360000  14.8670000 -34.8390000
  23.8940000  15.6360000 -34.1720000  23.0340000  15.1440000 -35.9930000
  23.1470000  16.1950000 -36.2570000  23.4110000  14.5620000 -36.8340000
  21.5720000  14.8420000 -35.8080000  20.8170000  15.1400000 -36.7130000
  21.1820000  14.2570000 -34.6760000  21.8210000  13.9930000 -33.9260000
  19.7910000  13.9420000 -34.4120000  19.2650000  13.8690000 -35.3640000
  19.6410000  12.5930000 -33.6990000  20.1940000  12.6320000 -32.7610000
  18.1620000  12.3160000 -33.4030000  18.0660000  11.3560000 -32.8970000
  17.7650000  13.1050000 -32.7640000  17.6020000  12.2910000 -34.3380000
  20.2090000  11.4690000 -34.5710000  19.5850000  11.3620000 -35.4580000
  21.2030000  11.7570000 -34.9140000  20.3010000  10.1380000 -33.8780000
  20.7130000   9.3980000 -34.5640000  20.9500000  10.2260000 -33.0070000
  19.3070000   9.8240000 -33.5600000  19.1920000  15.0470000 -33.5600000
  19.6250000  15.2900000 -32.4350000  18.1800000  15.7160000 -34.1070000
  17.8140000  15.5390000 -35.0430000  17.5060000  16.7780000 -33.3860000
  18.2520000  17.2610000 -32.7560000  16.9130000  17.7940000 -34.3380000
  16.3060000  17.2750000 -35.0800000  16.2440000  18.4530000 -33.7840000
  17.9430000  18.6240000 -35.0430000  18.5960000  19.0860000 -34.3030000
  18.5660000  17.9740000 -35.6570000  17.3330000  19.7200000 -35.9300000
  17.0840000  20.5810000 -35.3090000  18.0820000  20.0520000 -36.6490000
  16.0810000  19.2740000 -36.6860000  15.2870000  19.0730000 -35.9670000
  15.7390000  20.0940000 -37.3180000  16.2840000  18.0680000 -37.5300000
  16.0170000  18.2820000 -38.5120000  17.2840000  17.7860000 -37.4970000
  15.6930000  17.2900000 -37.1720000  16.3890000  16.2190000 -32.5310000
  15.7150000  15.2510000 -32.9000000  16.1540000  16.8620000 -31.3970000
  16.7100000  17.6460000 -31.0550000  15.0490000  16.4790000 -30.5350000
  14.1970000  16.2210000 -31.1640000  15.3690000  15.1980000 -29.7190000
  14.4810000  14.9410000 -29.1410000  15.5360000  14.3860000 -30.4260000
  16.5590000  15.2320000 -28.7570000  16.3770000  15.5180000 -27.4140000
  15.3820000  15.7270000 -27.0500000  17.4390000  15.5430000 -26.5280000
  17.2700000  15.7850000 -25.4890000  18.7140000  15.2590000 -26.9720000
  19.7590000  15.2750000 -26.0810000  20.4740000  14.6890000 -26.4050000
  18.9320000  14.9450000 -28.2900000  19.9280000  14.7150000 -28.6370000
  17.8520000  14.9260000 -29.1800000  18.0230000  14.6690000 -30.2150000
  14.6250000  17.6430000 -29.6670000  15.3510000  18.6230000 -29.5290000
  13.4340000  17.5390000 -29.0910000  12.8000000  16.7490000 -29.2100000
  12.9450000  18.5900000 -28.2210000  13.7810000  19.0440000 -27.6900000
  12.2780000  19.6880000 -29.0310000  12.0200000  20.5090000 -28.3630000
  12.9970000  20.0780000 -29.7520000  11.0400000  19.2560000 -29.7670000
  11.2740000  18.4330000 -30.4420000  10.2950000  18.8880000 -29.0620000
  10.4800000  20.4300000 -30.5510000  10.1220000  21.1910000 -29.8580000
  11.2760000  20.8850000 -31.1400000   9.3540000  20.0130000 -31.4650000
   9.7230000  19.3060000 -32.2090000   8.5830000  19.4990000 -30.8920000
   8.7770000  21.1920000 -32.1370000   8.3320000  20.8990000 -33.0310000
   8.0610000  21.6270000 -31.5210000   9.5300000  21.8820000 -32.3350000
  11.9890000  17.9900000 -27.2040000  11.3580000  16.9570000 -27.4310000
  11.8910000  18.6580000 -26.0740000  12.3780000  19.5380000 -25.9020000
  11.0820000  18.2130000 -24.9580000  10.8860000  17.1440000 -25.0400000
  11.8270000  18.5000000 -23.6340000  11.9800000  19.5760000 -23.5480000
  11.1870000  18.2010000 -22.8040000  13.1670000  17.8080000 -23.4850000
  13.3370000  16.4890000 -23.7970000  12.4980000  15.9250000 -24.1770000
  14.5510000  15.8620000 -23.6390000  14.6550000  14.8200000 -23.9030000
  15.6310000  16.5530000 -23.1480000  16.5940000  16.0730000 -23.0560000
  15.4660000  17.8670000 -22.7750000  16.2890000  18.4120000 -22.3360000
  14.2420000  18.4920000 -22.9630000  14.1300000  19.5320000 -22.6960000
   9.7830000  19.0030000 -24.9700000   9.8060000  20.2450000 -24.8960000
   8.6520000  18.2920000 -24.9910000   8.6500000  17.2730000 -25.0410000
   7.3130000  18.8590000 -24.9470000   7.4250000  19.9410000 -24.8780000
   6.5310000  18.4800000 -26.2050000   6.5090000  17.3940000 -26.2960000
   5.4990000  18.8120000 -26.0950000   7.1080000  19.0720000 -27.4800000
   7.1620000  20.1560000 -27.3830000   8.1280000  18.7130000 -27.6160000
   6.2890000  18.7190000 -28.6920000   5.5550000  17.7170000 -28.6700000
   6.3660000  19.4530000 -29.6850000   6.5440000  18.3480000 -23.7550000
   6.7700000  17.2350000 -23.2790000   5.6130000  19.1610000 -23.2770000
   5.4720000  20.1130000 -23.6130000   4.6890000  18.7630000 -22.2080000
   4.8180000  17.6950000 -22.0330000   4.9890000  19.4920000 -20.8730000
   4.7260000  20.5440000 -20.9820000   4.1570000  18.8920000 -19.7510000
   4.3760000  19.4120000 -18.8180000   3.0980000  18.9990000 -19.9860000
   4.4000000  17.8350000 -19.6430000   6.4710000  19.3910000 -20.5390000
   6.6680000  19.9070000 -19.5990000   6.7520000  18.3420000 -20.4430000
   7.0560000  19.8520000 -21.3350000   3.2760000  19.0670000 -22.6410000
   2.9610000  20.1950000 -23.0310000   2.4200000  18.0500000 -22.5780000
   2.7060000  17.1090000 -22.3080000   0.9960000  18.1490000 -22.8800000
   0.7980000  19.1410000 -23.2860000   0.5850000  17.0780000 -23.8980000
   0.8570000  16.0970000 -23.5080000  -0.5000000  17.0890000 -24.0040000
   1.2050000  17.2520000 -25.2470000   2.4670000  16.7630000 -25.5100000
   3.0100000  16.2420000 -24.7350000   3.0400000  16.9300000 -26.7420000
   4.0340000  16.5510000 -26.9310000   2.3520000  17.5790000 -27.7380000
   2.9350000  17.7520000 -28.9710000   3.9050000  17.8380000 -28.8650000
   1.0760000  18.0570000 -27.5000000   0.5280000  18.5610000 -28.2820000
   0.5130000  17.8840000 -26.2580000  -0.4860000  18.2490000 -26.0710000
   0.2030000  17.9030000 -21.6090000   0.6200000  17.1430000 -20.7310000
  -0.9710000  18.5210000 -21.5220000  -1.3270000  19.1730000 -22.2210000
  -1.8560000  18.3050000 -20.3910000  -1.5340000  17.4070000 -19.8650000
  -1.7840000  19.5070000 -19.4550000  -0.7460000  19.6580000 -19.1580000
  -2.0910000  20.3970000 -20.0040000  -2.6320000  19.3870000 -18.2120000
  -3.6760000  19.2590000 -18.4970000  -2.3410000  18.4940000 -17.6590000
  -2.5000000  20.5950000 -17.3190000  -2.2180000  20.4030000 -16.1250000
  -2.6760000  21.7280000 -17.8170000  -3.2750000  18.0960000 -20.8460000
  -3.7420000  18.7420000 -21.7690000  -3.9530000  17.1700000 -20.2000000
  -3.5350000  16.4650000 -19.5920000  -5.4060000  17.0960000 -20.3220000
  -5.7740000  17.9540000 -20.8850000  -5.8200000  15.8610000 -21.1030000
  -6.8350000  16.0110000 -21.4700000  -5.1740000  15.7750000 -21.9770000
  -5.7760000  14.5620000 -20.3530000  -4.7430000  14.2440000 -20.2120000
  -6.2100000  14.6860000 -19.3610000  -6.5460000  13.5110000 -21.1340000
  -7.5890000  13.8150000 -21.2210000  -6.1470000  13.4460000 -22.1460000
  -6.4710000  12.1490000 -20.4740000  -6.8090000  11.3800000 -21.1680000
  -5.4380000  11.9160000 -20.2180000  -7.3100000  12.1330000 -19.2550000
  -7.4330000  11.1520000 -18.9310000  -6.8470000  12.6890000 -18.5080000
  -8.2400000  12.5460000 -19.4680000  -6.0250000  17.1390000 -18.9380000
  -5.3950000  16.7430000 -17.9550000  -7.2730000  17.5980000 -18.8810000
  -7.7640000  17.9650000 -19.6960000  -8.0780000  17.6290000 -17.6560000
  -7.6330000  16.9240000 -16.9540000  -8.0990000  19.0390000 -17.0270000
  -8.3710000  19.7640000 -17.7940000  -8.8770000  19.0750000 -16.2640000
  -6.7730000  19.4550000 -16.4010000  -6.4520000  19.0550000 -15.2800000
  -6.0250000  20.3120000 -17.0980000  -5.1510000  20.6610000 -16.7060000
  -6.3280000  20.6180000 -18.0230000  -9.5290000  17.2540000 -17.9900000
 -10.3860000  18.1410000 -18.0590000  -9.8190000  15.9680000 -18.2020000
  -9.1500000  15.2040000 -18.1070000 -11.1840000  15.5530000 -18.6050000
 -11.7970000  16.4430000 -18.4680000 -11.2140000  15.1150000 -20.0810000
 -12.2500000  15.0140000 -20.4030000 -10.7640000  15.8950000 -20.6950000
 -10.4820000  13.7990000 -20.3280000  -9.8370000  13.2890000 -19.3930000
 -10.5510000  13.2780000 -21.4630000 -11.8190000  14.4700000 -17.7170000
 -11.4020000  14.2290000 -16.5880000 -12.7950000  13.8180000 -18.1080000
