# Supplementary material for: OpenMM 7: Rapid development of high performance algorithms for molecular dynamics
Source: PLoS Comput Biol. 2017 Jul 26;13(7):e1005659. doi: 10.1371/journal.pcbi.1005659 (PMC5549999; doi:10.1371/journal.pcbi.1005659)
Supplement: S1 Supporting Information — (ZIP) [file pcbi.1005659.s001.zip › SI/Energy Comparisons/Amber/dhfr.pbc.rst7]

default_name
 36993
  31.6411810  40.2775457  51.1805142  31.8996964  39.4777547  50.6205097
  30.6827269  40.1681903  51.4796923  32.3671684  40.4445954  51.8625231
  31.6439922  41.4533173  50.3192423  30.6394249  41.8749746  50.3358162
  32.6454934  42.4846589  50.8328101  32.6755235  43.3385234  50.1561458
  32.3239092  42.8596736  51.8047863  33.9339554  41.9150912  50.9416011
  33.8559128  40.9850916  51.2399082  31.9999614  41.0861969  48.8869290
  32.5713046  40.0114603  48.6494540  31.6169884  41.9770271  47.9600908
  31.0130620  42.7679830  48.1838224  32.0009787  41.9381209  46.5451050
  32.5332406  40.9973273  46.4030917  30.7743699  41.9834760  45.6391344
  30.0936184  41.1855015  45.9363467  30.2534834  42.9265405  45.8065336
  31.0661349  41.8451575  44.1411444  31.8384150  42.5681335  43.8779727
  31.6100912  40.4598029  43.7940002  31.8041814  40.4029947  42.7225060
  32.5366639  40.2854941  44.3403567  30.8775097  39.7022032  44.0710003
  29.8183767  42.1390125  43.3522955  30.0293167  42.0402655  42.2875991
  29.0352052  41.4348368  43.6341468  29.4857023  43.1548614  43.5628180
  32.9303397  43.0940170  46.1643083  32.6473850  44.2679987  46.3794122
  34.0189226  42.7142036  45.5288973  34.0959999  41.8056720  45.0710245
  35.2247479  43.5212746  45.3999845  34.9366643  44.5618790  45.5512041
  36.2966458  43.1220985  46.4314351  36.5216445  42.0618903  46.3146099
  37.2145570  43.6677975  46.2155332  35.8951809  43.3845576  47.8762835
  34.9057411  44.2264929  48.0899932  36.4946226  42.8198147  48.7959542
  37.2561252  42.1736009  48.5876959  36.2283527  42.9988438  49.7647735
  35.8368022  43.2687429  44.0314746  35.7463547  42.1787612  43.4966587
  36.4169084  44.3118151  43.4793278  36.3946466  45.2470854  43.8864137
  37.1410857  44.2333864  42.2445998  37.1906003  43.2206625  41.8436151
  36.4226629  45.1236521  41.2365018  35.3573875  44.8974105  41.2780483
  36.5403137  46.1608732  41.5499101  36.9541905  44.9868318  39.5619652
  37.6018587  43.8714291  39.4023732  38.5578043  44.7242207  42.5190285
  38.7295723  45.6999574  43.2567681  39.5531342  44.0661224  41.9354482
  39.4228194  43.2474724  41.3403355  40.9531538  44.4746598  42.1051280
  40.9892447  45.4613232  42.5665158  41.7139428  43.5417282  43.0845078
  41.1513294  43.5323252  44.0178329  41.7594046  42.0830095  42.5905171
  42.3025079  41.4719424  43.3107884  40.7436816  41.7028129  42.4844207
  42.2642893  42.0419124  41.6255355  43.1146742  44.0821315  43.3908948
  43.7613993  43.9085743  42.5304725  43.0584416  45.1610050  43.5346576
  43.7312057  43.4527123  44.6073632  44.7219039  43.8756503  44.7733589
  43.1026294  43.6484043  45.4759508  43.8169465  42.3764936  44.4559704
  41.6040916  44.5630153  40.7523958  41.4174269  43.6773315  39.9110532
  42.3264159  45.6588876  40.5280022  42.5195119  46.3660956  41.2364427
  42.9152712  45.9431501  39.2148711  43.2322931  45.0091815  38.7505502
  41.8575700  46.6334480  38.2947961  40.9605567  46.0144448  38.3093953
  41.4745754  48.0026113  38.8221101  40.7374778  48.4542914  38.1585129
  41.0503414  47.9020797  39.8214103  42.3605625  48.6361009  38.8661075
  42.3323912  46.7060232  36.8549379  41.5715254  47.1922423  36.2445960
  43.2578336  47.2796417  36.8052671  42.5099828  45.6979647  36.4793407
  44.1135254  46.8580151  39.3916920  44.1796934  47.6066967  40.3652272
  45.0408516  46.8066278  38.4469161  45.0702484  46.0813561  37.7300098
  46.1281374  47.7981878  38.3363386  46.0954461  48.4838986  39.1834873
  47.4871946  47.1231858  38.3616736  48.2697018  47.8775684  38.2779455
  47.6054281  46.5787990  39.2987039  47.5638787  46.4274313  37.5265147
  45.9328319  48.5501364  37.0342767  45.6450965  47.9502998  35.9830363
  46.0609297  49.8693475  37.0948581  46.3921479  50.3659517  37.9215962
  45.7373649  50.7323028  35.9770680  45.6605544  50.1439561  35.0624608
  44.3873111  51.4206051  36.2436029  44.5374674  52.1474423  37.0413007
  43.9159889  52.1184550  35.0203899  42.9594648  52.6006692  35.2223410
  44.6480458  52.8711452  34.7260226  43.7940233  51.3958444  34.2128726
  43.3313099  50.4154775  36.7005909  42.3898776  50.9339458  36.8802064
  43.1879745  49.6610607  35.9264906  43.6620190  49.9336479  37.6213502
  46.8470857  51.7764427  35.7961909  47.3559953  52.3289725  36.7712668
  47.2362143  52.0420409  34.5578789  46.9108968  51.5355695  33.7337520
  48.1912561  53.1164345  34.2771363  48.9497526  53.1118662  35.0592714
  48.8832991  52.8902762  32.9351453  49.6264697  53.6696237  32.7669520
  49.4156138  51.9392935  32.9502090  47.9378500  52.8940488  31.8808300
  48.0922059  53.6726608  31.3059799  47.4829646  54.4661666  34.2819751
  46.2609267  54.5541494  34.3689259  48.2557190  55.5355409  34.1762899
  49.2652915  55.5023294  34.0327126  47.6955175  56.8817383  34.2616635
  47.1654336  56.9799741  35.2088355  48.8155463  57.9182885  34.2225967
  49.5230350  57.6934795  35.0207406  49.3536851  57.8112707  33.2807156
  48.3707285  59.3624046  34.3636349  47.5959964  59.5781583  33.6273160
  47.9257554  59.5121681  35.3472765  49.5234766  60.3220353  34.1797825
  50.6863510  59.9113645  34.1598701  49.2115737  61.6070448  34.0384739
  48.2351714  61.9005220  34.0611815  49.9494262  62.2993433  33.9064496
  46.6934950  57.1220218  33.1439834  45.6879091  57.8028715  33.3403800
  46.9602975  56.5287392  31.9880014  47.7931855  55.9640299  31.8199571
  46.0674593  56.6366570  30.8383977  45.5746264  57.6065590  30.9063296
  46.8596660  56.5974820  29.5155497  46.1578948  56.5900066  28.6814992
  47.4496523  57.5103667  29.4276082  47.7884862  55.3914709  29.3957657
  48.5505187  55.0561813  30.3160816  47.7732728  54.7659209  28.2228182
  48.4028994  53.9806672  28.0548538  47.1324861  55.0712005  27.4907146
  44.9512372  55.5770409  30.8613564  44.2983352  55.3516220  29.8400776
  44.7384480  54.9660556  32.0347287  45.3289105  55.1309610  32.8500938
  43.6555165  54.0031567  32.2966257  43.6879535  53.7888745  33.3655915
  42.2752059  54.5940940  31.9962827  42.2564243  54.9588665  30.9695805
  41.5244852  53.8069205  32.0688583  41.9017926  55.7378208  32.9456412
  42.5560654  56.5879821  32.7534356  40.8846007  56.0628597  32.7282673
  42.0159450  55.2903522  34.6859256  40.4953639  54.3535654  34.8800735
  40.6963253  53.4496165  35.4544026  39.7580777  54.9606945  35.4056060
  40.1075962  54.0810927  33.8979447  43.8681454  52.6854557  31.5812979
  42.9515884  51.8538614  31.4678382  45.0973210  52.4799451  31.1156608
  45.8614721  53.1524559  31.1764909  45.4269753  51.2394438  30.4716510
  44.6871021  51.0262619  29.6996658  46.3901505  51.3378623  29.9713739
  45.4838048  50.0873441  31.4373433  45.9884653  50.2045270  32.5760931
  45.0236890  48.9413096  30.9600558  44.5883660  48.8357667  30.0437062
  45.1095567  47.7255166  31.7278164  45.7844990  47.9777366  32.5458885
  43.7383305  47.2863261  32.3235649  43.8674143  46.3407400  32.8505131
  43.2608523  48.2953350  33.3402332  42.3015576  47.9756813  33.7478717
  43.9905854  48.3720766  34.1468913  43.1452904  49.2676115  32.8617596
  42.7142315  47.0138844  31.2196927  42.4624123  47.9504418  30.7226692
  43.1604264  46.3633876  30.4673317  41.4396862  46.3684924  31.7521975
  40.7469249  46.1966756  30.9285751  41.6841626  45.4168840  32.2250228
  40.9762890  47.0296670  32.4842099  45.7170730  46.5569556  30.9540827
  46.0531972  45.5478498  31.5739207  45.8703178  46.6843682  29.6393142
  45.6299738  47.5252276  29.1151022  46.4066516  45.6044201  28.8331801
  47.1802265  45.0855777  29.3987537  45.6169633  44.8803038  28.6346629
  46.9837216  46.0763455  27.5266620  46.6433589  47.1537401  26.9967610
  47.8792219  45.2450140  26.9916131  48.1963354  44.3978727  27.4637484
  48.4998958  45.4460349  25.6918395  47.8163465  45.9427610  25.0027781
  49.7345858  46.3408310  25.8295878  49.4235692  47.3141819  26.2089501
  50.4026836  45.9072220  26.5741693  50.5096936  46.5428158  24.5302895
  51.4443466  47.0607632  24.7461464  50.7725518  45.5703888  24.1138878
  49.7265939  47.3315629  23.5014821  48.8234483  46.7848513  23.2286612
  49.4063742  48.2810852  23.9318492  50.5714151  47.5908776  22.2498004
  51.3642427  48.2993658  22.4909311  51.0543865  46.6628330  21.9433550
  49.7626301  48.1247288  21.1123912  50.3806705  48.2834071  20.2912345
  49.0214254  47.4394391  20.8614160  49.3211781  49.0242286  21.3925435
  48.8792080  44.0700793  25.1586684  49.6348433  43.3259078  25.7929728
  48.3292279  43.7156264  24.0042946  47.6895193  44.3065261  23.4724633
  48.6063583  42.4160645  23.3906011  47.8862043  42.2976023  22.5815709
  50.0373308  42.3835044  22.8345089  50.7433779  42.5321554  23.6508625
  50.2375120  41.3975090  22.4150262  50.2747391  43.4379270  21.7696182
  49.3843267  43.7514764  20.9822005  51.4778390  43.9927006  21.7439505
  51.6944271  44.7101603  21.0516715  52.1876334  43.7023640  22.4160238
  48.4040942  41.2420941  24.3540068  49.2107482  40.3120467  24.3911987
  47.3396119  41.3008163  25.1504540  46.6990011  42.0936169  25.1902294
  47.0024704  40.2114314  26.0447342  45.9513357  40.3002625  26.3208446
  47.1120390  39.2708847  25.5050485  47.8308497  40.1416387  27.3098219
  47.6309152  39.2305165  28.1257272  48.7490113  41.0958760  27.4779270
  48.8989828  41.8572816  26.8161763  49.6329599  41.1334711  28.6414228
  49.3778264  40.3125764  29.3114205  51.0923263  40.9694377  28.2067991
  51.3753843  41.8125058  27.5770202  51.7336303  41.0009508  29.0871842
  51.3450379  39.6690087  27.4477785  50.6150013  38.6809075  27.6683109
  52.2800189  39.6412161  26.6231221  49.4509228  42.4586306  29.3701860
  48.7184007  43.3278508  28.8957773  50.1450265  42.6420955  30.4913861
  50.7263750  41.9291842  30.9314718  50.1164269  43.9253435  31.1895328
  49.0809690  44.2617623  31.2475457  50.6587761  43.7866122  32.6064866
  51.6634738  43.3682276  32.5556451  50.7496576  44.7815789  33.0436042
  49.8139224  42.9176475  33.5397585  49.6830842  41.9465191  33.0620430
  50.5319791  42.7349791  34.8623703  49.9260006  42.1150578  35.5232913
  51.4931709  42.2495167  34.6904469  50.6940290  43.7080195  35.3254168
  48.4046963  43.4984418  33.7597029  47.8433467  42.8470772  34.4292011
  48.4853812  44.4908835  34.2034275  47.8873524  43.5691559  32.8032026
  50.9457348  44.9429732  30.4234884  51.9288642  44.5742675  29.7772976
  50.5659490  46.2312217  30.4742486  49.2988265  46.8161500  30.9432341
  49.3771271  47.1659837  31.9730119  48.4875868  46.0886200  30.9141775
  49.0567923  47.9397024  30.0036430  48.4363501  48.7139873  30.4559950
  48.5428644  47.6045712  29.1031508  50.4092454  48.4392039  29.7004422
  50.7333663  49.1644251  30.4466452  50.4304821  48.9450169  28.7344618
  51.3258627  47.2089374  29.6961908  51.5661274  46.8059971  28.7124546
  52.6957589  47.5773129  30.2735329  53.5009518  48.1498170  29.5500396
  52.9352224  47.2441624  31.5395352  52.2949363  46.6739034  32.0918715
  54.1336994  47.6533224  32.2780824  54.7475603  48.2841403  31.6343988
  53.7328711  48.4482763  33.5366252  54.5772502  48.4860976  34.2239748
  53.5036300  49.4761989  33.2564810  52.5402386  47.8418830  34.2401164
  52.5501511  46.8190023  35.1322341  53.4362359  46.3098716  35.4817863
  51.2534440  46.5250711  35.5275340  50.9895338  45.8045195  36.1990270
  50.3844682  47.3569668  34.8723152  48.9872208  47.4646812  34.9514373
  48.4107991  46.8199900  35.5982574  48.3856981  48.4151783  34.1802202
  47.3106811  48.5125671  34.2060041  49.1275626  49.2661174  33.3571858
  48.6129991  49.9987937  32.7531669  50.5117130  49.1903138  33.2988040
  51.0754689  49.8646955  32.6717844  51.1603293  48.2193938  34.0717809
  54.9182652  46.4301527  32.6890623  54.3734977  45.3414323  32.7226800
  56.1969947  46.6062688  33.0361850  56.9931727  47.8441079  32.9688267
  56.4964836  48.6675558  33.4820240  57.1543562  48.1611744  31.9384284
  58.2834305  47.4744133  33.6392942  58.3024648  47.8478389  34.6627536
  59.1276754  47.9271612  33.1187379  58.3967659  45.9932690  33.6241064
  58.8994707  45.6304130  34.5203756  58.9836742  45.6550376  32.7709879
  56.9617580  45.4657224  33.5471662  56.8718233  44.5826012  32.9143584
  56.4564027  45.0316621  34.9258593  55.7827040  45.8204697  35.6024631
  56.7694181  43.7979236  35.3380628  57.6119023  42.8305789  34.6148764
  58.6719803  43.0636394  34.7165447  57.3890440  42.8191082  33.5482267
  57.2681757  41.5381634  35.2623263  58.1065291  40.8427306  35.2141006
  56.4281812  41.0601559  34.7582984  56.9297759  41.8604551  36.6628482
  57.8195256  41.8691495  37.2919387  56.2481031  41.1219208  37.0841251
  56.2794860  43.2449397  36.6047500  55.1900978  43.2333739  36.6376997
  56.7060997  44.0621333  37.8115724  57.8628983  44.4445174  37.9261477
  55.7439167  44.3356905  38.6846928  54.7691737  44.0706079  38.5456811
  55.9881913  45.0439661  39.9321886  56.9909726  45.4723835  39.9418418
  54.9922009  46.1809825  40.0958462  53.9812484  45.7745440  40.0666954
  55.1255458  46.6320199  41.0788271  55.1248869  47.2643327  39.0284171
  55.1713676  46.7924404  38.0473972  53.9214140  48.1740434  39.0646970
  54.0247015  48.9443216  38.2999323  53.0193476  47.5922150  38.8742633
  53.8500825  48.6447396  40.0456542  56.4053572  48.0514896  39.2307951
  56.4851159  48.8200414  38.4625075  56.3919560  48.5215339  40.2143325
  57.2606265  47.3794126  39.1617521  55.8137758  44.0449031  41.0505228
  54.7330555  43.4641897  41.2159451  56.8700364  43.8701190  41.8309003
  57.7320230  44.4088427  41.7441254  56.8932384  42.8789126  42.8957869
  56.6257291  41.9281263  42.4349898  58.2996719  42.8045725  43.5133396
  58.4403865  43.6684314  44.1638779  58.3556487  41.9176875  44.1446886
  59.4538137  42.7604343  42.5012203  59.3230595  41.8989197  41.8454575
  59.4133323  43.6496886  41.8713821  60.8310182  42.6794126  43.1722146
  60.7957980  41.9418646  43.9738651  61.5626999  42.3263601  42.4460488
  61.2759437  43.9635287  43.7184858  61.5901075  44.6720962  43.0547358
  61.3035710  44.2813147  45.0124343  60.9158838  43.4127404  45.9385241
  60.5903011  42.4857495  45.6640338  60.9435991  43.6721367  46.9246876
  61.7289849  45.4807727  45.3859013  62.0333930  46.1557457  44.6842667
  61.7523176  45.7282442  46.3748196  55.8657939  43.1427687  43.9980663
  55.1818717  42.2177522  44.4343550  55.7767925  44.3797854  44.4787726
  56.2981869  45.1824877  44.1260180  54.8834243  44.6599565  45.5901823
  54.9673954  43.8039580  46.2592850  55.3009276  45.8600384  46.4223910
  55.0409461  46.7763802  45.8938445  54.7444695  45.8638579  47.3592201
  56.7676932  45.8511167  46.7130745  57.2912059  44.8360469  47.1638001
  57.4592878  46.9487958  46.4171238  58.4689022  46.9705737  46.5628270
  56.9801210  47.7690951  46.0447044  53.4435923  44.7469941  45.1443425
  52.5633264  44.4568389  45.9302630  53.2174699  45.0814287  43.8771712
  53.9393682  45.3835070  43.2234270  51.8677645  45.0349187  43.3200516
  51.2240208  45.6379880  43.9608505  51.8093219  45.6381987  41.9170581
  52.2540986  46.6329534  41.9350765  52.4116860  45.0314250  41.2404960
  50.3753292  45.7355466  41.3686873  49.7043377  46.0281374  42.1761556
  50.3334027  46.5249073  40.6177699  49.8782792  44.4418748  40.7551204
  50.6836465  43.7658511  40.0788746  48.6923882  44.0906697  40.9535587
  51.3534991  43.5934670  43.3040779  50.2157676  43.3338992  43.7028267
  52.1859860  42.6559008  42.8485243  53.0975716  42.8509896  42.4345279
  51.8376152  41.2414752  42.9128910  50.9243028  41.1153090  42.3324029
  52.9218535  40.3575554  42.2918283  52.9447006  40.5214132  41.2141425
  53.8955369  40.6565877  42.6810165  52.7075140  38.9022053  42.5654169
  51.7432453  38.1954491  41.8692017  51.1587314  38.6948974  41.1106234
  51.5181686  36.8558161  42.1336650  50.7800168  36.3067587  41.5675890
  52.2414275  36.2272641  43.1225647  52.0664130  35.1836320  43.3373668
  53.1881201  36.9269744  43.8380007  53.7569590  36.4305653  44.6109336
  53.4095146  38.2598151  43.5676803  54.1394787  38.8078258  44.1452395
  51.5752259  40.8038055  44.3615587  50.5825984  40.1421732  44.6479017
  52.4878289  41.1455998  45.2717331  53.3254144  41.6930197  45.0734326
  52.3337604  40.7383704  46.6683909  52.3051754  39.6486772  46.6953294
  53.5260295  41.2291107  47.4975533  53.6525201  42.3010281  47.3468711
  53.3144301  41.0785044  48.5562929  54.8113909  40.5194390  47.1390551
  54.7559251  39.4809451  47.4646439  54.9310696  40.5085584  46.0557889
  56.0196239  41.1861290  47.7747960  56.9251475  40.8385173  47.2772267
  55.9618868  42.2629280  47.6142490  56.1227838  40.9183849  49.2003738
  55.6018838  40.1266487  49.5785154  56.8560983  41.6445600  50.0426579
  57.5157981  42.7098193  49.6097193  57.4639518  42.9775468  48.6268806
  58.0752846  43.2619668  50.2599509  56.9080380  41.3223987  51.3243460
  56.3856293  40.5169329  51.6693330  57.4699606  41.8794355  51.9684002
  51.0111999  41.2499983  47.2702097  50.2987977  40.5201260  47.9824706
  50.7022616  42.5163079  46.9967704  51.2993609  43.1429286  46.4574441
  49.4576894  43.1206006  47.4569521  49.3974224  43.0632191  48.5436136
  49.4387847  44.5697694  47.0356546  50.2903101  45.0784288  47.4885210
  49.5735713  44.6235667  45.9554711  48.1774128  45.3104948  47.4052057
  47.2354793  45.6193973  46.4412973  47.3998218  45.3051198  45.4207409
  46.0908746  46.3205135  46.7569083  45.3574229  46.5385898  45.9946752
  45.8902333  46.7436707  48.0610728  44.7856964  47.4765209  48.4137180
  44.4186262  47.9170886  47.6194985  46.8160767  46.4563807  49.0250580
  46.6567087  46.7896495  50.0402682  47.9419049  45.7499391  48.7091588
  48.6627651  45.5270303  49.4823510  48.2478198  42.3603082  46.8947633
  47.3474626  41.9790029  47.6378469  48.2460936  42.1178330  45.5890498
  48.9730699  42.4292548  44.9453512  47.1691951  41.3651203  44.9710108
  46.2428766  41.9250493  45.1000438  47.4409299  41.1986305  43.4803803
  47.3910916  42.1750630  42.9977678  48.4559870  40.8254222  43.3424653
  46.4661678  40.2544791  42.7954505  45.3086310  40.7277993  42.2017152
  45.0911507  41.7858125  42.2197241  44.4257831  39.8543810  41.5844138
  43.5289247  40.2388329  41.1212434  44.6805230  38.5034957  41.5561737
  43.9877541  37.8306586  41.0735243  45.8211118  38.0129930  42.1454896
  46.0257191  36.9530161  42.1315340  46.7087579  38.8864358  42.7585510
  47.6050828  38.4949918  43.2156530  46.9750427  40.0093909  45.6451418
  45.8491420  39.6046626  45.9741306  48.0767063  39.3080680  45.8443813
  49.0130996  39.6253801  45.5945403  48.0227150  37.9932982  46.4530663
  47.3665639  37.3404188  45.8772996  49.4327077  37.4280403  46.4616739
  49.7569037  37.2928698  45.4296488  50.0974562  38.1656433  46.9103934
  49.6024766  36.1507167  47.1749684  49.3792983  36.2892381  48.2326485
  48.8902542  35.4202865  46.7928506  51.0211575  35.6144081  47.0159799
  51.2497965  34.6118437  46.3359159  51.9856370  36.2787676  47.6560570
  51.7556644  37.1041791  48.2092980  52.9526807  35.9611636  47.5924311
  47.4261967  38.0536539  47.8656441  46.5615594  37.2630481  48.2408932
  47.9069606  38.9945538  48.6646449  48.5973320  39.6957667  48.3940347
  47.4444714  39.0743907  50.0448083  47.5275986  38.0725741  50.4654167
  48.3146575  40.0390123  50.8461847  49.3241315  39.6329148  50.9163854
  48.3876266  40.9833945  50.3073129  47.7862258  40.3078574  52.2528148
  46.8737341  40.9006386  52.1924948  47.5223498  39.3635705  52.7294244
  48.7976126  41.0288204  53.0934705  48.3895163  41.1891919  54.0913098
  49.6841464  40.4048145  53.2081982  49.1817151  42.3174698  52.5117368
  49.9975683  42.3381581  51.9009008  48.5317188  43.4757246  52.7286113
  47.4475286  43.5381951  53.4975893  47.0874399  42.6934064  53.9418383
  46.9763047  44.4312776  53.6430699  48.9804725  44.5939815  52.1971231
  49.8217036  44.5830543  51.6204840  48.4863907  45.4709935  52.3626351
  45.9848415  39.4974763  50.1407672  45.2200633  38.9172321  50.9106581
  45.5885376  40.4883391  49.3513072  46.1717996  40.9525256  48.6552912
  44.2322452  40.9771392  49.4532640  44.0350048  41.1925122  50.5030033
  44.0575795  42.2664024  48.6510062  44.3345102  42.0894520  47.6119514
  43.0074874  42.5585233  48.6558822  44.9156524  43.4152003  49.2255846
  45.9640874  43.1287201  49.1481109  44.7777653  44.2925099  48.5941767
  44.5804719  43.8990380  50.9566251  43.0722327  44.7449487  50.6431721
  42.7465961  45.2561285  51.5490827  43.2234671  45.4762094  49.8489499
  42.3103891  44.0282034  50.3368201  43.2345590  39.9235397  48.9844513
  42.1905264  39.7299041  49.6002266  43.5287242  39.2440802  47.8775694
  44.3877203  39.3495693  47.3372707  42.5810055  38.2634803  47.3602975
  41.6051295  38.7455320  47.4207725  42.8392386  37.9026378  45.8853435
  42.1093498  37.1444527  45.6021780  42.6379806  39.1027438  44.9793656
  42.8274916  38.8138679  43.9454559  41.6130214  39.4616113  45.0732092
  43.3281448  39.8959778  45.2668361  44.1373837  37.3499381  45.7108489
  44.8075706  38.0603518  45.7837251  42.5514475  36.9955873  48.2035067
  41.5300279  36.3245203  48.2638165  43.6603443  36.6710476  48.8734819
  44.5085701  37.2368156  48.8920457  43.7304360  35.4302208  49.6569721
  43.0886553  34.7334459  49.1191485  45.1486074  34.8693251  49.7217943
  45.7604925  35.5748038  50.2838560  45.1648752  33.5134282  50.4130518
  46.1860121  33.1344656  50.4468427  44.7823964  33.6179895  51.4289459
  44.5372156  32.8150050  49.8600666  45.6628049  34.6969734  48.3998484
  46.0788765  35.5315252  48.0990815  43.1843576  35.5693358  51.0747246
  42.6478953  34.6121589  51.6376044  43.3232186  36.7445044  51.6730726
  43.5923550  37.6107280  51.2066829  43.0814772  36.8541135  53.1107600
  43.4295383  35.9206909  53.5530323  43.8834470  38.0159650  53.7266427
  43.4958956  38.9458548  53.3097088  43.7325300  38.0631455  55.2375051
  44.3125234  38.8956108  55.6349633  42.6813716  38.1978369  55.4935698
  44.0947492  37.1296155  55.6684401  45.2650247  37.8531341  53.4141397
  45.4180685  38.0895042  52.4759522  41.6010191  36.9849802  53.4470318
  40.9302157  37.9699452  53.0966711  41.0965036  35.9641455  54.1249424
  41.6157104  35.1156504  54.3493490  39.7321189  35.9788349  54.6112369
  39.1043586  36.4648766  53.8644916  39.2215482  34.5622191  54.8255317
  39.1136214  34.0567316  53.8658123  39.9445717  33.9909266  55.4067106
  37.9787904  34.5909634  55.4971863  38.0190292  34.0078782  56.2834677
  39.6606712  36.7485925  55.9133627  40.5825907  36.6960842  56.7294487
  38.5513493  37.4616749  56.0998654  37.8186547  37.5630396  55.3977224
  38.2867751  38.1718206  57.3489013  39.2528429  38.3829950  57.8070315
  37.5560408  39.4921244  57.0661444  37.6065227  40.1291828  57.9493511
  38.0657119  40.0220235  56.2619931  36.1961740  39.2892304  56.7088892
  36.1398179  38.6013251  56.0133180  37.4944670  37.3269691  58.3514445
  37.1720329  37.8022265  59.4383670  37.2142893  36.0747561  57.9915556
  37.5196502  35.6659732  57.1078660  36.4399143  35.1578311  58.8278917
  36.3408619  35.6114334  59.8141729  35.0422714  34.9189641  58.2446611
  35.1539479  34.4706937  57.2568944  34.2513517  33.9442989  59.1161872
  33.2626135  33.7889368  58.6839034  34.7786882  32.9920273  59.1671195
  34.1476617  34.3562136  60.1200934  34.2914754  36.2468099  58.0816984
  33.3016953  36.0570200  57.6664334  34.1901424  36.7293018  59.0540086
  34.8481765  36.8987983  57.4085943  37.1563933  33.8199420  58.9243677
  37.3902136  33.1455749  57.9213971  37.4982810  33.4329130  60.1444093
  37.3110496  33.9745745  60.9875435  38.1828320  32.1776499  60.3778728
  39.1284886  32.1430548  59.8369571  38.4952778  32.0384998  61.8712150
  37.5652439  32.1151831  62.4347695  38.8982511  31.0420279  62.0556882
  39.4953170  33.0905499  62.4096629  39.8185789  32.7912224  63.4065374
  40.3813182  33.0922968  61.7736183  38.9306051  34.5179351  62.4788437
  37.6868321  34.6805060  62.5168640  39.7340755  35.4804786  62.4917364
  37.2926852  31.0367789  59.8762425  36.0845753  31.0409670  60.1079533
  37.8777836  30.0921392  59.1388079  38.8665276  30.0952106  58.8871995
  37.1277482  28.9553571  58.6247650  37.7820669  28.0841376  58.6031160
  36.3169475  28.7284493  59.3165455  36.5420111  29.1639977  57.2334077
  35.9526955  28.2351290  56.6604573  36.6853275  30.3724856  56.6933537
  37.1124472  31.1646417  57.1744229  36.2318231  30.6626394  55.3403125
  35.7701254  29.7640656  54.9320007  35.1937658  31.7764736  55.3628356
  35.6421918  32.6758036  55.7856142  34.9023975  32.0156597  54.3396780
  33.9451205  31.4104919  56.1684778  33.4872351  30.5153103  55.7475185
  34.2268970  31.1722983  57.1944660  32.9443892  32.5435516  56.1658981
  32.6037319  32.7347189  57.1836272  33.4242290  33.4562976  55.8139230
  31.7693592  32.2220578  55.2916532  32.1198312  31.9317277  54.3009687
  31.2317452  31.3678847  55.7021719  30.8463679  33.3813399  55.1734237
  30.0810377  33.1488241  54.5088402  30.4413281  33.5986773  56.1061820
  31.3703163  34.2078242  54.8220453  37.3946929  31.0312410  54.4465811
  38.4810744  31.3757206  54.9152153  37.1342112  30.9091200  53.1463870
  36.2189975  30.6106796  52.8092175  38.0629091  31.1676840  52.0615530
  39.0479848  31.4544086  52.4286564  38.1243441  29.8828742  51.2342807
  37.9429082  29.0400017  51.9017012  37.3055749  29.9024060  50.5146860
  39.3954770  29.6205321  50.4870220  39.5280707  30.3815962  49.7181037
  40.2415465  29.7054369  51.1692446  39.4029485  28.2368895  49.8386800
  38.6131734  27.3458360  50.1940572  40.3126213  28.0481748  48.8931827
  40.9415302  28.8069166  48.6318890  40.3836828  27.1438469  48.4268755
  37.4978857  32.2963551  51.1925718  36.2972685  32.4730335  51.1457832
  38.3474304  32.9808303  50.4515174  39.3636321  32.9263304  50.5261691
  37.8476554  33.8934179  49.4388542  36.8694292  34.2455279  49.7669121
  38.7751791  35.0873539  49.2833208  39.7872510  34.7314631  49.0892971
  38.4693662  35.6679555  48.4130024  38.7880580  35.9949613  50.5144504
  37.9266341  35.9190541  51.3880222  39.7597882  36.8989424  50.5534984
  39.8093508  37.5616606  51.3277936  40.4568715  36.9304207  49.8094998
  37.6891665  33.1938273  48.1080614  38.3011153  32.1534600  47.8516407
  36.8574537  33.7808356  47.2601080  36.3302211  34.6242911  47.4886199
  36.6115986  33.2849659  45.9207740  37.2051594  32.3982338  45.6993831
  35.1420942  32.9043598  45.8202659  34.8986875  32.2539523  46.6599416
  34.5449591  33.8091738  45.9334706  34.7098082  32.1983067  44.5185138
  35.5509607  31.6293620  44.1227684  33.5709750  31.2415865  44.7933656
  33.2768984  30.7511058  43.8660045  33.8922350  30.4908030  45.5153248
  32.7216449  31.7927065  45.1976788  34.2895011  33.2152810  43.5265691
  33.9834508  32.7199364  42.6052055  33.4526982  33.7889783  43.9258490
  35.1224806  33.8865507  43.3176380  37.0138307  34.3580620  44.9139731
  36.6969424  35.5216714  45.0922677  37.7621100  33.9517525  43.8893007
  38.1286985  33.0039738  43.8026906  38.1282590  34.8252526  42.7938183
  37.8377829  35.8366248  43.0789549  39.6635187  34.8616287  42.5386861
  39.8208840  35.4883258  41.6602330  40.3900714  35.4828086  43.7248369
  41.4617204  35.4995684  43.5267952  40.0339748  36.5017868  43.8767965
  40.1952592  34.8933190  44.6205624  40.2456781  33.4873928  42.1966304
  41.3193523  33.5783319  42.0296099  40.0637694  32.7998576  43.0224304
  39.7692096  33.1048322  41.2934437  37.3789400  34.4245824  41.5284581
  37.2282026  33.2354346  41.2300343  36.8874354  35.4333925  40.8082565
  36.9794807  36.4089036  41.0918614  36.1740564  35.2660757  39.5549590
  35.9994230  34.2099778  39.3472420  34.7999124  35.9742841  39.6283091
  34.9420543  37.0114470  39.9328754  34.1444691  36.0057587  38.2553981
  33.1792802  36.5069332  38.3245394  34.7856086  36.5466269  37.5590464
  33.9989606  34.9861256  37.8983021  33.9237155  35.3202459  40.6863134
  33.7262399  34.2912384  40.3871012  34.4803190  35.2793418  41.6223184
  32.6204072  36.0021827  40.9361347  32.0680601  35.4620117  41.7056124
  32.8023069  37.0235401  41.2707426  32.0370273  36.0200431  40.0156864
  37.0186030  35.8940810  38.4758467  37.4152499  37.0582624  38.5960371
  37.2786618  35.1340987  37.4148107  36.9357483  34.1809155  37.2995674
  38.0890257  35.6155954  36.3150397  38.0416037  36.7044730  36.3487830
  39.5420203  35.1862480  36.4478574  40.1389440  35.7401030  35.7239502
  39.9015632  35.4661824  37.4377118  39.7817822  33.7001400  36.2438689
  39.0623338  33.1283407  36.8294913  39.6185960  33.4418960  35.1970976
  41.4575944  33.2471099  36.7284628  41.1897548  33.0882560  38.4947403
  42.0176752  33.5520703  39.0310137  40.2571975  33.5829717  38.7675173
  41.1317009  32.0322703  38.7604599  37.5461527  35.1149157  34.9742330
  36.9244834  34.0574040  34.8924681  37.8460609  35.8661869  33.9158221
  38.2733776  36.7897488  33.9823042  37.5858708  35.4279412  32.5497490
  36.5511200  35.0955795  32.4698017  37.7017655  36.2744782  31.8723322
  38.5087543  34.3051661  32.1114615  39.5495282  34.0508799  32.6842322
  38.1105142  33.6690643  31.0047726  37.2938401  33.9338603  30.4535853
  38.8344931  32.5231513  30.4969251  38.9178428  31.7909104  31.3000005
  38.0669861  31.9192639  29.3277365  37.0263926  31.7741353  29.6177292
  38.0708352  32.6213541  28.4943905  38.6391738  30.6118032  28.8733658
  39.6763799  30.7503947  28.5674737  38.6435705  29.9041612  29.7023318
  37.8497717  30.0530817  27.7374434  38.1370776  29.0165676  27.5613106
  36.7890889  30.0514180  27.9899631  38.0786513  30.8717882  26.4797027
  37.8380458  31.9170573  26.6714695  39.1321678  30.8330907  26.2011520
  37.2493974  30.3647448  25.3683202  37.4331968  30.9275675  24.5135165
  37.4864054  29.3686809  25.1852661  36.2432980  30.4403557  25.6229121
  40.2651621  32.8853569  30.0741329  41.1911873  32.1173150  30.2982867
  40.4423054  34.0268188  29.4153682  39.7115544  34.7030578  29.1923241
  41.7928365  34.3686757  28.9581400  42.1806684  33.5213745  28.3928452
  41.7654244  35.5792046  28.0253665  41.3415359  36.4344083  28.5522624
  42.7846965  35.8488839  27.7494637  40.9532570  35.3052887  26.7636723
  41.3931830  34.4615289  26.2330570  39.9427911  35.0110912  27.0472765
  40.8795881  36.4946203  25.8289027  40.4320556  37.3424339  26.3464525
  41.8850201  36.7952854  25.5351580  40.0626024  36.1590086  24.5915890
  39.0479811  35.8952616  24.8885911  39.9898256  37.0415470  23.9553545
  40.6576185  35.0371390  23.8145920  40.2416717  35.0158812  22.8612209
  41.6858229  35.1732924  23.7411886  40.4611562  34.1374188  24.2976987
  42.7248096  34.6048332  30.1384470  43.8919571  34.2268817  30.1134171
  42.2046960  35.2185704  31.1916181  41.2405569  35.5470569  31.2361880
  42.9795879  35.4792003  32.3931291  43.9249196  35.9589319  32.1371220
  42.2081425  36.4575591  33.2984203  41.2213648  36.0362619  33.4920604
  42.9224527  36.6654776  34.6360244  42.3507605  37.3614740  35.2499325
  43.0091031  35.7107251  35.1545235  43.9172893  37.0723612  34.4577890
  42.1121124  37.7208850  32.6371225  41.3764514  37.6961637  31.9910376
  43.3532412  34.1577675  33.0913723  44.4886255  34.0003862  33.5201143
  42.4416526  33.1887236  33.1676492  41.4636292  33.3028687  32.9004596
  42.7860952  31.8498548  33.6553771  43.0747029  31.9536108  34.7012080
  41.5711372  30.9121231  33.5493806  40.8010225  31.2494025  34.2430484
  41.1512443  30.9863341  32.5463394  41.8903845  29.5012686  33.8338887
  42.0913244  28.5028286  32.9217951  42.0424518  28.6265053  31.8497459
  42.3649136  27.3203551  33.5639714  42.5546060  26.4279649  33.1079227
  42.3411048  27.5339754  34.9186885  42.5480111  26.6536219  35.9708732
  42.7591822  25.6087795  35.7943849  42.4748590  27.1585756  37.2424213
  42.6376165  26.4985576  38.0815280  42.1935096  28.5128232  37.4813713
  42.1487856  28.8744329  38.4981776  41.9734483  29.3874088  36.4420970
  41.7594965  30.4291149  36.6321658  42.0337001  28.8943789  35.1279531
  43.9859607  31.2458920  32.9026237  44.9719781  30.8321098  33.5153415
  43.9258447  31.2348900  31.5680174  43.1679398  31.6477517  31.0238112
  44.9838190  30.6058724  30.7689377  45.2555810  29.6846082  31.2836644
  44.4735200  30.2299172  29.3697209  43.9185212  31.0697593  28.9514586
  45.3247411  30.0516311  28.7121483  43.5932987  29.0121574  29.3819472
  44.1062907  27.7681816  29.7409101  45.1536990  27.6797969  29.9907758
  43.3022729  26.6426719  29.7840062  43.7223725  25.6876308  30.0614480
  41.9692881  26.7441369  29.4733127  41.3382557  25.8681061  29.4968569
  41.4369059  27.9771872  29.1291368  40.3852626  28.0598100  28.8973228
  42.2386288  29.1030460  29.0799079  41.8110134  30.0560419  28.8059774
  46.2691581  31.4377973  30.7082147  47.3121704  30.9530896  30.2784138
  46.2030861  32.6874099  31.1590448  45.3381404  33.1489655  31.4390383
  47.4062735  33.5180588  31.2902553  47.9981284  33.2945879  30.4023580
  47.0515922  35.0010292  31.3606411  47.9189096  35.6003856  31.0830777
  46.2651578  35.2258283  30.6401411  46.6186219  35.3590976  32.6715670
  45.9078314  34.7484870  32.9592150  48.2214738  33.1972786  32.5347373
  49.3649551  33.6277457  32.6562177  47.6191914  32.5001764  33.4892558
  46.6390269  32.2194391  33.4687833  48.3518729  32.0779823  34.6694893
  48.9574323  32.9077125  35.0340705  47.4093010  31.6394315  35.8029161
  46.8590693  30.7684150  35.4452831  48.1942733  31.2625381  37.0522547
  47.5032170  30.9564858  37.8380481  48.8697274  30.4388391  36.8227209
  48.7714423  32.1216080  37.3919529  46.4221290  32.7579023  36.1580504
  46.9577317  33.5441170  36.6901502  46.0436278  33.1985574  35.2360369
  45.2328031  32.3030661  37.0135632  44.5851530  33.1556960  37.2183595
  44.6694597  31.5399862  36.4768554  45.5981291  31.8901991  37.9543180
  49.1751647  30.8651944  34.2566612  48.6157059  29.8927169  33.7344635
  50.5011110  30.9038663  34.4767065  51.3255190  31.9986950  35.0218400
  51.1193371  32.1712512  36.0781952  51.1408084  32.9399937  34.5029086
  52.7357396  31.5051700  34.8004577  53.4051960  31.8761175  35.5759776
  53.1278242  31.8574666  33.8459444  52.6576190  30.0182452  34.8291924
  52.7277746  29.6357621  35.8478910  53.4708671  29.5665567  34.2617428
  51.2923327  29.6987719  34.2033393  51.3588037  29.4629421  33.1408766
  50.6594277  28.4729989  34.8607225  50.2494035  28.5326065  36.0244321
  50.5963152  27.3710167  34.1199775  51.0156033  27.2803044  33.1946388
  49.9016898  26.1757928  34.5907103  48.8503133  26.4498497  34.6834159
  50.0423373  25.0258961  33.5906469  51.0841802  24.7073541  33.5635476
  49.4580823  24.1763881  33.9453458  49.6000053  25.3708643  32.1866493
  48.5152737  25.4815179  32.1734501  50.0224889  26.3368389  31.9092261
  50.0033982  24.3388436  31.1478035  50.5438756  23.2700293  31.5141151
  49.7697982  24.6150342  29.9520235  50.3950752  25.7193313  35.9570276
  49.6022448  25.2274955  36.7647871  51.6894272  25.8757893  36.2290271
  52.3690165  26.2837456  35.5876848  52.2357149  25.4528762  37.5190826
  51.9542565  24.4052091  37.6233116  53.7549252  25.5847148  37.5449244
  54.1259122  25.1298269  38.4630696  54.1660789  25.0091796  36.7153697
  54.2895721  26.9984359  37.4602173  54.1330733  27.3990313  36.4580654
  53.7491277  27.6456604  38.1504790  55.7694514  26.9980981  37.7962147
  55.8939972  26.9795813  38.8790325  56.2280436  26.0893543  37.4063958
  56.4792345  28.1942455  37.2334417  57.5217931  28.1697077  37.5494138
  56.4742037  28.1302381  36.1450650  55.8804597  29.4886824  37.6446787
  56.5023958  30.2677995  37.3501400  54.9499176  29.5991286  37.1941701
  55.7684361  29.5069633  38.6788671  51.6394766  26.2038790  38.7088342
  51.7437176  25.7491433  39.8446983  51.0073094  27.3425282  38.4386946
  50.8822067  27.7138605  37.4966672  50.4287638  28.1718109  39.4963241
  50.7784337  27.7472877  40.4372195  50.8907780  29.6162125  39.3366757
  50.6923828  29.9459809  38.3166570  50.3066088  30.2554172  39.9981655
  52.3563234  29.7941427  39.6407344  52.9158984  29.0834927  40.4686947
  52.9864490  30.7577889  38.9768085  53.9771336  30.9308003  39.1470088
  52.4793768  31.3237743  38.2965795  48.9005862  28.1491561  39.5222848
  48.2831492  28.9451101  40.2354747  48.2859401  27.2714214  38.7318127
  48.7725508  26.6439993  38.0913585  46.8283224  27.1350020  38.7195125
  46.4202612  28.0399228  39.1702657  46.3078201  26.9836560  37.2871663
  46.6975395  26.0588849  36.8610616  45.2220865  26.8908698  37.3093967
  46.6876511  28.1373867  36.3955750  46.6136514  29.0666622  36.9601165
  47.7292474  28.0298372  36.0944118  45.8233783  28.2363231  35.1643297
  44.8075473  28.4846801  35.4702254  46.1827217  29.0628343  34.5512068
  45.7822819  27.0273440  34.3417498  45.3056452  26.2140567  34.7325927
  46.3138330  26.8945213  33.1226889  46.1108922  25.7787920  32.4502818
  45.5536335  25.0301082  32.8611118  46.5111408  25.6642549  31.5192978
  47.0139055  27.8635701  32.5589391  47.1611253  28.7424892  33.0556045
  47.4076301  27.7324738  31.6268448  46.3803187  25.9140285  39.5248432
  47.0318000  24.8825080  39.4752385  45.2628064  26.0215188  40.2658061
  44.6819287  24.8547532  40.9470279  45.4454927  24.2604827  41.4489510
  44.1724729  24.1929393  40.2468841  43.7260041  25.4659674  41.9254032
  44.2136315  25.6708849  42.8788733  42.8901533  24.7976603  42.1313379
  43.2652927  26.7208893  41.2751930  42.9061991  27.4403623  42.0109521
  42.4425848  26.5322722  40.5848472  44.4982155  27.2433771  40.5415761
  44.2759374  27.8099447  39.6374054  45.2678582  28.1714117  41.4598602
  46.2024649  27.7349202  42.1324297  44.9156274  29.4476820  41.4877240
  44.2024598  29.8660456  40.8904018  45.5584714  30.3667808  42.4178918
  46.6176159  30.4237926  42.1658371  44.9643916  31.7551385  42.3040852
  43.8944546  31.6887686  42.4988255  45.3938402  32.3784662  43.0882328
  45.1687104  32.4591664  40.9591631  44.7389346  31.8350841  40.1755841
  44.4522894  33.8012533  40.9825885  44.5942173  34.3062863  40.0270022
  43.3878940  33.6418804  41.1538185  44.8602177  34.4176601  41.7838527
  46.6340854  32.6174144  40.6074889  46.7247621  33.1224875  39.6453205
  47.1304176  33.2096641  41.3765790  47.1025156  31.6349153  40.5474826
  45.4044152  29.8541022  43.8434371  44.3002988  29.6116327  44.3246642
  46.5431816  29.6607883  44.4937245  47.4504362  29.9867299  44.1611946
  46.5889403  28.9528680  45.7593552  46.1391738  27.9695957  45.6183033
  48.0429175  28.7740446  46.2093524  48.0524256  28.2519630  47.1661629
  48.5562209  28.1336872  45.4914826  48.8215582  30.0734063  46.3524564
  48.8567605  30.5880692  45.3921893  48.3072308  30.7344511  47.0497111
  50.2429047  29.8085464  46.8471074  50.2041369  29.2805671  47.7999610
  50.7582468  29.1569378  46.1418572  51.0258249  31.0972748  47.0119742
  51.0533432  31.6306125  46.0615156  50.5161713  31.7439250  47.7262275
  52.4172088  30.8402365  47.4786597  53.0667722  31.5112230  47.0213650
  52.4655054  30.9605779  48.5101898  52.6929454  29.8681484  47.2301360
  45.7815404  29.6855273  46.8296191  45.7713067  30.9209901  46.9192625
  45.1098970  28.9006099  47.6523098  45.0141240  27.8932732  47.5230299
  44.4432023  29.4149741  48.8251179  44.2702732  28.5905642  49.5166581
  45.1112863  30.1156872  49.3252767  43.1266020  30.1081732  48.5634986
  42.5319390  30.6322005  49.5039598  42.6571011  30.1091814  47.3116796
  43.1365448  29.6519878  46.5360297  41.4129608  30.7631133  46.9271146
  40.8613239  31.0765893  47.8134010  41.7345504  31.9894423  46.0596567
  42.4395470  31.7037492  45.2791529  40.8259571  32.3260918  45.5614688
  42.3153618  33.1305226  46.8635940  41.5010372  33.7592650  47.2240056
  42.8163027  32.7241744  47.7415788  43.3069204  34.0007656  46.0850251
  42.8803441  34.2703998  45.1194149  43.4847881  34.9303367  46.6260986
  44.5614903  33.3011898  45.8874956  44.6106430  32.3319708  46.2016845
  45.6521160  33.8153379  45.3317184  46.7468491  33.0777753  45.2538015
  46.7473928  32.1251215  45.6182674  47.5905723  33.4610845  44.8289530
  45.6524090  35.0388614  44.8277789  44.8049456  35.6048992  44.8625911
  46.5003753  35.4166694  44.4051059  40.5899726  29.7817664  46.1113637
  41.1479496  28.9486678  45.3990693  39.2787153  29.9219891  46.1776048
  38.8034488  30.5323222  46.8423546  38.3899465  29.1978350  45.2837078
  38.7258358  28.1693228  45.1567036  36.9752076  29.1253500  45.8592161
  36.6135541  30.1390967  46.0326875  36.0434727  28.4372621  44.8636031
  35.0375444  28.3887447  45.2806454  36.0241601  29.0028495  43.9325049
  36.4031718  27.4277430  44.6664821  36.9753262  28.3882534  47.2058143
  37.0149177  27.3144370  47.0222583  37.8804987  28.6509859  47.7535856
  35.7757888  28.6938266  48.0657102  35.8463313  28.1363384  49.0001114
  35.7450042  29.7618687  48.2818407  34.8664908  28.4045379  47.5383533
  38.4043866  29.9319874  43.9486151  38.1752124  31.1285621  43.9169251
  38.6973646  29.2184932  42.8609484  38.8264268  28.2070465  42.8679154
  38.8625620  29.8337706  41.5375175  38.9541659  30.9060383  41.7136331
  40.1021028  29.3040654  40.8041465  40.0855001  28.2146459  40.8295517
  40.0422244  29.5991271  39.7562438  41.4370482  29.7909789  41.3779976
  42.3163358  30.2060703  40.6060770  41.6229391  29.6920997  42.6936881
  42.5162454  29.9627715  43.1044917  40.8718019  29.3450443  43.2902646
  37.6731413  29.4945010  40.6454701  37.4200388  28.3217015  40.3678576
  36.9526409  30.5236671  40.2178988  37.1552498  31.4858424  40.4911668
  35.8099460  30.4141134  39.3269856  35.5976176  29.3676597  39.1068559
  34.5742056  31.0150554  40.0023318  34.4589137  30.5465715  40.9795444
  34.7636280  32.0741383  40.1768017  33.2504450  30.8852246  39.2528648
  33.2660211  29.9321725  38.7251385  32.0856808  30.8991679  40.2346290
  31.1475037  30.8062862  39.6875159  32.1854751  30.0650372  40.9295469
  32.0900828  31.8369644  40.7905358  33.0716247  31.9941658  38.1948655
  32.1161343  31.8617877  37.6873666  33.0918838  32.9689499  38.6823729
  33.8809801  31.9361235  37.4670241  36.1333247  31.1333733  38.0145248
  36.5627720  32.2943353  38.0350218  35.9297313  30.4289509  36.9010596
  35.5681904  29.4752138  36.9062434  36.1996260  30.9405172  35.5653209
  36.7423664  31.8828149  35.6351695  37.0801404  29.9355508  34.7771706
  36.5157637  29.0062019  34.6944689  37.3752406  30.4243840  33.3747769
  37.9945148  29.6911981  32.8567172  36.4395855  30.5573103  32.8315834
  37.9045408  31.3760870  33.4247534  38.3755256  29.6671440  35.5181753
  38.9800797  28.9598215  34.9503521  38.9258829  30.6006809  35.6388100
  38.1531349  29.2481892  36.4994771  34.8812847  31.1780092  34.8474527
  33.9683002  30.3459188  34.9059581  34.7865127  32.3257180  34.1864407
  35.4820831  33.0698532  34.2413019  33.6625216  32.6234592  33.3122010
  32.7941479  32.0617598  33.6567108  33.3796390  34.1198020  33.3466965
  34.2776228  34.6424187  33.0166014  32.5995454  34.3345959  32.6165689
  32.9522337  34.7119687  34.6848446  33.6920515  34.3694909  35.4087533
  32.9562481  36.1960920  34.6712896  32.6443424  36.5696469  35.6468984
  33.9606920  36.5553150  34.4494059  32.2662825  36.5549558  33.9081348
  31.5889705  34.2218111  35.1067629  31.3227627  34.6676192  36.0656333
  30.8510618  34.5067626  34.3568527  31.6069792  33.1360172  35.2043754
  33.9887453  32.2280864  31.8797903  35.0448586  32.5938134  31.3428289
  33.0611035  31.5219607  31.2318666  32.2250890  31.1438102  31.6767890
  33.1661080  31.2224962  29.7958965  33.5672163  32.0965432  29.2821972
  34.0998262  30.0526469  29.5493161  35.1257131  30.3504381  29.7664396
  33.8536368  29.2368480  30.2294645  34.0087820  29.6007647  28.2132546
  34.7109683  30.0236445  27.6768153  31.7838183  30.8721870  29.2723226
  31.0535785  30.1434608  29.9353949  31.4275903  31.4030784  28.1048068
  31.9733007  32.1007507  27.5985386  30.1906159  31.0066864  27.4524857
  29.4332868  30.8635877  28.2229482  29.7325799  32.1013413  26.4873973
  30.4942431  32.2395126  25.7199243  28.8253063  31.7722608  25.9804982
  29.4656556  33.4296527  27.1644572  28.7379903  33.2841088  27.9628137
  30.3845553  33.7843274  27.6311223  28.9453453  34.5023877  26.1959879
  29.6540524  34.6481314  25.3799523  28.0053150  34.1802668  25.7480512
  28.7539685  35.7498460  26.9252908  27.8150529  35.9713928  27.2574587
  29.7301665  36.6171832  27.1838070  29.4764874  37.7037589  27.9081889
  28.5354085  37.8711878  28.2640121  30.2228060  38.3691181  28.1075248
  30.9539896  36.4194682  26.6972993  31.1478924  35.5988354  26.1226077
  31.6969103  37.0883953  26.8994144  30.3610699  29.6852061  26.6990792
  29.3769980  29.0371137  26.3998973  31.5848105  29.2704624  26.3975488
  32.4284764  29.6915500  26.7877143  31.8526869  28.1636107  25.4733136
  30.8985267  27.9751618  24.9818553  32.9444799  28.5559871  24.4823051
  33.7063807  29.1294781  25.0100667  33.4256344  27.6497130  24.1140233
  32.4610090  29.3627211  23.3016324  32.0221217  30.2933669  23.6615177
  33.3154620  29.6320548  22.6807215  31.4344730  28.6254481  22.4446828
  31.6444496  27.4142061  22.1522042  30.4080707  29.2637571  22.0873232
  32.2897507  26.8747242  26.1439734  31.9726697  25.7786410  25.6781288
  33.0466124  26.9884839  27.2298943  33.3426363  27.8680014  27.6529732
  33.5095472  25.7809648  27.8968088  34.0173189  25.1604842  27.1581710
  34.4983141  26.1278794  29.0000424  34.0207791  26.8454348  29.6668525
  34.6837088  25.2250359  29.5827055  35.8580142  26.7065040  28.5738944
  35.6628682  27.5767943  27.9476973  36.6734060  27.1615685  29.8070267
  37.6311915  27.5668433  29.4804854  36.1193496  27.9289809  30.3464919
  36.8450563  26.3087950  30.4640477  36.6515393  25.7081522  27.7514933
  37.6064309  26.1487876  27.4666923  36.8288290  24.8094260  28.3419894
  36.0901519  25.4476134  26.8540922  32.3299158  24.9720008  28.4603069
  31.3366302  25.5338842  28.9050796  32.4595838  23.6541311  28.4584105
  33.2975081  23.1618703  28.1502561  31.3795098  22.7898945  28.9109028
  30.4782422  23.4018843  28.9475935  31.2108690  21.6422565  27.9327862
  32.1918085  21.2911258  27.6111063  30.7214205  20.8068279  28.4328244
  30.3980111  22.0547487  26.7216722  29.3500578  22.1438795  27.0070449
  30.7235286  23.0408471  26.3905311  30.5194317  21.0773570  25.5701842
  31.5155026  21.1460884  25.1338488  30.4033293  20.0582041  25.9392949
  29.4718637  21.3598898  24.5052164  28.5083069  21.5406926  24.9819068
  29.7372511  22.2693889  23.9657297  29.3467900  20.2308865  23.5434903
  28.6231037  20.4591065  22.8319893  30.2598011  20.0750416  23.0708296
  29.0691692  19.3688759  24.0545484  31.5818069  22.2484034  30.3169011
  30.6139616  21.9402105  31.0073832  32.8392319  22.1213761  30.7277909
  33.6511188  22.2764873  30.1295149  33.1673576  21.7413729  32.1004603
  32.2861584  21.8735234  32.7287956  33.5687536  20.2676153  32.2063409
  33.7549280  20.0314618  33.2538716  32.7273431  19.6530253  31.8860090
  34.7853034  19.8783234  31.3998842  35.5946944  20.5789063  31.6066469
  35.1276394  18.8932449  31.7158043  34.5085911  19.8582822  29.9128070
  33.5149846  19.2126481  29.5023773  35.2853879  20.4779452  29.1616968
  34.3053575  22.6271486  32.5662400  34.9460800  23.2765360  31.7516453
  34.5618065  22.6668223  33.8795560  33.8855740  22.0356358  35.0231762
  34.1859242  20.9950517  35.1445653  32.8015014  22.0428165  34.9047017
  34.3205001  22.8749680  36.1815138  34.3800599  22.2793580  37.0924179
  33.6063159  23.6760825  36.3710986  35.6571249  23.4280439  35.8189645
  36.4586270  22.7593650  36.1332015  35.8322961  24.3863342  36.3069161
  35.6293103  23.5801986  34.2956719  35.4515394  24.6053714  33.9711627
  36.9792259  23.1907842  33.6783436  37.2734657  21.9983644  33.5683572
  37.7839570  24.1781905  33.2607293  37.5844389  25.6357840  33.3058488
  37.1880051  25.9561221  34.2694586  36.8785369  25.9669998  32.5443119
  38.9514963  26.1856401  33.0638047  39.4285659  26.4499161  34.0073203
  38.8959582  27.0966458  32.4682327  39.7392956  25.1505521  32.3564108
  40.7928540  25.2005074  32.6333731  39.6871534  25.2865842  31.2760158
  39.1180763  23.8080944  32.7777598  39.1077330  23.0973952  31.9518150
  39.9054450  23.1194444  33.8890980  39.6624492  23.3939301  35.0718341
  40.8179731  22.2248705  33.5208318  41.0568381  22.0208633  32.5505733
  41.5632763  21.4499006  34.4986921  40.8810979  20.7535077  34.9861494
  42.6727756  20.6629247  33.8027645  42.2378141  20.0890557  32.9843612
  43.3779453  21.3650817  33.3590470  43.4312043  19.7172723  34.7164282
  44.0956323  20.2941308  35.3596138  42.7249215  19.2028820  35.3682236
  44.2424488  18.6922091  33.9514250  44.3407847  18.7468739  32.7248086
  44.8255989  17.7480537  34.6747648  44.7164046  17.7420461  35.6889017
  45.3836727  17.0266005  34.2179412  42.1650279  22.3674743  35.5561709
  42.8838266  23.3144992  35.2307030  41.8728848  22.0737298  36.8182234
  41.2712682  21.2965813  37.0918996  42.3912024  22.8429561  37.9367988
  42.6628281  22.1536837  38.7364356  43.3070034  23.3416345  37.6203603
  41.4422825  23.8848317  38.4989305  41.5644858  24.2602608  39.6617927
  40.5084960  24.3733145  37.6900885  40.3926464  24.1078238  36.7119374
  39.5532634  25.3629072  38.1792090  40.0851334  26.0921130  38.7900111
  38.9138785  26.0779225  37.0192120  38.2022323  26.8141061  37.3931349
  39.6835823  26.5812729  36.4332261  38.3924373  25.3570541  36.3903066
  38.4919571  24.6979487  39.0493723  38.1095305  23.5549107  38.8229899
  37.9830561  25.4388931  40.0263422  38.2503251  26.4057439  40.2129025
  36.9732688  24.9007335  40.9291217  37.1965236  23.8414179  41.0551405
  37.0481347  25.5827361  42.2939564  36.8537900  26.6487864  42.1759280
  36.2653284  25.1854640  42.9393115  38.3644870  25.3933660  42.9461716
  39.2539022  26.4197327  43.1477282  40.3448225  25.9406830  43.7148660
  41.2112513  26.5170053  44.0040907  40.1975383  24.6384932  43.8680489
  40.8896542  24.0071547  44.2726317  38.9657199  24.2717619  43.3969698
  38.5527503  23.2736813  43.3875678  35.5707100  24.9783067  40.3567745
  34.7958287  24.0334642  40.4928461  35.2503480  26.0858059  39.6989724
  35.8914691  26.8669449  39.5605902  33.9394266  26.2835742  39.1102629
  33.4860861  25.2969739  39.0137323  33.0525525  27.1791348  39.9922372
  33.5457632  28.1423642  40.1229024  32.1155152  27.3689821  39.4692697
  32.7426556  26.6046272  41.3497982  33.2815155  27.1824244  42.4916959
  33.9380980  28.0339690  42.3940935  32.9949893  26.6913435  43.7448166
  33.4253921  27.1511644  44.6220265  32.1565109  25.6111404  43.8704037
  31.9279235  25.2206583  44.8507534  31.6018366  25.0189562  42.7477911
  30.9407704  24.1716907  42.8502500  31.9004472  25.5195233  41.5001456
  31.4696759  25.0563658  40.6253295  34.0635982  26.9584979  37.7579666
  35.0076427  27.7248246  37.5052206  33.0499871  26.6959254  36.9334734
  32.3299612  26.0059131  37.1491277  32.8523363  27.3483311  35.6527123
  33.5816226  28.1482515  35.5231711  33.0075555  26.3206496  34.5365880
  34.0679606  26.0956149  34.4279668  32.5168429  25.3999374  34.8523922
  32.4611689  26.7045766  33.1683655  31.4379327  27.0667498  33.2658289
  33.3046762  27.7972235  32.5997187  32.9214004  28.0792974  31.6192652
  33.2760403  28.6616919  33.2626277  34.3328954  27.4494514  32.5013733
  32.4203594  25.5017176  32.2591170  32.0271260  25.7946762  31.2856183
  33.4275831  25.1022586  32.1381296  31.7771330  24.7378030  32.6952170
  31.4515208  27.8935656  35.6105065  30.4926958  27.1531448  35.7888923
  31.3264952  29.1882945  35.3628053  32.1224896  29.8174092  35.2577686
  30.0318829  29.8475811  35.2147882  29.2800008  29.0810212  35.4019707
  29.8343949  30.9917869  36.2203077  30.6461421  31.7105397  36.1043688
  28.9083564  31.5165751  35.9845955  29.7896675  30.5623376  37.5589673
  28.8795285  30.6668192  37.9053365  29.8803530  30.4243090  33.8126693
  30.8492948  30.8786592  33.1848836  28.6430213  30.4357207  33.3372946
  27.8318811  30.1068585  33.8601781  28.3350639  30.9298574  32.0010778
  29.2654877  30.8483715  31.4384086  27.2660643  30.0661644  31.3264792
  27.2240834  30.3358958  30.2710894  27.5861037  29.0257312  31.3767535
  25.8779718  30.1596278  31.8913524  25.8632787  29.7750479  32.9111913
  25.5633369  31.2022115  31.9384802  24.9175143  29.3637026  31.0192186
  23.9073899  29.4449537  31.4214112  24.8966701  29.7909847  30.0162502
  25.3013322  27.9553758  30.9433197  26.0337832  27.7034488  30.2796922
  24.7705956  26.9733714  31.6717343  23.7994044  27.2153006  32.5399031
  23.4462501  28.1648205  32.6594144  23.4045229  26.4516269  33.0893510
  25.1969948  25.7211534  31.5338364  25.9368548  25.5052949  30.8660652
  24.7838970  24.9774652  32.0958042  27.9553627  32.3961387  31.9557896
  27.7810311  32.9450988  30.8694539  27.8709311  33.0412158  33.1113713
  28.0141328  32.5934011  34.0168354  27.5618462  34.4664660  33.1964663
  28.0873964  35.0050783  32.4077402  26.0708585  34.7283269  32.9918586
  25.8955502  35.7929023  32.8371091  25.7200076  34.2142938  32.0972841
  25.3633451  34.2836427  34.1082308  24.4069019  34.4530670  33.9778092
  28.0075843  34.9557647  34.5770507  28.0768164  34.1793867  35.5332359
  28.2222114  36.2577777  34.6892259  28.1963747  36.9182276  33.9119052
  28.5204512  36.8462319  35.9881376  29.3519101  36.2935742  36.4260947
  28.9698879  38.3076689  35.8473732  29.8080600  38.3498568  35.1513044
  28.1570718  38.8813566  35.4023323  29.3857735  38.9811222  37.1579726
  28.5286633  38.9498553  37.8312581  30.5161387  38.2404420  37.8314475
  30.7833325  38.7485753  38.7579701  30.2015862  37.2211558  38.0545222
  31.3808813  38.2162798  37.1681305  29.7604568  40.4417224  36.9168078
  30.0531016  40.9025778  37.8603026  30.5926914  40.4922368  36.2143037
  28.9039401  40.9736009  36.5036768  27.3242978  36.7132541  36.9344774
  27.5032078  36.4447624  38.1125166  26.1061149  36.8551298  36.4128917
  25.9312961  37.0949040  35.4364872  24.8943350  36.6748990  37.2136809
  24.9006031  37.4535357  37.9762074  23.6233248  36.8061439  36.3504122
  23.7961979  36.3249643  35.3876043  22.8089093  36.2673265  36.8337094
  23.1937789  38.2487169  36.1148547  23.7289924  39.1645015  36.7694309
  22.2785156  38.4604448  35.2852846  24.8804116  35.3033088  37.8579468
  24.5763805  35.1638728  39.0383317  25.1826272  34.2734532  37.0697132
  25.4253023  34.3573620  36.0827841  25.1866101  32.9120962  37.5831217
  24.2025547  32.7179791  38.0094543  25.4579377  31.8986031  36.4612068
  26.1957161  32.3179675  35.7770521  25.8991602  31.0014869  36.8944900
  24.2339805  31.5118460  35.6814545  23.1370805  32.0788868  35.8835311
  24.3909690  30.5877781  34.8533077  26.2603132  32.7548470  38.6588114
  26.0158202  32.1146723  39.6855248  27.4539368  33.2946841  38.4162011
  27.6896247  33.8172064  37.5729499  28.5380399  33.1664494  39.3781191
  28.7317388  32.1063705  39.5423852  29.8000909  33.7964365  38.8443582
  30.5981140  33.6896434  39.5786526  30.0900916  33.3010438  37.9177873
  29.6242473  34.8541364  38.6502839  28.1436574  33.7954561  40.7050283
  28.3373568  33.1958668  41.7634612  27.5709368  34.9963915  40.6607748
  27.3708590  35.5187395  39.8074153  27.1820715  35.6547389  41.9049453
  28.0308335  35.6159307  42.5880867  26.8603670  37.1251914  41.6646982
  26.0118468  37.1906384  40.9836349  26.5481289  37.5734338  42.6073424
  28.0177076  37.9455949  41.0894845  28.3094248  37.4968606  40.1396532
  27.5563626  39.3802306  40.8655378  28.3787484  39.9669649  40.4556875
  26.7207345  39.3886687  40.1654803  27.2391372  39.8130306  41.8147134
  29.2503353  37.9159379  41.9898568  30.0439442  38.5124391  41.5394788
  28.9968037  38.3273486  42.9666475  29.5914829  36.8874199  42.1067754
  26.0252627  34.9152616  42.5913691  25.9971226  34.8008848  43.8178320
  25.0904669  34.3758154  41.8070646  25.0583731  34.4730988  40.7922942
  24.0146993  33.5810105  42.3858213  23.4929568  34.2171333  43.1002488
  23.0222324  33.1279111  41.3136379  22.6815808  33.9980515  40.7529702
  23.5335890  32.4738454  40.6081087  21.8162173  32.3995573  41.8809986
  22.1463290  31.5043862  42.4076608  21.3185540  33.0352180  42.6139458
  20.8282655  32.0124888  40.7900127  20.3156389  32.9045422  40.4284916
  21.3679778  31.5902405  39.9424356  19.8042014  31.0060333  41.2935115
  20.3025665  30.2526260  41.9029012  19.0832871  31.5109229  41.9372180
  19.0877584  30.3422939  40.1657259  18.3974980  29.6631724  40.5448440
  18.5918467  31.0592038  39.5989968  19.7734563  29.8410574  39.5663867
  24.5652017  32.3641465  43.1171066  24.0738430  32.0077890  44.1814251
  25.5714634  31.7207615  42.5452743  25.9837021  31.9748693  41.6479079
  26.1764078  30.5584645  43.1939066  25.4022394  29.7989873  43.3073249
  27.3042448  29.9699559  42.3375624  26.9099446  29.7297915  41.3505860
  28.0743174  30.7290264  42.1966295  27.9498301  28.7108539  42.9356366
  28.1246739  28.8866186  43.9974834  27.0175227  27.5117705  42.8213393
  27.4995168  26.6338184  43.2525223  26.0920026  27.7176225  43.3584346
  26.7934621  27.3237534  41.7711795  29.3027202  28.4362625  42.2824775
  29.7427118  27.5402506  42.7200345  29.1657683  28.2872147  41.2110700
  29.9663746  29.2850080  42.4489946  26.7130704  30.9383157  44.5800553
  26.5416537  30.1878735  45.5411869  27.3524068  32.1040724  44.6855028
  27.4531021  32.7726612  43.9214639  27.9733808  32.5181408  45.9422577
  28.6025514  31.6779757  46.2357264  28.8778960  33.7651686  45.7911819
  29.4126874  33.9207719  46.7274569  29.9199974  33.5574897  44.6980294
  30.5415278  34.4485491  44.6133472  30.5460316  32.7019044  44.9498883
  29.4186289  33.3728687  43.7477586  28.0773175  34.9229698  45.5251487
  27.5354779  34.7687651  44.7238306  26.9397228  32.7753729  47.0339297
  27.2898333  32.8216326  48.2129431  25.6770781  32.9254226  46.6417941
  25.3845795  32.9081043  45.6644642  24.5850570  33.1305704  47.5850445
  25.0262182  33.6060394  48.4610759  23.5215223  34.0114587  46.9514486
  23.1574602  33.5370186  46.0402652  22.6716556  34.0944866  47.6293445
  24.0382971  35.4030758  46.6213887  24.2504503  35.9318074  47.5506029
  24.9815434  35.3122162  46.0835533  23.0734428  36.2314001  45.7901968
  22.0302829  35.6981099  45.3491026  23.3731624  37.4223450  45.5718449
  23.9289027  31.8331744  48.0583934  23.1002481  31.8527823  48.9703063
  24.2839004  30.7055774  47.4486666  24.9420729  30.6501859  46.6707478
  23.7254858  29.4230800  47.8784613  22.6395519  29.5020898  47.9245684
  24.0738120  28.3168554  46.8747501  25.1574451  28.2050639  46.8348126
  23.6687680  27.3711986  47.2366484  23.5519519  28.5695502  45.4660733
  24.1587576  29.3390719  44.9883189  23.6615830  27.6623254  44.8721691
  22.1051221  28.9994655  45.4624053  21.7601542  30.0799493  44.9603297
  21.2610776  28.2019362  46.0847395  21.5892490  27.3220642  46.4828786
  20.2791472  28.4641068  46.1682280  24.2641158  29.0801630  49.2579538
  25.3643638  29.4776627  49.5991887  23.4856645  28.3506615  50.0645778
  22.1227519  27.8580357  49.8222537  22.1127020  27.0377440  49.1042645
  21.4766689  28.6396733  49.4220446  21.6736143  27.4099125  51.1812288
  21.0649768  26.5086709  51.1033192  21.0532756  28.1745495  51.6489725
  22.8697306  27.1518317  51.9948632  23.1824284  26.1109679  51.9172511
  22.6800074  27.3503893  53.0494744  23.9391270  28.0955300  51.4359339
  24.0436337  29.0177100  52.0076266  25.3490316  27.4597709  51.5004037
  26.1437747  27.8168191  52.3577164  25.6610056  26.5490988  50.5840410
  25.0530679  26.3099934  49.8008314  26.9056379  25.8041671  50.6125051
  27.0966345  25.5731277  51.6608052  26.7743840  24.5147977  49.8001728
  26.4396425  24.7638793  48.7933200  27.7582233  24.0555963  49.7042655
  25.8159796  23.5034350  50.4017670  26.0591657  22.5162784  50.0090095
  25.9795899  23.4661792  51.4786833  24.3432490  23.7800988  50.1429049
  23.9946183  24.7289479  49.3937079  23.5341368  23.0195060  50.6971992
  28.0957078  26.6034158  50.1001505  29.2291359  26.1323082  50.1765206
  27.8553362  27.7868471  49.5592495  26.9306894  28.1239652  49.2898323
  28.9571338  28.7235557  49.3051076  29.8787411  28.1417249  49.3394855
  28.8826233  29.3657256  47.9145800  27.8392176  29.5989624  47.7009750
  29.4212639  30.3132482  47.9468003  29.4384880  28.5352159  46.7473144
  29.3886670  29.1736010  45.8653663  30.9091856  28.1513587  46.9542013
  31.2556124  27.5648676  46.1027516  31.5119761  29.0548279  47.0422525
  31.0065063  27.5604492  47.8649393  28.5887439  27.2922604  46.4851571
  29.0132956  26.7302713  45.6531534  28.5755076  26.6659359  47.3767133
  27.5702595  27.5930292  46.2383504  28.9911492  29.8047256  50.3795518
  30.0673981  30.2120916  50.7939215  27.8259963  30.2564229  50.8376898
  26.9184173  29.9091096  50.5279821  27.7586267  31.3066465  51.8408571
  28.2837911  32.1799695  51.4538605  26.3241990  31.6644125  52.1090635
  26.2804626  32.4516650  52.8612793  25.8591505  32.0162003  51.1881264
  25.7917074  30.7857185  52.4724071  28.4469847  30.8846359  53.1365003
  29.0320306  31.7229289  53.8118803  28.3963142  29.5982058  53.4840113
  27.9541206  28.8637898  52.9319714  29.0029977  29.1547296  54.7375771
  28.9286216  29.9752943  55.4513024  28.2410470  27.9694284  55.3550574
  28.6248840  27.7823592  56.3581557  27.1902336  28.2377478  55.4615747
  28.3480770  26.6900362  54.5348378  29.2234136  26.5221679  53.7062654
  27.4487859  25.7671807  54.7885051  27.4721515  24.8809163  54.2853088
  26.7275850  25.9372658  55.4889203  30.4864591  28.8443980  54.5447078
  31.1810893  28.5295286  55.5060840  30.9597381  29.0062182  53.3050343
  30.4096086  29.4172413  52.5508947  32.3009556  28.6167035  52.8988537
  32.7979116  28.1702937  53.7600697  32.1635193  27.6242946  51.7279336
  31.4869807  26.8268756  52.0353411  31.6883312  28.1427930  50.8957757
  33.4537025  26.9854243  51.2182238  34.1294147  27.7580102  50.8510113
  33.9642983  26.4785739  52.0369794  33.1495785  25.9832668  50.0949394
  32.5017418  25.1972581  50.4832419  32.5972712  26.4900150  49.3030379
  34.4063101  25.3498140  49.5028303  34.1392831  24.7499921  48.6323360
  35.0814483  26.1315697  49.1562476  35.0997713  24.4980072  50.5001195
  35.9005149  24.0142107  50.0464008  35.4492134  25.0907963  51.2803459
  34.4356368  23.7905113  50.8742051  33.1832002  29.8079514  52.4639987
  34.4004716  29.7796406  52.6328477  32.5560116  30.8256716  51.8903045
  31.5396918  30.9109542  51.8652251  33.2480979  31.9209052  51.2397065
  34.3089569  31.6787213  51.1824438  32.6903670  32.1260686  49.8194085
  31.6066221  32.2132193  49.8951624  33.2322385  33.4056000  49.1932811
  32.8205243  33.5230524  48.1907820  32.9452402  34.2606193  49.8057458
  34.3191033  33.3497229  49.1344456  33.0416468  30.9376145  48.9421512
  32.6419773  31.0940605  47.9402994  34.1251351  30.8328889  48.8886471
  32.6100327  30.0314996  49.3676063  33.0622983  33.2017854  52.0394286
  31.9487937  33.5180076  52.4582985  34.1412601  33.9494288  52.2246304
  35.0872866  33.6539644  51.9831025  34.0555371  35.2821961  52.8008724
  33.1608010  35.3457700  53.4200974  35.2462210  35.5699109  53.7131560
  35.2884068  34.8167523  54.4999529  36.1693868  35.4850943  53.1401316
  35.1697254  36.9490658  54.3404377  34.0257510  37.4332797  54.5250868
  36.2334097  37.5429035  54.6468517  33.9552842  36.3160341  51.6690851
  32.8648052  36.7037252  51.2658358  35.0816163  36.7412266  51.1142866
  36.0071464  36.3794573  51.3444668  35.0729604  37.7893860  50.1034533
  34.1825230  38.3921394  50.2818281  36.3293221  38.6352863  50.2081328
  37.1668706  38.0636722  49.8085294  36.2102785  39.5134055  49.5728176
  36.6832276  39.0953456  51.6060904  35.8476677  39.6510439  52.0314373
  36.8480399  38.2283821  52.2456216  38.1506299  40.1272614  51.5990107
  38.3696347  40.3624567  53.3524496  39.2452268  40.9867170  53.5294424
  37.4868038  40.8499171  53.7673062  38.5108300  39.3950002  53.8344868
  35.0291939  37.2120883  48.7055471  35.6490884  36.1904062  48.4362916
  34.3025555  37.8845864  47.8187371  33.6960888  38.6669551  48.0647802
  34.3051867  37.5617834  46.3983874  34.7730265  36.5935111  46.2215212
  32.8767162  37.4789236  45.8707933  32.3788929  38.4309505  46.0563244
  32.8741416  37.2344917  44.3650512  31.8458958  37.1787300  44.0070299
  33.3890643  38.0532656  43.8628482  33.3850706  36.2969137  44.1482076
  32.1034301  36.3799384  46.6068403  31.0851624  36.3306861  46.2209970
  32.5971007  35.4206409  46.4514736  32.0765939  36.6055622  47.6732941
  35.0841837  38.6730877  45.6837326  34.7885777  39.8556250  45.8536728
  36.0865940  38.2810283  44.9068671  36.3113061  37.2991309  44.7496028
  36.9729930  39.1989638  44.1961280  36.6474631  40.2056903  44.4602018
  38.4184460  38.9478373  44.5874771  38.6272319  37.8826348  44.4845876
  39.0656744  39.4688395  43.8823351  38.7843366  39.3771220  45.9849050
  38.7328170  38.6298316  47.1159328  38.4116357  37.5996275  47.1606879
  39.1487982  39.3718620  48.1975537  39.2173373  39.0352061  49.1583191
  39.4556675  40.6350333  47.7714346  39.9154117  41.7418174  48.4742554
  40.0815094  41.6952552  49.5402538  40.1481057  42.8779291  47.7823321
  40.4929052  43.7552164  48.3096510  39.9555214  42.9434814  46.4220825
  40.1716021  43.8655710  45.9025789  39.4923455  41.8586263  45.7041838
  39.3402747  41.9273418  44.6369694  39.2255166  40.6747400  46.3869206
  36.9067835  38.9880666  42.6947471  37.1096159  37.8703781  42.2216093
  36.6546400  40.0550103  41.9608433  36.3770115  40.9534088  42.3549151
  36.7489937  40.0545772  40.5093550  36.4616402  39.0765337  40.1240579
  35.8287816  41.1229772  39.9081320  36.0975134  42.0772496  40.3601911
  36.0631783  41.2331656  38.3850976  35.4040223  41.9954558  37.9692754
  37.1009685  41.5081813  38.1955117  35.8502615  40.2731820  37.9136203
  34.3670092  40.9353092  40.2703172  34.2769415  40.8252256  41.3507817
  33.8121075  41.8317233  39.9940006  33.7527150  39.7576018  39.6077601
  32.7072092  39.6764790  39.9060063  33.8127354  39.8758578  38.5261234
  34.2856239  38.8539052  39.9039584  38.1864525  40.4261914  40.1504328
  38.6560694  41.4767071  40.5662233  38.8592771  39.5647668  39.3875156
  38.4383349  38.7521606  38.9373758  40.2866397  39.7259226  39.1338801
  40.5561251  40.6710149  39.6058430  41.1489821  38.6192531  39.8127919
  42.1971671  38.8754152  39.6586813  40.8403763  38.5735340  41.3048148
  41.4444293  37.7985203  41.7775471  41.0718639  39.5392785  41.7541801
  39.7838319  38.3493496  41.4508292  40.9309181  37.2574551  39.1902493
  41.5544381  36.5217483  39.6982093  39.8821385  36.9755993  39.2888218
  41.1988844  37.2927466  38.1340184  40.6242467  39.8741775  37.6363518
  41.7666407  39.7753548  37.2342101  39.6033603  40.1299208  36.8096788
  38.6255857  40.1175701  37.1010058  39.7993423  40.4538941  35.3970000
  39.2574832  41.3690395  35.1600792  40.8559162  40.6532781  35.2180928
  39.3341943  39.3408360  34.4682158  38.7595226  38.3662177  34.9420011
  39.5325722  39.4631997  33.1445866  39.1880831  38.7688329  32.4821162
  40.2366536  40.5551580  32.4912701  41.0303036  40.9146589  33.1454725
  40.7144031  40.1852207  31.5842525  39.3222927  41.7003125  32.1412154
  38.3086595  41.9536773  32.7873640  39.6894304  42.3998921  31.0687271
  40.4659371  42.1444352  30.4591796  38.9900984  43.6126419  30.6789045
  39.1443356  44.3435515  31.4720458  39.5583465  44.1436827  29.3648666
  40.6395185  44.2540943  29.4425288  39.3668482  43.4334258  28.5601030
  38.9630911  45.3898246  29.0651830  38.4993560  45.7303907  29.8586447
  37.4788211  43.3970140  30.5429246  36.6817567  44.2030582  31.0307301
  37.0798403  42.3093332  29.8898720  37.7000977  41.5824179  29.5319238
  35.6448432  42.0908442  29.6392529  35.2560426  42.9935312  29.1679183
  35.4038554  40.9265074  28.6588869  34.3414953  40.8632324  28.4242462
  35.9256070  41.1253708  27.7231019  35.8433758  39.6933853  29.1904306
  36.7331187  39.8057214  29.5842608  34.8819290  41.8708784  30.9621520
  33.7498735  42.3421794  31.1189409  35.5210685  41.2138888  31.9264503
  36.4726219  40.8573525  31.8391744  34.8903707  40.9463869  33.2201578
  33.8834238  40.5812097  33.0177111  35.6177570  39.8411473  34.0114520
  36.6205591  40.1877907  34.2642904  34.8890584  39.5347324  35.3202137
  35.4224287  38.7516494  35.8593753  34.8488669  40.4345445  35.9336931
  33.8749462  39.1988879  35.1015728  35.7136650  38.6014344  33.1583560
  36.2273335  37.8163513  33.7134184  34.7119318  38.2632603  32.8945118
  36.2710480  38.8277467  32.2496075  34.7969007  42.2297515  34.0446604
  33.7791866  42.4790440  34.6953656  35.8510895  43.0406108  34.0234184
  36.7359727  42.8307049  33.5613044  35.7951428  44.3244884  34.6873198
  35.6199197  44.1403931  35.7471726  37.1060905  45.0756533  34.5025160
  37.3573635  45.0725750  33.4420320  36.9503652  46.1155712  34.7905413
  38.2877806  44.5392655  35.2744004  38.1904454  44.1596792  36.6243338
  37.2358199  44.2096222  37.1259431  39.3168192  43.7187682  37.3240291
  39.2491122  43.4610556  38.3709278  40.5096164  43.6192235  36.6562786
  41.6122581  43.1781795  37.2911452  41.4477358  43.1571100  38.2569710
  40.6160562  43.9622423  35.3298810  41.5677635  43.8862220  34.8236399
  39.5104261  44.4007021  34.6529384  39.5981463  44.6448167  33.6047880
  34.6626257  45.1766630  34.1271470  33.9377581  45.8298956  34.8792634
  34.5200396  45.1937958  32.8052735  35.1269944  44.7002951  32.1515404
  33.4388694  45.9535929  32.1889946  33.5886082  47.0047547  32.4373798
  33.4695239  45.8031885  30.6636144  34.4523508  46.1055914  30.3011385
  33.3480340  44.7496547  30.4125130  32.4109382  46.6041426  29.9285541
  31.4250837  46.1850350  30.1291479  32.4016923  47.6296546  30.2975874
  32.6790286  46.5973224  28.4314179  33.6025742  47.1390300  28.2275294
  32.8314867  45.5709180  28.0961410  31.5428487  47.2226350  27.6384334
  30.5886027  46.8311017  27.9905216  31.5267625  48.2997610  27.8047398
  31.6963032  46.9414790  26.1878208  30.9104819  47.3772525  25.6649858
  32.5978462  47.3369831  25.8511151  31.6885399  45.9137466  26.0311310
  32.0792296  45.5252267  32.7389546  31.2292084  46.3589785  33.0976521
  31.8529441  44.2199873  32.8109741  32.5186918  43.4935173  32.5483750
  30.5707373  43.7446539  33.2956945  29.7918959  44.3138268  32.7886025
  30.3636152  42.2749502  32.9617998  30.5557247  42.1275675  31.8990989
  31.1035679  41.6858602  33.5044865  28.9740539  41.7334951  33.2864454
  28.9625631  40.6577426  33.1148833  28.7705043  41.8896789  34.3454492
  27.8652853  42.3793122  32.4661080  28.1428787  42.8968034  31.3624654
  26.7078086  42.3608070  32.9342322  30.4384515  43.9813345  34.7961853
  29.3801723  44.3919606  35.2578112  31.5153293  43.7777260  35.5466616
  32.4147092  43.4550706  35.1894542  31.4745217  44.0125017  36.9829722
  30.6506362  43.4261914  37.3890053  32.7846393  43.5456379  37.6484669
  32.7334444  43.7301985  38.7220247  32.9240894  42.4794750  37.4692318
  33.6244931  44.0970747  37.2246897  31.1979691  45.4916578  37.3077875
  30.5707190  45.7992823  38.3221536  31.6801739  46.4017890  36.4683778
  32.1967978  46.1802019  35.6170560  31.4978519  47.8317682  36.7153456
  31.7552525  48.0298807  37.7558865  32.4319257  48.6672369  35.8276564
  32.3066012  48.3465393  34.7936536  32.1178499  49.7097148  35.8784823
  33.9048837  48.5899222  36.1806138  34.2135369  47.5452521  36.1835446
  34.4821275  49.0906353  35.4029976  34.3069914  49.3157947  37.7568208
  34.1723711  51.0556795  37.4137987  35.1405052  51.5326127  37.5663639
  33.8565096  51.1998131  36.3805364  33.4381194  51.5027036  38.0838241
  30.0266765  48.2397560  36.4927268  29.6131794  49.3512252  36.8328582
  29.2350168  47.3384108  35.9119466  29.5617402  46.4444018  35.5449197
  27.8051455  47.5687545  35.7534414  27.6456287  48.6453590  35.8083773
  27.3320263  47.0528947  34.3921902  27.6499842  46.0171238  34.2698524
  26.2418243  47.0572239  34.3648766  27.8669367  47.8822724  33.2315330
  27.9997067  49.1040493  33.3308022  28.1799482  47.2168514  32.1224740
  28.5445354  47.7181555  31.3129388  28.0546079  46.2055107  32.0816461
  26.9820422  46.9300850  36.8782206  25.7526094  46.9930707  36.8644418
  27.6580628  46.3290218  37.8517940  28.6760425  46.2902065  37.8955291
  26.9824160  45.6597000  38.9644893  26.2193185  44.9978669  38.5544402
  28.0114125  44.8441373  39.7598494  28.4470416  44.0912768  39.1029610
  28.8213060  45.5055442  40.0678987  27.4551468  44.1630695  40.9731387
  26.6558759  43.0409839  40.9039372  26.3255720  42.6634939  42.1260966
  25.6999490  41.8201951  42.3790649  26.8903338  43.4921368  42.9862507
  26.8096204  43.4386196  44.0012114  27.6042390  44.4373396  42.2915542
  28.1776865  45.2480393  42.7161493  26.2643898  46.6609717  39.8869672
  26.8727487  47.5905645  40.3786414  24.9590650  46.4659909  40.1360565
  24.0693045  45.4278490  39.5951251  24.4093039  44.4284666  39.8661015
  24.0262707  45.4653340  38.5070167  22.7235053  45.7465098  40.2176474
  22.5120046  45.0700162  41.0463445  21.9222185  45.6197801  39.4898706
  22.7846049  47.1543388  40.6913669  22.1285259  47.3168815  41.5458575
  22.4723321  47.8509372  39.9132278  24.2528490  47.3543832  41.0667675
  24.5666929  48.3959943  41.0012749  24.5173724  46.9252579  42.5082174
  24.7266057  45.7415387  42.7652940  24.5420381  47.8783601  43.4319559
  24.4447685  48.8739523  43.2323367  24.7147072  47.5555682  44.8332809
  23.9638595  48.0877561  45.4168558  24.5359082  46.4905331  44.9788183
  26.0914531  47.9037698  45.3614183  26.8012618  48.7628602  44.8384771
  26.4585366  47.2209805  46.4320879  25.9109624  46.4596904  46.8335215
  27.6917648  47.5008915  47.1386967  27.8606809  48.5772267  47.1853431
  27.5605170  46.9177373  48.5401182  26.5725027  47.1579953  48.9321628
  27.6230509  45.8315579  48.4782085  28.5934753  47.4074899  49.4996074
  28.8146793  46.8074523  50.7174652  29.7738614  47.4531071  51.3578078
  30.1568355  47.2074578  52.3371863  30.1829086  48.4494810  50.5960136
  30.9170475  49.1158098  50.8353460  29.4592207  48.4441782  49.4286825
  29.5617943  49.1377807  48.6074790  28.8911899  46.8903938  46.4139452
  28.9824549  45.6727297  46.2609130  29.8169162  47.7465262  45.9832038
  29.7493137  48.7543594  46.1193509  31.0203487  47.3328719  45.2740272
  31.2002405  46.2666739  45.4134353  30.8545580  47.5919457  43.7657317
  29.8878148  47.1822096  43.4710236  30.7981906  48.6717210  43.6275066
  31.8950099  47.0594817  42.7752092  32.8657869  47.3986982  43.1351607
  31.9358404  45.5601825  42.7047545  32.6938311  45.2495972  41.9850206
  32.1819294  45.1561191  43.6870431  30.9616871  45.1841885  42.3907705
  31.5966639  47.5955534  41.3911482  32.3370887  47.2168671  40.6869929
  30.6023237  47.2716968  41.0819790  31.6347299  48.6850300  41.4063056
  32.1892347  48.1298592  45.8296717  32.1082530  49.3495810  45.9825602
  33.2985656  47.4365111  46.1072095  33.3449048  46.4179218  46.1186367
  34.5633415  48.1006233  46.4239014  34.3899673  49.1718423  46.5235024
  35.1330620  47.6201987  47.7531146  35.0966797  46.5313291  47.7766586
  36.1836917  47.9049253  47.8071243  34.4126313  48.1625365  48.9883880
  34.4505783  49.2519811  48.9876085  33.3602766  47.8800189  48.9539012
  35.0505825  47.6246616  50.2718403  35.1024842  46.5371364  50.2231270
  36.0744751  47.9896688  50.3484148  34.2715373  48.0393672  51.5115104
  34.5485775  49.0548906  51.7928995  33.2049351  48.0512873  51.2845309
  34.5271740  47.1155558  52.6589199  34.2106020  47.5633275  53.5421756
  34.0041425  46.2284075  52.5135789  35.5453259  46.9108845  52.7200544
  35.5369969  47.8293782  45.2984459  35.6174116  46.7214683  44.7854175
  36.2661267  48.8717965  44.9279073  36.1719927  49.7972857  45.3474721
  37.2898870  48.8025157  43.8706935  37.1914363  47.8198164  43.4085716
  37.1314538  49.8713052  42.7711465  37.4127859  50.8324926  43.2009477
  37.8551428  49.6489111  41.9869245  35.7746247  50.0417663  42.1109891
  35.0393652  50.3085680  42.8701092  35.8447746  51.1664620  41.0852948
  34.8708618  51.2879617  40.6121853  36.1256953  52.0950392  41.5823672
  36.5884675  50.9217143  40.3268830  35.3147326  48.7437627  41.4778897
  34.3404439  48.8919327  41.0118199  36.0356565  48.4326849  40.7221031
  35.2365819  47.9728531  42.2439738  38.6219999  49.0590840  44.5065214
  38.8650656  50.1583377  45.0447587  39.5116976  48.0742630  44.4133156
  39.2942564  47.1789975  43.9741197  40.8765682  48.1480377  44.9151120
  41.0238017  48.9309125  45.6588817  41.2453479  46.8356866  45.6173265
  41.0459807  46.0010197  44.9453944  42.3149173  46.8290918  45.8267038
  40.4923625  46.6309113  46.8940015  39.1503550  46.2364077  46.9082120
  38.6224574  46.0818397  45.9790367  38.5014007  46.0452067  48.1133031
  37.4768911  45.7043730  48.1229624  39.1527118  46.2866702  49.2991481
  38.6296764  46.1662447  50.2362909  40.4737953  46.6823607  49.2938134
  40.9893107  46.8582354  50.2265523  41.1317206  46.8526988  48.1048860
  42.1659313  47.1650729  48.1105219  41.7189512  48.4079778  43.6927503
  41.9623605  47.5075248  42.8665456  42.1462386  49.6580339  43.5400896
  42.0137677  50.3870406  44.2413189  42.8489090  50.1070179  42.3475068
  42.7992906  49.3179497  41.5971846  42.1871339  51.3971469  41.8006304
  42.2757120  52.1571056  42.5769485  42.8994614  51.8916894  40.5527289
  42.4128652  52.7980306  40.1917375  43.9408959  52.1078434  40.7900423
  42.8554441  51.1236638  39.7808001  40.7083868  51.1844089  41.5078467
  40.2765426  52.1097003  41.1261406  40.5944818  50.3963179  40.7640267
  40.1935725  50.8950936  42.4243099  44.2866030  50.4040860  42.6775743
  44.5748961  51.2345418  43.5428027  45.2006219  49.7469528  41.9746266
  44.9867241  48.9710364  41.3476750  46.6227746  50.0929192  42.0458787
  46.8779654  50.5324346  43.0098382  47.5001449  48.8507038  41.9082298
  47.3199749  48.3698196  40.9466165  48.9910393  49.2295600  41.9694899
  49.5989454  48.3301724  41.8696845  49.2247951  49.9184900  41.1577943
  49.2056151  49.7091071  42.9245113  47.1746971  47.9689109  42.9792041
  47.8803000  48.0052368  43.6585582  46.8689657  51.0747315  40.9107912
  46.8111303  50.7223499  39.7293932  47.1185712  52.3235344  41.2679035
  47.1121216  52.6364401  42.2385906  47.4220026  53.3619996  40.3358899
  46.8347255  53.2252433  39.4278291  47.0802899  54.7320941  40.9427082
  47.6552587  54.8489616  41.8612543  47.4220599  55.5030421  40.2527746
  45.6212734  54.9985906  41.2620446  45.2123039  54.1551830  41.8189113
  45.5451730  55.8735891  41.9080944  44.8011190  55.2225463  40.0163510
  45.2649060  55.9919504  39.3998643  44.7740455  54.3097473  39.4207815
  43.4424068  55.6236417  40.3733196  43.2179469  55.6901836  41.3663986
  42.4774368  55.9084196  39.5100906  41.2811844  56.2942911  39.9456277
  41.1039929  56.3715647  40.9467401  40.5411180  56.5127036  39.2785058
  42.7184985  55.8339393  38.2135822  43.6422675  55.5583615  37.8818871
  41.9804583  56.0513224  37.5445021  48.9045986  53.3044198  40.0189692
  49.7409916  53.5973167  40.8713935  49.2227575  52.9185952  38.7932897
  48.5504810  52.5472107  38.1228310  50.5765816  52.9943126  38.2960370
  51.3193453  52.8665502  39.0832434  50.8507358  51.8709419  37.3200842
  50.1170013  51.8706176  36.5140554  52.2182690  52.0612444  36.6680145
  52.4035366  51.2468424  35.9682564  52.2371850  53.0106696  36.1328621
  52.9908609  52.0621258  37.4373583  50.7496897  50.5445382  38.0761616
  51.6332616  50.4275055  38.7036685  49.8882808  50.5828773  38.7426253
  50.6246153  49.3633101  37.2016339  50.5583616  48.4628594  37.8132170
  49.7251222  49.4557020  36.5920530  51.4977883  49.2970228  36.5523313
  50.7131293  54.3690344  37.6825359  49.9946424  54.7190270  36.7346953
  51.6112262  55.1607937  38.2635567  52.3298477  54.8257287  38.9059744
  51.6448470  56.5898735  38.0287062  50.6594792  56.9358870  37.7168057
  52.0063883  57.2946893  39.3232716  52.9767935  56.9399528  39.6712558
  52.1053995  58.3640805  39.1393555  50.9469402  57.0573212  40.4225309
  50.0780259  57.6800420  40.2072154  50.6167090  56.0197151  40.3678511
  51.4958459  57.3998966  42.1161884  51.8494462  59.1420852  42.0044396
  52.4099347  59.4564742  42.8848601  52.4400351  59.3365745  41.1094995
  50.9149238  59.7006264  41.9510671  52.5754454  56.9350060  36.8998235
  53.5564256  57.6799912  37.0708290  52.2472415  56.3894283  35.7337603
  51.4254002  55.7952750  35.6241353  52.9895800  56.5576444  34.4938830
  53.3299844  57.5831643  34.3519860  54.2167226  55.6536239  34.5209779
  54.7181650  55.7970492  35.4781705  53.8726758  54.6198870  34.4933750
  55.2315200  55.8286744  33.4399351  54.8962029  55.3063637  32.5433160
  55.3055328  56.8853084  33.1842601  56.6179574  55.3065749  33.8421841
  57.0315935  55.3910444  34.9994373  57.3225640  54.7626871  32.8788541
  56.9416047  54.7129865  31.9342516  58.2517476  54.3895081  33.0748953
  52.0446104  56.1400662  33.3765970  51.1170769  55.3546136  33.5906055
  52.2997957  56.6513790  32.1815230  53.0069019  57.3667358  32.0096493
  51.5811665  56.2274595  30.9979284  50.5525102  55.9970996  31.2766459
  51.5893005  57.3356225  29.9392237  52.5493557  57.8497288  29.9694169
  51.5004084  56.8851248  28.9508897  50.4844997  58.3437193  30.1224014
  49.5867237  58.1172111  30.9563266  50.5053117  59.3558044  29.3954154
  52.2713808  55.0195228  30.4147218  53.5032486  54.9748888  30.3575409
  51.4850639  54.0560746  29.9533094  50.4761647  54.0251499  30.0965714
  52.0209926  52.9390428  29.1856543  53.0251097  53.1981604  28.8500877
  52.1027770  51.6791404  30.0525496  51.1458712  51.5299141  30.5523174
  52.2641187  50.8146652  29.4079751  53.1877329  51.7268892  31.0831924
  54.4804474  51.3508477  30.7601738  54.6981893  51.0044846  29.7611818
  55.4947421  51.4104708  31.6920543  56.4985846  51.1220365  31.4157574
  55.2320748  51.8338733  32.9661239  56.0305972  51.8852650  33.6908099
  53.9527459  52.1948035  33.3277880  53.7468423  52.5229727  34.3358265
  52.9256780  52.1358732  32.3894758  51.9205561  52.4085594  32.6757909
  51.1378639  52.6731553  27.9852138  49.9052464  52.7267357  28.0890037
  51.7682017  52.3412313  26.8647676  52.7838942  52.3129119  26.7698896
  51.0412234  51.9834615  25.6551250  50.4679994  52.8466047  25.3170804
  52.0168622  51.5812882  24.5504990  52.7323811  52.3898592  24.4016543
  52.5830730  50.7104048  24.8812700  51.3500531  51.2570820  23.2072518
  52.0824418  50.7826532  22.5543000  50.5539976  50.5315076  23.3741636
  50.7696935  52.4720029  22.4966492  51.0869117  53.6178352  22.8843978
  50.0012765  52.2769496  21.5283159  50.0930198  50.8347034  25.9519038
  50.5050017  49.7706915  26.4053810  48.8159964  51.0561062  25.6707952
  48.4741985  51.8935191  25.1996797  47.7786919  50.0978498  26.0213806
  48.2373450  49.1235590  26.1864433  47.0667731  50.5389309  27.3135803
  46.5814764  51.5000068  27.1473001  46.2813931  49.8225659  27.5551260
  47.9561345  50.6464463  28.4111986  48.5970105  51.3689736  28.2441349
  46.7713635  49.9886616  24.8853046  46.5562713  50.9457923  24.1448189
  46.1481533  48.8283664  24.7594582  46.3603984  48.0025982  25.3191766
  45.0765489  48.6376902  23.7789499  44.9310384  49.5953787  23.2797090
  45.4687201  47.5984152  22.7169860  44.6489892  47.4868999  22.0075760
  46.3272365  47.9682815  22.1562058  45.8060940  46.2381526  23.3041390
  45.3186674  45.9039630  24.3966199  46.5740445  45.4980524  22.6514555
  43.7555319  48.2646571  24.4403887  42.7621032  48.0160503  23.7708911
  43.7566152  48.2419256  25.7648370  44.5721693  48.5086679  26.3173485
  42.6209163  47.8429311  26.5811215  41.6881175  47.9256103  26.0238894
  42.8226168  46.4035327  27.0291441  43.6904818  46.3520607  27.6871319
  41.6364914  45.9235045  27.7669066  41.7963028  44.8916149  28.0809592
  41.4766197  46.5495417  28.6445543  40.7607660  45.9746845  27.1198334
  43.0273803  45.5793127  25.8721449  43.9100533  45.7665087  25.4890639
  42.6055352  48.7442717  27.8087727  43.6623251  48.9334803  28.3901953
  41.4382437  49.2434427  28.2091036  40.5463801  48.9600848  27.8033973
  41.3045803  50.2420984  29.2621895  42.2512752  50.3057333  29.7982541
  40.9743168  51.5941305  28.6136956  40.0172427  51.5201500  28.0983732
  40.8590949  52.3468976  29.3933081  42.0220562  52.0462683  27.6432264
  42.0056735  51.6147842  26.3262058  41.2113800  50.9661172  25.9877700
  42.9910083  52.0028504  25.4422958  42.9596403  51.6675840  24.4166557
  44.0194208  52.8214196  25.8718831  44.7886982  53.1334538  25.1812458
  44.0584019  53.2381703  27.1893919  44.8663779  53.8664665  27.5332882
  43.0651831  52.8513951  28.0634442  43.1020619  53.1815968  29.0908101
  40.2683382  49.8618408  30.3170746  39.2854789  49.1897352  30.0113433
  40.5125372  50.2881426  31.5508313  41.3581297  50.7899754  31.8224157
  39.5707059  50.0666215  32.6368185  39.2272463  49.0322370  32.6280367
  40.2320881  50.3379189  33.9823460  41.2255777  49.8885957  33.9877467
  40.3677379  51.4126384  34.1026588  39.4469690  49.8083051  35.1488511
  39.3493790  48.4486851  35.3775143  39.8522299  47.7626944  34.7126477
  38.6273027  47.9562284  36.4309046  38.5831231  46.8910496  36.6044884
  37.9560554  48.8200771  37.2718003  37.3721894  48.4328633  38.0942277
  38.0345982  50.1792062  37.0579006  37.5234489  50.8595280  37.7227779
  38.7671615  50.6734019  35.9935104  38.8103095  51.7383250  35.8189936
  38.4143097  51.0320517  32.4417867  38.6340354  52.1485727  31.9678589
  37.1835464  50.6254790  32.8046935  36.7360881  49.2991931  33.2824391
  36.8974819  49.1778549  34.3537682  37.2689865  48.4883928  32.7857621
  35.2811596  49.3033834  32.9360197  34.7177237  48.6154861  33.5663897
  35.1149567  48.9975450  31.9034847  34.8664267  50.7207327  33.1625999
  34.6525954  50.9069484  34.2150945  33.9608916  50.9626560  32.6055342
  36.0595322  51.5582785  32.6781938  35.9335961  51.9414575  31.6652442
  36.2586399  52.8089204  33.5397301  37.0336145  52.8063191  34.4992507
  35.5600856  53.8780755  33.1884036  34.9890856  53.9298193  32.3446604
  35.5486222  55.0907490  33.9909132  36.5508921  55.5173808  33.9662510
  34.5298439  56.0805383  33.4291117  34.8194877  56.3455930  32.4124154
  33.5591448  55.5886536  33.3660110  34.3809123  57.3699438  34.2543305
  34.4904621  57.1276080  35.3111054  35.1940564  58.0495199  33.9975291
  33.0531606  58.0887436  34.0484000  32.0664029  57.4538672  33.6210185
  33.0035516  59.2982545  34.3376758  35.1483901  54.7765000  35.4220406
  34.2022700  54.0198837  35.6583428  35.8715228  55.3623780  36.3729849
  36.7471587  55.8560893  36.2009248  35.4553757  55.3423007  37.7668072
  34.8200713  54.4697636  37.9173772  36.6382679  55.1945064  38.7191789
  37.3420087  56.0091578  38.5452482  36.1549558  55.2647240  40.1625156
  37.0054939  55.1585608  40.8364297  35.6709789  56.2255688  40.3378231
  35.4427570  54.4605333  40.3472182  37.3535810  53.8585379  38.4605719
  36.7297618  53.0466929  38.8336876  37.4538900  53.7146215  37.3848084
  38.7247405  53.7568451  39.0988988  39.1617960  52.7846736  38.8692489
  39.3674975  54.5456981  38.7079304  38.6324268  53.8664884  40.1795031
  34.6660011  56.6147953  38.0796816  35.2321411  57.6869870  38.2949193
  33.3493583  56.4645612  38.1178713  32.8825677  55.5604923  38.0457468
  32.4383137  57.5931019  38.2681734  32.7808788  58.4138002  37.6376811
  31.0302504  57.1683218  37.8331647  31.0605126  56.8433609  36.7933644
  30.7176469  56.3089871  38.4261133  30.0001239  58.2764241  37.9792526
  30.3774679  59.4198737  38.3140369  28.8122885  57.9956424  37.7178760
  32.4213783  58.0868415  39.7207268  31.8660495  57.4229754  40.5863537
  33.0146489  59.2574985  39.9679415  33.4124411  59.8585366  39.2465570
  33.1421911  59.7777070  41.3242369  33.4289202  58.9333514  41.9513916
  34.2512715  60.8315916  41.4179279  34.0029983  61.6659953  40.7627715
  34.2827548  61.2234717  42.4343549  35.6376157  60.3019970  41.0452615
  35.6060757  59.9488049  40.0150782  36.6719600  61.4142835  41.1294795
  37.6518808  61.0204691  40.8613538  36.4015674  62.2150313  40.4415509
  36.7040566  61.8050908  42.1465943  36.0258327  59.1088269  41.9291215
  37.0148704  58.7513795  41.6441638  36.0401028  59.4195898  42.9739511
  35.2992568  58.3072707  41.7978046  31.8281677  60.2963428  41.8857567
  31.7643814  60.6773218  43.0544527  30.7820269  60.3057659  41.0623402
  30.8368853  60.1038139  40.0645261  29.4441513  60.6150381  41.5468405
  29.5268894  61.5470110  42.1066914  28.4422634  60.8086854  40.4042796
  28.7583554  60.2001045  39.5570541  27.4716734  60.4290205  40.7240257
  28.2733099  62.2256960  39.9401194  28.3618208  62.9003414  40.7913417
  29.0752872  62.4796295  39.2474721  26.9303701  62.4396466  39.2612603
  26.1863000  63.3495068  39.6834547  26.6072635  61.6889234  38.3129914
  28.9323768  59.4984942  42.4294290  28.1400497  59.7400968  43.3367965
  29.3652752  58.2724827  42.1506872  30.0284915  58.0476683  41.4093393
  28.8951333  57.1277761  42.9231503  28.2200694  57.5458107  43.6696573
  28.1035737  56.1511466  42.0649259  27.6418986  55.4111771  42.7181704
  27.2945295  56.6947128  41.5768099  28.8933617  55.4353174  41.0191686
  29.5071974  56.1416524  40.4598542  29.5716643  54.7191770  41.4826312
  27.9296813  54.7196667  40.0846520  27.3603467  53.9797737  40.6479053
  27.2127640  55.4363554  39.6840988  28.6505624  54.0383776  38.9448425
  28.9968349  54.7903510  38.2358381  29.5349501  53.5309141  39.3290406
  27.7871083  53.0575568  38.2401421  28.3810871  52.3276696  37.7963068
  27.1414612  52.6111053  38.9220313  27.2338376  53.5460710  37.5078946
  29.9851577  56.4207849  43.7113103  29.6876533  55.8697562  44.7818502
  31.2350179  56.4287367  43.2243202  31.4951433  56.8139380  42.3166580
  32.3502248  55.8642419  43.9927421  31.9185025  55.0835535  44.6197417
  33.4252349  55.2665598  43.1008569  33.7270002  56.0068894  42.3595798
  34.3054213  55.0422477  43.7036313  32.9869140  54.0377647  42.4067176
  33.0019047  52.8067822  43.0555045  33.3508430  52.7427989  44.0752443
  32.5737689  51.6658260  42.4064162  32.6043180  50.7065412  42.9024408
  32.1039957  51.7736856  41.1063199  31.6736626  50.6801288  40.4080842
  31.3316749  50.9640585  39.5347421  32.0871508  52.9793459  40.4633078
  31.7320969  53.0448764  39.4456185  32.5177257  54.0941432  41.1072224
  32.4936669  55.0440711  40.5937243  33.0136037  56.9344085  44.8116407
  33.3021913  58.0086426  44.3106784  33.2724143  56.6217890  46.0720609
  32.9656432  55.7530962  46.5099985  34.0241909  57.4938885  46.9568329
  34.1716415  58.4574044  46.4686307  33.2648259  57.7336769  48.2623414
  32.3119189  58.2094309  48.0322622  33.0374507  56.7703200  48.7188257
  34.0122863  58.5934590  49.2742341  33.4004115  58.7277034  50.1658487
  34.9245419  58.0851106  49.5871328  34.3582283  59.9499385  48.6796605
  35.0060775  59.8093004  47.8143320  33.4474865  60.4300552  48.3213780
  35.0490461  60.8658075  49.6841457  35.8677149  60.3284212  50.1631418
  35.4875996  61.7148348  49.1605538  34.1032470  61.3555879  50.7199779
  34.5908761  62.0283950  51.3447774  33.3003022  61.8303040  50.2600655
  33.7551330  60.5518761  51.2801376  35.3493359  56.8461094  47.2555063
  35.4159357  55.6780215  47.6059817  36.4019315  57.6327936  47.1151046
  36.3540741  58.5777653  46.7343170  37.7306950  57.2174754  47.4939769
  37.9640703  56.2286228  47.0985980  38.7427184  58.2181847  46.9442720
  38.6609264  58.2390253  45.8574906  38.4812291  59.2137231  47.3024501
  40.1948054  57.9252186  47.3226041  40.2516631  57.7840468  48.4024095
  40.7209148  56.6434937  46.7299169  41.7562556  56.4975632  47.0389084
  40.1170823  55.8064046  47.0792782  40.6707779  56.6980813  45.6428312
  41.0349227  59.1161939  46.8754523  42.0796874  58.9403157  47.1307844
  40.9410839  59.2430601  45.7975834  40.6851078  60.0179768  47.3784216
  37.7840804  57.2152023  49.0057963  37.5690724  58.2504708  49.6403889
  38.0870968  56.0569109  49.5809407  38.2255393  55.1845793  49.0710209
  38.2468332  55.9467941  51.0143752  37.4904365  56.5402457  51.5283444
  38.0615348  54.4921125  51.4550302  38.8783452  53.9051303  51.0354080
  38.1644882  54.4514054  52.5399364  36.7391661  53.8072307  51.0758747
  36.6838799  53.8116723  49.9878615  36.7129850  52.3599447  51.5475778
  35.7646539  51.9022885  51.2649387  37.5334447  51.8114616  51.0844297
  36.8212202  52.3282624  52.6316734  35.5093032  54.5795468  51.5916421
  34.6004309  54.0551132  51.2976105  35.5523310  54.6484355  52.6784700
  35.5038947  55.5822440  51.1641763  39.6441136  56.4782699  51.3913341
  40.6382145  56.1390472  50.7624458  39.7266504  57.3341438  52.4127843
  38.6373785  57.9241123  53.2035800  37.9622691  57.1605586  53.5901588
  38.0347590  58.6105400  52.6088458  39.3622240  58.6414956  54.3159473
  39.4528765  58.0034885  55.1955188  38.8157943  59.5334874  54.6241944
  40.7014892  58.9991662  53.7800234  41.4462172  59.0341800  54.5751078
  40.6874548  59.9833688  53.3125009  41.0370297  57.9038562  52.7553027
  41.5595520  58.2802118  51.8761298  41.9753195  56.8677385  53.3587729
  43.1999448  57.0132355  53.2789258  41.3954891  55.8450149  53.9714907
  40.3846253  55.7344704  54.0519290  42.1608726  54.7727394  54.5927656
  43.1261613  54.6925523  54.0940866  42.4218311  55.0640331  56.0807957
  43.0812339  54.2918187  56.4765568  42.9542951  56.0118706  56.1626320
  41.1662248  55.1308418  56.9555833  40.5815562  56.0071428  56.6758903
  40.5456352  54.2567508  56.7591158  41.4818504  55.1946336  58.4369483
  42.3068693  54.3769885  58.9064207  40.8955696  56.0566044  59.1308229
  41.3813153  53.4787856  54.4545518  40.1555628  53.4869340  54.3156118
  42.0856229  52.3599367  54.5269600  43.1037630  52.3237355  54.5848068
  41.4303860  51.0648978  54.5291893  40.4703475  51.1280768  55.0417305
  41.1431925  50.6067849  53.0965947  40.7754894  51.4522768  52.5157857
  42.0728048  50.2795377  52.6311194  40.1346845  49.4856540  53.0366101
  38.7821774  49.7636748  53.0913997  38.4562269  50.7905995  53.1692644
  37.8471612  48.7659041  53.0492540  36.7954391  49.0108992  53.0838536
  38.2408682  47.4586235  52.9636659  37.2766698  46.4778131  52.9201981
  37.6116892  45.7116253  52.4092861  39.5837575  47.1377431  52.9291135
  39.8978534  46.1059865  52.8731833  40.5238393  48.1550790  52.9667270
  41.5751755  47.9092549  52.9413557  42.3264350  50.0778006  55.2613207
  43.5516512  50.0989240  55.0712837  41.7379782  49.2030776  56.1023945
  40.3097736  49.0745532  56.4498408  39.7480623  48.5716217  55.6631767
  39.8437827  50.0483626  56.6017086  40.3321657  48.2667785  57.7172273
  39.4263152  47.6704025  57.8200700  40.3903370  48.9116200  58.5940862
  41.5456335  47.3932757  57.6063814  41.3233828  46.4718780  57.0681958
  41.9182575  47.1058075  58.5893725  42.5694429  48.2477506  56.8500668
  43.2811138  48.7538843  57.5022027  43.4263900  47.3804129  55.9355680
  42.9623168  46.8226958  54.9284173  44.7021892  47.3126145  56.2756106
  45.1139889  47.8506061  57.0383510  45.6357120  46.4561991  55.5832083
  46.4542737  46.2091605  56.2592760  45.1352932  45.5211118  55.3327555
  46.2107244  47.0546965  54.3203744  46.9603049  46.3784441  53.6222706
  45.8968818  48.3174007  54.0340530  45.3494403  48.9235625  54.6446975
  46.3279223  48.9425149  52.7869871  46.8620139  48.1934820  52.2023933
  45.1329432  49.4204204  51.9386422  44.5801212  50.1744241  52.4997102
  45.6245123  50.0348003  50.6383122  44.7711212  50.3680860  50.0478562
  46.2684909  50.8865187  50.8589960  46.1875962  49.2909934  50.0738214
  44.2152312  48.2359454  51.6305677  43.3708516  48.5764838  51.0303039
  44.7712473  47.4786924  51.0775768  43.8479897  47.8075536  52.5634633
  47.2428440  50.1030271  53.0950679  46.8823818  51.0287223  53.8047589
  48.4672633  50.0019742  52.6017730  48.8248957  49.1664372  52.1384567
  49.4144952  51.0875958  52.6813621  49.4154880  51.5510405  53.6679426
  50.8062712  50.5408660  52.3963478  51.0794491  49.8623903  53.2041712
  50.7606720  49.9477585  51.4828347  51.9165051  51.5746038  52.2424065
  51.6209139  52.2942604  51.4780890  52.1333748  52.3585267  53.5305525
  52.9318857  53.0863661  53.3838853  51.2138541  52.8777220  53.7993552
  52.4104360  51.6732957  54.3316465  53.1916819  50.8789933  51.8087846
  53.9873475  51.6147683  51.6973867  53.4794903  50.1444236  52.5611427
  53.0266030  50.3767404  50.8556351  49.0201990  52.1094112  51.6228893
  48.9472637  51.7763158  50.4443263  48.7621645  53.3537737  52.0055149
  48.8647703  53.7026350  52.9583102  48.2914198  54.3428220  51.0266156
  47.8882632  53.7590710  50.1993354  47.2327238  55.2309879  51.6504280
  46.8088059  55.8917244  50.8940902  46.4152348  54.6215178  52.0364434
  47.8000237  55.9946999  52.6949201  47.9952491  55.4115481  53.4577681
  49.3918671  55.2348683  50.4539419  49.1760626  55.9353658  49.4533873
  50.5560549  55.2417378  51.0855657  50.7729069  54.6744861  51.9048182
  51.6427428  56.0976907  50.6258874  51.2783429  57.1246957  50.6465625
  52.8547699  55.9361022  51.5380361  53.1378414  54.8844872  51.5732988
  53.6983205  56.4785946  51.1115512  52.6088051  56.4294973  52.9427314
  51.5987358  57.1266971  53.1846205  53.4481933  56.1128115  53.8056454
  52.0672837  55.7454177  49.2122952  51.9765013  54.6002573  48.8098017
  52.6122406  56.7150846  48.4897601  52.6625508  57.6920767  48.7794468
  53.1953117  56.4326013  47.1861569  52.4450934  55.9291729  46.5769719
  53.5778137  57.7216844  46.4335102  54.2718185  58.2844942  47.0574906
  54.2759505  57.4002179  45.1162622  54.5342411  58.3277442  44.6054052
  55.1839065  56.8300352  45.3147406  53.6093808  56.8120523  44.4849746
  52.3485828  58.5664217  46.1805965  52.6336543  59.4737557  45.6478065
  51.6362306  58.0015809  45.5785307  51.8889046  58.8336103  47.1322362
  54.4002263  55.5130532  47.3556977  55.2257743  55.7076131  48.2577830
  54.4197261  54.4524704  46.5433475  53.6436320  54.2341966  45.9178448
  55.5182240  53.4867344  46.4391307  56.1658074  53.6344434  47.3032348
  54.9787592  52.0514713  46.4203838  54.1521612  52.0015166  45.7113406
  55.7612056  51.3919248  46.0447111  54.5002268  51.5179192  47.7581024
  55.3620245  51.2889940  48.3846166  53.9289440  52.2909196  48.2722096
  53.6465098  50.2797537  47.6072792  54.1438061  49.1486739  47.5689411
  52.3478524  50.4925785  47.4992816  51.9823068  51.4438536  47.5366201
  51.7099226  49.7055751  47.3785047  56.2948756  53.7041062  45.1435549
  55.8835252  54.4986918  44.3012666  57.3970969  52.9704053  44.9748414
  57.7467073  52.3029459  45.6619101  58.2081180  53.0695367  43.7637045
  57.5232924  53.0284104  42.9158533  58.9691314  54.4041313  43.7622993
  58.2507607  55.2109382  43.9077925  59.6427059  54.4185266  44.6191984
  59.7712198  54.6972603  42.5185869  60.2883880  53.7926893  42.1979088
  59.0983674  54.9830093  41.7104613  60.7761348  55.7962776  42.7493786
  60.3776024  56.9779168  42.8061405  61.9696709  55.4689229  42.8945974
  59.1827230  51.8856360  43.5765196  59.9400700  51.5494295  44.4894055
  59.1413572  51.2768146  42.3861019  58.4711149  51.5463829  41.6652710
  60.0268468  50.1648633  41.9529663  60.7577518  50.0379007  42.7519935
  59.2320142  48.8791763  41.7307685  58.1963833  49.1385893  41.5088956
  59.6271514  48.3672142  40.8532667  59.2563152  47.9521289  42.8743915
  60.2852109  47.6501342  43.0692935  58.9025753  48.4719604  43.7650589
  58.4120738  46.7207698  42.6501321  57.4190232  46.5814874  43.3779232
  58.7692656  45.8664444  41.7958774  60.7326045  50.4822497  40.6279769
  60.0515506  50.6725417  39.6128496  62.0692340  50.4731334  40.6360148
  62.6132981  50.2252958  41.4625332  62.9040483  50.8137601  39.4706477
  63.9027640  51.0521151  39.8359268  63.0312813  49.6272917  38.5040142
  62.0358885  49.2335604  38.3019777  63.4292438  49.9900479  37.5562126
  63.9141681  48.4912656  39.0010521  63.6961191  48.2895773  40.0498402
  63.6858434  47.5806700  38.4473287  65.3886696  48.8301997  38.8416439
  65.5654557  49.2229104  37.8397152  65.6595595  49.6177366  39.5449492
  66.2721570  47.6187091  39.0735955  67.3184123  47.9083306  38.9821167
  66.1296523  47.2545195  40.0908974  65.9734047  46.5283735  38.1089482
  66.7956201  45.8953237  38.0357442  65.1480199  45.9880391  38.4397286
  65.7674058  46.9371711  37.1753562  62.3458263  52.0288977  38.7537300
  62.2403652  52.0453227  37.5314116  61.9346982  53.0158484  39.5401656
  61.8409654  52.9353439  40.5522660  61.5832903  54.3008083  39.0138202
  61.8716572  55.0672012  39.7325360  62.1601258  54.4815388  38.1067749
  60.1201916  54.4530196  38.6991028  59.7334081  55.5471726  38.3370507
  59.3296450  53.3871400  38.8202871  59.6611504  52.4663714  39.1080480
  57.9062855  53.4496867  38.5483722  57.7164892  54.2935544  37.8849162
  57.4090401  52.1852243  37.8380541  57.6257172  51.3238208  38.4690922
  55.8959005  52.2734253  37.6047835  55.5526060  51.3712218  37.0997788
  55.3852105  52.3702821  38.5630452  55.6729325  53.1428258  36.9860121
  58.1263180  52.0175559  36.4950040  57.8199811  52.8240389  35.8291685
  59.1996833  52.1254338  36.6527326  57.8648657  50.7015253  35.8167856
  58.4095069  50.6634832  34.8734624  58.1982225  49.8882598  36.4610358
  56.7973153  50.5975932  35.6236787  57.1646669  53.6314071  39.8608925
  57.2258516  52.7841288  40.7500150  56.4527775  54.7500606  39.9737718
  56.3987615  55.4712709  39.2538280  55.6795778  55.0298237  41.1678639
  56.2190020  54.5942379  42.0080969  55.5259107  56.5199314  41.3827465
  55.1505981  56.9751564  40.4660761  54.7753792  56.6928662  42.1544679
  56.8009549  57.2005632  41.7800217  57.2149971  56.6995034  42.6546422
  57.5286780  57.0927059  40.9760249  56.6173090  58.6929359  42.0949550
  56.2582637  58.7976086  43.1192074  57.5873068  59.1877523  42.0454862
  55.6465814  59.4058183  41.1529133  54.6461863  59.0004929  41.3036410
  55.6064143  60.4621130  41.4201511  56.0039360  59.2860858  39.7155745
  56.0936849  60.2348895  39.2994906  56.9079936  58.7812151  39.6239319
  55.2600852  58.7574899  39.2155731  54.2982879  54.4191881  41.0660922
  53.6970067  54.3565888  39.9881297  53.7646687  54.0071772  42.2063236
  54.2470520  54.0221038  43.1051226  52.4083977  53.4884394  42.2532055
  51.7894343  54.0861101  41.5840396  52.3256834  52.0357445  41.7127862
  51.2779262  51.7345928  41.7265553  52.6402122  52.0501772  40.6697400
  53.1331692  50.9507043  42.4292737  52.5484949  50.1592473  43.4041177
  51.5125642  50.3210444  43.6627123  53.2596466  49.1671171  44.0548143
  52.7826861  48.5756851  44.8225141  54.5782804  48.9335727  43.7230329
  55.2709872  47.9379130  44.3672232  55.9961550  47.6186679  43.7911927
  55.1860826  49.6786428  42.7439052  56.2154783  49.4916478  42.4780059
  54.4598568  50.6829612  42.0936733  54.9360236  51.2621306  41.3162782
  51.8315072  53.6362680  43.6436874  52.5583899  53.8635318  44.6062427
  50.5133529  53.5208217  43.7447542  49.8840787  53.3589826  42.9585995
  49.8643855  53.6229750  45.0366629  50.5182180  53.2168241  45.8077125
  49.6021109  55.0765223  45.3902240  49.2155770  55.1256361  46.4075776
  50.5498277  55.6156756  45.3832499  48.6392798  55.7778918  44.4726179
  49.0053498  55.7405482  43.4467972  47.6743486  55.2717092  44.4853018
  48.4760521  57.2213900  44.9155645  47.9818205  57.2490209  45.8863918
  49.4589067  57.6737344  45.0457309  47.6781817  58.0300613  43.9222796
  48.2043667  58.0684054  42.9677090  46.7187054  57.5479803  43.7379727
  47.4627650  59.3973176  44.4309640  47.3101404  60.0453993  43.6310855
  46.6273438  59.4098746  45.0500365  48.2986056  59.7031333  44.9696292
  48.5777693  52.8153392  45.0128258  47.9645397  52.5946007  43.9678364
  48.1765882  52.3771078  46.1874470  48.6584522  52.5973645  47.0594832
  47.0099411  51.5369430  46.3635706  46.7551097  51.0477316  45.4235524
  47.3034490  50.4654808  47.4388343  47.5171656  50.9693707  48.3817029
  46.4026457  49.8711592  47.5912684  48.4519958  49.5296247  47.1199637
  48.5939127  48.9540776  45.8892687  47.8778249  49.1841087  45.1142068
  49.6269248  48.0888159  45.6134113  49.7162758  47.6570004  44.6275981
  50.5449151  47.7712269  46.5836653  51.3768373  47.1199810  46.3600197
  50.3872817  48.2962810  47.8455765  51.0672817  48.0159132  48.6368216
  49.3545006  49.1862156  48.1015544  49.2564613  49.6171646  49.0864931
  45.8640410  52.4126072  46.8449957  45.9745288  53.0621705  47.9006609
  44.7424416  52.3802640  46.1196739  44.6641526  51.8338773  45.2616544
  43.5202902  53.0984252  46.4466855  43.7015550  53.6316309  47.3798863
  43.1620063  54.0790580  45.3296712  43.0722253  53.5315263  44.3914231
  42.1856029  54.5148885  45.5395192  44.1758706  55.1973755  45.1551341
  44.2936029  55.7290512  46.0989779  45.1470387  54.7694894  44.9070960
  43.7700993  56.1699863  44.0810336  42.9813247  55.8119007  43.1906105
  44.2343331  57.3160533  44.1228857  42.3603824  52.1503079  46.6170775
  42.3158280  51.0805027  46.0088400  41.4023253  52.5523215  47.4397108
  41.4663481  53.3970451  48.0066537  40.1471781  51.8111820  47.6136614
  40.1140000  51.0252063  46.8593197  40.0587900  51.1266343  49.0019150
  39.9428798  51.8962531  49.7648079  38.8544355  50.2003118  49.0525594
  38.8024026  49.7249634  50.0324505  37.9450645  50.7759659  48.8798699
  38.9514071  49.4349411  48.2826463  41.3341516  50.3451402  49.2861698
  41.2587719  49.8692130  50.2641658  41.4715191  49.5813266  48.5204695
  42.1868470  51.0242658  49.2783694  38.9875954  52.7619255  47.4465428
  38.9216621  53.8037541  48.1052954  38.0692919  52.4031051  46.5526968
  38.1642481  51.5683696  45.9744434  36.8378262  53.1408509  46.2919204
  36.8747898  54.0794873  46.8448213  36.6869315  53.4252344  44.7923729
  36.7258051  52.4814421  44.2481395  35.7021476  53.8567220  44.6118148
  37.7274017  54.3458451  44.2406712  38.9559074  53.8622072  43.8434283
  39.1655421  52.8056343  43.9248044  39.9132437  54.7054608  43.3469682
  40.8754830  54.3143652  43.0494152  39.6512140  56.0483925  43.2268183
  40.6188291  56.8926624  42.7358639  41.5042829  56.5534247  42.9816715
  38.4167213  56.5490380  43.5992238  38.2031272  57.6027285  43.4994354
  37.4649713  55.6916134  44.0976786  36.4974093  56.0777751  44.3821044
  35.6536167  52.2928232  46.7200594  35.6892756  51.0614577  46.6504852
  34.5772232  52.9553080  47.1326851  34.5305213  53.9702104  47.2234209
  33.3550352  52.2594143  47.4946663  33.4039819  51.2447137  47.1012823
  33.2258530  52.2199357  49.0138231  34.1186704  51.7522287  49.4292520
  33.1978133  53.2426301  49.3894027  32.0105494  51.4828410  49.5220372
  31.1102554  51.9565998  49.1314373  32.0219583  50.4604968  49.1443850
  31.9524184  51.4601665  51.0287700  31.8093973  50.3592319  51.5851081
  32.0530204  52.5421437  51.6467292  32.1503048  52.9342828  46.8967999
  32.0719681  54.1500950  46.8420451  31.2168972  52.1310991  46.4297643
  31.3468692  51.1347299  46.2515265  29.8834955  52.6429596  46.1270963
  29.7997520  53.6772622  46.4614046  29.6372833  52.6553364  44.6284942
  28.8164113  53.3412803  44.4209752  30.5230789  53.0600204  44.1384074
  29.3149438  51.3299254  44.0030183  30.2114154  50.7123964  43.9474250
  28.5933817  50.7905544  44.6163885  28.7506540  51.5611493  42.6117691
  27.8258295  52.1330754  42.6854863  29.4512147  52.1606053  42.0308755
  28.4811905  50.2576408  41.8875288  28.3204110  50.4476002  40.8267242
  29.3477636  49.6021057  41.9665148  27.2916748  49.5954748  42.4678101
  26.9806388  48.8271545  41.8389965  27.5332830  49.2035214  43.4002864
  26.5242911  50.2890852  42.5720446  28.8522673  51.8201442  46.8754339
  29.0870344  50.6506595  47.1871950  27.7016171  52.4375682  47.1327776
  27.5399608  53.4194102  46.9095095  26.5463948  51.7870286  47.7587732
  26.6709969  50.7111335  47.6372081  26.4491545  52.1281725  49.2615530
  26.5103583  53.2095577  49.3830362  25.4709846  51.8205555  49.6320991
  27.5292965  51.4726351  50.1140624  27.4279107  50.2950206  50.4642436
  28.5389506  52.2524398  50.5042742  29.2644557  51.8788399  51.1153442
  28.5845614  53.2224764  50.1911951  25.2568536  52.2855069  47.0908023
  24.5541545  53.1192307  47.6714034  24.9364025  51.7997780  45.8890459
  25.4649705  51.0768280  45.4009465  23.7466876  52.3000122  45.1595232
  23.2063319  52.9023754  45.8887778  24.1616589  53.1720567  43.9600828
  23.2834566  53.6866860  43.5713690  24.8568602  53.9398459  44.2993334
  24.8111546  52.3703842  42.8357317  25.0653603  51.1669310  43.0291997
  25.0702865  52.9498746  41.7580172  22.7602278  51.2104310  44.7074525
  22.7609905  50.0874802  45.2030248  21.9108755  51.4418496  43.8381959
  77.5842498  36.3830896  12.1814323  74.7183801  35.2259563   8.3043262
  48.8542751   3.5978360  56.2811797  23.8546532  37.9018663  74.6108734
  23.7275616  69.7172688  21.6752296  24.1287637  40.5304324   1.1221318
  65.7737234  75.7119322  56.5751386  46.8052410  12.5834920   7.2546261
  29.1597538  59.4923973  31.7718251  24.6880387  60.2455859  73.1081158
  46.0036424  22.4980139  45.3495152  62.5970093  65.3955739  64.3414805
  55.0400518  64.6583112  29.4759676  25.2766137  58.4313837  27.9529167
  18.9972991  40.4718510  19.0364791  64.6548022  69.1963660  19.8737553
  66.0936138  17.3565748  27.5998144  59.0085105  82.9628756  25.6236760
  18.5584082  53.5220658  49.6304672  36.4048328  71.5240272  31.0755172
  48.2928834  65.9565671  60.8270345  31.6087978  39.9364205  55.4651668
  65.0472702  60.5597426  44.2247741   9.6821270  12.2321689  48.1307342
  52.4061967  82.2469310  22.9318215  21.3481002  27.2330783  29.1268675
  75.8866457  29.9013590  44.2247744  77.9555739  54.5839262  55.1004096
  13.1084817  49.7077725  24.8123839  64.6515736  28.9707120  26.2140971
  20.7694225   1.6134410  42.1896975  53.1158549  49.8893082  76.8700430
  39.2450216  60.3913134  16.3135729  58.6189265  68.8429113  41.4323393
  15.7888488  19.6516679  21.3918653   5.8582448  63.0094880  58.6805902
  45.8075146  25.2012407   1.1221321  34.3279101  36.8253111  79.1529562
  38.4358777   8.6704789  42.1532293  60.2112212   6.7356435  17.1057233
  35.9658648  43.2418761  86.9074427  36.7389524  42.6947748  86.7687303
  36.3184047  44.1063010  87.1188888  38.3024926  39.4011427  84.5392877
  38.5550447  38.8792948  83.7776340  37.3649485  39.2377572  84.6419561
  38.0221215  41.3039533  86.7417252  37.9057473  40.6284436  87.4098336
  38.1323475  40.8171907  85.9249405  40.0058243  35.7939580  85.4425290
  40.1732645  36.6619816  85.8095761  39.8155412  35.9566861  84.5186579
  39.9847464  38.2497237  86.4271957  39.8647089  38.6954288  87.2657437
  39.2900052  38.5982555  85.8685495  45.6832530  38.7218710  87.2552291
  46.5950386  38.9546097  87.0799988  45.1742177  39.3055755  86.6927369
  43.3335471  39.8922205  85.8338956  42.8182094  40.6626810  86.0727343
  43.0612779  39.2187341  86.4572017  43.1221774  37.7649297  87.6598737
  42.8171910  38.0795446  88.5108880  44.0752216  37.8430717  87.7026070
  39.7120806  41.7419731  82.3126664  38.8047868  41.5108984  82.5117813
  40.2091838  40.9457350  82.5000646  40.8909040  41.8432325  86.8350654
  39.9820259  41.5591358  86.9323124  40.9204123  42.2631404  85.9753961
  40.5885127  43.3841069  84.1738733  40.1504557  42.6676928  83.7144370
  41.3295568  43.6117184  83.6123824  44.7096355  42.2425451  83.7670790
  44.0925526  41.5172279  83.6703843  44.2412843  43.0034811  83.4237865
  36.4994901  36.4610875  82.8892095  35.6224367  36.3399676  82.5254341
  36.9752654  35.6696953  82.6370983  37.1765089  45.6416343  87.9426520
  37.3253209  46.3251807  87.2893193  37.9831532  45.6221433  88.4575976
  41.0607293  39.4725286  82.7554320  42.0066397  39.3431494  82.8242738
  40.6821538  38.7339948  83.2323748  39.2450210  37.3975262  82.6909205
  38.3381665  37.1008375  82.7671919  39.5226191  37.1005080  81.8243491
  38.0148994  34.2562197  82.8321184  38.8768158  34.5817096  83.0917001
  38.1999339  33.4693693  82.3194250  44.0949722  45.0535489  83.1260775
  44.7985573  45.2585491  83.7418431  43.3712371  45.6212251  83.3909859
  45.6582312  41.9950131  86.5415575  45.6031116  41.8294403  85.6004019
  45.0328367  42.7026164  86.6977764  42.0403022  23.1591746  73.2332599
  41.3891002  23.7445827  72.8466613  42.8347385  23.6897941  73.2927637
  35.9658650  20.2480883  73.6319734  36.7389526  19.7009871  73.4932610
  36.3184048  21.1125133  73.8434195  38.3024927  16.4073550  71.2638184
  38.5550448  15.8855071  70.5021647  37.3649486  16.2439695  71.3664867
  43.5178288  20.8482178  73.7701584  42.8824121  20.9216805  74.4822488
  43.1875694  21.4375777  73.0920663  38.0221216  18.3101655  73.4662559
  37.9057474  17.6346559  74.1343643  38.1323476  17.8234029  72.6494712
  40.0058244  12.8001702  72.1670596  40.1732646  13.6681939  72.5341067
  39.8155413  12.9628984  71.2431886  39.9847465  15.2559360  73.1517263
  39.8647090  15.7016411  73.9902743  39.2900053  15.6044677  72.5930801
  37.7454357  28.0263002  76.8007394  37.6678387  28.9770827  76.8795875
  37.1416001  27.6808874  77.4582321  45.6832531  15.7280833  73.9797597
  46.5950387  15.9608220  73.8045295  45.1742178  16.3117877  73.4172676
  48.1691345  21.6461089  78.7255542  47.4842383  22.0259991  78.1752576
  48.2535195  22.2556416  79.4587490  54.6294098  18.5131752  79.8458215
  53.8757806  17.9439150  79.6902219  54.7641639  18.4794417  80.7928849
  40.0192726  23.3845155  75.5212934  39.8838401  24.2296690  75.9497782
  40.5602538  23.5864432  74.7578868  43.3335472  16.8984327  72.5584263
  42.8182096  17.6688932  72.7972650  43.0612781  16.2249464  73.1817324
  48.3069746  19.6516682  74.4937436  47.5299189  19.3127842  74.0492598
  48.9861227  19.6569305  73.8192401  43.1221775  14.7711420  74.3844044
  42.8171911  15.0857569  75.2354187  44.0752217  14.8492839  74.4271377
  41.5668207  20.9301643  76.0336998  41.0389569  20.1954402  75.7210235
  41.0655710  21.7076319  75.7876966  39.7120807  18.7481853  69.0371971
  38.8047869  18.5171107  69.2363120  40.2091839  17.9519472  69.2245952
  42.6188886  27.4579360  71.9568657  41.9450585  27.7611057  72.5653615
  43.0054708  28.2608441  71.6074114  40.8909041  18.8494448  73.5595961
  39.9820260  18.5653481  73.6568431  40.9204125  19.2693527  72.6999268
  46.1228308  22.4601038  77.3287129  45.6690635  21.6191947  77.3852319
  45.4922275  23.0962436  77.6661909  44.5661247  24.2977534  78.2636947
  44.8584222  24.8582591  77.5449312  45.0759868  24.5906095  79.0190106
  40.5885129  20.3903192  70.8984040  40.1504559  19.6739051  70.4389677
  41.3295569  20.6179307  70.3369131  39.5294873  25.0757885  79.3530400
  39.4871051  25.3018732  78.4238932  40.4457572  24.8421260  79.5016201
  48.7058243  18.6660389  76.9560358  48.5676142  18.8561985  76.0281547
  48.3494462  19.4279772  77.4128409  40.8180101  27.6259033  74.1715736
  40.9931857  27.1547076  74.9861359  40.1312889  28.2524799  74.3996997
  44.7096356  19.2487573  70.4916097  44.0925527  18.5234402  70.3949150
  44.2412845  20.0096934  70.1483171  35.3841187  30.7748396  80.9455596
  35.6237785  31.4066920  81.6234615  34.5410383  30.4236436  81.2320956
  36.4994902  13.4672998  69.6137401  35.6224368  13.3461798  69.2499648
  36.9752655  12.6759076  69.3616290  39.6858828  25.8199288  76.8599922
  38.9026350  26.3620968  76.9538146  40.3851573  26.3373268  77.2594163
  44.0785259  20.3865605  77.0772551  43.1441538  20.5067067  76.9077255
  44.2561927  19.4838071  76.8132561  47.4657810  16.2282924  77.6122585
  47.9318263  17.0610916  77.5382888  47.9165311  15.7627906  78.3167843
  45.5334041  22.5726745  74.6108737  45.8093885  22.4583340  75.5202611
  44.6638540  22.1744230  74.5720910  42.1688105  26.8213096  78.2541551
  42.3510500  26.0034752  78.7169303  42.9921091  27.0380788  77.8166440
  42.5030271  25.7481281  75.5156599  43.0318037  25.2373736  74.9026761
  42.7658491  25.4323811  76.3802132  35.8586019  26.7996398  78.2754375
  35.1896394  27.2842526  77.7918415  35.7198889  27.0465618  79.1897753
  43.1359675  26.7822117  81.8600715  43.0110814  25.9811857  81.3511661
  43.7938766  27.2768310  81.3714685  42.2041016  24.3783853  79.6884618
  42.0565979  23.4500561  79.8692188  43.0294510  24.4003944  79.2041693
  45.8075138  25.2012412  80.7749491  46.7321686  24.9955273  80.6373942
  45.6390442  24.9528813  81.6838832  45.5970455  25.7198079  76.1311582
  45.7707332  25.1544502  75.3785434  46.0899346  26.5198974  75.9491072
  51.4509846  18.4834502  77.7501882  51.8940992  17.7341828  77.3521005
  50.5736356  18.4744639  77.3675614  46.5845627  25.0364844  73.2308480
  47.2796532  25.6571537  73.4495795  46.9268777  24.1860195  73.5060858
  48.4837050  22.4864549  74.7595811  49.0088374  22.8251822  74.0345131
  48.3959403  21.5511565  74.5758946  40.1677711  28.5536533  79.1191064
  39.7282701  28.0612911  79.8123921  40.9185828  28.0109500  78.8783139
  37.1765090  22.6478465  74.6671826  37.3253210  23.3313929  74.0138499
  37.9831533  22.6283555  75.1821282  50.9942710  19.9539741  80.1424329
  51.8289602  20.3929545  80.3061890  51.1301839  19.4778394  79.3232575
  40.6760495  25.1426596  72.1383574  40.1034463  25.7616783  71.6854046
  41.2493289  25.6925957  72.6723496  43.8957755  25.4263746  73.2692156
  44.8288428  25.3609307  73.4725032  43.8080968  26.2620013  72.8106689
  46.5245772  24.7429616  70.2296104  46.4459403  24.4089480  71.1231862
  47.3455439  25.2351384  70.2287576  41.0607294  16.4787408  69.4799626
  42.0066399  16.3493616  69.5488044  40.6821539  15.7402070  69.9569055
  39.2450211  14.4037385  69.4154512  38.3381666  14.1070497  69.4917225
  39.5226192  14.1067203  68.5488798  38.0148996  11.2624320  69.5566491
  38.8768160  11.5879218  69.8162308  38.1999340  10.4755816  69.0439557
  44.0949724  22.0597611  69.8506082  44.7985574  22.2647614  70.4663738
  43.3712372  22.6274373  70.1155166  44.9247534  17.8107473  75.9708352
  44.8682735  18.2676024  75.1315985  45.4775876  17.0498157  75.7931195
  53.0464678  16.3393278  79.3029763  52.4864236  16.4086467  80.0761325
  52.4408181  16.1634262  78.5829259  46.0036421  22.4980141  71.9004542
  46.8382025  22.0661339  71.7182017  45.8420764  22.3262154  72.8281437
  45.6582313  19.0012254  73.2660881  45.6031117  18.8356525  72.3249325
  45.0328369  19.7088287  73.4223071  38.8968003  27.1789253  80.9313956
  37.9463634  27.1791115  80.8178329  39.2000489  26.4321988  80.4149991
  54.6320696  33.0149792  81.9959719  55.2699106  32.8956539  81.2923059
  54.5141539  33.9630636  82.0547671  51.4410402  32.9677220  81.9321244
  51.1028914  32.8518285  81.0441778  52.3100171  32.5668385  81.9122250
  47.2997218  34.8212696  77.9218134  46.7362083  34.7302633  77.1534422
  47.1849613  34.0012601  78.4020627  51.9230185  34.1212072  87.8907449
  51.9118826  33.7264870  87.0187953  52.0850825  33.3878144  88.4841220
  44.8461650  36.3163888  80.7602355  45.6382942  35.9754712  80.3448654
  45.0858300  36.4258863  81.6804508  52.8796777  38.4883664  73.2332599
  52.2284757  39.0737744  72.8466613  53.6741140  39.0189859  73.2927637
  46.8052404  35.5772801  73.6319734  47.5783280  35.0301788  73.4932610
  47.1577803  36.4417050  73.8434195  48.6437447  36.9049183  86.8386633
  48.3527313  37.8094814  86.7233299  49.2794431  36.9465711  87.5530703
  49.5693653  34.2826032  83.4287993  50.1657226  34.0582054  82.7144956
  49.6268625  33.5410777  84.0313441  49.1418682  31.7365467  71.2638184
  49.3944203  31.2146988  70.5021647  48.2043241  31.5731613  71.3664867
  54.1861965  30.7401246  79.0712927  54.9725054  30.3220669  78.7203344
  54.4500669  31.6447338  79.2394575  54.3572042  36.1774096  73.7701584
  53.7217875  36.2508722  74.4822488  54.0269448  36.7667695  73.0920663
  59.5870392  30.6776479  79.9745905  60.3195564  30.1075696  80.2083735
  58.8309747  30.2898079  80.4152411  48.8614971  33.6393573  73.4662559
  48.7451229  32.9638477  74.1343643  48.9717230  33.1525947  72.6494712
  51.2046512  33.1003720  77.1709248  50.8404719  32.5734341  77.8822169
  52.0613627  32.7102189  76.9975733  50.8451998  28.1293620  72.1670596
  51.0126401  28.9973856  72.5341067  50.6549168  28.2920902  71.2431886
  53.6027332  36.5910599  83.8336427  53.3028055  37.4935638  83.7252234
  53.2578391  36.3242782  84.6857580  47.0539813  33.0424396  79.8673131
  46.1290310  32.9100610  80.0750823  47.3024226  33.8218615  80.3643074
  57.0024475  29.1093139  81.5133864  56.0941353  29.0408547  81.2192625
  56.9512071  29.5865084  82.3415690  50.8241219  30.5851277  73.1517263
  50.7040845  31.0308328  73.9902743  50.1293808  30.9336595  72.5930801
  44.4148624  32.6857669  80.7016920  44.5441005  32.9392148  81.6156332
  43.7346076  33.2785377  80.3821575  48.5848111  43.3554919  76.8007394
  48.5072141  44.3062744  76.8795875  47.9809755  43.0100792  77.4582321
  58.8686122  27.3109577  83.2911738  58.2260502  27.6042111  82.6451533
  58.3641050  27.1962498  84.0964935  56.5226286  31.0572751  73.9797597
  57.4344142  31.2900137  73.8045295  56.0135933  31.6409795  73.4172676
  49.3311714  33.3368238  89.0186728  50.0726398  33.8753282  88.7421552
  48.6248699  33.9634527  89.1758280  54.8067053  35.4797378  87.6158890
  55.2150409  35.0379789  86.8713522  54.0844315  34.9050006  87.8693083
  51.1598123  30.4169985  84.9892447  52.0059318  30.8409399  85.1327096
  51.0996761  29.7603610  85.6831010  55.1295868  36.0398569  81.3711179
  54.5004730  36.2044283  80.6687247  54.7421530  36.4540179  82.1422143
  59.0085100  36.9753007  78.7255542  58.3236138  37.3551908  78.1752576
  59.0928949  37.5848334  79.4587490  54.3097569  28.0774354  86.6473620
  54.0658500  28.8316414  86.1107896  54.5857499  28.4559701  87.4820867
  56.2636031  34.6212966  85.3250886  56.4752927  35.2644726  84.6485267
  56.2165780  33.7875283  84.8572816  53.8662260  27.2330787  82.2287458
  53.0046739  27.5312040  82.5204196  53.8924695  27.4501186  81.2968491
  50.6823830  35.7772977  78.6361264  51.1462175  36.0560680  77.8465886
  50.4180628  34.8756422  78.4534354  47.5747911  35.3244459  81.5741027
  48.1449268  35.7531727  80.9358512  48.1656023  35.0427043  82.2725213
  49.6192716  31.8996130  75.4450829  50.3216759  32.3517173  75.9124755
  49.2873344  31.2579948  76.0730722  43.3618050  30.1579682  80.7467962
  42.5717104  30.4137211  80.2708073  43.8529297  30.9728020  80.8520003
  57.3781859  37.4984921  83.4973243  58.1999303  37.0965109  83.2155925
  57.3744262  37.3953156  84.4489359  45.3132795  30.5224261  77.7051439
  44.5163958  30.6342956  78.2234935  45.0858387  30.8610914  76.8392330
  51.1438463  37.0468965  85.6533954  51.2082895  37.5089372  86.4892126
  50.4349387  36.4166330  85.7816264  41.6455753  30.4110173  83.1782953
  41.8963791  31.2957183  83.4440529  42.1815301  30.2314774  82.4058045
  65.4687852  33.8423670  79.8458215  64.7151561  33.2731068  79.6902219
  65.6035394  33.8086334  80.7928849  50.8586480  38.7137072  75.5212934
  50.7232155  39.5588608  75.9497782  51.3996293  38.9156350  74.7578868
  44.3115878  36.2312510  76.0940859  44.8240398  37.0255760  76.2446424
  44.9638591  35.5338801  76.0274461  46.1210762  39.3478267  78.1763612
  46.2977391  40.2696231  77.9884596  46.9167596  39.0336686  78.6057992
  47.2442078  40.8656440  84.1773955  47.7949503  40.7373504  83.4050949
  46.4053554  41.1651329  83.8268848  54.2078944  22.2367634  84.0511828
  53.8643213  23.1269276  83.9750938  54.5757907  22.0469292  83.1881413
  42.2764795  34.5601165  76.8700430  43.1140017  34.9698173  76.6534137
  42.4543062  33.6200607  76.8400624  54.1729227  32.2276245  72.5584263
  53.6575850  32.9980850  72.7972650  53.9006535  31.5541381  73.1817324
  51.7576338  27.0725946  77.6169501  50.9017934  26.6832796  77.4375140
  52.1703289  27.1517907  76.7569287  53.2875484  24.6072289  82.0161061
  52.7840280  24.5702424  81.2028866  53.5806091  25.5165032  82.0757717
  49.5318370  24.6911019  81.0227243  50.3971367  24.4953828  80.6633132
  49.5995879  24.4621371  81.9496599  59.1463501  34.9808600  74.4937436
  58.3692944  34.6419759  74.0492598  59.8254982  34.9861223  73.8192401
  53.9615530  30.1003337  74.3844044  53.6565665  30.4149486  75.2354187
  54.9145972  30.1784757  74.4271377  52.4061962  36.2593561  76.0336998
  51.8783323  35.5246320  75.7210235  51.9049464  37.0368237  75.7876966
  57.3854808  34.4542581  81.1504044  56.7278482  35.1441842  81.2384173
  58.1895207  34.8439013  81.4938031  47.1380689  26.9213227  78.3943609
  47.7124441  26.6988408  77.6616802  47.7251672  26.9901921  79.1472211
  56.1960267  32.8086954  79.2007986  56.7092148  33.4416946  79.7029696
  56.8461490  32.2088149  78.8351346  47.4650276  28.9517688  72.4139495
  46.6287589  29.2892374  72.7348769  47.3255046  28.8166668  71.4766632
  49.4403357  23.7954476  77.1218679  48.7867769  23.4803493  76.4975294
  49.3983831  23.1730216  77.8478502  50.5514562  34.0773771  69.0371971
  49.6441624  33.8463024  69.2363120  51.0485594  33.2811390  69.2245952
  53.4582641  42.7871278  71.9568657  52.7844340  43.0902975  72.5653615
  53.8448463  43.5900358  71.6074114  52.6741097  30.2836409  81.4466326
  51.7563659  30.5051356  81.2888014  53.0901241  30.3582720  80.5878034
  53.4576145  31.6827825  76.5769007  54.2047964  32.1949222  76.2676129
  53.7267735  31.3611878  77.4373400  51.7302795  34.1786366  73.5595961
  50.8214015  33.8945399  73.6568431  51.7597879  34.5985444  72.6999268
  56.9622063  37.7892955  77.3287129  56.5084390  36.9483865  77.3852319
  56.3316029  38.4254354  77.6661909  55.9054982  28.7184941  78.5587796
  55.1677739  28.2062327  78.8898039  56.1581756  28.2785323  77.7471073
  55.4055002  39.6269452  78.2636947  55.6977976  40.1874509  77.5449312
  55.9153623  39.9198013  79.0190106  56.0066610  21.4961193  79.1529565
  56.3125486  20.6358557  78.8655480  56.7319214  22.0878813  78.9528559
  42.2990966  31.8991880  77.5411163  42.1015366  31.3061241  76.8162230
  41.7437630  31.5944090  78.2587102  50.2787689  31.7914986  79.6605756
  50.3336299  30.8388823  79.5848233  49.4678891  31.9474425  80.1447055
  51.4278883  35.7195109  70.8984040  50.9898313  35.0030968  70.4389677
  52.1689324  35.9471224  70.3369131  48.2180049  30.4092046  77.4196135
  47.4047915  30.7086217  77.8261327  48.7139043  30.0147735  78.1370617
  50.3688627  40.4049803  79.3530400  50.3264806  40.6310649  78.4238932
  51.2851326  40.1713178  79.5016201  53.8154261  30.8733871  86.2511029
  54.1703649  31.1005344  87.1105495  54.4626392  31.2052247  85.6288284
  59.5451998  33.9952306  76.9560358  59.4069896  34.1853902  76.0281547
  59.1888217  34.7571689  77.4128409  47.7094124  27.9810402  83.0357370
  48.3493503  27.8399161  82.3380333  46.8771655  27.6944915  82.6595972
  59.5721378  36.0628833  81.9671630  60.0057884  35.9704123  82.8154684
  60.2852958  36.0386334  81.3291646  48.4854428  37.2812832  79.1492363
  49.2795026  36.7863152  78.9474938  47.7746120  36.7530695  78.7860068
  53.3049272  39.6630928  83.5004730  53.3586295  40.2321864  84.2682446
  52.4364054  39.8332813  83.1358767  44.7937191  31.4255914  75.2252115
  43.8634780  31.3640369  75.4422077  44.8894663  30.9031867  74.4288757
  44.7122740  27.9510727  77.8130357  44.9729558  28.8656060  77.7039517
  45.5339913  27.4835169  77.9626970  46.1847666  29.3648484  84.9829181
  46.8570719  29.1565846  84.3341830  45.3577452  29.1670570  84.5434414
  52.2637372  33.8291190  85.0591662  53.1929432  33.9802349  84.8860629
  51.8428402  33.9175210  84.2040309  51.0625704  37.8541854  82.8290200
  50.9236790  37.4860638  83.7016138  50.2740300  38.3689493  82.6574157
  51.6573856  42.9550950  74.1715736  51.8325612  42.4838994  74.9861359
  50.9706644  43.5816717  74.3996997  52.6130919  37.2323457  80.2179037
  52.2780752  37.1924227  81.1136687  52.1134865  36.5668173  79.7449448
  46.5875163  32.6391087  85.7431619  46.4494961  31.9071326  86.3443158
  47.4980087  32.5499987  85.4615806  55.5490111  34.5779491  70.4916097
  54.9319281  33.8526319  70.3949150  55.0806599  35.3388851  70.1483171
  49.2157464  32.3511046  85.2315298  49.9257082  31.7104238  85.1901917
  49.1726772  32.6023941  86.1541479  46.2234941  46.1040313  80.9455596
  46.4631539  46.7358837  81.6234615  45.3804138  45.7528353  81.2320956
  47.3388657  28.7964915  69.6137401  46.4618123  28.6753716  69.2499648
  47.8146410  28.0050994  69.3616290  38.8590797  33.5842075  79.7078909
  39.5461837  33.2703805  79.1199924  38.7038925  34.4883440  79.4346160
  43.6625519  28.4732272  84.1363932  43.5783708  27.8657941  83.4014342
  42.8408225  28.9641290  84.1373429  50.7362803  41.9119436  83.3497100
  50.6632975  42.7174407  83.8616405  50.2940196  42.1111401  82.5245122
  50.5252583  41.1491206  76.8599922  49.7420105  41.6912886  76.9538146
  51.2245328  41.6665185  77.2594163  53.8349233  26.9585835  79.5034127
  54.3317932  26.2055797  79.1835198  53.0636214  26.9950152  78.9377337
  61.6878990  32.6626201  81.1452419  61.6768866  33.5450916  80.7746352
  60.8196370  32.3097752  80.9506956  54.9179013  35.7157522  77.0772551
  53.9835292  35.8358985  76.9077255  55.0955682  34.8129989  76.8132561
  50.4184202  29.1003218  79.2305812  50.0481989  28.5474259  79.9186717
  50.9143294  28.4961352  78.6780812  58.3051565  31.5574842  77.6122585
  58.7712017  32.3902833  77.5382888  58.7559065  31.0919823  78.3167843
  48.2473400  39.5600713  86.3260830  48.9482860  40.1937196  86.4790224
  47.7768515  39.9015445  85.5656469  56.3727796  37.9018663  74.6108737
  56.6487640  37.7875258  75.5202611  55.5032295  37.5036148  74.5720910
  56.2768228  23.9255429  81.6513486  55.3631307  24.1559655  81.8195693
  56.7061329  24.0093873  82.5027519  56.0474686  32.1145321  84.1513380
  55.3946136  32.3621228  83.4965833  56.4255066  31.3009459  83.8175857
  53.0081860  42.1505014  78.2541551  53.1904254  41.3326670  78.7169303
  53.8314846  42.3672706  77.8166440  53.3424025  41.0773199  75.5156599
  53.8711792  40.5665654  74.9026761  53.6052245  40.7615729  76.3802132
  43.8441118  39.0937068  83.2591933  44.4294555  38.3480756  83.3919837
  43.6465957  39.4041025  84.1428596  46.6979773  42.1288316  78.2754375
  46.0290149  42.6134443  77.7918415  46.5592643  42.3757536  79.1897753
  38.4358773  31.6642668  81.9796376  38.4742872  31.1306259  82.7733494
  37.9299066  31.1377874  81.3607353  42.0667350  30.3906771  75.0550307
  42.3620792  29.4817449  75.0017361  41.1655386  30.3694510  74.7331309
  53.9753429  42.1114035  81.8600715  53.8504569  41.3103774  81.3511661
  54.6332520  42.6060228  81.3714685  45.5961597  28.4662767  81.0377856
  44.8748183  29.0798735  80.8985329  46.3854853  29.0020532  80.9594502
  56.0388338  39.9123055  83.4880266  55.0918673  39.7928406  83.4158592
  56.3871111  39.0245553  83.5706527  43.7955192  28.0720868  75.1789632
  43.4667898  27.1918247  74.9964738  44.1494563  28.0168537  76.0666021
  53.0434771  39.7075771  79.6884618  52.8959733  38.7792478  79.8692188
  53.8688264  39.7295862  79.2041693  46.9097015  28.3593838  75.5465110
  47.2493088  28.8879759  74.8243718  47.3569136  28.6974244  76.3223676
  56.6468893  40.5304330  80.7749491  57.5715440  40.3247191  80.6373942
  56.4784196  40.2820731  81.6838832  50.2556928  23.8280201  83.4495501
  51.0782997  23.3540679  83.3274391  50.4994991  24.6070685  83.9494187
  48.8965162  26.8568460  73.7458403  49.6173525  27.2349712  73.2422120
  48.2730466  27.5757336  73.8493381  53.0396285  27.5613609  74.6816735
  53.2559900  28.4438246  74.3805563  52.5590352  27.1699822  73.9522377
  47.7795507  30.5199322  81.2587480  47.6340087  30.8339625  82.1511761
  47.3020710  31.1384222  80.7058378  49.6391890  27.5101870  81.3068369
  49.6253458  26.6142963  80.9700667  50.3564318  27.5172534  81.9406655
  51.4918020  27.9439210  83.3521497  51.2335798  28.8656281  83.3505827
  50.9603061  27.5469645  84.0421961  56.4364209  41.0489997  76.1311582
  56.6101087  40.4836420  75.3785434  56.9293100  41.8490892  75.9491072
  42.2541169  33.0604666  84.1975141  41.7094637  33.8364474  84.3295415
  43.1320519  33.4075471  84.0394262  49.0428785  26.3916250  76.5755939
  49.1644697  25.4632896  76.7746827  48.7530828  26.4054936  75.6634255
  51.9119976  24.0771161  79.7122659  51.9341673  24.1410494  78.7574639
  52.3288035  23.2375669  79.9063165  62.2903600  33.8126420  77.7501882
  62.7334746  33.0633745  77.3521005  61.4130110  33.8036556  77.3675614
  57.4239381  40.3656762  73.2308480  58.1190286  40.9863454  73.4495795
  57.7662532  39.5152113  73.5060858  59.3230805  37.8156467  74.7595811
  59.8482129  38.1543740  74.0345131  59.2353157  36.8803482  74.5758946
  51.0071465  43.8828450  79.1191064  50.5676456  43.3904829  79.8123921
  51.7579582  43.3401418  78.8783139  43.4863804  40.0739991  79.1215692
  44.3121824  39.7743763  78.7414336  43.1357856  39.3047614  79.5705481
  48.4545338  39.4266459  81.1913366  47.8325347  38.7637164  80.8915594
  49.1250204  39.4527591  80.5087014  41.6872409  37.9926318  80.0804626
  40.8504318  37.5648492  79.8988627  41.6596055  38.1858761  81.0175417
  48.0158844  37.9770383  74.6671826  48.1646965  38.6605847  74.0138499
  48.8225288  37.9575473  75.1821282  61.8336465  35.2831658  80.1424329
  62.6683356  35.7221462  80.3061890  61.9695594  34.8070312  79.3232575
  58.8827971  32.8411393  86.0901817  59.3582092  33.0339040  85.2820668
  57.9593536  32.8970579  85.8445201  45.7711477  34.0035560  75.6732895
  45.5257519  33.0997890  75.8713105  45.9407392  34.0052711  74.7312373
  53.4608187  24.8759237  85.0557651  53.9790131  25.6120264  84.7304140
  53.1063320  25.1823230  85.8904410  45.0407125  29.7363918  73.1719057
  44.3476370  29.8108273  72.5159093  44.7958877  28.9724262  73.6940574
  53.7120781  21.2959519  80.5758548  53.9922535  20.6282708  81.2018974
  54.4971388  21.4888615  80.0633211  51.5154250  40.4718513  72.1383574
  50.9428217  41.0908700  71.6854046  52.0887044  41.0217875  72.6723496
  57.5829640  29.7177153  84.3230123  58.5347063  29.8175251  84.3442347
  57.4133090  28.9255422  84.8328207  55.6044019  26.8032737  84.5089524
  55.0093951  27.0837749  83.8136012  55.3193716  27.2926637  85.2806265
  54.7351510  40.7555663  73.2692156  55.6682183  40.6901225  73.4725032
  54.6474723  41.5911930  72.8106689  57.3639526  40.0721534  70.2296104
  57.2853158  39.7381397  71.1231862  58.1849193  40.5643302  70.2287576
  60.0617718  32.9383273  83.4372422  60.0294038  31.9999274  83.6232106
  60.6718341  33.0167310  82.7038247  51.9001048  31.8079326  69.4799626
  52.8460153  31.6785534  69.5488044  51.5215293  31.0693988  69.9569055
  57.8722933  23.4735332  79.4426518  57.6747754  23.1650420  80.3269850
  58.4822639  24.1996971  79.5724448  50.0843966  29.7329302  69.4154512
  49.1775421  29.4362415  69.4917225  50.3619947  29.4359120  68.5488798
  41.0021906  31.0535666  79.8653558  40.6824690  30.2000974  79.5727932
  40.4555334  31.2684244  80.6211525  44.7801814  33.7698107  83.5823064
  44.9987823  34.7015215  83.6011098  45.1927587  33.4106081  84.3677868
  51.7006031  24.2766192  75.5698753  50.8906760  23.9313277  75.9453999
  52.3890448  23.9673736  76.1586364  53.6296580  23.3544239  77.1923049
  54.1827618  23.7739692  77.8513073  53.8666666  22.4279987  77.2346006
  48.8542750  26.5916238  69.5566491  49.7161914  26.9171136  69.8162308
  49.0393094  25.8047733  69.0439557  40.8710166  34.6738577  81.8346680
  40.1773637  34.2592530  81.3216634  41.6183157  34.7159114  81.2380098
  57.0075387  25.4644764  76.7001714  56.4274056  26.1229568  76.3179766
  56.7411319  24.6422109  76.2889131  55.4578953  24.8649822  78.9023034
  55.9578731  24.9766356  78.0937353  56.1014561  24.5610875  79.5423843
  42.7846908  34.6056831  79.7112694  42.7617597  34.7044518  78.7594578
  43.0947545  35.4521982  80.0329861  45.4434286  36.6632986  83.8259309
  46.3977540  36.6316928  83.7589240  45.2446810  36.2023610  84.6409535
  46.0333668  35.2334102  86.3930107  46.8526557  35.7278181  86.4164944
  46.3070476  34.3166070  86.3647674  55.7900265  27.6244854  75.7558062
  54.9026120  27.9094505  75.5378257  56.2054254  27.4638618  74.9085339
  59.1414801  27.6491375  79.4712401  59.9175191  28.1387828  79.7437018
  58.4162935  28.0749430  79.9284271  61.5787359  28.3618995  80.5286342
  62.1731850  28.1214731  79.8179650  61.6513943  27.6426125  81.1559878
  43.7984515  42.2052606  80.8429507  43.6638983  41.4453006  80.2767505
  43.3816577  42.9293505  80.3758296  54.9343478  37.3889529  69.8506082
  55.6379328  37.5939532  70.4663738  54.2106127  37.9566291  70.1155166
  55.7641288  33.1399390  75.9708352  55.7076490  33.5967942  75.1315985
  56.3169631  32.3790075  75.7931195  59.5746094  28.9289122  76.7958472
  59.3183029  28.5285758  77.6266679  58.9498962  29.6432916  76.6708611
  63.8858432  31.6685195  79.3029763  63.3257990  31.7378385  80.0761325
  63.2801936  31.4926180  78.5829259  46.9553641  43.1021923  81.0547949
  46.8386025  44.0467355  80.9526640  46.1346087  42.7995484  81.4433749
  56.8430176  37.8272058  71.9004542  57.6775780  37.3953257  71.7182017
  56.6814518  37.6554072  72.8281437  56.4976068  34.3304172  73.2660881
  56.4424872  34.1648443  72.3249325  55.8722123  35.0380205  73.4223071
  49.8072193  23.8312281  72.8446200  49.7950863  24.7754121  73.0014471
  50.6995615  23.6482426  72.5505661  47.9808155  43.7550184  84.2703878
  48.8835402  43.7873795  84.5870373  47.7545525  42.8250635  84.2850214
  49.7361757  42.5081171  80.9313956  48.7857388  42.5083033  80.8178329
  50.0394243  41.7613906  80.4149991  53.6224313  20.4255057  77.0992137
  52.8556708  19.8713544  77.2448819  54.0335018  20.4976926  77.9606288
  57.6446159  50.9064719  73.6319734  58.4177035  50.3593706  73.4932610
  57.9971557  51.7708968  73.8434195  59.9812436  47.0657385  71.2638184
  60.2337957  46.5438906  70.5021647  59.0436995  46.9023530  71.3664867
  59.7008725  48.9685491  73.4662559  59.5844983  48.2930394  74.1343643
  59.8110985  48.4817865  72.6494712  61.6845753  43.4585538  72.1670596
  61.8520155  44.3265774  72.5341067  61.4942922  43.6212819  71.2431886
  61.6634974  45.9143195  73.1517263  61.5434599  46.3600246  73.9902743
  60.9687562  46.2628513  72.5930801  67.3620040  46.3864668  73.9797597
  68.2737896  46.6192055  73.8045295  66.8529687  46.9701713  73.4172676
  60.4586470  47.2288047  75.4450829  61.1610514  47.6809091  75.9124755
  60.1267099  46.5871866  76.0730722  54.2011804  45.4871600  80.7467962
  53.4110858  45.7429128  80.2708073  54.6923052  46.3019938  80.8520003
  56.1526550  45.8516179  77.7051439  55.3557713  45.9634873  78.2234935
  55.9252142  46.1902831  76.8392330  55.1509632  51.5604428  76.0940859
  55.6634153  52.3547678  76.2446424  55.8032345  50.8630718  76.0274461
  65.0122981  47.5568163  72.5584263  64.4969605  48.3272767  72.7972650
  64.7400290  46.8833299  73.1817324  62.5970092  42.4017864  77.6169501
  61.7411689  42.0124714  77.4375140  63.0097044  42.4809824  76.7569287
  60.3712125  40.0202937  81.0227243  61.2365121  39.8245745  80.6633132
  60.4389634  39.7913288  81.9496599  64.8009284  45.4295255  74.3844044
  64.4959420  45.7441404  75.2354187  65.7539726  45.5076675  74.4271377
  57.9774444  42.2505145  78.3943609  58.5518196  42.0280326  77.6616802
  58.5645426  42.3193839  79.1472211  58.3044031  44.2809606  72.4139495
  57.4681343  44.6184292  72.7348769  58.1648801  44.1458585  71.4766632
  60.2797112  39.1246393  77.1218679  59.6261524  38.8095411  76.4975294
  60.2377586  38.5022134  77.8478502  61.3908316  49.4065689  69.0371971
  60.4835378  49.1754942  69.2363120  61.8879348  48.6103308  69.2245952
  62.5696550  49.5078283  73.5595961  61.6607769  49.2237316  73.6568431
  62.5991634  49.9277362  72.6999268  66.8460364  36.8253111  79.1529565
  67.1519241  35.9650474  78.8655480  67.5712969  37.4170731  78.9528559
  53.1384720  47.2283798  77.5411163  52.9409120  46.6353158  76.8162230
  52.5831384  46.9236008  78.2587102  62.2672638  51.0487027  70.8984040
  61.8292068  50.3322886  70.4389677  63.0083078  51.2763142  70.3369131
  59.0573804  45.7383964  77.4196135  58.2441669  46.0378134  77.8261327
  59.5532798  45.3439653  78.1370617  55.6330946  46.7547831  75.2252115
  54.7028534  46.6932287  75.4422077  55.7288418  46.2323784  74.4288757
  55.5516495  43.2802644  77.8130357  55.8123312  44.1947977  77.7039517
  56.3733667  42.8127087  77.9626970  66.3883865  49.9071409  70.4916097
  65.7713036  49.1818237  70.3949150  65.9200354  50.6680769  70.1483171
  58.1782411  44.1256833  69.6137401  57.3011877  44.0045634  69.2499648
  58.6540164  43.3342911  69.3616290  49.6984551  48.9133993  79.7078909
  50.3855591  48.5995723  79.1199924  49.5432680  49.8175357  79.4346160
  64.6742987  42.2877753  79.5034127  65.1711687  41.5347715  79.1835198
  63.9029969  42.3242069  78.9377337  61.2577956  44.4295136  79.2305812
  60.8875744  43.8766176  79.9186717  61.7537048  43.8253269  78.6780812
  49.2752527  46.9934586  81.9796376  49.3136627  46.4598177  82.7733494
  48.7692820  46.4669792  81.3607353  52.9061105  45.7198688  75.0550307
  53.2014546  44.8109367  75.0017361  52.0049141  45.6986428  74.7331309
  56.4355352  43.7954685  81.0377856  55.7141938  44.4090653  80.8985329
  57.2248608  44.3312450  80.9594502  54.6348947  43.4012786  75.1789632
  54.3061653  42.5210165  74.9964738  54.9888317  43.3460455  76.0666021
  57.7490770  43.6885756  75.5465110  58.0886842  44.2171677  74.8243718
  58.1962890  44.0266162  76.3223676  59.7358917  42.1860377  73.7458403
  60.4567279  42.5641630  73.2422120  59.1124221  42.9049254  73.8493381
  63.8790040  42.8905526  74.6816735  64.0953654  43.7730164  74.3805563
  63.3984107  42.4991740  73.9522377  59.8822540  41.7208168  76.5755939
  60.0038451  40.7924814  76.7746827  59.5924582  41.7346854  75.6634255
  62.7513730  39.4063078  79.7122659  62.7735427  39.4702411  78.7574639
  63.1681789  38.5667587  79.9063165  58.8552599  53.3062300  74.6671826
  59.0040719  53.9897765  74.0138499  59.6619042  53.2867391  75.1821282
  56.6105232  49.3327478  75.6732895  56.3651274  48.4289808  75.8713105
  56.7801146  49.3344629  74.7312373  55.8800879  45.0655836  73.1719057
  55.1870124  45.1400191  72.5159093  55.6352631  44.3016179  73.6940574
  64.5514536  36.6251437  80.5758548  64.8316290  35.9574626  81.2018974
  65.3365143  36.8180533  80.0633211  62.7394803  47.1371244  69.4799626
  63.6853908  47.0077452  69.5488044  62.3609048  46.3985906  69.9569055
  60.9237720  45.0621220  69.4154512  60.0169175  44.7654333  69.4917225
  61.2013701  44.7651038  68.5488798  51.8415660  46.3827583  79.8653558
  51.5218445  45.5292892  79.5727932  51.2949089  46.5976162  80.6211525
  62.5399786  39.6058110  75.5698753  61.7300514  39.2605195  75.9453999
  63.2284203  39.2965653  76.1586364  64.4690334  38.6836157  77.1923049
  65.0221373  39.1031610  77.8513073  64.7060420  37.7571905  77.2346006
  59.6936505  41.9208155  69.5566491  60.5555669  42.2463054  69.8162308
  59.8786849  41.1339651  69.0439557  67.8469141  40.7936682  76.7001714
  67.2667810  41.4521486  76.3179766  67.5805074  39.9714026  76.2889131
  66.2972708  40.1941739  78.9023034  66.7972486  40.3058274  78.0937353
  66.9408315  39.8902792  79.5423843  66.6294019  42.9536772  75.7558062
  65.7419874  43.2386423  75.5378257  67.0448008  42.7930535  74.9085339
  65.7737233  52.7181447  69.8506082  66.4773083  52.9231449  70.4663738
  65.0499881  53.2858209  70.1155166  67.3369822  49.6596089  73.2660881
  67.2818626  49.4940361  72.3249325  66.7115878  50.3672122  73.4223071
  60.6465948  39.1604198  72.8446200  60.6344618  40.1046038  73.0014471
  61.5389370  38.9774344  72.5505661  64.4618067  35.7546975  77.0992137
  63.6950463  35.2005462  77.2448819  64.8728772  35.8268844  77.9606288
  42.0403024   0.1653869  59.9577906  41.3891003   0.7507949  59.5711920
  42.8347386   0.6960064  60.0172943  35.9658651  -2.7456994  60.3565040
  36.7389527  -3.2928007  60.2177916  36.3184050  -1.8812745  60.5679502
  37.7454358   5.0325124  63.5252701  37.6678388   5.9832949  63.6041182
  37.1416002   4.6870997  64.1827627  40.0192727   0.3907277  62.2458241
  39.8838402   1.2358813  62.6743089  40.5602540   0.5926555  61.4824175
  42.6188888   4.4641483  58.6813964  41.9450586   4.7673180  59.2898922
  43.0054709   5.2670563  58.3319421  44.5661249   1.3039657  64.9882253
  44.8584223   1.8644714  64.2694619  45.0759869   1.5968218  65.7435412
  39.5294874   2.0820008  66.0775707  39.4871053   2.3080854  65.1484239
  40.4457573   1.8483382  66.2261508  40.8180103   4.6321155  60.8961043
  40.9931858   4.1609199  61.7106666  40.1312891   5.2586922  61.1242304
  35.3841188   7.7810518  67.6700903  35.6237786   8.4129042  68.3479922
  34.5410384   7.4298558  67.9566262  39.6858829   2.8261411  63.5845229
  38.9026351   3.3683091  63.6783453  40.3851575   3.3435390  63.9839470
  42.1688107   3.8275219  64.9786857  42.3510501   3.0096875  65.4414609
  42.9921093   4.0442911  64.5411747  42.5030272   2.7543404  62.2401906
  43.0318039   2.2435858  61.6272068  42.7658492   2.4385934  63.1047439
  35.8586020   3.8058521  64.9999682  35.1896395   4.2904648  64.5163722
  35.7198890   4.0527741  65.9143060  43.1359676   3.7884240  68.5846022
  43.0110815   2.9873979  68.0756968  43.7938767   4.2830433  68.0959992
  42.2041018   1.3845976  66.4129924  42.0565980   0.4562683  66.5937494
  43.0294511   1.4066067  65.9287000  45.8075140   2.2074535  67.4994797
  46.7321687   2.0017396  67.3619248  45.6390443   1.9590936  68.4084139
  45.5970456   2.7260202  62.8556889  45.7707333   2.1606625  62.1030741
  46.0899347   3.5261097  62.6736379  46.5845628   2.0426966  59.9553787
  47.2796533   2.6633659  60.1741102  46.9268778   1.1922318  60.2306165
  40.1677712   5.5598655  65.8436371  39.7282702   5.0675034  66.5369228
  40.9185829   5.0171623  65.6028446  37.1765091  -0.3459412  61.3917133
  37.3253212   0.3376052  60.7383806  37.9831535  -0.3654322  61.9066589
  40.6760497   2.1488718  58.8628880  40.1034464   2.7678905  58.4099352
  41.2493290   2.6988080  59.3968802  43.8957756   2.4325868  59.9937463
  44.8288430   2.3671430  60.1970338  43.8080969   3.2682135  59.5351995
  46.5245773   1.7491739  56.9541410  46.4459405   1.4151602  57.8477168
  47.3455440   2.2413507  56.9532883  38.8968004   4.1851376  67.6559263
  37.9463635   4.1853238  67.5423635  39.2000490   3.4384111  67.1395298
  54.6320697  10.0211914  68.7205025  55.2699107   9.9018662  68.0168366
  54.5141540  10.9692758  68.7792978  51.4410404   9.9739342  68.6566550
  51.1028915   9.8580407  67.7687085  52.3100172   9.5730508  68.6367556
  47.2997219  11.8274819  64.6463441  46.7362085  11.7364756  63.8779729
  47.1849614  11.0074723  65.1265934  51.9230187  11.1274194  74.6152756
  51.9118827  10.7326992  73.7433259  52.0850826  10.3940267  75.2086527
  44.8461651  13.3226010  67.4847662  45.6382943  12.9816835  67.0693961
  45.0858302  13.4320985  68.4049815  52.8796778  15.4945787  59.9577906
  52.2284758  16.0799867  59.5711920  53.6741141  16.0251981  60.0172943
  46.8052405  12.5834924  60.3565040  47.5783281  12.0363911  60.2177916
  47.1577804  13.4479173  60.5679502  48.6437448  13.9111306  73.5631940
  48.3527314  14.8156937  73.4478606  49.2794432  13.9527834  74.2776009
  49.5693655  11.2888154  70.1533299  50.1657227  11.0644177  69.4390262
  49.6268626  10.5472900  70.7558747  49.1418683   8.7427590  57.9883490
  49.3944204   8.2209111  57.2266953  48.2043242   8.5793735  58.0910174
  54.1861966   7.7463368  65.7958233  54.9725055   7.3282791  65.4448650
  54.4500670   8.6509460  65.9639882  54.3572043  13.1836218  60.4946890
  53.7217876  13.2570845  61.2067795  54.0269450  13.7729817  59.8165970
  59.5870393   7.6838601  66.6991212  60.3195565   7.1137818  66.9329041
  58.8309749   7.2960202  67.1397718  48.8614972  10.6455696  60.1907865
  48.7451230   9.9700599  60.8588950  48.9717232  10.1588070  59.3740018
  51.2046513  10.1065843  63.8954554  50.8404720   9.5796464  64.6067476
  52.0613629   9.7164312  63.7221040  50.8452000   5.1355743  58.8915903
  51.0126402   6.0035979  59.2586374  50.6549169   5.2983024  57.9677192
  53.6027333  13.5972721  70.5581733  53.3028056  14.4997760  70.4497541
  53.2578392  13.3304905  71.4102886  47.0539814  10.0486518  66.5918438
  46.1290311   9.9162732  66.7996130  47.3024228  10.8280738  67.0888380
  57.0024477   6.1155262  68.2379171  56.0941354   6.0470670  67.9437932
  56.9512073   6.5927207  69.0660996  50.8241221   7.5913400  59.8762570
  50.7040846   8.0370451  60.7148050  50.1293809   7.9398718  59.3176108
  44.4148625   9.6919792  67.4262227  44.5441007   9.9454271  68.3401639
  43.7346077  10.2847500  67.1066882  48.5848113  20.3617042  63.5252701
  48.5072142  21.3124867  63.6041182  47.9809756  20.0162914  64.1827627
  56.5226287   8.0634873  60.7042904  57.4344143   8.2962260  60.5290601
  56.0135934   8.6471917  60.1417982  49.3311715  10.3430361  75.7432035
  50.0726399  10.8815405  75.4666859  48.6248700  10.9696649  75.9003587
  54.8067054  12.4859501  74.3404196  55.2150410  12.0441912  73.5958829
  54.0844316  11.9112129  74.5938389  51.1598124   7.4232108  71.7137753
  52.0059320   7.8471521  71.8572402  51.0996762   6.7665732  72.4076316
  55.1295869  13.0460692  68.0956485  54.5004732  13.2106406  67.3932553
  54.7421531  13.4602301  68.8667449  59.0085101  13.9815130  65.4500849
  58.3236139  14.3614031  64.8997882  59.0928950  14.5910456  66.1832797
  54.3097570   5.0836476  73.3718927  54.0658502   5.8378537  72.8353203
  54.5857500   5.4621824  74.2066174  56.2636033  11.6275089  72.0496193
  56.4752928  12.2706848  71.3730574  56.2165781  10.7937405  71.5818123
  53.8662262   4.2392909  68.9532765  53.0046741   4.5374163  69.2449502
  53.8924696   4.4563308  68.0213797  50.6823831  12.7835100  65.3606570
  51.1462177  13.0622803  64.5711193  50.4180629  11.8818544  65.1779661
  47.5747912  12.3306581  68.2986334  48.1449269  12.7593850  67.6603818
  48.1656024  12.0489166  68.9970519  49.6192717   8.9058252  62.1696136
  50.3216760   9.3579296  62.6370062  49.2873346   8.2642071  62.7976029
  43.3618051   7.1641805  67.4713269  42.5717105   7.4199333  66.9953380
  43.8529298   7.9790143  67.5765310  57.3781861  14.5047044  70.2218550
  58.1999304  14.1027231  69.9401232  57.3744263  14.4015278  71.1734666
  45.3132796   7.5286384  64.4296746  44.5163960   7.6405078  64.9480241
  45.0858389   7.8673036  63.5637636  51.1438464  14.0531087  72.3779260
  51.2082897  14.5151495  73.2137432  50.4349388  13.4228452  72.5061570
  41.6455754   7.4172295  69.9028260  41.8963792   8.3019305  70.1685836
  42.1815302   7.2376897  69.1303352  65.4687854  10.8485792  66.5703521
  64.7151562  10.2793191  66.4147526  65.6035395  10.8148457  67.5174156
  50.8586482  15.7199195  62.2458241  50.7232156  16.5650731  62.6743089
  51.3996294  15.9218472  61.4824175  44.3115879  13.2374633  62.8186166
  44.8240400  14.0317883  62.9691731  44.9638592  12.5400923  62.7519767
  46.1210764  16.3540389  64.9008919  46.2977392  17.2758354  64.7129903
  46.9167597  16.0398808  65.3303299  52.4854958  16.3422761  76.3758583
  52.0418812  15.5559140  76.0579487  53.1472172  16.5301912  75.7102474
  47.2442079  17.8718563  70.9019261  47.7949504  17.7435626  70.1296255
  46.4053555  18.1713452  70.5514154  54.5836196  16.6225561  74.4039984
  54.5654671  17.4434442  73.9120253  55.5056116  16.4979636  74.6290125
  51.0409250  14.1369691  75.2463492  51.5737587  13.3757979  75.0162800
  50.5123331  13.8443343  75.9887647  42.2764796  11.5663287  63.5945736
  43.1140018  11.9760295  63.3779444  42.4543064  10.6262729  63.5645930
  54.1729228   9.2338368  59.2829569  53.6575851  10.0042972  59.5217957
  53.9006536   8.5603504  59.9062631  51.7576339   4.0788069  64.3414808
  50.9017935   3.6894919  64.1620446  52.1703291   4.1580029  63.4814593
  49.5318371   1.6973142  67.7472549  50.3971368   1.5015950  67.3878439
  49.5995880   1.4683493  68.6741906  59.1463502  11.9870722  61.2182743
  58.3692945  11.6481882  60.7737905  59.8254983  11.9923346  60.5437708
  53.9615531   7.1065460  61.1089350  53.6565667   7.4211609  61.9599494
  54.9145973   7.1846880  61.1516683  52.4061963  13.2655683  62.7582304
  51.8783325  12.5308443  62.4455542  51.9049466  14.0430360  62.5122273
  57.3854809  11.4604704  67.8749351  56.7278483  12.1503965  67.9629479
  58.1895208  11.8501136  68.2183337  47.1380691   3.9275349  65.1188916
  47.7124442   3.7050531  64.3862109  47.7251673   3.9964044  65.8717517
  56.1960268   9.8149076  65.9253293  56.7092150  10.4479068  66.4275002
  56.8461492   9.2150272  65.5596653  47.4650278   5.9579810  59.1384801
  46.6287590   6.2954497  59.4594076  47.3255047   5.8228790  58.2011938
  50.5514563  11.0835893  55.7617278  49.6441625  10.8525147  55.9608426
  51.0485595  10.2873513  55.9491259  53.4582642  19.7933401  58.6813964
  52.7844341  20.0965097  59.2898922  53.8448464  20.5962481  58.3319421
  52.6741099   7.2898532  68.1711633  51.7563660   7.5113479  68.0133321
  53.0901242   7.3644842  67.3123340  53.4576146   8.6889948  63.3014313
  54.2047965   9.2011345  62.9921435  53.7267736   8.3674000  64.1618707
  51.7302797  11.1848488  60.2841268  50.8214016  10.9007521  60.3813737
  51.7597880  11.6047567  59.4244574  56.9622064  14.7955078  64.0532435
  56.5084391  13.9545988  64.1097626  56.3316031  15.4316476  64.3907215
  55.9054984   5.7247064  65.2833103  55.1677740   5.2124450  65.6143345
  56.1581757   5.2847445  64.4716379  55.4055003  16.6331574  64.9882253
  55.6977978  17.1936632  64.2694619  55.9153624  16.9260135  65.7435412
  42.2990967   8.9054002  64.2656470  42.1015367   8.3123363  63.5407536
  41.7437631   8.6006213  64.9832409  50.2787691   8.7977109  66.3851063
  50.3336300   7.8450945  66.3093540  49.4678893   8.9536548  66.8692361
  51.4278884  12.7257232  57.6229346  50.9898314  12.0093091  57.1634984
  52.1689325  12.9533347  57.0614438  48.2180051   7.4154169  64.1441442
  47.4047916   7.7148339  64.5506634  48.7139045   7.0209857  64.8615924
  50.3688628  17.4111926  66.0775707  50.3264807  17.6372772  65.1484239
  51.2851327  17.1775300  66.2261508  53.8154262   7.8795993  72.9756336
  54.1703650   8.1067466  73.8350801  54.4626393   8.2114370  72.3533591
  59.5451999  11.0014429  63.6805665  59.4069898  11.1916025  62.7526854
  59.1888218  11.7633812  64.1373716  47.7094125   4.9872524  69.7602677
  48.3493505   4.8461283  69.0625640  46.8771656   4.7007038  69.3841279
  59.5721379  13.0690956  68.6916936  60.0057885  12.9766245  69.5399990
  60.2852959  13.0448456  68.0536952  48.4854429  14.2874955  65.8737669
  49.2795028  13.7925275  65.6720244  47.7746122  13.7592818  65.5105375
  53.3049274  16.6693050  70.2250037  53.3586296  17.2383986  70.9927753
  52.4364055  16.8394935  69.8604074  44.7937193   8.4318036  61.9497422
  43.8634781   8.3702492  62.1667384  44.8894665   7.9093989  61.1534063
  44.7122742   4.9572849  64.5375664  44.9729559   5.8718182  64.4284824
  45.5339914   4.4897292  64.6872276  46.1847667   6.3710606  71.7074488
  46.8570720   6.1627968  71.0587137  45.3577454   6.1732692  71.2679720
  60.4336928  13.1114657  71.2249822  60.6272818  14.0160467  71.4709097
  60.3337546  12.6522076  72.0588407  55.4952037  13.2621399  76.7990702
  55.3437543  13.0331951  75.8820786  55.4856716  14.2192001  76.8122047
  52.2637373  10.8353312  71.7836969  53.1929433  10.9864472  71.6105936
  51.8428403  10.9237333  70.9285615  51.0625705  14.8603977  69.5535506
  50.9236791  14.4922761  70.4261444  50.2740301  15.3751616  69.3819464
  51.6573857  19.9613073  60.8961043  51.8325613  19.4901116  61.7106666
  50.9706645  20.5878839  61.1242304  52.6130920  14.2385579  66.9424344
  52.2780753  14.1986349  67.8381994  52.1134866  13.5730295  66.4694754
  46.5875164   9.6453209  72.4676925  46.4494962   8.9133448  73.0688464
  47.4980088   9.5562109  72.1861113  55.5490112  11.5841614  57.2161404
  54.9319283  10.8588442  57.1194456  55.0806600  12.3450974  56.8728478
  49.2157465   9.3573169  71.9560605  49.9257083   8.7166361  71.9147223
  49.1726773   9.6086063  72.8786786  57.2044244  16.2940522  74.8767184
  57.1456790  15.6099742  74.2097767  57.6063762  17.0359512  74.4247810
  46.2234942  23.1102436  67.6700903  46.4631541  23.7420960  68.3479922
  45.3804139  22.7590476  67.9566262  47.3388658   5.8027038  56.3382708
  46.4618124   5.6815839  55.9744955  47.8146411   5.0113116  56.0861597
  57.2061651  14.2580106  73.1081164  56.3188430  13.9206028  73.2307563
  57.7760202  13.5263137  73.3449929  38.8590798  10.5904198  66.4324215
  39.5461838  10.2765928  65.8445231  38.7038927  11.4945562  66.1591467
  43.6625520   5.4794394  70.8609239  43.5783709   4.8720064  70.1259649
  42.8408227   5.9703413  70.8618735  50.7362804  18.9181558  70.0742407
  50.6632976  19.7236530  70.5861712  50.2940197  19.1173524  69.2490428
  50.5252584  18.1553328  63.5845229  49.7420106  18.6975008  63.6783453
  51.2245329  18.6727308  63.9839470  53.8349234   3.9647958  66.2279434
  54.3317934   3.2117920  65.9080504  53.0636216   4.0012274  65.6622643
  61.6878991   9.6688323  67.8697725  61.6768868  10.5513039  67.4991659
  60.8196371   9.3159874  67.6752263  53.1961488  18.8168392  72.2300566
  53.9089460  19.4515857  72.1576467  52.7051516  18.9132258  71.4140568
  54.9179015  12.7219645  63.8017857  53.9835293  12.8421107  63.6322562
  55.0955683  11.8192112  63.5377867  50.4184203   6.1065341  65.9551119
  50.0481990   5.5536381  66.6432024  50.9143295   5.5023474  65.4026119
  58.3051566   8.5636964  64.3367891  58.7712018   9.3964956  64.2628194
  58.7559067   8.0981946  65.0413150  48.2473401  16.5662836  73.0506136
  48.9482861  17.1999319  73.2035531  47.7768516  16.9077567  72.2901776
  56.3727797  14.9080786  61.3354044  56.6487641  14.7937380  62.2447918
  55.5032296  14.5098270  61.2966217  56.0474687   9.1207443  70.8758687
  55.3946138   9.3683351  70.2211140  56.4255067   8.3071581  70.5421164
  53.0081861  19.1567136  64.9786857  53.1904256  18.3388792  65.4414609
  53.8314847  19.3734829  64.5411747  53.3424027  18.0835322  62.2401906
  53.8711793  17.5727776  61.6272068  53.6052246  17.7677852  63.1047439
  43.8441119  16.0999191  69.9837239  44.4294556  15.3542879  70.1165143
  43.6465958  16.4103148  70.8673903  46.6979775  19.1350438  64.9999682
  46.0290150  19.6196566  64.5163722  46.5592644  19.3819659  65.9143060
  38.4358774   8.6704791  68.7041682  38.4742874   8.1368382  69.4978800
  37.9299067   8.1439997  68.0852660  50.8385043  21.1694182  71.5982340
  51.3903351  21.3325803  72.3631425  51.1791237  21.7598620  70.9262365
  55.6895918  15.9955439  77.4530994  56.2335822  16.6085397  76.9585949
  55.1082762  16.5535018  77.9698007  42.0667352   7.3968893  61.7795614
  42.3620793   6.4879572  61.7262667  41.1655388   7.3756633  61.4576616
  53.9753431  19.1176157  68.5846022  53.8504570  18.3165897  68.0756968
  54.6332522  19.6122351  68.0959992  45.5961599   5.4724890  67.7623162
  44.8748184   6.0860857  67.6230636  46.3854855   6.0082655  67.6839808
  56.0388339  16.9185177  70.2125572  55.0918674  16.7990529  70.1403899
  56.3871112  16.0307675  70.2951834  43.7955193   5.0782991  61.9034939
  43.4667899   4.1980370  61.7210045  44.1494564   5.0230660  62.7911328
  53.0434772  16.7137894  66.4129924  52.8959735  15.7854601  66.5937494
  53.8688266  16.7357984  65.9287000  46.9097016   5.3655961  62.2710417
  47.2493089   5.8941882  61.5489025  47.3569137   5.7036367  63.0468983
  56.6468894  17.5366452  67.4994797  57.5715442  17.3309314  67.3619248
  56.4784197  17.2882853  68.4084139  48.8965164   3.8630582  60.4703709
  49.6173526   4.2411835  59.9667426  48.2730468   4.5819459  60.5738687
  53.0396287   4.5675731  61.4062042  53.2559901   5.4500369  61.1050870
  52.5590354   4.1761945  60.6767684  47.7795508   7.5261444  67.9832786
  47.6340089   7.8401747  68.8757068  47.3020712   8.1446345  67.4303685
  49.6391891   4.5163992  68.0313676  49.6253460   3.6205086  67.6945974
  50.3564319   4.5234656  68.6651962  51.4918021   4.9501333  70.0766803
  51.2335799   5.8718403  70.0751134  50.9603062   4.5531767  70.7667267
  56.4364210  18.0552120  62.8556889  56.6101088  17.4898542  62.1030741
  56.9293101  18.8553015  62.6736379  42.2541170  10.0666789  70.9220447
  41.7094638  10.8426597  71.0540722  43.1320520  10.4137593  70.7639569
  49.0428787   3.3978373  63.3001246  49.1644698   2.4695019  63.4992133
  48.7530829   3.4117059  62.3879561  62.2903601  10.8188543  64.4747188
  62.7334747  10.0695868  64.0766312  61.4130112  10.8098679  64.0920920
  57.4239383  17.3718884  59.9553787  58.1190287  17.9925577  60.1741102
  57.7662533  16.5214235  60.2306165  59.3230806  14.8218590  61.4841118
  59.8482130  15.1605862  60.7590438  59.2353158  13.8865605  61.3004252
  50.9850855  18.7352663  73.6130994  51.2937981  18.4901810  74.4853694
  51.7826337  18.9399302  73.1249865  51.0071467  20.8890573  65.8436371
  50.5676457  20.3966952  66.5369228  51.7579584  20.3463541  65.6028446
  43.4863806  17.0802114  65.8460999  44.3121825  16.7805886  65.4659642
  43.1357858  16.3109736  66.2950788  48.4545339  16.4328582  67.9158673
  47.8325348  15.7699287  67.6160900  49.1250206  16.4589714  67.2332320
  41.6872411  14.9988440  66.8049933  40.8504319  14.5710615  66.6233934
  41.6596056  15.1920884  67.7420724  59.0124712  15.4551493  76.7892316
  58.2220256  15.4375632  76.2496815  58.7758066  15.9939787  77.5441352
  59.1322587  12.3043960  74.1025044  59.1820592  12.1393967  75.0440567
  59.0236510  11.4371219  73.7122925  48.0158846  14.9832505  61.3917133
  48.1646966  15.6667970  60.7383806  48.8225289  14.9637595  61.9066589
  60.6340784  14.7240901  74.3467066  60.3425592  15.0870882  75.1830527
  60.0212915  14.0107909  74.1680398  61.8336466  12.2893781  66.8669636
  62.6683358  12.7283585  67.0307196  61.9695595  11.8132434  66.0477882
  58.8827972   9.8473516  72.8147124  59.3582094  10.0401162  72.0065975
  57.9593537   9.9032702  72.5690507  45.7711479  11.0097683  62.3978202
  45.5257521  10.1060013  62.5958412  45.9407393  11.0114833  61.4557680
  45.0407126   6.7426041  59.8964363  44.3476371   6.8170396  59.2404399
  44.7958878   5.9786384  60.4185880  51.5154251  17.4780636  58.8628880
  50.9428218  18.0970823  58.4099352  52.0887045  18.0279998  59.3968802
  57.5829641   6.7239276  71.0475429  58.5347064   6.8237374  71.0687653
  57.4133091   5.9317544  71.5573514  55.6044021   3.8094859  71.2334830
  55.0093953   4.0899872  70.5381319  55.3193717   4.2988760  72.0051571
  54.7351511  17.7617786  59.9937463  55.6682184  17.6963348  60.1970338
  54.6474724  18.5974053  59.5351995  57.3639528  17.0783656  56.9541410
  57.2853159  16.7443520  57.8477168  58.1849194  17.5705424  56.9532883
  60.0617719   9.9445396  70.1617729  60.0294039   9.0061396  70.3477413
  60.6718342  10.0229432  69.4283554  51.9001050   8.8141449  56.2044933
  52.8460154   8.6847657  56.2733351  51.5215295   8.0756110  56.6814361
  51.7839742  12.8659195  77.6645590  52.7042752  13.0437794  77.8585636
  51.7489325  11.9215240  77.5125289  50.0843967   6.7391425  56.1399818
  49.1775422   6.4424538  56.2162532  50.3619948   6.4421243  55.2734104
  41.0021907   8.0597788  66.5898865  40.6824692   7.2063097  66.2973239
  40.4555335   8.2746367  67.3456832  44.7801815  10.7760229  70.3068371
  44.9987825  11.7077337  70.3256405  45.1927589  10.4168204  71.0923175
  40.8710167  11.6800700  68.5591986  40.1773639  11.2654653  68.0461941
  41.6183158  11.7221236  67.9625405  42.7846910  11.6118954  66.4358001
  42.7617598  11.7106641  65.4839884  43.0947546  12.4584104  66.7575167
  45.4434288  13.6695109  70.5504615  46.3977541  13.6379051  70.4834547
  45.2446811  13.2085732  71.3654841  46.0333670  12.2396225  73.1175413
  46.8526559  12.7340303  73.1410250  46.3070477  11.3228193  73.0892981
  55.7900266   4.6306977  62.4803369  54.9026121   4.9156628  62.2623563
  56.2054255   4.4700740  61.6330646  59.1414802   4.6553498  66.1957708
  59.9175192   5.1449950  66.4682325  58.4162936   5.0811552  66.6529577
  43.7984516  19.2114728  67.5674813  43.6638984  18.4515129  67.0012811
  43.3816579  19.9355628  67.1003602  54.9343479  14.3951652  56.5751389
  55.6379330  14.6001654  57.1909044  54.2106128  14.9628414  56.8400472
  55.7641290  10.1461513  62.6953659  55.7076491  10.6030064  61.8561291
  56.3169632   9.3852198  62.5176502  59.5746096   5.9351245  63.5203778
  59.3183030   5.5347880  64.3511986  58.9498964   6.6495039  63.3953917
  63.8858433   8.6747318  66.0275070  63.3257991   8.7440507  66.8006632
  63.2801937   8.4988303  65.3074566  46.9553642  20.1084045  67.7793256
  46.8386026  21.0529478  67.6771946  46.1346089  19.8057607  68.1679055
  56.8430177  14.8334181  58.6249849  57.6775781  14.4015379  58.4427323
  56.6814520  14.6616195  59.5526743  56.4976069  11.3366294  59.9906188
  56.4424873  11.1710566  59.0494632  55.8722124  12.0442327  60.1468378
  53.8121976  13.6415206  79.3159751  54.6813136  13.8155858  78.9546386
  53.3328728  14.4609623  79.1935480  47.9808156  20.7612307  70.9949184
  48.8835403  20.7935917  71.3115679  47.7545526  19.8312758  71.0095520
  49.7361758  19.5143294  67.6559263  48.7857389  19.5145155  67.5423635
  50.0394245  18.7676028  67.1395298  65.4714452  25.3503832  68.7205025
  66.1092862  25.2310579  68.0168366  65.3535295  26.2984676  68.7792978
  62.2804158  25.3031260  68.6566550  61.9422670  25.1872325  67.7687085
  63.1493926  24.9022425  68.6367556  58.1390974  27.1566737  64.6463441
  57.5755839  27.0656673  63.8779729  58.0243369  26.3366641  65.1265934
  62.7623941  26.4566112  74.6152756  62.7512582  26.0618910  73.7433259
  62.9244581  25.7232184  75.2086527  55.6855406  28.6517928  67.4847662
  56.4776698  28.3108753  67.0693961  55.9252056  28.7612903  68.4049815
  63.7190533  30.8237704  59.9577906  63.0678512  31.4091785  59.5711920
  64.5134895  31.3543899  60.0172943  57.6446160  27.9126841  60.3565040
  58.4177036  27.3655828  60.2177916  57.9971559  28.7771091  60.5679502
  59.4831202  29.2403224  73.5631940  59.1921068  30.1448854  73.4478606
  60.1188187  29.2819751  74.2776009  60.4087409  26.6180072  70.1533299
  61.0050981  26.3936095  69.4390262  60.4662381  25.8764818  70.7558747
  59.9812438  24.0719507  57.9883490  60.2337958  23.5501029  57.2266953
  59.0436997  23.9085653  58.0910174  65.0255720  23.0755286  65.7958233
  65.8118810  22.6574709  65.4448650  65.2894425  23.9801378  65.9639882
  65.1965798  28.5128136  60.4946890  64.5611631  28.5862763  61.2067795
  64.8663204  29.1021735  59.8165970  70.4264148  23.0130519  66.6991212
  71.1589319  22.4429736  66.9329041  69.6703503  22.6252119  67.1397718
  59.7008726  25.9747613  60.1907865  59.5844984  25.2992517  60.8588950
  59.8110986  25.4879987  59.3740018  62.0440267  25.4357761  63.8954554
  61.6798474  24.9088382  64.6067476  62.9007383  25.0456230  63.7221040
  61.6845754  20.4647660  58.8915903  61.8520157  21.3327897  59.2586374
  61.4942923  20.6274942  57.9677192  64.4421087  28.9264639  70.5581733
  64.1421811  29.8289678  70.4497541  64.0972147  28.6596822  71.4102886
  57.8933569  25.3778436  66.5918438  56.9684065  25.2454650  66.7996130
  58.1417982  26.1572655  67.0888380  67.8418231  21.4447179  68.2379171
  66.9335109  21.3762588  67.9437932  67.7905827  21.9219124  69.0660996
  61.6634975  22.9205318  59.8762570  61.5434600  23.3662369  60.7148050
  60.9687563  23.2690635  59.3176108  55.2542380  25.0211710  67.4262227
  55.3834761  25.2746188  68.3401639  54.5739831  25.6139418  67.1066882
  59.4241867  35.6908959  63.5252701  59.3465897  36.6416785  63.6041182
  58.8203511  35.3454832  64.1827627  61.9159097  22.8636825  76.1814068
  61.1392431  23.4230745  76.1716933  62.5549660  23.3493608  76.7028938
  69.7079878  19.6463618  70.0157045  69.0654258  19.9396151  69.3696839
  69.2034806  19.5316538  70.8210241  67.3620041  23.3926791  60.7042904
  68.2737897  23.6254178  60.5290601  66.8529688  23.9763835  60.1417982
  60.1705469  25.6722278  75.7432035  60.9120154  26.2107322  75.4666859
  59.4642455  26.2988567  75.9003587  65.6460809  27.8151419  74.3404196
  66.0544165  27.3733829  73.5958829  64.9238070  27.2404046  74.5938389
  61.9991879  22.7524026  71.7137753  62.8453074  23.1763439  71.8572402
  61.9390517  22.0957650  72.4076316  65.9689624  28.3752609  68.0956485
  65.3398486  28.5398324  67.3932553  65.5815286  28.7894219  68.8667449
  69.8478855  29.3107047  65.4500849  69.1629894  29.6905949  64.8997882
  69.9322705  29.9202374  66.1832797  65.1491324  20.4128394  73.3718927
  64.9052256  21.1670454  72.8353203  65.4251255  20.7913741  74.2066174
  67.1029787  26.9567006  72.0496193  67.3146682  27.5998766  71.3730574
  67.0559535  26.1229323  71.5818123  64.7056016  19.5684827  68.9532765
  63.8440495  19.8666080  69.2449502  64.7318451  19.7855226  68.0213797
  61.5217585  28.1127017  65.3606570  61.9855931  28.3914720  64.5711193
  61.2574384  27.2110462  65.1779661  58.4141667  27.6598499  68.2986334
  58.9843024  28.0885767  67.6603818  59.0049778  27.3781084  68.9970519
  60.4586472  24.2350170  62.1696136  61.1610515  24.6871213  62.6370062
  60.1267100  23.5933989  62.7976029  58.9066833  22.8261926  76.5447345
  58.2765494  23.5078207  76.7782742  58.8002921  22.7145008  75.6000483
  54.2011805  22.4933722  67.4713269  53.4110859  22.7491251  66.9953380
  54.6923053  23.3082060  67.5765310  68.2175615  29.8338962  70.2218550
  69.0393059  29.4319149  69.9401232  68.2138018  29.7307196  71.1734666
  56.1526551  22.8578302  64.4296746  55.3557714  22.9696996  64.9480241
  55.9252143  23.1964954  63.5637636  61.9832218  29.3823005  72.3779260
  62.0476651  29.8443412  73.2137432  61.2743142  28.7520370  72.5061570
  52.4849508  22.7464213  69.9028260  52.7357547  23.6311223  70.1685836
  53.0209057  22.5668814  69.1303352  76.3081608  26.1777710  66.5703521
  75.5545316  25.6085108  66.4147526  76.4429149  26.1440375  67.5174156
  61.6980236  31.0491112  62.2458241  61.5625911  31.8942648  62.6743089
  62.2390049  31.2510390  61.4824175  55.1509634  28.5666550  62.8186166
  55.6634154  29.3609801  62.9691731  55.8032346  27.8692841  62.7519767
  56.9604518  31.6832307  64.9008919  57.1371147  32.6050271  64.7129903
  57.7561352  31.3690726  65.3303299  61.1015537  18.5440571  76.4992853
  61.8425250  19.1447725  76.4197315  61.3333460  17.8018209  75.9410895
  56.2456875  23.7296939  74.7771082  56.1310390  22.8282196  75.0778181
  55.3901393  23.9760635  74.4255899  63.3248713  31.6714679  76.3758583
  62.8812567  30.8851058  76.0579487  63.9865926  31.8593829  75.7102474
  58.0835834  33.2010481  70.9019261  58.6343259  33.0727544  70.1296255
  57.2447310  33.5005370  70.5514154  65.4229951  31.9517479  74.4039984
  65.4048426  32.7726360  73.9120253  66.3449871  31.8271554  74.6290125
  61.8803005  29.4661608  75.2463492  62.4131342  28.7049897  75.0162800
  61.3517086  29.1735260  75.9887647  65.0472700  14.5721674  70.7757134
  64.7036969  15.4623316  70.6996245  65.4151662  14.3823332  69.9126719
  53.1158550  26.8955205  63.5945736  53.9533772  27.3052213  63.3779444
  53.2936818  25.9554647  63.5645930  65.0122982  24.5630285  59.2829569
  64.4969606  25.3334890  59.5217957  64.7400291  23.8895422  59.9062631
  62.5970093  19.4079986  64.3414808  61.7411690  19.0186837  64.1620446
  63.0097045  19.4871947  63.4814593  64.1269240  16.9426329  68.7406367
  63.6234036  16.9056465  67.9274173  64.4199847  17.8519072  68.8003024
  60.3712126  17.0265059  67.7472549  61.2365123  16.8307868  67.3878439
  60.4389635  16.7975411  68.6741906  69.9857257  27.3162640  61.2182743
  69.2086699  26.9773800  60.7737905  70.6648738  27.3215263  60.5437708
  64.8009286  22.4357378  61.1089350  64.4959421  22.7503527  61.9599494
  65.7539728  22.5138797  61.1516683  63.2455717  28.5947601  62.7582304
  62.7177079  27.8600360  62.4455542  62.7443220  29.3722277  62.5122273
  68.2248563  26.7896621  67.8749351  67.5672238  27.4795883  67.9629479
  69.0288963  27.1793053  68.2183337  57.9774445  19.2567267  65.1188916
  58.5518197  19.0342449  64.3862109  58.5645427  19.3255962  65.8717517
  67.0354022  25.1440994  65.9253293  67.5485904  25.7770986  66.4275002
  67.6855246  24.5442190  65.5596653  58.3044032  21.2871728  59.1384801
  57.4681344  21.6246415  59.4594076  58.1648802  21.1520708  58.2011938
  60.2797113  16.1308516  63.8463985  59.6261525  15.8157533  63.2220600
  60.2377587  15.5084257  64.5723808  61.3908318  26.4127811  55.7617278
  60.4835379  26.1817065  55.9608426  61.8879350  25.6165430  55.9491259
  64.2976397  35.1225318  58.6813964  63.6238095  35.4257015  59.2898922
  64.6842218  35.9254399  58.3319421  63.5134853  22.6190450  68.1711633
  62.5957415  22.8405397  68.0133321  63.9294997  22.6936760  67.3123340
  64.2969901  24.0181865  63.3014313  65.0441720  24.5303262  62.9921435
  64.5661490  23.6965918  64.1618707  62.5696551  26.5140406  60.2841268
  61.6607770  26.2299439  60.3813737  62.5991635  26.9339485  59.4244574
  67.8015818  30.1246995  64.0532435  67.3478146  29.2837905  64.1097626
  67.1709785  30.7608394  64.3907215  66.7448738  21.0538982  65.2833103
  66.0071495  20.5416368  65.6143345  66.9975512  20.6139363  64.4716379
  66.2448758  31.9623492  64.9882253  66.5371732  32.5228549  64.2694619
  66.7547378  32.2552053  65.7435412  66.8460365  13.8315234  65.8774872
  67.1519242  12.9712597  65.5900787  67.5712970  14.4232854  65.6773866
  53.1384721  24.2345920  64.2656470  52.9409121  23.6415281  63.5407536
  52.5831385  23.9298130  64.9832409  61.1181445  24.1269027  66.3851063
  61.1730055  23.1742863  66.3093540  60.3072647  24.2828466  66.8692361
  62.2672639  28.0549150  57.6229346  61.8292069  27.3385009  57.1634984
  63.0083080  28.2825264  57.0614438  59.0573805  22.7446086  64.1441442
  58.2441671  23.0440257  64.5506634  59.5532799  22.3501775  64.8615924
  61.2082383  32.7403843  66.0775707  61.1658562  32.9664690  65.1484239
  62.1245082  32.5067218  66.2261508  64.6548017  23.2087911  72.9756336
  65.0097404  23.4359384  73.8350801  65.3020148  23.5406288  72.3533591
  70.3845754  26.3306347  63.6805665  70.2463652  26.5207943  62.7526854
  70.0281972  27.0925730  64.1373716  58.5487880  20.3164442  69.7602677
  59.1887259  20.1753201  69.0625640  57.7165410  20.0298955  69.3841279
  70.4115133  28.3982874  68.6916936  70.8451640  28.3058163  69.5399990
  71.1246714  28.3740374  68.0536952  59.3248184  29.6166872  65.8737669
  60.1188782  29.1217192  65.6720244  58.6139876  29.0884735  65.5105375
  64.1443028  31.9984968  70.2250037  64.1980050  32.5675904  70.9927753
  63.2757810  32.1686853  69.8604074  55.6330947  23.7609954  61.9497422
  54.7028535  23.6994410  62.1667384  55.7288419  23.2385907  61.1534063
  55.5516496  20.2864767  64.5375664  55.8123314  21.2010100  64.4284824
  56.3733669  19.8189209  64.6872276  57.0241422  21.7002524  71.7074488
  57.6964475  21.4919886  71.0587137  56.1971208  21.5024610  71.2679720
  71.2730683  28.4406574  71.2249822  71.4666573  29.3452385  71.4709097
  71.1731301  27.9813993  72.0588407  62.9266994  18.3264465  73.7240149
  62.2794909  19.0254415  73.6304625  63.6968009  18.7600609  74.0916397
  66.3345791  28.5913317  76.7990702  66.1831298  28.3623869  75.8820786
  66.3250471  29.5483919  76.8122047  63.1031128  26.1645230  71.7836969
  64.0323188  26.3156389  71.6105936  62.6822158  26.2529251  70.9285615
  61.9019460  30.1895894  69.5535506  61.7630545  29.8214679  70.4261444
  61.1134056  30.7043534  69.3819464  62.4967612  35.2904991  60.8961043
  62.6719367  34.8193034  61.7106666  61.8100400  35.9170757  61.1242304
  63.4524675  29.5677497  66.9424344  63.1174507  29.5278267  67.8381994
  62.9528621  28.9022213  66.4694754  57.4268919  24.9745127  72.4676925
  57.2888717  24.2425366  73.0688464  58.3373842  24.8854027  72.1861113
  66.3883866  26.9133531  57.2161404  65.7713037  26.1880359  57.1194456
  65.9200355  27.6742892  56.8728478  60.0551219  24.6865086  71.9560605
  60.7650838  24.0458279  71.9147223  60.0120528  24.9377981  72.8786786
  68.0437998  31.6232440  74.8767184  67.9850544  30.9391660  74.2097767
  68.4457517  32.3651430  74.4247810  58.7680153  21.6730304  73.7756244
  58.2317510  21.2221043  74.4277841  58.1796862  21.8076213  73.0326709
  57.0628697  38.4394353  67.6700903  57.3025295  39.0712878  68.3479922
  56.2197893  38.0882394  67.9566262  58.1782412  21.1318956  56.3382708
  57.3011879  21.0107756  55.9744955  58.6540165  20.3405034  56.0861597
  68.0455405  29.5872024  73.1081164  67.1582184  29.2497945  73.2307563
  68.6153956  28.8555055  73.3449929  49.6984553  25.9196115  66.4324215
  50.3855592  25.6057845  65.8445231  49.5432681  26.8237480  66.1591467
  54.5019275  20.8086312  70.8609239  54.4177463  20.2011981  70.1259649
  53.6801981  21.2995330  70.8618735  61.5756559  34.2473476  70.0742407
  61.5026730  35.0528447  70.5861712  61.1333952  34.4465442  69.2490428
  61.3646338  33.4845246  63.5845229  60.5813860  34.0266926  63.6783453
  62.0639084  34.0019226  63.9839470  64.6742989  19.2939875  66.2279434
  65.1711688  18.5409838  65.9080504  63.9029970  19.3304192  65.6622643
  72.5272746  24.9980241  67.8697725  72.5162622  25.8804956  67.4991659
  71.6590125  24.6451792  67.6752263  64.0355242  34.1460310  72.2300566
  64.7483215  34.7807775  72.1576467  63.5445271  34.2424176  71.4140568
  65.7572769  28.0511563  63.8017857  64.8229048  28.1713025  63.6322562
  65.9349438  27.1484029  63.5377867  61.2577957  21.4357258  65.9551119
  60.8875745  20.8828299  66.6432024  61.7537050  20.8315392  65.4026119
  69.1445321  23.8928882  64.3367891  69.6105773  24.7256874  64.2628194
  69.5952821  23.4273864  65.0413150  59.0867156  31.8954753  73.0506136
  59.7876615  32.5291236  73.2035531  58.6162271  32.2369485  72.2901776
  67.2121552  30.2372703  61.3354044  67.4881396  30.1229298  62.2447918
  66.3426050  29.8390188  61.2966217  67.1161983  16.2609469  68.3758793
  66.2025063  16.4913696  68.5441000  67.5455085  16.3447913  69.2272825
  66.8868442  24.4499361  70.8758687  66.2339892  24.6975268  70.2211140
  67.2648822  23.6363499  70.5421164  63.8475616  34.4859054  64.9786857
  64.0298010  33.6680710  65.4414609  64.6708602  34.7026746  64.5411747
  64.1817781  33.4127239  62.2401906  64.7105548  32.9019694  61.6272068
  64.4446001  33.0969769  63.1047439  62.9356015  25.1919172  77.3624724
  62.2596652  25.0913301  78.0327099  63.7583649  25.0358386  77.8260721
  54.6834874  31.4291108  69.9837239  55.2688311  30.6834796  70.1165143
  54.4859712  31.7395065  70.8673903  57.5373529  34.4642356  64.9999682
  56.8683904  34.9488484  64.5163722  57.3986399  34.7111576  65.9143060
  49.2752529  23.9996709  68.7041682  49.3136628  23.4660299  69.4978800
  48.7692821  23.4731914  68.0852660  61.6778798  36.4986099  71.5982340
  62.2297106  36.6617721  72.3631425  62.0184991  37.0890537  70.9262365
  56.6543291  18.8461249  72.2004225  56.7184617  19.7076080  71.7881622
  56.5910411  18.2335251  71.4676583  56.1295563  20.9184382  75.8477259
  56.7567602  20.5361459  76.4614783  55.2723482  20.6998584  76.2132951
  66.5289672  31.3247357  77.4530994  67.0729576  31.9377315  76.9585949
  65.9476517  31.8826935  77.9698007  52.9061106  22.7260811  61.7795614
  53.2014547  21.8171489  61.7262667  52.0049142  22.7048550  61.4576616
  64.8147185  34.4468075  68.5846022  64.6898324  33.6457815  68.0756968
  65.4726276  34.9414268  68.0959992  56.4355353  20.8016807  67.7623162
  55.7141939  21.4152775  67.6230636  57.2248609  21.3374572  67.6839808
  66.8782093  32.2477095  70.2125572  65.9312429  32.1282446  70.1403899
  67.2264866  31.3599593  70.2951834  59.2381667  18.1371234  74.0363814
  59.7616069  18.3833530  74.7990123  59.0194000  18.9691269  73.6166951
  54.6348948  20.4074909  61.9034939  54.3061654  19.5272287  61.7210045
  54.9888319  20.3522577  62.7911328  63.8828527  32.0429811  66.4129924
  63.7353489  31.1146519  66.5937494  64.7082020  32.0649902  65.9287000
  57.7490771  20.6947878  62.2710417  58.0886843  21.2233800  61.5489025
  58.1962891  21.0328284  63.0468983  67.4862649  32.8658370  67.4994797
  68.4109196  32.6601231  67.3619248  67.3177952  32.6174771  68.4084139
  60.4434212  19.0784929  71.7213485  60.1031032  18.2792742  72.1234164
  59.7373218  19.3786640  71.1490318  61.0950684  16.1634241  70.1740808
  61.9176753  15.6894720  70.0519698  61.3388747  16.9424725  70.6739494
  59.7358918  19.1922500  60.4703709  60.4567281  19.5703753  59.9667426
  59.1124222  19.9111377  60.5738687  63.8790041  19.8967649  61.4062042
  64.0953655  20.7792287  61.1050870  63.3984108  19.5053862  60.6767684
  58.6189262  22.8553362  67.9832786  58.4733843  23.1693665  68.8757068
  58.1414466  23.4738262  67.4303685  60.4785645  19.8455910  68.0313676
  60.4647214  18.9497003  67.6945974  61.1958073  19.8526574  68.6651962
  62.3311776  20.2793250  70.0766803  62.0729554  21.2010321  70.0751134
  61.7996816  19.8823685  70.7667267  67.2757965  33.3844037  62.8556889
  67.4494842  32.8190460  62.1030741  67.7686856  34.1844932  62.6736379
  53.0934925  25.3958706  70.9220447  52.5488393  26.1718514  71.0540722
  53.9714274  25.7429511  70.7639569  59.8822541  18.7270290  63.3001246
  60.0038452  17.7986937  63.4992133  59.5924584  18.7408976  62.3879561
  62.7513732  16.4125201  66.4367966  62.7735428  16.4764534  65.4819945
  63.1681791  15.5729709  66.6308472  73.1297356  26.1480460  64.4747188
  73.5728502  25.3987786  64.0766312  72.2523866  26.1390597  64.0920920
  68.2633137  32.7010802  59.9553787  68.9584042  33.3217494  60.1741102
  68.6056287  31.8506153  60.2306165  53.8800946  24.5228603  73.8150604
  53.1382682  24.6711238  74.4015235  53.5593691  24.7836868  72.9517354
  70.1624560  30.1510507  61.4841118  70.6875884  30.4897780  60.7590438
  70.0746913  29.2157523  61.3004252  61.8244609  34.0644581  73.6130994
  62.1331735  33.8193728  74.4853694  62.6220091  34.2691219  73.1249865
  61.8465221  36.2182491  65.8436371  61.4070211  35.7258869  66.5369228
  62.5973338  35.6755458  65.6028446  54.3257560  32.4094031  65.8460999
  55.1515580  32.1097803  65.4659642  53.9751612  31.6401654  66.2950788
  59.2939093  31.7620500  67.9158673  58.6719103  31.0991205  67.6160900
  59.9643960  31.7881632  67.2332320  52.5266165  30.3280358  66.8049933
  51.6898073  29.9002532  66.6233934  52.4989811  30.5212801  67.7420724
  59.3663621  20.2402288  77.5091179  59.4151776  21.1164411  77.1268948
  59.9086135  19.6979681  76.9362822  69.8518466  30.7843411  76.7892316
  69.0614010  30.7667550  76.2496815  69.6151821  31.3231705  77.5441352
  69.9716341  27.6335877  74.1025044  70.0214346  27.4685885  75.0440567
  69.8630265  26.7663136  73.7122925  58.8552600  30.3124423  61.3917133
  59.0040721  30.9959887  60.7383806  59.6619044  30.2929513  61.9066589
  61.5962909  20.9933660  74.2637537  60.7266219  21.2867226  73.9920126
  61.8322390  21.5774105  74.9844801  71.4734538  30.0532819  74.3467066
  71.1819347  30.4162799  75.1830527  70.8606670  29.3399827  74.1680398
  72.6730221  27.6185699  66.8669636  73.5077112  28.0575503  67.0307196
  72.8089349  27.1424352  66.0477882  69.7221727  25.1765433  72.8147124
  70.1975848  25.3693080  72.0065975  68.7987292  25.2324619  72.5690507
  56.6105233  26.3389601  62.3978202  56.3651275  25.4351931  62.5958412
  56.7801148  26.3406751  61.4557680  64.3001943  17.2113277  71.7802958
  64.8183887  17.9474304  71.4549446  63.9457076  17.5177270  72.6149717
  55.8800881  22.0717958  59.8964363  55.1870126  22.1462313  59.2404399
  55.6352633  21.3078302  60.4185880  64.5514537  13.6313560  67.3003854
  64.8316291  12.9636749  67.9264281  65.3365144  13.8242655  66.7878518
  62.3548006  32.8072553  58.8628880  61.7821973  33.4262741  58.4099352
  62.9280799  33.3571915  59.3968802  68.4223396  22.0531194  71.0475429
  69.3740818  22.1529291  71.0687653  68.2526846  21.2609462  71.5573514
  66.4437775  19.1386777  71.2334830  65.8487707  19.4191790  70.5381319
  66.1587472  19.6280678  72.0051571  65.5745265  33.0909704  59.9937463
  66.5075939  33.0255265  60.1970338  65.4868478  33.9265970  59.5351995
  68.2033282  32.4075574  56.9541410  68.1246914  32.0735438  57.8477168
  69.0242949  32.8997342  56.9532883  70.9011473  25.2737313  70.1617729
  70.8687793  24.3353314  70.3477413  71.5112097  25.3521350  69.4283554
  62.7394804  24.1433366  56.2044933  63.6853909  24.0139574  56.2733351
  62.3609049  23.4048028  56.6814361  68.7116689  15.8089372  66.1671825
  68.5141510  15.5004460  67.0515157  69.3216394  16.5351011  66.2969755
  62.6233497  28.1951112  77.6645590  63.5436506  28.3729711  77.8585636
  62.5883080  27.2507158  77.5125289  60.9237721  22.0683343  56.1399818
  60.0169177  21.7716455  56.2162532  61.2013702  21.7713161  55.2734104
  51.8415662  23.3889706  66.5898865  51.5218446  22.5355014  66.2973239
  51.2949090  23.6038284  67.3456832  55.6195569  26.1052147  70.3068371
  55.8381579  27.0369255  70.3256405  56.0321343  25.7460121  71.0923175
  62.5399787  16.6120232  62.2944059  61.7300515  16.2667317  62.6699306
  63.2284204  16.3027776  62.8831671  64.4690335  15.6898279  63.9168356
  65.0221374  16.1093733  64.5758379  64.7060422  14.7634027  63.9591312
  59.6936506  18.9270278  56.2811797  60.5555670  19.2525176  56.5407615
  59.8786850  18.1401774  55.7684863  51.7103922  27.0092618  68.5591986
  51.0167393  26.5946570  68.0461941  52.4576913  27.0513154  67.9625405
  67.8469142  17.7998804  63.4247020  67.2667811  18.4583608  63.0425073
  67.5805075  16.9776149  63.0134438  66.2972709  17.2003862  65.6268341
  66.7972487  17.3120397  64.8182660  66.9408317  16.8964915  66.2669149
  60.3554705  25.1082492  78.5136182  59.8721786  25.9082852  78.7200071
  60.4415644  25.1190437  77.5603626  53.6240664  26.9410871  66.4358001
  53.6011352  27.0398559  65.4839884  53.9341301  27.7876022  66.7575167
  56.2828042  28.9987026  70.5504615  57.2371296  28.9670969  70.4834547
  56.0840566  28.5377650  71.3654841  56.8727424  27.5688142  73.1175413
  57.6920313  28.0632221  73.1410250  57.1464232  26.6520111  73.0892981
  66.6294020  19.9598895  62.4803369  65.7419875  20.2448545  62.2623563
  67.0448010  19.7992658  61.6330646  69.9808557  19.9845416  66.1957708
  70.7568947  20.4741868  66.4682325  69.2556691  20.4103470  66.6529577
  72.4181115  20.6973035  67.2531649  73.0125606  20.4568771  66.5424957
  72.4907699  19.9780165  67.8805185  54.6378271  34.5406646  67.5674813
  54.5032739  33.7807047  67.0012811  54.2210333  35.2647546  67.1003602
  65.7737234  29.7243569  56.5751389  66.4773084  29.9293572  57.1909044
  65.0499883  30.2920331  56.8400472  66.6035044  25.4753431  62.6953659
  66.5470246  25.9321982  61.8561291  67.1563387  24.7144115  62.5176502
  70.4139850  21.2643162  63.5203778  70.1576784  20.8639798  64.3511986
  69.7892718  21.9786956  63.3953917  74.7252188  24.0039236  66.0275070
  74.1651746  24.0732425  66.8006632  74.1195691  23.8280220  65.3074566
  57.7947397  35.4375963  67.7793256  57.6779781  36.3821395  67.6771946
  56.9739843  35.1349524  68.1679055  67.6823931  30.1626099  58.6249849
  68.5169535  29.7307297  58.4427323  67.5208274  29.9908112  59.5526743
  67.3369824  26.6658212  59.9906188  67.2818627  26.5002483  59.0494632
  66.7115879  27.3734245  60.1468378  52.1262338  21.9026276  73.8167610
  52.7721202  21.3925230  74.3054835  51.9179490  22.6394958  74.3911035
  64.6515731  28.9707124  79.3159751  65.5206890  29.1447776  78.9546386
  64.1722482  29.7901541  79.1935480  60.6465949  16.1666321  59.5691506
  60.6344619  17.1108161  59.7259777  61.5389371  15.9836466  59.2750968
  58.8201911  36.0904225  70.9949184  59.7229158  36.1227835  71.3115679
  58.5939281  35.1604676  71.0095520  60.5755513  34.8435211  67.6559263
  59.6251144  34.8437073  67.5423635  60.8787999  34.0967946  67.1395298
  64.4618068  12.7609098  63.8237443  63.6950464  12.2067584  63.9694126
  64.8728773  12.8330966  64.6851595  56.4659829  19.0493893  77.9142624
  57.3291291  18.6930698  78.1245949  55.8925240  18.7107788  78.6018029
  76.3108206  40.6795750  68.7205025  76.9486616  40.5602497  68.0168366
  76.1929049  41.6276594  68.7792978  73.1197913  40.6323178  68.6566550
  72.7816424  40.5164242  67.7687085  73.9887681  40.2314343  68.6367556
  68.9784728  42.4858654  64.6463441  68.4149594  42.3948591  63.8779729
  68.8637123  41.6658559  65.1265934  73.6017696  41.7858030  74.6152756
  73.5906336  41.3910828  73.7433259  73.7638335  41.0524102  75.2086527
  66.5249160  43.9809846  67.4847662  67.3170452  43.6400670  67.0693961
  66.7645810  44.0904821  68.4049815  74.5584287  46.1529622  59.9577906
  73.9072267  46.7383702  59.5711920  75.3528650  46.6835817  60.0172943
  68.4839914  43.2418759  60.3565040  69.2570790  42.6947746  60.2177916
  68.8365313  44.1063008  60.5679502  70.3224957  44.5695141  73.5631940
  70.0314823  45.4740772  73.4478606  70.9581941  44.6111669  74.2776009
  71.2481164  41.9471990  70.1533299  71.8444736  41.7228012  69.4390262
  71.3056135  41.2056735  70.7558747  70.8206192  39.4011425  57.9883490
  71.0731713  38.8792946  57.2266953  69.8830751  39.2377571  58.0910174
  75.8649475  38.4047204  65.7958233  76.6512564  37.9866627  65.4448650
  76.1288179  39.3093296  65.9639882  76.0359552  43.8420054  60.4946890
  75.4005385  43.9154680  61.2067795  75.7056959  44.4313653  59.8165970
  70.5402481  41.3039531  60.1907865  70.4238739  40.6284435  60.8588950
  70.6504741  40.8171905  59.3740018  72.8834022  40.7649678  63.8954554
  72.5192229  40.2380299  64.6067476  73.7401138  40.3748147  63.7221040
  72.5239509  35.7939578  58.8915903  72.6913911  36.6619814  59.2586374
  72.3336678  35.9566860  57.9677192  75.2814842  44.2556557  70.5581733
  74.9815565  45.1581596  70.4497541  74.9365901  43.9888740  71.4102886
  68.7327323  40.7070354  66.5918438  67.8077820  40.5746568  66.7996130
  68.9811737  41.4864573  67.0888380  78.6811986  36.7739097  68.2379171
  77.7728863  36.7054505  67.9437932  78.6299581  37.2511042  69.0660996
  72.5028730  38.2497235  59.8762570  72.3828355  38.6954286  60.7148050
  71.8081318  38.5982553  59.3176108  66.0936134  40.3503627  67.4262227
  66.2228516  40.6038106  68.3401639  65.4133586  40.9431335  67.1066882
  70.2635622  51.0200877  63.5252701  70.1859651  51.9708702  63.6041182
  69.6597265  50.6746750  64.1827627  72.7552851  38.1928743  76.1814068
  71.9786186  38.7522663  76.1716933  73.3943415  38.6785526  76.7028938
  80.5473632  34.9755535  70.0157045  79.9048012  35.2688069  69.3696839
  80.0428561  34.8608456  70.8210241  78.2013796  38.7218709  60.7042904
  79.1131652  38.9546095  60.5290601  77.6923443  39.3055753  60.1417982
  71.0099224  41.0014196  75.7432035  71.7513908  41.5399240  75.4666859
  70.3036209  41.6280485  75.9003587  76.4854563  43.1443336  74.3404196
  76.8937919  42.7025747  73.5958829  75.7631825  42.5695964  74.5938389
  72.8385633  38.0815943  71.7137753  73.6846829  38.5055357  71.8572402
  72.7784271  37.4249568  72.4076316  76.8083378  43.7044527  68.0956485
  76.1792241  43.8690241  67.3932553  76.4209040  44.1186137  68.8667449
  80.6872610  44.6398965  65.4500849  80.0023648  45.0197866  64.8997882
  80.7716459  45.2494292  66.1832797  75.9885079  35.7420312  73.3718927
  75.7446011  36.4962372  72.8353203  76.2645009  36.1205659  74.2066174
  77.9423542  42.2858924  72.0496193  78.1540437  42.9290684  71.3730574
  77.8953290  41.4521240  71.5818123  75.5449771  34.8976745  68.9532765
  74.6834250  35.1957998  69.2449502  75.5712205  35.1147143  68.0213797
  72.3611340  43.4418935  65.3606570  72.8249685  43.7206638  64.5711193
  72.0968138  42.5402380  65.1779661  69.2535421  42.9890417  68.2986334
  69.8236778  43.4177685  67.6603818  69.8443533  42.7073001  68.9970519
  71.2980226  39.5642088  62.1696136  72.0004269  40.0163131  62.6370062
  70.9660855  38.9225906  62.7976029  69.7460588  38.1553844  76.5447345
  69.1159248  38.8370125  76.7782742  69.6396675  38.0436926  75.6000483
  65.0405560  37.8225640  67.4713269  64.2504614  38.0783169  66.9953380
  65.5316807  38.6373978  67.5765310  79.0569370  45.1630879  70.2218550
  79.8786813  44.7611067  69.9401232  79.0531772  45.0599114  71.1734666
  66.9920305  38.1870219  64.4296746  66.1951469  38.2988914  64.9480241
  66.7645898  38.5256872  63.5637636  72.8225973  44.7114923  72.3779260
  72.8870405  45.1735330  73.2137432  72.1136897  44.0812288  72.5061570
  63.3243263  38.0756131  69.9028260  63.5751301  38.9603141  70.1685836
  63.8602811  37.8960732  69.1303352  72.5373991  46.3783030  62.2458241
  72.4019665  47.2234566  62.6743089  73.0783803  46.5802308  61.4824175
  65.9903388  43.8958468  62.8186166  66.5027909  44.6901718  62.9691731
  66.6426101  43.1984759  62.7519767  67.7998273  47.0124224  64.9008919
  67.9764901  47.9342189  64.7129903  68.5955106  46.6982644  65.3303299
  71.9409291  33.8732489  76.4992853  72.6819005  34.4739642  76.4197315
  72.1727214  33.1310127  75.9410895  67.0850629  39.0588856  74.7771082
  66.9704144  38.1574114  75.0778181  66.2295147  39.3052553  74.4255899
  68.9229588  48.5302398  70.9019261  69.4737013  48.4019462  70.1296255
  68.0841064  48.8297287  70.5514154  75.8866454  29.9013592  70.7757134
  75.5430724  30.7915234  70.6996245  76.2545417  29.7115250  69.9126719
  63.9552305  42.2247122  63.5945736  64.7927527  42.6344131  63.3779444
  64.1330573  41.2846565  63.5645930  75.8516737  39.8922203  59.2829569
  75.3363360  40.6626808  59.5217957  75.5794045  39.2187339  59.9062631
  73.4363848  34.7371904  64.3414808  72.5805444  34.3478754  64.1620446
  73.8490800  34.8163865  63.4814593  74.9662995  32.2718247  68.7406367
  74.4627790  32.2348382  67.9274173  75.2593601  33.1810990  68.8003024
  71.2105880  32.3556977  67.7472549  72.0758877  32.1599786  67.3878439
  71.2783389  32.1267329  68.6741906  75.6403040  37.7649295  61.1089350
  75.3353176  38.0795444  61.9599494  76.5933482  37.8430715  61.1516683
  74.0849472  43.9239519  62.7582304  73.5570834  43.1892278  62.4455542
  73.5836975  44.7014195  62.5122273  79.0642318  42.1188539  67.8749351
  78.4065992  42.8087800  67.9629479  79.8682717  42.5084971  68.2183337
  68.8168200  34.5859185  65.1188916  69.3911951  34.3634366  64.3862109
  69.4039182  34.6547879  65.8717517  77.8747777  40.4732912  65.9253293
  78.3879659  41.1062904  66.4275002  78.5249001  39.8734107  65.5596653
  69.1437787  36.6163646  59.1384801  68.3075099  36.9538332  59.4594076
  69.0042556  36.4812626  58.2011938  71.1190867  31.4600434  63.8463985
  70.4655280  31.1449451  63.2220600  71.0771341  30.8376174  64.5723808
  72.2302072  41.7419729  55.7617278  71.3229134  41.5108982  55.9608426
  72.7273104  40.9457348  55.9491259  75.1370151  50.4517236  58.6813964
  74.4631850  50.7548933  59.2898922  75.5235973  51.2546316  58.3319421
  74.3528608  37.9482367  68.1711633  73.4351169  38.1697314  68.0133321
  74.7688751  38.0228678  67.3123340  75.1363655  39.3473783  63.3014313
  75.8835474  39.8595180  62.9921435  75.4055245  39.0257836  64.1618707
  73.4090306  41.8432324  60.2841268  72.5001525  41.5591356  60.3813737
  73.4385389  42.2631402  59.4244574  78.6409573  45.4538913  64.0532435
  78.1871900  44.6129823  64.1097626  78.0103540  46.0900312  64.3907215
  77.5842493  36.3830899  65.2833103  76.8465249  35.8708285  65.6143345
  77.8369266  35.9431281  64.4716379  77.0842512  47.2915410  64.9882253
  77.3765487  47.8520467  64.2694619  77.5941133  47.5843971  65.7435412
  77.6854120  29.1607151  65.8774872  77.9912997  28.3004515  65.5900787
  78.4106725  29.7524771  65.6773866  63.9778476  39.5637838  64.2656470
  63.7802876  38.9707198  63.5407536  63.4225140  39.2590048  64.9832409
  71.9575200  39.4560944  66.3851063  72.0123809  38.5034781  66.3093540
  71.1466402  39.6120383  66.8692361  73.1066393  43.3841067  57.6229346
  72.6685823  42.6676926  57.1634984  73.8476834  43.6117182  57.0614438
  69.8967560  38.0738004  64.1441442  69.0835425  38.3732175  64.5506634
  70.3926554  37.6793693  64.8615924  72.0476137  48.0695761  66.0775707
  72.0052316  48.2956607  65.1484239  72.9638836  47.8359136  66.2261508
  75.4941771  38.5379828  72.9756336  75.8491159  38.7651302  73.8350801
  76.1413902  38.8698205  72.3533591  69.3881634  35.6456360  69.7602677
  70.0281014  35.5045119  69.0625640  68.5559165  35.3590873  69.3841279
  70.1641938  44.9458790  65.8737669  70.9582537  44.4509110  65.6720244
  69.4533631  44.4176653  65.5105375  74.9836783  47.3276885  70.2250037
  75.0373805  47.8967822  70.9927753  74.1151564  47.4978771  69.8604074
  66.4724702  39.0901872  61.9497422  65.5422290  39.0286327  62.1667384
  66.5682174  38.5677824  61.1534063  66.3910251  35.6156685  64.5375664
  66.6517068  36.5302018  64.4284824  67.2127423  35.1481127  64.6872276
  67.8635176  37.0294442  71.7074488  68.5358229  36.8211804  71.0587137
  67.0364963  36.8316528  71.2679720  73.7660748  33.6556383  73.7240149
  73.1188663  34.3546332  73.6304625  74.5361763  34.0892527  74.0916397
  73.9424882  41.4937148  71.7836969  74.8716942  41.6448307  71.6105936
  73.5215912  41.5821168  70.9285615  72.7413214  45.5187812  69.5535506
  72.6024300  45.1506596  70.4261444  71.9527810  46.0335451  69.3819464
  73.3361366  50.6196908  60.8961043  73.5113122  50.1484952  61.7106666
  72.6494154  51.2462675  61.1242304  74.2918429  44.8969415  66.9424344
  73.9568262  44.8570185  67.8381994  73.7922375  44.2314131  66.4694754
  68.2662673  40.3037045  72.4676925  68.1282471  39.5717283  73.0688464
  69.1767597  40.2145945  72.1861113  77.2277621  42.2425449  57.2161404
  76.6106792  41.5172277  57.1194456  76.7594109  43.0034809  56.8728478
  70.8944974  40.0157004  71.9560605  71.6044592  39.3750196  71.9147223
  70.8514282  40.2669899  72.8786786  69.6073908  37.0022222  73.7756244
  69.0711265  36.5512960  74.4277841  69.0190616  37.1368131  73.0326709
  67.9022451  53.7686271  67.6700903  68.1419050  54.4004795  68.3479922
  67.0591648  53.4174311  67.9566262  69.0176167  36.4610873  56.3382708
  68.1405633  36.3399674  55.9744955  69.4933920  35.6696952  56.0861597
  60.5378307  41.2488033  66.4324215  61.2249347  40.9349763  65.8445231
  60.3826436  42.1529398  66.1591467  65.3413029  36.1378230  70.8609239
  65.2571218  35.5303899  70.1259649  64.5195736  36.6287248  70.8618735
  72.4150313  49.5765394  70.0742407  72.3420485  50.3820365  70.5861712
  71.9727706  49.7757359  69.2490428  72.2040093  48.8137164  63.5845229
  71.4207615  49.3558844  63.6783453  72.9032838  49.3311143  63.9839470
  75.5136743  34.6231793  66.2279434  76.0105443  33.8701755  65.9080504
  74.7423725  34.6596110  65.6622643  76.5966524  43.3803480  63.8017857
  75.6622802  43.5004943  63.6322562  76.7743192  42.4775947  63.5377867
  72.0971712  36.7649176  65.9551119  71.7269499  36.2120216  66.6432024
  72.5930804  36.1607310  65.4026119  79.9839075  39.2220800  64.3367891
  80.4499527  40.0548791  64.2628194  80.4346576  38.7565781  65.0413150
  69.9260910  47.2246671  73.0506136  70.6270370  47.8583154  73.2035531
  69.4556025  47.5661403  72.2901776  78.0515306  45.5664621  61.3354044
  78.3275150  45.4521215  62.2447918  77.1819805  45.1682106  61.2966217
  77.9555738  31.5901387  68.3758793  77.0418818  31.8205613  68.5441000
  78.3848839  31.6739831  69.2272825  77.7262196  39.7791279  70.8758687
  77.0733647  40.0267186  70.2211140  78.1042576  38.9655417  70.5421164
  74.6869370  49.8150972  64.9786857  74.8691765  48.9972628  65.4414609
  75.5102356  50.0318664  64.5411747  75.0211536  48.7419157  62.2401906
  75.5499302  48.2311611  61.6272068  75.2839755  48.4261687  63.1047439
  65.5228628  46.7583026  69.9837239  66.1082065  46.0126714  70.1165143
  65.3253467  47.0686983  70.8673903  68.3767284  49.7934274  64.9999682
  67.7077659  50.2780401  64.5163722  68.2380153  50.0403494  65.9143060
  60.1146283  39.3288626  68.7041682  60.1530383  38.7952217  69.4978800
  59.6086576  38.8023832  68.0852660  67.4937045  34.1753167  72.2004225
  67.5578372  35.0367998  71.7881622  67.4304166  33.5627169  71.4676583
  66.9689318  36.2476299  75.8477259  67.5961357  35.8653377  76.4614783
  66.1117237  36.0290501  76.2132951  63.7454861  38.0552729  61.7795614
  64.0408302  37.1463407  61.7262667  62.8442896  38.0340468  61.4576616
  75.6540939  49.7759993  68.5846022  75.5292079  48.9749732  68.0756968
  76.3120031  50.2706186  68.0959992  67.2749108  36.1308725  67.7623162
  66.5535693  36.7444693  67.6230636  68.0642363  36.6666490  67.6839808
  77.7175848  47.5769013  70.2125572  76.7706183  47.4574364  70.1403899
  78.0658621  46.6891511  70.2951834  70.0775421  33.4663152  74.0363814
  70.6009823  33.7125448  74.7990123  69.8587755  34.2983186  73.6166951
  65.4742702  35.7366826  61.9034939  65.1455408  34.8564205  61.7210045
  65.8282073  35.6814495  62.7911328  74.7222281  47.3721729  66.4129924
  74.5747244  46.4438436  66.5937494  75.5475775  47.3941820  65.9287000
  68.5884525  36.0239796  62.2710417  68.9280598  36.5525717  61.5489025
  69.0356646  36.3620202  63.0468983  78.3256403  48.1950288  67.4994797
  79.2502950  47.9893149  67.3619248  78.1571706  47.9466689  68.4084139
  71.2827966  34.4076847  71.7213485  70.9424787  33.6084660  72.1234164
  70.5766973  34.7078558  71.1490318  71.9344438  31.4926159  70.1740808
  72.7570507  31.0186637  70.0519698  72.1782502  32.2716643  70.6739494
  70.5752673  34.5214418  60.4703709  71.2961035  34.8995670  59.9667426
  69.9517977  35.2403294  60.5738687  74.7183795  35.2259567  61.4062042
  74.9347410  36.1084204  61.1050870  74.2377863  34.8345780  60.6767684
  69.4583017  38.1845280  67.9832786  69.3127598  38.4985583  68.8757068
  68.9808221  38.8030180  67.4303685  71.3179400  35.1747828  68.0313676
  71.3040969  34.2788921  67.6945974  72.0351828  35.1818491  68.6651962
  73.1705530  35.6085168  70.0766803  72.9123308  36.5302239  70.0751134
  72.6390571  35.2115602  70.7667267  78.1151719  48.7135955  62.8556889
  78.2888597  48.1482378  62.1030741  78.6080610  49.5136850  62.6736379
  63.9328679  40.7250624  70.9220447  63.3882147  41.5010432  71.0540722
  64.8108029  41.0721429  70.7639569  70.7216296  34.0562208  63.3001246
  70.8432207  33.1278854  63.4992133  70.4318338  34.0700894  62.3879561
  73.5907486  31.7417118  66.4367966  73.6129183  31.8056452  65.4819945
  74.0075545  30.9021627  66.6308472  79.1026892  48.0302719  59.9553787
  79.7977796  48.6509412  60.1741102  79.4450042  47.1798071  60.2306165
  64.7194701  39.8520520  73.8150604  63.9776437  40.0003156  74.4015235
  64.3987445  40.1128786  72.9517354  72.6858976  51.5474408  65.8436371
  72.2463966  51.0550787  66.5369228  73.4367093  51.0047376  65.6028446
  65.1651315  47.7385949  65.8460999  65.9909334  47.4389721  65.4659642
  64.8145367  46.9693572  66.2950788  70.1332848  47.0912417  67.9158673
  69.5112857  46.4283122  67.6160900  70.8037715  47.1173549  67.2332320
  63.3659920  45.6572276  66.8049933  62.5291828  45.2294450  66.6233934
  63.3383565  45.8504719  67.7420724  70.2057375  35.5694205  77.5091179
  70.2545531  36.4456328  77.1268948  70.7479889  35.0271598  76.9362822
  69.6946355  45.6416341  61.3917133  69.8434475  46.3251805  60.7383806
  70.5012798  45.6221431  61.9066589  72.4356664  36.3225578  74.2637537
  71.5659973  36.6159144  73.9920126  72.6716144  36.9066023  74.9844801
  80.5615481  40.5057351  72.8147124  81.0369603  40.6984997  72.0065975
  79.6381046  40.5616537  72.5690507  67.4498988  41.6681518  62.3978202
  67.2045030  40.7643848  62.5958412  67.6194902  41.6698669  61.4557680
  75.1395698  32.5405195  71.7802958  75.6577641  33.2766222  71.4549446
  74.7850830  32.8469188  72.6149717  66.7194635  37.4009876  59.8964363
  66.0263880  37.4754231  59.2404399  66.4746387  36.6370220  60.4185880
  75.3908292  28.9605477  67.3003854  75.6710045  28.2928666  67.9264281
  76.1758899  29.1534573  66.7878518  73.1941760  48.1364471  58.8628880
  72.6215727  48.7554658  58.4099352  73.7674554  48.6863833  59.3968802
  79.2617150  37.3823111  71.0475429  80.2134573  37.4821209  71.0687653
  79.0920600  36.5901380  71.5573514  77.2831529  34.4678694  71.2334830
  76.6881462  34.7483707  70.5381319  76.9981226  34.9572595  72.0051571
  76.4139020  48.4201621  59.9937463  77.3469693  48.3547183  60.1970338
  76.3262233  49.2557888  59.5351995  79.0427037  47.7367492  56.9541410
  78.9640668  47.4027355  57.8477168  79.8636703  48.2289260  56.9532883
  73.5788559  39.4725284  56.2044933  74.5247663  39.3431492  56.2733351
  73.2002804  38.7339946  56.6814361  79.5510443  31.1381290  66.1671825
  79.3535264  30.8296378  67.0515157  80.1610149  31.8642929  66.2969755
  71.7631476  37.3975260  56.1399818  70.8562931  37.1008373  56.2162532
  72.0407457  37.1005078  55.2734104  62.6809416  38.7181624  66.5898865
  62.3612201  37.8646932  66.2973239  62.1342844  38.9330202  67.3456832
  66.4589324  41.4344065  70.3068371  66.6775334  42.3661173  70.3256405
  66.8715098  41.0752039  71.0923175  73.3793542  31.9412150  62.2944059
  72.5694270  31.5959235  62.6699306  74.0677958  31.6319694  62.8831671
  75.3084090  31.0190197  63.9168356  75.8615128  31.4385650  64.5758379
  75.5454176  30.0925945  63.9591312  70.5330260  34.2562196  56.2811797
  71.3949424  34.5817094  56.5407615  70.7180605  33.4693691  55.7684863
  62.5497676  42.3384535  68.5591986  61.8561148  41.9238488  68.0461941
  63.2970667  42.3805072  67.9625405  78.6862897  33.1290722  63.4247020
  78.1061566  33.7875526  63.0425073  78.4198830  32.3068067  63.0134438
  77.1366463  32.5295780  65.6268341  77.6366242  32.6412314  64.8182660
  77.7802071  32.2256833  66.2669149  64.4634419  42.2702789  66.4358001
  64.4405107  42.3690476  65.4839884  64.7735055  43.1167940  66.7575167
  67.1221797  44.3278944  70.5504615  68.0765050  44.2962886  70.4834547
  66.9234320  43.8669568  71.3654841  67.7121179  42.8980060  73.1175413
  68.5314068  43.3924139  73.1410250  67.9857986  41.9812028  73.0892981
  77.4687775  35.2890812  62.4803369  76.5813630  35.5740463  62.2623563
  77.8841764  35.1284576  61.6330646  65.4772025  49.8698564  67.5674813
  65.3426493  49.1098964  67.0012811  65.0604088  50.5939463  67.1003602
  76.6130988  45.0535487  56.5751389  77.3166839  45.2585490  57.1909044
  75.8893637  45.6212249  56.8400472  77.4428799  40.8045348  62.6953659
  77.3864000  41.2613900  61.8561291  77.9957141  40.0436033  62.5176502
  68.6341151  50.7667881  67.7793256  68.5173535  51.7113313  67.6771946
  67.8133598  50.4641442  68.1679055  78.5217686  45.4918016  58.6249849
  79.3563290  45.0599215  58.4427323  78.3602029  45.3200030  59.5526743
  78.1763578  41.9950130  59.9906188  78.1212382  41.8294401  59.0494632
  77.5509633  42.7026162  60.1468378  62.9656093  37.2318194  73.8167610
  63.6114957  36.7217148  74.3054835  62.7573244  37.9686876  74.3911035
  71.4859703  31.4958239  59.5691506  71.4738373  32.4400078  59.7259777
  72.3783125  31.3128384  59.2750968  69.6595665  51.4196142  70.9949184
  70.5622912  51.4519753  71.3115679  69.4333035  50.4896593  71.0095520
  71.4149267  50.1727129  67.6559263  70.4644898  50.1728991  67.5423635
  71.7181754  49.4259864  67.1395298  75.3011823  28.0901015  63.8237443
  74.5344219  27.5359502  63.9694126  75.7122528  28.1622884  64.6851595
  67.3053584  34.3785811  77.9142624  68.1685046  34.0222616  78.1245949
  66.7318995  34.0399706  78.6018029  79.3233669  58.5710677  60.3565040
  80.0964545  58.0239664  60.2177916  79.6759068  59.4354926  60.5679502
  75.8799314  53.1517558  67.4713269  75.0898368  53.4075086  66.9953380
  76.3710562  53.9665896  67.5765310  77.8314060  53.5162137  64.4296746
  77.0345223  53.6280831  64.9480241  77.6039652  53.8548789  63.5637636
  76.8297143  59.2250386  62.8186166  77.3421663  60.0193636  62.9691731
  77.4819855  58.5276676  62.7519767  74.7946059  57.5539040  63.5945736
  75.6321281  57.9636049  63.3779444  74.9724327  56.6138482  63.5645930
  79.6561954  49.9151102  65.1188916  80.2305706  49.6926284  64.3862109
  80.2432936  49.9839797  65.8717517  79.9831541  51.9455564  59.1384801
  79.1468853  52.2830250  59.4594076  79.8436311  51.8104543  58.2011938
  74.8172230  54.8929755  64.2656470  74.6196630  54.2999116  63.5407536
  74.2618894  54.5881966  64.9832409  77.3118456  54.4193789  61.9497422
  76.3816044  54.3578245  62.1667384  77.4075928  53.8969742  61.1534063
  77.2304005  50.9448602  64.5375664  77.4910822  51.8593935  64.4284824
  78.0521178  50.4773045  64.6872276  79.8569921  51.7902791  56.3382708
  78.9799388  51.6691592  55.9744955  80.3327674  50.9988869  56.0861597
  71.3772062  56.5779951  66.4324215  72.0643101  56.2641681  65.8445231
  71.2220190  57.4821315  66.1591467  70.9540038  54.6580544  68.7041682
  70.9924137  54.1244135  69.4978800  70.4480330  54.1315750  68.0852660
  74.5848615  53.3844646  61.7795614  74.8802056  52.4755325  61.7262667
  73.6836651  53.3632386  61.4576616  78.1142862  51.4600643  67.7623162
  77.3929448  52.0736610  67.6230636  78.9036118  51.9958408  67.6839808
  76.3136457  51.0658744  61.9034939  75.9849163  50.1856123  61.7210045
  76.6675827  51.0106413  62.7911328  79.4278280  51.3531714  62.2710417
  79.7674352  51.8817635  61.5489025  79.8750400  51.6912120  63.0468983
  78.2892742  56.9973436  62.3978202  78.0438784  56.0935766  62.5958412
  78.4588657  56.9990586  61.4557680  77.5588390  52.7301794  59.8964363
  76.8657635  52.8046149  59.2404399  77.3140142  51.9662137  60.4185880
  73.5203171  54.0473541  66.5898865  73.2005955  53.1938850  66.2973239
  72.9736599  54.2622120  67.3456832  46.2234944   0.1164558  54.3946210
  46.4631542   0.7483083  55.0725228  45.3804140  -0.2347402  54.6811569
  55.6855407   5.6580051  54.2092968  56.4776699   5.3170875  53.7939267
  55.9252057   5.7675026  55.1295121  63.7190534   7.8299827  46.6823213
  63.0678514   8.4153907  46.2957226  64.5134897   8.3606022  46.7418250
  57.6446161   4.9188964  47.0810347  58.4177037   4.3717951  46.9423223
  57.9971560   5.7833213  47.2924808  59.4831204   6.2465346  60.2877246
  59.1921070   7.1510977  60.1723913  60.1188188   6.2881874  61.0021316
  59.4241868  12.6971082  50.2498008  59.3465898  13.6478907  50.3286488
  58.8203512  12.3516955  50.9072934  61.9832220   6.3885128  59.1024567
  62.0476652   6.8505535  59.9382739  61.2743144   5.7582492  59.2306877
  61.6980237   8.0553235  48.9703547  61.5625912   8.9004771  49.3988395
  62.2390050   8.2572513  48.2069481  55.1509635   5.5728673  49.5431472
  55.6634155   6.3671923  49.6937037  55.8032348   4.8754964  49.4765074
  56.9604519   8.6894429  51.6254226  57.1371148   9.6112394  51.4375210
  57.7561353   8.3752849  52.0548605  63.3248714   8.6776802  63.1003889
  62.8812568   7.8913180  62.7824794  63.9865927   8.8655952  62.4347780
  58.0835835  10.2072603  57.6264568  58.6343260  10.0789667  56.8541562
  57.2447311  10.5067492  57.2759461  65.4229952   8.9579601  61.1285291
  65.4048427   9.7788483  60.6365560  66.3449872   8.8333677  61.3535432
  61.8803006   6.4723731  61.9708799  62.4131343   5.7112019  61.7408107
  61.3517087   6.1797383  62.7132954  53.1158552   3.9017327  50.3191043
  53.9533774   4.3114336  50.1024751  53.2936819   2.9616770  50.2891237
  64.2976398  12.1287441  45.4059270  63.6238097  12.4319138  46.0144228
  64.6842220  12.9316521  45.0564727  66.2448759   8.9685615  51.7127560
  66.5371733   9.5290672  50.9939926  66.7547380   9.2614176  52.4680719
  61.2082384   9.7465966  52.8021013  61.1658563   9.9726812  51.8729545
  62.1245083   9.5129340  52.9506814  59.3248185   6.6228995  52.5982976
  60.1188783   6.1279315  52.3965551  58.6139877   6.0946858  52.2350681
  64.1443029   9.0047090  56.9495343  64.1980052   9.5738027  57.7173059
  63.2757811   9.1748975  56.5849381  61.9019461   7.1958017  56.2780813
  61.7630547   6.8276801  57.1506751  61.1134057   7.7105656  56.1064771
  62.4967613  12.2967113  47.6206349  62.6719369  11.8255157  48.4351972
  61.8100401  12.9232880  47.8487610  63.4524676   6.5739620  53.6669651
  63.1174509   6.5340390  54.5627301  62.9528622   5.9084335  53.1940061
  68.0437999   8.6294562  61.6012491  67.9850546   7.9453782  60.9343074
  68.4457518   9.3713552  61.1493117  57.0628698  15.4456476  54.3946210
  57.3025296  16.0775000  55.0725228  56.2197895  15.0944516  54.6811569
  49.6984554   2.9258238  53.1569522  50.3855594   2.6119968  52.5690537
  49.5432682   3.8299603  52.8836773  61.5756560  11.2535599  56.7987714
  61.5026732  12.0590570  57.3107018  61.1333953  11.4527564  55.9735735
  61.3646340  10.4907369  50.3090535  60.5813862  11.0329049  50.4028760
  62.0639085  11.0081348  50.7084776  64.0355244  11.1522433  58.9545872
  64.7483216  11.7869897  58.8821774  63.5445272  11.2486299  58.1385874
  59.0867157   8.9016876  59.7751443  59.7876617   9.5353359  59.9280837
  58.6162272   9.2431608  59.0147082  63.8475617  11.4921177  51.7032164
  64.0298011  10.6742833  52.1659916  64.6708603  11.7088869  51.2657054
  64.1817782  10.4189362  48.9647212  64.7105549   9.9081816  48.3517374
  64.4446002  10.1031892  49.8292745  54.6834875   8.4353231  56.7082546
  55.2688312   7.6896919  56.8410450  54.4859714   8.7457188  57.5919210
  57.5373530  11.4704478  51.7244988  56.8683906  11.9550606  51.2409028
  57.3986400  11.7173699  52.6388367  61.6778799  13.5048222  58.3227647
  62.2297107  13.6679843  59.0876732  62.0184992  14.0952660  57.6507671
  66.5289673   8.3309479  64.1776301  67.0729577   8.9439438  63.6831256
  65.9476518   8.8889058  64.6943314  64.8147186  11.4530198  55.3091329
  64.6898326  10.6519937  54.8002274  65.4726277  11.9476391  54.8205299
  66.8782095   9.2539218  56.9370879  65.9312430   9.1344569  56.8649206
  67.2264868   8.3661716  57.0197140  63.8828528   9.0491934  53.1375231
  63.7353490   8.1208641  53.3182801  64.7082021   9.0712025  52.6532306
  67.4862650   9.8720493  54.2240104  68.4109197   9.6663354  54.0864555
  67.3177953   9.6236894  55.1329445  67.2757966  10.3906160  49.5802195
  67.4494844   9.8252582  48.8276048  67.7686857  11.1907055  49.3981685
  53.0934926   2.4020829  57.6465754  52.5488394   3.1780637  57.7786028
  53.9714276   2.7491634  57.4884875  68.2633138   9.7072924  46.6799094
  68.9584043  10.3279617  46.8986408  68.6056289   8.8568276  46.9551471
  61.8244610  11.0706704  60.3376301  62.1331737  10.8255850  61.2099001
  62.6220092  11.2753342  59.8495171  61.8465222  13.2244613  52.5681677
  61.4070213  12.7320992  53.2614534  62.5973339  12.6817581  52.3273753
  54.3257561   9.4156154  52.5706306  55.1515581   9.1159926  52.1904949
  53.9751613   8.6463777  53.0196094  59.2939095   8.7682622  54.6403979
  58.6719104   8.1053327  54.3406207  59.9643961   8.7943754  53.9577627
  52.5266166   7.3342481  53.5295239  51.6898075   6.9064655  53.3479240
  52.4989812   7.5274924  54.4666030  58.8552601   7.3186546  48.1162440
  59.0040722   8.0022010  47.4629112  59.6619045   7.2991636  48.6311895
  62.3548007   9.8134676  45.5874187  61.7821974  10.4324863  45.1344659
  62.9280801  10.3634038  46.1214109  65.5745267  10.0971826  46.7182769
  66.5075940  10.0317388  46.9215645  65.4868480  10.9328093  46.2597302
  68.2033283   9.4137697  43.6786717  68.1246915   9.0797560  44.5722475
  69.0242950   9.9059464  43.6778189  51.7103923   4.0154740  55.2837293
  51.0167394   3.6008693  54.7707247  52.4576914   4.0575277  54.6870712
  53.6240665   3.9472994  53.1603308  53.6011354   4.0460681  52.2085191
  53.9341302   4.7938145  53.4820474  56.2828043   6.0049149  57.2749922
  57.2371297   5.9733091  57.2079854  56.0840567   5.5439773  58.0900148
  54.6378272  11.5468768  54.2920120  54.5032740  10.7869169  53.7258118
  54.2210334  12.2709668  53.8248909  57.7947398  12.4438085  54.5038563
  57.6779782  13.3883518  54.4017253  56.9739844  12.1411647  54.8924362
  58.8201912  13.0966347  57.7194491  59.7229159  13.1289958  58.0360986
  58.5939282  12.1666798  57.7340827  60.5755514  11.8497334  54.3804570
  59.6251145  11.8499195  54.2668942  60.8788000  11.1030068  53.8640604
  76.3108208  17.6857872  55.4450332  76.9486618  17.5664620  54.7413672
  76.1929051  18.6338716  55.5038284  73.1197914  17.6385300  55.3811857
  72.7816425  17.5226365  54.4932392  73.9887682  17.2376465  55.3612863
  68.9784730  19.4920777  51.3708748  68.4149595  19.4010714  50.6025035
  68.8637125  18.6720681  51.8511240  73.6017697  18.7920152  61.3398062
  73.5906338  18.3972950  60.4678566  73.7638336  18.0586225  61.9331834
  66.5249162  20.9871968  54.2092968  67.3170454  20.6462793  53.7939267
  66.7645812  21.0966943  55.1295121  74.5584288  23.1591744  46.6823213
  73.9072268  23.7445825  46.2957226  75.3528651  23.6897939  46.7418250
  68.4839916  20.2480882  47.0810347  69.2570792  19.7009869  46.9423223
  68.8365314  21.1125131  47.2924808  70.3224958  21.5757264  60.2877246
  70.0314824  22.4802895  60.1723913  70.9581942  21.6173792  61.0021316
  71.2481165  18.9534112  56.8778606  71.8444737  18.7290135  56.1635569
  71.3056136  18.2118858  57.4804054  70.8206193  16.4073548  44.7128797
  71.0731714  15.8855069  43.9512260  69.8830752  16.2439693  44.8155480
  75.8649476  15.4109326  52.5203540  76.6512565  14.9928749  52.1693957
  76.1288180  16.3155418  52.6885188  76.0359554  20.8482176  47.2192197
  75.4005386  20.9216803  47.9313102  75.7056960  21.4375775  46.5411276
  70.5402482  18.3101654  46.9153172  70.4238740  17.6346557  47.5834256
  70.6504742  17.8234028  46.0985325  72.8834023  17.7711801  50.6199861
  72.5192230  17.2442422  51.3312783  73.7401139  17.3810270  50.4466346
  72.5239510  12.8001701  45.6161210  72.6913912  13.6681937  45.9831681
  72.3336679  12.9628982  44.6922499  75.2814843  21.2618679  57.2827040
  74.9815566  22.1643718  57.1742847  74.9365903  20.9950863  58.1348193
  68.7327325  17.7132476  53.3163744  67.8077821  17.5808690  53.5241436
  68.9811738  18.4926696  53.8133687  78.6811987  13.7801220  54.9624477
  77.7728864  13.7116628  54.6683238  78.6299583  14.2573165  55.7906303
  72.5028731  15.2559358  46.6007876  72.3828356  15.7016409  47.4393357
  71.8081319  15.6044676  46.0421415  66.0936136  17.3565750  54.1507533
  66.2228517  17.6100229  55.0646945  65.4133587  17.9493458  53.8312189
  70.2635623  28.0263000  50.2498008  70.1859653  28.9770825  50.3286488
  69.6597267  27.6808872  50.9072934  72.7552853  15.1990865  62.9059375
  71.9786187  15.7584785  62.8962239  73.3943416  15.6847648  63.4274245
  78.2013797  15.7280831  47.4288210  79.1131653  15.9608218  47.2535908
  77.6923444  16.3117875  46.8663289  71.0099225  18.0076319  62.4677342
  71.7513909  18.5461363  62.1912165  70.3036211  18.6342607  62.6248893
  76.4854565  20.1505459  61.0649503  76.8937921  19.7087870  60.3204135
  75.7631826  19.5758087  61.3183696  72.8385635  15.0878066  58.4383060
  73.6846830  15.5117479  58.5817709  72.7784272  14.4311690  59.1321623
  76.8083379  20.7106650  54.8201792  76.1792242  20.8752364  54.1177860
  76.4209041  21.1248259  55.5912756  80.6872611  21.6461087  52.1746156
  80.0023649  22.0259989  51.6243189  80.7716461  22.2556414  52.9078103
  75.9885080  12.7482434  60.0964234  75.7446012  13.5024495  59.5598509
  76.2645011  13.1267782  60.9311481  77.9423543  19.2921047  58.7741499
  78.1540438  19.9352806  58.0975880  77.8953291  18.4583363  58.3063429
  75.5449772  11.9038867  55.6778071  74.6834251  12.2020121  55.9694809
  75.5712206  12.1209266  54.7459104  72.3611341  20.4481058  52.0851877
  72.8249687  20.7268761  51.2956500  72.0968139  19.5464502  51.9024968
  69.2535422  19.9952539  55.0231640  69.8236779  20.4239808  54.3849125
  69.8443534  19.7135124  55.7215826  71.2980227  16.5704210  48.8941442
  72.0004271  17.0225254  49.3615369  70.9660856  15.9288029  49.5221335
  69.7460589  15.1615967  63.2692652  69.1159249  15.8432248  63.5028048
  69.6396677  15.0499048  62.3245790  65.0405561  14.8287763  54.1958576
  64.2504615  15.0845291  53.7198686  65.5316809  15.6436101  54.3010616
  79.0569371  22.1693002  56.9463857  79.8786815  21.7673189  56.6646538
  79.0531774  22.0661236  57.8979972  66.9920307  15.1932342  51.1542052
  66.1951470  15.3051036  51.6725548  66.7645899  15.5318994  50.2882943
  72.8225974  21.7177045  59.1024567  72.8870407  22.1797452  59.9382739
  72.1136898  21.0874410  59.2306877  63.3243264  15.0818253  56.6273567
  63.5751303  15.9665263  56.8931142  63.8602813  14.9022855  55.8548658
  72.5373992  23.3845153  48.9703547  72.4019667  24.2296688  49.3988395
  73.0783804  23.5864430  48.2069481  65.9903389  20.9020591  49.5431472
  66.5027910  21.6963841  49.6937037  66.6426102  20.2046881  49.4765074
  67.7998274  24.0186347  51.6254226  67.9764902  24.9404312  51.4375210
  68.5955108  23.7044766  52.0548605  71.9409293  10.8794612  63.2238159
  72.6819006  11.4801765  63.1442622  72.1727215  10.1372249  62.6656202
  67.0850631  16.0650979  61.5016389  66.9704146  15.1636236  61.8023488
  66.2295148  16.3114676  61.1501205  74.1642468  24.0068719  63.1003889
  73.7206322  23.2205098  62.7824794  74.8259682  24.1947870  62.4347780
  68.9229589  25.5364521  57.6264568  69.4737015  25.4081584  56.8541562
  68.0841065  25.8359410  57.2759461  76.2623706  24.2871519  61.1285291
  76.2442182  25.1080400  60.6365560  77.1843626  24.1625594  61.3535432
  72.7196760  21.8015649  61.9708799  73.2525097  21.0403937  61.7408107
  72.1910842  21.5089300  62.7132954  63.9552306  19.2309245  50.3191043
  64.7927528  19.6406253  50.1024751  64.1330574  18.2908687  50.2891237
  75.8516738  16.8984326  46.0074876  75.3363362  17.6688930  46.2463263
  75.5794047  16.2249462  46.6307937  73.4363849  11.7434026  51.0660114
  72.5805446  11.3540877  50.8865753  73.8490801  11.8225987  50.2059900
  71.2105882   9.3619099  54.4717856  72.0758879   9.1661908  54.1123745
  71.2783391   9.1329451  55.3987213  75.6403041  14.7711418  47.8334657
  75.3353177  15.0857567  48.6844800  76.5933483  14.8492838  47.8761990
  74.0849473  20.9301641  49.4827611  73.5570835  20.1954401  49.1700849
  73.5836976  21.7076317  49.2367579  79.0642319  19.1250662  54.5994657
  78.4065994  19.8149923  54.6874786  79.8682718  19.5147094  54.9428644
  68.8168201  11.5921307  51.8434223  69.3911953  11.3696489  51.1107416
  69.4039183  11.6610002  52.5962824  77.8747778  17.4795034  52.6498599
  78.3879660  18.1125026  53.1520309  78.5249002  16.8796230  52.2841959
  69.1437788  13.6225768  45.8630108  68.3075100  13.9600455  46.1839383
  69.0042558  13.4874748  44.9257245  72.2302073  18.7481851  42.4862584
  71.3229135  18.5171105  42.6853733  72.7273105  17.9519471  42.6736566
  75.1370152  27.4579359  45.4059270  74.4631851  27.7611055  46.0144228
  75.5235974  28.2608439  45.0564727  74.3528609  14.9544490  54.8956940
  73.4351170  15.1759437  54.7378628  74.7688753  15.0290800  54.0368647
  75.1363657  16.3535906  50.0259620  75.8835476  16.8657303  49.7166742
  75.4055246  16.0319958  50.8864014  73.4090307  18.8494446  47.0086574
  72.5001526  18.5653479  47.1059044  73.4385391  19.2693525  46.1489881
  78.6409574  22.4601036  50.7777742  78.1871901  21.6191946  50.8342932
  78.0103541  23.0962434  51.1152522  77.5842494  13.3893022  52.0078409
  76.8465251  12.8770408  52.3388652  77.8369267  12.9493403  51.1961686
  77.0842513  24.2977532  51.7127560  77.3765488  24.8582590  50.9939926
  77.5941134  24.5906093  52.4680719  63.9778477  16.5699960  50.9901776
  63.7802877  15.9769321  50.2652843  63.4225141  16.2652171  51.7077715
  71.9575201  16.4623067  53.1096370  72.0123811  15.5096903  53.0338846
  71.1466403  16.6182506  53.5937668  73.1066395  20.3903190  44.3474653
  72.6685825  19.6739049  43.8880290  73.8476835  20.6179305  43.7859744
  69.8967561  15.0800127  50.8686748  69.0835426  15.3794297  51.2751941
  70.3926555  14.6855815  51.5861231  72.0476139  25.0757884  52.8021013
  72.0052317  25.3018730  51.8729545  72.9638838  24.8421258  52.9506814
  75.4941772  15.5441951  59.7001642  75.8491160  15.7713424  60.5596108
  76.1413904  15.8760328  59.0778898  69.3881636  12.6518482  56.4847983
  70.0281015  12.5107241  55.7870947  68.5559166  12.3652996  56.1086585
  70.1641939  21.9520913  52.5982976  70.9582538  21.4571233  52.3965551
  69.4533632  21.4238776  52.2350681  74.9836784  24.3339008  56.9495343
  75.0373806  24.9029944  57.7173059  74.1151565  24.5040893  56.5849381
  66.4724703  16.0963994  48.6742729  65.5422291  16.0348450  48.8912691
  66.5682175  15.5739947  47.8779370  66.3910252  12.6218807  51.2620970
  66.6517069  13.5364140  51.1530131  67.2127424  12.1543250  51.4117583
  67.8635177  14.0356564  58.4319795  68.5358231  13.8273926  57.7832444
  67.0364964  13.8378650  57.9925027  73.7660749  10.6618505  60.4485456
  73.1188664  11.3608455  60.3549932  74.5361765  11.0954649  60.8161704
  77.1739547  20.9267357  63.5236009  77.0225054  20.6977909  62.6066093
  77.1644227  21.8837959  63.5367354  73.9424884  18.4999270  58.5082275
  74.8716944  18.6510430  58.3351243  73.5215914  18.5883291  57.6530922
  72.7413215  22.5249935  56.2780813  72.6024301  22.1568719  57.1506751
  71.9527812  23.0397574  56.1064771  73.3361367  27.6259031  47.6206349
  73.5113123  27.1547074  48.4351972  72.6494155  28.2524797  47.8487610
  74.2918431  21.9031537  53.6669651  73.9568263  21.8632307  54.5627301
  73.7922376  21.2376253  53.1940061  68.2662675  17.3099167  59.1922232
  68.1282472  16.5779406  59.7933771  69.1767598  17.2208067  58.9106420
  77.2277622  19.2487572  43.9406710  76.6106793  18.5234400  43.8439763
  76.7594111  20.0096932  43.5973785  70.8944975  17.0219127  58.6805912
  71.6044594  16.3812319  58.6392530  70.8514283  17.2732021  59.6032092
  78.8831754  23.9586480  61.6012491  78.8244300  23.2745700  60.9343074
  79.2851272  24.7005470  61.1493117  69.6073909  14.0084344  60.5001551
  69.0711266  13.5575083  61.1523147  69.0190618  14.1430253  59.7572015
  67.9022453  30.7748394  54.3946210  68.1419051  31.4066918  55.0725228
  67.0591649  30.4236434  54.6811569  69.0176168  13.4672996  43.0628015
  68.1405634  13.3461797  42.6990261  69.4933921  12.6759074  42.8106903
  78.8849161  21.9226064  59.8326470  77.9975940  21.5851986  59.9552869
  79.4547712  21.1909095  60.0695236  60.5378308  18.2550156  53.1569522
  61.2249348  17.9411886  52.5690537  60.3826437  19.1591520  52.8836773
  65.3413030  13.1440352  57.5854546  65.2571219  12.5366022  56.8504955
  64.5195737  13.6349370  57.5864042  72.4150315  26.5827516  56.7987714
  72.3420486  27.3882488  57.3107018  71.9727708  26.7819482  55.9735735
  72.2040094  25.8199286  50.3090535  71.4207616  26.3620966  50.4028760
  72.9032839  26.3373266  50.7084776  75.5136744  11.6293916  52.9524741
  76.0105444  10.8763878  52.6325811  74.7423726  11.6658232  52.3867950
  74.8748998  26.4814350  58.9545872  75.5876970  27.1161815  58.8821774
  74.3839027  26.5778216  58.1385874  76.5966525  20.3865603  50.5263164
  75.6622804  20.5067065  50.3567868  76.7743193  19.4838070  50.2623174
  72.0971713  13.7711299  52.6796425  71.7269501  13.2182339  53.3677331
  72.5930805  13.1669432  52.1271425  79.9839076  16.2282922  51.0613198
  80.4499529  17.0610914  50.9873501  80.4346577  15.7627904  51.7658457
  69.9260912  24.2308794  59.7751443  70.6270371  24.8645277  59.9280837
  69.4556027  24.5723525  59.0147082  78.0515307  22.5726743  48.0599350
  78.3275151  22.4583338  48.9693224  77.1819806  22.1744228  48.0211523
  77.7262198  16.7853401  57.6003993  77.0733648  17.0329309  56.9456446
  78.1042577  15.9717539  57.2666471  74.6869371  26.8213094  51.7032164
  74.8691766  26.0034750  52.1659916  75.5102357  27.0380787  51.2657054
  75.0211537  25.7481279  48.9647212  75.5499303  25.2373734  48.3517374
  75.2839757  25.4323810  49.8292745  73.7749771  17.5273212  64.0870031
  73.0990408  17.4267342  64.7572406  74.5977404  17.3712426  64.5506028
  65.5228630  23.7645149  56.7082546  66.1082066  23.0188837  56.8410450
  65.3253468  24.0749105  57.5919210  68.3767285  26.7996396  51.7244988
  67.7077660  27.2842524  51.2409028  68.2380155  27.0465617  52.6388367
  60.1146284  16.3350749  55.4286989  60.1530384  15.8014340  56.2224107
  59.6086577  15.8085954  54.8097966  72.5172553  28.8340140  58.3227647
  73.0690862  28.9971761  59.0876732  72.8578747  29.4244577  57.6507671
  67.4937047  11.1815289  58.9249531  67.5578373  12.0430120  58.5126929
  67.4304167  10.5689291  58.1921890  66.9689319  13.2538422  62.5722566
  67.5961358  12.8715499  63.1860090  66.1117238  13.0352624  62.9378258
  77.3683428  23.6601397  64.1776301  77.9123332  24.2731355  63.6831256
  76.7870273  24.2180976  64.6943314  63.7454862  15.0614851  48.5040920
  64.0408303  14.1525530  48.4507974  62.8442898  15.0402591  48.1821923
  75.6540941  26.7822115  55.3091329  75.5292080  25.9811855  54.8002274
  76.3120032  27.2768309  54.8205299  67.2749109  13.1370848  54.4868469
  66.5535695  13.7506815  54.3475942  68.0642365  13.6728613  54.4085115
  77.7175849  24.5831135  56.9370879  76.7706185  24.4636486  56.8649206
  78.0658622  23.6953633  57.0197140  70.0775423  10.4725274  60.7609121
  70.6009824  10.7187571  61.5235430  69.8587756  11.3045309  60.3412258
  65.4742704  12.7428949  48.6280245  65.1455410  11.8626328  48.4455351
  65.8282074  12.6876617  49.5156635  74.7222282  24.3783851  53.1375231
  74.5747245  23.4500559  53.3182801  75.5475776  24.4003942  52.6532306
  68.5884527  13.0301919  48.9955723  68.9280599  13.5587840  48.2734332
  69.0356647  13.3682325  49.7714290  78.3256404  25.2012410  54.2240104
  79.2502952  24.9955272  54.0864555  78.1571708  24.9528811  55.1329445
  71.2827968  11.4138969  58.4458791  70.9424788  10.6146782  58.8479471
  70.5766974  11.7140680  57.8735624  70.5752674  11.5276540  47.1949016
  71.2961036  11.9057793  46.6912733  69.9517978  12.2465417  47.2983994
  74.7183797  12.2321689  48.1307348  74.9347411  13.1146327  47.8296176
  74.2377864  11.8407903  47.4012990  69.4583018  15.1907402  54.7078093
  69.3127599  15.5047705  55.6002374  68.9808222  15.8092303  54.1548992
  71.3179401  12.1809950  54.7558982  71.3040970  11.2851044  54.4191280
  72.0351829  12.1880614  55.3897268  73.1705532  12.6147291  56.8012110
  72.9123310  13.5364361  56.7996440  72.6390572  12.2177725  57.4912574
  78.1151720  25.7198078  49.5802195  78.2888598  25.1544500  48.8276048
  78.6080612  26.5198973  49.3981685  63.9328680  17.7312747  57.6465754
  63.3882148  18.5072555  57.7786028  64.8108030  18.0783551  57.4884875
  70.7216297  11.0624331  50.0246553  70.8432208  10.1340977  50.2237440
  70.4318339  11.0763017  49.1124868  79.1026893  25.0364842  46.6799094
  79.7977798  25.6571535  46.8986408  79.4450043  24.1860193  46.9551471
  64.7194702  16.8582643  60.5395911  63.9776438  17.0065278  61.1260541
  64.3987446  17.1190909  59.6762660  72.6638365  26.3998621  60.3376301
  72.9725491  26.1547768  61.2099001  73.4613847  26.6045260  59.8495171
  72.6858977  28.5536531  52.5681677  72.2463967  28.0612910  53.2614534
  73.4367094  28.0109499  52.3273753  65.1651316  24.7448072  52.5706306
  65.9909336  24.4451844  52.1904949  64.8145368  23.9755694  53.0196094
  70.1332849  24.0974540  54.6403979  69.5112858  23.4345245  54.3406207
  70.8037716  24.1235672  53.9577627  63.3659921  22.6634398  53.5295239
  62.5291829  22.2356573  53.3479240  63.3383566  22.8566842  54.4666030
  70.2057376  12.5756328  64.2336485  70.2545532  13.4518451  63.8514255
  70.7479891  12.0333721  63.6608128  80.6912222  23.1197451  63.5137622
  79.9007766  23.1021590  62.9742122  80.4545577  23.6585745  64.2686659
  80.8110097  19.9689918  60.8270351  80.8608102  19.8039925  61.7685874
  80.7024021  19.1017177  60.4368232  69.6946356  22.6478463  48.1162440
  69.8434476  23.3313928  47.4629112  70.5012799  22.6283553  48.6311895
  72.4356665  13.3287700  60.9882844  71.5659974  13.6221266  60.7165432
  72.6716145  13.9128145  61.7090107  80.5615482  17.5119474  59.5392430
  81.0369604  17.7047120  58.7311282  79.6381048  17.5678660  59.2935814
  67.4498989  18.6743641  49.1223509  67.2045031  17.7705971  49.3203719
  67.6194903  18.6760791  48.1802987  66.7194636  14.4071999  46.6209670
  66.0263881  14.4816354  45.9649706  66.4746388  13.6432342  47.1431187
  73.1941761  25.1426594  45.5874187  72.6215729  25.7616781  45.1344659
  73.7674555  25.6925955  46.1214109  79.2617151  14.3885234  57.7720736
  80.2134574  14.4883332  57.7932960  79.0920602  13.5963502  58.2818820
  77.2831531  11.4740817  57.9580137  76.6881463  11.7545830  57.2626625
  76.9981227  11.9634718  58.7296878  76.4139021  25.4263744  46.7182769
  77.3469694  25.3609306  46.9215645  76.3262234  26.2620011  46.2597302
  79.0427038  24.7429614  43.6786717  78.9640669  24.4089478  44.5722475
  79.8636705  25.2351382  43.6778189  73.5788560  16.4787407  42.9290240
  74.5247665  16.3493615  42.9978658  73.2002805  15.7402068  43.4059668
  73.4627252  20.5305153  64.3890897  74.3830262  20.7083752  64.5830943
  73.4276836  19.5861198  64.2370596  71.7631477  14.4037383  42.8645125
  70.8562932  14.1070496  42.9407838  72.0407458  14.1067201  41.9979411
  62.6809417  15.7243746  53.3144171  62.3612202  14.8709055  53.0218545
  62.1342846  15.9392324  54.0702139  66.4589325  18.4406187  57.0313678
  66.6775335  19.3723295  57.0501712  66.8715099  18.0814162  57.8168482
  70.5330262  11.2624318  43.0057104  71.3949426  11.5879216  43.2652921
  70.7180606  10.4755814  42.4930170  62.5497677  19.3446658  55.2837293
  61.8561149  18.9300611  54.7707247  63.2970668  19.3867194  54.6870712
  71.1948460  17.4436532  65.2381488  70.7115542  18.2436892  65.4445377
  71.2809399  17.4544477  64.2848932  64.4634420  19.2764912  53.1603308
  64.4405108  19.3752599  52.2085191  64.7735056  20.1230062  53.4820474
  67.1221798  21.3341067  57.2749922  68.0765051  21.3025009  57.2079854
  66.9234321  20.8731690  58.0900148  67.7121180  19.9042183  59.8420720
  68.5314069  20.3986261  59.8655557  67.9857988  18.9874151  59.8138287
  77.4687776  12.2952935  49.2048675  76.5813631  12.5802586  48.9868870
  77.8841765  12.1346698  48.3575952  65.4772027  26.8760686  54.2920120
  65.3426495  26.1161087  53.7258118  65.0604089  27.6001586  53.8248909
  76.6130990  22.0597610  43.2996695  77.3166840  22.2647612  43.9154351
  75.8893638  22.6274372  43.5645779  77.4428800  17.8107471  49.4198965
  77.3864001  18.2676022  48.5806598  77.9957142  17.0498155  49.2421808
  68.6341153  27.7730003  54.5038563  68.5173537  28.7175436  54.4017253
  67.8133599  27.4703565  54.8924362  78.5217687  22.4980139  45.3495155
  79.3563291  22.0661337  45.1672630  78.3602030  22.3262153  46.2772050
  78.1763579  19.0012252  46.7151495  78.1212383  18.8356524  45.7739939
  77.5509635  19.7088285  46.8713684  62.9656094  14.2380317  60.5412917
  63.6114958  13.7279271  61.0300142  62.7573245  14.9748998  61.1156342
  75.4909486  21.3061164  66.0405057  76.3600646  21.4801816  65.6791692
  75.0116238  22.1255581  65.9180787  69.6595667  28.4258265  57.7194491
  70.5622913  28.4581875  58.0360986  69.4333037  27.4958716  57.7340827
  71.4149269  27.1789252  54.3804570  70.4644900  27.1791113  54.2668942
  71.7181755  26.4321986  53.8640604  67.3053585  11.3847934  64.6387931
  68.1685047  11.0284738  64.8491256  66.7318996  11.0461828  65.3263335
  79.8178484  34.8212694  51.3708748  79.2543349  34.7302631  50.6025035
  79.7030879  34.0012599  51.8511240  77.3642916  36.3163886  54.2092968
  78.1564208  35.9754711  53.7939267  77.6039566  36.4258861  55.1295121
  79.3233670  35.5772799  47.0810347  80.0964546  35.0301786  46.9423223
  79.6759069  36.4417049  47.2924808  79.5721079  33.0424394  53.3163744
  78.6471576  32.9100608  53.5241436  79.8205492  33.8218613  53.8133687
  76.9329890  32.6857667  54.1507533  77.0622271  32.9392146  55.0646945
  76.2527341  33.2785375  53.8312189  81.1029377  43.3554917  50.2498008
  81.0253407  44.3062743  50.3286488  80.4991021  43.0100790  50.9072934
  80.0929177  35.3244457  55.0231640  80.6630534  35.7531725  54.3849125
  80.6837289  35.0427042  55.7215826  80.5854343  30.4907884  63.2692652
  79.9553004  31.1724165  63.5028048  80.4790431  30.3790966  62.3245790
  75.8799316  30.1579680  54.1958576  75.0898370  30.4137209  53.7198686
  76.3710563  30.9728018  54.3010616  77.8314061  30.5224260  51.1542052
  77.0345224  30.6342954  51.6725548  77.6039653  30.8610912  50.2882943
  74.1637019  30.4110171  56.6273567  74.4145057  31.2957181  56.8931142
  74.6996567  30.2314772  55.8548658  76.8297144  36.2312508  49.5431472
  77.3421664  37.0255759  49.6937037  77.4819857  35.5338799  49.4765074
  78.6392028  39.3478265  51.6254226  78.8158657  40.2696229  51.4375210
  79.4348862  39.0336684  52.0548605  77.9244385  31.3942897  61.5016389
  77.8097900  30.4928154  61.8023488  77.0688903  31.6406593  61.1501205
  79.7623344  40.8656439  57.6264568  80.3130769  40.7373502  56.8541562
  78.9234820  41.1651328  57.2759461  74.7946061  34.5601163  50.3191043
  75.6321283  34.9698171  50.1024751  74.9724328  33.6200605  50.2891237
  79.6561955  26.9213225  51.8434223  80.2305707  26.6988407  51.1107416
  80.2432938  26.9901920  52.5962824  79.9831542  28.9517686  45.8630108
  79.1468855  29.2892373  46.1839383  79.8436312  28.8166666  44.9257245
  74.8172232  31.8991878  50.9901776  74.6196632  31.3061239  50.2652843
  74.2618896  31.5944088  51.7077715  80.2275390  27.9810400  56.4847983
  80.8674769  27.8399159  55.7870947  79.3952921  27.6944913  56.1086585
  77.3118457  31.4255912  48.6742729  76.3816045  31.3640367  48.8912691
  77.4075929  30.9031865  47.8779370  77.2304006  27.9510725  51.2620970
  77.4910824  28.8656058  51.1530131  78.0521179  27.4835167  51.4117583
  78.7028932  29.3648482  58.4319795  79.3751985  29.1565844  57.7832444
  77.8758718  29.1670568  57.9925027  79.1056429  32.6391085  59.1922232
  78.9676227  31.9071324  59.7933771  80.0161353  32.5499985  58.9106420
  80.4467664  29.3376262  60.5001551  79.9105021  28.8867001  61.1523147
  79.8584372  29.4722171  59.7572015  78.7416207  46.1040311  54.3946210
  78.9812805  46.7358836  55.0725228  77.8985404  45.7528351  54.6811569
  79.8569923  28.7964914  43.0628015  78.9799389  28.6753714  42.6990261
  80.3327676  28.0050992  42.8106903  71.3772063  33.5842073  53.1569522
  72.0643103  33.2703803  52.5690537  71.2220191  34.4883438  52.8836773
  76.1806785  28.4732270  57.5854546  76.0964974  27.8657939  56.8504955
  75.3589491  28.9641288  57.5864042  76.3622384  39.0937066  56.7082546
  76.9475821  38.3480754  56.8410450  76.1647223  39.4041023  57.5919210
  79.2161039  42.1288314  51.7244988  78.5471415  42.6134441  51.2409028
  79.0773909  42.3757534  52.6388367  70.9540039  31.6642667  55.4286989
  70.9924138  31.1306257  56.2224107  70.4480332  31.1377872  54.8097966
  78.3330801  26.5107207  58.9249531  78.3972128  27.3722038  58.5126929
  78.2697921  25.8981209  58.1921890  77.8083074  28.5830340  62.5722566
  78.4355113  28.2007417  63.1860090  76.9510993  28.3644542  62.9378258
  74.5848616  30.3906769  48.5040920  74.8802058  29.4817447  48.4507974
  73.6836652  30.3694508  48.1821923  78.1142863  28.4662765  54.4868469
  77.3929449  29.0798733  54.3475942  78.9036119  29.0020530  54.4085115
  76.3136458  28.0720866  48.6280245  75.9849164  27.1918245  48.4455351
  76.6675829  28.0168535  49.5156635  79.4278281  28.3593836  48.9955723
  79.7674354  28.8879758  48.2734332  79.8750402  28.6974242  49.7714290
  80.2976773  30.5199320  54.7078093  80.1521353  30.8339623  55.6002374
  79.8201976  31.1384220  54.1548992  74.7722435  33.0604664  57.6465754
  74.2275903  33.8364472  57.7786028  75.6501785  33.4075469  57.4884875
  75.5588457  32.1874561  60.5395911  74.8170193  32.3357196  61.1260541
  75.2381201  32.4482826  59.6762660  76.0045070  40.0739989  52.5706306
  76.8303090  39.7743761  52.1904949  75.6539122  39.3047612  53.0196094
  74.2053675  37.9926316  53.5295239  73.3685584  37.5648490  53.3479240
  74.1777321  38.1858759  54.4666030  78.2892743  34.0035559  49.1223509
  78.0438785  33.0997889  49.3203719  78.4588658  34.0052709  48.1802987
  77.5588391  29.7363916  46.6209670  76.8657636  29.8108271  45.9649706
  77.3140143  28.9724260  47.1431187  73.5203172  31.0535664  53.3144171
  73.2005956  30.2000972  53.0218545  72.9736600  31.2684242  54.0702139
  77.2983080  33.7698105  57.0313678  77.5169089  34.7015213  57.0501712
  77.7108853  33.4106079  57.8168482  73.3891432  34.6738575  55.2837293
  72.6954903  34.2592528  54.7707247  74.1364423  34.7159112  54.6870712
  75.3028174  34.6056829  53.1603308  75.2798863  34.7044517  52.2085191
  75.6128811  35.4521980  53.4820474  77.9615552  36.6632984  57.2749922
  78.9158806  36.6316927  57.2079854  77.7628076  36.2023608  58.0900148
  78.5514934  35.2334100  59.8420720  79.3707823  35.7278179  59.8655557
  78.8251742  34.3166068  59.8138287  76.3165781  42.2052604  54.2920120
  76.1820249  41.4453005  53.7258118  75.8997843  42.9293504  53.8248909
  79.4734907  43.1021921  54.5038563  79.3567291  44.0467353  54.4017253
  78.6527353  42.7995482  54.8924362  73.8049849  29.5672234  60.5412917
  74.4508712  29.0571188  61.0300142  73.5967000  30.3040916  61.1156342
  78.1447340  26.7139851  64.6387931  79.0078801  26.3576656  64.8491256
  77.5712750  26.3753746  65.3263335  67.9022454   7.7810516  41.1191516
  68.1419052   8.4129041  41.7970535  67.0591650   7.4298556  41.4056876
  77.3642917  13.3226009  40.9338275  78.1564209  12.9816833  40.5184574
  77.6039567  13.4320984  41.8540428  79.3233671  12.5834922  33.8055654
  80.0964547  12.0363909  33.6668529  79.6759070  13.4479171  34.0170115
  81.1029379  20.3617040  36.9743314  81.0253408  21.3124865  37.0531795
  80.4991022  20.0162913  37.6318241  76.8297145  13.2374631  36.2676779
  77.3421666  14.0317881  36.4182344  77.4819858  12.5400921  36.2010381
  78.6392030  16.3540387  38.3499532  78.8158658  17.2758352  38.1620516
  79.4348863  16.0398807  38.7793912  79.7623345  17.8718561  44.3509875
  80.3130770  17.7435624  43.5786869  78.9234821  18.1713450  44.0004767
  74.7946062  11.5663285  37.0436350  75.6321284  11.9760294  36.8270057
  74.9724330  10.6262727  37.0136544  78.7416208  23.1102434  41.1191516
  78.9812807  23.7420958  41.7970535  77.8985405  22.7590474  41.4056876
  71.3772064  10.5904196  39.8814828  72.0643104  10.2765926  39.2935844
  71.2220193  11.4945561  39.6082080  76.3622385  16.0999189  43.4327852
  76.9475822  15.3542877  43.5655757  76.1647224  16.4103146  44.3164516
  79.2161041  19.1350436  38.4490295  78.5471416  19.6196564  37.9654335
  79.0773910  19.3819657  39.3633673  74.7722436  10.0666787  44.3711061
  74.2275904  10.8426595  44.5031335  75.6501786  10.4137592  44.2130182
  76.0045072  17.0802112  39.2951612  76.8303091  16.7805884  38.9150256
  75.6539124  16.3109734  39.7441401  74.2053677  14.9988438  40.2540546
  73.3685585  14.5710613  40.0724547  74.1777322  15.1920882  41.1911337
  73.3891433  11.6800698  42.0082599  72.6954905  11.2654651  41.4952554
  74.1364424  11.7221235  41.4116018  75.3028176  11.6118952  39.8848614
  75.2798864  11.7106639  38.9330497  75.6128812  12.4584103  40.2065780
  77.9615554  13.6695107  43.9995229  78.9158807  13.6379049  43.9325160
  77.7628077  13.2085731  44.8145455  76.3165782  19.2114726  41.0165427
  76.1820250  18.4515127  40.4503425  75.8997845  19.9355626  40.5494215
  79.4734908  20.1084043  41.2283869  79.3567292  21.0529476  41.1262560
  78.6527355  19.8057605  41.6169668  20.3615513  38.4883664  73.2332596
  19.7103493  39.0737744  72.8466610  21.1559876  39.0189859  73.2927634
  14.2871141  35.5772801  73.6319731  15.0602017  35.0301788  73.4932606
  14.6396539  36.4417050  73.8434192  16.6237418  31.7365467  71.2638181
  16.8762939  31.2146988  70.5021644  15.6861977  31.5731613  71.3664864
  21.8390779  36.1774096  73.7701581  21.2036612  36.2508722  74.4822485
  21.5088185  36.7667695  73.0920660  16.3433707  33.6393573  73.4662555
  16.2269965  32.9638477  74.1343640  16.4535967  33.1525947  72.6494709
  18.3270735  28.1293620  72.1670593  18.4945137  28.9973856  72.5341064
  18.1367904  28.2920902  71.2431882  18.3059956  30.5851277  73.1517260
  18.1859581  31.0308328  73.9902740  17.6112544  30.9336595  72.5930798
  16.0666848  43.3554919  76.8007391  15.9890878  44.3062744  76.8795872
  15.4628492  43.0100792  77.4582318  24.0045022  31.0572751  73.9797594
  24.9162878  31.2900137  73.8045292  23.4954669  31.6409795  73.4172673
  26.4903836  36.9753007  78.7255539  25.8054874  37.3551908  78.1752573
  26.5747686  37.5848334  79.4587487  32.9506589  33.8423670  79.8458212
  32.1970297  33.2731068  79.6902216  33.0854130  33.8086334  80.7928846
  18.3405217  38.7137072  75.5212931  18.2050892  39.5588608  75.9497779
  18.8815029  38.9156350  74.7578865  21.6547963  32.2276245  72.5584260
  21.1394587  32.9980850  72.7972647  21.3825272  31.5541381  73.1817321
  26.6282237  34.9808600  74.4937433  25.8511680  34.6419759  74.0492595
  27.3073718  34.9861223  73.8192398  21.4434266  30.1003337  74.3844041
  21.1384402  30.4149486  75.2354184  22.3964709  30.1784757  74.4271374
  19.8880698  36.2593561  76.0336995  19.3602060  35.5246320  75.7210232
  19.3868201  37.0368237  75.7876963  18.0333298  34.0773771  69.0371968
  17.1260360  33.8463024  69.2363117  18.5304330  33.2811390  69.2245949
  20.9401377  42.7871278  71.9568654  20.2663076  43.0902975  72.5653612
  21.3267199  43.5900358  71.6074111  19.2121532  34.1786366  73.5595958
  18.3032751  33.8945399  73.6568428  19.2416616  34.5985444  72.6999265
  24.4440799  37.7892955  77.3287125  23.9903126  36.9483865  77.3852316
  23.8134766  38.4254354  77.6661906  22.8873739  39.6269452  78.2636944
  23.1796713  40.1874509  77.5449309  23.3972359  39.9198013  79.0190103
  18.9097620  35.7195109  70.8984036  18.4717050  35.0030968  70.4389674
  19.6508061  35.9471224  70.3369128  17.8507364  40.4049803  79.3530397
  17.8083542  40.6310649  78.4238929  18.7670063  40.1713178  79.5016198
  27.0270734  33.9952306  76.9560355  26.8888633  34.1853902  76.0281544
  26.6706953  34.7571689  77.4128406  19.1392592  42.9550950  74.1715733
  19.3144348  42.4838994  74.9861356  18.4525380  43.5816717  74.3996994
  23.0308847  34.5779491  70.4916094  22.4138018  33.8526319  70.3949147
  22.5625336  35.3388851  70.1483168  14.8207393  28.7964915  69.6137398
  13.9436859  28.6753716  69.2499645  15.2965146  28.0050994  69.3616287
  18.0071319  41.1491206  76.8599919  17.2238841  41.6912886  76.9538143
  18.7064064  41.6665185  77.2594160  22.3997750  35.7157522  77.0772548
  21.4654029  35.8358985  76.9077252  22.5774418  34.8129989  76.8132557
  25.7870301  31.5574842  77.6122582  26.2530754  32.3902833  77.5382884
  26.2377802  31.0919823  78.3167840  20.4900596  42.1505014  78.2541547
  20.6722991  41.3326670  78.7169300  21.3133582  42.3672706  77.8166437
  20.8242762  41.0773199  75.5156596  21.3530528  40.5665654  74.9026758
  21.0870982  40.7615729  76.3802129  14.1798510  42.1288316  78.2754372
  13.5108885  42.6134443  77.7918412  14.0411380  42.3757536  79.1897750
  21.4572166  42.1114035  81.8600712  21.3323305  41.3103774  81.3511658
  22.1151257  42.6060228  81.3714682  20.5253507  39.7075771  79.6884615
  20.3778470  38.7792478  79.8692185  21.3507001  39.7295862  79.2041690
  24.1287629  40.5304330  80.7749487  25.0534177  40.3247191  80.6373939
  23.9602933  40.2820731  81.6838829  23.9182946  41.0489997  76.1311579
  24.0919823  40.4836420  75.3785431  24.4111837  41.8490892  75.9491069
  29.7722337  33.8126420  77.7501879  30.2153483  33.0633745  77.3521002
  28.8948847  33.8036556  77.3675611  24.9058118  40.3656762  73.2308477
  25.6009023  40.9863454  73.4495792  25.2481268  39.5152113  73.5060855
  26.8049541  37.8156467  74.7595808  27.3300865  38.1543740  74.0345128
  26.7171894  36.8803482  74.5758943  18.4890202  43.8828450  79.1191061
  18.0495192  43.3904829  79.8123918  19.2398319  43.3401418  78.8783136
  15.4977581  37.9770383  74.6671823  15.6465701  38.6605847  74.0138496
  16.3044024  37.9575473  75.1821279  29.3155201  35.2831658  80.1424326
  30.1502093  35.7221462  80.3061887  29.4514330  34.8070312  79.3232572
  18.9972986  40.4718513  72.1383571  18.4246954  41.0908700  71.6854043
  19.5705780  41.0217875  72.6723493  22.2170246  40.7555663  73.2692153
  23.1500919  40.6901225  73.4725029  22.1293459  41.5911930  72.8106686
  24.8458263  40.0721534  70.2296101  24.7671894  39.7381397  71.1231859
  25.6667930  40.5643302  70.2287573  19.3819785  31.8079326  69.4799623
  20.3278890  31.6785534  69.5488041  19.0034030  31.0693988  69.9569051
  17.5662702  29.7329302  69.4154508  16.6594158  29.4362415  69.4917222
  17.8438683  29.4359120  68.5488795  16.3361487  26.5916238  69.5566488
  17.1980651  26.9171136  69.8162305  16.5211831  25.8047733  69.0439553
  22.4162215  37.3889529  69.8506079  23.1198065  37.5939532  70.4663735
  21.6924863  37.9566291  70.1155162  23.2460025  33.1399390  75.9708349
  23.1895226  33.5967942  75.1315981  23.7988367  32.3790075  75.7931192
  31.3677169  31.6685195  79.3029760  30.8076727  31.7378385  80.0761322
  30.7620672  31.4926180  78.5829256  24.3248912  37.8272058  71.9004539
  25.1594516  37.3953257  71.7182014  24.1633255  37.6554072  72.8281433
  23.9794804  34.3304172  73.2660878  23.9243608  34.1648443  72.3249322
  23.3540860  35.0380205  73.4223068  17.2180494  42.5081171  80.9313953
  16.2676125  42.5083033  80.8178326  17.5212980  41.7613906  80.4149988
  32.9533187  48.3441709  81.9959716  33.5911597  48.2248457  81.2923056
  32.8354030  49.2922553  82.0547668  29.7622893  48.2969138  81.9321240
  29.4241405  48.1810202  81.0441775  30.6312662  47.8960303  81.9122247
  25.6209709  50.1504614  77.9218131  25.0574574  50.0594551  77.1534419
  25.5062104  49.3304518  78.4020624  30.2442676  49.4503989  87.8907446
  30.2331317  49.0556788  87.0187950  30.4063316  48.7170062  88.4841217
  23.1674141  51.6455806  80.7602352  23.9595433  51.3046630  80.3448651
  23.4070791  51.7550781  81.6804505  31.2009268  53.8175582  73.2332596
  30.5497248  54.4029662  72.8466610  31.9953631  54.3481777  73.2927634
  25.1264895  50.9064719  73.6319731  25.8995771  50.3593706  73.4932606
  25.4790294  51.7708968  73.8434192  26.9649938  52.2341101  86.8386630
  26.6739804  53.1386732  86.7233296  27.6006922  52.2757629  87.5530699
  27.8906144  49.6117950  83.4287990  28.4869717  49.3873972  82.7144952
  27.9481116  48.8702695  84.0313437  27.4631173  47.0657385  71.2638181
  27.7156694  46.5438906  70.5021644  26.5255732  46.9023530  71.3664864
  32.5074456  46.0693163  79.0712924  33.2937545  45.6512586  78.7203341
  32.7713160  46.9739255  79.2394572  32.6784533  51.5066014  73.7701581
  32.0430366  51.5800640  74.4822485  32.3481939  52.0959612  73.0920660
  37.9082883  46.0068396  79.9745902  38.6408055  45.4367613  80.2083732
  37.1522239  45.6189997  80.4152408  27.1827462  48.9685491  73.4662555
  27.0663720  48.2930394  74.1343640  27.2929721  48.4817865  72.6494709
  29.5259003  48.4295638  77.1709245  29.1617210  47.9026259  77.8822166
  30.3826118  48.0394107  76.9975730  35.4308303  39.7189971  84.4340511
  35.0991628  40.5885382  84.2101726  34.8353917  39.4026255  85.1134541
  29.1664490  43.4585538  72.1670593  29.3338892  44.3265774  72.5341064
  28.9761659  43.6212819  71.2431882  31.9239823  51.9202517  83.8336424
  31.6240546  52.8227555  83.7252231  31.5790882  51.6534700  84.6857576
  25.3752304  48.3716313  79.8673128  24.4502801  48.2392528  80.0750820
  25.6236717  49.1510533  80.3643070  35.3236966  44.4385057  81.5133861
  34.4153844  44.3700465  81.2192622  35.2724562  44.9157002  82.3415686
  29.1453710  45.9143195  73.1517260  29.0253336  46.3600246  73.9902740
  28.4506299  46.2628513  72.5930798  22.7361115  48.0149587  80.7016917
  22.8653496  48.2684066  81.6156329  22.0558567  48.6077295  80.3821572
  26.9060603  58.6846837  76.8007391  26.8284632  59.6354662  76.8795872
  26.3022246  58.3392709  77.4582318  37.1898613  42.6401495  83.2911735
  36.5472993  42.9334028  82.6451529  36.6853541  42.5254415  84.0964932
  34.8438777  46.3864668  73.9797594  35.7556633  46.6192055  73.8045292
  34.3348424  46.9701713  73.4172673  27.6524205  48.6660156  89.0186725
  28.3938889  49.2045200  88.7421549  26.9461190  49.2926444  89.1758277
  33.1279544  50.8089296  87.6158887  33.5362900  50.3671707  86.8713519
  32.4056806  50.2341924  87.8693080  29.4810614  45.7461903  84.9892444
  30.3271809  46.1701316  85.1327093  29.4209252  45.0895527  85.6831007
  33.4508359  51.3690487  81.3711176  32.8217221  51.5336201  80.6687243
  33.0634021  51.7832096  82.1422140  37.3297591  52.3044925  78.7255539
  36.6448629  52.6843826  78.1752573  37.4141440  52.9140251  79.4587487
  32.6310060  43.4066271  86.6473617  32.3870991  44.1608332  86.1107893
  32.9069990  43.7851619  87.4820864  34.5848522  49.9504884  85.3250883
  34.7965418  50.5936644  84.6485264  34.5378271  49.1167200  84.8572813
  32.1874751  42.5622704  82.2287455  31.3259230  42.8603958  82.5204193
  32.2137186  42.7793103  81.2968488  29.0036321  51.1064895  78.6361261
  29.4674666  51.3852598  77.8465883  28.7393119  50.2048339  78.4534351
  25.8960402  50.6536376  81.5741024  26.4661759  51.0823645  80.9358508
  26.4868514  50.3718961  82.2725210  27.9405207  47.2288047  75.4450826
  28.6429250  47.6809091  75.9124752  27.6085835  46.5871866  76.0730719
  21.6830541  45.4871600  80.7467959  20.8929595  45.7429128  80.2708070
  22.1741788  46.3019938  80.8520000  35.6994350  52.8276839  83.4973240
  36.5211794  52.4257026  83.2155922  35.6956753  52.7245073  84.4489356
  23.6345286  45.8516179  77.7051436  22.8376449  45.9634873  78.2234932
  23.4070878  46.1902831  76.8392327  29.4650954  52.3760882  85.6533951
  29.5295386  52.8381290  86.4892123  28.7561878  51.7458247  85.7816261
  19.9668244  45.7402090  83.1782950  20.2176282  46.6249100  83.4440526
  20.5027792  45.5606692  82.4058042  43.7900343  49.1715588  79.8458212
  43.0364052  48.6022986  79.6902216  43.9247885  49.1378252  80.7928846
  29.1798971  54.0428990  75.5212931  29.0444646  54.8880526  75.9497779
  29.7208784  54.2448268  74.7578865  22.6328369  51.5604428  76.0940856
  23.1452889  52.3547678  76.2446421  23.2851082  50.8630718  76.0274458
  24.4423254  54.6770184  78.1763609  24.6189882  55.5988149  77.9884593
  25.2380087  54.3628603  78.6057989  25.5654569  56.1948358  84.1773952
  26.1161994  56.0665421  83.4050946  24.7266045  56.4943247  83.8268844
  32.5291435  37.5659552  84.0511824  32.1855704  38.4561193  83.9750935
  32.8970398  37.3761209  83.1881410  20.5977286  49.8893082  76.8700427
  21.4352508  50.2990091  76.6534134  20.7755553  48.9492524  76.8400621
  32.4941718  47.5568163  72.5584260  31.9788341  48.3272767  72.7972647
  32.2219026  46.8833299  73.1817321  30.0788829  42.4017864  77.6169498
  29.2230425  42.0124714  77.4375137  30.4915780  42.4809824  76.7569284
  31.6087975  39.9364207  82.0161058  31.1052771  39.8994342  81.2028863
  31.9018582  40.8456950  82.0757714  27.8530861  40.0202937  81.0227239
  28.7183858  39.8245745  80.6633129  27.9208370  39.7913288  81.9496596
  37.4675992  50.3100517  74.4937433  36.6905435  49.9711677  74.0492595
  38.1467473  50.3153141  73.8192398  32.2828021  45.4295255  74.3844041
  31.9778156  45.7441404  75.2354184  33.2358463  45.5076675  74.4271374
  30.7274453  51.5885478  76.0336995  30.1995814  50.8538238  75.7210232
  30.2261955  52.3660155  75.7876963  35.7067299  49.7834499  81.1504041
  35.0490973  50.4733760  81.2384170  36.5107698  50.1730931  81.4938027
  25.4593180  42.2505145  78.3943606  26.0336932  42.0280326  77.6616799
  26.0464163  42.3193839  79.1472208  34.5172758  48.1378871  79.2007983
  35.0304639  48.7708863  79.7029693  35.1673981  47.5380067  78.8351343
  25.7862767  44.2809606  72.4139492  24.9500080  44.6184292  72.7348766
  25.6467537  44.1458585  71.4766629  27.7615848  39.1246393  77.1218676
  27.1080260  38.8095411  76.4975290  27.7196322  38.5022134  77.8478499
  28.8727053  49.4065689  69.0371968  27.9654115  49.1754942  69.2363117
  29.3698085  48.6103308  69.2245949  31.7795132  58.1163196  71.9568654
  31.1056831  58.4194892  72.5653612  32.1660954  58.9192276  71.6074111
  30.9953588  45.6128327  81.4466323  30.0776150  45.8343274  81.2888011
  31.4113732  45.6874637  80.5878031  31.7788636  47.0119743  76.5769004
  32.5260455  47.5241140  76.2676126  32.0480226  46.6903795  77.4373397
  30.0515286  49.5078283  73.5595958  29.1426506  49.2237316  73.6568428
  30.0810370  49.9277362  72.6999265  35.2834554  53.1184873  77.3287125
  34.8296881  52.2775783  77.3852316  34.6528520  53.7546271  77.6661906
  34.2267473  44.0476859  78.5587793  33.4890230  43.5354245  78.8898035
  34.4794247  43.6077241  77.7471070  33.7267493  54.9561370  78.2636944
  34.0190467  55.5166427  77.5449309  34.2366114  55.2489931  79.0190103
  20.6203457  47.2283798  77.5411160  20.4227857  46.6353158  76.8162227
  20.0650121  46.9236008  78.2587099  28.6000180  47.1206904  79.6605753
  28.6548790  46.1680740  79.5848230  27.7891382  47.2766343  80.1447052
  29.7491374  51.0487027  70.8984036  29.3110804  50.3322886  70.4389674
  30.4901815  51.2763142  70.3369128  26.5392540  45.7383964  77.4196132
  25.7260406  46.0378134  77.8261324  27.0351534  45.3439653  78.1370614
  28.6901118  55.7341721  79.3530397  28.6477297  55.9602567  78.4238929
  29.6063817  55.5005095  79.5016198  32.1366752  46.2025788  86.2511026
  32.4916140  46.4297261  87.1105492  32.7838883  46.5344165  85.6288281
  37.8664489  49.3244224  76.9560355  37.7282388  49.5145820  76.0281544
  37.5100708  50.0863607  77.4128406  26.0306615  43.3102319  83.0357367
  26.6705994  43.1691078  82.3380330  25.1984146  43.0236833  82.6595969
  37.8933869  51.3920751  81.9671627  38.3270375  51.2996040  82.8154681
  38.6065449  51.3678252  81.3291643  26.8066919  52.6104750  79.1492360
  27.6007517  52.1155070  78.9474934  26.0958611  52.0822613  78.7860065
  31.6261763  54.9922845  83.5004727  31.6798786  55.5613782  84.2682443
  30.7576545  55.1624730  83.1358764  23.1149682  46.7547831  75.2252112
  22.1847271  46.6932287  75.4422074  23.2107154  46.2323784  74.4288753
  23.0335231  43.2802644  77.8130354  23.2942049  44.1947977  77.7039514
  23.8552404  42.8127087  77.9626967  24.5060157  44.6940401  84.9829178
  25.1783210  44.4857764  84.3341827  23.6789943  44.4962487  84.5434411
  30.5849863  49.1583107  85.0591659  31.5141923  49.3094267  84.8860626
  30.1640893  49.2467128  84.2040306  29.3838195  53.1833772  82.8290197
  29.2449281  52.8152556  83.7016135  28.5952791  53.6981411  82.6574154
  29.9786347  58.2842868  74.1715733  30.1538103  57.8130911  74.9861356
  29.2919135  58.9108634  74.3996994  30.9343410  52.5615374  80.2179034
  30.5993243  52.5216144  81.1136684  30.4347356  51.8960090  79.7449445
  24.9087654  47.9683004  85.7431616  24.7707452  47.2363243  86.3443155
  25.8192578  47.8791904  85.4615803  33.8702602  49.9071409  70.4916094
  33.2531772  49.1818237  70.3949147  33.4019090  50.6680769  70.1483168
  27.5369955  47.6802964  85.2315295  28.2469573  47.0396156  85.1901914
  27.4939263  47.9315859  86.1541476  25.6601148  44.1256833  69.6137398
  24.7830614  44.0045634  69.2499645  26.1358901  43.3342911  69.3616287
  17.1803288  48.9133993  79.7078905  17.8674328  48.5995723  79.1199921
  17.0251416  49.8175357  79.4346157  21.9838010  43.8024189  84.1363929
  21.8996199  43.1949859  83.4014339  21.1620716  44.2933208  84.1373426
  29.0575294  57.2411353  83.3497097  28.9845466  58.0466325  83.8616402
  28.6152687  57.4403319  82.5245119  28.8465074  56.4783123  76.8599919
  28.0632596  57.0204804  76.9538143  29.5457819  56.9957103  77.2594160
  32.1561724  42.2877753  79.5034124  32.6530423  41.5347715  79.1835194
  31.3848705  42.3242069  78.9377334  40.0091481  47.9918118  81.1452416
  39.9981357  48.8742834  80.7746349  39.1408861  47.6389669  80.9506953
  33.2391505  51.0449440  77.0772548  32.3047783  51.1650903  76.9077252
  33.4168173  50.1421907  76.8132557  28.7396693  44.4295136  79.2305809
  28.3694480  43.8766176  79.9186714  29.2355785  43.8253269  78.6780809
  36.6264056  46.8866759  77.6122582  37.0924508  47.7194751  77.5382884
  37.0771556  46.4211741  78.3167840  26.5685891  54.8892631  86.3260827
  27.2695351  55.5229114  86.4790221  26.0981006  55.2307362  85.5656466
  34.6940287  53.2310581  74.6108734  34.9700131  53.1167175  75.5202608
  33.8244786  52.8328065  74.5720907  34.5980719  39.2547346  81.6513483
  33.6843798  39.4851573  81.8195690  35.0273820  39.3385790  82.5027515
  34.3687177  47.4437238  84.1513377  33.7158627  47.6913146  83.4965830
  34.7467557  46.6301376  83.8175854  31.3294351  57.4796931  78.2541547
  31.5116746  56.6618587  78.7169300  32.1527337  57.6964624  77.8166437
  31.6636516  56.4065117  75.5156596  32.1924283  55.8957571  74.9026758
  31.9264736  56.0907647  76.3802129  25.0192264  57.4580233  78.2754372
  24.3502640  57.9426361  77.7918412  24.8805134  57.7049454  79.1897750
  16.7571264  46.9934586  81.9796373  16.7955363  46.4598177  82.7733491
  16.2511557  46.4669792  81.3607350  20.3879842  45.7198688  75.0550304
  20.6833283  44.8109367  75.0017358  19.4867877  45.6986428  74.7331306
  32.2965920  57.4405952  81.8600712  32.1717060  56.6395692  81.3511658
  32.9545011  57.9352146  81.3714682  23.9174089  43.7954685  81.0377853
  23.1960674  44.4090653  80.8985326  24.7067344  44.3312450  80.9594499
  34.3600829  55.2414972  83.4880262  33.4131164  55.1220324  83.4158589
  34.7083602  54.3537470  83.5706524  22.1167683  43.4012786  75.1789629
  21.7880389  42.5210165  74.9964735  22.4707054  43.3460455  76.0666018
  31.3647262  55.0367689  79.6884615  31.2172224  54.1084396  79.8692185
  32.1900755  55.0587779  79.2041690  25.2309506  43.6885756  75.5465107
  25.5705579  44.2171677  74.8243715  25.6781627  44.0266162  76.3223673
  34.9681384  55.8596247  80.7749487  35.8927931  55.6539109  80.6373939
  34.7996687  55.6112649  81.6838829  28.5769419  39.1572119  83.4495498
  29.3995488  38.6832597  83.3274388  28.8207482  39.9362603  83.9494184
  27.2177653  42.1860377  73.7458400  27.9386016  42.5641630  73.2422116
  26.5942958  42.9049254  73.8493378  31.3608776  42.8905526  74.6816732
  31.5772391  43.7730164  74.3805560  30.8802843  42.4991740  73.9522374
  26.1007998  45.8491239  81.2587477  25.9552578  46.1631543  82.1511758
  25.6233201  46.4676140  80.7058375  27.9604381  42.8393787  81.3068366
  27.9465949  41.9434881  80.9700664  28.6776809  42.8464451  81.9406652
  29.8130511  43.2731128  83.3521493  29.5548289  44.1948198  83.3505824
  29.2815552  42.8761562  84.0421958  34.7576700  56.3781915  76.1311579
  34.9313578  55.8128337  75.3785431  35.2505591  57.1782810  75.9491069
  20.5753660  48.3896584  84.1975138  20.0307128  49.1656392  84.3295412
  21.4533010  48.7367388  84.0394259  27.3641276  41.7208168  76.5755936
  27.4857188  40.7924814  76.7746824  27.0743319  41.7346854  75.6634252
  30.2332467  39.4063078  79.7122656  30.2554164  39.4702411  78.7574636
  30.6500526  38.5667587  79.9063162  40.6116091  49.1418338  77.7501879
  41.0547237  48.3925663  77.3521002  39.7342601  49.1328474  77.3675611
  35.7451873  55.6948679  73.2308477  36.4402777  56.3155372  73.4495792
  36.0875023  54.8444030  73.5060855  37.6443296  53.1448385  74.7595808
  38.1694620  53.4835658  74.0345128  37.5565648  52.2095400  74.5758943
  29.3283956  59.2120368  79.1191061  28.8888947  58.7196747  79.8123918
  30.0792073  58.6693336  78.8783136  21.8076295  55.4031909  79.1215689
  22.6334315  55.1035681  78.7414333  21.4570347  54.6339531  79.5705478
  26.7757829  54.7558377  81.1913363  26.1537838  54.0929082  80.8915591
  27.4462695  54.7819509  80.5087011  20.0084900  53.3218235  80.0804623
  19.1716809  52.8940410  79.8988624  19.9808546  53.5150679  81.0175414
  26.3371335  53.3062300  74.6671823  26.4859456  53.9897765  74.0138496
  27.1437779  53.2867391  75.1821279  40.1548956  50.6123576  80.1424326
  40.9895847  51.0513380  80.3061887  40.2908085  50.1362229  79.3232572
  37.2040462  48.1703311  86.0901814  37.6794583  48.3630957  85.2820665
  36.2806027  48.2262497  85.8445198  24.0923968  49.3327478  75.6732892
  23.8470010  48.4289808  75.8713102  24.2619883  49.3344629  74.7312370
  31.7820678  40.2051154  85.0557648  32.3002622  40.9412181  84.7304136
  31.4275811  40.5115148  85.8904407  23.3619616  45.0655836  73.1719054
  22.6688861  45.1400191  72.5159090  23.1171368  44.3016179  73.6940571
  32.0333272  36.6251437  80.5758544  32.3135026  35.9574626  81.2018971
  32.8183879  36.8180533  80.0633208  29.8366741  55.8010431  72.1383571
  29.2640708  56.4200618  71.6854043  30.4099535  56.3509793  72.6723493
  35.9042131  45.0469071  84.3230120  36.8559554  45.1467169  84.3442344
  35.7345581  44.2547340  84.8328204  33.9256510  42.1324654  84.5089520
  33.3306442  42.4129667  83.8136009  33.6406207  42.6218555  85.2806262
  33.0564001  56.0847581  73.2692153  33.9894674  56.0193143  73.4725029
  32.9687214  56.9203848  72.8106686  35.6852017  55.4013451  70.2296101
  35.6065649  55.0673315  71.1231859  36.5061684  55.8935219  70.2287573
  38.3830209  48.2675191  83.4372419  38.3506529  47.3291191  83.6232103
  38.9930832  48.3459227  82.7038244  30.2213539  47.1371244  69.4799623
  31.1672644  47.0077452  69.5488041  29.8427784  46.3985906  69.9569051
  38.5324697  45.0586234  83.4830702  38.0163746  44.2744691  83.2960631
  39.4164646  44.7304951  83.6477222  36.1935424  38.8027250  79.4426515
  35.9960245  38.4942338  80.3269847  36.8035130  39.5288889  79.5724445
  44.2006758  49.3291198  82.5778456  44.9310147  49.0676486  83.1386159
  43.5913704  48.5919919  82.6180524  42.2822056  47.4699060  83.1752907
  41.5555219  47.3355025  82.5669399  41.8669342  47.7775889  83.9809625
  28.4056457  45.0621220  69.4154508  27.4987912  44.7654333  69.4917222
  28.6832438  44.7651038  68.5488795  19.3234397  46.3827583  79.8653555
  19.0037181  45.5292892  79.5727929  18.7767825  46.5976162  80.6211522
  23.1014305  49.0990024  83.5823061  23.3200314  50.0307132  83.6011095
  23.5140078  48.7397999  84.3677865  30.0218522  39.6058110  75.5698750
  29.2119251  39.2605195  75.9453996  30.7102939  39.2965653  76.1586361
  31.9509071  38.6836157  77.1923046  32.5040109  39.1031610  77.8513070
  32.1879157  37.7571905  77.2346002  27.1755241  41.9208155  69.5566488
  28.0374405  42.2463054  69.8162305  27.3605585  41.1339651  69.0439553
  19.1922657  50.0030495  81.8346676  18.4986128  49.5884448  81.3216631
  19.9395648  50.0451031  81.2380095  35.3287878  40.7936682  76.7001711
  34.7486547  41.4521486  76.3179763  35.0623810  39.9714026  76.2889128
  33.7791444  40.1941739  78.9023031  34.2791222  40.3058274  78.0937350
  34.4227052  39.8902792  79.5423839  21.1059400  49.9348749  79.7112691
  21.0830088  50.0336436  78.7594574  21.4160036  50.7813900  80.0329857
  23.7646777  51.9924904  83.8259306  24.7190031  51.9608846  83.7589237
  23.5659301  51.5315527  84.6409532  24.3546160  50.5626020  86.3930103
  25.1739049  51.0570098  86.4164941  24.6282967  49.6457988  86.3647671
  34.1112756  42.9536772  75.7558059  33.2238611  43.2386423  75.5378254
  34.5266745  42.7930535  74.9085336  37.4627292  42.9783293  79.4712398
  38.2387682  43.4679746  79.7437015  36.7375426  43.4041347  79.9284268
  39.8999850  43.6910912  80.5286339  40.4944341  43.4506648  79.8179647
  39.9726434  42.9718043  81.1559875  22.1197006  57.5344523  80.8429504
  21.9851474  56.7744924  80.2767502  21.7029068  58.2585423  80.3758293
  33.2555969  52.7181447  69.8506079  33.9591819  52.9231449  70.4663735
  32.5318618  53.2858209  70.1155162  34.0853779  48.4691308  75.9708349
  34.0288981  48.9259859  75.1315981  34.6382122  47.7081993  75.7931192
  37.8958585  44.2581040  76.7958469  37.6395520  43.8577676  77.6266676
  37.2711453  44.9724834  76.6708608  42.2070923  46.9977113  79.3029760
  41.6470481  47.0670302  80.0761322  41.6014427  46.8218098  78.5829256
  25.2766132  58.4313840  81.0547946  25.1598516  59.3759273  80.9526637
  24.4558578  58.1287402  81.4433745  35.1642667  53.1563976  71.9004539
  35.9988271  52.7245174  71.7182014  35.0027010  52.9845990  72.8281433
  34.8188559  49.6596089  73.2660878  34.7637363  49.4940361  72.3249322
  34.1934614  50.3672122  73.4223068  28.1284684  39.1604198  72.8446197
  28.1163354  40.1046038  73.0014468  29.0208106  38.9774344  72.5505658
  26.3020646  59.0842102  84.2703875  27.2047893  59.1165712  84.5870370
  26.0758016  58.1542553  84.2850210  28.0574248  57.8373089  80.9313953
  27.1069879  57.8374950  80.8178326  28.3606734  57.0905823  80.4149988
  31.9436804  35.7546975  77.0992133  31.1769200  35.2005462  77.2448816
  32.3547509  35.8268844  77.9606285  35.9658650  66.2356636  73.6319731
  36.7389526  65.6885624  73.4932606  36.3184048  67.1000886  73.8434192
  38.3024927  62.3949303  71.2638181  38.5550448  61.8730824  70.5021644
  37.3649486  62.2315448  71.3664864  38.0221216  64.2977409  73.4662555
  37.9057474  63.6222312  74.1343640  38.1323476  63.8109782  72.6494709
  40.0058244  58.7877455  72.1670593  40.1732646  59.6557692  72.5341064
  39.8155413  58.9504737  71.2431882  39.9847465  61.2435113  73.1517260
  39.8647090  61.6892164  73.9902740  39.2900053  61.5920431  72.5930798
  45.6832531  61.7156586  73.9797594  46.5950387  61.9483973  73.8045292
  45.1742178  62.2993630  73.4172673  38.7798961  62.5579965  75.4450826
  39.4823005  63.0101009  75.9124752  38.4479590  61.9163784  76.0730719
  32.5224295  60.8163518  80.7467959  31.7323349  61.0721046  80.2708070
  33.0135543  61.6311855  80.8520000  34.4739041  61.1808097  77.7051436
  33.6770204  61.2926791  78.2234932  34.2464633  61.5194749  76.8392327
  33.4722123  66.8896346  76.0940856  33.9846644  67.6839596  76.2446421
  34.1244836  66.1922636  76.0274458  31.4371040  65.2185000  76.8700427
  32.2746262  65.6282008  76.6534134  31.6149308  64.2784442  76.8400621
  43.3335472  62.8860081  72.5584260  42.8182096  63.6564685  72.7972647
  43.0612781  62.2125217  73.1817321  40.9182583  57.7309781  77.6169498
  40.0624180  57.3416632  77.4375137  41.3309535  57.8101742  76.7569284
  38.6924616  55.3494854  81.0227239  39.5577613  55.1537663  80.6633129
  38.7602125  55.1205206  81.9496596  43.1221775  60.7587173  74.3844041
  42.8171911  61.0733322  75.2354184  44.0752217  60.8368593  74.4271374
  36.2986935  57.5797062  78.3943606  36.8730687  57.3572244  77.6616799
  36.8857917  57.6485757  79.1472208  36.6256522  59.6101523  72.4139492
  35.7893834  59.9476210  72.7348766  36.4861292  59.4750503  71.4766629
  38.6009603  54.4538311  77.1218676  37.9474015  54.1387328  76.4975290
  38.5590077  53.8314052  77.8478499  39.7120807  64.7357606  69.0371968
  38.8047869  64.5046860  69.2363117  40.2091839  63.9395225  69.2245949
  40.8909041  64.8370201  73.5595958  39.9820260  64.5529234  73.6568428
  40.9204125  65.2569280  72.6999265  45.1672855  52.1545029  79.1529562
  45.4731732  51.2942392  78.8655477  45.8925460  52.7462649  78.9528556
  31.4597211  62.5575715  77.5411160  31.2621611  61.9645076  76.8162227
  30.9043875  62.2527925  78.2587099  40.5885129  66.3778945  70.8984036
  40.1504559  65.6614804  70.4389674  41.3295569  66.6055060  70.3369128
  37.3786295  61.0675881  77.4196132  36.5654160  61.3670052  77.8261324
  37.8745289  60.6731570  78.1370614  33.9543437  62.0839749  75.2252112
  33.0241025  62.0224205  75.4422074  34.0500909  61.5615702  74.4288753
  33.8728986  58.6094562  77.8130354  34.1335803  59.5239895  77.7039514
  34.6946158  58.1419004  77.9626967  44.7096356  65.2363326  70.4916094
  44.0925527  64.5110155  70.3949147  44.2412845  65.9972687  70.1483168
  36.4994902  59.4548751  69.6137398  35.6224368  59.3337551  69.2499645
  36.9752655  58.6634829  69.3616287  28.0197042  64.2425910  79.7078905
  28.7068082  63.9287640  79.1199921  27.8645171  65.1467275  79.4346157
  42.9955478  57.6169671  79.5034124  43.4924178  56.8639633  79.1835194
  42.2242460  57.6533987  78.9377334  39.5790447  59.7587054  79.2305809
  39.2088235  59.2058094  79.9186714  40.0749540  59.1545187  78.6780809
  27.5965018  62.3226504  81.9796373  27.6349118  61.7890094  82.7733491
  27.0905311  61.7961709  81.3607350  31.2273596  61.0490606  75.0550304
  31.5227037  60.1401284  75.0017358  30.3261632  61.0278345  74.7331306
  34.7567843  59.1246602  81.0377853  34.0354429  59.7382570  80.8985326
  35.5461099  59.6604367  80.9594499  32.9561438  58.7304704  75.1789629
  32.6274144  57.8502083  74.9964735  33.3100808  58.6752372  76.0666018
  36.0703261  59.0177673  75.5465107  36.4099333  59.5463595  74.8243715
  36.5175381  59.3558080  76.3223673  38.0571408  57.5152295  73.7458400
  38.7779770  57.8933548  73.2422116  37.4336712  58.2341172  73.8493378
  42.2002531  58.2197444  74.6816732  42.4166145  59.1022082  74.3805560
  41.7196598  57.8283657  73.9522374  38.2035031  57.0500085  76.5755936
  38.3250942  56.1216732  76.7746824  37.9137073  57.0638771  75.6634252
  41.0726221  54.7354996  79.7122656  41.0947918  54.7994329  78.7574636
  41.4894280  53.8959505  79.9063162  37.1765090  68.6354218  74.6671823
  37.3253210  69.3189683  74.0138496  37.9831533  68.6159308  75.1821279
  34.9317723  64.6619396  75.6732892  34.6863765  63.7581726  75.8713102
  35.1013637  64.6636546  74.7312370  34.2013370  60.3947753  73.1719054
  33.5082615  60.4692108  72.5159090  33.9565122  59.6308097  73.6940571
  42.8727027  51.9543355  80.5758544  43.1528781  51.2866544  81.2018971
  43.6577634  52.1472450  80.0633208  41.0607294  62.4663161  69.4799623
  42.0066399  62.3369369  69.5488041  40.6821539  61.7277823  69.9569051
  39.2450211  60.3913138  69.4154508  38.3381666  60.0946250  69.4917222
  39.5226192  60.0942956  68.5488795  30.1628151  61.7119501  79.8653555
  29.8430936  60.8584809  79.5727929  29.6161580  61.9268079  80.6211522
  40.8612277  54.9350027  75.5698750  40.0513005  54.5897112  75.9453996
  41.5496694  54.6257571  76.1586361  42.7902825  54.0128074  77.1923046
  43.3433864  54.4323528  77.8513070  43.0272911  53.0863822  77.2346002
  38.0148996  57.2500073  69.5566488  38.8768160  57.5754971  69.8162305
  38.1999340  56.4631569  69.0439553  46.1681632  56.1228599  76.7001711
  45.5880301  56.7813403  76.3179763  45.9017565  55.3005944  76.2889128
  44.6185199  55.5233657  78.9023031  45.1184977  55.6350192  78.0937350
  45.2620806  55.2194710  79.5423839  44.9506510  58.2828690  75.7558059
  44.0632365  58.5678340  75.5378254  45.3660499  58.1222453  74.9085336
  44.0949724  68.0473364  69.8506079  44.7985574  68.2523367  70.4663735
  43.3712372  68.6150126  70.1155162  45.6582313  64.9888007  73.2660878
  45.6031117  64.8232278  72.3249322  45.0328369  65.6964040  73.4223068
  38.9678439  54.4896116  72.8446197  38.9557109  55.4337956  73.0014468
  39.8601861  54.3066261  72.5505658  42.7830558  51.0838893  77.0992133
  42.0162954  50.5297379  77.2448816  43.1941263  51.1560761  77.9606285
  20.3615515  15.4945787  59.9577903  19.7103494  16.0799867  59.5711917
  21.1559877  16.0251981  60.0172940  14.2871142  12.5834924  60.3565037
  15.0602018  12.0363911  60.2177913  14.6396541  13.4479173  60.5679499
  16.6237420   8.7427590  57.9883487  16.8762940   8.2209111  57.2266950
  15.6861979   8.5793735  58.0910171  21.8390780  13.1836218  60.4946887
  21.2036613  13.2570845  61.2067792  21.5088186  13.7729817  59.8165966
  16.3433708  10.6455696  60.1907862  16.2269966   9.9700599  60.8588946
  16.4535968  10.1588070  59.3740015  18.3270736   5.1355743  58.8915900
  18.4945139   6.0035979  59.2586371  18.1367905   5.2983024  57.9677189
  18.3059957   7.5913400  59.8762567  18.1859582   8.0370451  60.7148047
  17.6112546   7.9398718  59.3176105  16.0666849  20.3617042  63.5252698
  15.9890879  21.3124867  63.6041178  15.4628493  20.0162914  64.1827624
  24.0045023   8.0634873  60.7042901  24.9162879   8.2962260  60.5290598
  23.4954670   8.6471917  60.1417979  26.4903838  13.9815130  65.4500846
  25.8054876  14.3614031  64.8997879  26.5747687  14.5910456  66.1832794
  32.9506590  10.8485792  66.5703518  32.1970299  10.2793191  66.4147523
  33.0854131  10.8148457  67.5174153  18.3405218  15.7199195  62.2458238
  18.2050893  16.5650731  62.6743085  18.8815031  15.9218472  61.4824171
  21.6547964   9.2338368  59.2829566  21.1394588  10.0042972  59.5217954
  21.3825273   8.5603504  59.9062628  26.6282239  11.9870722  61.2182740
  25.8511681  11.6481882  60.7737902  27.3073720  11.9923346  60.5437705
  21.4434268   7.1065460  61.1089347  21.1384403   7.4211609  61.9599491
  22.3964710   7.1846880  61.1516680  19.8880699  13.2655683  62.7582301
  19.3602061  12.5308443  62.4455539  19.3868202  14.0430360  62.5122270
  18.0333300  11.0835893  55.7617274  17.1260361  10.8525147  55.9608423
  18.5304332  10.2873513  55.9491256  20.9401379  19.7933401  58.6813961
  20.2663077  20.0965097  59.2898918  21.3267201  20.5962481  58.3319418
  19.2121533  11.1848488  60.2841265  18.3032752  10.9007521  60.3813734
  19.2416617  11.6047567  59.4244571  24.4440801  14.7955078  64.0532432
  23.9903128  13.9545988  64.1097623  23.8134767  15.4316476  64.3907212
  22.8873740  16.6331574  64.9882250  23.1796714  17.1936632  64.2694616
  23.3972360  16.9260135  65.7435409  18.9097621  12.7257232  57.6229343
  18.4717051  12.0093091  57.1634980  19.6508062  12.9533347  57.0614434
  17.8507365  17.4111926  66.0775703  17.8083544  17.6372772  65.1484235
  18.7670064  17.1775300  66.2261505  27.0270736  11.0014429  63.6805662
  26.8888634  11.1916025  62.7526851  26.6706954  11.7633812  64.1373713
  19.1392594  19.9613073  60.8961040  19.3144349  19.4901116  61.7106662
  18.4525382  20.5878839  61.1242300  23.0308849  11.5841614  57.2161401
  22.4138019  10.8588442  57.1194453  22.5625337  12.3450974  56.8728475
  13.7053679  23.1102436  67.6700900  13.9450277  23.7420960  68.3479919
  12.8622875  22.7590476  67.9566259  14.8207394   5.8027038  56.3382705
  13.9436861   5.6815839  55.9744952  15.2965147   5.0113116  56.0861594
  18.0071320  18.1553328  63.5845225  17.2238842  18.6975008  63.6783450
  18.7064066  18.6727308  63.9839467  22.3997751  12.7219645  63.8017854
  21.4654030  12.8421107  63.6322559  22.5774420  11.8192112  63.5377864
  25.7870303   8.5636964  64.3367888  26.2530755   9.3964956  64.2628191
  26.2377803   8.0981946  65.0413147  23.8546534  14.9080786  61.3354040
  24.1306378  14.7937380  62.2447915  22.9851032  14.5098270  61.2966214
  20.4900598  19.1567136  64.9786854  20.6722992  18.3388792  65.4414606
  21.3133584  19.3734829  64.5411744  20.8242763  18.0835322  62.2401903
  21.3530530  17.5727776  61.6272065  21.0870983  17.7677852  63.1047436
  14.1798511  19.1350438  64.9999678  13.5108886  19.6196566  64.5163719
  14.0411381  19.3819659  65.9143057  21.4572167  19.1176157  68.5846019
  21.3323306  18.3165897  68.0756964  22.1151258  19.6122351  68.0959989
  20.5253509  16.7137894  66.4129921  20.3778471  15.7854601  66.5937491
  21.3507002  16.7357984  65.9286997  24.1287631  17.5366452  67.4994794
  25.0534178  17.3309314  67.3619245  23.9602934  17.2882853  68.4084136
  23.9182947  18.0552120  62.8556886  24.0919824  17.4898542  62.1030738
  24.4111838  18.8553015  62.6736375  29.7722338  10.8188543  64.4747185
  30.2153484  10.0695868  64.0766309  28.8948848  10.8098679  64.0920917
  24.9058119  17.3718884  59.9553784  25.6009024  17.9925577  60.1741098
  25.2481269  16.5214235  60.2306162  26.8049542  14.8218590  61.4841115
  27.3300866  15.1605862  60.7590435  26.7171895  13.8865605  61.3004249
  18.4890203  20.8890573  65.8436368  18.0495193  20.3966952  66.5369224
  19.2398320  20.3463541  65.6028443  15.4977582  14.9832505  61.3917130
  15.6465703  15.6667970  60.7383803  16.3044026  14.9637595  61.9066586
  29.3155203  12.2893781  66.8669633  30.1502094  12.7283585  67.0307193
  29.4514331  11.8132434  66.0477879  18.9972988  17.4780636  58.8628877
  18.4246955  18.0970823  58.4099349  19.5705781  18.0279998  59.3968799
  22.2170248  17.7617786  59.9937460  23.1500921  17.6963348  60.1970335
  22.1293460  18.5974053  59.5351992  24.8458264  17.0783656  56.9541407
  24.7671896  16.7443520  57.8477165  25.6667931  17.5705424  56.9532880
  19.3819786   8.8141449  56.2044930  20.3278891   8.6847657  56.2733348
  19.0034031   8.0756110  56.6814358  17.5662703   6.7391425  56.1399815
  16.6594159   6.4424538  56.2162529  17.8438684   6.4421243  55.2734101
  16.3361488   3.5978360  56.2811794  17.1980652   3.9233258  56.5407612
  16.5211832   2.8109856  55.7684860  22.4162216  14.3951652  56.5751386
  23.1198066  14.6001654  57.1909041  21.6924865  14.9628414  56.8400469
  23.2460026  10.1461513  62.6953656  23.1895228  10.6030064  61.8561288
  23.7988369   9.3852198  62.5176498  31.3677170   8.6747318  66.0275067
  30.8076728   8.7440507  66.8006629  30.7620673   8.4988303  65.3074563
  24.3248913  14.8334181  58.6249846  25.1594517  14.4015379  58.4427320
  24.1633256  14.6616195  59.5526740  23.9794806  11.3366294  59.9906185
  23.9243609  11.1710566  59.0494629  23.3540861  12.0442327  60.1468375
  17.2180495  19.5143294  67.6559260  16.2676126  19.5145155  67.5423632
  17.5212981  18.7676028  67.1395295  32.9533188  25.3503832  68.7205022
  33.5911598  25.2310579  68.0168362  32.8354031  26.2984676  68.7792975
  29.7622895  25.3031260  68.6566547  29.4241406  25.1872325  67.7687082
  30.6312663  24.9022425  68.6367553  25.6209710  27.1566737  64.6463438
  25.0574576  27.0656673  63.8779726  25.5062105  26.3366641  65.1265931
  30.2442678  26.4566112  74.6152753  30.2331318  26.0618910  73.7433256
  30.4063317  25.7232184  75.2086524  23.1674142  28.6517928  67.4847658
  23.9595434  28.3108753  67.0693958  23.4070793  28.7612903  68.4049812
  31.2009269  30.8237704  59.9577903  30.5497249  31.4091785  59.5711917
  31.9953632  31.3543899  60.0172940  25.1264896  27.9126841  60.3565037
  25.8995772  27.3655828  60.2177913  25.4790295  28.7771091  60.5679499
  26.9649939  29.2403224  73.5631937  26.6739805  30.1448854  73.4478603
  27.6006923  29.2819751  74.2776006  27.8906146  26.6180072  70.1533296
  28.4869718  26.3936095  69.4390259  27.9481117  25.8764818  70.7558744
  27.4631174  24.0719507  57.9883487  27.7156695  23.5501029  57.2266950
  26.5255733  23.9085653  58.0910171  32.5074457  23.0755286  65.7958230
  33.2937546  22.6574709  65.4448647  32.7713161  23.9801378  65.9639879
  32.6784534  28.5128136  60.4946887  32.0430367  28.5862763  61.2067792
  32.3481941  29.1021735  59.8165966  37.9082884  23.0130519  66.6991209
  38.6408056  22.4429736  66.9329038  37.1522240  22.6252119  67.1397714
  27.1827463  25.9747613  60.1907862  27.0663721  25.2992517  60.8588946
  27.2929723  25.4879987  59.3740015  29.5259004  25.4357761  63.8954551
  29.1617211  24.9088382  64.6067473  30.3826120  25.0456230  63.7221037
  35.4308304  16.7252093  71.1585817  35.0991629  17.5947504  70.9347032
  34.8353918  16.4088377  71.8379848  29.1664491  20.4647660  58.8915900
  29.3338893  21.3327897  59.2586371  28.9761660  20.6274942  57.9677189
  31.9239824  28.9264639  70.5581730  31.6240547  29.8289678  70.4497537
  31.5790883  28.6596822  71.4102883  25.3752305  25.3778436  66.5918435
  24.4502802  25.2454650  66.7996126  25.6236719  26.1572655  67.0888377
  35.3236968  21.4447179  68.2379168  34.4153845  21.3762588  67.9437929
  35.2724564  21.9219124  69.0660993  29.1453712  22.9205318  59.8762567
  29.0253337  23.3662369  60.7148047  28.4506300  23.2690635  59.3176105
  22.7361116  25.0211710  67.4262224  22.8653498  25.2746188  68.3401635
  22.0558568  25.6139418  67.1066879  26.9060604  35.6908959  63.5252698
  26.8284633  36.6416785  63.6041178  26.3022247  35.3454832  64.1827624
  37.1898614  19.6463618  70.0157041  36.5472994  19.9396151  69.3696836
  36.6853543  19.5316538  70.8210238  34.8438778  23.3926791  60.7042901
  35.7556634  23.6254178  60.5290598  34.3348425  23.9763835  60.1417979
  27.6524206  25.6722278  75.7432032  28.3938890  26.2107322  75.4666855
  26.9461191  26.2988567  75.9003584  33.1279545  27.8151419  74.3404193
  33.5362902  27.3733829  73.5958826  32.4056807  27.2404046  74.5938386
  29.4810616  22.7524026  71.7137750  30.3271811  23.1763439  71.8572399
  29.4209253  22.0957650  72.4076313  33.4508360  28.3752609  68.0956482
  32.8217223  28.5398324  67.3932550  33.0634022  28.7894219  68.8667446
  37.3297592  29.3107047  65.4500846  36.6448630  29.6905949  64.8997879
  37.4141441  29.9202374  66.1832794  32.6310061  20.4128394  73.3718924
  32.3870993  21.1670454  72.8353200  32.9069991  20.7913741  74.2066171
  34.5848524  26.9567006  72.0496189  34.7965419  27.5998766  71.3730571
  34.5378272  26.1229323  71.5818120  32.1874753  19.5684827  68.9532762
  31.3259232  19.8666080  69.2449499  32.2137187  19.7855226  68.0213794
  29.0036322  28.1127017  65.3606567  29.4674668  28.3914720  64.5711190
  28.7393120  27.2110462  65.1779658  25.8960403  27.6598499  68.2986331
  26.4661760  28.0885767  67.6603815  26.4868515  27.3781084  68.9970516
  27.9405208  24.2350170  62.1696132  28.6429251  24.6871213  62.6370059
  27.6085837  23.5933989  62.7976026  21.6830542  22.4933722  67.4713266
  20.8929596  22.7491251  66.9953377  22.1741789  23.3082060  67.5765307
  35.6994352  29.8338962  70.2218547  36.5211795  29.4319149  69.9401228
  35.6956754  29.7307196  71.1734663  23.6345287  22.8578302  64.4296743
  22.8376451  22.9696996  64.9480238  23.4070880  23.1964954  63.5637633
  29.4650955  29.3823005  72.3779257  29.5295388  29.8443412  73.2137429
  28.7561879  28.7520370  72.5061567  19.9668245  22.7464213  69.9028257
  20.2176283  23.6311223  70.1685833  20.5027793  22.5668814  69.1303349
  43.7900345  26.1777710  66.5703518  43.0364053  25.6085108  66.4147523
  43.9247886  26.1440375  67.5174153  29.1798973  31.0491112  62.2458238
  29.0444647  31.8942648  62.6743085  29.7208785  31.2510390  61.4824171
  22.6328370  28.5666550  62.8186163  23.1452891  29.3609801  62.9691727
  23.2851083  27.8692841  62.7519764  24.4423255  31.6832307  64.9008916
  24.6189883  32.6050271  64.7129900  25.2380088  31.3690726  65.3303296
  30.8067449  31.6714679  76.3758580  30.3631303  30.8851058  76.0579484
  31.4684663  31.8593829  75.7102471  25.5654570  33.2010481  70.9019258
  26.1161995  33.0727544  70.1296252  24.7266046  33.5005370  70.5514151
  32.9048687  31.9517479  74.4039981  32.8867162  32.7726360  73.9120250
  33.8268607  31.8271554  74.6290122  29.3621741  29.4661608  75.2463489
  29.8950078  28.7049897  75.0162797  28.8335822  29.1735260  75.9887644
  32.5291436  14.5721674  70.7757131  32.1855706  15.4623316  70.6996242
  32.8970399  14.3823332  69.9126716  20.5977287  26.8955205  63.5945733
  21.4352509  27.3052213  63.3779441  20.7755555  25.9554647  63.5645927
  32.4941719  24.5630285  59.2829566  31.9788342  25.3334890  59.5217954
  32.2219027  23.8895422  59.9062628  30.0788830  19.4079986  64.3414805
  29.2230426  19.0186837  64.1620443  30.4915782  19.4871947  63.4814590
  31.6087977  16.9426329  68.7406364  31.1052772  16.9056465  67.9274170
  31.9018583  17.8519072  68.8003021  27.8530863  17.0265059  67.7472546
  28.7183859  16.8307868  67.3878436  27.9208371  16.7975411  68.6741903
  32.2828022  22.4357378  61.1089347  31.9778158  22.7503527  61.9599491
  33.2358464  22.5138797  61.1516680  30.7274454  28.5947601  62.7582301
  30.1995816  27.8600360  62.4455539  30.2261957  29.3722277  62.5122270
  35.7067300  26.7896621  67.8749348  35.0490974  27.4795883  67.9629476
  36.5107699  27.1793053  68.2183334  25.4593182  19.2567267  65.1188913
  26.0336933  19.0342449  64.3862106  26.0464164  19.3255962  65.8717514
  34.5172759  25.1440994  65.9253289  35.0304641  25.7770986  66.4274999
  35.1673983  24.5442190  65.5596649  25.7862769  21.2871728  59.1384798
  24.9500081  21.6246415  59.4594073  25.6467538  21.1520708  58.2011935
  27.7615849  16.1308516  63.8463982  27.1080262  15.8157533  63.2220597
  27.7196323  15.5084257  64.5723805  30.9953590  22.6190450  68.1711630
  30.0776151  22.8405397  68.0133318  31.4113733  22.6936760  67.3123337
  31.7788637  24.0181865  63.3014310  32.5260456  24.5303262  62.9921432
  32.0480227  23.6965918  64.1618704  30.0515288  26.5140406  60.2841265
  29.1426507  26.2299439  60.3813734  30.0810371  26.9339485  59.4244571
  35.2834555  30.1246995  64.0532432  34.8296882  29.2837905  64.1097623
  34.6528522  30.7608394  64.3907212  34.2267475  21.0538982  65.2833100
  33.4890231  20.5416368  65.6143342  34.4794248  20.6139363  64.4716376
  33.7267494  31.9623492  64.9882250  34.0190469  32.5228549  64.2694616
  34.2366115  32.2552053  65.7435409  34.3279102  13.8315234  65.8774869
  34.6337979  12.9712597  65.5900784  35.0531707  14.4232854  65.6773863
  20.6203458  24.2345920  64.2656467  20.4227858  23.6415281  63.5407533
  20.0650122  23.9298130  64.9832406  28.6000182  24.1269027  66.3851060
  28.6548791  23.1742863  66.3093536  27.7891384  24.2828466  66.8692358
  26.5392542  22.7446086  64.1441439  25.7260407  23.0440257  64.5506631
  27.0351536  22.3501775  64.8615921  28.6901119  32.7403843  66.0775703
  28.6477298  32.9664690  65.1484235  29.6063818  32.5067218  66.2261505
  32.1366753  23.2087911  72.9756333  32.4916141  23.4359384  73.8350798
  32.7838884  23.5406288  72.3533588  37.8664490  26.3306347  63.6805662
  37.7282389  26.5207943  62.7526851  37.5100709  27.0925730  64.1373713
  26.0306616  20.3164442  69.7602674  26.6705996  20.1753201  69.0625637
  25.1984147  20.0298955  69.3841276  37.8933870  28.3982874  68.6916933
  38.3270376  28.3058163  69.5399987  38.6065450  28.3740374  68.0536949
  26.8066920  29.6166872  65.8737666  27.6007519  29.1217192  65.6720241
  26.0958613  29.0884735  65.5105372  31.6261765  31.9984968  70.2250034
  31.6798787  32.5675904  70.9927750  30.7576546  32.1686853  69.8604071
  23.1149684  23.7609954  61.9497419  22.1847272  23.6994410  62.1667381
  23.2107156  23.2385907  61.1534060  23.0335233  20.2864767  64.5375660
  23.2942050  21.2010100  64.4284821  23.8552405  19.8189209  64.6872273
  24.5060158  21.7002524  71.7074485  25.1783211  21.4919886  71.0587134
  23.6789945  21.5024610  71.2679717  38.7549419  28.4406574  71.2249819
  38.9485309  29.3452385  71.4709093  38.6550038  27.9813993  72.0588404
  33.8164528  28.5913317  76.7990699  33.6650034  28.3623869  75.8820783
  33.8069207  29.5483919  76.8122044  30.5849864  26.1645230  71.7836966
  31.5141924  26.3156389  71.6105933  30.1640894  26.2529251  70.9285612
  29.3838196  30.1895894  69.5535503  29.2449282  29.8214679  70.4261441
  28.5952792  30.7043534  69.3819461  29.9786348  35.2904991  60.8961040
  30.1538104  34.8193034  61.7106662  29.2919136  35.9170757  61.1242300
  30.9343411  29.5677497  66.9424341  30.5993244  29.5278267  67.8381991
  30.4347357  28.9022213  66.4694751  24.9087655  24.9745127  72.4676922
  24.7707453  24.2425366  73.0688461  25.8192579  24.8854027  72.1861110
  27.5369956  24.6865086  71.9560602  28.2469575  24.0458279  71.9147220
  27.4939264  24.9377981  72.8786783  35.5256735  31.6232440  74.8767181
  35.4669281  30.9391660  74.2097764  35.9276253  32.3651430  74.4247807
  24.5447433  38.4394353  67.6700900  24.7844032  39.0712878  68.3479919
  23.7016630  38.0882394  67.9566259  25.6601149  21.1318956  56.3382705
  24.7830615  21.0107756  55.9744952  26.1358902  20.3405034  56.0861594
  35.5274142  29.5872024  73.1081161  34.6400921  29.2497945  73.2307560
  36.0972693  28.8555055  73.3449926  17.1803289  25.9196115  66.4324212
  17.8674329  25.6057845  65.8445227  17.0251418  26.8237480  66.1591464
  21.9838011  20.8086312  70.8609236  21.8996200  20.2011981  70.1259646
  21.1620718  21.2995330  70.8618732  29.0575295  34.2473476  70.0742404
  28.9845467  35.0528447  70.5861708  28.6152688  34.4465442  69.2490425
  28.8465075  33.4845246  63.5845225  28.0632597  34.0266926  63.6783450
  29.5457820  34.0019226  63.9839467  32.1561725  19.2939875  66.2279431
  32.6530425  18.5409838  65.9080501  31.3848707  19.3304192  65.6622640
  40.0091482  24.9980241  67.8697722  39.9981359  25.8804956  67.4991655
  39.1408862  24.6451792  67.6752259  31.5173979  34.1460310  72.2300563
  32.2301951  34.7807775  72.1576464  31.0264007  34.2424176  71.4140564
  33.2391506  28.0511563  63.8017854  32.3047784  28.1713025  63.6322559
  33.4168174  27.1484029  63.5377864  28.7396694  21.4357258  65.9551115
  28.3694481  20.8828299  66.6432021  29.2355786  20.8315392  65.4026115
  36.6264057  23.8928882  64.3367888  37.0924509  24.7256874  64.2628191
  37.0771558  23.4273864  65.0413147  26.5685892  31.8954753  73.0506133
  27.2695352  32.5291236  73.2035528  26.0981007  32.2369485  72.2901773
  34.5980720  16.2609469  68.3758790  33.6843800  16.4913696  68.5440997
  35.0273821  16.3447913  69.2272822  34.3687178  24.4499361  70.8758684
  33.7158629  24.6975268  70.2211137  34.7467558  23.6363499  70.5421161
  31.3294352  34.4859054  64.9786854  31.5116747  33.6680710  65.4414606
  32.1527338  34.7026746  64.5411744  31.6636518  33.4127239  62.2401903
  32.1924284  32.9019694  61.6272065  31.9264737  33.0969769  63.1047436
  22.1653610  31.4291108  69.9837236  22.7507047  30.6834796  70.1165140
  21.9678449  31.7395065  70.8673900  25.0192266  34.4642356  64.9999678
  24.3502641  34.9488484  64.5163719  24.8805135  34.7111576  65.9143057
  16.7571265  23.9996709  68.7041679  16.7955365  23.4660299  69.4978797
  16.2511558  23.4731914  68.0852656  29.1597534  36.4986099  71.5982337
  29.7115842  36.6617721  72.3631422  29.5003728  37.0890537  70.9262362
  34.0108409  31.3247357  77.4530991  34.5548313  31.9377315  76.9585946
  33.4295253  31.8826935  77.9698004  20.3879843  22.7260811  61.7795611
  20.6833284  21.8171489  61.7262664  19.4867879  22.7048550  61.4576613
  32.2965922  34.4468075  68.5846019  32.1717061  33.6457815  68.0756964
  32.9545013  34.9414268  68.0959989  23.9174090  20.8016807  67.7623159
  23.1960676  21.4152775  67.6230633  24.7067346  21.3374572  67.6839805
  34.3600830  32.2477095  70.2125569  33.4131165  32.1282446  70.1403896
  34.7083603  31.3599593  70.2951831  22.1167684  20.4074909  61.9034936
  21.7880391  19.5272287  61.7210042  22.4707055  20.3522577  62.7911325
  31.3647263  32.0429811  66.4129921  31.2172226  31.1146519  66.5937491
  32.1900757  32.0649902  65.9286997  25.2309508  20.6947878  62.2710413
  25.5705580  21.2233800  61.5489022  25.6781628  21.0328284  63.0468980
  34.9681385  32.8658370  67.4994794  35.8927933  32.6601231  67.3619245
  34.7996688  32.6174771  68.4084136  28.5769420  16.1634241  70.1740805
  29.3995489  15.6894720  70.0519695  28.8207484  16.9424725  70.6739491
  27.2177655  19.1922500  60.4703706  27.9386017  19.5703753  59.9667423
  26.5942959  19.9111377  60.5738684  31.3608778  19.8967649  61.4062039
  31.5772392  20.7792287  61.1050867  30.8802845  19.5053862  60.6767681
  26.1007999  22.8553362  67.9832783  25.9552580  23.1693665  68.8757065
  25.6233203  23.4738262  67.4303682  27.9604382  19.8455910  68.0313673
  27.9465951  18.9497003  67.6945971  28.6776810  19.8526574  68.6651959
  29.8130513  20.2793250  70.0766800  29.5548290  21.2010321  70.0751131
  29.2815553  19.8823685  70.7667264  20.5753661  25.3958706  70.9220444
  20.0307129  26.1718514  71.0540719  21.4533011  25.7429511  70.7639566
  27.3641278  18.7270290  63.3001243  27.4857189  17.7986937  63.4992130
  27.0743320  18.7408976  62.3879558  30.2332468  16.4125201  66.4367963
  30.2554165  16.4764534  65.4819942  30.6500527  15.5729709  66.6308469
  40.6116092  26.1480460  64.4747185  41.0547238  25.3987786  64.0766309
  39.7342603  26.1390597  64.0920917  29.3063346  34.0644581  73.6130991
  29.6150472  33.8193728  74.4853691  30.1038828  34.2691219  73.1249861
  29.3283958  36.2182491  65.8436368  28.8888948  35.7258869  66.5369224
  30.0792075  35.6755458  65.6028443  21.8076297  32.4094031  65.8460996
  22.6334317  32.1097803  65.4659639  21.4570349  31.6401654  66.2950784
  26.7757830  31.7620500  67.9158669  26.1537839  31.0991205  67.6160897
  27.4462697  31.7881632  67.2332317  20.0084902  30.3280358  66.8049929
  19.1716810  29.9002532  66.6233931  19.9808547  30.5212801  67.7420721
  37.3337203  30.7843411  76.7892313  36.5432747  30.7667550  76.2496812
  37.0970558  31.3231705  77.5441349  37.4535078  27.6335877  74.1025041
  37.5033083  27.4685885  75.0440564  37.3449001  26.7663136  73.7122922
  26.3371337  30.3124423  61.3917130  26.4859457  30.9959887  60.7383803
  27.1437780  30.2929513  61.9066586  34.7438840  23.6166805  75.4184348
  35.6448703  23.4773270  75.1268346  34.8186815  23.7821260  76.3582525
  38.9553275  30.0532819  74.3467063  38.6638083  30.4162799  75.1830524
  38.3425406  29.3399827  74.1680395  40.1548957  27.6185699  66.8669633
  40.9895849  28.0575503  67.0307193  40.2908086  27.1424352  66.0477879
  37.2040463  25.1765433  72.8147121  37.6794585  25.3693080  72.0065972
  36.2806028  25.2324619  72.5690504  24.0923970  26.3389601  62.3978199
  23.8470012  25.4351931  62.5958409  24.2619884  26.3406751  61.4557677
  31.7820680  17.2113277  71.7802954  32.3002623  17.9474304  71.4549443
  31.4275812  17.5177270  72.6149714  23.3619617  22.0717958  59.8964360
  22.6688862  22.1462313  59.2404396  23.1171369  21.3078302  60.4185877
  32.0333274  13.6313560  67.3003851  32.3135027  12.9636749  67.9264278
  32.8183881  13.8242655  66.7878515  35.9042132  22.0531194  71.0475426
  36.8559555  22.1529291  71.0687650  35.7345582  21.2609462  71.5573511
  33.9256512  19.1386777  71.2334827  33.3306444  19.4191790  70.5381316
  33.6406208  19.6280678  72.0051568  38.3830210  25.2737313  70.1617726
  38.3506530  24.3353314  70.3477410  38.9930833  25.3521350  69.4283551
  38.5324698  22.0648357  70.2076009  38.0163747  21.2806813  70.0205938
  39.4164647  21.7367073  70.3722529  36.1935425  15.8089372  66.1671822
  35.9960246  15.5004460  67.0515154  36.8035131  16.5351011  66.2969752
  44.2006760  26.3353320  69.3023763  44.9310148  26.0738608  69.8631466
  43.5913705  25.5982042  69.3425831  42.2822057  24.4761183  69.8998214
  41.5555220  24.3417148  69.2914705  41.8669344  24.7838011  70.7054932
  30.1052233  28.1951112  77.6645587  31.0255243  28.3729711  77.8585633
  30.0701816  27.2507158  77.5125286  28.4056458  22.0683343  56.1399815
  27.4987913  21.7716455  56.2162529  28.6832439  21.7713161  55.2734101
  19.3234398  23.3889706  66.5898862  19.0037183  22.5355014  66.2973236
  18.7767826  23.6038284  67.3456829  23.1014306  26.1052147  70.3068368
  23.3200316  27.0369255  70.3256402  23.5140080  25.7460121  71.0923172
  30.0218524  16.6120232  62.2944056  29.2119252  16.2667317  62.6699302
  30.7102941  16.3027776  62.8831668  31.9509072  15.6898279  63.9168353
  32.5040110  16.1093733  64.5758376  32.1879158  14.7634027  63.9591309
  27.1755242  18.9270278  56.2811794  28.0374406  19.2525176  56.5407612
  27.3605587  18.1401774  55.7684860  19.1922658  27.0092618  68.5591983
  18.4986130  26.5946570  68.0461938  19.9395649  27.0513154  67.9625402
  35.3287879  17.7998804  63.4247017  34.7486548  18.4583608  63.0425070
  35.0623812  16.9776149  63.0134435  33.7791445  17.2003862  65.6268338
  34.2791224  17.3120397  64.8182656  34.4227053  16.8964915  66.2669146
  21.1059401  26.9410871  66.4357998  21.0830089  27.0398559  65.4839881
  21.4160037  27.7876022  66.7575164  23.7646779  28.9987026  70.5504612
  24.7190032  28.9670969  70.4834544  23.5659302  28.5377650  71.3654838
  24.3546161  27.5688142  73.1175410  25.1739050  28.0632221  73.1410247
  24.6282968  26.6520111  73.0892978  34.1112757  19.9598895  62.4803366
  33.2238612  20.2448545  62.2623560  34.5266746  19.7992658  61.6330642
  37.4627293  19.9845416  66.1957705  38.2387683  20.4741868  66.4682322
  36.7375427  20.4103470  66.6529574  39.8999852  20.6973035  67.2531645
  40.4944343  20.4568771  66.5424954  39.9726435  19.9780165  67.8805182
  22.1197007  34.5406646  67.5674810  21.9851475  33.7807047  67.0012808
  21.7029070  35.2647546  67.1003599  34.0853781  25.4753431  62.6953656
  34.0288982  25.9321982  61.8561288  34.6382123  24.7144115  62.5176498
  37.8958587  21.2643162  63.5203775  37.6395521  20.8639798  64.3511983
  37.2711455  21.9786956  63.3953914  42.2070924  24.0039236  66.0275067
  41.6470482  24.0732425  66.8006629  41.6014428  23.8280220  65.3074563
  25.2766133  35.4375963  67.7793253  25.1598517  36.3821395  67.6771943
  24.4558580  35.1349524  68.1679052  32.1334467  28.9707124  79.3159748
  33.0025627  29.1447776  78.9546383  31.6541219  29.7901541  79.1935477
  28.1284685  16.1666321  59.5691503  28.1163355  17.1108161  59.7259774
  29.0208107  15.9836466  59.2750965  26.3020647  36.0904225  70.9949181
  27.2047894  36.1227835  71.3115676  26.0758018  35.1604676  71.0095517
  28.0574249  34.8435211  67.6559260  27.1069880  34.8437073  67.5423632
  28.3606736  34.0967946  67.1395295  31.9436805  12.7609098  63.8237440
  31.1769201  12.2067584  63.9694122  32.3547510  12.8330966  64.6851592
  43.7926943  40.6795750  68.7205022  44.4305353  40.5602497  68.0168362
  43.6747786  41.6276594  68.7792975  40.6016649  40.6323178  68.6566547
  40.2635161  40.5164242  67.7687082  41.4706417  40.2314343  68.6367553
  36.4603465  42.4858654  64.6463438  35.8968330  42.3948591  63.8779726
  36.3455860  41.6658559  65.1265931  41.0836432  41.7858030  74.6152753
  41.0725073  41.3910828  73.7433256  41.2457072  41.0524102  75.2086524
  34.0067897  43.9809846  67.4847658  34.7989189  43.6400670  67.0693958
  34.2464547  44.0904821  68.4049812  35.9658651  43.2418759  60.3565037
  36.7389527  42.6947746  60.2177913  36.3184050  44.1063008  60.5679499
  37.8043693  44.5695141  73.5631937  37.5133559  45.4740772  73.4478603
  38.4400678  44.6111669  74.2776006  38.7299900  41.9471990  70.1533296
  39.3263472  41.7228012  69.4390259  38.7874872  41.2056735  70.7558744
  43.3468211  38.4047204  65.7958230  44.1331301  37.9866627  65.4448647
  43.6106916  39.3093296  65.9639879  43.5178289  43.8420054  60.4946887
  42.8824122  43.9154680  61.2067792  43.1875695  44.4313653  59.8165966
  48.7476639  38.3422437  66.6991209  49.4801811  37.7721654  66.9329038
  47.9915994  37.9544037  67.1397714  40.3652758  40.7649678  63.8954551
  40.0010966  40.2380299  64.6067473  41.2219874  40.3748147  63.7221037
  46.2702059  32.0544011  71.1585817  45.9385384  32.9239422  70.9347032
  45.6747672  31.7380295  71.8379848  42.7633578  44.2556557  70.5581730
  42.4634302  45.1581596  70.4497537  42.4184638  43.9888740  71.4102883
  36.2146060  40.7070354  66.5918435  35.2896556  40.5746568  66.7996126
  36.4630473  41.4864573  67.0888377  46.1630722  36.7739097  68.2379168
  45.2547600  36.7054505  67.9437929  46.1118318  37.2511042  69.0660993
  33.5754871  40.3503627  67.4262224  33.7047252  40.6038106  68.3401635
  32.8952322  40.9431335  67.1066879  37.7454358  51.0200877  63.5252698
  37.6678388  51.9708702  63.6041178  37.1416002  50.6746750  64.1827624
  40.2371588  38.1928743  76.1814065  39.4604922  38.7522663  76.1716929
  40.8762151  38.6785526  76.7028935  48.0292369  34.9755535  70.0157041
  47.3866749  35.2688069  69.3696836  47.5247297  34.8608456  70.8210238
  45.6832532  38.7218709  60.7042901  46.5950388  38.9546095  60.5290598
  45.1742179  39.3055753  60.1417979  38.4917960  41.0014196  75.7432032
  39.2332645  41.5399240  75.4666855  37.7854946  41.6280485  75.9003584
  43.9673300  43.1443336  74.3404193  44.3756656  42.7025747  73.5958826
  43.2450561  42.5695964  74.5938386  40.3204370  38.0815943  71.7137750
  41.1665565  38.5055357  71.8572399  40.2603008  37.4249568  72.4076313
  44.2902115  43.7044527  68.0956482  43.6610977  43.8690241  67.3932550
  43.9027777  44.1186137  68.8667446  48.1691347  44.6398965  65.4500846
  47.4842385  45.0197866  64.8997879  48.2535196  45.2494292  66.1832794
  43.4703815  35.7420312  73.3718924  43.2264747  36.4962372  72.8353200
  43.7463746  36.1205659  74.2066171  45.4242278  42.2858924  72.0496189
  45.6359173  42.9290684  71.3730571  45.3772026  41.4521240  71.5818120
  43.0268507  34.8976745  68.9532762  42.1652986  35.1957998  69.2449499
  43.0530942  35.1147143  68.0213794  39.8430076  43.4418935  65.3606567
  40.3068422  43.7206638  64.5711190  39.5786875  42.5402380  65.1779658
  36.7354158  42.9890417  68.2986331  37.3055515  43.4177685  67.6603815
  37.3262269  42.7073001  68.9970516  38.7798963  39.5642088  62.1696132
  39.4823006  40.0163131  62.6370059  38.4479591  38.9225906  62.7976026
  37.2279324  38.1553844  76.5447342  36.5977985  38.8370125  76.7782739
  37.1215412  38.0436926  75.6000480  32.5224296  37.8225640  67.4713266
  31.7323350  38.0783169  66.9953377  33.0135544  38.6373978  67.5765307
  46.5388106  45.1630879  70.2218547  47.3605550  44.7611067  69.9401228
  46.5350509  45.0599114  71.1734663  34.4739042  38.1870219  64.4296743
  33.6770205  38.2988914  64.9480238  34.2464634  38.5256872  63.5637633
  40.3044709  44.7114923  72.3779257  40.3689142  45.1735330  73.2137429
  39.5955633  44.0812288  72.5061567  30.8061999  38.0756131  69.9028257
  31.0570038  38.9603141  70.1685833  31.3421548  37.8960732  69.1303349
  54.6294099  41.5069628  66.5703518  53.8757807  40.9377026  66.4147523
  54.7641640  41.4732292  67.5174153  40.0192727  46.3783030  62.2458238
  39.8838402  47.2234566  62.6743085  40.5602540  46.5802308  61.4824171
  36.5060067  32.4574610  78.9072593  36.1127012  31.9040809  79.5820237
  37.3226207  32.7685188  79.2979110  33.4722125  43.8958468  62.8186163
  33.9846645  44.6901718  62.9691727  34.1244837  43.1984759  62.7519764
  35.2817009  47.0124224  64.9008916  35.4583638  47.9342189  64.7129900
  36.0773843  46.6982644  65.3303296  39.4228028  33.8732489  76.4992849
  40.1637741  34.4739642  76.4197312  39.6545951  33.1310127  75.9410892
  34.5669366  39.0588856  74.7771079  34.4522881  38.1574114  75.0778178
  33.7113884  39.3052553  74.4255896  41.6461204  47.0006597  76.3758580
  41.2025058  46.2142975  76.0579484  42.3078417  47.1885747  75.7102471
  36.4048325  48.5302398  70.9019258  36.9555750  48.4019462  70.1296252
  35.5659801  48.8297287  70.5514151  43.7442442  47.2809397  74.4039981
  43.7260917  48.1018278  73.9120250  44.6662362  47.1563472  74.6290122
  40.2015496  44.7953526  75.2463489  40.7343833  44.0341814  75.0162797
  39.6729577  44.5027178  75.9887644  43.3685191  29.9013592  70.7757131
  43.0249460  30.7915234  70.6996242  43.7364153  29.7115250  69.9126716
  31.4371041  42.2247122  63.5945733  32.2746263  42.6344131  63.3779441
  31.6149309  41.2846565  63.5645927  43.3335473  39.8922203  59.2829566
  42.8182097  40.6626808  59.5217954  43.0612782  39.2187339  59.9062628
  42.4481731  32.2718247  68.7406364  41.9446527  32.2348382  67.9274170
  42.7412338  33.1810990  68.8003021  38.6924617  32.3556977  67.7472546
  39.5577614  32.1599786  67.3878436  38.7602126  32.1267329  68.6741903
  48.3069748  42.6454558  61.2182740  47.5299190  42.3065717  60.7737902
  48.9861229  42.6507181  60.5437705  43.1221777  37.7649295  61.1089347
  42.8171912  38.0795444  61.9599491  44.0752219  37.8430715  61.1516680
  41.5668208  43.9239519  62.7582301  41.0389570  43.1892278  62.4455539
  41.0655711  44.7014195  62.5122270  46.5461054  42.1188539  67.8749348
  45.8884729  42.8087800  67.9629476  47.3501454  42.5084971  68.2183334
  45.3566513  40.4732912  65.9253289  45.8698395  41.1062904  66.4274999
  46.0067737  39.8734107  65.5596649  41.8347344  37.9482367  68.1711630
  40.9169906  38.1697314  68.0133318  42.2507488  38.0228678  67.3123337
  42.6182392  39.3473783  63.3014310  43.3654211  39.8595180  62.9921432
  42.8873981  39.0257836  64.1618704  40.8909042  41.8432324  60.2841265
  39.9820261  41.5591356  60.3813734  40.9204126  42.2631402  59.4244571
  46.1228309  45.4538913  64.0532432  45.6690637  44.6129823  64.1097623
  45.4922276  46.0900312  64.3907212  45.0661229  36.3830899  65.2833100
  44.3283986  35.8708285  65.6143342  45.3188003  35.9431281  64.4716376
  44.5661249  47.2915410  64.9882250  44.8584223  47.8520467  64.2694616
  45.0759869  47.5843971  65.7435409  45.1672856  29.1607151  65.8774869
  45.4731733  28.3004515  65.5900784  45.8925461  29.7524771  65.6773863
  31.4597212  39.5637838  64.2656467  31.2621612  38.9707198  63.5407533
  30.9043876  39.2590048  64.9832406  39.4393936  39.4560944  66.3851060
  39.4942546  38.5034781  66.3093536  38.6285138  39.6120383  66.8692358
  37.3786296  38.0738004  64.1441439  36.5654162  38.3732175  64.5506631
  37.8745290  37.6793693  64.8615921  39.5294874  48.0695761  66.0775703
  39.4871053  48.2956607  65.1484235  40.4457573  47.8359136  66.2261505
  42.9760508  38.5379828  72.9756333  43.3309895  38.7651302  73.8350798
  43.6232639  38.8698205  72.3533588  48.7058245  41.6598264  63.6805662
  48.5676143  41.8499860  62.7526851  48.3494463  42.4217647  64.1373713
  36.8700371  35.6456360  69.7602674  37.5099750  35.5045119  69.0625637
  36.0377901  35.3590873  69.3841276  48.7327624  43.7274791  68.6916933
  49.1664131  43.6350080  69.5399987  49.4459205  43.7032292  68.0536949
  37.6460675  44.9458790  65.8737666  38.4401273  44.4509110  65.6720241
  36.9352367  44.4176653  65.5105372  42.4655519  47.3276885  70.2250034
  42.5192541  47.8967822  70.9927750  41.5970301  47.4978771  69.8604071
  33.9543438  39.0901872  61.9497419  33.0241026  39.0286327  62.1667381
  34.0500910  38.5677824  61.1534060  33.8728987  35.6156685  64.5375660
  34.1335805  36.5302018  64.4284821  34.6946160  35.1481127  64.6872273
  35.3453913  37.0294442  71.7074485  36.0176966  36.8211804  71.0587134
  34.5183699  36.8316528  71.2679717  49.5943174  43.7698492  71.2249819
  49.7879064  44.6744303  71.4709093  49.4943792  43.3105911  72.0588404
  41.2479485  33.6556383  73.7240146  40.6007400  34.3546332  73.6304622
  42.0180500  34.0892527  74.0916394  44.6558283  43.9205235  76.7990699
  44.5043789  43.6915786  75.8820783  44.6462962  44.8775836  76.8122044
  41.4243619  41.4937148  71.7836966  42.3535679  41.6448307  71.6105933
  41.0034649  41.5821168  70.9285612  40.2231951  45.5187812  69.5535503
  40.0843036  45.1506596  70.4261441  39.4346547  46.0335451  69.3819461
  41.7737166  44.8969415  66.9424341  41.4386998  44.8570185  67.8381991
  41.2741112  44.2314131  66.4694751  35.7481410  40.3037045  72.4676922
  35.6101208  39.5717283  73.0688461  36.6586333  40.2145945  72.1861110
  44.7096357  42.2425449  57.2161401  44.0925528  41.5172277  57.1194453
  44.2412846  43.0034809  56.8728475  38.3763710  40.0157004  71.9560602
  39.0863329  39.3750196  71.9147220  38.3333019  40.2669899  72.8786783
  46.3650489  46.9524357  74.8767181  46.3063035  46.2683577  74.2097764
  46.7670008  47.6943347  74.4247807  37.0892644  37.0022222  73.7756241
  36.5530001  36.5512960  74.4277838  36.5009353  37.1368131  73.0326706
  35.3841188  53.7686271  67.6700900  35.6237786  54.4004795  68.3479919
  34.5410384  53.4174311  67.9566259  46.3667896  44.9163941  73.1081161
  45.4794675  44.5789863  73.2307560  46.9366447  44.1846972  73.3449926
  28.0197044  41.2488033  66.4324212  28.7068083  40.9349763  65.8445227
  27.8645172  42.1529398  66.1591464  32.8231766  36.1378230  70.8609236
  32.7389954  35.5303899  70.1259646  32.0014472  36.6287248  70.8618732
  39.8969050  49.5765394  70.0742404  39.8239221  50.3820365  70.5861708
  39.4546443  49.7757359  69.2490425  39.6858829  48.8137164  63.5845225
  38.9026351  49.3558844  63.6783450  40.3851575  49.3311143  63.9839467
  42.9955480  34.6231793  66.2279431  43.4924179  33.8701755  65.9080501
  42.2242461  34.6596110  65.6622640  50.8485237  40.3272159  67.8697722
  50.8375113  41.2096874  67.4991655  49.9802616  39.9743709  67.6752259
  42.3567733  49.4752228  72.2300563  43.0695706  50.1099692  72.1576464
  41.8657762  49.5716094  71.4140564  44.0785260  43.3803480  63.8017854
  43.1441539  43.5004943  63.6322559  44.2561929  42.4775947  63.5377864
  39.5790448  36.7649176  65.9551115  39.2088236  36.2120216  66.6432021
  40.0749541  36.1607310  65.4026115  47.4657812  39.2220800  64.3367888
  47.9318264  40.0548791  64.2628191  47.9165312  38.7565781  65.0413147
  37.4079647  47.2246671  73.0506133  38.1089106  47.8583154  73.2035528
  36.9374762  47.5661403  72.2901773  45.5334043  45.5664621  61.3354040
  45.8093887  45.4521215  62.2447915  44.6638541  45.1682106  61.2966214
  45.4374474  31.5901387  68.3758790  44.5237554  31.8205613  68.5440997
  45.8667576  31.6739831  69.2272822  45.2080933  39.7791279  70.8758684
  44.5552383  40.0267186  70.2211137  45.5861313  38.9655417  70.5421161
  42.1688107  49.8150972  64.9786854  42.3510501  48.9972628  65.4414606
  42.9921093  50.0318664  64.5411744  42.5030272  48.7419157  62.2401903
  43.0318039  48.2311611  61.6272065  42.7658492  48.4261687  63.1047436
  41.2568506  40.5211090  77.3624721  40.5809143  40.4205219  78.0327096
  42.0796140  40.3650303  77.8260718  33.0047365  46.7583026  69.9837236
  33.5900802  46.0126714  70.1165140  32.8072203  47.0686983  70.8673900
  35.8586020  49.7934274  64.9999678  35.1896395  50.2780401  64.5163719
  35.7198890  50.0403494  65.9143057  27.5965020  39.3288626  68.7041679
  27.6349119  38.7952217  69.4978797  27.0905312  38.8023832  68.0852656
  39.9991289  51.8278017  71.5982337  40.5509597  51.9909639  72.3631422
  40.3397482  52.4182455  70.9262362  34.9755782  34.1753167  72.2004222
  35.0397108  35.0367998  71.7881619  34.9122902  33.5627169  71.4676580
  34.4508054  36.2476299  75.8477256  35.0780093  35.8653377  76.4614780
  33.5935973  36.0290501  76.2132948  44.8502163  46.6539275  77.4530991
  45.3942067  47.2669233  76.9585946  44.2689008  47.2118853  77.9698004
  31.2273597  38.0552729  61.7795611  31.5227038  37.1463407  61.7262664
  30.3261633  38.0340468  61.4576613  43.1359676  49.7759993  68.5846019
  43.0110815  48.9749732  68.0756964  43.7938767  50.2706186  68.0959989
  34.7567844  36.1308725  67.7623159  34.0354430  36.7444693  67.6230633
  35.5461100  36.6666490  67.6839805  45.1994584  47.5769013  70.2125569
  44.2524920  47.4574364  70.1403896  45.5477358  46.6891511  70.2951831
  37.5594158  33.4663152  74.0363811  38.0828560  33.7125448  74.7990120
  37.3406491  34.2983186  73.6166948  42.2041018  47.3721729  66.4129921
  42.0565980  46.4438436  66.5937491  43.0294511  47.3941820  65.9286997
  45.8075140  48.1950288  67.4994794  46.7321687  47.9893149  67.3619245
  45.6390443  47.9466689  68.4084136  38.7646703  34.4076847  71.7213482
  38.4243523  33.6084660  72.1234161  38.0585709  34.7078558  71.1490315
  39.4163175  31.4926159  70.1740805  40.2389244  31.0186637  70.0519695
  39.6601238  32.2716643  70.6739491  36.9401753  38.1845280  67.9832783
  36.7946334  38.4985583  68.8757065  36.4626957  38.8030180  67.4303682
  38.7998136  35.1747828  68.0313673  38.7859705  34.2788921  67.6945971
  39.5170564  35.1818491  68.6651959  40.6524267  35.6085168  70.0766800
  40.3942045  36.5302239  70.0751131  40.1209307  35.2115602  70.7667264
  45.5970456  48.7135955  62.8556886  45.7707333  48.1482378  62.1030738
  46.0899347  49.5136850  62.6736375  31.4147416  40.7250624  70.9220444
  30.8700884  41.5010432  71.0540719  32.2926765  41.0721429  70.7639566
  41.0726223  31.7417118  66.4367963  41.0947919  31.8056452  65.4819942
  41.4894282  30.9021627  66.6308469  51.4509847  41.4772378  64.4747185
  51.8940993  40.7279703  64.0766309  50.5736357  41.4682514  64.0920917
  46.5845628  48.0302719  59.9553784  47.2796533  48.6509412  60.1741098
  46.9268778  47.1798071  60.2306162  32.2013437  39.8520520  73.8150601
  31.4595173  40.0003156  74.4015232  31.8806182  40.1128786  72.9517351
  48.4837051  45.4802425  61.4841115  49.0088375  45.8189698  60.7590435
  48.3959404  44.5449440  61.3004249  40.1457100  49.3936499  73.6130991
  40.4544227  49.1485645  74.4853691  40.9432582  49.5983137  73.1249861
  40.1677712  51.5474408  65.8436368  39.7282702  51.0550787  66.5369224
  40.9185829  51.0047376  65.6028443  32.6470051  47.7385949  65.8460996
  33.4728071  47.4389721  65.4659639  32.2964103  46.9693572  66.2950784
  37.6151584  47.0912417  67.9158669  36.9931594  46.4283122  67.6160897
  38.2856451  47.1173549  67.2332317  30.8478656  45.6572276  66.8049929
  30.0110564  45.2294450  66.6233931  30.8202302  45.8504719  67.7420721
  37.6876112  35.5694205  77.5091175  37.7364267  36.4456328  77.1268945
  38.2298626  35.0271598  76.9362819  48.1730957  46.1135329  76.7892313
  47.3826501  46.0959468  76.2496812  47.9364312  46.6523622  77.5441349
  48.2928832  42.9627795  74.1025041  48.3426837  42.7977802  75.0440564
  48.1842756  42.0955054  73.7122922  37.1765091  45.6416341  61.3917130
  37.3253212  46.3251805  60.7383803  37.9831535  45.6221431  61.9066586
  45.5832595  38.9458723  75.4184348  46.4842458  38.8065188  75.1268346
  45.6580569  39.1113178  76.3582525  39.9175400  36.3225578  74.2637534
  39.0478710  36.6159144  73.9920123  40.1534881  36.9066023  74.9844798
  49.7947029  45.3824737  74.3467063  49.5031838  45.7454717  75.1830524
  49.1819161  44.6691745  74.1680395  50.9942712  42.9477616  66.8669633
  51.8289603  43.3867420  67.0307193  51.1301840  42.4716270  66.0477879
  48.0434218  40.5057351  72.8147121  48.5188339  40.6984997  72.0065972
  47.1199783  40.5616537  72.5690504  34.9317724  41.6681518  62.3978199
  34.6863766  40.7643848  62.5958409  35.1013639  41.6698669  61.4557677
  42.6214434  32.5405195  71.7802954  43.1396378  33.2766222  71.4549443
  42.2669567  32.8469188  72.6149714  42.8727028  28.9605477  67.3003851
  43.1528782  28.2928666  67.9264278  43.6577635  29.1534573  66.7878515
  46.7435887  37.3823111  71.0475426  47.6953309  37.4821209  71.0687650
  46.5739337  36.5901380  71.5573511  44.7650266  34.4678694  71.2334827
  44.1700198  34.7483707  70.5381316  44.4799963  34.9572595  72.0051568
  49.2223964  40.6029231  70.1617726  49.1900284  39.6645232  70.3477410
  49.8324588  40.6813268  69.4283551  49.3718453  37.3940274  70.2076009
  48.8557501  36.6098731  70.0205938  50.2558401  37.0658991  70.3722529
  47.0329180  31.1381290  66.1671822  46.8354001  30.8296378  67.0515154
  47.6428885  31.8642929  66.2969752  55.0400514  41.6645238  69.3023763
  55.7703903  41.4030526  69.8631466  54.4307460  40.9273960  69.3425831
  53.1215811  39.8053100  69.8998214  52.3948975  39.6709065  69.2914705
  52.7063098  40.1129929  70.7054932  40.9445988  43.5243030  77.6645587
  41.8648997  43.7021629  77.8585633  40.9095571  42.5799075  77.5125286
  30.1628153  38.7181624  66.5898862  29.8430937  37.8646932  66.2973236
  29.6161581  38.9330202  67.3456829  33.9408060  41.4344065  70.3068368
  34.1594070  42.3661173  70.3256402  34.3533834  41.0752039  71.0923172
  42.7902826  31.0190197  63.9168353  43.3433865  31.4385650  64.5758376
  43.0272913  30.0925945  63.9591309  38.8135926  37.0077270  79.6971117
  38.7132652  37.9571627  79.6283208  38.5957468  36.6795509  78.8247187
  30.0316413  42.3384535  68.5591983  29.3379884  41.9238488  68.0461938
  30.7789404  42.3805072  67.9625402  46.1681633  33.1290722  63.4247017
  45.5880303  33.7875526  63.0425070  45.9017566  32.3068067  63.0134435
  44.6185200  32.5295780  65.6268338  45.1184978  32.6412314  64.8182656
  45.2620808  32.2256833  66.2669146  38.6767196  40.4374409  78.5136179
  38.1934277  41.2374769  78.7200068  38.7628135  40.4482354  77.5603623
  31.9453155  42.2702789  66.4357998  31.9223843  42.3690476  65.4839881
  32.2553792  43.1167940  66.7575164  34.6040533  44.3278944  70.5504612
  35.5583787  44.2962886  70.4834544  34.4053057  43.8669568  71.3654838
  35.1939915  42.8980060  73.1175410  36.0132804  43.3924139  73.1410247
  35.4676723  41.9812028  73.0892978  44.9506511  35.2890812  62.4803366
  44.0632366  35.5740463  62.2623560  45.3660501  35.1284576  61.6330642
  48.3021048  35.3137333  66.1957705  49.0781438  35.8033786  66.4682322
  47.5769182  35.7395388  66.6529574  50.7393606  36.0264953  67.2531645
  51.3338097  35.7860689  66.5424954  50.8120190  35.3072083  67.8805182
  32.9590762  49.8698564  67.5674810  32.8245230  49.1098964  67.0012808
  32.5422824  50.5939463  67.1003599  44.9247535  40.8045348  62.6953656
  44.8682737  41.2613900  61.8561288  45.4775878  40.0436033  62.5176498
  48.7352341  36.5935080  63.5203775  48.4789275  36.1931716  64.3511983
  48.1105209  37.3078874  63.3953914  53.0464679  39.3331153  66.0275067
  52.4864237  39.4024343  66.8006629  52.4408182  39.1572138  65.3074563
  36.1159888  50.7667881  67.7793253  35.9992272  51.7113313  67.6771943
  35.2952334  50.4641442  68.1679052  45.6582315  41.9950130  59.9906185
  45.6031118  41.8294401  59.0494629  45.0328370  42.7026162  60.1468375
  30.4474830  37.2318194  73.8167607  31.0933693  36.7217148  74.3054832
  30.2391981  37.9686876  74.3911032  42.9728222  44.2999041  79.3159748
  43.8419381  44.4739694  78.9546383  42.4934973  45.1193458  79.1935477
  37.1414402  51.4196142  70.9949181  38.0441649  51.4519753  71.3115676
  36.9151772  50.4896593  71.0095517  38.8968004  50.1727129  67.6559260
  37.9463635  50.1728991  67.5423632  39.2000490  49.4259864  67.1395295
  42.7830559  28.0901015  63.8237440  42.0162955  27.5359502  63.9694122
  43.1941264  28.1622884  64.6851592  34.7872321  34.3785811  77.9142621
  35.6503782  34.0222616  78.1245946  34.2137731  34.0399706  78.6018026
  54.6320697  56.0087667  68.7205022  55.2699107  55.8894415  68.0168362
  54.5141540  56.9568511  68.7792975  51.4410404  55.9615095  68.6566547
  51.1028915  55.8456160  67.7687082  52.3100172  55.5606261  68.6367553
  47.2997219  57.8150572  64.6463438  46.7362085  57.7240509  63.8779726
  47.1849614  56.9950476  65.1265931  51.9230187  57.1149947  74.6152753
  51.9118827  56.7202745  73.7433256  52.0850826  56.3816020  75.2086524
  44.8461651  59.3101763  67.4847658  45.6382943  58.9692588  67.0693958
  45.0858302  59.4196739  68.4049812  52.8796778  61.4821540  59.9577903
  52.2284758  62.0675620  59.5711917  53.6741141  62.0127734  60.0172940
  46.8052405  58.5710677  60.3565037  47.5783281  58.0239664  60.2177913
  47.1577804  59.4354926  60.5679499  48.6437448  59.8987059  73.5631937
  48.3527314  60.8032690  73.4478603  49.2794432  59.9403587  74.2776006
  49.5693655  57.2763908  70.1533296  50.1657227  57.0519930  69.4390259
  49.6268626  56.5348653  70.7558744  49.1418683  54.7303343  57.9883487
  49.3944204  54.2084864  57.2266950  48.2043242  54.5669488  58.0910171
  54.1861966  53.7339121  65.7958230  54.9725055  53.3158544  65.4448647
  54.4500670  54.6385213  65.9639879  54.3572043  59.1711972  60.4946887
  53.7217876  59.2446598  61.2067792  54.0269450  59.7605570  59.8165966
  59.5870393  53.6714354  66.6991209  60.3195565  53.1013571  66.9329038
  58.8309749  53.2835955  67.1397714  48.8614972  56.6331449  60.1907862
  48.7451230  55.9576352  60.8588946  48.9717232  56.1463823  59.3740015
  51.2046513  56.0941596  63.8954551  50.8404720  55.5672217  64.6067473
  52.0613629  55.7040065  63.7221037  57.1095813  47.3835929  71.1585817
  56.7779138  48.2531339  70.9347032  56.5141427  47.0672213  71.8379848
  50.8452000  51.1231496  58.8915900  51.0126402  51.9911732  59.2586371
  50.6549169  51.2858777  57.9677189  53.6027333  59.5848475  70.5581730
  53.3028056  60.4873513  70.4497537  53.2578392  59.3180658  71.4102883
  47.0539814  56.0362271  66.5918435  46.1290311  55.9038485  66.7996126
  47.3024228  56.8156491  67.0888377  57.0024477  52.1031015  68.2379168
  56.0941354  52.0346423  67.9437929  56.9512073  52.5802960  69.0660993
  50.8241221  53.5789153  59.8762567  50.7040846  54.0246204  60.7148047
  50.1293809  53.9274471  59.3176105  44.4148625  55.6795545  67.4262224
  44.5441007  55.9330024  68.3401635  43.7346077  56.2723253  67.1066879
  48.5848113  66.3492795  63.5252698  48.5072142  67.3000620  63.6041178
  47.9809756  66.0038667  64.1827624  51.0765342  53.5220660  76.1814065
  50.2998677  54.0814580  76.1716929  51.7155906  54.0077443  76.7028935
  58.8686123  50.3047453  70.0157041  58.2260503  50.5979986  69.3696836
  58.3641052  50.1900373  70.8210238  56.5226287  54.0510626  60.7042901
  57.4344143  54.2838013  60.5290598  56.0135934  54.6347670  60.1417979
  49.3311715  56.3306114  75.7432032  50.0726399  56.8691158  75.4666855
  48.6248700  56.9572402  75.9003584  54.8067054  58.4735254  74.3404193
  55.2150410  58.0317665  73.5958826  54.0844316  57.8987882  74.5938386
  51.1598124  53.4107861  71.7137750  52.0059320  53.8347274  71.8572399
  51.0996762  52.7541485  72.4076313  55.1295869  59.0336445  68.0956482
  54.5004732  59.1982159  67.3932550  54.7421531  59.4478054  68.8667446
  59.0085101  59.9690883  65.4500846  58.3236139  60.3489784  64.8997879
  59.0928950  60.5786209  66.1832794  54.3097570  51.0712229  73.3718924
  54.0658502  51.8254290  72.8353200  54.5857500  51.4497577  74.2066171
  56.2636033  57.6150842  72.0496189  56.4752928  58.2582601  71.3730571
  56.2165781  56.7813158  71.5818120  53.8662262  50.2268662  68.9532762
  53.0046741  50.5249916  69.2449499  53.8924696  50.4439061  68.0213794
  50.6823831  58.7710853  65.3606567  51.1462177  59.0498556  64.5711190
  50.4180629  57.8694297  65.1779658  47.5747912  58.3182334  68.2986331
  48.1449269  58.7469603  67.6603815  48.1656024  58.0364919  68.9970516
  49.6192717  54.8934005  62.1696132  50.3216760  55.3455049  62.6370059
  49.2873346  54.2517824  62.7976026  48.0673079  53.4845762  76.5447342
  47.4371739  54.1662043  76.7782739  47.9609166  53.3728843  75.6000480
  43.3618051  53.1517558  67.4713266  42.5717105  53.4075086  66.9953377
  43.8529298  53.9665896  67.5765307  57.3781861  60.4922797  70.2218547
  58.1999304  60.0902984  69.9401228  57.3744263  60.3891031  71.1734663
  45.3132796  53.5162137  64.4296743  44.5163960  53.6280831  64.9480238
  45.0858389  53.8548789  63.5637633  51.1438464  60.0406840  72.3779257
  51.2082897  60.5027248  73.2137429  50.4349388  59.4104205  72.5061567
  41.6455754  53.4048048  69.9028257  41.8963792  54.2895058  70.1685833
  42.1815302  53.2252650  69.1303349  65.4687854  56.8361546  66.5703518
  64.7151562  56.2668944  66.4147523  65.6035395  56.8024210  67.5174153
  50.8586482  61.7074948  62.2458238  50.7232156  62.5526484  62.6743085
  51.3996294  61.9094225  61.4824171  47.3453821  47.7866528  78.9072593
  46.9520767  47.2332726  79.5820237  48.1619962  48.0977106  79.2979110
  44.3115879  59.2250386  62.8186163  44.8240400  60.0193636  62.9691727
  44.9638592  58.5276676  62.7519764  46.1210764  62.3416142  64.9008916
  46.2977392  63.2634107  64.7129900  46.9167597  62.0274561  65.3303296
  50.2621782  49.2024407  76.4992849  51.0031496  49.8031560  76.4197312
  50.4939705  48.4602045  75.9410892  45.4063120  54.3880774  74.7771079
  45.2916635  53.4866031  75.0778178  44.5507638  54.6344471  74.4255896
  47.2442079  63.8594316  70.9019258  47.7949504  63.7311379  70.1296252
  46.4053555  64.1589205  70.5514151  54.2078945  45.2305510  70.7757131
  53.8643215  46.1207151  70.6996242  54.5757908  45.0407167  69.9126716
  42.2764796  57.5539040  63.5945733  43.1140018  57.9636049  63.3779441
  42.4543064  56.6138482  63.5645927  54.1729228  55.2214121  59.2829566
  53.6575851  55.9918725  59.5217954  53.9006536  54.5479257  59.9062628
  51.7576339  50.0663822  64.3414805  50.9017935  49.6770672  64.1620443
  52.1703291  50.1455782  63.4814590  53.2875486  47.6010165  68.7406364
  52.7840281  47.5640300  67.9274170  53.5806092  48.5102908  68.8003021
  49.5318371  47.6848895  67.7472546  50.3971368  47.4891703  67.3878436
  49.5995880  47.4559246  68.6741903  59.1463502  57.9746475  61.2182740
  58.3692945  57.6357635  60.7737902  59.8254983  57.9799099  60.5437705
  53.9615531  53.0941213  61.1089347  53.6565667  53.4087362  61.9599491
  54.9145973  53.1722633  61.1516680  52.4061963  59.2531436  62.7582301
  51.8783325  58.5184196  62.4455539  51.9049466  60.0306113  62.5122270
  57.3854809  57.4480457  67.8749348  56.7278483  58.1379718  67.9629476
  58.1895208  57.8376889  68.2183334  47.1380691  49.9151102  65.1188913
  47.7124442  49.6926284  64.3862106  47.7251673  49.9839797  65.8717514
  56.1960268  55.8024829  65.9253289  56.7092150  56.4354821  66.4274999
  56.8461492  55.2026025  65.5596649  47.4650278  51.9455564  59.1384798
  46.6287590  52.2830250  59.4594073  47.3255047  51.8104543  58.2011935
  49.4403358  46.7892351  63.8463982  48.7867771  46.4741369  63.2220597
  49.3983832  46.1668092  64.5723805  53.4582642  65.7809154  58.6813961
  52.7844341  66.0840850  59.2898918  53.8448464  66.5838234  58.3319418
  52.6741099  53.2774285  68.1711630  51.7563660  53.4989232  68.0133318
  53.0901242  53.3520595  67.3123337  53.4576146  54.6765701  63.3014310
  54.2047965  55.1887098  62.9921432  53.7267736  54.3549753  64.1618704
  51.7302797  57.1724241  60.2841265  50.8214016  56.8883274  60.3813734
  51.7597880  57.5923320  59.4244571  56.9622064  60.7830831  64.0532432
  56.5084391  59.9421741  64.1097623  56.3316031  61.4192229  64.3907212
  55.9054984  51.7122817  65.2833100  55.1677740  51.2000203  65.6143342
  56.1581757  51.2723198  64.4716376  55.4055003  62.6207328  64.9882250
  55.6977978  63.1812385  64.2694616  55.9153624  62.9135889  65.7435409
  56.0066611  44.4899069  65.8774869  56.3125488  43.6296432  65.5900784
  56.7319216  45.0816689  65.6773863  42.2990967  54.8929755  64.2656467
  42.1015367  54.2999116  63.5407533  41.7437631  54.5881966  64.9832406
  50.2787691  54.7852862  66.3851060  50.3336300  53.8326698  66.3093536
  49.4678893  54.9412301  66.8692358  51.4278884  58.7132985  57.6229343
  50.9898314  57.9968844  57.1634980  52.1689325  58.9409100  57.0614434
  48.2180051  53.4029922  64.1441439  47.4047916  53.7024092  64.5506631
  48.7139045  53.0085610  64.8615921  50.3688628  63.3987679  66.0775703
  50.3264807  63.6248525  65.1484235  51.2851327  63.1651053  66.2261505
  53.8154262  53.8671746  72.9756333  54.1703650  54.0943219  73.8350798
  54.4626393  54.1990123  72.3533588  59.5451999  56.9890182  63.6805662
  59.4069898  57.1791778  62.7526851  59.1888218  57.7509565  64.1373713
  47.7094125  50.9748277  69.7602674  48.3493505  50.8337036  69.0625637
  46.8771656  50.6882791  69.3841276  59.5721379  59.0566709  68.6916933
  60.0057885  58.9641998  69.5399987  60.2852959  59.0324210  68.0536949
  48.4854429  60.2750708  65.8737666  49.2795028  59.7801028  65.6720241
  47.7746122  59.7468571  65.5105372  53.3049274  62.6568803  70.2250034
  53.3586296  63.2259739  70.9927750  52.4364055  62.8270688  69.8604071
  44.7937193  54.4193789  61.9497419  43.8634781  54.3578245  62.1667381
  44.8894665  53.8969742  61.1534060  44.7122742  50.9448602  64.5375660
  44.9729559  51.8593935  64.4284821  45.5339914  50.4773045  64.6872273
  46.1847667  52.3586359  71.7074485  46.8570720  52.1503721  71.0587134
  45.3577454  52.1608445  71.2679717  52.0873239  48.9848300  73.7240146
  51.4401154  49.6838250  73.6304622  52.8574254  49.4184444  74.0916394
  52.2637373  56.8229065  71.7836966  53.1929433  56.9740225  71.6105933
  51.8428403  56.9113086  70.9285612  51.0625705  60.8479730  69.5535503
  50.9236791  60.4798514  70.4261441  50.2740301  61.3627369  69.3819461
  51.6573857  65.9488826  60.8961040  51.8325613  65.4776869  61.7106662
  50.9706645  66.5754592  61.1242300  52.6130920  60.2261332  66.9424341
  52.2780753  60.1862102  67.8381991  52.1134866  59.5606048  66.4694751
  46.5875164  55.6328962  72.4676922  46.4494962  54.9009201  73.0688461
  47.4980088  55.5437862  72.1861110  55.5490112  57.5717367  57.2161401
  54.9319283  56.8464195  57.1194453  55.0806600  58.3326727  56.8728475
  49.2157465  55.3448922  71.9560602  49.9257083  54.7042114  71.9147220
  49.1726773  55.5961817  72.8786783  47.9286399  52.3314140  73.7756241
  47.3923756  51.8804878  74.4277838  47.3403107  52.4660048  73.0326706
  46.2234942  69.0978189  67.6700900  46.4631541  69.7296713  68.3479919
  45.3804139  68.7466229  67.9566259  38.8590798  56.5779951  66.4324212
  39.5461838  56.2641681  65.8445227  38.7038927  57.4821315  66.1591464
  43.6625520  51.4670147  70.8609236  43.5783709  50.8595817  70.1259646
  42.8408227  51.9579166  70.8618732  50.7362804  64.9057311  70.0742404
  50.6632976  65.7112283  70.5861708  50.2940197  65.1049277  69.2490425
  50.5252584  64.1429081  63.5845225  49.7420106  64.6850762  63.6783450
  51.2245329  64.6603061  63.9839467  53.8349234  49.9523711  66.2279431
  54.3317934  49.1993673  65.9080501  53.0636216  49.9888027  65.6622640
  61.6878991  55.6564076  67.8697722  61.6768868  56.5388792  67.4991655
  60.8196371  55.3035627  67.6752259  54.9179015  58.7095398  63.8017854
  53.9835293  58.8296860  63.6322559  55.0955683  57.8067865  63.5377864
  50.4184203  52.0941094  65.9551115  50.0481990  51.5412134  66.6432021
  50.9143295  51.4899227  65.4026115  58.3051566  54.5512717  64.3367888
  58.7712018  55.3840709  64.2628191  58.7559067  54.0857699  65.0413147
  48.2473401  62.5538589  73.0506133  48.9482861  63.1875072  73.2035528
  47.7768516  62.8953320  72.2901773  56.3727797  60.8956539  61.3354040
  56.6487641  60.7813133  62.2447915  55.5032296  60.4974023  61.2966214
  56.2768229  46.9193304  68.3758790  55.3631309  47.1497531  68.5440997
  56.7061330  47.0031748  69.2272822  56.0474687  55.1083196  70.8758684
  55.3946138  55.3559104  70.2211137  56.4255067  54.2947334  70.5421161
  53.0081861  65.1442889  64.9786854  53.1904256  64.3264545  65.4414606
  53.8314847  65.3610582  64.5411744  53.3424027  64.0711075  62.2401903
  53.8711793  63.5603529  61.6272065  53.6052246  63.7553605  63.1047436
  43.8441119  62.0874944  69.9837236  44.4294556  61.3418632  70.1165140
  43.6465958  62.3978901  70.8673900  46.6979775  65.1226191  64.9999678
  46.0290150  65.6072319  64.5163719  46.5592644  65.3695412  65.9143057
  38.4358774  54.6580544  68.7041679  38.4742874  54.1244135  69.4978797
  37.9299067  54.1315750  68.0852656  45.8149536  49.5045085  72.2004222
  45.8790863  50.3659915  71.7881619  45.7516657  48.8919086  71.4676580
  45.2901809  51.5768217  75.8477256  45.9173848  51.1945294  76.4614780
  44.4329728  51.3582419  76.2132948  53.9753431  65.1051910  68.5846019
  53.8504570  64.3041650  68.0756964  54.6332522  65.5998104  68.0959989
  45.5961599  51.4600643  67.7623159  44.8748184  52.0736610  67.6230633
  46.3854855  51.9958408  67.6839805  56.0388339  62.9060930  70.2125569
  55.0918674  62.7866282  70.1403896  56.3871112  62.0183428  70.2951831
  48.3987912  48.7955069  74.0363811  48.9222314  49.0417366  74.7990120
  48.1800246  49.6275104  73.6166948  43.7955193  51.0658744  61.9034936
  43.4667899  50.1856123  61.7210042  44.1494564  51.0106413  62.7911325
  53.0434772  62.7013647  66.4129921  52.8959735  61.7730354  66.5937491
  53.8688266  62.7233737  65.9286997  46.9097016  51.3531714  62.2710413
  47.2493089  51.8817635  61.5489022  47.3569137  51.6912120  63.0468980
  56.6468894  63.5242205  67.4994794  57.5715442  63.3185067  67.3619245
  56.4784197  63.2758606  68.4084136  49.6040457  49.7368764  71.7213482
  49.2637278  48.9376577  72.1234161  48.8979464  50.0370475  71.1490315
  50.2556929  46.8218077  70.1740805  51.0782998  46.3478555  70.0519695
  50.4994993  47.6008561  70.6739491  48.8965164  49.8506335  60.4703706
  49.6173526  50.2287588  59.9667423  48.2730468  50.5695212  60.5738684
  53.0396287  50.5551484  61.4062039  53.2559901  51.4376122  61.1050867
  52.5590354  50.1637698  60.6767681  47.7795508  53.5137197  67.9832783
  47.6340089  53.8277501  68.8757065  47.3020712  54.1322098  67.4303682
  49.6391891  50.5039745  68.0313673  49.6253460  49.6080839  67.6945971
  50.3564319  50.5110409  68.6651959  51.4918021  50.9377086  70.0766800
  51.2335799  51.8594156  70.0751131  50.9603062  50.5407520  70.7667264
  56.4364210  64.0427873  62.8556886  56.6101088  63.4774295  62.1030738
  56.9293101  64.8428768  62.6736375  42.2541170  56.0542542  70.9220444
  41.7094638  56.8302350  71.0540719  43.1320520  56.4013346  70.7639566
  49.0428787  49.3854126  63.3001243  49.1644698  48.4570772  63.4992130
  48.7530829  49.3992812  62.3879558  51.9119977  47.0709036  66.4367963
  51.9341674  47.1348369  65.4819942  52.3288036  46.2313545  66.6308469
  62.2903601  56.8064296  64.4747185  62.7334747  56.0571621  64.0766309
  61.4130112  56.7974432  64.0920917  57.4239383  63.3594637  59.9553784
  58.1190287  63.9801330  60.1741098  57.7662533  62.5089988  60.2306162
  43.0407192  55.1812438  73.8150601  42.2988928  55.3295073  74.4015232
  42.7199936  55.4420704  72.9517351  59.3230806  60.8094343  61.4841115
  59.8482130  61.1481615  60.7590435  59.2353158  59.8741358  61.3004249
  51.0071467  66.8766326  65.8436368  50.5676457  66.3842705  66.5369224
  51.7579584  66.3339294  65.6028443  43.4863806  63.0677867  65.8460996
  44.3121825  62.7681639  65.4659639  43.1357858  62.2985489  66.2950784
  48.4545339  62.4204335  67.9158669  47.8325348  61.7575040  67.6160897
  49.1250206  62.4465467  67.2332317  41.6872411  60.9864193  66.8049929
  40.8504319  60.5586368  66.6233931  41.6596056  61.1796637  67.7420721
  48.5269866  50.8986123  77.5091175  48.5758022  51.7748246  77.1268945
  49.0692380  50.3563516  76.9362819  48.0158846  60.9708258  61.3917130
  48.1646966  61.6543723  60.7383803  48.8225289  60.9513348  61.9066586
  50.7569155  51.6517495  74.2637534  49.8872464  51.9451062  73.9920123
  50.9928635  52.2357940  74.9844798  61.8336466  58.2769534  66.8669633
  62.6683358  58.7159338  67.0307193  61.9695595  57.8008187  66.0477879
  58.8827972  55.8349269  72.8147121  59.3582094  56.0276915  72.0065972
  57.9593537  55.8908455  72.5690504  45.7711479  56.9973436  62.3978199
  45.5257521  56.0935766  62.5958409  45.9407393  56.9990586  61.4557677
  53.4608189  47.8697112  71.7802954  53.9790132  48.6058139  71.4549443
  53.1063321  48.1761106  72.6149714  53.7120783  44.2897395  67.3003851
  53.9922536  43.6220584  67.9264278  54.4971390  44.4826491  66.7878515
  51.5154251  63.4656389  58.8628877  50.9428218  64.0846576  58.4099349
  52.0887045  64.0155751  59.3968799  57.5829641  52.7115029  71.0475426
  58.5347064  52.8113127  71.0687650  57.4133091  51.9193297  71.5573511
  55.6044021  49.7970612  71.2334827  55.0093953  50.0775625  70.5381316
  55.3193717  50.2864513  72.0051568  54.7351511  63.7493539  59.9937460
  55.6682184  63.6839101  60.1970335  54.6474724  64.5849806  59.5351992
  57.3639528  63.0659409  56.9541407  57.2853159  62.7319273  57.8477165
  58.1849194  63.5581177  56.9532880  60.0617719  55.9321149  70.1617726
  60.0294039  54.9937149  70.3477410  60.6718342  56.0105185  69.4283551
  60.2112207  52.7232192  70.2076009  59.6951256  51.9390649  70.0205938
  61.0952156  52.3950909  70.3722529  57.8722934  46.4673208  66.1671822
  57.6747755  46.1588296  67.0515154  58.4822640  47.1934847  66.2969752
  65.8794269  56.9937155  69.3023763  66.6097657  56.7322444  69.8631466
  65.2701214  56.2565877  69.3425831  63.9609566  55.1345018  69.8998214
  63.2342729  55.0000983  69.2914705  63.5456853  55.4421847  70.7054932
  41.0021907  54.0473541  66.5898862  40.6824692  53.1938850  66.2973236
  40.4555335  54.2622120  67.3456829  44.7801815  56.7635982  70.3068368
  44.9987825  57.6953090  70.3256402  45.1927589  56.4043957  71.0923172
  51.7006033  47.2704068  62.2944056  50.8906761  46.9251153  62.6699302
  52.3890449  46.9611611  62.8831668  53.6296581  46.3482115  63.9168353
  54.1827619  46.7677568  64.5758376  53.8666667  45.4217863  63.9591309
  40.8710167  57.6676453  68.5591983  40.1773639  57.2530406  68.0461938
  41.6183158  57.7096989  67.9625402  57.0075388  48.4582640  63.4247017
  56.4274057  49.1167444  63.0425070  56.7411321  47.6359984  63.0134435
  55.4578954  47.8587697  65.6268338  55.9578733  47.9704232  64.8182656
  56.1014562  47.5548750  66.2669146  42.7846910  57.5994707  66.4357998
  42.7617598  57.6982394  65.4839881  43.0947546  58.4459857  66.7575164
  45.4434288  59.6570862  70.5504612  46.3977541  59.6254804  70.4834544
  45.2446811  59.1961485  71.3654838  46.0333670  58.2271978  73.1175410
  46.8526559  58.7216056  73.1410247  46.3070477  57.3103946  73.0892978
  55.7900266  50.6182730  62.4803366  54.9026121  50.9032381  62.2623560
  56.2054255  50.4576493  61.6330642  59.1414802  50.6429251  66.1957705
  59.9175192  51.1325703  66.4682322  58.4162936  51.0687305  66.6529574
  61.5787361  51.3556870  67.2531645  62.1731852  51.1152606  66.5424954
  61.6513944  50.6364001  67.8805182  43.7984516  65.1990481  67.5674810
  43.6638984  64.4390882  67.0012808  43.3816579  65.9231381  67.1003599
  54.9343479  60.3827405  56.5751386  55.6379330  60.5877407  57.1909041
  54.2106128  60.9504167  56.8400469  55.7641290  56.1337266  62.6953656
  55.7076491  56.5905817  61.8561288  56.3169632  55.3727951  62.5176498
  59.5746096  51.9226998  63.5203775  59.3183030  51.5223634  64.3511983
  58.9498964  52.6370792  63.3953914  63.8858433  54.6623071  66.0275067
  63.3257991  54.7316260  66.8006629  63.2801937  54.4864056  65.3074563
  46.9553642  66.0959798  67.7793253  46.8386026  67.0405231  67.6771943
  46.1346089  65.7933360  68.1679052  56.8430177  60.8209934  58.6249846
  57.6775781  60.3891132  58.4427320  56.6814520  60.6491948  59.5526740
  56.4976069  57.3242047  59.9906185  56.4424873  57.1586319  59.0494629
  55.8722124  58.0318080  60.1468375  41.2868584  52.5610112  73.8167607
  41.9327448  52.0509066  74.3054832  41.0785735  53.2978793  74.3911032
  49.8072194  46.8250156  59.5691503  49.7950864  47.7691996  59.7259774
  50.6995616  46.6420302  59.2750965  47.9808156  66.7488060  70.9949181
  48.8835403  66.7811670  71.3115676  47.7545526  65.8188511  71.0095517
  49.7361758  65.5019047  67.6559260  48.7857389  65.5020908  67.5423632
  50.0394245  64.7551781  67.1395295  53.6224314  43.4192933  63.8237440
  52.8556710  42.8651420  63.9694122  54.0335019  43.4914802  64.6851592
  45.6266075  49.7077729  77.9142621  46.4897537  49.3514534  78.1245946
  45.0531486  49.3691624  78.6018026  57.6446160  73.9002594  60.3565037
  58.4177036  73.3531581  60.2177913  57.9971559  74.7646844  60.5679499
  59.9812438  70.0595261  57.9883487  60.2337958  69.5376782  57.2266950
  59.0436997  69.8961406  58.0910171  59.7008726  71.9623366  60.1907862
  59.5844984  71.2868270  60.8588946  59.8110986  71.4755740  59.3740015
  61.6845754  66.4523413  58.8915900  61.8520157  67.3203650  59.2586371
  61.4942923  66.6150695  57.9677189  61.6634975  68.9081071  59.8762567
  61.5434600  69.3538122  60.7148047  60.9687563  69.2566388  59.3176105
  67.3620041  69.3802544  60.7042901  68.2737897  69.6129931  60.5290598
  66.8529688  69.9639588  60.1417979  60.4586472  70.2225923  62.1696132
  61.1610515  70.6746967  62.6370059  60.1267100  69.5809742  62.7976026
  54.2011805  68.4809476  67.4713266  53.4110859  68.7367004  66.9953377
  54.6923053  69.2957813  67.5765307  56.1526551  68.8454055  64.4296743
  55.3557714  68.9572749  64.9480238  55.9252143  69.1840707  63.5637633
  55.1509634  74.5542304  62.8186163  55.6634154  75.3485554  62.9691727
  55.8032346  73.8568594  62.7519764  53.1158550  72.8830958  63.5945733
  53.9533772  73.2927966  63.3779441  53.2936818  71.9430400  63.5645927
  65.0122982  70.5506038  59.2829566  64.4969606  71.3210643  59.5217954
  64.7400291  69.8771175  59.9062628  60.3712126  63.0140812  67.7472546
  61.2365123  62.8183621  67.3878436  60.4389635  62.7851164  68.6741903
  64.8009286  68.4233131  61.1089347  64.4959421  68.7379280  61.9599491
  65.7539728  68.5014550  61.1516680  57.9774445  65.2443020  65.1188913
  58.5518197  65.0218202  64.3862106  58.5645427  65.3131715  65.8717514
  58.3044032  67.2747481  59.1384798  57.4681344  67.6122168  59.4594073
  58.1648802  67.1396461  58.2011935  60.2797113  62.1184269  63.8463982
  59.6261525  61.8033286  63.2220597  60.2377587  61.4960010  64.5723805
  61.3908318  72.4003564  55.7617274  60.4835379  72.1692818  55.9608423
  61.8879350  71.6041183  55.9491256  62.5696551  72.5016159  60.2841265
  61.6607770  72.2175192  60.3813734  62.5991635  72.9215238  59.4244571
  66.8460365  59.8190987  65.8774869  67.1519242  58.9588350  65.5900784
  67.5712970  60.4108607  65.6773863  53.1384721  70.2221673  64.2656467
  52.9409121  69.6291034  63.5407533  52.5831385  69.9173883  64.9832406
  62.2672639  74.0424903  57.6229343  61.8292069  73.3260762  57.1634980
  63.0083080  74.2701018  57.0614434  59.0573805  68.7321839  64.1441439
  58.2441671  69.0316010  64.5506631  59.5532799  68.3377528  64.8615921
  55.6330947  69.7485707  61.9497419  54.7028535  69.6870163  62.1667381
  55.7288419  69.2261660  61.1534060  55.5516496  66.2740520  64.5375660
  55.8123314  67.1885853  64.4284821  56.3733669  65.8064962  64.6872273
  66.3883866  72.9009284  57.2161401  65.7713037  72.1756112  57.1194453
  65.9200355  73.6618645  56.8728475  58.1782412  67.1194709  56.3382705
  57.3011879  66.9983509  55.9744952  58.6540165  66.3280787  56.0861594
  49.6984553  71.9071868  66.4324212  50.3855592  71.5933598  65.8445227
  49.5432681  72.8113233  66.1591464  64.6742989  65.2815628  66.2279431
  65.1711688  64.5285591  65.9080501  63.9029970  65.3179945  65.6622640
  61.2577957  67.4233011  65.9551115  60.8875745  66.8704052  66.6432021
  61.7537050  66.8191145  65.4026115  49.2752529  69.9872462  68.7041679
  49.3136628  69.4536052  69.4978797  48.7692821  69.4607667  68.0852656
  52.9061106  68.7136564  61.7795611  53.2014547  67.8047242  61.7262664
  52.0049142  68.6924303  61.4576613  56.4355353  66.7892560  67.7623159
  55.7141939  67.4028528  67.6230633  57.2248609  67.3250325  67.6839805
  54.6348948  66.3950662  61.9034936  54.3061654  65.5148040  61.7210042
  54.9888319  66.3398330  62.7911325  57.7490771  66.6823631  62.2710413
  58.0886843  67.2109553  61.5489022  58.1962891  67.0204037  63.0468980
  59.7358918  65.1798253  60.4703706  60.4567281  65.5579506  59.9667423
  59.1124222  65.8987130  60.5738684  63.8790041  65.8843402  61.4062039
  64.0953655  66.7668040  61.1050867  63.3984108  65.4929615  60.6767681
  59.8822541  64.7146043  63.3001243  60.0038452  63.7862690  63.4992130
  59.5924584  64.7284729  62.3879558  62.7513732  62.4000954  66.4367963
  62.7735428  62.4640287  65.4819942  63.1681791  61.5605462  66.6308469
  58.8552600  76.3000176  61.3917130  59.0040721  76.9835640  60.7383803
  59.6619044  76.2805266  61.9066586  56.6105233  72.3265354  62.3978199
  56.3651275  71.4227684  62.5958409  56.7801148  72.3282504  61.4557677
  55.8800881  68.0593711  59.8964360  55.1870126  68.1338066  59.2404396
  55.6352633  67.2954055  60.4185877  64.5514537  59.6189313  67.3003851
  64.8316291  58.9512502  67.9264278  65.3365144  59.8118408  66.7878515
  62.7394804  70.1309119  56.2044930  63.6853909  70.0015327  56.2733348
  62.3609049  69.3923781  56.6814358  60.9237721  68.0559096  56.1399815
  60.0169177  67.7592208  56.2162529  61.2013702  67.7588914  55.2734101
  51.8415662  69.3765459  66.5898862  51.5218446  68.5230767  66.2973236
  51.2949090  69.5914037  67.3456829  62.5399787  62.5995985  62.2944056
  61.7300515  62.2543070  62.6699302  63.2284204  62.2903529  62.8831668
  64.4690335  61.6774032  63.9168353  65.0221374  62.0969486  64.5758376
  64.7060422  60.7509780  63.9591309  59.6936506  64.9146031  56.2811794
  60.5555670  65.2400929  56.5407612  59.8786850  64.1277527  55.7684860
  67.8469142  63.7874557  63.4247017  67.2667811  64.4459361  63.0425070
  67.5805075  62.9651902  63.0134435  66.2972709  63.1879615  65.6268338
  66.7972487  63.2996150  64.8182656  66.9408317  62.8840668  66.2669146
  66.6294020  65.9474648  62.4803366  65.7419875  66.2324298  62.2623560
  67.0448010  65.7868411  61.6330642  67.3369824  72.6533965  59.9906185
  67.2818627  72.4878236  59.0494629  66.7115879  73.3609998  60.1468375
  60.6465949  62.1542074  59.5691503  60.6344619  63.0983914  59.7259774
  61.5389371  61.9712219  59.2750965  64.4618068  58.7484851  63.8237440
  63.6950464  58.1943337  63.9694122  64.8728773  58.8206719  64.6851592
  32.9533190   2.3565955  55.4450329  33.5911600   2.2372702  54.7413669
  32.8354033   3.3046799  55.5038281  29.7622896   2.3093383  55.3811854
  29.4241408   2.1934447  54.4932389  30.6312664   1.9084548  55.3612860
  25.6209712   4.1628859  51.3708745  25.0574577   4.0718796  50.6025032
  25.5062107   3.3428764  51.8511237  30.2442679   3.4628234  61.3398059
  30.2331320   3.0681033  60.4678563  30.4063318   2.7294307  61.9331831
  23.1674144   5.6580051  54.2092965  23.9595436   5.3170875  53.7939264
  23.4070794   5.7675026  55.1295118  31.2009270   7.8299827  46.6823210
  30.5497250   8.4153907  46.2957223  31.9953633   8.3606022  46.7418247
  25.1264898   4.9188964  47.0810344  25.8995774   4.3717951  46.9423220
  25.4790296   5.7833213  47.2924805  26.9649940   6.2465346  60.2877243
  26.6739806   7.1510977  60.1723910  27.6006924   6.2881874  61.0021313
  27.8906147   3.6242195  56.8778603  28.4869719   3.3998217  56.1635566
  27.9481119   2.8826940  57.4804051  27.4631175   1.0781630  44.7128794
  27.7156696   0.5563151  43.9512257  26.5255734   0.9147776  44.8155477
  32.5074458   0.0817408  52.5203537  33.2937547  -0.3363168  52.1693954
  32.7713163   0.9863501  52.6885185  32.6784536   5.5190259  47.2192194
  32.0430369   5.5924885  47.9313098  32.3481942   6.1083858  46.5411273
  37.9082885   0.0192642  53.4236516  38.6408057  -0.5508142  53.6574345
  37.1522241  -0.3685758  53.8643021  27.1827464   2.9809736  46.9153169
  27.0663722   2.3054639  47.5834253  27.2929724   2.4942110  46.0985322
  29.5259005   2.4419883  50.6199858  29.1617212   1.9150504  51.3312779
  30.3826121   2.0518352  50.4466343  29.1664492  -2.5290217  45.6161207
  29.3338894  -1.6609981  45.9831678  28.9761661  -2.3662935  44.6922496
  31.9239825   5.9326762  57.2827037  31.6240548   6.8351801  57.1742844
  31.5790885   5.6658945  58.1348190  25.3752307   2.3840559  53.3163741
  24.4502803   2.2516773  53.5241433  25.6236720   3.1634778  53.8133684
  35.3236969  -1.5490698  54.9624474  34.4153846  -1.6175290  54.6683235
  35.2724565  -1.0718753  55.7906300  29.1453713  -0.0732560  46.6007873
  29.0253338   0.3724491  47.4393354  28.4506301   0.2752758  46.0421411
  22.7361118   2.0273832  54.1507530  22.8653499   2.2808311  55.0646942
  22.0558569   2.6201540  53.8312185  26.9060605  12.6971082  50.2498005
  26.8284635  13.6478907  50.3286485  26.3022249  12.3516955  50.9072931
  34.8438779   0.3988914  47.4288207  35.7556635   0.6316300  47.2535905
  34.3348426   0.9825958  46.8663286  27.6524207   2.6784401  62.4677338
  28.3938891   3.2169445  62.1912162  26.9461193   3.3050690  62.6248890
  33.1279547   4.8213541  61.0649500  33.5362903   4.3795952  60.3204132
  32.4056808   4.2466169  61.3183693  29.4810617  -0.2413852  58.4383057
  30.3271812   0.1825562  58.5817706  29.4209254  -0.8980228  59.1321620
  33.4508361   5.3814732  54.8201789  32.8217224   5.5460446  54.1177857
  33.0634023   5.7956342  55.5912753  37.3297593   6.3169170  52.1746153
  36.6448631   6.6968071  51.6243186  37.4141443   6.9264496  52.9078100
  32.6310062  -2.5809484  60.0964231  32.3870994  -1.8267423  59.5598506
  32.9069993  -2.2024136  60.9311478  34.5848525   3.9629129  58.7741496
  34.7965420   4.6060889  58.0975877  34.5378273   3.1291445  58.3063426
  32.1874754  -3.4253051  55.6778068  31.3259233  -3.1271797  55.9694806
  32.2137188  -3.2082652  54.7459101  29.0036323   5.1189140  52.0851874
  29.4674669   5.3976843  51.2956496  28.7393121   4.2172585  51.9024965
  25.8960404   4.6660622  55.0231637  26.4661761   5.0947890  54.3849122
  26.4868516   4.3843206  55.7215823  27.9405209   1.2412292  48.8941439
  28.6429253   1.6933336  49.3615365  27.6085838   0.5996111  49.5221332
  21.6830543  -0.5004155  54.1958573  20.8929597  -0.2446626  53.7198683
  22.1741791   0.3144183  54.3010613  35.6994353   6.8401084  56.9463853
  36.5211797   6.4381272  56.6646535  35.6956756   6.7369318  57.8979969
  23.6345289  -0.1359576  51.1542049  22.8376452  -0.0240881  51.6725545
  23.4070881   0.2027077  50.2882940  29.4650956   6.3885128  59.1024564
  29.5295389   6.8505535  59.9382736  28.7561880   5.7582492  59.2306874
  19.9668246  -0.2473664  56.6273563  20.2176285   0.6373345  56.8931139
  20.5027795  -0.4269063  55.8548655  43.7900346   3.1839833  53.2948825
  43.0364054   2.6147231  53.1392829  43.9247887   3.1502497  54.2419460
  29.1798974   8.0553235  48.9703544  29.0444649   8.9004771  49.3988392
  29.7208786   8.2572513  48.2069478  22.6328371   5.5728673  49.5431469
  23.1452892   6.3671923  49.6937034  23.2851084   4.8754964  49.4765071
  24.4423256   8.6894429  51.6254223  24.6189884   9.6112394  51.4375206
  25.2380090   8.3752849  52.0548602  30.8067450   8.6776802  63.1003886
  30.3631304   7.8913180  62.7824791  31.4684664   8.8655952  62.4347777
  25.5654571  10.2072603  57.6264565  26.1161997  10.0789667  56.8541559
  24.7266047  10.5067492  57.2759458  32.9048688   8.9579601  61.1285288
  32.8867164   9.7788483  60.6365557  33.8268608   8.8333677  61.3535429
  29.3621743   6.4723731  61.9708796  29.8950079   5.7112019  61.7408104
  28.8335824   6.1797383  62.7132951  20.5977288   3.9017327  50.3191040
  21.4352510   4.3114336  50.1024748  20.7755556   2.9616770  50.2891234
  32.4941720   1.5692408  46.0074873  31.9788344   2.3397013  46.2463260
  32.2219029   0.8957544  46.6307934  30.0788831  -3.5857891  51.0660111
  29.2230428  -3.9751041  50.8865750  30.4915783  -3.5065930  50.2059897
  27.8530864  -5.9672818  54.4717853  28.7183861  -6.1630010  54.1123742
  27.9208373  -6.1962466  55.3987210  37.4675994   4.3224763  47.9428046
  36.6905437   3.9835922  47.4983208  38.1467475   4.3277386  47.2683011
  32.2828023  -0.5580500  47.8334654  31.9778159  -0.2434351  48.6844797
  33.2358466  -0.4799080  47.8761987  30.7274455   5.6009723  49.4827608
  30.1995817   4.8662483  49.1700845  30.2261958   6.3784400  49.2367576
  35.7067301   3.7958744  54.5994654  35.0490976   4.4858005  54.6874783
  36.5107700   4.1855176  54.9428641  25.4593183  -3.7370610  51.8434220
  26.0336935  -3.9595429  51.1107413  26.0464165  -3.6681916  52.5962821
  34.5172760   2.1503117  52.6498596  35.0304642   2.7833108  53.1520306
  35.1673984   1.5504312  52.2841956  25.7862770  -1.7066149  45.8630105
  24.9500082  -1.3691463  46.1839380  25.6467540  -1.8417169  44.9257242
  28.8727055   3.4189934  42.4862581  27.9654117   3.1879187  42.6853730
  29.3698087   2.6227553  42.6736563  31.7795134  12.1287441  45.4059267
  31.1056833  12.4319138  46.0144225  32.1660956  12.9316521  45.0564724
  30.9953591  -0.3747428  54.8956937  30.0776152  -0.1532481  54.7378625
  31.4113735  -0.3001117  54.0368644  31.7788639   1.0243988  50.0259617
  32.5260458   1.5365385  49.7166739  32.0480228   0.7028041  50.8864010
  30.0515289   3.5202529  47.0086571  29.1426508   3.2361561  47.1059041
  30.0810373   3.9401607  46.1489878  35.2834556   7.1309118  50.7777739
  34.8296883   6.2900028  50.8342929  34.6528523   7.7670516  51.1152519
  34.2267476  -1.9398896  52.0078406  33.4890233  -2.4521510  52.3388649
  34.4794249  -2.3798514  51.1961683  33.7267496   8.9685615  51.7127557
  34.0190470   9.5290672  50.9939922  34.2366116   9.2614176  52.4680716
  20.6203459   1.2408043  50.9901773  20.4227859   0.6477403  50.2652840
  20.0650123   0.9360253  51.7077712  28.6000183   1.1331149  53.1096367
  28.6548793   0.1804986  53.0338843  27.7891385   1.2890588  53.5937665
  29.7491377   5.0611272  44.3474650  29.3110807   4.3447131  43.8880287
  30.4901818   5.2887387  43.7859741  26.5392543  -0.2491791  50.8686745
  25.7260408   0.0502379  51.2751938  27.0351537  -0.6436102  51.5861228
  28.6901121   9.7465966  52.8021010  28.6477299   9.9726812  51.8729542
  29.6063820   9.5129340  52.9506811  32.1366754   0.2150033  59.7001639
  32.4916142   0.4421507  60.5596105  32.7838886   0.5468410  59.0778895
  37.8664491   3.3368469  50.4050968  37.7282390   3.5270065  49.4772158
  37.5100710   4.0987852  50.8619019  26.0306618  -2.6773436  56.4847980
  26.6705997  -2.8184676  55.7870944  25.1984148  -2.9638922  56.1086582
  37.8933871   5.4044996  55.4162240  38.3270378   5.3120285  56.2645294
  38.6065452   5.3802497  54.7782256  26.8066921   6.6228995  52.5982973
  27.6007520   6.1279315  52.3965548  26.0958614   6.0946858  52.2350678
  31.6261766   9.0047090  56.9495340  31.6798788   9.5738027  57.7173056
  30.7576547   9.1748975  56.5849378  23.1149685   0.7672077  48.6742725
  22.1847273   0.7056532  48.8912688  23.2107157   0.2448029  47.8779367
  23.0335234  -2.7073111  51.2620967  23.2942051  -1.7927777  51.1530128
  23.8552406  -3.1748668  51.4117580  24.5060159  -1.2935353  58.4319792
  25.1783213  -1.5017991  57.7832441  23.6789946  -1.4913267  57.9925024
  38.7549421   5.4468697  57.9495125  38.9485311   6.3514507  58.1954400
  38.6550039   4.9876116  58.7833710  33.8164529   5.5975440  63.5236006
  33.6650036   5.3685991  62.6066090  33.8069209   6.5546041  63.5367351
  30.5849866   3.1707352  58.5082272  31.5141926   3.3218512  58.3351240
  30.1640896   3.2591373  57.6530919  29.3838197   7.1958017  56.2780810
  29.2449283   6.8276801  57.1506748  28.5952794   7.7105656  56.1064768
  29.9786349  12.2967113  47.6206346  30.1538105  11.8255157  48.4351969
  29.2919137  12.9232880  47.8487607  30.9343413   6.5739620  53.6669648
  30.5993245   6.5340390  54.5627298  30.4347358   5.9084335  53.1940058
  24.9087657   1.9807250  59.1922229  24.7707455   1.2487488  59.7933768
  25.8192580   1.8916150  58.9106417  33.8702604   3.9195654  43.9406707
  33.2531775   3.1942482  43.8439760  33.4019093   4.6805014  43.5973782
  27.5369957   1.6927209  58.6805908  28.2469576   1.0520401  58.6392527
  27.4939265   1.9440104  59.6032089  35.5256736   8.6294562  61.6012488
  35.4669282   7.9453782  60.9343071  35.9276254   9.3713552  61.1493114
  24.5447435  15.4456476  54.3946207  24.7844033  16.0775000  55.0725225
  23.7016631  15.0944516  54.6811566  25.6601150  -1.8618922  43.0628012
  24.7830616  -1.9830121  42.6990258  26.1358903  -2.6532844  42.8106900
  35.5274143   6.5934146  59.8326467  34.6400922   6.2560068  59.9552866
  36.0972694   5.8617177  60.0695233  17.1803290   2.9258238  53.1569519
  17.8674330   2.6119968  52.5690534  17.0251419   3.8299603  52.8836770
  21.9838012  -2.1851566  57.5854542  21.8996201  -2.7925896  56.8504952
  21.1620719  -1.6942547  57.5864039  29.0575297  11.2535599  56.7987711
  28.9845468  12.0590570  57.3107015  28.6152690  11.4527564  55.9735732
  28.8465076  10.4907369  50.3090532  28.0632598  11.0329049  50.4028757
  29.5457821  11.0081348  50.7084773  32.1561726  -3.6998002  52.9524738
  32.6530426  -4.4528040  52.6325808  31.3848708  -3.6633685  52.3867947
  40.0091484   2.0042364  54.5943029  39.9981360   2.8867079  54.2236962
  39.1408863   1.6513914  54.3997566  31.5173980  11.1522433  58.9545869
  32.2301952  11.7869897  58.8821771  31.0264009  11.2486299  58.1385871
  33.2391507   5.0573685  50.5263161  32.3047786   5.1775148  50.3567865
  33.4168175   4.1546152  50.2623171  28.7396695  -1.5580619  52.6796422
  28.3694483  -2.1109579  53.3677328  29.2355788  -2.1622486  52.1271422
  36.6264058   0.8991005  51.0613195  37.0924511   1.7318996  50.9873498
  37.0771559   0.4335986  51.7658454  26.5685894   8.9016876  59.7751440
  27.2695353   9.5353359  59.9280834  26.0981009   9.2431608  59.0147079
  34.6940289   7.2434826  48.0599347  34.9700133   7.1291420  48.9693221
  33.8244788   6.8452311  48.0211520  34.3687180   1.4561483  57.6003990
  33.7158630   1.7037391  56.9456443  34.7467560   0.6425622  57.2666468
  31.3294353  11.4921177  51.7032161  31.5116748  10.6742833  52.1659913
  32.1527340  11.7088869  51.2657051  31.6636519  10.4189362  48.9647209
  32.1924285   9.9081816  48.3517371  31.9264739  10.1031892  49.8292742
  22.1653612   8.4353231  56.7082543  22.7507049   7.6896919  56.8410447
  21.9678450   8.7457188  57.5919207  25.0192267  11.4704478  51.7244985
  24.3502642  11.9550606  51.2409025  24.8805137  11.7173699  52.6388364
  29.1597536  13.5048222  58.3227643  29.7115844  13.6679843  59.0876729
  29.5003729  14.0952660  57.6507668  34.0108410   8.3309479  64.1776298
  34.5548314   8.9439438  63.6831253  33.4295255   8.8889058  64.6943311
  20.3879844  -0.2677067  48.5040917  20.6833285  -1.1766388  48.4507971
  19.4867880  -0.2889327  48.1821920  32.2965923  11.4530198  55.3091326
  32.1717062  10.6519937  54.8002271  32.9545014  11.9476391  54.8205296
  23.9174091  -2.1921070  54.4868466  23.1960677  -1.5785102  54.3475939
  24.7067347  -1.6563305  54.4085112  34.3600831   9.2539218  56.9370876
  33.4131167   9.1344569  56.8649202  34.7083604   8.3661716  57.0197137
  31.3647264   9.0491934  53.1375228  31.2172227   8.1208641  53.3182798
  32.1900758   9.0712025  52.6532303  25.2309509  -2.2989999  48.9955720
  25.5705581  -1.7704078  48.2734328  25.6781629  -1.9609593  49.7714287
  34.9681386   9.8720493  54.2240101  35.8927934   9.6663354  54.0864552
  34.7996690   9.6236894  55.1329442  27.2177656  -3.8015378  47.1949013
  27.9386018  -3.4234125  46.6912730  26.5942960  -3.0826501  47.2983991
  31.3608779  -3.0970229  48.1307345  31.5772393  -2.2145591  47.8296173
  30.8802846  -3.4884015  47.4012987  26.1008000  -0.1384515  54.7078090
  25.9552581   0.1755788  55.6002371  25.6233204   0.4800385  54.1548988
  27.9604383  -3.1481967  54.7558979  27.9465952  -4.0440874  54.4191277
  28.6776811  -3.1411304  55.3897265  29.8130514  -2.7144627  56.8012107
  29.5548292  -1.7927556  56.7996437  29.2815554  -3.1114193  57.4912571
  34.7576703  10.3906160  49.5802192  34.9313580   9.8252582  48.8276045
  35.2505594  11.1907055  49.3981682  20.5753662   2.4020829  57.6465751
  20.0307130   3.1780637  57.7786025  21.4533012   2.7491634  57.4884872
  27.3641279  -4.2667587  50.0246549  27.4857190  -5.1950941  50.2237437
  27.0743321  -4.2528901  49.1124865  40.6116094   3.1542583  51.1992492
  41.0547240   2.4049908  50.8011615  39.7342604   3.1452719  50.8166224
  35.7451875   9.7072924  46.6799090  36.4402780  10.3279617  46.8986405
  36.0875025   8.8568276  46.9551468  37.6443298   7.1572630  48.2086421
  38.1694622   7.4959903  47.4835741  37.5565651   6.2219645  48.0249556
  29.3063347  11.0706704  60.3376298  29.6150473  10.8255850  61.2098997
  30.1038829  11.2753342  59.8495168  29.3283959  13.2244613  52.5681674
  28.8888949  12.7320992  53.2614531  30.0792076  12.6817581  52.3273750
  21.8076298   9.4156154  52.5706302  22.6334318   9.1159926  52.1904946
  21.4570350   8.6463777  53.0196091  26.7757831   8.7682622  54.6403976
  26.1537840   8.1053327  54.3406204  27.4462698   8.7943754  53.9577624
  20.0084903   7.3342481  53.5295236  19.1716811   6.9064655  53.3479237
  19.9808548   7.5274924  54.4666027  37.3337204   7.7905534  63.5137619
  36.5432748   7.7729672  62.9742119  37.0970559   8.3293827  64.2686656
  37.4535079   4.6398000  60.8270348  37.5033084   4.4748007  61.7685870
  37.3449003   3.7725259  60.4368228  26.3371338   7.3186546  48.1162437
  26.4859458   8.0022010  47.4629109  27.1437781   7.2991636  48.6311892
  34.7438842   0.6228928  62.1429654  35.6448704   0.4835393  61.8513652
  34.8186816   0.7883383  63.0827832  38.9553276   7.0594941  61.0712369
  38.6638084   7.4224922  61.9075830  38.3425407   6.3461950  60.8925701
  40.1548958   4.6247821  53.5914939  40.9895850   5.0637625  53.7552500
  40.2908087   4.1486474  52.7723185  37.2040464   2.1827556  59.5392427
  37.6794586   2.3755202  58.7311279  36.2806030   2.2386742  59.2935811
  24.0923971   3.3451723  49.1223506  23.8470013   2.4414053  49.3203716
  24.2619885   3.3468874  48.1802984  23.3619618  -0.9219919  46.6209667
  22.6688863  -0.8475564  45.9649703  23.1171370  -1.6859576  47.1431184
  29.8366743   9.8134676  45.5874184  29.2640711  10.4324863  45.1344656
  30.4099537  10.3634038  46.1214106  35.9042133  -0.9406684  57.7720733
  36.8559556  -0.8408586  57.7932957  35.7345584  -1.7328415  58.2818817
  33.9256513  -3.8551101  57.9580134  33.3306445  -3.5746088  57.2626622
  33.6406209  -3.3657200  58.7296875  33.0564003  10.0971826  46.7182766
  33.9894676  10.0317388  46.9215642  32.9687216  10.9328093  46.2597299
  35.6852020   9.4137697  43.6786714  35.6065651   9.0797560  44.5722472
  36.5061687   9.9059464  43.6778186  38.3830211   2.2799436  56.8863032
  38.3506531   1.3415437  57.0722716  38.9930835   2.3583473  56.1528857
  30.2213542   1.1495489  42.9290237  31.1672647   1.0201697  42.9978655
  29.8427787   0.4110151  43.4059665  38.5324700  -0.9289521  56.9321316
  38.0163748  -1.7131064  56.7451245  39.4164648  -1.2570804  57.0967835
  44.2006761   3.3415443  56.0269069  44.9310149   3.0800731  56.5876773
  43.5913706   2.6044165  56.0671137  42.2822058   1.4823305  56.6243520
  41.5555222   1.3479270  56.0160012  41.8669345   1.7900134  57.4300239
  30.1052234   5.2013235  64.3890893  31.0255244   5.3791834  64.5830940
  30.0701818   4.2569280  64.2370593  28.4056459  -0.9254535  42.8645122
  27.4987915  -1.2221422  42.9407835  28.6832440  -1.2224717  41.9979408
  19.3234399   0.3951829  53.3144168  19.0037184  -0.4582863  53.0218542
  18.7767828   0.6100407  54.0702135  23.1014307   3.1114270  57.0313675
  23.3200317   4.0431377  57.0501708  23.5140081   2.7522244  57.8168478
  27.1755244  -4.0667600  43.0057101  28.0374408  -3.7412701  43.2652918
  27.3605588  -4.8536104  42.4930167  19.1922660   4.0154740  55.2837290
  18.4986131   3.6008693  54.7707244  19.9395651   4.0575277  54.6870709
  21.1059402   3.9472994  53.1603305  21.0830090   4.0460681  52.2085188
  21.4160039   4.7938145  53.4820471  23.7646780   6.0049149  57.2749919
  24.7190033   5.9733091  57.2079851  23.5659303   5.5439773  58.0900145
  24.3546162   4.5750265  59.8420717  25.1739051   5.0694344  59.8655554
  24.6282970   3.6582233  59.8138284  34.1112758  -3.0338983  49.2048672
  33.2238613  -2.7489332  48.9868867  34.5266747  -3.1945219  48.3575949
  37.4627294  -3.0092462  52.9203011  38.2387684  -2.5196009  53.1927628
  36.7375429  -2.5834408  53.3774881  22.1197009  11.5468768  54.2920117
  21.9851477  10.7869169  53.7258115  21.7029071  12.2709668  53.8248906
  33.2555972   6.7305692  43.2996692  33.9591822   6.9355694  43.9154348
  32.5318620   7.2982454  43.5645776  34.0853782   2.4815553  49.4198962
  34.0288983   2.9384105  48.5806595  34.6382124   1.7206238  49.2421805
  37.8958588  -1.7294715  50.2449082  37.6395522  -2.1298079  51.0757290
  37.2711456  -1.0150921  50.1199221  42.2070926   1.0101358  52.7520373
  41.6470484   1.0794548  53.5251935  41.6014429   0.8342343  52.0319870
  25.2766135  12.4438085  54.5038560  25.1598519  13.3883518  54.4017250
  24.4558581  12.1411647  54.8924359  35.1642669   7.1688221  45.3495152
  35.9988273   6.7369420  45.1672627  35.0027012   6.9970235  46.2772047
  34.8188561   3.6720334  46.7151492  34.7637365   3.5064606  45.7739936
  34.1934617   4.3796367  46.8713681  32.1334468   5.9769246  66.0405054
  33.0025628   6.1509899  65.6791689  31.6541220   6.7963663  65.9180784
  26.3020649  13.0966347  57.7194488  27.2047895  13.1289958  58.0360983
  26.0758019  12.1666798  57.7340824  28.0574251  11.8497334  54.3804567
  27.1069882  11.8499195  54.2668939  28.3606737  11.1030068  53.8640601
  43.7926944  17.6857872  55.4450329  44.4305354  17.5664620  54.7413669
  43.6747787  18.6338716  55.5038281  40.6016650  17.6385300  55.3811854
  40.2635162  17.5226365  54.4932389  41.4706419  17.2376465  55.3612860
  36.4603466  19.4920777  51.3708745  35.8968331  19.4010714  50.6025032
  36.3455861  18.6720681  51.8511237  41.0836433  18.7920152  61.3398059
  41.0725074  18.3972950  60.4678563  41.2457073  18.0586225  61.9331831
  34.0067898  20.9871968  54.2092965  34.7989190  20.6462793  53.7939264
  34.2464548  21.0966943  55.1295118  42.0403025  23.1591744  46.6823210
  41.3891005  23.7445825  46.2957223  42.8347388  23.6897939  46.7418247
  35.9658652  20.2480882  47.0810344  36.7389528  19.7009869  46.9423220
  36.3184051  21.1125131  47.2924805  37.8043695  21.5757264  60.2877243
  37.5133561  22.4802895  60.1723910  38.4400679  21.6173792  61.0021313
  38.7299901  18.9534112  56.8778603  39.3263474  18.7290135  56.1635566
  38.7874873  18.2118858  57.4804051  38.3024930  16.4073548  44.7128794
  38.5550451  15.8855069  43.9512257  37.3649489  16.2439693  44.8155477
  43.3468213  15.4109326  52.5203537  44.1331302  14.9928749  52.1693954
  43.6106917  16.3155418  52.6885185  43.5178290  20.8482176  47.2192194
  42.8824123  20.9216803  47.9313098  43.1875696  21.4375775  46.5411273
  48.7476640  15.3484559  53.4236516  49.4801812  14.7783776  53.6574345
  47.9915996  14.9606160  53.8643021  38.0221219  18.3101654  46.9153169
  37.9057477  17.6346557  47.5834253  38.1323479  17.8234028  46.0985322
  40.3652760  17.7711801  50.6199858  40.0010967  17.2442422  51.3312779
  41.2219875  17.3810270  50.4466343  46.2702060   9.0606133  57.8831124
  45.9385385   9.9301544  57.6592339  45.6747674   8.7442417  58.5625155
  40.0058247  12.8001701  45.6161207  40.1732649  13.6681937  45.9831678
  39.8155416  12.9628982  44.6922496  42.7633580  21.2618679  57.2827037
  42.4634303  22.1643718  57.1742844  42.4184639  20.9950863  58.1348190
  36.2146061  17.7132476  53.3163741  35.2896558  17.5808690  53.5241433
  36.4630474  18.4926696  53.8133684  46.1630723  13.7801220  54.9624474
  45.2547601  13.7116628  54.6683235  46.1118319  14.2573165  55.7906300
  39.9847467  15.2559358  46.6007873  39.8647093  15.7016409  47.4393354
  39.2900056  15.6044676  46.0421411  33.5754872  17.3565750  54.1507530
  33.7047253  17.6100229  55.0646942  32.8952324  17.9493458  53.8312185
  40.2371589  15.1990865  62.9059371  39.4604923  15.7584785  62.8962236
  40.8762152  15.6847648  63.4274242  48.0292370  11.9817658  56.7402348
  47.3866750  12.2750191  56.0942143  47.5247298  11.8670578  57.5455545
  45.6832534  15.7280831  47.4288207  46.5950390  15.9608218  47.2535905
  45.1742181  16.3117875  46.8663286  38.4917962  18.0076319  62.4677338
  39.2332646  18.5461363  62.1912162  37.7854947  18.6342607  62.6248890
  43.9673301  20.1505459  61.0649500  44.3756657  19.7087870  60.3204132
  43.2450563  19.5758087  61.3183693  40.3204371  15.0878066  58.4383057
  41.1665566  15.5117479  58.5817706  40.2603009  14.4311690  59.1321620
  44.2902116  20.7106650  54.8201789  43.6610978  20.8752364  54.1177857
  43.9027778  21.1248259  55.5912753  48.1691348  21.6461087  52.1746153
  47.4842386  22.0259989  51.6243186  48.2535197  22.2556414  52.9078100
  43.4703817  12.7482434  60.0964231  43.2264748  13.5024495  59.5598506
  43.7463747  13.1267782  60.9311478  45.4242279  19.2921047  58.7741496
  45.6359175  19.9352806  58.0975877  45.3772028  18.4583363  58.3063426
  43.0268508  11.9038867  55.6778068  42.1652987  12.2020121  55.9694806
  43.0530943  12.1209266  54.7459101  39.8430078  20.4481058  52.0851874
  40.3068423  20.7268761  51.2956496  39.5786876  19.5464502  51.9024965
  36.7354159  19.9952539  55.0231637  37.3055516  20.4239808  54.3849122
  37.3262271  19.7135124  55.7215823  38.7798964  16.5704210  48.8941439
  39.4823007  17.0225254  49.3615365  38.4479592  15.9288029  49.5221332
  37.2279325  15.1615967  63.2692648  36.5977986  15.8432248  63.5028045
  37.1215413  15.0499048  62.3245787  32.5224298  14.8287763  54.1958573
  31.7323352  15.0845291  53.7198683  33.0135545  15.6436101  54.3010613
  46.5388107  22.1693002  56.9463853  47.3605551  21.7673189  56.6646535
  46.5350510  22.0661236  57.8979969  34.4739043  15.1932342  51.1542049
  33.6770206  15.3051036  51.6725545  34.2464635  15.5318994  50.2882940
  40.3044711  21.7177045  59.1024564  40.3689143  22.1797452  59.9382736
  39.5955635  21.0874410  59.2306874  30.8062001  15.0818253  56.6273563
  31.0570039  15.9665263  56.8931139  31.3421549  14.9022855  55.8548655
  54.6294100  18.5131750  53.2948825  53.8757809  17.9439148  53.1392829
  54.7641642  18.4794415  54.2419460  40.0192728  23.3845153  48.9703544
  39.8838403  24.2296688  49.3988392  40.5602541  23.5864430  48.2069478
  36.5060068   9.4636733  65.6317900  36.1127014   8.9102931  66.3065544
  37.3226208   9.7747311  66.0224417  33.4722126  20.9020591  49.5431469
  33.9846646  21.6963841  49.6937034  34.1244839  20.2046881  49.4765071
  39.4228029  10.8794612  63.2238156  40.1637742  11.4801765  63.1442619
  39.6545952  10.1372249  62.6656199  34.5669367  16.0650979  61.5016386
  34.4522882  15.1636236  61.8023485  33.7113885  16.3114676  61.1501202
  41.6461205  24.0068719  63.1003886  41.2025059  23.2205098  62.7824791
  42.3078418  24.1947870  62.4347777  43.7442443  24.2871519  61.1285288
  43.7260918  25.1080400  60.6365557  44.6662363  24.1625594  61.3535429
  40.2015497  21.8015649  61.9708796  40.7343834  21.0403937  61.7408104
  39.6729578  21.5089300  62.7132951  43.3685192   6.9075715  57.5002438
  43.0249461   7.7977356  57.4241548  43.7364155   6.7177372  56.6372023
  31.4371043  19.2309245  50.3191040  32.2746265  19.6406253  50.1024748
  31.6149310  18.2908687  50.2891234  43.3335475  16.8984326  46.0074873
  42.8182098  17.6688930  46.2463260  43.0612783  16.2249462  46.6307934
  40.9182586  11.7434026  51.0660111  40.0624182  11.3540877  50.8865750
  41.3309538  11.8225987  50.2059897  42.4481732   9.2780370  55.4651671
  41.9446528   9.2410505  54.6519476  42.7412339  10.1873112  55.5248328
  38.6924618   9.3619099  54.4717853  39.5577615   9.1661908  54.1123742
  38.7602127   9.1329451  55.3987210  48.3069749  19.6516680  47.9428046
  47.5299192  19.3127840  47.4983208  48.9861230  19.6569304  47.2683011
  43.1221778  14.7711418  47.8334654  42.8171913  15.0857567  48.6844797
  44.0752220  14.8492838  47.8761987  41.5668210  20.9301641  49.4827608
  41.0389571  20.1954401  49.1700845  41.0655712  21.7076317  49.2367576
  46.5461056  19.1250662  54.5994654  45.8884730  19.8149923  54.6874783
  47.3501455  19.5147094  54.9428641  36.2986937  11.5921307  51.8434220
  36.8730689  11.3696489  51.1107413  36.8857920  11.6610002  52.5962821
  45.3566515  17.4795034  52.6498596  45.8698396  18.1125026  53.1520306
  46.0067738  16.8796230  52.2841956  36.6256524  13.6225768  45.8630105
  35.7893837  13.9600455  46.1839380  36.4861294  13.4874748  44.9257242
  38.6009605   8.4662556  50.5709289  37.9474017   8.1511573  49.9465904
  38.5590079   7.8438297  51.2969112  39.7120810  18.7481851  42.4862581
  38.8047872  18.5171105  42.6853730  40.2091842  17.9519471  42.6736563
  41.8347345  14.9544490  54.8956937  40.9169907  15.1759437  54.7378625
  42.2507489  15.0290800  54.0368644  42.6182393  16.3535906  50.0259617
  43.3654212  16.8657303  49.7166739  42.8873983  16.0319958  50.8864010
  40.8909043  18.8494446  47.0086571  39.9820263  18.5653479  47.1059041
  40.9204127  19.2693525  46.1489878  46.1228311  22.4601036  50.7777739
  45.6690638  21.6191946  50.8342929  45.4922277  23.0962434  51.1152519
  45.0661230  13.3893022  52.0078406  44.3283987  12.8770408  52.3388649
  45.3188004  12.9493403  51.1961683  44.5661250  24.2977532  51.7127557
  44.8584224  24.8582590  50.9939922  45.0759871  24.5906093  52.4680716
  45.1672858   6.1669274  52.6020175  45.4731734   5.3066637  52.3146091
  45.8925462   6.7586894  52.4019169  31.4597214  16.5699960  50.9901773
  31.2621614  15.9769321  50.2652840  30.9043878  16.2652171  51.7077712
  39.4393937  16.4623067  53.1096367  39.4942547  15.5096903  53.0338843
  38.6285139  16.6182506  53.5937665  40.5885131  20.3903190  44.3474650
  40.1504561  19.6739049  43.8880287  41.3295572  20.6179305  43.7859741
  37.3786297  15.0800127  50.8686745  36.5654163  15.3794297  51.2751938
  37.8745291  14.6855815  51.5861228  39.5294875  25.0757884  52.8021010
  39.4871054  25.3018730  51.8729542  40.4457574  24.8421258  52.9506811
  42.9760509  15.5441951  59.7001639  43.3309897  15.7713424  60.5596105
  43.6232640  15.8760328  59.0778895  48.7058246  18.6660387  50.4050968
  48.5676145  18.8561983  49.4772158  48.3494465  19.4279770  50.8619019
  36.8700372  12.6518482  56.4847980  37.5099751  12.5107241  55.7870944
  36.0377903  12.3652996  56.1086582  48.7327626  20.7336914  55.4162240
  49.1664132  20.6412203  56.2645294  49.4459206  20.7094414  54.7782256
  37.6460676  21.9520913  52.5982973  38.4401274  21.4571233  52.3965548
  36.9352368  21.4238776  52.2350678  42.4655520  24.3339008  56.9495340
  42.5192543  24.9029944  57.7173056  41.5970302  24.5040893  56.5849378
  33.9543439  16.0963994  48.6742725  33.0241028  16.0348450  48.8912688
  34.0500911  15.5739947  47.8779367  33.8728988  12.6218807  51.2620967
  34.1335806  13.5364140  51.1530128  34.6946161  12.1543250  51.4117580
  35.3453914  14.0356564  58.4319792  36.0176967  13.8273926  57.7832441
  34.5183700  13.8378650  57.9925024  49.5943175  20.7760615  57.9495125
  49.7879065  21.6806425  58.1954400  49.4943793  20.3168034  58.7833710
  41.2479486  10.6618505  60.4485453  40.6007401  11.3608455  60.3549929
  42.0180501  11.0954649  60.8161701  44.6558284  20.9267357  63.5236006
  44.5043790  20.6977909  62.6066090  44.6462963  21.8837959  63.5367351
  41.4243620  18.4999270  58.5082272  42.3535680  18.6510430  58.3351240
  41.0034650  18.5883291  57.6530919  40.2231952  22.5249935  56.2780810
  40.0843038  22.1568719  57.1506748  39.4346548  23.0397574  56.1064768
  41.7737167  21.9031537  53.6669648  41.4387000  21.8632307  54.5627298
  41.2741113  21.2376253  53.1940058  35.7481411  17.3099167  59.1922229
  35.6101209  16.5779406  59.7933768  36.6586335  17.2208067  58.9106417
  44.7096359  19.2487572  43.9406707  44.0925529  18.5234400  43.8439760
  44.2412847  20.0096932  43.5973782  38.3763712  17.0219127  58.6805908
  39.0863330  16.3812319  58.6392527  38.3333020  17.2732021  59.6032089
  46.3650490  23.9586480  61.6012488  46.3063037  23.2745700  60.9343071
  46.7670009  24.7005470  61.1493114  37.0892646  14.0084344  60.5001548
  36.5530003  13.5575083  61.1523144  36.5009354  14.1430253  59.7572012
  36.4994905  13.4672996  43.0628012  35.6224371  13.3461797  42.6990258
  36.9752658  12.6759074  42.8106900  46.3667898  21.9226064  59.8326467
  45.4794676  21.5851986  59.9552866  46.9366449  21.1909095  60.0695233
  28.0197045  18.2550156  53.1569519  28.7068085  17.9411886  52.5690534
  27.8645173  19.1591520  52.8836770  32.8231767  13.1440352  57.5854542
  32.7389956  12.5366022  56.8504952  32.0014473  13.6349370  57.5864039
  39.8969051  26.5827516  56.7987711  39.8239223  27.3882488  57.3107015
  39.4546444  26.7819482  55.9735732  42.9955481  11.6293916  52.9524738
  43.4924180  10.8763878  52.6325808  42.2242462  11.6658232  52.3867947
  50.8485238  17.3334281  54.5943029  50.8375114  18.2158997  54.2236962
  49.9802618  16.9805832  54.3997566  42.3567735  26.4814350  58.9545869
  43.0695707  27.1161815  58.8821771  41.8657763  26.5778216  58.1385871
  44.0785262  20.3865603  50.5263161  43.1441540  20.5067065  50.3567865
  44.2561930  19.4838070  50.2623171  39.5790450  13.7711299  52.6796422
  39.2088237  13.2182339  53.3677328  40.0749542  13.1669432  52.1271422
  47.4657813  16.2282922  51.0613195  47.9318265  17.0610914  50.9873498
  47.9165313  15.7627904  51.7658454  37.4079648  24.2308794  59.7751440
  38.1089108  24.8645277  59.9280834  36.9374763  24.5723525  59.0147079
  45.5334044  22.5726743  48.0599347  45.8093888  22.4583338  48.9693221
  44.6638543  22.1744228  48.0211520  45.4374476   8.5963509  55.1004096
  44.5237555   8.8267736  55.2686303  45.8667577   8.6801953  55.9518129
  45.2080934  16.7853401  57.6003990  44.5552384  17.0329309  56.9456443
  45.5861314  15.9717539  57.2666468  41.2568507  17.5273212  64.0870027
  40.5809144  17.4267342  64.7572403  42.0796141  17.3712426  64.5506025
  33.0047366  23.7645149  56.7082543  33.5900803  23.0188837  56.8410447
  32.8072205  24.0749105  57.5919207  27.5965021  16.3350749  55.4286986
  27.6349120  15.8014340  56.2224104  27.0905314  15.8085954  54.8097963
  34.9755783  11.1815289  58.9249528  35.0397110  12.0430120  58.5126926
  34.9122903  10.5689291  58.1921887  34.4508056  13.2538422  62.5722562
  35.0780095  12.8715499  63.1860087  33.5935975  13.0352624  62.9378255
  44.8502164  23.6601397  64.1776298  45.3942068  24.2731355  63.6831253
  44.2689009  24.2180976  64.6943311  31.2273599  15.0614851  48.5040917
  31.5227040  14.1525530  48.4507971  30.3261634  15.0402591  48.1821920
  43.1359677  26.7822115  55.3091326  43.0110817  25.9811855  54.8002271
  43.7938768  27.2768309  54.8205296  34.7567846  13.1370848  54.4868466
  34.0354431  13.7506815  54.3475939  35.5461101  13.6728613  54.4085112
  45.1994586  24.5831135  56.9370876  44.2524921  24.4636486  56.8649202
  45.5477359  23.6953633  57.0197137  37.5594159  10.4725274  60.7609118
  38.0828561  10.7187571  61.5235427  37.3406492  11.3045309  60.3412255
  32.9561440  12.7428949  48.6280242  32.6274146  11.8626328  48.4455348
  33.3100811  12.6876617  49.5156632  42.2041019  24.3783851  53.1375228
  42.0565981  23.4500559  53.3182798  43.0294512  24.4003942  52.6532303
  36.0703263  13.0301919  48.9955720  36.4099336  13.5587840  48.2734328
  36.5175384  13.3682325  49.7714287  45.8075141  25.2012410  54.2240101
  46.7321688  24.9955272  54.0864552  45.6390444  24.9528811  55.1329442
  38.7646704  11.4138969  58.4458788  38.4243524  10.6146782  58.8479468
  38.0585710  11.7140680  57.8735621  39.4163176   8.4988282  56.8986111
  40.2389245   8.0248760  56.7765002  39.6601239   9.2778765  57.3984797
  38.0571410  11.5276540  47.1949013  38.7779773  11.9057793  46.6912730
  37.4336715  12.2465417  47.2983991  42.2002533  12.2321689  48.1307345
  42.4166148  13.1146327  47.8296173  41.7196600  11.8407903  47.4012987
  36.9401755  15.1907402  54.7078090  36.7946335  15.5047705  55.6002371
  36.4626958  15.8092303  54.1548988  38.7998138  12.1809950  54.7558979
  38.7859706  11.2851044  54.4191277  39.5170566  12.1880614  55.3897265
  40.6524268  12.6147291  56.8012107  40.3942046  13.5364361  56.7996437
  40.1209309  12.2177725  57.4912571  45.5970457  25.7198078  49.5802192
  45.7707335  25.1544500  48.8276045  46.0899348  26.5198973  49.3981682
  31.4147417  17.7312747  57.6465751  30.8700885  18.5072555  57.7786025
  32.2926767  18.0783551  57.4884872  38.2035033  11.0624331  50.0246549
  38.3250945  10.1340977  50.2237437  37.9137076  11.0763017  49.1124865
  41.0726224   8.7479241  53.1613269  41.0947921   8.8118574  52.2065249
  41.4894283   7.9083750  53.3553775  51.4509848  18.4834501  51.1992492
  51.8940994  17.7341826  50.8011615  50.5736358  18.4744637  50.8166224
  32.2013439  16.8582643  60.5395908  31.4595175  17.0065278  61.1260538
  31.8806183  17.1190909  59.6762657  48.4837053  22.4864548  48.2086421
  49.0088377  22.8251820  47.4835741  48.3959405  21.5511563  48.0249556
  40.1457101  26.3998621  60.3376298  40.4544228  26.1547768  61.2098997
  40.9432583  26.6045260  59.8495168  37.6151586  24.0974540  54.6403976
  36.9931595  23.4345245  54.3406204  38.2856452  24.1235672  53.9577624
  30.8478657  22.6634398  53.5295236  30.0110566  22.2356573  53.3479237
  30.8202303  22.8566842  54.4666027  37.6876113  12.5756328  64.2336482
  37.7364268  13.4518451  63.8514252  38.2298627  12.0333721  63.6608125
  48.1730959  23.1197451  63.5137619  47.3826502  23.1021590  62.9742119
  47.9364313  23.6585745  64.2686656  48.2928834  19.9689918  60.8270348
  48.3426839  19.8039925  61.7685870  48.1842757  19.1017177  60.4368228
  37.1765092  22.6478463  48.1162437  37.3253213  23.3313928  47.4629109
  37.9831536  22.6283553  48.6311892  45.5832596  15.9520846  62.1429654
  46.4842459  15.8127310  61.8513652  45.6580571  16.1175300  63.0827832
  39.9175401  13.3287700  60.9882841  39.0478711  13.6221266  60.7165429
  40.1534882  13.9128145  61.7090104  49.7947031  22.3886859  61.0712369
  49.5031839  22.7516840  61.9075830  49.1819162  21.6753867  60.8925701
  50.9942713  19.9539739  53.5914939  51.8289604  20.3929543  53.7552500
  51.1301842  19.4778392  52.7723185  48.0434219  17.5119474  59.5392427
  48.5188340  17.7047120  58.7311279  47.1199784  17.5678660  59.2935811
  34.9317725  18.6743641  49.1223506  34.6863767  17.7705971  49.3203716
  35.1013640  18.6760791  48.1802984  42.6214435   9.5467317  58.5048261
  43.1396379  10.2828344  58.1794750  42.2669568   9.8531311  59.3395020
  34.2013373  14.4071999  46.6209667  33.5082618  14.4816354  45.9649703
  33.9565125  13.6432342  47.1431184  42.8727029   5.9667600  54.0249158
  43.1528783   5.2990789  54.6509584  43.6577636   6.1596695  53.5123822
  46.7435888  14.3885234  57.7720733  47.6953311  14.4883332  57.7932957
  46.5739338  13.5963502  58.2818817  44.7650267  11.4740817  57.9580134
  44.1700199  11.7545830  57.2626622  44.4799964  11.9634718  58.7296875
  43.8957758  25.4263744  46.7182766  44.8288431  25.3609306  46.9215642
  43.8080971  26.2620011  46.2597299  49.2223966  17.6091354  56.8863032
  49.1900286  16.6707354  57.0722716  49.8324589  17.6875390  56.1528857
  41.0607296  16.4787407  42.9290237  42.0066401  16.3493615  42.9978655
  40.6821541  15.7402068  43.4059665  49.3718454  14.4002397  56.9321316
  48.8557503  13.6160854  56.7451245  50.2558403  14.0721114  57.0967835
  47.0329181   8.1443413  52.8917128  46.8354002   7.8358501  53.7760460
  47.6428887   8.8705051  53.0215058  55.0400515  18.6707360  56.0269069
  55.7703904  18.4092649  56.5876773  54.4307461  17.9336082  56.0671137
  53.1215813  16.8115223  56.6243520  52.3948976  16.6771188  56.0160012
  52.7063099  17.1192052  57.4300239  40.9445989  20.5305153  64.3890893
  41.8648998  20.7083752  64.5830940  40.9095572  19.5861198  64.2370593
  39.2450214  14.4037383  42.8645122  38.3381669  14.1070496  42.9407835
  39.5226195  14.1067201  41.9979408  30.1628154  15.7243746  53.3144168
  29.8430938  14.8709055  53.0218542  29.6161582  15.9392324  54.0702135
  33.9408062  18.4406187  57.0313675  34.1594071  19.3723295  57.0501708
  34.3533835  18.0814162  57.8168478  40.8612279   8.9474273  49.0189363
  40.0513008   8.6021358  49.3944609  41.5496696   8.6381816  49.6076975
  42.7902828   8.0252319  50.6413660  43.3433866   8.4447773  51.3003683
  43.0272914   7.0988068  50.6836616  38.8135927  14.0139393  66.4216424
  38.7132654  14.9633750  66.3528515  38.5957469  13.6857632  65.5492494
  38.0148998  11.2624318  43.0057101  38.8768162  11.5879216  43.2652918
  38.1999342  10.4755814  42.4930167  30.0316414  19.3446658  55.2837290
  29.3379885  18.9300611  54.7707244  30.7789405  19.3867194  54.6870709
  46.1681635  10.1352845  50.1492324  45.5880304  10.7937649  49.7670376
  45.9017567   9.3130189  49.7379741  44.6185201   9.5357902  52.3513644
  45.1184979   9.6474437  51.5427963  45.2620809   9.2318955  52.9914453
  38.6767197  17.4436532  65.2381485  38.1934279  18.2436892  65.4445374
  38.7628136  17.4544477  64.2848929  31.9453157  19.2764912  53.1603305
  31.9223845  19.3752599  52.2085188  32.2553793  20.1230062  53.4820471
  34.6040534  21.3341067  57.2749919  35.5583788  21.3025009  57.2079851
  34.4053058  20.8731690  58.0900145  35.1939917  19.9042183  59.8420717
  36.0132806  20.3986261  59.8655554  35.4676724  18.9874151  59.8138284
  44.9506513  12.2952935  49.2048672  44.0632368  12.5802586  48.9868867
  45.3660502  12.1346698  48.3575949  48.3021049  12.3199456  52.9203011
  49.0781439  12.8095908  53.1927628  47.5769183  12.7457510  53.3774881
  50.7393607  13.0327075  53.9776952  51.3338098  12.7922811  53.2670260
  50.8120191  12.3134206  54.6050488  44.9247536  17.8107471  49.4198962
  44.8682738  18.2676022  48.5806595  45.4775879  17.0498155  49.2421805
  48.7352342  13.5997203  50.2449082  48.4789277  13.1993838  51.0757290
  48.1105210  14.3140997  50.1199221  53.0464680  16.3393276  52.7520373
  52.4864238  16.4086465  53.5251935  52.4408184  16.1634261  52.0319870
  45.6582316  19.0012252  46.7151492  45.6031120  18.8356524  45.7739936
  45.0328371  19.7088285  46.8713681  30.4474831  14.2380317  60.5412914
  31.0933694  13.7279271  61.0300139  30.2391982  14.9748998  61.1156339
  42.9728223  21.3061164  66.0405054  43.8419383  21.4801816  65.6791689
  42.4934974  22.1255581  65.9180784  38.9678441   8.5020361  46.2936810
  38.9557111   9.4462201  46.4505081  39.8601863   8.3190507  45.9996271
  42.7830561   5.0963138  50.5482747  42.0162957   4.5421624  50.6939429
  43.1941266   5.1685007  51.4096898  34.7872322  11.3847934  64.6387928
  35.6503783  11.0284738  64.8491253  34.2137732  11.0461828  65.3263332
  54.6320699  33.0149790  55.4450329  55.2699109  32.8956537  54.7413669
  54.5141542  33.9630634  55.5038281  51.4410405  32.9677218  55.3811854
  51.1028916  32.8518283  54.4932389  52.3100173  32.5668383  55.3612860
  51.9230188  34.1212070  61.3398059  51.9118829  33.7264868  60.4678563
  52.0850827  33.3878142  61.9331831  48.6437449  36.9049182  60.2877243
  48.3527315  37.8094812  60.1723910  49.2794433  36.9465709  61.0021313
  49.5693656  34.2826030  56.8778603  50.1657228  34.0582053  56.1635566
  49.6268627  33.5410776  57.4804051  54.1861967  30.7401244  52.5203537
  54.9725056  30.3220667  52.1693954  54.4500672  31.6447336  52.6885185
  59.5870394  30.6776477  53.4236516  60.3195566  30.1075694  53.6574345
  58.8309750  30.2898077  53.8643021  51.2046514  33.1003718  50.6199858
  50.8404721  32.5734339  51.3312779  52.0613630  32.7102188  50.4466343
  57.1095815  24.3898051  57.8831124  56.7779139  25.2593462  57.6592339
  56.5141428  24.0734335  58.5625155  53.6027334  36.5910597  57.2827037
  53.3028057  37.4935636  57.1742844  53.2578394  36.3242780  58.1348190
  57.0024478  29.1093137  54.9624474  56.0941355  29.0408546  54.6683235
  56.9512074  29.5865082  55.7906300  51.0765344  30.5282783  62.9059371
  50.2998678  31.0876703  62.8962236  51.7155907  31.0139566  63.4274242
  58.8686124  27.3109576  56.7402348  58.2260505  27.6042109  56.0942143
  58.3641053  27.1962496  57.5455545  56.5226288  31.0572749  47.4288207
  57.4344144  31.2900136  47.2535905  56.0135935  31.6409793  46.8663286
  49.3311716  33.3368236  62.4677338  50.0726400  33.8753280  62.1912162
  48.6248702  33.9634525  62.6248890  54.8067056  35.4797377  61.0649500
  55.2150412  35.0379787  60.3204132  54.0844317  34.9050004  61.3183693
  51.1598126  30.4169983  58.4383057  52.0059321  30.8409397  58.5817706
  51.0996763  29.7603608  59.1321620  55.1295870  36.0398567  54.8201789
  54.5004733  36.2044281  54.1177857  54.7421532  36.4540177  55.5912753
  59.0085102  36.9753005  52.1746153  58.3236140  37.3551907  51.6243186
  59.0928952  37.5848332  52.9078100  54.3097571  28.0774352  60.0964231
  54.0658503  28.8316412  59.5598506  54.5857502  28.4559699  60.9311478
  56.2636034  34.6212964  58.7741496  56.4752929  35.2644724  58.0975877
  56.2165782  33.7875281  58.3063426  53.8662263  27.2330785  55.6778068
  53.0046742  27.5312038  55.9694806  53.8924697  27.4501184  54.7459101
  50.6823832  35.7772975  52.0851874  51.1462178  36.0560678  51.2956496
  50.4180630  34.8756420  51.9024965  47.5747913  35.3244457  55.0231637
  48.1449270  35.7531725  54.3849122  48.1656025  35.0427042  55.7215823
  48.0673080  30.4907884  63.2692648  47.4371740  31.1724165  63.5028045
  47.9609168  30.3790966  62.3245787  43.3618052  30.1579680  54.1958573
  42.5717106  30.4137209  53.7198683  43.8529300  30.9728018  54.3010613
  57.3781862  37.4984920  56.9463853  58.1999306  37.0965107  56.6646535
  57.3744265  37.3953154  57.8979969  51.1438465  37.0468963  59.1024564
  51.2082898  37.5089370  59.9382736  50.4349389  36.4166328  59.2306874
  41.6455755  30.4110171  56.6273563  41.8963794  31.2957181  56.8931139
  42.1815304  30.2314772  55.8548655  65.4687855  33.8423668  53.2948825
  64.7151563  33.2731066  53.1392829  65.6035396  33.8086333  54.2419460
  47.3453823  24.7928650  65.6317900  46.9520768  24.2394849  66.3065544
  48.1619963  25.1039229  66.0224417  50.2621784  26.2086529  63.2238156
  51.0031497  26.8093682  63.1442619  50.4939706  25.4664167  62.6656199
  45.4063122  31.3942897  61.5016386  45.2916637  30.4928154  61.8023485
  44.5507639  31.6406593  61.1501202  52.4854959  39.3360637  63.1003886
  52.0418813  38.5497015  62.7824791  53.1472173  39.5239787  62.4347777
  47.2442080  40.8656439  57.6264565  47.7949506  40.7373502  56.8541559
  46.4053556  41.1651328  57.2759458  54.5836197  39.6163437  61.1285288
  54.5654673  40.4372318  60.6365557  55.5056117  39.4917512  61.3535429
  51.0409252  37.1307566  61.9708796  51.5737588  36.3695855  61.7408104
  50.5123333  36.8381218  62.7132951  54.2078946  22.2367632  57.5002438
  53.8643216  23.1269274  57.4241548  54.5757909  22.0469290  56.6372023
  51.7576340  27.0725944  51.0660111  50.9017937  26.6832795  50.8865750
  52.1703292  27.1517905  50.2059897  53.2875487  24.6072287  55.4651671
  52.7840282  24.5702423  54.6519476  53.5806094  25.5165030  55.5248328
  49.5318373  24.6911017  54.4717853  50.3971370  24.4953826  54.1123742
  49.5995882  24.4621369  55.3987210  59.1463503  34.9808598  47.9428046
  58.3692946  34.6419758  47.4983208  59.8254984  34.9861221  47.2683011
  57.3854810  34.4542579  54.5994654  56.7278485  35.1441841  54.6874783
  58.1895209  34.8439011  54.9428641  47.1380692  26.9213225  51.8434220
  47.7124444  26.6988407  51.1107413  47.7251674  26.9901920  52.5962821
  56.1960269  32.8086952  52.6498596  56.7092151  33.4416944  53.1520306
  56.8461493  32.2088147  52.2841956  49.4403360  23.7954474  50.5709289
  48.7867772  23.4803491  49.9465904  49.3983834  23.1730214  51.2969112
  52.6741100  30.2836408  54.8956937  51.7563661  30.5051355  54.7378625
  53.0901244  30.3582718  54.0368644  55.9054985  28.7184939  52.0078406
  55.1677742  28.2062326  52.3388649  56.1581758  28.2785321  51.1961683
  56.0066612  21.4961191  52.6020175  56.3125489  20.6358555  52.3146091
  56.7319217  22.0878812  52.4019169  50.2787692  31.7914985  53.1096367
  50.3336302  30.8388821  53.0338843  49.4678894  31.9474424  53.5937665
  48.2180052  30.4092044  50.8686745  47.4047917  30.7086215  51.2751938
  48.7139046  30.0147733  51.5861228  53.8154263  30.8733869  59.7001639
  54.1703651  31.1005342  60.5596105  54.4626395  31.2052246  59.0778895
  59.5452000  33.9952305  50.4050968  59.4069899  34.1853901  49.4772158
  59.1888219  34.7571687  50.8619019  47.7094127  27.9810400  56.4847980
  48.3493506  27.8399159  55.7870944  46.8771657  27.6944913  56.1086582
  59.5721380  36.0628832  55.4162240  60.0057887  35.9704121  56.2645294
  60.2852961  36.0386332  54.7782256  53.3049275  39.6630926  56.9495340
  53.3586297  40.2321862  57.7173056  52.4364056  39.8332811  56.5849378
  46.1847668  29.3648482  58.4319792  46.8570722  29.1565844  57.7832441
  45.3577455  29.1670568  57.9925024  60.4336930  36.1052532  57.9495125
  60.6272820  37.0098343  58.1954400  60.3337548  35.6459951  58.7833710
  52.0873240  25.9910423  60.4485453  51.4401155  26.6900373  60.3549929
  52.8574256  26.4246567  60.8161701  55.4952038  36.2559275  63.5236006
  55.3437545  36.0269827  62.6066090  55.4856718  37.2129876  63.5367351
  52.2637375  33.8291188  58.5082272  53.1929435  33.9802347  58.3351240
  51.8428405  33.9175209  57.6530919  51.0625706  37.8541852  56.2780810
  50.9236792  37.4860637  57.1506748  50.2740303  38.3689492  56.1064768
  52.6130922  37.2323455  53.6669648  52.2780754  37.1924225  54.5627298
  52.1134867  36.5668171  53.1940058  46.5875166  32.6391085  59.1922229
  46.4494963  31.9071324  59.7933768  47.4980089  32.5499985  58.9106417
  49.2157466  32.3511044  58.6805908  49.9257085  31.7104236  58.6392527
  49.1726774  32.6023939  59.6032089  57.2044245  39.2878398  61.6012488
  57.1456791  38.6037618  60.9343071  57.6063763  40.0297388  61.1493114
  47.9286400  29.3376262  60.5001548  47.3923757  28.8867001  61.1523144
  47.3403109  29.4722171  59.7572012  57.2061652  37.2517982  59.8326467
  56.3188431  36.9143903  59.9552866  57.7760203  36.5201013  60.0695233
  43.6625521  28.4732270  57.5854542  43.5783710  27.8657939  56.8504952
  42.8408228  28.9641288  57.5864039  50.7362806  41.9119434  56.7987711
  50.6632977  42.7174405  57.3107015  50.2940199  42.1111400  55.9735732
  53.8349235  26.9585833  52.9524738  54.3317935  26.2055796  52.6325808
  53.0636217  26.9950150  52.3867947  61.6878993  32.6626199  54.5943029
  61.6768869  33.5450914  54.2236962  60.8196372  32.3097750  54.3997566
  53.1961489  41.8106268  58.9545869  53.9089461  42.4453733  58.8821771
  52.7051518  41.9070134  58.1385871  54.9179016  35.7157521  50.5263161
  53.9835295  35.8358983  50.3567865  55.0955684  34.8129987  50.2623171
  50.4184204  29.1003216  52.6796422  50.0481992  28.5474257  53.3677328
  50.9143297  28.4961350  52.1271422  58.3051567  31.5574840  51.0613195
  58.7712020  32.3902831  50.9873498  58.7559068  31.0919821  51.7658454
  48.2473403  39.5600711  59.7751440  48.9482862  40.1937194  59.9280834
  47.7768518  39.9015443  59.0147079  56.2768230  23.9255427  55.1004096
  55.3631310  24.1559654  55.2686303  56.7061332  24.0093871  55.9518129
  56.0474689  32.1145319  57.6003990  55.3946139  32.3621226  56.9456443
  56.4255068  31.3009457  57.2666468  53.0081862  42.1505012  51.7032161
  53.1904257  41.3326668  52.1659913  53.8314848  42.3672704  51.2657051
  52.0962262  32.8565130  64.0870027  51.4202899  32.7559259  64.7572403
  52.9189895  32.7004344  64.5506025  50.8385044  44.1632057  58.3227643
  51.3903353  44.3263679  59.0876729  51.1791238  44.7536495  57.6507668
  45.8149538  26.5107207  58.9249528  45.8790864  27.3722038  58.5126926
  45.7516658  25.8981209  58.1921887  45.2901810  28.5830340  62.5722562
  45.9173849  28.2007417  63.1860087  44.4329729  28.3644542  62.9378255
  55.6895919  38.9893315  64.1776298  56.2335823  39.6023273  63.6831253
  55.1082764  39.5472893  64.6943311  53.9753432  42.1114033  55.3091326
  53.8504571  41.3103773  54.8002271  54.6332523  42.6060226  54.8205296
  45.5961600  28.4662765  54.4868466  44.8748186  29.0798733  54.3475939
  46.3854856  29.0020530  54.4085112  56.0388340  39.9123053  56.9370876
  55.0918676  39.7928404  56.8649202  56.3871113  39.0245551  57.0197137
  48.3987914  25.8017192  60.7609118  48.9222315  26.0479488  61.5235427
  48.1800247  26.6337227  60.3412255  53.0434773  39.7075769  53.1375228
  52.8959736  38.7792477  53.3182798  53.8688267  39.7295860  52.6532303
  49.6040459  26.7430887  58.4458788  49.2637279  25.9438700  58.8479468
  48.8979465  27.0432598  57.8735621  50.2556930  23.8280199  56.8986111
  51.0783000  23.3540678  56.7765002  50.4994994  24.6070683  57.3984797
  47.7795509  30.5199320  54.7078090  47.6340090  30.8339623  55.6002371
  47.3020713  31.1384220  54.1548988  49.6391892  27.5101868  54.7558979
  49.6253461  26.6142961  54.4191277  50.3564320  27.5172532  55.3897265
  51.4918023  27.9439208  56.8012107  51.2335801  28.8656279  56.7996437
[truncated: 950,352 more chars]
