# Supplementary material for: OpenMM 7: Rapid development of high performance algorithms for molecular dynamics
Source: PLoS Comput Biol. 2017 Jul 26;13(7):e1005659. doi: 10.1371/journal.pcbi.1005659 (PMC5549999; doi:10.1371/journal.pcbi.1005659)
Supplement: S1 Supporting Information — (ZIP) [file pcbi.1005659.s001.zip › SI/Energy Comparisons/CHARMM/2koc/crystal_image.str]

* GENERATED BY CHARMM-GUI (http://www.charmm-gui.org) v1.8 on May, 05. 2016.
* STREAM FILE FOR CRYSTAL SYMMETRY OPERATION
*

 SYMMETRY
 (X,Y,Z)                                 
 END

 IMAGES
 ! Operation     A     B     C
           1    -1    -1    -1
           1    -1     0    -1
           1    -1     1    -1
           1     0    -1    -1
           1     0     0    -1
           1     0     1    -1
           1    -1    -1     0
           1    -1     0     0
           1    -1     1     0
           1     0    -1     0
           1     0     1     0
           1    -1    -1     1
           1    -1     0     1
           1    -1     1     1
           1     0    -1     1
           1     0     0     1
           1     0     1     1
           1     1     1     1
           1     1     0     1
           1     1    -1     1
           1     1     1     0
           1     1     0     0
           1     1    -1     0
           1     1     1    -1
           1     1     0    -1
           1     1    -1    -1
 END
 
 
