# Supplementary material for: OpenMM 7: Rapid development of high performance algorithms for molecular dynamics
Source: PLoS Comput Biol. 2017 Jul 26;13(7):e1005659. doi: 10.1371/journal.pcbi.1005659 (PMC5549999; doi:10.1371/journal.pcbi.1005659)
Supplement: S1 Supporting Information — (ZIP) [file pcbi.1005659.s001.zip › SI/Energy Comparisons/CHARMM/2koc/step3_pbcsetup.crd]

* GENERATED BY CHARMM-GUI (HTTP://WWW.CHARMM-GUI.ORG) V1.8 ON MAY, 05. 2016.
* SETUP PERIODIC BOUNDARY CONDITION
*  DATE:     5/ 5/16     12: 7:23      CREATED BY USER: root
*
     23190  EXT
         1         1  GUA       H5T           -10.3934679582       -9.3183591779        6.2209630812  RNAA      1               0.0000000000
         2         1  GUA       O5'           -11.1338346550       -8.9265766666        5.7235852470  RNAA      1              10.0000000000
         3         1  GUA       C5'           -11.5848146258       -9.8842122554        4.7732831135  RNAA      1              10.0000000000
         4         1  GUA       H5'           -12.4660353810      -10.3794626770        5.2225125697  RNAA      1              10.0000000000
         5         1  GUA       H5''          -10.7995962618      -10.6344649527        4.5217802326  RNAA      1              10.0000000000
         6         1  GUA       C4'           -12.0743689637       -9.1876794326        3.5275272878  RNAA      1              10.0000000000
         7         1  GUA       H4'           -12.7302879892       -9.8493708948        2.9240883451  RNAA      1              10.0000000000
         8         1  GUA       O4'           -12.8548922439       -8.0177074848        3.8988708622  RNAA      1              10.0000000000
         9         1  GUA       C1'           -12.6372844019       -6.9895754222        2.9496510304  RNAA      1              10.0000000000
        10         1  GUA       H1'           -13.6343509913       -6.7220888557        2.5335273960  RNAA      1              10.0000000000
        11         1  GUA       N9            -12.0500723509       -5.8268089219        3.6085031176  RNAA      1              10.0000000000
        12         1  GUA       C4            -11.9899437938       -4.5525774788        3.0940434147  RNAA      1              10.0000000000
        13         1  GUA       N2            -12.6790322054       -2.3276967405        0.5290613755  RNAA      1              10.0000000000
        14         1  GUA       H21           -13.3290858367       -2.8418956814       -0.0311325483  RNAA      1              10.0000000000
        15         1  GUA       H22           -12.4883089476       -1.3731169110        0.2841526386  RNAA      1              10.0000000000
        16         1  GUA       N3            -12.4546399305       -4.1618718402        1.8906409032  RNAA      1              10.0000000000
        17         1  GUA       C2            -12.2522511220       -2.8715480563        1.6745082983  RNAA      1              10.0000000000
        18         1  GUA       N1            -11.6413493645       -2.0185882684        2.5657342197  RNAA      1              10.0000000000
        19         1  GUA       H1            -11.4953313735       -1.0569687585        2.3058029601  RNAA      1              10.0000000000
        20         1  GUA       C6            -11.1552576757       -2.4043431574        3.8117831897  RNAA      1              10.0000000000
        21         1  GUA       O6            -10.6047052399       -1.5655026667        4.5426700802  RNAA      1              10.0000000000
        22         1  GUA       C5            -11.3669595832       -3.7900833870        4.0588830042  RNAA      1              10.0000000000
        23         1  GUA       N7            -11.0404899145       -4.5668226515        5.1602978535  RNAA      1              10.0000000000
        24         1  GUA       C8            -11.4623117968       -5.7628712926        4.8495440156  RNAA      1              10.0000000000
        25         1  GUA       H8            -11.4252087148       -6.6278407998        5.5113653554  RNAA      1              10.0000000000
        26         1  GUA       C2'           -11.7537606968       -7.5671864662        1.8447323255  RNAA      1              10.0000000000
        27         1  GUA       H2''          -11.0661821412       -6.8073183663        1.4335294027  RNAA      1               0.0000000000
        28         1  GUA       O2'           -12.5619730264       -8.1349627226        0.8308161786  RNAA      1              10.0000000000
        29         1  GUA       H2'           -12.0041820662       -8.1114265523        0.0414756859  RNAA      1              10.0000000000
        30         1  GUA       C3'           -10.9917332078       -8.6419533795        2.6070676771  RNAA      1              10.0000000000
        31         1  GUA       H3'           -10.2079797866       -8.1997402667        3.2584554744  RNAA      1              10.0000000000
        32         1  GUA       O3'           -10.4920551676       -9.6472441341        1.7248855219  RNAA      1              10.0000000000
        33         2  GUA       P              -8.9855650034       -9.5675994064        1.1641475238  RNAA      2              10.0000000000
        34         2  GUA       O1P            -8.6706715523      -10.8645384646        0.5207998777  RNAA      2              10.0000000000
        35         2  GUA       O2P            -8.1163822877       -9.0786503534        2.2560949723  RNAA      2              10.0000000000
        36         2  GUA       O5'            -9.0351567278       -8.4493115602        0.0319240680  RNAA      2              10.0000000000
        37         2  GUA       C5'            -9.8310624442       -8.6392443350       -1.1348281044  RNAA      2              10.0000000000
        38         2  GUA       H5'           -10.7937065307       -9.1557247321       -0.9022786034  RNAA      2              10.0000000000
        39         2  GUA       H5''           -9.2751019183       -9.2816669228       -1.8584552346  RNAA      2              10.0000000000
        40         2  GUA       C4'           -10.1362008356       -7.3210764736       -1.8105070602  RNAA      2              10.0000000000
        41         2  GUA       H4'           -10.9200835294       -7.4441704716       -2.5875750504  RNAA      2              10.0000000000
        42         2  GUA       O4'           -10.6254178585       -6.3803345653       -0.8240080149  RNAA      2              10.0000000000
        43         2  GUA       C1'           -10.1744228141       -5.0747987263       -1.1313411289  RNAA      2              10.0000000000
        44         2  GUA       H1'           -11.0739953920       -4.4290537712       -1.2530008140  RNAA      2              10.0000000000
        45         2  GUA       N9             -9.3728669532       -4.5987951860       -0.0086524670  RNAA      2              10.0000000000
        46         2  GUA       C4             -9.0060124749       -3.2983286130        0.2436934946  RNAA      2              10.0000000000
        47         2  GUA       N2             -8.9495227252        0.0317074212       -0.7118560429  RNAA      2              10.0000000000
        48         2  GUA       H21            -9.4347427801       -0.0174207049       -1.5787498026  RNAA      2              10.0000000000
        49         2  GUA       H22            -8.5996989850        0.9197461591       -0.3946888231  RNAA      2              10.0000000000
        50         2  GUA       N3             -9.2532967665       -2.2380253290       -0.5515545328  RNAA      2              10.0000000000
        51         2  GUA       C2             -8.7802409710       -1.1151837445       -0.0376829630  RNAA      2              10.0000000000
        52         2  GUA       N1             -8.1064100291       -1.0307809949        1.1621624594  RNAA      2              10.0000000000
        53         2  GUA       H1             -7.8008659454       -0.1268730255        1.4794805647  RNAA      2              10.0000000000
        54         2  GUA       C6             -7.8411796237       -2.1148905303        1.9935656994  RNAA      2              10.0000000000
        55         2  GUA       O6             -7.2317883163       -1.9319520856        3.0608771628  RNAA      2              10.0000000000
        56         2  GUA       C5             -8.3455988449       -3.3321374791        1.4541214346  RNAA      2              10.0000000000
        57         2  GUA       N7             -8.2956454365       -4.6279236298        1.9511927661  RNAA      2              10.0000000000
        58         2  GUA       C8             -8.9117832638       -5.3410525469        1.0480962456  RNAA      2              10.0000000000
        59         2  GUA       H8             -9.0810055650       -6.4168235930        1.1046786409  RNAA      2              10.0000000000
        60         2  GUA       C2'            -9.4154293004       -5.1518140400       -2.4556433934  RNAA      2              10.0000000000
        61         2  GUA       H2''           -8.5505810352       -4.4559573938       -2.5009379693  RNAA      2               0.0000000000
        62         2  GUA       O2'           -10.3081201102       -4.8851000141       -3.5162431041  RNAA      2              10.0000000000
        63         2  GUA       H2'            -9.9553725602       -5.3629131088       -4.2812047580  RNAA      2              10.0000000000
        64         2  GUA       C3'            -8.9551322093       -6.6052217467       -2.4491915755  RNAA      2              10.0000000000
        65         2  GUA       H3'            -8.0911148593       -6.7578636459       -1.7647625785  RNAA      2              10.0000000000
        66         2  GUA       O3'            -8.7212824059       -7.0896330656       -3.7656466425  RNAA      2              10.0000000000
        67         3  CYT       P              -7.2408300517       -7.0809684007       -4.3813833966  RNAA      3              10.0000000000
        68         3  CYT       O1P            -7.3158996523       -7.7817360070       -5.6839187385  RNAA      3              10.0000000000
        69         3  CYT       O2P            -6.2970127630       -7.5648985334       -3.3446425648  RNAA      3              10.0000000000
        70         3  CYT       O5'            -6.9484606396       -5.5429690013       -4.6641889380  RNAA      3              10.0000000000
        71         3  CYT       C5'            -7.0557011303       -5.0131679224       -5.9837461721  RNAA      3              10.0000000000
        72         3  CYT       H5'            -8.0966523005       -5.1537311051       -6.3629237752  RNAA      3              10.0000000000
        73         3  CYT       H5''           -6.3711934127       -5.5329952630       -6.6924077876  RNAA      3              10.0000000000
        74         3  CYT       C4'            -6.7481835807       -3.5327716110       -5.9963047558  RNAA      3              10.0000000000
        75         3  CYT       H4'            -7.2696198937       -3.0176026357       -6.8326996088  RNAA      3              10.0000000000
        76         3  CYT       O4'            -7.2065554090       -2.9230571789       -4.7613235502  RNAA      3              10.0000000000
        77         3  CYT       C1'            -6.3796246474       -1.8179999162       -4.4442163732  RNAA      3              10.0000000000
        78         3  CYT       H1'            -7.0254779227       -0.9156315958       -4.5603620201  RNAA      3              10.0000000000
        79         3  CYT       N1             -5.9371927388       -1.9475031554       -3.0464903925  RNAA      3              10.0000000000
        80         3  CYT       C6             -5.9217068071       -3.1606073729       -2.4132034563  RNAA      3              10.0000000000
        81         3  CYT       H6             -6.2351151037       -4.0216907594       -3.0115143053  RNAA      3              10.0000000000
        82         3  CYT       C5             -5.5857113956       -3.2652417122       -1.1186947702  RNAA      3              10.0000000000
        83         3  CYT       H5             -5.6085474607       -4.2152057145       -0.5885816778  RNAA      3              10.0000000000
        84         3  CYT       C2             -5.5757686234       -0.7903305814       -2.3513269278  RNAA      3              10.0000000000
        85         3  CYT       O2             -5.5855343971        0.2980990804       -2.9474045243  RNAA      3              10.0000000000
        86         3  CYT       N3             -5.2268260539       -0.8813850942       -1.0482182757  RNAA      3              10.0000000000
        87         3  CYT       C4             -5.2328184326       -2.0657735857       -0.4339862409  RNAA      3              10.0000000000
        88         3  CYT       N4             -4.9219479425       -2.0895973215        0.8634180785  RNAA      3              10.0000000000
        89         3  CYT       H41            -4.5744283335       -1.2576944389        1.3217470080  RNAA      3              10.0000000000
        90         3  CYT       H42            -5.0425823201       -2.9116521450        1.4103740581  RNAA      3              10.0000000000
        91         3  CYT       C2'            -5.2378094169       -1.7695635152       -5.4616646001  RNAA      3              10.0000000000
        92         3  CYT       H2''           -4.2568281978       -1.5631660989       -4.9839768123  RNAA      3               0.0000000000
        93         3  CYT       O2'            -5.5302909467       -0.7787420610       -6.4277590058  RNAA      3              10.0000000000
        94         3  CYT       H2'            -4.7675555321       -0.7284203949       -7.0334675015  RNAA      3              10.0000000000
        95         3  CYT       C3'            -5.2722784093       -3.1682947440       -6.0707596979  RNAA      3              10.0000000000
        96         3  CYT       H3'            -4.7202356875       -3.8982144562       -5.4382572141  RNAA      3              10.0000000000
        97         3  CYT       O3'            -4.8218626610       -3.1649329079       -7.4255623964  RNAA      3              10.0000000000
        98         4  ADE       P              -3.2906489522       -2.8435392221       -7.7803703395  RNAA      4              10.0000000000
        99         4  ADE       O1P            -3.0385581766       -3.2606917368       -9.1800270904  RNAA      4              10.0000000000
       100         4  ADE       O2P            -2.4539252078       -3.4118029951       -6.6951649856  RNAA      4              10.0000000000
       101         4  ADE       O5'            -3.1980877141       -1.2537373211       -7.7013745619  RNAA      4              10.0000000000
       102         4  ADE       C5'            -2.7825566362       -0.4701189866       -8.8183961503  RNAA      4              10.0000000000
       103         4  ADE       H5'            -3.6703294552       -0.2090627309       -9.4314689563  RNAA      4              10.0000000000
       104         4  ADE       H5''           -2.0702841455       -1.0082691006       -9.4907892494  RNAA      4              10.0000000000
       105         4  ADE       C4'            -2.1028515602        0.7976005795       -8.3499827522  RNAA      4              10.0000000000
       106         4  ADE       H4'            -2.3254899842        1.6560480676       -9.0191855193  RNAA      4              10.0000000000
       107         4  ADE       O4'            -2.5952545416        1.1519395860       -7.0290057758  RNAA      4              10.0000000000
       108         4  ADE       C1'            -1.5415954133        1.6788456272       -6.2386751708  RNAA      4              10.0000000000
       109         4  ADE       H1'            -1.8607228438        2.6979376105       -5.9181959470  RNAA      4              10.0000000000
       110         4  ADE       N9             -1.3635849872        0.8073971820       -5.0776950264  RNAA      4              10.0000000000
       111         4  ADE       C5             -0.8612981681        0.0247115998       -3.0866932105  RNAA      4              10.0000000000
       112         4  ADE       N7             -1.2635088230       -1.0677967876       -3.8379102315  RNAA      4              10.0000000000
       113         4  ADE       C8             -1.5481872372       -0.5532140115       -5.0070042256  RNAA      4              10.0000000000
       114         4  ADE       H8             -1.8744258751       -1.1347424920       -5.8654025081  RNAA      4              10.0000000000
       115         4  ADE       N1             -0.0998822758        1.3625661099       -1.3030819444  RNAA      4              10.0000000000
       116         4  ADE       C2             -0.2042634384        2.4074775873       -2.1452105434  RNAA      4              10.0000000000
       117         4  ADE       H2              0.0829233435        3.3808750214       -1.7248526171  RNAA      4              10.0000000000
       118         4  ADE       N3             -0.5962958433        2.4267205130       -3.4201702695  RNAA      4              10.0000000000
       119         4  ADE       C4             -0.9154986800        1.1880000508       -3.8339651049  RNAA      4              10.0000000000
       120         4  ADE       C6             -0.4249198903        0.1345881159       -1.7602882385  RNAA      4              10.0000000000
       121         4  ADE       N6             -0.3075224332       -0.9131100567       -0.9484715251  RNAA      4              10.0000000000
       122         4  ADE       H61            -0.5108106268       -1.8373803199       -1.2688204794  RNAA      4              10.0000000000
       123         4  ADE       H62            -0.0052287430       -0.7838863232        0.0038607807  RNAA      4              10.0000000000
       124         4  ADE       C2'            -0.3107268474        1.7755702094       -7.1351616061  RNAA      4              10.0000000000
       125         4  ADE       H2''            0.5727084956        1.4993922133       -6.5572029233  RNAA      4               0.0000000000
       126         4  ADE       O2'            -0.2291623819        3.0614241613       -7.7137338594  RNAA      4              10.0000000000
       127         4  ADE       H2'             0.7126174236        3.1191217679       -7.9245705756  RNAA      4              10.0000000000
       128         4  ADE       C3'            -0.5904668673        0.7169186370       -8.1895677753  RNAA      4              10.0000000000
       129         4  ADE       H3'            -0.3605188217       -0.3087509786       -7.8184062723  RNAA      4              10.0000000000
       130         4  ADE       O3'             0.0582834483        1.0218709954       -9.4212788158  RNAA      4              10.0000000000
       131         5  CYT       P               1.5873651676        0.5998358230       -9.6740819190  RNAA      5              10.0000000000
       132         5  CYT       O1P             2.0175213939        1.2559641998      -10.9285531917  RNAA      5              10.0000000000
       133         5  CYT       O2P             1.7100584503       -0.8721961402       -9.5482198604  RNAA      5              10.0000000000
       134         5  CYT       O5'             2.3894850377        1.2643681111       -8.4750545832  RNAA      5              10.0000000000
       135         5  CYT       C5'             3.1835813052        2.4266187238       -8.6734799626  RNAA      5              10.0000000000
       136         5  CYT       H5'             2.6858760318        3.1575769138       -9.3569797549  RNAA      5              10.0000000000
       137         5  CYT       H5''            4.1614940856        2.1516271802       -9.1315880167  RNAA      5              10.0000000000
       138         5  CYT       C4'             3.4250205791        3.1101843121       -7.3501787257  RNAA      5              10.0000000000
       139         5  CYT       H4'             3.3990029502        4.2163724084       -7.4468880167  RNAA      5              10.0000000000
       140         5  CYT       O4'             2.3743516302        2.7065188378       -6.4351885921  RNAA      5              10.0000000000
       141         5  CYT       C1'             2.8849604514        2.6127010485       -5.1199396218  RNAA      5              10.0000000000
       142         5  CYT       H1'             2.2935380073        3.3125806169       -4.4825936584  RNAA      5              10.0000000000
       143         5  CYT       N1              2.7437161304        1.2424243190       -4.5956546550  RNAA      5              10.0000000000
       144         5  CYT       C6              2.3569691120        0.1914417540       -5.3870024873  RNAA      5              10.0000000000
       145         5  CYT       H6              2.1884972849        0.3916918449       -6.4443199222  RNAA      5              10.0000000000
       146         5  CYT       C5              2.1904928889       -1.0369733840       -4.8723424871  RNAA      5              10.0000000000
       147         5  CYT       H5              1.8679916772       -1.8824962690       -5.4747914947  RNAA      5              10.0000000000
       148         5  CYT       C2              2.9917742804        1.0372022278       -3.2330640901  RNAA      5              10.0000000000
       149         5  CYT       O2              3.3454603764        2.0033884919       -2.5360696507  RNAA      5              10.0000000000
       150         5  CYT       N3              2.8428080699       -0.1960342328       -2.7081984880  RNAA      5              10.0000000000
       151         5  CYT       C4              2.4516665467       -1.2090172008       -3.4813057350  RNAA      5              10.0000000000
       152         5  CYT       N4              2.3044818153       -2.4017920536       -2.9032453529  RNAA      5              10.0000000000
       153         5  CYT       H41             2.4606661152       -2.3794965899       -1.9104721810  RNAA      5              10.0000000000
       154         5  CYT       H42             1.6554824244       -3.0719600076       -3.2472902914  RNAA      5              10.0000000000
       155         5  CYT       C2'             4.3418512036        3.0727642072       -5.1771692132  RNAA      5              10.0000000000
       156         5  CYT       H2''            5.0011406958        2.5394271343       -4.4589185091  RNAA      5               0.0000000000
       157         5  CYT       O2'             4.4021800230        4.4650055149       -4.9451313395  RNAA      5              10.0000000000
       158         5  CYT       H2'             5.1560509240        4.7296688403       -5.4897413756  RNAA      5              10.0000000000
       159         5  CYT       C3'             4.6969020426        2.7202911444       -6.6158233209  RNAA      5              10.0000000000
       160         5  CYT       H3'             4.8063944528        1.6166582496       -6.7385612774  RNAA      5              10.0000000000
       161         5  CYT       O3'             5.8109783419        3.4761453691       -7.0803008664  RNAA      5              10.0000000000
       162         6  URA       P               7.1367828529        2.7385609637       -7.6064811049  RNAA      6              10.0000000000
       163         6  URA       O1P             7.9555778480        3.7274123477       -8.3432861649  RNAA      6              10.0000000000
       164         6  URA       O2P             6.7218835005        1.4931240906       -8.2967647587  RNAA      6              10.0000000000
       165         6  URA       O5'             7.9250860235        2.3531544525       -6.2779330507  RNAA      6              10.0000000000
       166         6  URA       C5'             8.5248544731        3.3617858617       -5.4680852333  RNAA      6              10.0000000000
       167         6  URA       H5'             7.8620187385        4.2547755119       -5.3776826513  RNAA      6              10.0000000000
       168         6  URA       H5''            9.4994855031        3.6684543121       -5.9145761840  RNAA      6              10.0000000000
       169         6  URA       C4'             8.7867434911        2.8365179497       -4.0745531157  RNAA      6              10.0000000000
       170         6  URA       H4'             9.1146639466        3.6376632050       -3.3787225184  RNAA      6              10.0000000000
       171         6  URA       O4'             7.5642512726        2.2672457871       -3.5315954925  RNAA      6              10.0000000000
       172         6  URA       C1'             7.8846914257        1.2003405709       -2.6543131161  RNAA      6              10.0000000000
       173         6  URA       H1'             7.5314830350        1.5267795212       -1.6491967549  RNAA      6              10.0000000000
       174         6  URA       N1              7.1756002236       -0.0139127435       -3.0916328568  RNAA      6              10.0000000000
       175         6  URA       C6              6.6641398015       -0.1303824010       -4.3668011028  RNAA      6              10.0000000000
       176         6  URA       H6              6.7886184862        0.7277462763       -5.0302896877  RNAA      6              10.0000000000
       177         6  URA       C2              7.0419588758       -1.0463309215       -2.1772879024  RNAA      6              10.0000000000
       178         6  URA       O2              7.4970865006       -0.9975418664       -1.0468364557  RNAA      6              10.0000000000
       179         6  URA       N3              6.3779591467       -2.1540649649       -2.6442960916  RNAA      6              10.0000000000
       180         6  URA       H3              6.5013226714       -2.9917465450       -2.1213698388  RNAA      6              10.0000000000
       181         6  URA       C4              5.8448937815       -2.3352567780       -3.9010179556  RNAA      6              10.0000000000
       182         6  URA       O4              5.2777531441       -3.3958928183       -4.1689128745  RNAA      6              10.0000000000
       183         6  URA       C5              6.0235749606       -1.2264077285       -4.7849041596  RNAA      6              10.0000000000
       184         6  URA       H5              5.6321998244       -1.2995861196       -5.7975119739  RNAA      6              10.0000000000
       185         6  URA       C2'             9.4065316247        1.0506728948       -2.6474577757  RNAA      6              10.0000000000
       186         6  URA       H2''            9.7420642616       -0.0060038030       -2.6173277480  RNAA      6               0.0000000000
       187         6  URA       O2'             9.9403021227        1.7696189930       -1.5501248438  RNAA      6              10.0000000000
       188         6  URA       H2'            10.1277512716        1.1796220987       -0.7889033393  RNAA      6              10.0000000000
       189         6  URA       C3'             9.7923730820        1.7001465685       -3.9712176923  RNAA      6              10.0000000000
       190         6  URA       H3'             9.6013215591        1.0206413800       -4.8305536298  RNAA      6              10.0000000000
       191         6  URA       O3'            11.1275231832        2.1984013374       -3.9317538777  RNAA      6              10.0000000000
       192         7  URA       P              12.3722981464        1.2736855288       -4.3462692142  RNAA      7              10.0000000000
       193         7  URA       O1P            13.3622357577        2.1339867371       -5.0415765970  RNAA      7              10.0000000000
       194         7  URA       O2P            11.8547841092        0.0616628088       -5.0252958319  RNAA      7              10.0000000000
       195         7  URA       O5'            13.0114263758        0.8161915769       -2.9609387878  RNAA      7              10.0000000000
       196         7  URA       C5'            14.2710427769        0.1493449573       -2.9274259856  RNAA      7              10.0000000000
       197         7  URA       H5'            14.9607298557        0.5201680771       -3.7264293170  RNAA      7              10.0000000000
       198         7  URA       H5''           14.1263664065       -0.9460163730       -3.0814934562  RNAA      7              10.0000000000
       199         7  URA       C4'            14.9507577588        0.3712222776       -1.5968896283  RNAA      7              10.0000000000
       200         7  URA       H4'            15.9732196559       -0.0667974273       -1.6309633010  RNAA      7              10.0000000000
       201         7  URA       O4'            15.0794267222        1.8028713264       -1.3833356568  RNAA      7              10.0000000000
       202         7  URA       C1'            14.5990703740        2.1428880291       -0.1006699090  RNAA      7              10.0000000000
       203         7  URA       H1'            15.4834031024        2.0836149345        0.5802283318  RNAA      7              10.0000000000
       204         7  URA       N1             13.9906949907        3.4795942199       -0.1667755246  RNAA      7              10.0000000000
       205         7  URA       C6             13.0744761306        3.7919544637       -1.1499617118  RNAA      7              10.0000000000
       206         7  URA       H6             12.8006420778        2.9578316892       -1.8040892296  RNAA      7              10.0000000000
       207         7  URA       C2             14.3483747066        4.4165045436        0.7899706623  RNAA      7              10.0000000000
       208         7  URA       O2             15.1345146264        4.1831387978        1.6941357220  RNAA      7              10.0000000000
       209         7  URA       N3             13.7321804970        5.6357172004        0.6669780058  RNAA      7              10.0000000000
       210         7  URA       H3             14.0215261999        6.3258068273        1.3244829691  RNAA      7              10.0000000000
       211         7  URA       C4             12.8131907164        6.0135903913       -0.2874614291  RNAA      7              10.0000000000
       212         7  URA       O4             12.3523520537        7.1558177659       -0.2662635159  RNAA      7              10.0000000000
       213         7  URA       C5             12.4920526875        4.9936256777       -1.2373758197  RNAA      7              10.0000000000
       214         7  URA       H5             11.7371052304        5.1884579570       -1.9927843993  RNAA      7              10.0000000000
       215         7  URA       C2'            13.6109317922        1.0527247458        0.2988449958  RNAA      7              10.0000000000
       216         7  URA       H2''           12.5955900748        1.2754350582       -0.0961381723  RNAA      7               0.0000000000
       217         7  URA       O2'            13.6204537633        0.9201561405        1.7089641031  RNAA      7              10.0000000000
       218         7  URA       H2'            12.8758567183        0.3651268394        1.9769384689  RNAA      7              10.0000000000
       219         7  URA       C3'            14.1947579684       -0.1774052920       -0.3873132120  RNAA      7              10.0000000000
       220         7  URA       H3'            13.3485442097       -0.7925740218       -0.7737668466  RNAA      7              10.0000000000
       221         7  URA       O3'            15.0552880123       -0.9006605146        0.4876044564  RNAA      7              10.0000000000
       222         8  CYT       P              15.0668058088       -2.5072692033        0.4514815891  RNAA      8              10.0000000000
       223         8  CYT       O1P            15.9775380554       -2.9879338280        1.5175262849  RNAA      8              10.0000000000
       224         8  CYT       O2P            15.3177043767       -2.9198254570       -0.9500333934  RNAA      8              10.0000000000
       225         8  CYT       O5'            13.5780188882       -2.9290350973        0.8246304011  RNAA      8              10.0000000000
       226         8  CYT       C5'            13.2359442477       -3.4239888624        2.1182728211  RNAA      8              10.0000000000
       227         8  CYT       H5'            13.1224167179       -2.5633308039        2.8146452984  RNAA      8              10.0000000000
       228         8  CYT       H5''           14.0096022800       -4.1064334145        2.5430166219  RNAA      8              10.0000000000
       229         8  CYT       C4'            11.9195730437       -4.1674551623        2.0527387528  RNAA      8              10.0000000000
       230         8  CYT       H4'            11.4175359449       -4.1394962676        3.0410690991  RNAA      8              10.0000000000
       231         8  CYT       O4'            11.0612312309       -3.5189655982        1.0689803385  RNAA      8              10.0000000000
       232         8  CYT       C1'            10.5923707735       -4.4818433618        0.1467817244  RNAA      8              10.0000000000
       233         8  CYT       H1'             9.6567446713       -4.9064753429        0.5809079240  RNAA      8              10.0000000000
       234         8  CYT       N1             10.3835135816       -3.8412205333       -1.1585071574  RNAA      8              10.0000000000
       235         8  CYT       C6             11.2844944217       -2.9201133197       -1.6054411870  RNAA      8              10.0000000000
       236         8  CYT       H6             12.1132338191       -2.6992684265       -0.9288427127  RNAA      8              10.0000000000
       237         8  CYT       C5             11.1704587314       -2.3604416445       -2.8112373876  RNAA      8              10.0000000000
       238         8  CYT       H5             11.8986492393       -1.6455363604       -3.1901933717  RNAA      8              10.0000000000
       239         8  CYT       C2              9.3009519576       -4.2105937388       -1.9652405491  RNAA      8              10.0000000000
       240         8  CYT       O2              8.4888556666       -5.0528069728       -1.5480937135  RNAA      8              10.0000000000
       241         8  CYT       N3              9.1709479537       -3.6455665104       -3.1938255849  RNAA      8              10.0000000000
       242         8  CYT       C4             10.0695663584       -2.7490080900       -3.6133228572  RNAA      8              10.0000000000
       243         8  CYT       N4              9.9108078719       -2.1948396466       -4.8142625223  RNAA      8              10.0000000000
       244         8  CYT       H41            10.5520583335       -1.4612560321       -5.0834310479  RNAA      8              10.0000000000
       245         8  CYT       H42             9.1593779880       -2.4657178103       -5.4021689507  RNAA      8              10.0000000000
       246         8  CYT       C2'            11.6755146198       -5.5532033824        0.1147175052  RNAA      8              10.0000000000
       247         8  CYT       H2''           12.5489393605       -5.2240783355       -0.4886509578  RNAA      8               0.0000000000
       248         8  CYT       O2'            11.1227247460       -6.7688898096       -0.3478577493  RNAA      8              10.0000000000
       249         8  CYT       H2'            10.6679477830       -7.0637507078        0.4540130274  RNAA      8              10.0000000000
       250         8  CYT       C3'            12.0112344097       -5.6226785815        1.5980773467  RNAA      8              10.0000000000
       251         8  CYT       H3'            13.0634815302       -5.9708302417        1.7214920429  RNAA      8              10.0000000000
       252         8  CYT       O3'            11.0624240860       -6.4455292287        2.2681458373  RNAA      8              10.0000000000
       253         9  GUA       P              11.5067204925       -7.4062057091        3.4740162296  RNAA      9              10.0000000000
       254         9  GUA       O1P            12.9514799226       -7.7121402991        3.3321563835  RNAA      9              10.0000000000
       255         9  GUA       O2P            10.5360018470       -8.5274059469        3.5218945987  RNAA      9              10.0000000000
       256         9  GUA       O5'            11.3130623128       -6.5086310612        4.7738370868  RNAA      9              10.0000000000
       257         9  GUA       C5'            10.0221777446       -6.0499789827        5.1667305871  RNAA      9              10.0000000000
       258         9  GUA       H5'             9.4737038735       -6.8385407205        5.7295177364  RNAA      9              10.0000000000
       259         9  GUA       H5''            9.4017220336       -5.7710877964        4.2782519138  RNAA      9              10.0000000000
       260         9  GUA       C4'            10.1598923075       -4.8138836655        6.0219697736  RNAA      9              10.0000000000
       261         9  GUA       H4'            10.5247277598       -5.0814955455        7.0367729239  RNAA      9              10.0000000000
       262         9  GUA       O4'            11.1367512881       -3.9237262058        5.4325800648  RNAA      9              10.0000000000
       263         9  GUA       C1'            10.8497459631       -2.6059931949        5.8619210196  RNAA      9              10.0000000000
       264         9  GUA       H1'            11.6469243494       -2.3347470514        6.5913251873  RNAA      9              10.0000000000
       265         9  GUA       N9             10.9178440858       -1.7183638394        4.7095292577  RNAA      9              10.0000000000
       266         9  GUA       C4             10.1385832580       -1.7116949289        3.5706468723  RNAA      9              10.0000000000
       267         9  GUA       N2              7.5126387810       -3.0034295358        1.6906451944  RNAA      9              10.0000000000
       268         9  GUA       H21             7.1426642257       -2.9314673354        0.7820071994  RNAA      9              10.0000000000
       269         9  GUA       H22             7.1230029264       -3.6456249875        2.3420472449  RNAA      9              10.0000000000
       270         9  GUA       N3              9.1091390380       -2.5412086808        3.2873933932  RNAA      9              10.0000000000
       271         9  GUA       C2              8.5636753105       -2.2780815866        2.1076194936  RNAA      9              10.0000000000
       272         9  GUA       N1              8.9950721935       -1.2795974951        1.2648714597  RNAA      9              10.0000000000
       273         9  GUA       H1              8.5232783411       -1.1250008832        0.3931833580  RNAA      9              10.0000000000
       274         9  GUA       C6             10.0505256829       -0.4198735453        1.5426603396  RNAA      9              10.0000000000
       275         9  GUA       O6             10.3659553663        0.4479982071        0.7165563897  RNAA      9              10.0000000000
       276         9  GUA       C5             10.6428554808       -0.6858690117        2.7998961260  RNAA      9              10.0000000000
       277         9  GUA       N7             11.7073969932       -0.0609801536        3.4359836070  RNAA      9              10.0000000000
       278         9  GUA       C8             11.8269232039       -0.7064280516        4.5611678123  RNAA      9              10.0000000000
       279         9  GUA       H8             12.5691253759       -0.4829292347        5.3256682001  RNAA      9              10.0000000000
       280         9  GUA       C2'             9.4943810054       -2.6036946723        6.5698204110  RNAA      9              10.0000000000
       281         9  GUA       H2''            8.8391320514       -1.7716009156        6.2447218486  RNAA      9               0.0000000000
       282         9  GUA       O2'             9.6957084781       -2.5543304814        7.9678520363  RNAA      9              10.0000000000
       283         9  GUA       H2'             9.1189675659       -3.2691697790        8.2858912200  RNAA      9              10.0000000000
       284         9  GUA       C3'             8.9144487211       -3.9485546426        6.1458001215  RNAA      9              10.0000000000
       285         9  GUA       H3'             8.4594822452       -3.9199954115        5.1339875351  RNAA      9              10.0000000000
       286         9  GUA       O3'             8.0231756292       -4.4599469705        7.1258124493  RNAA      9              10.0000000000
       287        10  GUA       P               6.4469271697       -4.2434736332        6.9343311497  RNAA      10             10.0000000000
       288        10  GUA       O1P             5.7947736568       -4.4217505585        8.2523019891  RNAA      10             10.0000000000
       289        10  GUA       O2P             6.0223361822       -5.0904088925        5.7969406451  RNAA      10             10.0000000000
       290        10  GUA       O5'             6.3117993066       -2.7196710675        6.4973000279  RNAA      10             10.0000000000
       291        10  GUA       C5'             6.1863532349       -1.6784404244        7.4596804261  RNAA      10             10.0000000000
       292        10  GUA       H5'             7.0074393226       -1.7599293766        8.2082034936  RNAA      10             10.0000000000
       293        10  GUA       H5''            5.2194725687       -1.7657976790        8.0123320288  RNAA      10             10.0000000000
       294        10  GUA       C4'             6.2693703074       -0.3104854787        6.8157911248  RNAA      10             10.0000000000
       295        10  GUA       H4'             6.9232674112        0.3710555873        7.3968408434  RNAA      10             10.0000000000
       296        10  GUA       O4'             6.8536739353       -0.4428898028        5.4907807983  RNAA      10             10.0000000000
       297        10  GUA       C1'             6.1667285006        0.3915733417        4.5718383463  RNAA      10             10.0000000000
       298        10  GUA       H1'             6.8992462907        0.9461806911        3.9577074252  RNAA      10             10.0000000000
       299        10  GUA       N9              5.3723643455       -0.4485568627        3.6826000043  RNAA      10             10.0000000000
       300        10  GUA       C4              4.9387126179       -0.1432444708        2.4138121881  RNAA      10             10.0000000000
       301        10  GUA       N2              4.7947507558        2.0659801585       -0.2598019425  RNAA      10             10.0000000000
       302        10  GUA       H21             5.5153236512        2.7176589857       -0.0532951911  RNAA      10             10.0000000000
       303        10  GUA       H22             4.2322526931        2.2256417426       -1.0814698114  RNAA      10             10.0000000000
       304        10  GUA       N3              5.1769561138        1.0039879603        1.7432521345  RNAA      10             10.0000000000
       305        10  GUA       C2              4.6378202991        0.9946184319        0.5322604809  RNAA      10             10.0000000000
       306        10  GUA       N1              3.9162494655       -0.0543968284        0.0111812971  RNAA      10             10.0000000000
       307        10  GUA       H1              3.5268891217        0.0514607285       -0.9139903133  RNAA      10             10.0000000000
       308        10  GUA       C6              3.6603518295       -1.2437908973        0.6878016847  RNAA      10             10.0000000000
       309        10  GUA       O6              3.0082768001       -2.1379404389        0.1284871460  RNAA      10             10.0000000000
       310        10  GUA       C5              4.2352294619       -1.2507778959        1.9909290344  RNAA      10             10.0000000000
       311        10  GUA       N7              4.2147977881       -2.2267822095        2.9797121889  RNAA      10             10.0000000000
       312        10  GUA       C8              4.8958730754       -1.7001120459        3.9616836710  RNAA      10             10.0000000000
       313        10  GUA       H8              5.0555429221       -2.2011483566        4.9015465107  RNAA      10             10.0000000000
       314        10  GUA       C2'             5.3189077166        1.3395812022        5.4156890527  RNAA      10             10.0000000000
       315        10  GUA       H2''            4.4253894365        1.7231534790        4.8781600695  RNAA      10              0.0000000000
       316        10  GUA       O2'             6.1197701121        2.4091803049        5.8738464306  RNAA      10             10.0000000000
       317        10  GUA       H2'             5.7770841064        2.5619347331        6.7700531289  RNAA      10             10.0000000000
       318        10  GUA       C3'             4.9475062090        0.4064169814        6.5612519961  RNAA      10             10.0000000000
       319        10  GUA       H3'             4.1992805245       -0.3608900767        6.2641835799  RNAA      10             10.0000000000
       320        10  GUA       O3'             4.5558932784        1.1435685352        7.7161268375  RNAA      10             10.0000000000
       321        11  URA       P               3.0161376630        1.5189932209        7.9708088949  RNAA      11             10.0000000000
       322        11  URA       O1P             2.9267697189        2.1823603318        9.2933316534  RNAA      11             10.0000000000
       323        11  URA       O2P             2.2113718820        0.3019313282        7.7127752016  RNAA      11             10.0000000000
       324        11  URA       O5'             2.6806713657        2.5934469587        6.8446927691  RNAA      11             10.0000000000
       325        11  URA       C5'             3.2307554587        3.9052264021        6.8809995508  RNAA      11             10.0000000000
       326        11  URA       H5'             4.3376990326        3.8525954141        6.8476956864  RNAA      11             10.0000000000
       327        11  URA       H5''            2.9184150389        4.4436032638        7.8082257972  RNAA      11             10.0000000000
       328        11  URA       C4'             2.7771762396        4.6899651115        5.6731978079  RNAA      11             10.0000000000
       329        11  URA       H4'             3.2472026910        5.6953144190        5.6373434241  RNAA      11             10.0000000000
       330        11  URA       O4'             3.1567430250        3.9870331610        4.4589351805  RNAA      11             10.0000000000
       331        11  URA       C1'             2.1623310282        4.1819489682        3.4668250008  RNAA      11             10.0000000000
       332        11  URA       H1'             2.6650541638        4.7129669290        2.6270128284  RNAA      11             10.0000000000
       333        11  URA       N1              1.6598058429        2.8710785269        3.0217844134  RNAA      11             10.0000000000
       334        11  URA       C6              1.7448318082        1.7505939225        3.8244785248  RNAA      11             10.0000000000
       335        11  URA       H6              2.1111707250        1.9148487540        4.8347723399  RNAA      11             10.0000000000
       336        11  URA       C2              1.1105718973        2.7916769148        1.7543699362  RNAA      11             10.0000000000
       337        11  URA       O2              0.9941317891        3.7573608087        1.0194540782  RNAA      11             10.0000000000
       338        11  URA       N3              0.6772792412        1.5394555838        1.3873750968  RNAA      11             10.0000000000
       339        11  URA       H3              0.3164774463        1.4632774389        0.4391085644  RNAA      11             10.0000000000
       340        11  URA       C4              0.7402903360        0.3856755404        2.1363685637  RNAA      11             10.0000000000
       341        11  URA       O4              0.2960686445       -0.6669789200        1.6710496667  RNAA      11             10.0000000000
       342        11  URA       C5              1.3171661053        0.5482279121        3.4286603547  RNAA      11             10.0000000000
       343        11  URA       H5              1.3564499162       -0.3115664857        4.0912658567  RNAA      11             10.0000000000
       344        11  URA       C2'             1.0745990473        5.0803909377        4.0557054344  RNAA      11             10.0000000000
       345        11  URA       H2''            0.0620342188        4.7643544282        3.7279401946  RNAA      11              0.0000000000
       346        11  URA       O2'             1.3112248006        6.4262827388        3.6902844272  RNAA      11             10.0000000000
       347        11  URA       H2'             0.5496899529        6.9068776597        4.0427753255  RNAA      11             10.0000000000
       348        11  URA       C3'             1.2743693544        4.8734015409        5.5514581593  RNAA      11             10.0000000000
       349        11  URA       H3'             0.7942095153        3.9267892035        5.8878040674  RNAA      11             10.0000000000
       350        11  URA       O3'             0.8420769855        6.0096336691        6.2891497335  RNAA      11             10.0000000000
       351        12  GUA       P              -0.7238964901        6.2427985301        6.5418911457  RNAA      12             10.0000000000
       352        12  GUA       O1P            -0.8804592226        7.4798406312        7.3418042354  RNAA      12             10.0000000000
       353        12  GUA       O2P            -1.2910356003        4.9666847309        7.0406423873  RNAA      12             10.0000000000
       354        12  GUA       O5'            -1.3111369431        6.5049738251        5.0862807016  RNAA      12             10.0000000000
       355        12  GUA       C5'            -1.6949674396        7.8092664805        4.6651681050  RNAA      12             10.0000000000
       356        12  GUA       H5'            -0.8030308840        8.4794876844        4.6287428085  RNAA      12             10.0000000000
       357        12  GUA       H5''           -2.4495958442        8.2553681496        5.3538090787  RNAA      12             10.0000000000
       358        12  GUA       C4'            -2.3036268842        7.7465701359        3.2872341992  RNAA      12             10.0000000000
       359        12  GUA       H4'            -2.1199893307        8.6792830530        2.7262931786  RNAA      12             10.0000000000
       360        12  GUA       O4'            -1.7271347013        6.6254563174        2.5627657256  RNAA      12             10.0000000000
       361        12  GUA       C1'            -2.7195169661        6.0233232260        1.7488546858  RNAA      12             10.0000000000
       362        12  GUA       H1'            -2.3520952979        6.0751147829        0.6976293422  RNAA      12             10.0000000000
       363        12  GUA       N9             -2.8817397477        4.6252980902        2.1399333083  RNAA      12             10.0000000000
       364        12  GUA       C4             -3.3560225222        3.6146233836        1.3386977080  RNAA      12             10.0000000000
       365        12  GUA       N2             -4.5664539106        2.5409769406       -1.7269448298  RNAA      12             10.0000000000
       366        12  GUA       H21            -4.6795015363        3.3856644718       -2.2366244174  RNAA      12             10.0000000000
       367        12  GUA       H22            -4.8987377988        1.6962104102       -2.1660280847  RNAA      12             10.0000000000
       368        12  GUA       N3             -3.7342038292        3.7351035675        0.0523290112  RNAA      12             10.0000000000
       369        12  GUA       C2             -4.1471825694        2.5832063800       -0.4551770770  RNAA      12             10.0000000000
       370        12  GUA       N1             -4.1831200293        1.3957496169        0.2438657934  RNAA      12             10.0000000000
       371        12  GUA       H1             -4.5368428918        0.5765998406       -0.2185487932  RNAA      12             10.0000000000
       372        12  GUA       C6             -3.7958325321        1.2534631298        1.5727028602  RNAA      12             10.0000000000
       373        12  GUA       O6             -3.8542763027        0.1428352439        2.1194276766  RNAA      12             10.0000000000
       374        12  GUA       C5             -3.3532349469        2.4836325769        2.1288831449  RNAA      12             10.0000000000
       375        12  GUA       N7             -2.8906503336        2.7761604231        3.4032331497  RNAA      12             10.0000000000
       376        12  GUA       C8             -2.6285946155        4.0541945464        3.3643541037  RNAA      12             10.0000000000
       377        12  GUA       H8             -2.2199493596        4.6219971216        4.2004139484  RNAA      12             10.0000000000
       378        12  GUA       C2'            -4.0027224571        6.8382553919        1.8981839625  RNAA      12             10.0000000000
       379        12  GUA       H2''           -4.9074039181        6.2003707975        1.8795033021  RNAA      12              0.0000000000
       380        12  GUA       O2'            -4.0646382295        7.8030069170        0.8649792722  RNAA      12             10.0000000000
       381        12  GUA       H2'            -4.8595964153        8.3298461109        1.0606768290  RNAA      12             10.0000000000
       382        12  GUA       C3'            -3.8009709553        7.4864937234        3.2607390612  RNAA      12             10.0000000000
       383        12  GUA       H3'            -4.0067016845        6.7612935417        4.0813765732  RNAA      12             10.0000000000
       384        12  GUA       O3'            -4.5319492125        8.6998946590        3.3686832929  RNAA      12             10.0000000000
       385        13  CYT       P              -6.0473780685        8.6835942547        3.8954125203  RNAA      13             10.0000000000
       386        13  CYT       O1P            -6.5277368675       10.0843756629        3.9320304202  RNAA      13             10.0000000000
       387        13  CYT       O2P            -6.0835337823        7.8733371710        5.1331225924  RNAA      13             10.0000000000
       388        13  CYT       O5'            -6.8497830268        7.9011459020        2.7670797420  RNAA      13             10.0000000000
       389        13  CYT       C5'            -7.3975640527        8.5671239687        1.6343241804  RNAA      13             10.0000000000
       390        13  CYT       H5'            -6.6379756843        9.2259854006        1.1490468162  RNAA      13             10.0000000000
       391        13  CYT       H5''           -8.2595923216        9.2076228801        1.9349923445  RNAA      13             10.0000000000
       392        13  CYT       C4'            -7.8642009897        7.5506147975        0.6205574055  RNAA      13             10.0000000000
       393        13  CYT       H4'            -7.8452822724        7.9556239761       -0.4145052102  RNAA      13             10.0000000000
       394        13  CYT       O4'            -6.9845509836        6.3976427592        0.6587195030  RNAA      13             10.0000000000
       395        13  CYT       C1'            -7.7079108542        5.2325661347        0.3086010138  RNAA      13             10.0000000000
       396        13  CYT       H1'            -7.3234839185        4.9281729778       -0.6908033708  RNAA      13             10.0000000000
       397        13  CYT       N1             -7.4367734104        4.1748095110        1.2988017064  RNAA      13             10.0000000000
       398        13  CYT       C6             -6.9224512251        4.4643921662        2.5337493067  RNAA      13             10.0000000000
       399        13  CYT       H6             -6.7139619102        5.5141219854        2.7603497259  RNAA      13             10.0000000000
       400        13  CYT       C5             -6.6385039204        3.4927430114        3.4149756386  RNAA      13             10.0000000000
       401        13  CYT       H5             -6.1897778275        3.6886374687        4.3890113180  RNAA      13             10.0000000000
       402        13  CYT       C2             -7.6893891958        2.8450262048        0.9426239087  RNAA      13             10.0000000000
       403        13  CYT       O2             -8.1589479076        2.6031937140       -0.1787184398  RNAA      13             10.0000000000
       404        13  CYT       N3             -7.4168630690        1.8545398561        1.8260220654  RNAA      13             10.0000000000
       405        13  CYT       C4             -6.9050523894        2.1487874208        3.0219193013  RNAA      13             10.0000000000
       406        13  CYT       N4             -6.6220206223        1.1382397140        3.8473418302  RNAA      13             10.0000000000
       407        13  CYT       H41            -6.8100379292        0.2092689956        3.5241070670  RNAA      13             10.0000000000
       408        13  CYT       H42            -6.0660980726        1.2897495835        4.6806461582  RNAA      13             10.0000000000
       409        13  CYT       C2'            -9.1902196522        5.6023940499        0.2026107278  RNAA      13             10.0000000000
       410        13  CYT       H2''           -9.8443688920        4.8770618724        0.7243318973  RNAA      13              0.0000000000
       411        13  CYT       O2'            -9.5661158301        5.6860841164       -1.1606167060  RNAA      13             10.0000000000
       412        13  CYT       H2'           -10.4171638892        6.1592600030       -1.2028976199  RNAA      13             10.0000000000
       413        13  CYT       C3'            -9.2480705802        6.9734836892        0.8687582123  RNAA      13             10.0000000000
       414        13  CYT       H3'            -9.3576754363        6.8851652724        1.9738675897  RNAA      13             10.0000000000
       415        13  CYT       O3'           -10.2484434265        7.7929253157        0.2741174896  RNAA      13             10.0000000000
       416        14  CYT       P             -11.7908856083        7.6143932362        0.6762908508  RNAA      14             10.0000000000
       417        14  CYT       O1P           -12.4941935096        8.8837270000        0.3650693991  RNAA      14             10.0000000000
       418        14  CYT       O2P           -11.8534467557        7.0652882758        2.0478938711  RNAA      14             10.0000000000
       419        14  CYT       O5'           -12.2994080877        6.4926146364       -0.3293550416  RNAA      14             10.0000000000
       420        14  CYT       C5'           -13.6239124859        6.5180793329       -0.8518267138  RNAA      14             10.0000000000
       421        14  CYT       H5'           -13.6093385419        7.0575826206       -1.8277071325  RNAA      14             10.0000000000
       422        14  CYT       H5''          -14.3540549795        7.0569119372       -0.1992299291  RNAA      14             10.0000000000
       423        14  CYT       C4'           -14.1044708905        5.1059228928       -1.0938387146  RNAA      14             10.0000000000
       424        14  CYT       H4'           -14.5239816862        4.9555945155       -2.1029484266  RNAA      14             10.0000000000
       425        14  CYT       O4'           -12.9733166416        4.2011478824       -0.9986691506  RNAA      14             10.0000000000
       426        14  CYT       C1'           -13.4031888798        2.9452412869       -0.5089442461  RNAA      14             10.0000000000
       427        14  CYT       H1'           -13.2981934701        2.2438710421       -1.3688150666  RNAA      14             10.0000000000
       428        14  CYT       N1            -12.5346719636        2.5390042598        0.6095256212  RNAA      14             10.0000000000
       429        14  CYT       C6            -12.0294301961        3.4633307185        1.4835246795  RNAA      14             10.0000000000
       430        14  CYT       H6            -12.2556476956        4.5124225700        1.2663631223  RNAA      14             10.0000000000
       431        14  CYT       C5            -11.2619225385        3.0922688941        2.5186348756  RNAA      14             10.0000000000
       432        14  CYT       H5            -10.8329826833        3.8134427053        3.2116459743  RNAA      14             10.0000000000
       433        14  CYT       C2            -12.2531068145        1.1822403042        0.7877996677  RNAA      14             10.0000000000
       434        14  CYT       O2            -12.7195079812        0.3592989201       -0.0137185354  RNAA      14             10.0000000000
       435        14  CYT       N3            -11.4819180355        0.7937900512        1.8286624195  RNAA      14             10.0000000000
       436        14  CYT       C4            -10.9941772164        1.7012916473        2.6760411698  RNAA      14             10.0000000000
       437        14  CYT       N4            -10.2592658394        1.2672184580        3.7032109388  RNAA      14             10.0000000000
       438        14  CYT       H41           -10.2049312148        0.2792961034        3.8743899274  RNAA      14             10.0000000000
       439        14  CYT       H42            -9.9889170280        1.9163623799        4.4130710358  RNAA      14             10.0000000000
       440        14  CYT       C2'           -14.8744969940        3.0709662404       -0.0967408145  RNAA      14             10.0000000000
       441        14  CYT       H2''          -15.0731509657        2.6296124819        0.9037344154  RNAA      14              0.0000000000
       442        14  CYT       O2'           -15.7006820779        2.4559511254       -1.0609833231  RNAA      14             10.0000000000
       443        14  CYT       H2'           -15.2990507249        1.6473940892       -1.4052021221  RNAA      14             10.0000000000
       444        14  CYT       C3'           -15.1070502779        4.5755971389       -0.0774061460  RNAA      14             10.0000000000
       445        14  CYT       H3'           -14.8608232916        5.0131359680        0.9136353716  RNAA      14             10.0000000000
       446        14  CYT       O3'           -16.4469733299        4.8561569365       -0.4713330614  RNAA      14             10.0000000000
       447        14  CYT       H3T           -16.7269138979        4.0587087375       -0.9702448744  RNAA      14              0.0000000000
       448        15  TIP3      OH2           -19.3995907041      -21.5172205149      -24.6165358328  SOLV      1               0.0000000000
       449        15  TIP3      H1            -19.5729324250      -20.5580347272      -24.4799956122  SOLV      1               0.0000000000
       450        15  TIP3      H2            -20.1530328158      -21.7376996294      -25.1886179035  SOLV      1               0.0000000000
       451        16  TIP3      OH2           -20.8186517653      -22.5952628346      -21.2257140781  SOLV      2               0.0000000000
       452        16  TIP3      H1            -20.8681055356      -23.0958234888      -20.4025689326  SOLV      2               0.0000000000
       453        16  TIP3      H2            -21.2247848453      -23.2272434295      -21.8682197883  SOLV      2               0.0000000000
       454        17  TIP3      OH2           -28.6593249390      -22.9348854094      -19.6814124599  SOLV      3               0.0000000000
       455        17  TIP3      H1            -28.5089313409      -23.7599772598      -19.1722221499  SOLV      3               0.0000000000
       456        17  TIP3      H2            -27.9052216064      -22.4030305015      -19.3604927829  SOLV      3               0.0000000000
       457        18  TIP3      OH2           -17.2122789531      -19.4124355406      -22.4859961091  SOLV      4               0.0000000000
       458        18  TIP3      H1            -17.3564446840      -20.2094928644      -21.9468772277  SOLV      4               0.0000000000
       459        18  TIP3      H2            -17.1742713659      -18.7267429118      -21.8080309635  SOLV      4               0.0000000000
       460        19  TIP3      OH2           -27.8725565378      -18.0495324180      -21.6508898006  SOLV      5               0.0000000000
       461        19  TIP3      H1            -28.0260992403      -19.0236751743      -21.7747032059  SOLV      5               0.0000000000
       462        19  TIP3      H2            -26.9287073690      -18.1099979188      -21.4350279110  SOLV      5               0.0000000000
       463        20  TIP3      OH2           -29.9300474416      -24.0467023608      -26.2824501843  SOLV      6               0.0000000000
       464        20  TIP3      H1            -30.5710496708      -23.7132303393      -25.6348734267  SOLV      6               0.0000000000
       465        20  TIP3      H2            -30.5457701396      -24.4404225029      -26.9124022961  SOLV      6               0.0000000000
       466        21  TIP3      OH2           -30.0420275937      -22.4123877298      -23.3573312546  SOLV      7               0.0000000000
       467        21  TIP3      H1            -29.6829314022      -23.2524941599      -22.9844346820  SOLV      7               0.0000000000
       468        21  TIP3      H2            -29.4426094264      -22.2675739990      -24.1068884230  SOLV      7               0.0000000000
       469        22  TIP3      OH2           -19.8710017457      -14.0651009773      -22.9466965608  SOLV      8               0.0000000000
       470        22  TIP3      H1            -19.1885147578      -14.6604760850      -23.3316085148  SOLV      8               0.0000000000
       471        22  TIP3      H2            -20.2615949631      -14.6512204965      -22.2879472668  SOLV      8               0.0000000000
       472        23  TIP3      OH2           -22.1635038022      -19.9157305826      -20.5845307336  SOLV      9               0.0000000000
       473        23  TIP3      H1            -21.8610800313      -20.7628154146      -20.9591680899  SOLV      9               0.0000000000
       474        23  TIP3      H2            -21.3867878408      -19.6908244402      -20.0278492335  SOLV      9               0.0000000000
       475        24  TIP3      OH2           -13.6400619363      -28.5731489982      -20.2295128000  SOLV      10              0.0000000000
       476        24  TIP3      H1            -13.5931421845      -27.8548220649      -19.5543930265  SOLV      10              0.0000000000
       477        24  TIP3      H2            -12.9755555992      -28.2813884381      -20.8729651622  SOLV      10              0.0000000000
       478        25  TIP3      OH2           -18.8261660070      -25.3391548521      -20.0212705636  SOLV      11              0.0000000000
       479        25  TIP3      H1            -19.5409681807      -25.9674850437      -19.7700329034  SOLV      11              0.0000000000
       480        25  TIP3      H2            -18.9118692992      -25.4224967993      -20.9883984823  SOLV      11              0.0000000000
       481        26  TIP3      OH2           -26.0928442575      -27.5778902370      -23.3530632217  SOLV      12              0.0000000000
       482        26  TIP3      H1            -25.7545868136      -26.7361957989      -23.7290480583  SOLV      12              0.0000000000
       483        26  TIP3      H2            -26.4701032564      -27.9604804854      -24.1775735721  SOLV      12              0.0000000000
       484        27  TIP3      OH2           -18.5577146816      -27.4709327351      -24.5721299695  SOLV      13              0.0000000000
       485        27  TIP3      H1            -18.0703130494      -27.9226573806      -23.8373683474  SOLV      13              0.0000000000
       486        27  TIP3      H2            -17.8513835226      -26.9072376095      -24.9178043799  SOLV      13              0.0000000000
       487        28  TIP3      OH2           -29.0124189868      -24.6596638480      -22.5981834499  SOLV      14              0.0000000000
       488        28  TIP3      H1            -28.4243974060      -25.1766309769      -22.0074053110  SOLV      14              0.0000000000
       489        28  TIP3      H2            -28.9309785285      -25.1735580941      -23.4327313244  SOLV      14              0.0000000000
       490        29  TIP3      OH2           -24.5764652870      -23.3224892300      -22.9488853877  SOLV      15              0.0000000000
       491        29  TIP3      H1            -23.7086298246      -23.7423536807      -22.7603224060  SOLV      15              0.0000000000
       492        29  TIP3      H2            -24.9582849355      -24.0588063481      -23.4830357444  SOLV      15              0.0000000000
       493        30  TIP3      OH2           -13.4788268025      -26.9777678857      -17.8567872592  SOLV      16              0.0000000000
       494        30  TIP3      H1            -14.0702408704      -26.2614613753      -18.1746762398  SOLV      16              0.0000000000
       495        30  TIP3      H2            -13.5655132798      -26.8692336836      -16.8991577712  SOLV      16              0.0000000000
       496        31  TIP3      OH2           -26.9842538774      -28.4306848754      -19.1414887243  SOLV      17              0.0000000000
       497        31  TIP3      H1            -27.1841025940      -27.8576236096      -19.9222870590  SOLV      17              0.0000000000
       498        31  TIP3      H2            -27.7625369933      -28.2474636173      -18.5871596329  SOLV      17              0.0000000000
       499        32  TIP3      OH2           -20.0874794386      -18.8997472822      -25.5112996499  SOLV      18              0.0000000000
       500        32  TIP3      H1            -20.0707118680      -19.1395238886      -26.4608061692  SOLV      18              0.0000000000
       501        32  TIP3      H2            -20.2431728532      -17.9384049101      -25.5313525429  SOLV      18              0.0000000000
       502        33  TIP3      OH2           -24.4637465591      -20.5925694657      -19.3218312246  SOLV      19              0.0000000000
       503        33  TIP3      H1            -25.0403131098      -19.8921485203      -18.9739877385  SOLV      19              0.0000000000
       504        33  TIP3      H2            -23.7738329642      -20.0942838238      -19.8092486217  SOLV      19              0.0000000000
       505        34  TIP3      OH2           -16.6044930503      -28.0900271854      -22.6844049179  SOLV      20              0.0000000000
       506        34  TIP3      H1            -17.1159603351      -28.2194401153      -21.8649932850  SOLV      20              0.0000000000
       507        34  TIP3      H2            -15.7722988815      -27.7389000627      -22.3364003198  SOLV      20              0.0000000000
       508        35  TIP3      OH2           -27.5473071137      -26.5626734412      -21.3401244374  SOLV      21              0.0000000000
       509        35  TIP3      H1            -26.9166494897      -26.0082107536      -20.8174688276  SOLV      21              0.0000000000
       510        35  TIP3      H2            -26.9245853470      -26.9498851756      -22.0039278695  SOLV      21              0.0000000000
       511        36  TIP3      OH2           -26.0636754459      -18.5771238116      -18.1273605091  SOLV      22              0.0000000000
       512        36  TIP3      H1            -26.3790189407      -17.7756437474      -18.5537114277  SOLV      22              0.0000000000
       513        36  TIP3      H2            -26.8885222467      -18.9920641276      -17.8230457038  SOLV      22              0.0000000000
       514        37  TIP3      OH2           -30.1976478237      -19.5487655886      -27.2282876439  SOLV      23              0.0000000000
       515        37  TIP3      H1            -30.4352060319      -19.2490890407      -28.1320292005  SOLV      23              0.0000000000
       516        37  TIP3      H2            -30.1996435884      -18.7421118596      -26.7010567941  SOLV      23              0.0000000000
       517        38  TIP3      OH2           -16.4205810787      -17.3305791445      -20.4031083528  SOLV      24              0.0000000000
       518        38  TIP3      H1            -17.3723692312      -17.2203561457      -20.1871942089  SOLV      24              0.0000000000
       519        38  TIP3      H2            -16.2558355564      -16.4866633534      -20.8698033787  SOLV      24              0.0000000000
       520        39  TIP3      OH2           -16.2013761853      -29.2002890894      -19.0741232714  SOLV      25              0.0000000000
       521        39  TIP3      H1            -16.9370916075      -28.8567167783      -19.6188052735  SOLV      25              0.0000000000
       522        39  TIP3      H2            -15.4039867397      -29.0507830626      -19.6247396071  SOLV      25              0.0000000000
       523        40  TIP3      OH2           -23.4306227315      -31.1516042908      -22.2372009785  SOLV      26              0.0000000000
       524        40  TIP3      H1            -23.0991401136      -31.8720876898      -21.6856489164  SOLV      26              0.0000000000
       525        40  TIP3      H2            -24.2227245947      -30.8689613396      -21.7288443639  SOLV      26              0.0000000000
       526        41  TIP3      OH2           -18.0583377883      -15.6934892384      -24.0490831393  SOLV      27              0.0000000000
       527        41  TIP3      H1            -17.8715015351      -16.5376385883      -24.4911946256  SOLV      27              0.0000000000
       528        41  TIP3      H2            -17.3137269746      -15.1438001383      -24.3561966536  SOLV      27              0.0000000000
       529        42  TIP3      OH2           -16.8030923407      -17.9361754389      -25.3760230249  SOLV      28              0.0000000000
       530        42  TIP3      H1            -16.9066097175      -18.6840920625      -25.9904744473  SOLV      28              0.0000000000
       531        42  TIP3      H2            -16.9912366517      -18.3802067674      -24.5348316991  SOLV      28              0.0000000000
       532        43  TIP3      OH2           -15.3914090103      -19.2150046247      -16.7969710334  SOLV      29              0.0000000000
       533        43  TIP3      H1            -15.2420105090      -19.9395277621      -17.4464412279  SOLV      29              0.0000000000
       534        43  TIP3      H2            -15.3465761887      -18.4361232997      -17.3873914782  SOLV      29              0.0000000000
       535        44  TIP3      OH2           -20.7645144700      -22.3268586885      -27.2233703213  SOLV      30              0.0000000000
       536        44  TIP3      H1            -21.4658688524      -21.8354555529      -27.6909123948  SOLV      30              0.0000000000
       537        44  TIP3      H2            -20.0726579064      -22.4384110548      -27.9014797184  SOLV      30              0.0000000000
       538        45  TIP3      OH2           -20.7675548728      -23.7843271186      -29.8116483210  SOLV      31              0.0000000000
       539        45  TIP3      H1            -19.8784443840      -23.5489480785      -29.4838893151  SOLV      31              0.0000000000
       540        45  TIP3      H2            -20.5122154618      -24.2873184160      -30.6028425121  SOLV      31              0.0000000000
       541        46  TIP3      OH2           -17.3096771263      -22.4839399483      -26.0932461560  SOLV      32              0.0000000000
       542        46  TIP3      H1            -18.0284236717      -22.1556987021      -25.4898370198  SOLV      32              0.0000000000
       543        46  TIP3      H2            -16.5938871758      -22.6999836825      -25.4645870963  SOLV      32              0.0000000000
       544        47  TIP3      OH2           -17.1610771696      -23.8396697852      -16.9436003667  SOLV      33              0.0000000000
       545        47  TIP3      H1            -17.3221272965      -22.9268755418      -16.6377367728  SOLV      33              0.0000000000
       546        47  TIP3      H2            -17.8287267822      -23.8946077551      -17.6486837605  SOLV      33              0.0000000000
       547        48  TIP3      OH2           -25.8373755445      -21.3835915381      -24.3241761257  SOLV      34              0.0000000000
       548        48  TIP3      H1            -26.0868640885      -21.9007871324      -25.1200443635  SOLV      34              0.0000000000
       549        48  TIP3      H2            -25.4341884894      -22.0809669496      -23.7664651785  SOLV      34              0.0000000000
       550        49  TIP3      OH2           -24.6257888732      -18.1402027770      -21.6722588834  SOLV      35              0.0000000000
       551        49  TIP3      H1            -24.5706874149      -18.6170493228      -22.5044179546  SOLV      35              0.0000000000
       552        49  TIP3      H2            -23.8100820209      -18.4366982360      -21.2379549795  SOLV      35              0.0000000000
       553        50  TIP3      OH2           -25.7744403507      -22.5721229693      -20.6166354968  SOLV      36              0.0000000000
       554        50  TIP3      H1            -25.3029083457      -22.7654966913      -21.4532590785  SOLV      36              0.0000000000
       555        50  TIP3      H2            -25.2221527041      -21.8683672857      -20.2228073315  SOLV      36              0.0000000000
       556        51  TIP3      OH2           -19.0114403471      -17.0914184547      -19.8182425568  SOLV      37              0.0000000000
       557        51  TIP3      H1            -19.2130816414      -16.4467766354      -19.1054572337  SOLV      37              0.0000000000
       558        51  TIP3      H2            -19.4062589321      -17.9170562141      -19.4686021876  SOLV      37              0.0000000000
       559        52  TIP3      OH2           -24.4240097826      -18.1311937205      -16.0520929655  SOLV      38              0.0000000000
       560        52  TIP3      H1            -25.1584376639      -17.7749666603      -15.5115548141  SOLV      38              0.0000000000
       561        52  TIP3      H2            -24.9023045461      -18.3115954038      -16.9041756720  SOLV      38              0.0000000000
       562        53  TIP3      OH2           -18.3849771980      -22.9786239670      -28.4550466777  SOLV      39              0.0000000000
       563        53  TIP3      H1            -17.9880551515      -22.9213262056      -27.5389139589  SOLV      39              0.0000000000
       564        53  TIP3      H2            -17.7649415584      -22.3918481853      -28.9389140352  SOLV      39              0.0000000000
       565        54  TIP3      OH2           -27.5673486587      -21.6413261476      -17.3830154609  SOLV      40              0.0000000000
       566        54  TIP3      H1            -26.9940632384      -21.5909971713      -16.6093489298  SOLV      40              0.0000000000
       567        54  TIP3      H2            -28.4152037617      -21.8514336179      -16.9668193949  SOLV      40              0.0000000000
       568        55  TIP3      OH2           -20.8987087808      -15.8642306599      -25.3654684823  SOLV      41              0.0000000000
       569        55  TIP3      H1            -20.8988954634      -15.6398035070      -24.4342953425  SOLV      41              0.0000000000
       570        55  TIP3      H2            -21.3261901928      -15.0879316929      -25.7962456145  SOLV      41              0.0000000000
       571        56  TIP3      OH2           -26.4628910153      -16.6830408037      -14.9860733636  SOLV      42              0.0000000000
       572        56  TIP3      H1            -26.3826364129      -16.2626338963      -15.8611276021  SOLV      42              0.0000000000
       573        56  TIP3      H2            -27.4036920375      -16.4964683615      -14.7712422161  SOLV      42              0.0000000000
       574        57  TIP3      OH2           -16.0953359478      -30.3863274767      -28.7133832425  SOLV      43              0.0000000000
       575        57  TIP3      H1            -15.6032222412      -31.2132899277      -28.5517535565  SOLV      43              0.0000000000
       576        57  TIP3      H2            -15.6225658844      -30.0816197120      -29.5000876641  SOLV      43              0.0000000000
       577        58  TIP3      OH2           -27.0694706296      -22.6698131116      -26.4845398962  SOLV      44              0.0000000000
       578        58  TIP3      H1            -27.4559959635      -21.9393539507      -27.0311688433  SOLV      44              0.0000000000
       579        58  TIP3      H2            -27.6883462254      -23.3799372013      -26.7307841526  SOLV      44              0.0000000000
       580        59  TIP3      OH2           -13.5838374357      -16.5233973747      -30.2396321704  SOLV      45              0.0000000000
       581        59  TIP3      H1            -13.0918103242      -15.6925112314      -30.1061233541  SOLV      45              0.0000000000
       582        59  TIP3      H2            -12.9297482754      -17.2076806273      -30.0011188199  SOLV      45              0.0000000000
       583        60  TIP3      OH2           -30.2862129330      -19.8762220099      -17.9656156503  SOLV      46              0.0000000000
       584        60  TIP3      H1            -31.1159558453      -19.4593243109      -18.2972231719  SOLV      46              0.0000000000
       585        60  TIP3      H2            -30.4804866839      -20.7993757051      -18.1343207646  SOLV      46              0.0000000000
       586        61  TIP3      OH2           -30.7525372745      -17.0537075864      -20.7866169663  SOLV      47              0.0000000000
       587        61  TIP3      H1            -30.0822378788      -17.7555247986      -20.7887637249  SOLV      47              0.0000000000
       588        61  TIP3      H2            -30.5836755159      -16.5946058408      -19.9468227832  SOLV      47              0.0000000000
       589        62  TIP3      OH2           -12.7129475302      -16.6939985610      -15.1244047180  SOLV      48              0.0000000000
       590        62  TIP3      H1            -13.0524235328      -17.5409311815      -15.4216760814  SOLV      48              0.0000000000
       591        62  TIP3      H2            -13.5555277964      -16.3480523893      -14.7356136058  SOLV      48              0.0000000000
       592        63  TIP3      OH2           -21.8365346109      -16.8502503169      -16.4297536974  SOLV      49              0.0000000000
       593        63  TIP3      H1            -21.7402818329      -16.0443976835      -15.8823645551  SOLV      49              0.0000000000
       594        63  TIP3      H2            -22.6023175857      -17.3026541450      -16.0345548072  SOLV      49              0.0000000000
       595        64  TIP3      OH2           -21.4589369143      -13.2602812511      -26.9822667548  SOLV      50              0.0000000000
       596        64  TIP3      H1            -21.4758535072      -13.1415265035      -27.9562003740  SOLV      50              0.0000000000
       597        64  TIP3      H2            -21.2925256150      -12.3551876588      -26.6545778896  SOLV      50              0.0000000000
       598        65  TIP3      OH2           -18.4019774282      -14.0767379673      -29.8060676414  SOLV      51              0.0000000000
       599        65  TIP3      H1            -17.8074135713      -14.8039037784      -30.0978324703  SOLV      51              0.0000000000
       600        65  TIP3      H2            -18.1672002412      -14.0018400710      -28.8764553401  SOLV      51              0.0000000000
       601        66  TIP3      OH2           -18.6809007418      -14.1294522830      -26.8328646314  SOLV      52              0.0000000000
       602        66  TIP3      H1            -19.6433628668      -14.0812985959      -26.8029892674  SOLV      52              0.0000000000
       603        66  TIP3      H2            -18.5452188531      -15.0332070130      -26.4976434401  SOLV      52              0.0000000000
       604        67  TIP3      OH2           -15.6891442460      -24.9822449610      -14.7179394075  SOLV      53              0.0000000000
       605        67  TIP3      H1            -16.1371765469      -24.6258231294      -15.5068755218  SOLV      53              0.0000000000
       606        67  TIP3      H2            -15.8622925712      -25.9363482494      -14.7991650529  SOLV      53              0.0000000000
       607        68  TIP3      OH2           -28.7950487764      -18.2779772351      -16.5967850856  SOLV      54              0.0000000000
       608        68  TIP3      H1            -28.3405816315      -18.8758746466      -15.9701335799  SOLV      54              0.0000000000
       609        68  TIP3      H2            -29.3840139351      -18.9355720043      -17.0483781411  SOLV      54              0.0000000000
       610        69  TIP3      OH2           -25.7456181017      -30.3418894713      -20.7974502986  SOLV      55              0.0000000000
       611        69  TIP3      H1            -26.5503542049      -30.1075276385      -21.3077260509  SOLV      55              0.0000000000
       612        69  TIP3      H2            -25.8131536915      -29.6977201808      -20.0692814951  SOLV      55              0.0000000000
       613        70  TIP3      OH2           -21.5990667036      -29.6409136668      -16.5250892783  SOLV      56              0.0000000000
       614        70  TIP3      H1            -20.9544373211      -30.2531361691      -16.9005350218  SOLV      56              0.0000000000
       615        70  TIP3      H2            -22.2522731271      -29.6653879063      -17.2322706622  SOLV      56              0.0000000000
       616        71  TIP3      OH2           -17.7477157523      -26.7231351514      -16.6052998349  SOLV      57              0.0000000000
       617        71  TIP3      H1            -18.5089303113      -27.1571038717      -16.1410322167  SOLV      57              0.0000000000
       618        71  TIP3      H2            -18.1089426059      -25.8359988973      -16.7366174984  SOLV      57              0.0000000000
       619        72  TIP3      OH2           -16.7780069390      -21.5432276415      -30.1668162986  SOLV      58              0.0000000000
       620        72  TIP3      H1            -16.9982948968      -21.6998657380      -31.1147295362  SOLV      58              0.0000000000
       621        72  TIP3      H2            -16.2711702863      -20.7275975323      -30.1760373968  SOLV      58              0.0000000000
       622        73  TIP3      OH2           -21.5550497709      -28.0962153491      -29.8251942460  SOLV      59              0.0000000000
       623        73  TIP3      H1            -21.8371263772      -28.1106157236      -28.8977807636  SOLV      59              0.0000000000
       624        73  TIP3      H2            -21.5281244419      -29.0583885555      -30.0000803694  SOLV      59              0.0000000000
       625        74  TIP3      OH2           -25.8905571804      -25.1988533337      -19.6948358662  SOLV      60              0.0000000000
       626        74  TIP3      H1            -26.3375815067      -25.0765433916      -18.8544527712  SOLV      60              0.0000000000
       627        74  TIP3      H2            -25.2971575976      -24.4263859883      -19.7099703269  SOLV      60              0.0000000000
       628        75  TIP3      OH2           -25.5512529948      -25.2753301206      -24.4837244047  SOLV      61              0.0000000000
       629        75  TIP3      H1            -26.5161371334      -25.1816739910      -24.6837278482  SOLV      61              0.0000000000
       630        75  TIP3      H2            -25.2061674823      -25.4431308691      -25.3764840987  SOLV      61              0.0000000000
       631        76  TIP3      OH2           -19.9763742618      -24.6892517055      -26.1750263759  SOLV      62              0.0000000000
       632        76  TIP3      H1            -20.2805910630      -23.8258642344      -26.5608607547  SOLV      62              0.0000000000
       633        76  TIP3      H2            -19.4059170801      -25.0318855590      -26.8828025621  SOLV      62              0.0000000000
       634        77  TIP3      OH2           -21.3391068654      -24.1370848317      -14.2020800496  SOLV      63              0.0000000000
       635        77  TIP3      H1            -21.9357555235      -24.8720683137      -14.4263635495  SOLV      63              0.0000000000
       636        77  TIP3      H2            -20.5721284772      -24.6092000524      -13.8402030770  SOLV      63              0.0000000000
       637        78  TIP3      OH2           -19.1173146303      -25.0924510951      -22.8760292097  SOLV      64              0.0000000000
       638        78  TIP3      H1            -19.4751989078      -24.3133813291      -23.3338066706  SOLV      64              0.0000000000
       639        78  TIP3      H2            -19.2118483360      -25.7659901404      -23.5757495832  SOLV      64              0.0000000000
       640        79  TIP3      OH2           -28.1989542967      -25.1093797340      -18.0703253333  SOLV      65              0.0000000000
       641        79  TIP3      H1            -27.7204810869      -24.6736985283      -17.3555276271  SOLV      65              0.0000000000
       642        79  TIP3      H2            -28.4051534801      -25.9761299975      -17.6684721944  SOLV      65              0.0000000000
       643        80  TIP3      OH2           -25.1017923036      -27.8373717426      -31.2816704613  SOLV      66              0.0000000000
       644        80  TIP3      H1            -25.4613883537      -28.0550467780      -30.4033513679  SOLV      66              0.0000000000
       645        80  TIP3      H2            -24.9005101419      -26.8936048627      -31.2253860320  SOLV      66              0.0000000000
       646        81  TIP3      OH2           -30.7143671775      -27.5283574916      -24.3486041730  SOLV      67              0.0000000000
       647        81  TIP3      H1            -30.5037186173      -27.7208770103      -23.3906104002  SOLV      67              0.0000000000
       648        81  TIP3      H2            -30.7759014044      -28.4410909601      -24.6680654632  SOLV      67              0.0000000000
       649        82  TIP3      OH2           -29.8851180529      -27.0270286893      -28.0823979805  SOLV      68              0.0000000000
       650        82  TIP3      H1            -29.1524858312      -27.2747479574      -28.6473525887  SOLV      68              0.0000000000
       651        82  TIP3      H2            -30.2035271599      -26.2339944254      -28.5484400312  SOLV      68              0.0000000000
       652        83  TIP3      OH2           -20.2834163499      -23.5808894578      -18.4508247710  SOLV      69              0.0000000000
       653        83  TIP3      H1            -19.6179582868      -23.9977312402      -19.0262300411  SOLV      69              0.0000000000
       654        83  TIP3      H2            -20.9187952791      -24.3199667295      -18.3743430064  SOLV      69              0.0000000000
       655        84  TIP3      OH2           -23.2066027081      -27.3631048087      -23.8116224787  SOLV      70              0.0000000000
       656        84  TIP3      H1            -24.1086947189      -27.3248134566      -23.4762633211  SOLV      70              0.0000000000
       657        84  TIP3      H2            -22.7297361805      -27.5198426688      -22.9781924643  SOLV      70              0.0000000000
       658        85  TIP3      OH2           -28.2925654677      -25.7555263792      -24.9744576626  SOLV      71              0.0000000000
       659        85  TIP3      H1            -28.9436444552      -25.3793434422      -25.5986365401  SOLV      71              0.0000000000
       660        85  TIP3      H2            -28.3239323096      -26.7013518154      -25.2128925602  SOLV      71              0.0000000000
       661        86  TIP3      OH2           -24.9511486912      -25.9679545534      -27.4727948142  SOLV      72              0.0000000000
       662        86  TIP3      H1            -23.9971396977      -25.8071374908      -27.3609846904  SOLV      72              0.0000000000
       663        86  TIP3      H2            -25.2306152696      -25.2788077486      -28.1034210669  SOLV      72              0.0000000000
       664        87  TIP3      OH2           -18.4694701883      -28.3581747997      -20.6587173828  SOLV      73              0.0000000000
       665        87  TIP3      H1            -19.1676471311      -28.3169428521      -19.9841135316  SOLV      73              0.0000000000
       666        87  TIP3      H2            -18.9218644094      -28.7887063847      -21.3998026991  SOLV      73              0.0000000000
       667        88  TIP3      OH2           -25.8045973403      -24.5067734435      -29.7944594215  SOLV      74              0.0000000000
       668        88  TIP3      H1            -26.4972572855      -25.0950658745      -30.1327940120  SOLV      74              0.0000000000
       669        88  TIP3      H2            -25.1289468103      -24.4730600531      -30.4981360584  SOLV      74              0.0000000000
       670        89  TIP3      OH2           -15.6587194868      -12.6478441237      -13.9793310438  SOLV      75              0.0000000000
       671        89  TIP3      H1            -15.3407038086      -12.3501619714      -14.8480102071  SOLV      75              0.0000000000
       672        89  TIP3      H2            -14.8868439458      -12.4188366528      -13.4394124660  SOLV      75              0.0000000000
       673        90  TIP3      OH2           -27.8487066107      -20.1272179422      -14.6360032214  SOLV      76              0.0000000000
       674        90  TIP3      H1            -26.9472588417      -20.0318944488      -14.2616328211  SOLV      76              0.0000000000
       675        90  TIP3      H2            -28.3491648521      -20.2234295054      -13.8095077365  SOLV      76              0.0000000000
       676        91  TIP3      OH2           -22.0281751887      -24.7023159274      -22.5264679057  SOLV      77              0.0000000000
       677        91  TIP3      H1            -21.2104442272      -25.2126338284      -22.5948082604  SOLV      77              0.0000000000
       678        91  TIP3      H2            -22.2625786788      -24.9826208083      -21.6095730692  SOLV      77              0.0000000000
       679        92  TIP3      OH2           -27.1411751047      -28.5688038302      -25.6023156186  SOLV      78              0.0000000000
       680        92  TIP3      H1            -27.8066842590      -29.1713969614      -25.2039805315  SOLV      78              0.0000000000
       681        92  TIP3      H2            -26.5031735162      -29.2004879128      -25.9562920414  SOLV      78              0.0000000000
       682        93  TIP3      OH2           -22.7300054558      -20.3510953914      -27.8386045617  SOLV      79              0.0000000000
       683        93  TIP3      H1            -23.5081166533      -20.8991035525      -28.0994772512  SOLV      79              0.0000000000
       684        93  TIP3      H2            -23.0527404631      -20.0529038765      -26.9530466442  SOLV      79              0.0000000000
       685        94  TIP3      OH2           -14.9939573042      -20.9139464321      -18.8655542307  SOLV      80              0.0000000000
       686        94  TIP3      H1            -14.5523485710      -20.5038028327      -19.6422440841  SOLV      80              0.0000000000
       687        94  TIP3      H2            -15.9047548696      -20.9933225586      -19.2073338962  SOLV      80              0.0000000000
       688        95  TIP3      OH2           -18.9713735301      -27.1226801384      -30.3064111851  SOLV      81              0.0000000000
       689        95  TIP3      H1            -19.7867120317      -27.4258884309      -29.8601544228  SOLV      81              0.0000000000
       690        95  TIP3      H2            -18.4833086056      -26.7368568548      -29.5526240642  SOLV      81              0.0000000000
       691        96  TIP3      OH2           -20.7695524919      -19.9913078493      -15.9676398035  SOLV      82              0.0000000000
       692        96  TIP3      H1            -21.3686732493      -20.7239531369      -16.1752655693  SOLV      82              0.0000000000
       693        96  TIP3      H2            -21.3559816235      -19.2239627808      -15.9911133540  SOLV      82              0.0000000000
       694        97  TIP3      OH2           -18.2228465904      -25.7486724382      -27.9715549971  SOLV      83              0.0000000000
       695        97  TIP3      H1            -17.4407076510      -25.7600055820      -27.3703919372  SOLV      83              0.0000000000
       696        97  TIP3      H2            -18.1473737093      -24.8447319436      -28.3347311419  SOLV      83              0.0000000000
       697        98  TIP3      OH2           -27.5151881614      -20.6137117955      -21.9892780863  SOLV      84              0.0000000000
       698        98  TIP3      H1            -27.1428420911      -20.9424602958      -22.8201255361  SOLV      84              0.0000000000
       699        98  TIP3      H2            -27.4035724636      -21.3895774645      -21.4167863460  SOLV      84              0.0000000000
       700        99  TIP3      OH2           -20.5659786156      -18.9750791983      -28.4205134516  SOLV      85              0.0000000000
       701        99  TIP3      H1            -20.9755561436      -18.1035360242      -28.1904227483  SOLV      85              0.0000000000
       702        99  TIP3      H2            -21.2754007541      -19.6114755895      -28.1930332969  SOLV      85              0.0000000000
       703       100  TIP3      OH2           -30.1504654969      -22.3853999202      -16.0012616309  SOLV      86              0.0000000000
       704       100  TIP3      H1            -29.7086854512      -23.2154784467      -16.2169247754  SOLV      86              0.0000000000
       705       100  TIP3      H2            -31.0888590199      -22.6790310854      -16.1448069120  SOLV      86              0.0000000000
       706       101  TIP3      OH2           -18.6945195194      -17.4573079970      -16.2631088175  SOLV      87              0.0000000000
       707       101  TIP3      H1            -19.5408482023      -17.2240569588      -16.6608891307  SOLV      87              0.0000000000
       708       101  TIP3      H2            -18.8352781247      -17.0916166198      -15.3677011809  SOLV      87              0.0000000000
       709       102  TIP3      OH2           -13.3058929088      -25.4051866060      -28.1136340602  SOLV      88              0.0000000000
       710       102  TIP3      H1            -13.8046620051      -25.5172480737      -28.9410998081  SOLV      88              0.0000000000
       711       102  TIP3      H2            -13.1115479432      -24.4484209627      -28.1676499149  SOLV      88              0.0000000000
       712       103  TIP3      OH2           -13.1060559890      -19.6058496406      -15.5021328753  SOLV      89              0.0000000000
       713       103  TIP3      H1            -14.1028444948      -19.5419147263      -15.5770723836  SOLV      89              0.0000000000
       714       103  TIP3      H2            -12.8818381325      -19.1002791228      -16.2878990018  SOLV      89              0.0000000000
       715       104  TIP3      OH2           -14.8217435661      -16.8969419211      -27.6999662524  SOLV      90              0.0000000000
       716       104  TIP3      H1            -15.6019406007      -17.4125748178      -27.4675798956  SOLV      90              0.0000000000
       717       104  TIP3      H2            -14.7506536418      -16.9394861368      -28.6668020062  SOLV      90              0.0000000000
       718       105  TIP3      OH2           -17.5710927939      -21.6820883659      -20.7480333507  SOLV      91              0.0000000000
       719       105  TIP3      H1            -18.4941858865      -21.8810491797      -20.9668017293  SOLV      91              0.0000000000
       720       105  TIP3      H2            -17.1018503382      -22.3667043155      -21.2569681947  SOLV      91              0.0000000000
       721       106  TIP3      OH2           -25.5065257225      -17.2516317815      -24.3641600360  SOLV      92              0.0000000000
       722       106  TIP3      H1            -24.9382181032      -16.4524179097      -24.3895727201  SOLV      92              0.0000000000
       723       106  TIP3      H2            -25.6309707685      -17.4511632467      -25.2893433194  SOLV      92              0.0000000000
       724       107  TIP3      OH2           -29.7291186479      -22.6610855764      -29.8823338076  SOLV      93              0.0000000000
       725       107  TIP3      H1            -28.8805274431      -22.1959244729      -29.8973689592  SOLV      93              0.0000000000
       726       107  TIP3      H2            -30.2920832385      -21.9227783851      -29.5972084105  SOLV      93              0.0000000000
       727       108  TIP3      OH2           -23.8831234888      -19.6292561976      -25.4504351653  SOLV      94              0.0000000000
       728       108  TIP3      H1            -24.0473675092      -18.8615618268      -24.9004165533  SOLV      94              0.0000000000
       729       108  TIP3      H2            -24.1934271770      -20.3465469694      -24.8676014655  SOLV      94              0.0000000000
       730       109  TIP3      OH2           -23.3792332654      -15.4668165179      -18.3278909555  SOLV      95              0.0000000000
       731       109  TIP3      H1            -22.6900858432      -14.8760514515      -18.6835441792  SOLV      95              0.0000000000
       732       109  TIP3      H2            -22.8695151231      -15.9468921228      -17.6395843451  SOLV      95              0.0000000000
       733       110  TIP3      OH2           -24.8882514881      -14.7970367189      -25.6312274881  SOLV      96              0.0000000000
       734       110  TIP3      H1            -25.6079160235      -14.2431519655      -25.2761824124  SOLV      96              0.0000000000
       735       110  TIP3      H2            -24.1818082298      -14.1556122906      -25.4145930485  SOLV      96              0.0000000000
       736       111  TIP3      OH2           -19.9761687902      -19.5433357896      -18.9687321500  SOLV      97              0.0000000000
       737       111  TIP3      H1            -20.0703402738      -19.6592247176      -17.9995229135  SOLV      97              0.0000000000
       738       111  TIP3      H2            -19.2088492114      -20.1110804368      -19.1589150551  SOLV      97              0.0000000000
       739       112  TIP3      OH2           -17.5794591704      -18.6324930902      -29.5330015265  SOLV      98              0.0000000000
       740       112  TIP3      H1            -17.4546050600      -18.8534953877      -28.5901279121  SOLV      98              0.0000000000
       741       112  TIP3      H2            -18.5327352311      -18.7539211791      -29.5913703864  SOLV      98              0.0000000000
       742       113  TIP3      OH2           -16.8076228870      -15.0665836547      -16.6516660005  SOLV      99              0.0000000000
       743       113  TIP3      H1            -17.7006153015      -15.4482773224      -16.7930376653  SOLV      99              0.0000000000
       744       113  TIP3      H2            -16.7294748157      -14.4279269858      -17.3937498506  SOLV      99              0.0000000000
       745       114  TIP3      OH2           -12.6685189957      -13.8267641328      -29.6247988886  SOLV      100             0.0000000000
       746       114  TIP3      H1            -12.8478717187      -13.4738075863      -30.5044926982  SOLV      100             0.0000000000
       747       114  TIP3      H2            -13.4142551811      -13.3918918934      -29.1379133911  SOLV      100             0.0000000000
       748       115  TIP3      OH2           -29.1252052919      -27.6700307729      -17.1701717722  SOLV      101             0.0000000000
       749       115  TIP3      H1            -30.0403884859      -27.4011992211      -17.0288404088  SOLV      101             0.0000000000
       750       115  TIP3      H2            -29.2252300484      -28.6329444507      -17.0892227505  SOLV      101             0.0000000000
       751       116  TIP3      OH2           -16.7934488934      -19.9598423819      -27.2708629536  SOLV      102             0.0000000000
       752       116  TIP3      H1            -16.8708308615      -20.9223956358      -27.0736133991  SOLV      102             0.0000000000
       753       116  TIP3      H2            -15.8346214821      -19.8498720303      -27.4178944281  SOLV      102             0.0000000000
       754       117  TIP3      OH2           -29.2343773114      -15.8362816750      -18.5758788216  SOLV      103             0.0000000000
       755       117  TIP3      H1            -28.7489859051      -16.6520357701      -18.6483726995  SOLV      103             0.0000000000
       756       117  TIP3      H2            -28.8380683270      -15.4829661785      -17.7680010436  SOLV      103             0.0000000000
       757       118  TIP3      OH2           -23.4703424374      -17.2495920090      -31.5782694466  SOLV      104             0.0000000000
       758       118  TIP3      H1            -22.7781793494      -17.9152855595      -31.3760312471  SOLV      104             0.0000000000
       759       118  TIP3      H2            -24.0236239637      -17.3220145973      -30.7706951419  SOLV      104             0.0000000000
       760       119  TIP3      OH2           -24.4074541613      -17.9928570371      -29.1379724154  SOLV      105             0.0000000000
       761       119  TIP3      H1            -24.0963216245      -18.6560632499      -28.5016599271  SOLV      105             0.0000000000
       762       119  TIP3      H2            -24.2597695124      -17.1431796947      -28.6625889050  SOLV      105             0.0000000000
       763       120  TIP3      OH2           -28.1332098869      -20.8982345592      -28.3244684506  SOLV      106             0.0000000000
       764       120  TIP3      H1            -28.9256869814      -20.4537749840      -27.9473273497  SOLV      106             0.0000000000
       765       120  TIP3      H2            -27.5844628265      -20.1809531026      -28.6554021702  SOLV      106             0.0000000000
       766       121  TIP3      OH2           -19.3295049766      -28.1535742759      -27.1766593466  SOLV      107             0.0000000000
       767       121  TIP3      H1            -19.0967369557      -27.2569903806      -27.4967694242  SOLV      107             0.0000000000
       768       121  TIP3      H2            -18.9608184419      -28.1254553703      -26.2688911430  SOLV      107             0.0000000000
       769       122  TIP3      OH2           -21.5596402069      -16.0929331115      -28.3869125656  SOLV      108             0.0000000000
       770       122  TIP3      H1            -22.4140217076      -15.6880883850      -28.1658671742  SOLV      108             0.0000000000
       771       122  TIP3      H2            -21.2913606431      -15.5762301520      -29.1710577361  SOLV      108             0.0000000000
       772       123  TIP3      OH2           -22.1392626419      -26.8784235286      -26.4116156384  SOLV      109             0.0000000000
       773       123  TIP3      H1            -21.4297854888      -26.2156490668      -26.3162893126  SOLV      109             0.0000000000
       774       123  TIP3      H2            -22.4960226972      -26.9261609369      -25.4908727963  SOLV      109             0.0000000000
       775       124  TIP3      OH2           -21.3413435037      -29.9679141477      -25.3666787961  SOLV      110             0.0000000000
       776       124  TIP3      H1            -21.6710594095      -29.2892563328      -24.7529555142  SOLV      110             0.0000000000
       777       124  TIP3      H2            -20.6050354189      -29.4687268471      -25.7850408236  SOLV      110             0.0000000000
       778       125  TIP3      OH2           -24.3087406886      -15.3751581202      -28.3100511727  SOLV      111             0.0000000000
       779       125  TIP3      H1            -24.1396461537      -14.5720960834      -28.8487379120  SOLV      111             0.0000000000
       780       125  TIP3      H2            -24.6684653184      -14.9976046011      -27.4903581761  SOLV      111             0.0000000000
       781       126  TIP3      OH2           -25.7817980555      -28.4455263733      -28.5829693736  SOLV      112             0.0000000000
       782       126  TIP3      H1            -25.8886609857      -27.6277777513      -28.0626183397  SOLV      112             0.0000000000
       783       126  TIP3      H2            -24.8388913686      -28.6193874686      -28.4257248181  SOLV      112             0.0000000000
       784       127  TIP3      OH2           -15.3536213771      -27.7217472500      -15.9554129893  SOLV      113             0.0000000000
       785       127  TIP3      H1            -16.2926969120      -27.4322838999      -16.0433944171  SOLV      113             0.0000000000
       786       127  TIP3      H2            -15.1970155843      -27.9909712271      -16.8807766115  SOLV      113             0.0000000000
       787       128  TIP3      OH2           -16.7245293042      -24.0390110764      -22.2920379122  SOLV      114             0.0000000000
       788       128  TIP3      H1            -17.5304059632      -24.6034561456      -22.3373956798  SOLV      114             0.0000000000
       789       128  TIP3      H2            -16.1202772004      -24.6197994670      -21.7818954082  SOLV      114             0.0000000000
       790       129  TIP3      OH2           -27.3446334912      -17.9015827736      -30.0357731500  SOLV      115             0.0000000000
       791       129  TIP3      H1            -26.5142302725      -17.7700434499      -29.5539352273  SOLV      115             0.0000000000
       792       129  TIP3      H2            -27.0646004861      -18.5764305485      -30.7008891370  SOLV      115             0.0000000000
       793       130  TIP3      OH2           -29.0861210896      -25.2858022104      -30.3429671698  SOLV      116             0.0000000000
       794       130  TIP3      H1            -29.0728911685      -24.3323615509      -30.1213788518  SOLV      116             0.0000000000
       795       130  TIP3      H2            -29.7122356478      -25.3251849281      -31.0924869558  SOLV      116             0.0000000000
       796       131  TIP3      OH2           -15.7818938094      -14.6707480565      -20.6862627280  SOLV      117             0.0000000000
       797       131  TIP3      H1            -15.7344770790      -13.9654338576      -21.3673902019  SOLV      117             0.0000000000
       798       131  TIP3      H2            -14.8271561353      -14.7525940354      -20.4865439537  SOLV      117             0.0000000000
       799       132  TIP3      OH2           -28.3146924614      -30.5610228269      -21.8491477815  SOLV      118             0.0000000000
       800       132  TIP3      H1            -28.4404768851      -30.4992357589      -22.8162259704  SOLV      118             0.0000000000
       801       132  TIP3      H2            -29.0537101372      -31.1469898740      -21.6260306047  SOLV      118             0.0000000000
       802       133  TIP3      OH2           -29.7865621916      -13.7300491726      -14.3949017471  SOLV      119             0.0000000000
       803       133  TIP3      H1            -29.3944239701      -13.9921656987      -13.5411093478  SOLV      119             0.0000000000
       804       133  TIP3      H2            -30.3299276089      -14.5029608789      -14.5719031576  SOLV      119             0.0000000000
       805       134  TIP3      OH2           -25.6432231186      -15.0912032046      -12.7939683869  SOLV      120             0.0000000000
       806       134  TIP3      H1            -24.8265755675      -15.4757472549      -12.4238117920  SOLV      120             0.0000000000
       807       134  TIP3      H2            -25.6288807845      -15.4659544210      -13.6858994754  SOLV      120             0.0000000000
       808       135  TIP3      OH2           -21.4688250127      -15.4790333897      -31.1094694890  SOLV      121             0.0000000000
       809       135  TIP3      H1            -22.2753176517      -15.9993650300      -31.3196992152  SOLV      121             0.0000000000
       810       135  TIP3      H2            -20.9599099736      -15.6338062358      -31.9126110960  SOLV      121             0.0000000000
       811       136  TIP3      OH2           -19.1446099793      -16.4368646252      -13.8048366207  SOLV      122             0.0000000000
       812       136  TIP3      H1            -19.5317813897      -17.2898826782      -13.4883152878  SOLV      122             0.0000000000
       813       136  TIP3      H2            -18.2834473325      -16.4349662237      -13.3194801615  SOLV      122             0.0000000000
       814       137  TIP3      OH2           -16.5054693831      -15.6237815945      -31.0077003663  SOLV      123             0.0000000000
       815       137  TIP3      H1            -16.0992183922      -16.4359806508      -30.6912955878  SOLV      123             0.0000000000
       816       137  TIP3      H2            -15.8254352357      -15.2617385515      -31.6041262498  SOLV      123             0.0000000000
       817       138  TIP3      OH2           -30.2316807342      -20.8079274403      -13.6985117043  SOLV      124             0.0000000000
       818       138  TIP3      H1            -29.6874129447      -21.1972110297      -14.4273804116  SOLV      124             0.0000000000
       819       138  TIP3      H2            -30.7982406502      -20.2219084151      -14.2235627604  SOLV      124             0.0000000000
       820       139  TIP3      OH2           -26.0065032542      -20.1513458817      -31.5003840953  SOLV      125             0.0000000000
       821       139  TIP3      H1            -25.6129731296      -20.8506492705      -30.9594110259  SOLV      125             0.0000000000
       822       139  TIP3      H2            -25.2690916425      -19.8080245884      -31.9986896377  SOLV      125             0.0000000000
       823       140  TIP3      OH2           -23.6169716742      -20.0772451847      -14.2658514761  SOLV      126             0.0000000000
       824       140  TIP3      H1            -23.7503426850      -19.6340577314      -15.1231662002  SOLV      126             0.0000000000
       825       140  TIP3      H2            -23.4961718414      -21.0203725748      -14.5019610727  SOLV      126             0.0000000000
       826       141  TIP3      OH2           -21.4353157476      -19.0614067488      -30.9829414872  SOLV      127             0.0000000000
       827       141  TIP3      H1            -21.0971675497      -18.9570770148      -30.0614176596  SOLV      127             0.0000000000
       828       141  TIP3      H2            -21.1473476540      -19.9594124720      -31.1705078211  SOLV      127             0.0000000000
       829       142  TIP3      OH2           -17.8317669210      -20.4160358730      -16.4789848987  SOLV      128             0.0000000000
       830       142  TIP3      H1            -17.0635333413      -19.8125482312      -16.3706428663  SOLV      128             0.0000000000
       831       142  TIP3      H2            -18.5547705078      -19.7839757601      -16.2730545552  SOLV      128             0.0000000000
       832       143  TIP3      OH2           -24.6230911498      -21.9665263992      -28.8033763682  SOLV      129             0.0000000000
       833       143  TIP3      H1            -25.3531385118      -22.4271429432      -28.3625732614  SOLV      129             0.0000000000
       834       143  TIP3      H2            -24.3486696770      -22.6408155975      -29.4628786974  SOLV      129             0.0000000000
       835       144  TIP3      OH2           -23.4521721099      -23.5782145802      -30.9452993245  SOLV      130             0.0000000000
       836       144  TIP3      H1            -23.1117674105      -23.5842909950      -31.8459165668  SOLV      130             0.0000000000
       837       144  TIP3      H2            -22.6423130153      -23.4431611211      -30.4183651991  SOLV      130             0.0000000000
       838       145  TIP3      OH2           -20.0658669236      -21.1484422715      -12.9813065602  SOLV      131             0.0000000000
       839       145  TIP3      H1            -19.2861678452      -21.5939185404      -13.3397361883  SOLV      131             0.0000000000
       840       145  TIP3      H2            -20.6743580269      -21.9096963424      -12.8870493337  SOLV      131             0.0000000000
       841       146  TIP3      OH2           -24.2443278189      -28.3789482006      -18.0105408645  SOLV      132             0.0000000000
       842       146  TIP3      H1            -23.8025853937      -27.6329087188      -18.4575475389  SOLV      132             0.0000000000
       843       146  TIP3      H2            -25.1534248805      -28.2797093073      -18.3288524617  SOLV      132             0.0000000000
       844       147  TIP3      OH2           -22.9338970461      -22.0696967327      -17.4558018085  SOLV      133             0.0000000000
       845       147  TIP3      H1            -22.5920713095      -22.8690160339      -17.8722607165  SOLV      133             0.0000000000
       846       147  TIP3      H2            -23.6376603823      -21.7996665123      -18.0758347669  SOLV      133             0.0000000000
       847       148  TIP3      OH2           -18.9779867866      -25.1149358120      -12.8828534783  SOLV      134             0.0000000000
       848       148  TIP3      H1            -18.7337625742      -26.0538138593      -13.0140497901  SOLV      134             0.0000000000
       849       148  TIP3      H2            -18.1614266636      -24.6592560231      -13.0543749404  SOLV      134             0.0000000000
       850       149  TIP3      OH2           -17.3433792952      -21.9041623249      -14.1586388810  SOLV      135             0.0000000000
       851       149  TIP3      H1            -17.6749297598      -21.4796979354      -14.9829320464  SOLV      135             0.0000000000
       852       149  TIP3      H2            -16.4256627757      -22.0663489881      -14.4122974972  SOLV      135             0.0000000000
       853       150  TIP3      OH2           -24.2036805854      -31.0461204529      -17.5093551198  SOLV      136             0.0000000000
       854       150  TIP3      H1            -24.0782171046      -30.0745773174      -17.4354578960  SOLV      136             0.0000000000
       855       150  TIP3      H2            -24.9446332209      -31.0524795096      -18.1250419821  SOLV      136             0.0000000000
       856       151  TIP3      OH2           -22.3267851420      -26.7780043558      -13.7855373087  SOLV      137             0.0000000000
       857       151  TIP3      H1            -22.9558930263      -26.7520481018      -13.0443685433  SOLV      137             0.0000000000
       858       151  TIP3      H2            -22.9296283264      -26.6352346703      -14.5290435800  SOLV      137             0.0000000000
       859       152  TIP3      OH2           -19.6270751545      -27.4481863329      -14.5819729147  SOLV      138             0.0000000000
       860       152  TIP3      H1            -20.5972116614      -27.4425942511      -14.5090016176  SOLV      138             0.0000000000
       861       152  TIP3      H2            -19.3802480592      -28.1683883290      -13.9903453815  SOLV      138             0.0000000000
       862       153  TIP3      OH2           -18.1687334245      -29.0727571646      -12.7683442447  SOLV      139             0.0000000000
       863       153  TIP3      H1            -18.4080473900      -29.9622680582      -12.5008393905  SOLV      139             0.0000000000
       864       153  TIP3      H2            -18.4904501880      -28.5177957979      -12.0145534507  SOLV      139             0.0000000000
       865       154  TIP3      OH2           -28.2740345855      -27.3242836663      -13.4046112062  SOLV      140             0.0000000000
       866       154  TIP3      H1            -27.9640013867      -27.9679684080      -14.0478192965  SOLV      140             0.0000000000
       867       154  TIP3      H2            -28.4671081513      -27.9196468738      -12.6380307905  SOLV      140             0.0000000000
       868       155  TIP3      OH2           -23.5808121294      -30.0173336506      -12.3754632857  SOLV      141             0.0000000000
       869       155  TIP3      H1            -22.9360044950      -30.1178896695      -13.0922415717  SOLV      141             0.0000000000
       870       155  TIP3      H2            -23.9752740979      -29.1364455269      -12.5502857043  SOLV      141             0.0000000000
       871       156  TIP3      OH2           -23.6566430878      -13.1605380214      -29.9665734714  SOLV      142             0.0000000000
       872       156  TIP3      H1            -22.6939664572      -13.2838302573      -29.7710579801  SOLV      142             0.0000000000
       873       156  TIP3      H2            -23.6609038959      -12.3014829554      -30.3805553736  SOLV      142             0.0000000000
       874       157  TIP3      OH2           -30.1065668669      -18.7680806499      -29.9201679889  SOLV      143             0.0000000000
       875       157  TIP3      H1            -29.2105161292      -18.4062958083      -29.7583533118  SOLV      143             0.0000000000
       876       157  TIP3      H2            -30.2005008689      -18.4925912097      -30.8419930363  SOLV      143             0.0000000000
       877       158  TIP3      OH2           -30.2341072293      -14.9216558455      -23.3406471883  SOLV      144             0.0000000000
       878       158  TIP3      H1            -31.1375319844      -15.3071070415      -23.3612072369  SOLV      144             0.0000000000
       879       158  TIP3      H2            -30.1780897988      -14.4490172723      -22.4938861869  SOLV      144             0.0000000000
       880       159  TIP3      OH2           -13.0391275527      -14.2567251649      -20.5426722179  SOLV      145             0.0000000000
       881       159  TIP3      H1            -12.8183091535      -14.0801456414      -19.6133531886  SOLV      145             0.0000000000
       882       159  TIP3      H2            -12.5575722598      -13.5395980018      -20.9880682393  SOLV      145             0.0000000000
       883       160  TIP3      OH2           -13.6892480937      -14.4191474060      -17.6112448834  SOLV      146             0.0000000000
       884       160  TIP3      H1            -14.0308349454      -15.2561134129      -18.0051455090  SOLV      146             0.0000000000
       885       160  TIP3      H2            -13.2512356250      -14.7584079951      -16.8168714738  SOLV      146             0.0000000000
       886       161  TIP3      OH2           -15.0159682136      -18.8607203542      -12.5023229579  SOLV      147             0.0000000000
       887       161  TIP3      H1            -15.9068441189      -18.7113880311      -12.0949229051  SOLV      147             0.0000000000
       888       161  TIP3      H2            -14.5970803580      -17.9952727625      -12.3386721434  SOLV      147             0.0000000000
       889       162  TIP3      OH2           -13.7987593817      -20.3641670641      -27.4674837250  SOLV      148             0.0000000000
       890       162  TIP3      H1            -12.9309131400      -19.9395183277      -27.2986962659  SOLV      148             0.0000000000
       891       162  TIP3      H2            -13.7871598135      -21.0466407960      -26.7604334847  SOLV      148             0.0000000000
       892       163  TIP3      OH2           -13.4331070661      -22.2933918710      -25.4446247395  SOLV      149             0.0000000000
       893       163  TIP3      H1            -14.2069098926      -22.7909018470      -25.0863340075  SOLV      149             0.0000000000
       894       163  TIP3      H2            -12.9089464820      -22.1338450428      -24.6354599951  SOLV      149             0.0000000000
       895       164  TIP3      OH2           -13.5324237795      -19.5952404979      -20.6071715848  SOLV      150             0.0000000000
       896       164  TIP3      H1            -13.0312959715      -19.7558591782      -21.4154148445  SOLV      150             0.0000000000
       897       164  TIP3      H2            -13.4756108894      -18.6163995571      -20.5671447820  SOLV      150             0.0000000000
       898       165  TIP3      OH2           -15.0546878973      -16.7776276376      -18.1484183228  SOLV      151             0.0000000000
       899       165  TIP3      H1            -15.7784880407      -16.3918791750      -17.6227273278  SOLV      151             0.0000000000
       900       165  TIP3      H2            -15.5139508280      -17.0129145574      -18.9895934243  SOLV      151             0.0000000000
       901       166  TIP3      OH2           -13.0942363580      -22.5796219115      -29.1681361986  SOLV      152             0.0000000000
       902       166  TIP3      H1            -13.9271331270      -22.8425937449      -29.5928761841  SOLV      152             0.0000000000
       903       166  TIP3      H2            -13.3553748546      -21.7680248451      -28.6885848719  SOLV      152             0.0000000000
       904       167  TIP3      OH2           -15.1242841487      -25.0536489925      -30.5296685968  SOLV      153             0.0000000000
       905       167  TIP3      H1            -14.3615044273      -25.1208511023      -31.1308505957  SOLV      153             0.0000000000
       906       167  TIP3      H2            -15.5409960410      -25.9349064266      -30.6055687299  SOLV      153             0.0000000000
       907       168  TIP3      OH2           -15.4246751224      -23.9030651972      -24.6604567511  SOLV      154             0.0000000000
       908       168  TIP3      H1            -15.6987643143      -24.8005921741      -24.9368413182  SOLV      154             0.0000000000
       909       168  TIP3      H2            -15.7923178410      -23.8545416367      -23.7501636017  SOLV      154             0.0000000000
       910       169  TIP3      OH2           -30.1128551241      -21.1405978902      -21.0195654749  SOLV      155             0.0000000000
       911       169  TIP3      H1            -30.0023899627      -21.5349028988      -21.9089885307  SOLV      155             0.0000000000
       912       169  TIP3      H2            -29.4917832462      -21.6659577554      -20.4832763449  SOLV      155             0.0000000000
       913       170  TIP3      OH2           -14.4826949869      -21.8957162344      -15.0436236744  SOLV      156             0.0000000000
       914       170  TIP3      H1            -13.9628118990      -22.7054429086      -14.8642823467  SOLV      156             0.0000000000
       915       170  TIP3      H2            -13.7883228309      -21.2053354910      -15.1646221887  SOLV      156             0.0000000000
       916       171  TIP3      OH2           -13.2258206685      -24.1135033718      -14.1397550237  SOLV      157             0.0000000000
       917       171  TIP3      H1            -14.1325633458      -24.3850484206      -14.4075071444  SOLV      157             0.0000000000
       918       171  TIP3      H2            -12.7033059659      -24.9205796549      -14.3248524506  SOLV      157             0.0000000000
       919       172  TIP3      OH2           -15.6514420665      -27.7510705002      -30.8503425112  SOLV      158             0.0000000000
       920       172  TIP3      H1            -14.9220657942      -28.2683183114      -30.3933912195  SOLV      158             0.0000000000
       921       172  TIP3      H2            -16.3642570578      -28.4148021113      -30.9160575251  SOLV      158             0.0000000000
       922       173  TIP3      OH2           -16.0962226708      -26.0617948543      -26.2786513331  SOLV      159             0.0000000000
       923       173  TIP3      H1            -15.6846187250      -26.9334257147      -26.1259455861  SOLV      159             0.0000000000
       924       173  TIP3      H2            -15.3803155048      -25.6441788256      -26.7889731784  SOLV      159             0.0000000000
       925       174  TIP3      OH2           -15.1725716456      -25.8093081492      -20.9865569818  SOLV      160             0.0000000000
       926       174  TIP3      H1            -14.2189270705      -25.5952485407      -20.9200215690  SOLV      160             0.0000000000
       927       174  TIP3      H2            -15.4370722264      -25.6482114096      -20.0674320830  SOLV      160             0.0000000000
       928       175  TIP3      OH2           -15.1038816909      -24.9482452927      -18.4224805049  SOLV      161             0.0000000000
       929       175  TIP3      H1            -15.9507717024      -24.8011991333      -17.9470878224  SOLV      161             0.0000000000
       930       175  TIP3      H2            -14.7317019442      -24.0614762268      -18.4042022771  SOLV      161             0.0000000000
       931       176  TIP3      OH2           -30.6212076742      -26.6212078886      -14.5651830310  SOLV      162             0.0000000000
       932       176  TIP3      H1            -29.6798850290      -26.7752483474      -14.3307440740  SOLV      162             0.0000000000
       933       176  TIP3      H2            -30.9469583409      -27.5273708915      -14.6298329016  SOLV      162             0.0000000000
       934       177  TIP3      OH2           -12.5614907444      -30.8916226265      -12.8249047173  SOLV      163             0.0000000000
       935       177  TIP3      H1            -12.2548060344      -31.5890061220      -13.4447062624  SOLV      163             0.0000000000
       936       177  TIP3      H2            -12.7151628486      -30.1601884219      -13.4644535913  SOLV      163             0.0000000000
       937       178  TIP3      OH2           -14.8392465926      -28.5329742091      -26.3300546249  SOLV      164             0.0000000000
       938       178  TIP3      H1            -14.6785095894      -29.1011903263      -25.5443318784  SOLV      164             0.0000000000
       939       178  TIP3      H2            -15.5609321533      -29.0141253654      -26.7597998020  SOLV      164             0.0000000000
       940       179  TIP3      OH2           -30.0954770258      -28.2274162966      -21.9318473121  SOLV      165             0.0000000000
       941       179  TIP3      H1            -29.8911047217      -29.0812582009      -21.5246044552  SOLV      165             0.0000000000
       942       179  TIP3      H2            -29.3856188417      -27.6485740231      -21.6049186992  SOLV      165             0.0000000000
       943       180  TIP3      OH2           -31.3374764094      -25.0583249794      -21.2488274884  SOLV      166             0.0000000000
       944       180  TIP3      H1            -30.6693759954      -25.2801627282      -21.9263716160  SOLV      166             0.0000000000
       945       180  TIP3      H2            -30.8404286371      -24.4139262452      -20.7179746548  SOLV      166             0.0000000000
       946       181  TIP3      OH2           -13.4482569116      -29.0455225249      -14.5035810985  SOLV      167             0.0000000000
       947       181  TIP3      H1            -14.1497827772      -28.3934071705      -14.7139387606  SOLV      167             0.0000000000
       948       181  TIP3      H2            -13.6144205654      -29.6407892141      -15.2697485485  SOLV      167             0.0000000000
       949       182  TIP3      OH2           -13.2772796599      -28.9586941524      -29.8902185736  SOLV      168             0.0000000000
       950       182  TIP3      H1            -12.9375839388      -29.4857219031      -30.6437150303  SOLV      168             0.0000000000
       951       182  TIP3      H2            -12.6018911185      -28.2676286437      -29.8639542018  SOLV      168             0.0000000000
       952       183  TIP3      OH2           -31.0388056090      -29.4686842661      -26.9406837227  SOLV      169             0.0000000000
       953       183  TIP3      H1            -31.7498587636      -28.9375023289      -27.3677049492  SOLV      169             0.0000000000
       954       183  TIP3      H2            -30.3627699339      -28.7668715921      -26.8690127972  SOLV      169             0.0000000000
       955       184  TIP3      OH2           -16.2139940314      -13.8627276135      -24.6513753853  SOLV      170             0.0000000000
       956       184  TIP3      H1            -15.4629915877      -14.0391612504      -25.2521890918  SOLV      170             0.0000000000
       957       184  TIP3      H2            -15.8072844603      -13.4018462092      -23.8981273623  SOLV      170             0.0000000000
       958       185  TIP3      OH2            31.9157815321      -30.1338937266      -18.0444007929  SOLV      171             0.0000000000
       959       185  TIP3      H1             30.9803404534      -30.2251699807      -17.8623721713  SOLV      171             0.0000000000
       960       185  TIP3      H2             31.9122362556      -29.9512494323      -18.9981576011  SOLV      171             0.0000000000
       961       186  TIP3      OH2           -29.2203868871      -16.9233097115      -14.0127446092  SOLV      172             0.0000000000
       962       186  TIP3      H1            -29.5267888462      -17.2897292875      -14.8666693416  SOLV      172             0.0000000000
       963       186  TIP3      H2            -29.1733784925      -17.6950602761      -13.4624691251  SOLV      172             0.0000000000
       964       187  TIP3      OH2           -25.9820844892      -15.4615450553      -17.5998638345  SOLV      173             0.0000000000
       965       187  TIP3      H1            -25.9078172598      -14.5405026210      -17.9404702039  SOLV      173             0.0000000000
       966       187  TIP3      H2            -25.0557349731      -15.7224406976      -17.7682172934  SOLV      173             0.0000000000
       967       188  TIP3      OH2           -21.7338243466      -14.3501765514      -15.1375589728  SOLV      174             0.0000000000
       968       188  TIP3      H1            -21.6042460202      -14.6431247562      -14.2123416582  SOLV      174             0.0000000000
       969       188  TIP3      H2            -20.8285956449      -14.0323327910      -15.3636738332  SOLV      174             0.0000000000
       970       189  TIP3      OH2           -19.4514982240      -12.9986070909      -15.6110164601  SOLV      175             0.0000000000
       971       189  TIP3      H1            -18.7256860676      -13.5450230813      -15.9429922535  SOLV      175             0.0000000000
       972       189  TIP3      H2            -19.0829271684      -12.6464623150      -14.7692393850  SOLV      175             0.0000000000
       973       190  TIP3      OH2           -14.3424842205      -30.5638046677      -16.6237774367  SOLV      176             0.0000000000
       974       190  TIP3      H1            -15.0945655491      -30.0415615779      -16.9485877349  SOLV      176             0.0000000000
       975       190  TIP3      H2            -14.7287673039      -31.4489951821      -16.5788951493  SOLV      176             0.0000000000
       976       191  TIP3      OH2           -28.6805638076      -12.7098863321      -18.0096508452  SOLV      177             0.0000000000
       977       191  TIP3      H1            -29.3207105196      -12.2557640757      -18.5793019987  SOLV      177             0.0000000000
       978       191  TIP3      H2            -29.2492192604      -12.9231680086      -17.2414039716  SOLV      177             0.0000000000
       979       192  TIP3      OH2           -26.0732009055      -13.0557170812      -18.8888934953  SOLV      178             0.0000000000
       980       192  TIP3      H1            -27.0123750746      -12.9917030876      -18.6102180525  SOLV      178             0.0000000000
       981       192  TIP3      H2            -26.0218962257      -12.4093191527      -19.6073440734  SOLV      178             0.0000000000
       982       193  TIP3      OH2           -21.4253463047      -13.4889215859      -19.7277355232  SOLV      179             0.0000000000
       983       193  TIP3      H1            -21.8592436092      -12.8576120193      -20.3109251450  SOLV      179             0.0000000000
       984       193  TIP3      H2            -21.1434967758      -12.8876445795      -19.0003818946  SOLV      179             0.0000000000
       985       194  TIP3      OH2           -19.2927853727      -14.8543953723      -18.2480652687  SOLV      180             0.0000000000
       986       194  TIP3      H1            -19.9715085367      -14.4535180062      -18.8241358272  SOLV      180             0.0000000000
       987       194  TIP3      H2            -18.5722535735      -14.2138544720      -18.4284111303  SOLV      180             0.0000000000
       988       195  TIP3      OH2           -16.7690772351      -13.1916345380      -18.6833567757  SOLV      181             0.0000000000
       989       195  TIP3      H1            -16.6017382888      -12.2975086061      -19.0313006405  SOLV      181             0.0000000000
       990       195  TIP3      H2            -16.3886544204      -13.7281067033      -19.4161825822  SOLV      181             0.0000000000
       991       196  TIP3      OH2           -29.0559477557      -14.1512753614      -20.9435328639  SOLV      182             0.0000000000
       992       196  TIP3      H1            -29.5618850551      -14.5588711903      -20.2160162794  SOLV      182             0.0000000000
       993       196  TIP3      H2            -28.1523046941      -14.3464517704      -20.6529875191  SOLV      182             0.0000000000
       994       197  TIP3      OH2           -24.4251153385      -15.2059319859      -21.4084097456  SOLV      183             0.0000000000
       995       197  TIP3      H1            -24.4494715029      -16.1743811261      -21.5308013731  SOLV      183             0.0000000000
       996       197  TIP3      H2            -24.1660543157      -15.1363227938      -20.4764118527  SOLV      183             0.0000000000
       997       198  TIP3      OH2           -21.3166409082      -28.9564311335      -22.2567831413  SOLV      184             0.0000000000
       998       198  TIP3      H1            -21.7018709841      -29.8382416156      -22.1402282314  SOLV      184             0.0000000000
       999       198  TIP3      H2            -20.5661063303      -29.1574066000      -22.8257868016  SOLV      184             0.0000000000
      1000       199  TIP3      OH2           -16.0370021211      -31.1219193502      -22.7465726157  SOLV      185             0.0000000000
      1001       199  TIP3      H1            -15.3062621378      -30.7386230633      -23.2753547222  SOLV      185             0.0000000000
      1002       199  TIP3      H2            -16.7039491214      -30.4256462595      -22.8608794372  SOLV      185             0.0000000000
      1003       200  TIP3      OH2           -13.9257596407      -30.0558719861      -24.2620502601  SOLV      186             0.0000000000
      1004       200  TIP3      H1            -13.3142174997      -30.7928858611      -24.4218358702  SOLV      186             0.0000000000
      1005       200  TIP3      H2            -13.3329344556      -29.2811597365      -24.1081003776  SOLV      186             0.0000000000
      1006       201  TIP3      OH2           -28.8872178295      -30.2294785559      -24.5946383117  SOLV      187             0.0000000000
      1007       201  TIP3      H1            -29.6600932331      -30.2746213983      -25.1512920523  SOLV      187             0.0000000000
      1008       201  TIP3      H2            -28.4950998422      -31.1128402880      -24.7997513067  SOLV      187             0.0000000000
      1009       202  TIP3      OH2           -30.2651114509      -30.9888052171      -29.2523354315  SOLV      188             0.0000000000
      1010       202  TIP3      H1            -29.4964213185      -30.4322192637      -29.5015570668  SOLV      188             0.0000000000
      1011       202  TIP3      H2            -30.6235685567      -30.4696819148      -28.5110413562  SOLV      188             0.0000000000
      1012       203  TIP3      OH2           -24.4374393346      -30.5731791007      -24.9014858174  SOLV      189             0.0000000000
      1013       203  TIP3      H1            -23.7409296406      -29.9291397582      -25.0349121041  SOLV      189             0.0000000000
      1014       203  TIP3      H2            -24.1721150744      -30.9442006278      -24.0407070108  SOLV      189             0.0000000000
      1015       204  TIP3      OH2           -18.6260549997      -30.1874472561      -23.2716104209  SOLV      190             0.0000000000
      1016       204  TIP3      H1            -18.2627693357      -30.1517410221      -24.1862452015  SOLV      190             0.0000000000
      1017       204  TIP3      H2            -18.3636437272      -31.0832134987      -23.0095248788  SOLV      190             0.0000000000
      1018       205  TIP3      OH2           -17.5737587092      -30.0681696868      -26.0364397623  SOLV      191             0.0000000000
      1019       205  TIP3      H1            -18.0641973508      -29.7227172511      -26.8074410286  SOLV      191             0.0000000000
      1020       205  TIP3      H2            -17.0012138591      -30.7156227964      -26.4753411052  SOLV      191             0.0000000000
      1021       206  TIP3      OH2           -30.3016814583      -14.7168947280      -27.6062708880  SOLV      192             0.0000000000
      1022       206  TIP3      H1            -30.6410924771      -15.1588674479      -28.3928832396  SOLV      192             0.0000000000
      1023       206  TIP3      H2            -29.8356889282      -13.9600161145      -28.0211965359  SOLV      192             0.0000000000
      1024       207  TIP3      OH2           -28.1529774797      -29.3589832410      -29.5565795437  SOLV      193             0.0000000000
      1025       207  TIP3      H1            -27.9457436691      -29.1224871930      -30.4852724479  SOLV      193             0.0000000000
      1026       207  TIP3      H2            -27.2609991997      -29.4966890904      -29.1969002158  SOLV      193             0.0000000000
      1027       208  TIP3      OH2           -23.1042685899      -29.1305533387      -27.7883144505  SOLV      194             0.0000000000
      1028       208  TIP3      H1            -22.5359877045      -29.6373349356      -27.2008852860  SOLV      194             0.0000000000
      1029       208  TIP3      H2            -22.9679755271      -28.2441968756      -27.3752959400  SOLV      194             0.0000000000
      1030       209  TIP3      OH2           -20.9685482992      -13.2800606925      -29.6430197926  SOLV      195             0.0000000000
      1031       209  TIP3      H1            -19.9865355209      -13.3323828233      -29.5990823702  SOLV      195             0.0000000000
      1032       209  TIP3      H2            -21.0705502559      -13.9382088219      -30.3716305860  SOLV      195             0.0000000000
      1033       210  TIP3      OH2           -14.4317003050      -14.5156789028      -26.5219541181  SOLV      196             0.0000000000
      1034       210  TIP3      H1            -14.6073669288      -15.3370580455      -27.0387631430  SOLV      196             0.0000000000
      1035       210  TIP3      H2            -14.5083520516      -13.8252236175      -27.2221691499  SOLV      196             0.0000000000
      1036       211  TIP3      OH2           -29.2808411906      -30.1317046628      -14.4500041991  SOLV      197             0.0000000000
      1037       211  TIP3      H1            -29.4787363682      -30.9957523664      -14.8648859255  SOLV      197             0.0000000000
      1038       211  TIP3      H2            -28.3266782423      -30.2253712177      -14.2692685919  SOLV      197             0.0000000000
      1039       212  TIP3      OH2           -26.7607648853      -30.0895641989      -13.2726529447  SOLV      198             0.0000000000
      1040       212  TIP3      H1            -25.8578387040      -29.7278988964      -13.2245855228  SOLV      198             0.0000000000
      1041       212  TIP3      H2            -26.5797548620      -31.0433257669      -13.4334157358  SOLV      198             0.0000000000
      1042       213  TIP3      OH2           -28.1745932111      -14.0657510364      -30.8976574445  SOLV      199             0.0000000000
      1043       213  TIP3      H1            -28.7190027570      -13.5336589720      -30.2987381135  SOLV      199             0.0000000000
      1044       213  TIP3      H2            -27.7412555899      -14.6797981913      -30.3006952231  SOLV      199             0.0000000000
      1045       214  TIP3      OH2           -15.0005839484      -15.4260423219      -14.7514544344  SOLV      200             0.0000000000
      1046       214  TIP3      H1            -15.6511398270      -15.4194821202      -15.5043189416  SOLV      200             0.0000000000
      1047       214  TIP3      H2            -15.2179190358      -14.5790692433      -14.3319975254  SOLV      200             0.0000000000
      1048       215  TIP3      OH2            -0.5157510085      -21.5736425666      -24.7027934589  SOLV      201             0.0000000000
      1049       215  TIP3      H1             -0.7273547408      -20.6210168027      -24.6689629872  SOLV      201             0.0000000000
      1050       215  TIP3      H2             -1.3020851095      -21.9296188606      -25.1587449153  SOLV      201             0.0000000000
      1051       216  TIP3      OH2            -1.6671309170      -22.6534525532      -21.2709706497  SOLV      202             0.0000000000
      1052       216  TIP3      H1             -1.7015985090      -23.1221298229      -20.4048041237  SOLV      202             0.0000000000
      1053       216  TIP3      H2             -2.2605856713      -23.2191924298      -21.7945174754  SOLV      202             0.0000000000
      1054       217  TIP3      OH2             1.5987781792      -19.4438878079      -22.4094571791  SOLV      203             0.0000000000
      1055       217  TIP3      H1              1.5643097588      -20.2270267750      -21.8301361172  SOLV      203             0.0000000000
      1056       217  TIP3      H2              1.7144833610      -18.7265027423      -21.7624598906  SOLV      203             0.0000000000
      1057       218  TIP3      OH2            -8.5254840779      -18.1419435022      -21.3240002806  SOLV      204             0.0000000000
      1058       218  TIP3      H1             -8.8148727205      -19.0666088578      -21.4908853934  SOLV      204             0.0000000000
      1059       218  TIP3      H2             -7.5703928805      -18.2334130950      -21.5133171016  SOLV      204             0.0000000000
      1060       219  TIP3      OH2           -11.8527168116      -24.9326131603      -25.6842245717  SOLV      205             0.0000000000
      1061       219  TIP3      H1            -12.2656327680      -24.0577733302      -25.5876987091  SOLV      205             0.0000000000
      1062       219  TIP3      H2            -12.4993581869      -25.3643489617      -26.2448566458  SOLV      205             0.0000000000
      1063       220  TIP3      OH2           -11.2954520130      -22.3328372358      -23.3719171111  SOLV      206             0.0000000000
      1064       220  TIP3      H1            -10.8232125805      -23.0673105564      -22.9129763985  SOLV      206             0.0000000000
      1065       220  TIP3      H2            -10.7687620636      -22.2034061108      -24.1696534591  SOLV      206             0.0000000000
      1066       221  TIP3      OH2            -0.9578178248      -14.0597693540      -22.8632291511  SOLV      207             0.0000000000
      1067       221  TIP3      H1             -0.3152536347      -14.6540536832      -23.3247136058  SOLV      207             0.0000000000
      1068       221  TIP3      H2             -1.2467989078      -14.6766234014      -22.1773691374  SOLV      207             0.0000000000
      1069       222  TIP3      OH2            -3.4949808794      -19.6579103542      -20.4485309896  SOLV      208             0.0000000000
      1070       222  TIP3      H1             -3.1939077787      -20.1544273140      -21.2154501364  SOLV      208             0.0000000000
      1071       222  TIP3      H2             -2.6327075538      -19.6146890235      -19.9631348438  SOLV      208             0.0000000000
      1072       223  TIP3      OH2             5.3148526264      -28.5508825048      -20.1471641486  SOLV      209             0.0000000000
      1073       223  TIP3      H1              5.3403943754      -27.8868660551      -19.4377633254  SOLV      209             0.0000000000
      1074       223  TIP3      H2              5.9291131016      -28.1609455150      -20.7931586503  SOLV      209             0.0000000000
      1075       224  TIP3      OH2             0.1705484621      -25.4875688399      -20.1603154355  SOLV      210             0.0000000000
      1076       224  TIP3      H1              0.2256729207      -26.4580144430      -20.0159696176  SOLV      210             0.0000000000
      1077       224  TIP3      H2              0.0306246559      -25.4810217183      -21.1251226945  SOLV      210             0.0000000000
      1078       225  TIP3      OH2            -6.9794262282      -27.4458864948      -23.2355048652  SOLV      211             0.0000000000
      1079       225  TIP3      H1             -6.8242554085      -26.6777242117      -23.8337354542  SOLV      211             0.0000000000
      1080       225  TIP3      H2             -7.4750170901      -28.0074925019      -23.8783343545  SOLV      211             0.0000000000
      1081       226  TIP3      OH2             0.2791454003      -27.4131203892      -24.5529114329  SOLV      212             0.0000000000
      1082       226  TIP3      H1              0.9148984270      -27.8254244578      -23.9335853053  SOLV      212             0.0000000000
      1083       226  TIP3      H2              0.9090318894      -26.8202163165      -25.0040068886  SOLV      212             0.0000000000
      1084       227  TIP3      OH2           -10.3905469864      -24.5905299601      -22.2605669497  SOLV      213             0.0000000000
      1085       227  TIP3      H1             -9.8006302489      -25.1788524775      -21.7468750792  SOLV      213             0.0000000000
      1086       227  TIP3      H2            -10.3291851515      -25.0116105904      -23.1398406902  SOLV      213             0.0000000000
      1087       228  TIP3      OH2            -5.6151684541      -23.3788891335      -22.9139288006  SOLV      214             0.0000000000
      1088       228  TIP3      H1             -4.7804270053      -23.8314156653      -22.6811880804  SOLV      214             0.0000000000
      1089       228  TIP3      H2             -5.8998983497      -23.9716321947      -23.6378388620  SOLV      214             0.0000000000
      1090       229  TIP3      OH2             5.4146731150      -27.0386031134      -17.8668045872  SOLV      215             0.0000000000
      1091       229  TIP3      H1              5.0026508398      -26.1893708542      -18.1496670742  SOLV      215             0.0000000000
      1092       229  TIP3      H2              5.3102446082      -26.9437797061      -16.9084041861  SOLV      215             0.0000000000
      1093       230  TIP3      OH2            -7.9087066764      -28.3558990724      -19.1892377235  SOLV      216             0.0000000000
      1094       230  TIP3      H1             -8.4009759362      -27.8774979245      -19.8904932761  SOLV      216             0.0000000000
      1095       230  TIP3      H2             -8.5338095176      -28.2296723653      -18.4330450742  SOLV      216             0.0000000000
      1096       231  TIP3      OH2            -1.1492899854      -18.9650197007      -25.6214575868  SOLV      217             0.0000000000
      1097       231  TIP3      H1             -1.4000685359      -19.0752356977      -26.5518631022  SOLV      217             0.0000000000
      1098       231  TIP3      H2             -1.5140884072      -18.0727492436      -25.4300118341  SOLV      217             0.0000000000
      1099       232  TIP3      OH2            -5.7741462165      -20.7334393255      -19.2659201106  SOLV      218             0.0000000000
      1100       232  TIP3      H1             -6.2914059815      -19.9857561030      -18.8858614524  SOLV      218             0.0000000000
      1101       232  TIP3      H2             -5.0606446345      -20.2527657857      -19.7231625277  SOLV      218             0.0000000000
      1102       233  TIP3      OH2             2.4463053540      -27.9571141302      -22.9670692526  SOLV      219             0.0000000000
      1103       233  TIP3      H1              2.1339477731      -28.5303783947      -22.2611745727  SOLV      219             0.0000000000
      1104       233  TIP3      H2              3.3107345002      -27.6968544186      -22.5943993116  SOLV      219             0.0000000000
      1105       234  TIP3      OH2            -8.5607691856      -26.4543159558      -21.2514726880  SOLV      220             0.0000000000
      1106       234  TIP3      H1             -7.9300548169      -25.9276460705      -20.7114561052  SOLV      220             0.0000000000
      1107       234  TIP3      H2             -7.9683272199      -26.6969659539      -22.0136440626  SOLV      220             0.0000000000
      1108       235  TIP3      OH2            -7.2223797476      -18.7146557936      -18.2102417327  SOLV      221             0.0000000000
      1109       235  TIP3      H1             -7.3148533490      -17.8571859671      -18.6830234449  SOLV      221             0.0000000000
      1110       235  TIP3      H2             -8.0873709197      -18.7333249577      -17.7401278118  SOLV      221             0.0000000000
      1111       236  TIP3      OH2           -11.2893845002      -19.2827322398      -27.2908367710  SOLV      222             0.0000000000
      1112       236  TIP3      H1            -11.3841756272      -18.9114177024      -28.1945287975  SOLV      222             0.0000000000
      1113       236  TIP3      H2            -11.1825423964      -18.4852643324      -26.7547187079  SOLV      222             0.0000000000
      1114       237  TIP3      OH2             2.4822532670      -17.3312784659      -20.4953741754  SOLV      223             0.0000000000
      1115       237  TIP3      H1              1.5410996990      -17.1468664821      -20.2972962144  SOLV      223             0.0000000000
      1116       237  TIP3      H2              2.6859550086      -16.5052021787      -20.9726527389  SOLV      223             0.0000000000
      1117       238  TIP3      OH2             2.6239472761      -29.0608508598      -19.0517888418  SOLV      224             0.0000000000
      1118       238  TIP3      H1              1.9141397015      -28.8505984599      -19.6821937973  SOLV      224             0.0000000000
      1119       238  TIP3      H2              3.4351526282      -28.9919128641      -19.5802189941  SOLV      224             0.0000000000
      1120       239  TIP3      OH2            -4.5147724579      -30.9847995614      -22.0755778096  SOLV      225             0.0000000000
      1121       239  TIP3      H1             -4.1108966771      -31.7064861151      -21.5692671919  SOLV      225             0.0000000000
      1122       239  TIP3      H2             -5.3427019449      -30.8235026922      -21.5737539761  SOLV      225             0.0000000000
      1123       240  TIP3      OH2             0.7371552189      -15.6704136894      -24.1091268756  SOLV      226             0.0000000000
      1124       240  TIP3      H1              1.0198805120      -16.4964360216      -24.5481561376  SOLV      226             0.0000000000
      1125       240  TIP3      H2              1.4735726942      -15.0580822171      -24.3665963244  SOLV      226             0.0000000000
      1126       241  TIP3      OH2             2.0221971918      -17.9887810834      -25.4339570453  SOLV      227             0.0000000000
      1127       241  TIP3      H1              1.7378007531      -18.6993715451      -26.0302636304  SOLV      227             0.0000000000
      1128       241  TIP3      H2              1.8507024202      -18.3979369924      -24.5710247035  SOLV      227             0.0000000000
      1129       242  TIP3      OH2             3.3714401987      -19.1369200942      -16.6907232215  SOLV      228             0.0000000000
      1130       242  TIP3      H1              3.4870902402      -19.8911388070      -17.3133536744  SOLV      228             0.0000000000
      1131       242  TIP3      H2              3.5398700332      -18.3906725265      -17.2944215263  SOLV      228             0.0000000000
      1132       243  TIP3      OH2            -2.0283582164      -22.4380896441      -27.2410900271  SOLV      229             0.0000000000
      1133       243  TIP3      H1             -2.7295177297      -21.9217747659      -27.6772434400  SOLV      229             0.0000000000
      1134       243  TIP3      H2             -1.2580823571      -22.2774659996      -27.8328772233  SOLV      229             0.0000000000
      1135       244  TIP3      OH2            -1.8856521269      -23.7963429809      -29.8985098671  SOLV      230             0.0000000000
      1136       244  TIP3      H1             -1.0457604405      -23.5652273846      -29.4669760758  SOLV      230             0.0000000000
      1137       244  TIP3      H2             -1.5572820135      -24.2879411672      -30.6781952307  SOLV      230             0.0000000000
      1138       245  TIP3      OH2             5.4852733313      -22.7018398885      -18.8482402714  SOLV      231             0.0000000000
      1139       245  TIP3      H1              4.8029669941      -21.9946564287      -18.8395297376  SOLV      231             0.0000000000
      1140       245  TIP3      H2              6.0530213452      -22.3433927119      -19.5771183949  SOLV      231             0.0000000000
      1141       246  TIP3      OH2             1.6353140416      -22.5424219699      -26.1581358742  SOLV      232             0.0000000000
      1142       246  TIP3      H1              0.9285431543      -22.1288290789      -25.6048500595  SOLV      232             0.0000000000
      1143       246  TIP3      H2              2.3177633660      -22.7536290264      -25.4894549029  SOLV      232             0.0000000000
      1144       247  TIP3      OH2             1.3560323416      -23.9176831525      -16.9139482814  SOLV      233             0.0000000000
      1145       247  TIP3      H1              1.2569052078      -22.9795800818      -16.6860485717  SOLV      233             0.0000000000
      1146       247  TIP3      H2              0.7754804156      -23.9695965694      -17.6930960879  SOLV      233             0.0000000000
      1147       248  TIP3      OH2            -7.1332494463      -21.4561980086      -24.2546358540  SOLV      234             0.0000000000
      1148       248  TIP3      H1             -7.4101027734      -21.8880036502      -25.0988838317  SOLV      234             0.0000000000
      1149       248  TIP3      H2             -6.6288745948      -22.1429014852      -23.7878078544  SOLV      234             0.0000000000
      1150       249  TIP3      OH2            -5.5891387802      -18.2379565901      -21.6591201577  SOLV      235             0.0000000000
      1151       249  TIP3      H1             -5.4526920195      -18.4746928170      -22.5774604203  SOLV      235             0.0000000000
      1152       249  TIP3      H2             -4.8437881205      -18.6399835200      -21.1907308436  SOLV      235             0.0000000000
      1153       250  TIP3      OH2            -6.9098004398      -22.7470470148      -20.5427545750  SOLV      236             0.0000000000
      1154       250  TIP3      H1             -6.4246739559      -22.8041503416      -21.4028898806  SOLV      236             0.0000000000
      1155       250  TIP3      H2             -6.4086851544      -22.0415826604      -20.0608358487  SOLV      236             0.0000000000
      1156       251  TIP3      OH2            -0.0531537727      -16.9926674735      -19.8232975664  SOLV      237             0.0000000000
      1157       251  TIP3      H1             -0.3333002325      -16.4136234371      -19.0905452594  SOLV      237             0.0000000000
      1158       251  TIP3      H2             -0.2788950166      -17.8822548864      -19.4816353442  SOLV      237             0.0000000000
      1159       252  TIP3      OH2            -5.5630900339      -18.3008909632      -16.0648642021  SOLV      238             0.0000000000
      1160       252  TIP3      H1             -6.2622975566      -17.8016622637      -15.5750481646  SOLV      238             0.0000000000
      1161       252  TIP3      H2             -6.0245482311      -18.4524011512      -16.9229648290  SOLV      238             0.0000000000
      1162       253  TIP3      OH2             0.4208706420      -22.9085707624      -28.5156986437  SOLV      239             0.0000000000
      1163       253  TIP3      H1              0.8865849812      -22.8587929535      -27.6430471337  SOLV      239             0.0000000000
      1164       253  TIP3      H2              1.0078999955      -22.3284637146      -29.0332132188  SOLV      239             0.0000000000
      1165       254  TIP3      OH2            -9.1983891483      -21.8401689817      -17.0857903022  SOLV      240             0.0000000000
      1166       254  TIP3      H1             -8.7498791591      -21.0335714254      -16.7589055531  SOLV      240             0.0000000000
      1167       254  TIP3      H2             -9.2304418864      -22.3701558015      -16.2575031504  SOLV      240             0.0000000000
      1168       255  TIP3      OH2            -2.1746463988      -16.4560242784      -25.3671340043  SOLV      241             0.0000000000
      1169       255  TIP3      H1             -1.8032283239      -16.0673198073      -24.5710139898  SOLV      241             0.0000000000
      1170       255  TIP3      H2             -2.5481396889      -15.6775392010      -25.8045033629  SOLV      241             0.0000000000
      1171       256  TIP3      OH2            -7.3375001610      -16.5289255011      -15.0568962634  SOLV      242             0.0000000000
      1172       256  TIP3      H1             -7.4720736821      -16.0811016708      -15.9237447042  SOLV      242             0.0000000000
      1173       256  TIP3      H2             -8.2700256060      -16.7402384403      -14.8256338570  SOLV      242             0.0000000000
      1174       257  TIP3      OH2             2.8157808453      -30.3845715210      -28.6167756255  SOLV      243             0.0000000000
      1175       257  TIP3      H1              3.2333263441      -31.2676856331      -28.6407067776  SOLV      243             0.0000000000
      1176       257  TIP3      H2              3.1897202806      -30.0265066856      -29.4352503513  SOLV      243             0.0000000000
      1177       258  TIP3      OH2            -8.2845566581      -22.5792499659      -26.4381015290  SOLV      244             0.0000000000
      1178       258  TIP3      H1             -8.5207535733      -21.7981213656      -26.9760849397  SOLV      244             0.0000000000
      1179       258  TIP3      H2             -8.5236864752      -23.3138376869      -27.0154899882  SOLV      244             0.0000000000
      1180       259  TIP3      OH2             5.2548785352      -16.6386653805      -30.1353043815  SOLV      245             0.0000000000
      1181       259  TIP3      H1              5.6237118012      -15.7325285176      -30.0698583270  SOLV      245             0.0000000000
      1182       259  TIP3      H2              6.0332312248      -17.1939102269      -29.9762617884  SOLV      245             0.0000000000
      1183       260  TIP3      OH2           -11.8532449009      -17.1099275345      -21.0538517350  SOLV      246             0.0000000000
      1184       260  TIP3      H1            -10.9100031270      -17.1599519790      -21.2416544204  SOLV      246             0.0000000000
      1185       260  TIP3      H2            -11.8766665995      -16.3387308003      -20.4780337657  SOLV      246             0.0000000000
      1186       261  TIP3      OH2             6.1071773896      -16.6563939045      -15.1960223705  SOLV      247             0.0000000000
      1187       261  TIP3      H1              5.9053861685      -17.5771256972      -15.4413231376  SOLV      247             0.0000000000
      1188       261  TIP3      H2              5.2522791868      -16.4397502414      -14.7500094063  SOLV      247             0.0000000000
      1189       262  TIP3      OH2            -3.0418171096      -17.0720616762      -16.2887911799  SOLV      248             0.0000000000
      1190       262  TIP3      H1             -3.0182402703      -16.1915165651      -15.8626084582  SOLV      248             0.0000000000
      1191       262  TIP3      H2             -3.9466463858      -17.4040936421      -16.1074306536  SOLV      248             0.0000000000
      1192       263  TIP3      OH2            -2.4829734977      -13.3029160732      -27.0149737949  SOLV      249             0.0000000000
      1193       263  TIP3      H1             -2.6037826371      -13.1357288700      -27.9714430601  SOLV      249             0.0000000000
      1194       263  TIP3      H2             -2.4019242266      -12.3804997793      -26.6538870097  SOLV      249             0.0000000000
      1195       264  TIP3      OH2            -8.7568573774      -14.5001307900      -24.7220606547  SOLV      250             0.0000000000
      1196       264  TIP3      H1             -8.5055113775      -14.8180838668      -23.8194115040  SOLV      250             0.0000000000
      1197       264  TIP3      H2             -9.5672824595      -15.0311653066      -24.8802953370  SOLV      250             0.0000000000
      1198       265  TIP3      OH2             0.4680663811      -13.9874287698      -29.8574851469  SOLV      251             0.0000000000
      1199       265  TIP3      H1              1.0622328207      -14.7301285735      -30.1292818150  SOLV      251             0.0000000000
      1200       265  TIP3      H2              0.6362323906      -13.9718153325      -28.9009138032  SOLV      251             0.0000000000
      1201       266  TIP3      OH2             0.2144933377      -14.1446685339      -26.9698745884  SOLV      252             0.0000000000
      1202       266  TIP3      H1             -0.7300843481      -13.9108309059      -26.8291224704  SOLV      252             0.0000000000
      1203       266  TIP3      H2              0.2365441689      -15.0263266501      -26.5719529469  SOLV      252             0.0000000000
      1204       267  TIP3      OH2             2.8850976151      -25.1110303225      -14.6938794821  SOLV      253             0.0000000000
      1205       267  TIP3      H1              2.4217114387      -24.6898369031      -15.4390187969  SOLV      253             0.0000000000
      1206       267  TIP3      H2              2.9868801895      -26.0291617155      -15.0139210701  SOLV      253             0.0000000000
      1207       268  TIP3      OH2            -9.5177859316      -18.6802690357      -16.7869202593  SOLV      254             0.0000000000
      1208       268  TIP3      H1             -9.4269144020      -18.9454169588      -15.8523347572  SOLV      254             0.0000000000
      1209       268  TIP3      H2            -10.4724016701      -18.7388602192      -16.9045208013  SOLV      254             0.0000000000
      1210       269  TIP3      OH2            -6.7664537269      -30.0970255548      -20.8430588517  SOLV      255             0.0000000000
      1211       269  TIP3      H1             -7.4459380864      -29.9324300693      -21.5145682082  SOLV      255             0.0000000000
      1212       269  TIP3      H2             -7.1160273868      -29.5670482287      -20.0988932450  SOLV      255             0.0000000000
      1213       270  TIP3      OH2            -2.5779593561      -29.7593878253      -16.7909264479  SOLV      256             0.0000000000
      1214       270  TIP3      H1             -2.1223853913      -30.5841236138      -17.0184509042  SOLV      256             0.0000000000
      1215       270  TIP3      H2             -3.4826874332      -30.0722357397      -16.9310037679  SOLV      256             0.0000000000
      1216       271  TIP3      OH2             0.8701310130      -26.5967870781      -16.6009069293  SOLV      257             0.0000000000
      1217       271  TIP3      H1              0.2986853318      -26.7439970086      -15.8104540249  SOLV      257             0.0000000000
      1218       271  TIP3      H2              0.9700874669      -25.6266121668      -16.6020524639  SOLV      257             0.0000000000
      1219       272  TIP3      OH2             2.1775282242      -21.5572191945      -30.2226788581  SOLV      258             0.0000000000
      1220       272  TIP3      H1              1.7919393784      -21.7443393660      -31.1114700118  SOLV      258             0.0000000000
      1221       272  TIP3      H2              2.0713263258      -20.5909231371      -30.1557155063  SOLV      258             0.0000000000
      1222       273  TIP3      OH2            -2.6560721036      -27.9848367412      -29.7207831349  SOLV      259             0.0000000000
      1223       273  TIP3      H1             -2.7408575606      -27.8614544197      -28.7571894696  SOLV      259             0.0000000000
      1224       273  TIP3      H2             -3.0062514983      -28.8991971276      -29.7780774549  SOLV      259             0.0000000000
      1225       274  TIP3      OH2            -6.8233024167      -25.2117577835      -19.5504921622  SOLV      260             0.0000000000
      1226       274  TIP3      H1             -7.4786690080      -25.0616849709      -18.8529284255  SOLV      260             0.0000000000
      1227       274  TIP3      H2             -6.7836451809      -24.3142051871      -19.9589997552  SOLV      260             0.0000000000
      1228       275  TIP3      OH2            -6.7304374345      -25.2308914184      -24.7954348293  SOLV      261             0.0000000000
      1229       275  TIP3      H1             -7.7032916447      -25.1956718224      -24.8976671155  SOLV      261             0.0000000000
      1230       275  TIP3      H2             -6.4701206505      -25.3598009158      -25.7389482002  SOLV      261             0.0000000000
      1231       276  TIP3      OH2            -1.0614845767      -24.7483860390      -26.1157583987  SOLV      262             0.0000000000
      1232       276  TIP3      H1             -1.4122093428      -23.9260935528      -26.5285995637  SOLV      262             0.0000000000
      1233       276  TIP3      H2             -0.4753325266      -25.0891263311      -26.8143737935  SOLV      262             0.0000000000
      1234       277  TIP3      OH2            -2.2830804521      -24.2333174091      -14.5033514480  SOLV      263             0.0000000000
      1235       277  TIP3      H1             -2.7169756717      -25.0925274162      -14.2840267350  SOLV      263             0.0000000000
      1236       277  TIP3      H2             -1.5342431955      -24.2764185707      -13.8764970045  SOLV      263             0.0000000000
      1237       278  TIP3      OH2            -0.3402331233      -25.0712918137      -22.9506871000  SOLV      264             0.0000000000
      1238       278  TIP3      H1             -0.3951195294      -24.2961708177      -23.5375198080  SOLV      264             0.0000000000
      1239       278  TIP3      H2             -0.3816327463      -25.7891693959      -23.6096592137  SOLV      264             0.0000000000
      1240       279  TIP3      OH2            -9.3884071877      -25.1840246871      -18.1615062841  SOLV      265             0.0000000000
      1241       279  TIP3      H1             -8.8657998673      -24.8562740695      -17.4061343999  SOLV      265             0.0000000000
      1242       279  TIP3      H2             -9.5963113632      -26.1032257399      -17.9035464286  SOLV      265             0.0000000000
      1243       280  TIP3      OH2            -5.9818394972      -27.8619620377      -31.1592032441  SOLV      266             0.0000000000
      1244       280  TIP3      H1             -6.6126381066      -28.1416471613      -30.4671189321  SOLV      266             0.0000000000
      1245       280  TIP3      H2             -6.1630244465      -26.9306026413      -31.2609434448  SOLV      266             0.0000000000
      1246       281  TIP3      OH2           -12.3635960755      -27.8624248796      -23.8676731993  SOLV      267             0.0000000000
      1247       281  TIP3      H1            -11.5946177267      -27.8618861326      -23.2696757002  SOLV      267             0.0000000000
      1248       281  TIP3      H2            -11.9757865352      -28.0083263713      -24.7506401556  SOLV      267             0.0000000000
      1249       282  TIP3      OH2           -11.0871318946      -27.2276041462      -28.4563994478  SOLV      268             0.0000000000
      1250       282  TIP3      H1            -10.4623770495      -26.7376428472      -29.0246530140  SOLV      268             0.0000000000
      1251       282  TIP3      H2            -11.7345099416      -26.5292018730      -28.2599224104  SOLV      268             0.0000000000
      1252       283  TIP3      OH2            -1.3420697322      -23.7352212181      -18.6989760513  SOLV      269             0.0000000000
      1253       283  TIP3      H1             -0.7070988380      -24.3524987714      -19.1186603298  SOLV      269             0.0000000000
      1254       283  TIP3      H2             -1.8515673167      -24.3343297730      -18.1010472246  SOLV      269             0.0000000000
      1255       284  TIP3      OH2            -4.2018132293      -27.4433389156      -23.7743027433  SOLV      270             0.0000000000
      1256       284  TIP3      H1             -5.1247461965      -27.5354252006      -23.4691442373  SOLV      270             0.0000000000
      1257       284  TIP3      H2             -3.7534082314      -27.6251724117      -22.9217974867  SOLV      270             0.0000000000
      1258       285  TIP3      OH2            -9.4145902866      -25.9281002108      -24.9021708243  SOLV      271             0.0000000000
      1259       285  TIP3      H1            -10.2446024647      -25.6658684483      -25.3654961647  SOLV      271             0.0000000000
      1260       285  TIP3      H2             -9.1526341735      -26.7597527056      -25.3355131873  SOLV      271             0.0000000000
      1261       286  TIP3      OH2            -6.0702040146      -25.7613451309      -27.3375094625  SOLV      272             0.0000000000
      1262       286  TIP3      H1             -5.1100223218      -25.8039908777      -27.2586583950  SOLV      272             0.0000000000
      1263       286  TIP3      H2             -6.2270830116      -25.3980360928      -28.2243173675  SOLV      272             0.0000000000
      1264       287  TIP3      OH2             0.3606258592      -28.2806693232      -20.5083172664  SOLV      273             0.0000000000
      1265       287  TIP3      H1             -0.2910626426      -28.3929634377      -19.7837511502  SOLV      273             0.0000000000
      1266       287  TIP3      H2              0.0115784641      -28.8844749749      -21.1775560424  SOLV      273             0.0000000000
      1267       288  TIP3      OH2            -6.8084378617      -24.8321652052      -29.9207870142  SOLV      274             0.0000000000
      1268       288  TIP3      H1             -7.3982704338      -25.0593944716      -30.6699471248  SOLV      274             0.0000000000
      1269       288  TIP3      H2             -6.0229401900      -24.4878605455      -30.3733431814  SOLV      274             0.0000000000
      1270       289  TIP3      OH2             3.0971228503      -12.4494479411      -14.0854345995  SOLV      275             0.0000000000
      1271       289  TIP3      H1              3.4414281174      -12.0158523903      -14.8842971129  SOLV      275             0.0000000000
      1272       289  TIP3      H2              3.8597215734      -12.3641079371      -13.4985163264  SOLV      275             0.0000000000
      1273       290  TIP3      OH2            -9.3112811512      -20.0350200675      -14.4473791795  SOLV      276             0.0000000000
      1274       290  TIP3      H1             -8.5045546065      -20.0354930696      -13.8934755559  SOLV      276             0.0000000000
      1275       290  TIP3      H2             -9.9241673889      -20.4743993713      -13.8337037893  SOLV      276             0.0000000000
      1276       291  TIP3      OH2            -3.1636736374      -24.8866102179      -21.9571776391  SOLV      277             0.0000000000
      1277       291  TIP3      H1             -2.2973307269      -25.1589525362      -22.2993843426  SOLV      277             0.0000000000
      1278       291  TIP3      H2             -3.3695583334      -25.5933135091      -21.3274187362  SOLV      277             0.0000000000
      1279       292  TIP3      OH2            -8.2231872800      -28.4952805829      -25.3469015530  SOLV      278             0.0000000000
      1280       292  TIP3      H1             -8.6201675147      -29.2245227484      -24.8220866627  SOLV      278             0.0000000000
      1281       292  TIP3      H2             -7.6812566605      -28.9838444641      -25.9803144508  SOLV      278             0.0000000000
      1282       293  TIP3      OH2            -4.1841881388      -26.4994938734      -19.4821746586  SOLV      279             0.0000000000
      1283       293  TIP3      H1             -5.0224099782      -26.0130557040      -19.5380160547  SOLV      279             0.0000000000
      1284       293  TIP3      H2             -3.6726855161      -25.9742293266      -18.8422392961  SOLV      279             0.0000000000
      1285       294  TIP3      OH2            -3.8308335309      -20.2104944943      -27.5821830299  SOLV      280             0.0000000000
      1286       294  TIP3      H1             -4.5400656223      -20.8058119098      -27.8450413719  SOLV      280             0.0000000000
      1287       294  TIP3      H2             -4.1011304225      -19.9782096156      -26.6634717497  SOLV      280             0.0000000000
      1288       295  TIP3      OH2             3.5806932916      -20.7561860767      -18.7623342645  SOLV      281             0.0000000000
      1289       295  TIP3      H1              4.1101319890      -20.2185871867      -19.4134614584  SOLV      281             0.0000000000
      1290       295  TIP3      H2              2.7446999052      -20.8060410478      -19.2567665346  SOLV      281             0.0000000000
      1291       296  TIP3      OH2            -0.0204317679      -27.1416646954      -30.3925396942  SOLV      282             0.0000000000
      1292       296  TIP3      H1             -0.7971365613      -27.5769494796      -29.9947673568  SOLV      282             0.0000000000
      1293       296  TIP3      H2              0.3610254158      -26.7023576768      -29.6084988745  SOLV      282             0.0000000000
      1294       297  TIP3      OH2            -2.6881355237      -19.8849335338      -16.5815039506  SOLV      283             0.0000000000
      1295       297  TIP3      H1             -2.8109906086      -20.3053890021      -15.7270380305  SOLV      283             0.0000000000
      1296       297  TIP3      H2             -2.7818182400      -18.9438436855      -16.3549206450  SOLV      283             0.0000000000
      1297       298  TIP3      OH2             0.5941358298      -25.6314089286      -28.1443679338  SOLV      284             0.0000000000
      1298       298  TIP3      H1              1.3856194695      -25.6663408551      -27.5673972740  SOLV      284             0.0000000000
      1299       298  TIP3      H2              0.6279344885      -24.6998725854      -28.4546526324  SOLV      284             0.0000000000
      1300       299  TIP3      OH2            -8.7310905320      -20.8031740094      -21.8356797704  SOLV      285             0.0000000000
      1301       299  TIP3      H1             -8.5445468015      -20.8153649476      -22.7939402796  SOLV      285             0.0000000000
      1302       299  TIP3      H2             -8.1472452630      -21.5052777857      -21.5071602312  SOLV      285             0.0000000000
      1303       300  TIP3      OH2            -1.9493690794      -18.7199201698      -28.5113559127  SOLV      286             0.0000000000
      1304       300  TIP3      H1             -2.3048262593      -17.8522118441      -28.1862648551  SOLV      286             0.0000000000
      1305       300  TIP3      H2             -2.5666814148      -19.3768599342      -28.0928653263  SOLV      286             0.0000000000
      1306       301  TIP3      OH2            -4.6634434929      -22.8356612147      -14.7115776670  SOLV      287             0.0000000000
      1307       301  TIP3      H1             -4.9358021843      -23.4000788592      -15.4359085540  SOLV      287             0.0000000000
      1308       301  TIP3      H2             -3.7234642116      -23.1396233960      -14.6095105200  SOLV      287             0.0000000000
      1309       302  TIP3      OH2             0.2304287545      -17.4865131152      -16.2729459946  SOLV      288             0.0000000000
      1310       302  TIP3      H1             -0.6241624221      -17.4085207671      -16.7181758095  SOLV      288             0.0000000000
      1311       302  TIP3      H2              0.0035982167      -17.0844488857      -15.4094845221  SOLV      288             0.0000000000
      1312       303  TIP3      OH2             5.6934424222      -25.5515158615      -28.1913411722  SOLV      289             0.0000000000
      1313       303  TIP3      H1              5.1521431386      -25.6927319366      -28.9916881620  SOLV      289             0.0000000000
      1314       303  TIP3      H2              5.7792580071      -24.5890869472      -28.2011957872  SOLV      289             0.0000000000
      1315       304  TIP3      OH2             5.7287123517      -19.6335709185      -15.3533397825  SOLV      290             0.0000000000
      1316       304  TIP3      H1              4.8217881797      -19.4207877885      -15.6922539897  SOLV      290             0.0000000000
      1317       304  TIP3      H2              6.2487865522      -19.6628858770      -16.1847350958  SOLV      290             0.0000000000
      1318       305  TIP3      OH2             4.3477624179      -16.9077936737      -27.5743719224  SOLV      291             0.0000000000
      1319       305  TIP3      H1              3.5289122472      -17.4180572972      -27.4409800035  SOLV      291             0.0000000000
      1320       305  TIP3      H2              4.4171955076      -16.8375460227      -28.5411959570  SOLV      291             0.0000000000
      1321       306  TIP3      OH2             1.2031407619      -21.6221114436      -20.7162675398  SOLV      292             0.0000000000
      1322       306  TIP3      H1              0.2923002475      -21.7532051113      -21.0304016427  SOLV      292             0.0000000000
      1323       306  TIP3      H2              1.6703597158      -22.3309284655      -21.1898062066  SOLV      292             0.0000000000
      1324       307  TIP3      OH2            -6.3590022358      -17.3686141756      -24.4054016077  SOLV      293             0.0000000000
      1325       307  TIP3      H1             -6.0204201683      -16.4579539790      -24.5393549973  SOLV      293             0.0000000000
      1326       307  TIP3      H2             -7.2444735348      -17.2942805532      -24.7848056349  SOLV      293             0.0000000000
      1327       308  TIP3      OH2           -10.2383630754      -22.4890641750      -30.2013327177  SOLV      294             0.0000000000
      1328       308  TIP3      H1             -9.8013965809      -21.7304759175      -29.7515464687  SOLV      294             0.0000000000
      1329       308  TIP3      H2            -11.1211643519      -22.4745132445      -29.7985489085  SOLV      294             0.0000000000
      1330       309  TIP3      OH2            -4.9196561005      -19.6904360894      -25.1041482579  SOLV      295             0.0000000000
      1331       309  TIP3      H1             -5.4103183688      -18.8422839978      -25.0377941397  SOLV      295             0.0000000000
      1332       309  TIP3      H2             -5.4618977242      -20.2976491992      -24.5787360769  SOLV      295             0.0000000000
      1333       310  TIP3      OH2            -4.3494329682      -15.4667578030      -18.1984375535  SOLV      296             0.0000000000
      1334       310  TIP3      H1             -3.7319943015      -14.8573227309      -18.6394368283  SOLV      296             0.0000000000
      1335       310  TIP3      H2             -3.7501288670      -15.9450453956      -17.5886386560  SOLV      296             0.0000000000
      1336       311  TIP3      OH2            -6.1145478460      -14.8460706055      -25.5025607047  SOLV      297             0.0000000000
      1337       311  TIP3      H1             -7.0926478979      -14.7738168271      -25.3290882820  SOLV      297             0.0000000000
      1338       311  TIP3      H2             -5.8487301620      -13.9291741178      -25.3162270595  SOLV      297             0.0000000000
      1339       312  TIP3      OH2            -1.1761290171      -19.6253111466      -19.0103522509  SOLV      298             0.0000000000
      1340       312  TIP3      H1             -1.6367566167      -19.9038602903      -18.1783345395  SOLV      298             0.0000000000
      1341       312  TIP3      H2             -0.5619860252      -20.3602347212      -19.1684824983  SOLV      298             0.0000000000
      1342       313  TIP3      OH2             1.3911674624      -18.7816658638      -29.6836290116  SOLV      299             0.0000000000
      1343       313  TIP3      H1              1.4829798477      -18.9127288668      -28.7157857473  SOLV      299             0.0000000000
      1344       313  TIP3      H2              0.4293887116      -18.7726303346      -29.7296137137  SOLV      299             0.0000000000
      1345       314  TIP3      OH2             2.0352695484      -15.0951894553      -16.6837483771  SOLV      300             0.0000000000
      1346       314  TIP3      H1              1.1299270242      -15.4435888287      -16.7589351865  SOLV      300             0.0000000000
      1347       314  TIP3      H2              2.0947055510      -14.4175201582      -17.3817480259  SOLV      300             0.0000000000
      1348       315  TIP3      OH2             5.9021550735      -14.1069896767      -29.6247137055  SOLV      301             0.0000000000
      1349       315  TIP3      H1              6.4753126007      -13.5215547453      -30.1475171062  SOLV      301             0.0000000000
      1350       315  TIP3      H2              5.2477462922      -13.4650320319      -29.2743481585  SOLV      301             0.0000000000
      1351       316  TIP3      OH2            -9.7403932376      -27.9019294221      -17.2387422933  SOLV      302             0.0000000000
      1352       316  TIP3      H1            -10.4443202227      -27.5481801085      -16.6788589453  SOLV      302             0.0000000000
      1353       316  TIP3      H2             -9.7628441062      -28.8366314724      -16.9738344473  SOLV      302             0.0000000000
      1354       317  TIP3      OH2             2.1663031408      -20.0848465980      -27.4434856309  SOLV      303             0.0000000000
      1355       317  TIP3      H1              2.2163825787      -21.0188899625      -27.1835900818  SOLV      303             0.0000000000
      1356       317  TIP3      H2              3.1031366619      -19.8075433465      -27.4112840871  SOLV      303             0.0000000000
      1357       318  TIP3      OH2           -10.3024938131      -15.8785298064      -18.7483279920  SOLV      304             0.0000000000
      1358       318  TIP3      H1             -9.6192050297      -16.5705364790      -18.6472972899  SOLV      304             0.0000000000
      1359       318  TIP3      H2            -10.2790027455      -15.4639197634      -17.8903800254  SOLV      304             0.0000000000
      1360       319  TIP3      OH2            -4.5836297934      -17.1883956955      -31.5489471228  SOLV      305             0.0000000000
      1361       319  TIP3      H1             -3.9100971777      -17.8782508505      -31.3830571498  SOLV      305             0.0000000000
      1362       319  TIP3      H2             -5.2241769898      -17.3381629460      -30.8254901667  SOLV      305             0.0000000000
      1363       320  TIP3      OH2            -5.7722779374      -17.8694800214      -29.0836459960  SOLV      306             0.0000000000
      1364       320  TIP3      H1             -5.1188262539      -18.3689979676      -28.5700630622  SOLV      306             0.0000000000
      1365       320  TIP3      H2             -5.6911429015      -16.9813258384      -28.6616226299  SOLV      306             0.0000000000
      1366       321  TIP3      OH2            -9.0790813267      -20.7252939639      -28.3584485162  SOLV      307             0.0000000000
      1367       321  TIP3      H1             -9.8376189504      -20.2068006474      -28.0320167024  SOLV      307             0.0000000000
      1368       321  TIP3      H2             -8.5537410368      -20.0357858103      -28.7926727457  SOLV      307             0.0000000000
      1369       322  TIP3      OH2            -1.2357224938      -27.7223539329      -18.2585820955  SOLV      308             0.0000000000
      1370       322  TIP3      H1             -0.4048416756      -27.6491648620      -17.7587076333  SOLV      308             0.0000000000
      1371       322  TIP3      H2             -1.7498237953      -28.3311330302      -17.6870914645  SOLV      308             0.0000000000
      1372       323  TIP3      OH2            -0.4365289344      -28.2677974933      -27.3286812710  SOLV      309             0.0000000000
      1373       323  TIP3      H1             -0.3464340025      -27.3978708444      -27.7472619035  SOLV      309             0.0000000000
      1374       323  TIP3      H2             -0.3000882896      -28.0372963459      -26.3919554666  SOLV      309             0.0000000000
      1375       324  TIP3      OH2            -2.6947690845      -16.0575162309      -28.2890023380  SOLV      310             0.0000000000
      1376       324  TIP3      H1             -3.5747162500      -15.6747315659      -28.0528758691  SOLV      310             0.0000000000
      1377       324  TIP3      H2             -2.3765619462      -15.4668303620      -28.9891220142  SOLV      310             0.0000000000
      1378       325  TIP3      OH2            -3.5055477801      -26.8752117792      -26.2839605883  SOLV      311             0.0000000000
      1379       325  TIP3      H1             -2.8671983061      -26.1188981832      -26.2284317281  SOLV      311             0.0000000000
      1380       325  TIP3      H2             -3.8829170828      -26.8841548546      -25.3704870816  SOLV      311             0.0000000000
      1381       326  TIP3      OH2            -2.5914295821      -25.3697586583      -17.0079626190  SOLV      312             0.0000000000
      1382       326  TIP3      H1             -2.4083836656      -25.0645094576      -16.0871940194  SOLV      312             0.0000000000
      1383       326  TIP3      H2             -2.1067574845      -26.2019214818      -17.1207258934  SOLV      312             0.0000000000
      1384       327  TIP3      OH2            -2.3335146221      -30.0453100094      -25.5215015546  SOLV      313             0.0000000000
      1385       327  TIP3      H1             -2.5897655537      -29.2625555445      -24.9923364743  SOLV      313             0.0000000000
      1386       327  TIP3      H2             -1.5941672571      -29.6897286280      -26.0520010632  SOLV      313             0.0000000000
      1387       328  TIP3      OH2            -5.3453942345      -15.3967376290      -28.1388863937  SOLV      314             0.0000000000
      1388       328  TIP3      H1             -5.2438519038      -14.6163907955      -28.7138525994  SOLV      314             0.0000000000
      1389       328  TIP3      H2             -5.7694246688      -15.0066495206      -27.3445944931  SOLV      314             0.0000000000
      1390       329  TIP3      OH2            -7.0658926710      -28.4032237326      -28.4662675124  SOLV      315             0.0000000000
      1391       329  TIP3      H1             -7.0875770381      -27.5975782584      -27.9204627303  SOLV      315             0.0000000000
      1392       329  TIP3      H2             -6.0994421879      -28.5825051038      -28.4328607465  SOLV      315             0.0000000000
      1393       330  TIP3      OH2             3.3104234410      -27.7324874465      -16.0912777489  SOLV      316             0.0000000000
      1394       330  TIP3      H1              2.3525696466      -27.5729476301      -16.2578551334  SOLV      316             0.0000000000
      1395       330  TIP3      H2              3.5767880697      -28.0045634006      -16.9952441940  SOLV      316             0.0000000000
      1396       331  TIP3      OH2             2.1629403597      -24.0414742414      -22.3631920893  SOLV      317             0.0000000000
      1397       331  TIP3      H1              1.3233264758      -24.5148170731      -22.2499163574  SOLV      317             0.0000000000
      1398       331  TIP3      H2              2.7821685089      -24.5598927071      -21.8036155750  SOLV      317             0.0000000000
      1399       332  TIP3      OH2            -8.4967809265      -18.2010116771      -29.6091980979  SOLV      318             0.0000000000
      1400       332  TIP3      H1             -7.6026159065      -17.9788050851      -29.2694137327  SOLV      318             0.0000000000
      1401       332  TIP3      H2             -8.2455654689      -18.5736429753      -30.4760866188  SOLV      318             0.0000000000
      1402       333  TIP3      OH2           -10.1850809036      -25.2821958190      -30.3362376951  SOLV      319             0.0000000000
      1403       333  TIP3      H1             -9.9549310206      -24.3536383197      -30.3017594506  SOLV      319             0.0000000000
      1404       333  TIP3      H2            -11.0388633453      -25.2575832414      -30.8313818670  SOLV      319             0.0000000000
      1405       334  TIP3      OH2             3.1725421044      -14.5903044212      -20.6102876021  SOLV      320             0.0000000000
      1406       334  TIP3      H1              3.2432149308      -13.9670050462      -21.3650598697  SOLV      320             0.0000000000
      1407       334  TIP3      H2              4.1163920336      -14.6739652311      -20.3840694831  SOLV      320             0.0000000000
      1408       335  TIP3      OH2            -9.4462059462      -30.4651672122      -21.5604156483  SOLV      321             0.0000000000
      1409       335  TIP3      H1             -9.3827595955      -30.4631956859      -22.5452450346  SOLV      321             0.0000000000
      1410       335  TIP3      H2            -10.0952156328      -31.1761343870      -21.4358406303  SOLV      321             0.0000000000
      1411       336  TIP3      OH2           -10.5758796243      -16.5642995369      -25.5530830892  SOLV      322             0.0000000000
      1412       336  TIP3      H1            -11.4734973959      -16.2423629928      -25.4113813907  SOLV      322             0.0000000000
      1413       336  TIP3      H2            -10.4074811044      -16.2254174909      -26.4565635002  SOLV      322             0.0000000000
      1414       337  TIP3      OH2           -11.4266260952      -13.9617920840      -14.2840343015  SOLV      323             0.0000000000
      1415       337  TIP3      H1            -10.7955958602      -14.0330771414      -13.5468825452  SOLV      323             0.0000000000
      1416       337  TIP3      H2            -11.7121010907      -14.8918752336      -14.3973961596  SOLV      323             0.0000000000
      1417       338  TIP3      OH2            -6.4659484646      -15.0001377234      -12.8627034338  SOLV      324             0.0000000000
      1418       338  TIP3      H1             -5.6415535134      -15.4188744123      -12.5624116338  SOLV      324             0.0000000000
      1419       338  TIP3      H2             -6.6330242863      -15.4476439326      -13.7030869861  SOLV      324             0.0000000000
      1420       339  TIP3      OH2            -2.4352651719      -15.5178025777      -31.1430653755  SOLV      325             0.0000000000
      1421       339  TIP3      H1             -3.2869388809      -15.9810016751      -31.2637265614  SOLV      325             0.0000000000
      1422       339  TIP3      H2             -2.0897366148      -15.6149471887      -32.0373011359  SOLV      325             0.0000000000
      1423       340  TIP3      OH2            -0.3066837294      -16.5353139778      -13.8379058022  SOLV      326             0.0000000000
      1424       340  TIP3      H1             -0.6383279640      -17.4094266473      -13.5116201506  SOLV      326             0.0000000000
      1425       340  TIP3      H2              0.5368217155      -16.4541345056      -13.3409982989  SOLV      326             0.0000000000
      1426       341  TIP3      OH2             2.6052001647      -15.6225836130      -30.9025884392  SOLV      327             0.0000000000
      1427       341  TIP3      H1              3.2601477141      -16.2524286576      -30.5366793283  SOLV      327             0.0000000000
      1428       341  TIP3      H2              3.1451917912      -15.2701047045      -31.6354447215  SOLV      327             0.0000000000
      1429       342  TIP3      OH2           -11.7560503403      -20.1302232376      -12.9784918372  SOLV      328             0.0000000000
      1430       342  TIP3      H1            -12.0425160821      -21.0607582546      -12.9590181225  SOLV      328             0.0000000000
      1431       342  TIP3      H2            -12.2669019641      -19.8085318484      -13.7346833010  SOLV      328             0.0000000000
      1432       343  TIP3      OH2            -7.0773364356      -20.0267617832      -31.5190100799  SOLV      329             0.0000000000
      1433       343  TIP3      H1             -6.7803613155      -20.8559443518      -31.1283982374  SOLV      329             0.0000000000
      1434       343  TIP3      H2             -6.4063526805      -19.8125015085      -32.1655479469  SOLV      329             0.0000000000
      1435       344  TIP3      OH2            -4.7488842266      -20.1692555558      -14.2351244571  SOLV      330             0.0000000000
      1436       344  TIP3      H1             -4.9080438732      -19.6739442076      -15.0788979521  SOLV      330             0.0000000000
      1437       344  TIP3      H2             -4.8574096073      -21.1126480717      -14.4816166898  SOLV      330             0.0000000000
      1438       345  TIP3      OH2            -2.4795398936      -19.0537659368      -31.1198824949  SOLV      331             0.0000000000
      1439       345  TIP3      H1             -2.2554801929      -18.8855482439      -30.1660277535  SOLV      331             0.0000000000
      1440       345  TIP3      H2             -2.2180610460      -19.9783719178      -31.2020371672  SOLV      331             0.0000000000
      1441       346  TIP3      OH2             0.8558266018      -20.3365492516      -16.3661135383  SOLV      332             0.0000000000
      1442       346  TIP3      H1              1.6950353417      -19.8421636672      -16.3011783311  SOLV      332             0.0000000000
      1443       346  TIP3      H2              0.2583174509      -19.5605695945      -16.3310158946  SOLV      332             0.0000000000
      1444       347  TIP3      OH2            -9.9698005899      -23.0399919157      -13.8831006493  SOLV      333             0.0000000000
      1445       347  TIP3      H1            -10.2240393262      -23.9450716072      -13.6527913160  SOLV      333             0.0000000000
      1446       347  TIP3      H2             -9.8774162862      -22.6456761894      -13.0028474115  SOLV      333             0.0000000000
      1447       348  TIP3      OH2            -5.5209003333      -22.0299399007      -28.7620954859  SOLV      334             0.0000000000
      1448       348  TIP3      H1             -6.3306906159      -22.4205765703      -28.3858523082  SOLV      334             0.0000000000
      1449       348  TIP3      H2             -5.2412034505      -22.6621801224      -29.4518194738  SOLV      334             0.0000000000
      1450       349  TIP3      OH2            -7.0590191558      -24.0367407684      -16.9379420817  SOLV      335             0.0000000000
      1451       349  TIP3      H1             -7.0314949235      -23.5235846223      -16.1188110694  SOLV      335             0.0000000000
      1452       349  TIP3      H2             -6.3429877365      -23.6092742365      -17.4614366233  SOLV      335             0.0000000000
      1453       350  TIP3      OH2            -4.4472372313      -23.6428864600      -30.8035944368  SOLV      336             0.0000000000
      1454       350  TIP3      H1             -4.1840809348      -23.6287755847      -31.7408349259  SOLV      336             0.0000000000
      1455       350  TIP3      H2             -3.5613423247      -23.5938298605      -30.3779194076  SOLV      336             0.0000000000
      1456       351  TIP3      OH2            -1.2196345016      -21.2027668773      -13.1437708282  SOLV      337             0.0000000000
      1457       351  TIP3      H1             -0.5340731217      -21.6837056968      -13.6473322060  SOLV      337             0.0000000000
      1458       351  TIP3      H2             -1.6400175390      -21.9537142775      -12.6762157901  SOLV      337             0.0000000000
      1459       352  TIP3      OH2            -5.8877107419      -26.6235998671      -15.8938741382  SOLV      338             0.0000000000
      1460       352  TIP3      H1             -5.8040908984      -27.3218645566      -16.5804224755  SOLV      338             0.0000000000
      1461       352  TIP3      H2             -6.0695099561      -25.8409918654      -16.4412949303  SOLV      338             0.0000000000
      1462       353  TIP3      OH2            -5.4794753664      -28.3221793631      -17.9729532971  SOLV      339             0.0000000000
      1463       353  TIP3      H1             -4.8502610310      -27.8935212910      -18.6075113348  SOLV      339             0.0000000000
      1464       353  TIP3      H2             -6.3074480908      -28.2799145748      -18.4975028663  SOLV      339             0.0000000000
      1465       354  TIP3      OH2            -4.4875336913      -22.6066013750      -17.7033094563  SOLV      340             0.0000000000
      1466       354  TIP3      H1             -3.5500177304      -22.5553386067      -17.9592146140  SOLV      340             0.0000000000
      1467       354  TIP3      H2             -4.8492974398      -21.8327823143      -18.1694714609  SOLV      340             0.0000000000
      1468       355  TIP3      OH2            -0.0502524463      -25.1770140340      -12.9330383460  SOLV      341             0.0000000000
      1469       355  TIP3      H1              0.2004463970      -26.1145170429      -12.9239980657  SOLV      341             0.0000000000
      1470       355  TIP3      H2              0.8103949375      -24.7472931393      -12.9825719641  SOLV      341             0.0000000000
      1471       356  TIP3      OH2             1.6290384501      -22.0390779184      -14.3195153648  SOLV      342             0.0000000000
      1472       356  TIP3      H1              1.2461406762      -21.5348815001      -15.0721220299  SOLV      342             0.0000000000
      1473       356  TIP3      H2              2.5574602166      -22.1066837324      -14.5861394011  SOLV      342             0.0000000000
      1474       357  TIP3      OH2            -7.5532193692      -25.8060038482      -13.6607383723  SOLV      343             0.0000000000
      1475       357  TIP3      H1             -8.4116991275      -26.2428298489      -13.7994689780  SOLV      343             0.0000000000
      1476       357  TIP3      H2             -7.1526131211      -25.9217249750      -14.5358036716  SOLV      343             0.0000000000
      1477       358  TIP3      OH2            -4.9915402838      -30.8496143352      -17.4030158931  SOLV      344             0.0000000000
      1478       358  TIP3      H1             -5.0254931453      -29.8741964945      -17.3642037386  SOLV      344             0.0000000000
      1479       358  TIP3      H2             -5.7097925505      -30.9613277450      -18.0366322997  SOLV      344             0.0000000000
      1480       359  TIP3      OH2            -3.6705053348      -26.4312011025      -13.7893957694  SOLV      345             0.0000000000
      1481       359  TIP3      H1             -4.2502118148      -26.6662173831      -13.0375526661  SOLV      345             0.0000000000
      1482       359  TIP3      H2             -4.2650526003      -26.6010870001      -14.5386571962  SOLV      345             0.0000000000
      1483       360  TIP3      OH2            -0.8595216792      -27.4517160385      -14.6858613387  SOLV      346             0.0000000000
      1484       360  TIP3      H1             -1.7952267116      -27.6215804644      -14.5444897700  SOLV      346             0.0000000000
      1485       360  TIP3      H2             -0.4637261182      -28.0013818228      -13.9827992066  SOLV      346             0.0000000000
      1486       361  TIP3      OH2             0.5415596741      -28.8664149326      -12.8620712347  SOLV      347             0.0000000000
      1487       361  TIP3      H1              0.6325459892      -29.7865966068      -12.6030309250  SOLV      347             0.0000000000
      1488       361  TIP3      H2              0.3551776810      -28.4277190270      -11.9981534086  SOLV      347             0.0000000000
      1489       362  TIP3      OH2            -9.7192656096      -27.6210456061      -13.7908992693  SOLV      348             0.0000000000
      1490       362  TIP3      H1             -9.8743733263      -28.4849805491      -14.2146196991  SOLV      348             0.0000000000
      1491       362  TIP3      H2             -9.8649423034      -27.8507523391      -12.8406826737  SOLV      348             0.0000000000
      1492       363  TIP3      OH2            -4.5847124470      -30.0007544551      -12.2967662783  SOLV      349             0.0000000000
      1493       363  TIP3      H1             -4.1729162099      -30.1380771128      -13.1607050140  SOLV      349             0.0000000000
      1494       363  TIP3      H2             -4.9975943303      -29.1271164433      -12.3874918694  SOLV      349             0.0000000000
      1495       364  TIP3      OH2            -5.0168329506      -13.1534460387      -29.7459119470  SOLV      350             0.0000000000
      1496       364  TIP3      H1             -4.0604611230      -13.2284038036      -29.5607309453  SOLV      350             0.0000000000
      1497       364  TIP3      H2             -4.9892340219      -12.3796603709      -30.3245837976  SOLV      350             0.0000000000
      1498       365  TIP3      OH2           -11.4492502361      -18.4772208471      -29.8876931737  SOLV      351             0.0000000000
      1499       365  TIP3      H1            -10.5000577711      -18.3484967076      -29.7034075256  SOLV      351             0.0000000000
      1500       365  TIP3      H2            -11.4036143807      -18.2652768711      -30.8329284834  SOLV      351             0.0000000000
      1501       366  TIP3      OH2           -12.3825067567      -13.3535051873      -25.2870635338  SOLV      352             0.0000000000
      1502       366  TIP3      H1            -13.2143219095      -13.8152839532      -25.5619887517  SOLV      352             0.0000000000
      1503       366  TIP3      H2            -12.1645249016      -13.8426705370      -24.4638175948  SOLV      352             0.0000000000
      1504       367  TIP3      OH2           -11.6683860267      -14.8686887324      -23.1973771702  SOLV      353             0.0000000000
      1505       367  TIP3      H1            -12.1932578748      -15.5825253169      -22.8169133306  SOLV      353             0.0000000000
      1506       367  TIP3      H2            -11.0406898543      -14.6527645955      -22.4712727282  SOLV      353             0.0000000000
      1507       368  TIP3      OH2             5.9697756892      -14.1118560230      -20.6279120516  SOLV      354             0.0000000000
      1508       368  TIP3      H1              6.1468563809      -14.1517373962      -19.6804380326  SOLV      354             0.0000000000
      1509       368  TIP3      H2              6.4584223624      -13.3074359120      -20.8546661920  SOLV      354             0.0000000000
      1510       369  TIP3      OH2             5.2882689111      -14.5213580055      -17.5412844643  SOLV      355             0.0000000000
      1511       369  TIP3      H1              4.9440056624      -15.3164147113      -18.0005878662  SOLV      355             0.0000000000
      1512       369  TIP3      H2              5.4508818066      -14.9013052057      -16.6560146657  SOLV      355             0.0000000000
      1513       370  TIP3      OH2             3.8213160290      -18.8938993348      -12.5147275747  SOLV      356             0.0000000000
      1514       370  TIP3      H1              2.9592869876      -18.7434853453      -12.0833281379  SOLV      356             0.0000000000
      1515       370  TIP3      H2              4.2797578783      -18.0483411242      -12.3388659156  SOLV      356             0.0000000000
      1516       371  TIP3      OH2             5.1006777758      -20.4213042729      -27.3363288627  SOLV      357             0.0000000000
      1517       371  TIP3      H1              5.9742001048      -20.0164558445      -27.1701724648  SOLV      357             0.0000000000
      1518       371  TIP3      H2              5.0267135394      -21.0479583592      -26.5741627972  SOLV      357             0.0000000000
      1519       372  TIP3      OH2             5.4124751401      -22.3089870221      -25.3567109945  SOLV      358             0.0000000000
      1520       372  TIP3      H1              4.6330584804      -22.8409554509      -25.0932783448  SOLV      358             0.0000000000
      1521       372  TIP3      H2              5.9129357471      -22.2289139836      -24.5142539512  SOLV      358             0.0000000000
      1522       373  TIP3      OH2             5.0974493357      -19.7054282548      -20.5842696544  SOLV      359             0.0000000000
      1523       373  TIP3      H1              5.8168518735      -20.3164157198      -20.8460094512  SOLV      359             0.0000000000
      1524       373  TIP3      H2              5.4871315423      -18.8296621243      -20.7510290789  SOLV      359             0.0000000000
      1525       374  TIP3      OH2             3.8625321649      -16.8174191371      -18.1483951705  SOLV      360             0.0000000000
      1526       374  TIP3      H1              3.1786138509      -16.3506328097      -17.6192564857  SOLV      360             0.0000000000
      1527       374  TIP3      H2              3.3703688558      -17.0115823870      -18.9793631716  SOLV      360             0.0000000000
      1528       375  TIP3      OH2             5.7526234304      -22.4555281644      -29.3289353760  SOLV      361             0.0000000000
      1529       375  TIP3      H1              4.8852320535      -22.8967274737      -29.3483272380  SOLV      361             0.0000000000
      1530       375  TIP3      H2              5.6113100316      -21.7725319463      -28.6384738154  SOLV      361             0.0000000000
      1531       376  TIP3      OH2             3.8049660818      -25.0405855599      -30.4293549704  SOLV      362             0.0000000000
      1532       376  TIP3      H1              4.3048409448      -25.0456242008      -31.2564700860  SOLV      362             0.0000000000
      1533       376  TIP3      H2              3.3348191637      -25.9038905528      -30.4627563975  SOLV      362             0.0000000000
      1534       377  TIP3      OH2             3.5109336551      -23.9775738840      -24.6322744856  SOLV      363             0.0000000000
      1535       377  TIP3      H1              3.1713726946      -24.8476198129      -24.9146293592  SOLV      363             0.0000000000
      1536       377  TIP3      H2              3.1071419886      -23.9093369176      -23.7306356444  SOLV      363             0.0000000000
      1537       378  TIP3      OH2             4.3224325410      -21.9298880461      -15.0791505905  SOLV      364             0.0000000000
      1538       378  TIP3      H1              4.8707616710      -22.7310383237      -14.9258932037  SOLV      364             0.0000000000
      1539       378  TIP3      H2              4.9925959397      -21.2046902554      -15.1609873647  SOLV      364             0.0000000000
      1540       379  TIP3      OH2             5.4838505369      -24.3492580323      -14.6123343653  SOLV      365             0.0000000000
      1541       379  TIP3      H1              4.5528491810      -24.6521029020      -14.5361332712  SOLV      365             0.0000000000
      1542       379  TIP3      H2              6.0090394480      -25.1616989131      -14.4123644525  SOLV      365             0.0000000000
      1543       380  TIP3      OH2             3.2221109346      -27.7005957007      -30.8126166730  SOLV      366             0.0000000000
      1544       380  TIP3      H1              3.9067522672      -28.2817613157      -30.4103602891  SOLV      366             0.0000000000
      1545       380  TIP3      H2              2.4685697145      -28.3071561058      -30.9270366641  SOLV      366             0.0000000000
      1546       381  TIP3      OH2             2.6633277430      -26.0441299616      -26.2886577682  SOLV      367             0.0000000000
      1547       381  TIP3      H1              3.0558764898      -26.9312373874      -26.0506092704  SOLV      367             0.0000000000
      1548       381  TIP3      H2              3.4179056286      -25.6821221309      -26.7673993034  SOLV      367             0.0000000000
      1549       382  TIP3      OH2             3.8428498622      -25.5121001140      -20.7569105348  SOLV      368             0.0000000000
      1550       382  TIP3      H1              4.8159579421      -25.3246469414      -20.6986577902  SOLV      368             0.0000000000
      1551       382  TIP3      H2              3.6398125684      -25.5211325468      -19.8031633154  SOLV      368             0.0000000000
      1552       383  TIP3      OH2             3.9198647161      -24.8706433159      -18.0976896134  SOLV      369             0.0000000000
      1553       383  TIP3      H1              3.0323186933      -24.5775027699      -17.8339530951  SOLV      369             0.0000000000
      1554       383  TIP3      H2              4.3630233137      -24.0220279527      -18.3143926898  SOLV      369             0.0000000000
      1555       384  TIP3      OH2           -12.0856230227      -26.4956700971      -14.6453858791  SOLV      370             0.0000000000
      1556       384  TIP3      H1            -11.1682868789      -26.6207559112      -14.3132364648  SOLV      370             0.0000000000
      1557       384  TIP3      H2            -12.4689703077      -27.3771262580      -14.5181017306  SOLV      370             0.0000000000
      1558       385  TIP3      OH2             6.1913608852      -30.9251391235      -12.7157502715  SOLV      371             0.0000000000
      1559       385  TIP3      H1              6.5188135836      -31.6238599471      -13.3325417034  SOLV      371             0.0000000000
      1560       385  TIP3      H2              6.0842042929      -30.2032814744      -13.3591661631  SOLV      371             0.0000000000
      1561       386  TIP3      OH2             3.8393169423      -28.4301996715      -26.1501718730  SOLV      372             0.0000000000
      1562       386  TIP3      H1              4.0990345023      -29.0934871523      -25.4726339447  SOLV      372             0.0000000000
      1563       386  TIP3      H2              3.4074895139      -28.9919594157      -26.8171618367  SOLV      372             0.0000000000
      1564       387  TIP3      OH2           -10.8246228362      -28.1567089311      -21.5480725634  SOLV      373             0.0000000000
      1565       387  TIP3      H1            -10.3569555060      -28.9943187453      -21.3465581868  SOLV      373             0.0000000000
      1566       387  TIP3      H2            -10.0969128086      -27.5193236935      -21.4536832974  SOLV      373             0.0000000000
      1567       388  TIP3      OH2           -12.5330784720      -25.2768308724      -20.7198873466  SOLV      374             0.0000000000
      1568       388  TIP3      H1            -12.2977616059      -25.9844990667      -21.3337414854  SOLV      374             0.0000000000
      1569       388  TIP3      H2            -11.8194733377      -24.6509641816      -20.9380508369  SOLV      374             0.0000000000
      1570       389  TIP3      OH2             5.4318760637      -29.0643174554      -14.4181991917  SOLV      375             0.0000000000
      1571       389  TIP3      H1              4.6865281804      -28.4493452095      -14.5509957193  SOLV      375             0.0000000000
      1572       389  TIP3      H2              5.2871186219      -29.6262859265      -15.2092722593  SOLV      375             0.0000000000
      1573       390  TIP3      OH2             5.6099690949      -29.1100362003      -29.8155343342  SOLV      376             0.0000000000
      1574       390  TIP3      H1              5.9493322763      -29.6157224022      -30.5782912632  SOLV      376             0.0000000000
      1575       390  TIP3      H2              6.2477641268      -28.3809480048      -29.8283341424  SOLV      376             0.0000000000
      1576       391  TIP3      OH2           -11.8965596388      -28.7781720352      -26.3816420735  SOLV      377             0.0000000000
      1577       391  TIP3      H1            -12.8416476386      -28.7218818319      -26.6333244150  SOLV      377             0.0000000000
      1578       391  TIP3      H2            -11.4921776594      -28.4199015650      -27.2019914328  SOLV      377             0.0000000000
      1579       392  TIP3      OH2             2.5704090945      -13.8354215876      -24.5885142761  SOLV      378             0.0000000000
      1580       392  TIP3      H1              3.2476774682      -14.1059930415      -25.2500499024  SOLV      378             0.0000000000
      1581       392  TIP3      H2              3.0820035135      -13.3919213426      -23.8856721266  SOLV      378             0.0000000000
      1582       393  TIP3      OH2           -12.2841547487      -30.4300003301      -18.4852096255  SOLV      379             0.0000000000
      1583       393  TIP3      H1            -12.8938469000      -30.2189886922      -17.7548465552  SOLV      379             0.0000000000
      1584       393  TIP3      H2            -12.6147329873      -29.8306741706      -19.1759947683  SOLV      379             0.0000000000
      1585       394  TIP3      OH2            -9.9105023779      -17.1143153505      -14.2432250065  SOLV      380             0.0000000000
      1586       394  TIP3      H1            -10.7868420733      -16.9124794128      -14.6165461463  SOLV      380             0.0000000000
      1587       394  TIP3      H2            -10.1024653289      -17.5862726899      -13.4377735101  SOLV      380             0.0000000000
      1588       395  TIP3      OH2            -7.0348990556      -15.6436354115      -17.6834066883  SOLV      381             0.0000000000
      1589       395  TIP3      H1             -7.0593019779      -14.7135918212      -18.0010704280  SOLV      381             0.0000000000
      1590       395  TIP3      H2             -6.0690778737      -15.7922481916      -17.7210150733  SOLV      381             0.0000000000
      1591       396  TIP3      OH2            -3.0247328982      -14.4807275171      -15.1105006950  SOLV      382             0.0000000000
      1592       396  TIP3      H1             -2.8612714827      -14.8356327525      -14.2084451762  SOLV      382             0.0000000000
      1593       396  TIP3      H2             -2.1307735560      -14.1339025929      -15.3104775203  SOLV      382             0.0000000000
      1594       397  TIP3      OH2            -0.7391670631      -13.1546014794      -15.5332105984  SOLV      383             0.0000000000
      1595       397  TIP3      H1              0.0737993197      -13.5356133690      -15.8817145743  SOLV      383             0.0000000000
      1596       397  TIP3      H2             -0.4180998266      -12.6592470530      -14.7426392023  SOLV      383             0.0000000000
      1597       398  TIP3      OH2             4.6017661287      -30.5876126608      -16.5395487115  SOLV      384             0.0000000000
      1598       398  TIP3      H1              3.7456367282      -30.1605015372      -16.7011074716  SOLV      384             0.0000000000
      1599       398  TIP3      H2              4.4800532822      -31.4436424549      -17.0067442906  SOLV      384             0.0000000000
      1600       399  TIP3      OH2            -9.7051361037      -12.6399096222      -17.9282894115  SOLV      385             0.0000000000
      1601       399  TIP3      H1            -10.4708635583      -12.1257350637      -18.2616954740  SOLV      385             0.0000000000
      1602       399  TIP3      H2             -9.8061203043      -12.5184794240      -16.9768703088  SOLV      385             0.0000000000
      1603       400  TIP3      OH2            -7.3531003750      -13.1916692228      -18.9240929309  SOLV      386             0.0000000000
      1604       400  TIP3      H1             -8.2763758710      -13.0298712255      -18.6078084953  SOLV      386             0.0000000000
      1605       400  TIP3      H2             -7.2759736641      -12.5510761514      -19.6551820258  SOLV      386             0.0000000000
      1606       401  TIP3      OH2            -2.6619635369      -13.4726081425      -19.6538880766  SOLV      387             0.0000000000
      1607       401  TIP3      H1             -3.2540452031      -12.8898208279      -20.1462686274  SOLV      387             0.0000000000
      1608       401  TIP3      H2             -2.4015128629      -12.8590393707      -18.9282729688  SOLV      387             0.0000000000
      1609       402  TIP3      OH2            -0.5056336431      -14.8135545738      -18.2690414946  SOLV      388             0.0000000000
      1610       402  TIP3      H1             -1.1655611112      -14.4175526039      -18.8612174045  SOLV      388             0.0000000000
      1611       402  TIP3      H2              0.2337427173      -14.2024174303      -18.4530760310  SOLV      388             0.0000000000
      1612       403  TIP3      OH2             2.1599677478      -12.9765141415      -18.6665419343  SOLV      389             0.0000000000
      1613       403  TIP3      H1              2.2705661619      -12.0809087184      -19.0689780152  SOLV      389             0.0000000000
      1614       403  TIP3      H2              2.4669253045      -13.5436248630      -19.3989378907  SOLV      389             0.0000000000
      1615       404  TIP3      OH2           -10.0206142817      -14.2562426391      -21.0008291498  SOLV      390             0.0000000000
      1616       404  TIP3      H1            -10.2001305047      -14.8137599454      -20.2101818635  SOLV      390             0.0000000000
      1617       404  TIP3      H2             -9.1359100786      -14.5962411264      -21.2843354215  SOLV      390             0.0000000000
      1618       405  TIP3      OH2            -7.9348775536      -15.3789763016      -22.2999805105  SOLV      391             0.0000000000
      1619       405  TIP3      H1             -8.0752653244      -16.3039071667      -22.0049726283  SOLV      391             0.0000000000
      1620       405  TIP3      H2             -7.0636356226      -15.1994412241      -21.8757700860  SOLV      391             0.0000000000
      1621       406  TIP3      OH2            -5.6162002079      -15.2774734724      -21.0088563584  SOLV      392             0.0000000000
      1622       406  TIP3      H1             -5.3374997640      -16.1935423231      -21.2073466570  SOLV      392             0.0000000000
      1623       406  TIP3      H2             -5.4567102010      -15.2247709769      -20.0539960818  SOLV      392             0.0000000000
      1624       407  TIP3      OH2            -2.6276438565      -28.7062993902      -21.9225653887  SOLV      393             0.0000000000
      1625       407  TIP3      H1             -3.1379837466      -29.4781524768      -21.6231948303  SOLV      393             0.0000000000
      1626       407  TIP3      H2             -1.9864987745      -29.1255756594      -22.5020878120  SOLV      393             0.0000000000
      1627       408  TIP3      OH2             3.3383888940      -31.2616324254      -22.3893453229  SOLV      394             0.0000000000
      1628       408  TIP3      H1              3.8063545210      -30.7339517239      -23.0596538688  SOLV      394             0.0000000000
      1629       408  TIP3      H2              2.4786189620      -30.8773985490      -22.3123366961  SOLV      394             0.0000000000
      1630       409  TIP3      OH2             4.8326368339      -30.1382342397      -24.3158276370  SOLV      395             0.0000000000
      1631       409  TIP3      H1              5.4452589294      -30.8796919688      -24.1994126330  SOLV      395             0.0000000000
      1632       409  TIP3      H2              5.4000039223      -29.3472490020      -24.1027526517  SOLV      395             0.0000000000
      1633       410  TIP3      OH2            -9.5173106528      -30.5781518721      -24.2651057297  SOLV      396             0.0000000000
      1634       410  TIP3      H1            -10.1744206315      -30.2934202229      -24.9129683016  SOLV      396             0.0000000000
      1635       410  TIP3      H2             -9.4766386587      -31.5273431981      -24.5532038945  SOLV      396             0.0000000000
      1636       411  TIP3      OH2           -11.0464312393      -31.0302273964      -28.7791266641  SOLV      397             0.0000000000
      1637       411  TIP3      H1            -10.2107193746      -30.7445127515      -29.2070191814  SOLV      397             0.0000000000
      1638       411  TIP3      H2            -11.4698966490      -30.1571970267      -28.7396563153  SOLV      397             0.0000000000
      1639       412  TIP3      OH2            -4.9358287039      -30.6499719476      -24.9767028805  SOLV      398             0.0000000000
      1640       412  TIP3      H1             -4.1206714539      -30.1478853482      -25.1043856431  SOLV      398             0.0000000000
      1641       412  TIP3      H2             -4.8743297726      -30.9011954635      -24.0382706175  SOLV      398             0.0000000000
      1642       413  TIP3      OH2             0.7461868224      -30.7379239712      -23.0506980416  SOLV      399             0.0000000000
      1643       413  TIP3      H1              0.7902794446      -30.2937151281      -23.9291019085  SOLV      399             0.0000000000
      1644       413  TIP3      H2              0.9229281288      -31.6580935930      -23.3191518859  SOLV      399             0.0000000000
      1645       414  TIP3      OH2             1.2022904555      -30.2535867311      -26.0583675602  SOLV      400             0.0000000000
      1646       414  TIP3      H1              0.8286301292      -29.7920268137      -26.8303718608  SOLV      400             0.0000000000
      1647       414  TIP3      H2              1.9675439435      -30.6741074573      -26.4670797101  SOLV      400             0.0000000000
      1648       415  TIP3      OH2           -10.9195694066      -15.0605533053      -27.7934565545  SOLV      401             0.0000000000
      1649       415  TIP3      H1            -11.6707814725      -14.9086474448      -28.4067206467  SOLV      401             0.0000000000
      1650       415  TIP3      H2            -11.0654682643      -14.3228416800      -27.1805604044  SOLV      401             0.0000000000
      1651       416  TIP3      OH2            -9.2602529060      -29.4240231540      -29.7756245562  SOLV      402             0.0000000000
      1652       416  TIP3      H1             -8.9677314084      -29.0028928150      -30.6209216113  SOLV      402             0.0000000000
      1653       416  TIP3      H2             -8.7292356976      -28.9475390735      -29.1227917517  SOLV      402             0.0000000000
      1654       417  TIP3      OH2            -4.4102389040      -28.9588526892      -27.7177452165  SOLV      403             0.0000000000
      1655       417  TIP3      H1             -3.9314783050      -29.6080983537      -27.1993452145  SOLV      403             0.0000000000
      1656       417  TIP3      H2             -4.1439594900      -28.1500398288      -27.2299545741  SOLV      403             0.0000000000
      1657       418  TIP3      OH2            -2.2927729490      -13.3129419580      -29.6586425218  SOLV      404             0.0000000000
      1658       418  TIP3      H1             -1.3098842176      -13.2974778627      -29.6853869699  SOLV      404             0.0000000000
      1659       418  TIP3      H2             -2.3963124508      -13.9921042030      -30.3769359133  SOLV      404             0.0000000000
      1660       419  TIP3      OH2             4.2622791125      -14.5289870503      -26.5034862268  SOLV      405             0.0000000000
      1661       419  TIP3      H1              4.3408066840      -15.3835416194      -27.0014546394  SOLV      405             0.0000000000
      1662       419  TIP3      H2              4.1512624231      -13.8918021807      -27.2479056705  SOLV      405             0.0000000000
      1663       420  TIP3      OH2           -10.0305787376      -30.2255999186      -14.7669703871  SOLV      406             0.0000000000
      1664       420  TIP3      H1            -10.1371909838      -31.1852672628      -14.8535520208  SOLV      406             0.0000000000
      1665       420  TIP3      H2             -9.1684989071      -30.1312394177      -14.3054260043  SOLV      406             0.0000000000
      1666       421  TIP3      OH2            -7.7657852956      -30.1172521349      -13.1595501826  SOLV      407             0.0000000000
      1667       421  TIP3      H1             -6.8080478385      -30.2154042982      -13.2205735765  SOLV      407             0.0000000000
      1668       421  TIP3      H2             -7.9940925409      -31.0819915955      -13.1890597844  SOLV      407             0.0000000000
      1669       422  TIP3      OH2            -9.1569008718      -13.6252475856      -30.5456867976  SOLV      408             0.0000000000
      1670       422  TIP3      H1            -10.0211699173      -13.6902160053      -30.1122477524  SOLV      408             0.0000000000
      1671       422  TIP3      H2             -8.8613896114      -14.5396574199      -30.5475979717  SOLV      408             0.0000000000
      1672       423  TIP3      OH2             3.8282031084      -15.4080500930      -14.7244556270  SOLV      409             0.0000000000
      1673       423  TIP3      H1              3.1190336044      -15.4604975699      -15.4107715871  SOLV      409             0.0000000000
      1674       423  TIP3      H2              3.6287481745      -14.5448673061      -14.3410393051  SOLV      409             0.0000000000
      1675       424  TIP3      OH2            18.3587216570      -21.5307676742      -24.6312791538  SOLV      410             0.0000000000
      1676       424  TIP3      H1             18.2409991096      -20.5768528485      -24.4812978074  SOLV      410             0.0000000000
      1677       424  TIP3      H2             17.6089112425      -21.7323833619      -25.2027313539  SOLV      410             0.0000000000
      1678       425  TIP3      OH2            17.2060541935      -22.6721888374      -21.2195209643  SOLV      411             0.0000000000
      1679       425  TIP3      H1             17.1962150744      -23.0277501502      -20.3110887936  SOLV      411             0.0000000000
      1680       425  TIP3      H2             16.6445376629      -23.3123276955      -21.7026649034  SOLV      411             0.0000000000
      1681       426  TIP3      OH2             9.2033917358      -22.6114569720      -19.6781321767  SOLV      412             0.0000000000
      1682       426  TIP3      H1              9.2061449765      -23.3556276500      -19.0591846088  SOLV      412             0.0000000000
      1683       426  TIP3      H2             10.0251508775      -22.1676679823      -19.4066768848  SOLV      412             0.0000000000
      1684       427  TIP3      OH2            20.4452242027      -19.4353776729      -22.4620252045  SOLV      413             0.0000000000
      1685       427  TIP3      H1             20.4046850146      -20.1371573901      -21.7996437904  SOLV      413             0.0000000000
      1686       427  TIP3      H2             20.6541750333      -18.6637990413      -21.8933633433  SOLV      413             0.0000000000
      1687       428  TIP3      OH2            10.3838130937      -18.1107143547      -21.2530494015  SOLV      414             0.0000000000
      1688       428  TIP3      H1             10.0338397234      -18.9697082732      -21.5539133613  SOLV      414             0.0000000000
      1689       428  TIP3      H2             11.3313365059      -18.2618425754      -21.4432887325  SOLV      414             0.0000000000
      1690       429  TIP3      OH2             6.9603734385      -25.1471761620      -25.8336013405  SOLV      415             0.0000000000
      1691       429  TIP3      H1              6.5767818700      -24.3112566320      -25.5285160145  SOLV      415             0.0000000000
      1692       429  TIP3      H2              6.3268160161      -25.4163262153      -26.5319243851  SOLV      415             0.0000000000
      1693       430  TIP3      OH2             7.3814986169      -22.3136432919      -23.3835825633  SOLV      416             0.0000000000
      1694       430  TIP3      H1              7.8601172426      -23.1314966036      -23.1029864627  SOLV      416             0.0000000000
      1695       430  TIP3      H2              8.1166626145      -21.7098064084      -23.5954244761  SOLV      416             0.0000000000
      1696       431  TIP3      OH2            17.8851774958      -14.0600601161      -22.8968920508  SOLV      417             0.0000000000
      1697       431  TIP3      H1             18.5142203862      -14.6663463966      -23.3700213984  SOLV      417             0.0000000000
      1698       431  TIP3      H2             17.5850187927      -14.6819426434      -22.2112035542  SOLV      417             0.0000000000
      1699       432  TIP3      OH2            15.2566300003      -19.5795461187      -20.4236035433  SOLV      418             0.0000000000
      1700       432  TIP3      H1             15.4818171210      -20.0882681616      -21.2171258490  SOLV      418             0.0000000000
      1701       432  TIP3      H2             16.1299427431      -19.6123601728      -19.9713880595  SOLV      418             0.0000000000
      1702       433  TIP3      OH2            24.0975302684      -28.6046400404      -20.2366606730  SOLV      419             0.0000000000
      1703       433  TIP3      H1             24.1056423587      -27.9464409152      -19.5175152495  SOLV      419             0.0000000000
      1704       433  TIP3      H2             24.6909489054      -28.1787897453      -20.8749478652  SOLV      419             0.0000000000
      1705       434  TIP3      OH2            18.9700222514      -25.4043788646      -20.0770462474  SOLV      420             0.0000000000
      1706       434  TIP3      H1             19.0435104213      -26.3594521706      -19.9222514753  SOLV      420             0.0000000000
      1707       434  TIP3      H2             18.8720045061      -25.4059694661      -21.0565361419  SOLV      420             0.0000000000
      1708       435  TIP3      OH2            11.9001340306      -27.4371805228      -23.3322755415  SOLV      421             0.0000000000
      1709       435  TIP3      H1             12.0624763079      -26.6690440185      -23.9003369044  SOLV      421             0.0000000000
      1710       435  TIP3      H2             11.3627735055      -27.9837142228      -23.9562719063  SOLV      421             0.0000000000
      1711       436  TIP3      OH2            19.1799934917      -27.4390810704      -24.4894865313  SOLV      422             0.0000000000
      1712       436  TIP3      H1             19.7903477490      -27.8963029812      -23.8619852813  SOLV      422             0.0000000000
      1713       436  TIP3      H2             19.8378256445      -26.8751178233      -24.9277104185  SOLV      422             0.0000000000
      1714       437  TIP3      OH2             8.3536205188      -24.7615502320      -22.3277239377  SOLV      423             0.0000000000
      1715       437  TIP3      H1              9.0165915104      -25.2213129300      -21.7730608319  SOLV      423             0.0000000000
      1716       437  TIP3      H2              8.5894202867      -25.1096573182      -23.2070366951  SOLV      423             0.0000000000
      1717       438  TIP3      OH2            13.2856283375      -23.3975704482      -22.9272221260  SOLV      424             0.0000000000
      1718       438  TIP3      H1             14.0626671648      -23.8673490123      -22.6312868574  SOLV      424             0.0000000000
      1719       438  TIP3      H2             13.0036638493      -24.0208702914      -23.6412595003  SOLV      424             0.0000000000
      1720       439  TIP3      OH2            24.2258235986      -27.0510444996      -17.8414259504  SOLV      425             0.0000000000
      1721       439  TIP3      H1             23.7925167532      -26.2137862938      -18.1138198696  SOLV      425             0.0000000000
      1722       439  TIP3      H2             24.1847213490      -26.9544579374      -16.8750558158  SOLV      425             0.0000000000
      1723       440  TIP3      OH2            10.9409393350      -28.3474177719      -19.1654417189  SOLV      426             0.0000000000
      1724       440  TIP3      H1             10.4677914389      -27.8614911327      -19.8718108077  SOLV      426             0.0000000000
      1725       440  TIP3      H2             10.3116055798      -28.2396682335      -18.4128621617  SOLV      426             0.0000000000
      1726       441  TIP3      OH2            17.7219870022      -18.9143278597      -25.5776415658  SOLV      427             0.0000000000
      1727       441  TIP3      H1             17.4860165863      -19.1051973921      -26.5021883381  SOLV      427             0.0000000000
      1728       441  TIP3      H2             17.2794815524      -18.0484007822      -25.4489811588  SOLV      427             0.0000000000
      1729       442  TIP3      OH2            12.9765741388      -20.6885093244      -19.3446469683  SOLV      428             0.0000000000
      1730       442  TIP3      H1             12.4347991055      -19.9870899094      -18.9245642433  SOLV      428             0.0000000000
      1731       442  TIP3      H2             13.7060228596      -20.1599559452      -19.7369562300  SOLV      428             0.0000000000
      1732       443  TIP3      OH2            21.2790910078      -28.0366872436      -22.8191428464  SOLV      429             0.0000000000
      1733       443  TIP3      H1             20.7880109050      -28.0925837587      -21.9797621173  SOLV      429             0.0000000000
      1734       443  TIP3      H2             22.1947389858      -27.9319742052      -22.4985011108  SOLV      429             0.0000000000
      1735       444  TIP3      OH2            10.3290246742      -26.5619699166      -21.2807049765  SOLV      430             0.0000000000
      1736       444  TIP3      H1             10.9112226599      -25.9435212652      -20.7894495576  SOLV      430             0.0000000000
      1737       444  TIP3      H2             10.9119098643      -26.7935155116      -22.0358567679  SOLV      430             0.0000000000
      1738       445  TIP3      OH2            11.6944241736      -18.6515846064      -18.1824627336  SOLV      431             0.0000000000
      1739       445  TIP3      H1             11.5345327634      -17.8153080396      -18.6537212226  SOLV      431             0.0000000000
      1740       445  TIP3      H2             10.8140374946      -18.7567398977      -17.7459562582  SOLV      431             0.0000000000
      1741       446  TIP3      OH2             7.6105259328      -19.3655984162      -27.3852115115  SOLV      432             0.0000000000
      1742       446  TIP3      H1              7.4547163908      -18.9623625319      -28.2603985017  SOLV      432             0.0000000000
      1743       446  TIP3      H2              7.6861002575      -18.5799005309      -26.8241484740  SOLV      432             0.0000000000
      1744       447  TIP3      OH2            21.2322445837      -17.3822682953      -20.8589487964  SOLV      433             0.0000000000
      1745       447  TIP3      H1             20.3379890253      -17.1800069251      -20.5110599057  SOLV      433             0.0000000000
      1746       447  TIP3      H2             21.5113375790      -16.4789035318      -21.0842456843  SOLV      433             0.0000000000
      1747       448  TIP3      OH2            21.9071380870      -29.4879279602      -18.7160231941  SOLV      434             0.0000000000
      1748       448  TIP3      H1             21.1275623506      -29.2268356233      -19.2394077357  SOLV      434             0.0000000000
      1749       448  TIP3      H2             22.6225819259      -29.3493270490      -19.3711005312  SOLV      434             0.0000000000
      1750       449  TIP3      OH2            14.4319977630      -31.1218245322      -22.1179113169  SOLV      435             0.0000000000
      1751       449  TIP3      H1             14.7904731604      -31.8257586374      -21.5691234794  SOLV      435             0.0000000000
      1752       449  TIP3      H2             13.5903657399      -30.9207413737      -21.6393589475  SOLV      435             0.0000000000
      1753       450  TIP3      OH2            19.5619091202      -15.6632029824      -24.1804456312  SOLV      436             0.0000000000
      1754       450  TIP3      H1             19.9055484164      -16.4901424670      -24.5709270701  SOLV      436             0.0000000000
      1755       450  TIP3      H2             20.2718822338      -15.0331888182      -24.4124872557  SOLV      436             0.0000000000
      1756       451  TIP3      OH2            20.8704427633      -17.9704755692      -25.4428005179  SOLV      437             0.0000000000
      1757       451  TIP3      H1             20.7032660528      -18.7283068870      -26.0336750238  SOLV      437             0.0000000000
      1758       451  TIP3      H2             20.7292930904      -18.3790255182      -24.5819291757  SOLV      437             0.0000000000
      1759       452  TIP3      OH2            22.1466321187      -19.1963934162      -16.7108548536  SOLV      438             0.0000000000
      1760       452  TIP3      H1             22.4587943338      -19.9330231966      -17.2730039155  SOLV      438             0.0000000000
      1761       452  TIP3      H2             22.3654460961      -18.4346236967      -17.2824607466  SOLV      438             0.0000000000
      1762       453  TIP3      OH2            16.9762736166      -22.2722684021      -27.2070015949  SOLV      439             0.0000000000
      1763       453  TIP3      H1             16.3159906378      -21.6652813406      -27.6101761550  SOLV      439             0.0000000000
      1764       453  TIP3      H2             17.7097785084      -22.2777502122      -27.8468322089  SOLV      439             0.0000000000
      1765       454  TIP3      OH2            17.0194758267      -23.8375413740      -29.7994058539  SOLV      440             0.0000000000
      1766       454  TIP3      H1             17.8631487296      -23.5529559093      -29.4221218171  SOLV      440             0.0000000000
      1767       454  TIP3      H2             17.3247609213      -24.3531064824      -30.5779916686  SOLV      440             0.0000000000
      1768       455  TIP3      OH2            24.3063557893      -22.7190365005      -18.9764673477  SOLV      441             0.0000000000
      1769       455  TIP3      H1             23.7153801117      -21.9386801867      -18.8653492402  SOLV      441             0.0000000000
      1770       455  TIP3      H2             24.9175306226      -22.3440200899      -19.6495083798  SOLV      441             0.0000000000
      1771       456  TIP3      OH2            20.5133562820      -22.5523692604      -26.1121017936  SOLV      442             0.0000000000
      1772       456  TIP3      H1             19.7955976338      -22.1524274064      -25.5580327622  SOLV      442             0.0000000000
      1773       456  TIP3      H2             21.1853723957      -22.7974348917      -25.4382887318  SOLV      442             0.0000000000
      1774       457  TIP3      OH2            20.2622370175      -24.0061020900      -16.9383548402  SOLV      443             0.0000000000
      1775       457  TIP3      H1             20.3230273583      -23.1297835972      -16.5122234843  SOLV      443             0.0000000000
      1776       457  TIP3      H2             19.6526933464      -23.8009830842      -17.6623657048  SOLV      443             0.0000000000
      1777       458  TIP3      OH2            11.8900024153      -21.5283150577      -24.3273477962  SOLV      444             0.0000000000
      1778       458  TIP3      H1             11.5975571741      -21.9225169592      -25.1817144833  SOLV      444             0.0000000000
      1779       458  TIP3      H2             12.4839763235      -22.2157895911      -23.9619323584  SOLV      444             0.0000000000
      1780       459  TIP3      OH2            13.2376566605      -18.1885230682      -21.6588412331  SOLV      445             0.0000000000
      1781       459  TIP3      H1             13.4113452017      -18.3976495939      -22.5791297189  SOLV      445             0.0000000000
      1782       459  TIP3      H2             13.9858384680      -18.6120695873      -21.1849586446  SOLV      445             0.0000000000
      1783       460  TIP3      OH2            12.0477090166      -22.8322482190      -20.4901635543  SOLV      446             0.0000000000
      1784       460  TIP3      H1             12.3783534176      -22.8173873373      -21.4188360166  SOLV      446             0.0000000000
      1785       460  TIP3      H2             12.5527102455      -22.0848695007      -20.0775311516  SOLV      446             0.0000000000
      1786       461  TIP3      OH2            18.8184860295      -17.0565226122      -19.8353360999  SOLV      447             0.0000000000
      1787       461  TIP3      H1             18.5632830945      -16.4906014983      -19.0865250368  SOLV      447             0.0000000000
      1788       461  TIP3      H2             18.6032909320      -17.9503583919      -19.4989066577  SOLV      447             0.0000000000
      1789       462  TIP3      OH2            13.3016821949      -18.2748261592      -16.0300410335  SOLV      448             0.0000000000
      1790       462  TIP3      H1             12.5812376766      -17.7936438437      -15.5581181181  SOLV      448             0.0000000000
      1791       462  TIP3      H2             12.8847869281      -18.4108486254      -16.8927411435  SOLV      448             0.0000000000
      1792       463  TIP3      OH2            19.3069116917      -22.9745638319      -28.4640346823  SOLV      449             0.0000000000
      1793       463  TIP3      H1             19.7831636182      -22.9148624331      -27.5859127486  SOLV      449             0.0000000000
      1794       463  TIP3      H2             19.8856225422      -22.3787352745      -28.9710749325  SOLV      449             0.0000000000
      1795       464  TIP3      OH2            10.1902575307      -22.2649354856      -16.8727102176  SOLV      450             0.0000000000
      1796       464  TIP3      H1             10.3845499610      -21.4849882091      -16.3416990561  SOLV      450             0.0000000000
      1797       464  TIP3      H2              9.3291730212      -22.5099457654      -16.4910675797  SOLV      450             0.0000000000
      1798       465  TIP3      OH2            16.4605643893      -16.5063512869      -25.3413564638  SOLV      451             0.0000000000
      1799       465  TIP3      H1             16.9339335095      -16.1108885957      -24.5888376013  SOLV      451             0.0000000000
      1800       465  TIP3      H2             16.2470675053      -15.7351804091      -25.8691009018  SOLV      451             0.0000000000
      1801       466  TIP3      OH2            11.4784514131      -16.6246062229      -15.1024654761  SOLV      452             0.0000000000
      1802       466  TIP3      H1             11.3234127118      -16.1358690592      -15.9424249228  SOLV      452             0.0000000000
      1803       466  TIP3      H2             10.5569568601      -16.8607834042      -14.8787669035  SOLV      452             0.0000000000
      1804       467  TIP3      OH2            21.7361438923      -30.5109906413      -28.7595673919  SOLV      453             0.0000000000
      1805       467  TIP3      H1             22.2927547391      -31.3011311683      -28.7621420507  SOLV      453             0.0000000000
      1806       467  TIP3      H2             22.1591604796      -30.0323663448      -29.4880468924  SOLV      453             0.0000000000
      1807       468  TIP3      OH2            10.7240714028      -22.5461624054      -26.6182336475  SOLV      454             0.0000000000
      1808       468  TIP3      H1             10.4190230343      -21.7589216020      -27.1300476219  SOLV      454             0.0000000000
      1809       468  TIP3      H2             10.3111767480      -23.2687257304      -27.0911627191  SOLV      454             0.0000000000
      1810       469  TIP3      OH2            24.1496129479      -16.6657282538      -30.2710401697  SOLV      455             0.0000000000
      1811       469  TIP3      H1             24.5152110358      -15.7715941077      -30.1237019924  SOLV      455             0.0000000000
      1812       469  TIP3      H2             24.8506519344      -17.2507577889      -29.9226970103  SOLV      455             0.0000000000
      1813       470  TIP3      OH2             7.2046694693      -19.8801041462      -17.5971710776  SOLV      456             0.0000000000
      1814       470  TIP3      H1              6.8032933623      -20.0042088316      -18.4678752819  SOLV      456             0.0000000000
      1815       470  TIP3      H2              7.5168904406      -20.7963673363      -17.4382400205  SOLV      456             0.0000000000
      1816       471  TIP3      OH2             6.8070231705      -17.2877868341      -21.1128880374  SOLV      457             0.0000000000
      1817       471  TIP3      H1              7.6935737771      -17.6263213469      -20.9303303336  SOLV      457             0.0000000000
      1818       471  TIP3      H2              6.8012608505      -16.4934667980      -20.5576352594  SOLV      457             0.0000000000
      1819       472  TIP3      OH2            15.8061732846      -17.1349687181      -16.2022624908  SOLV      458             0.0000000000
      1820       472  TIP3      H1             15.8798836640      -16.3023992137      -15.6967375303  SOLV      458             0.0000000000
      1821       472  TIP3      H2             14.8837399296      -17.4328598773      -16.0513157852  SOLV      458             0.0000000000
      1822       473  TIP3      OH2            16.3623375604      -13.2433365542      -27.0043717881  SOLV      459             0.0000000000
      1823       473  TIP3      H1             16.2743989292      -13.1034331850      -27.9689314620  SOLV      459             0.0000000000
      1824       473  TIP3      H2             16.4959131942      -12.3282802419      -26.6690226143  SOLV      459             0.0000000000
      1825       474  TIP3      OH2            10.0127852169      -14.5543999217      -24.8225229237  SOLV      460             0.0000000000
      1826       474  TIP3      H1             10.2187324242      -14.8392059842      -23.8974363160  SOLV      460             0.0000000000
      1827       474  TIP3      H2              9.1478625071      -14.9723132323      -24.9709420177  SOLV      460             0.0000000000
      1828       475  TIP3      OH2            19.3222758047      -13.9698899547      -29.9629438378  SOLV      461             0.0000000000
      1829       475  TIP3      H1             19.9364004034      -14.6360425253      -30.3681558047  SOLV      461             0.0000000000
      1830       475  TIP3      H2             19.5797691409      -14.0033095722      -29.0370140575  SOLV      461             0.0000000000
      1831       476  TIP3      OH2            19.1397949109      -14.1157926635      -26.9561919549  SOLV      462             0.0000000000
      1832       476  TIP3      H1             18.1991686147      -13.8570661606      -26.8390807646  SOLV      462             0.0000000000
      1833       476  TIP3      H2             19.1234093179      -15.0097661691      -26.5830690707  SOLV      462             0.0000000000
      1834       477  TIP3      OH2            21.7931148232      -25.0523159792      -14.7238143673  SOLV      463             0.0000000000
      1835       477  TIP3      H1             21.3890716382      -24.6506355684      -15.5204444753  SOLV      463             0.0000000000
      1836       477  TIP3      H2             21.8506949551      -25.9848245126      -14.9902825956  SOLV      463             0.0000000000
      1837       478  TIP3      OH2             9.4469788880      -18.6298950455      -16.7830434600  SOLV      464             0.0000000000
      1838       478  TIP3      H1              9.5006911439      -18.9260671336      -15.8426898918  SOLV      464             0.0000000000
      1839       478  TIP3      H2              8.5450796768      -18.9341616590      -17.0232142215  SOLV      464             0.0000000000
      1840       479  TIP3      OH2            12.0836405709      -30.0382534137      -20.9275975736  SOLV      465             0.0000000000
      1841       479  TIP3      H1             11.3656873702      -29.9183596688      -21.5706267033  SOLV      465             0.0000000000
      1842       479  TIP3      H2             11.7315164856      -29.5660521803      -20.1523018862  SOLV      465             0.0000000000
      1843       480  TIP3      OH2            16.2344382626      -29.7454851022      -16.7796975903  SOLV      466             0.0000000000
      1844       480  TIP3      H1             16.7012840456      -30.5719185813      -16.9660461010  SOLV      466             0.0000000000
      1845       480  TIP3      H2             15.3630150068      -30.0246036313      -17.0904506368  SOLV      466             0.0000000000
      1846       481  TIP3      OH2            19.8003883254      -26.7185664637      -16.6299363527  SOLV      467             0.0000000000
      1847       481  TIP3      H1             19.2095542076      -26.8488218039      -15.8542543675  SOLV      467             0.0000000000
      1848       481  TIP3      H2             19.9137635893      -25.7475187152      -16.6596130503  SOLV      467             0.0000000000
      1849       482  TIP3      OH2            20.9796311009      -21.5825560297      -30.1701874329  SOLV      468             0.0000000000
      1850       482  TIP3      H1             20.8421525830      -21.9041631502      -31.0812084136  SOLV      468             0.0000000000
      1851       482  TIP3      H2             21.0699544636      -20.6161697859      -30.2697890970  SOLV      468             0.0000000000
      1852       483  TIP3      OH2            16.3121889920      -28.1193018942      -29.7482918311  SOLV      469             0.0000000000
      1853       483  TIP3      H1             15.9693819691      -28.0983549690      -28.8392752245  SOLV      469             0.0000000000
      1854       483  TIP3      H2             16.2948033447      -29.0799031091      -29.9181588091  SOLV      469             0.0000000000
      1855       484  TIP3      OH2            12.0371839424      -25.2623981756      -19.4933191197  SOLV      470             0.0000000000
      1856       484  TIP3      H1             11.2688199289      -25.1902731564      -18.8972637143  SOLV      470             0.0000000000
      1857       484  TIP3      H2             12.0934461668      -24.3351310459      -19.8224739399  SOLV      470             0.0000000000
      1858       485  TIP3      OH2            12.1754990034      -25.2015322379      -24.7316592907  SOLV      471             0.0000000000
      1859       485  TIP3      H1             11.1974730178      -25.2181755618      -24.8154572017  SOLV      471             0.0000000000
      1860       485  TIP3      H2             12.4232556027      -25.3405165297      -25.6664599390  SOLV      471             0.0000000000
      1861       486  TIP3      OH2            17.8811410127      -24.5524510368      -25.9705506025  SOLV      472             0.0000000000
      1862       486  TIP3      H1             17.5249305453      -23.7594326974      -26.4316559381  SOLV      472             0.0000000000
      1863       486  TIP3      H2             18.3229263211      -25.0138521283      -26.7084937876  SOLV      472             0.0000000000
      1864       487  TIP3      OH2            16.5025681553      -24.2417108010      -14.5810876675  SOLV      473             0.0000000000
      1865       487  TIP3      H1             16.0707685570      -25.0850677227      -14.3102716470  SOLV      473             0.0000000000
      1866       487  TIP3      H2             17.2450632228      -24.2313920961      -13.9511730255  SOLV      473             0.0000000000
      1867       488  TIP3      OH2            18.6445271909      -25.0858947467      -22.8805337843  SOLV      474             0.0000000000
      1868       488  TIP3      H1             18.4926319202      -24.2693983050      -23.4253189740  SOLV      474             0.0000000000
      1869       488  TIP3      H2             18.5183743326      -25.7626525248      -23.5578378695  SOLV      474             0.0000000000
      1870       489  TIP3      OH2             9.6075069710      -25.1773666380      -18.2488880229  SOLV      475             0.0000000000
      1871       489  TIP3      H1              9.9813828938      -24.7328828756      -17.4682206556  SOLV      475             0.0000000000
      1872       489  TIP3      H2              9.2996520781      -26.0273782750      -17.8920896635  SOLV      475             0.0000000000
      1873       490  TIP3      OH2            12.8572023744      -27.9295271616      -31.2241536852  SOLV      476             0.0000000000
      1874       490  TIP3      H1             12.1954582463      -28.1091492753      -30.5380257329  SOLV      476             0.0000000000
      1875       490  TIP3      H2             12.7891787635      -26.9750386713      -31.3793320175  SOLV      476             0.0000000000
      1876       491  TIP3      OH2             6.3740076194      -28.0401224269      -23.8900549902  SOLV      477             0.0000000000
      1877       491  TIP3      H1              7.1015088204      -27.9141648294      -23.2534559522  SOLV      477             0.0000000000
      1878       491  TIP3      H2              6.8271804129      -28.1392952136      -24.7451125109  SOLV      477             0.0000000000
      1879       492  TIP3      OH2             7.9008987559      -27.2222807448      -28.4252529986  SOLV      478             0.0000000000
      1880       492  TIP3      H1              8.4146597569      -26.6574530794      -29.0335152001  SOLV      478             0.0000000000
      1881       492  TIP3      H2              7.1513935107      -26.6280660171      -28.2496615116  SOLV      478             0.0000000000
      1882       493  TIP3      OH2            17.4693000765      -23.6113417450      -18.6550334853  SOLV      479             0.0000000000
      1883       493  TIP3      H1             18.1206897632      -24.2055753016      -19.0951972120  SOLV      479             0.0000000000
      1884       493  TIP3      H2             17.0060662015      -24.2531713125      -18.0623522696  SOLV      479             0.0000000000
      1885       494  TIP3      OH2            14.6147695855      -27.3472369607      -23.7196881630  SOLV      480             0.0000000000
      1886       494  TIP3      H1             13.6765686291      -27.4075145421      -23.4413274023  SOLV      480             0.0000000000
      1887       494  TIP3      H2             15.0424388849      -27.5938991200      -22.8789840724  SOLV      480             0.0000000000
      1888       495  TIP3      OH2             9.3843271475      -25.9566258793      -24.8480637572  SOLV      481             0.0000000000
      1889       495  TIP3      H1              8.5556712081      -25.7600753969      -25.3274298998  SOLV      481             0.0000000000
      1890       495  TIP3      H2              9.7231983325      -26.7510899296      -25.2965378973  SOLV      481             0.0000000000
      1891       496  TIP3      OH2            12.7336718594      -25.8221001807      -27.3156836645  SOLV      482             0.0000000000
      1892       496  TIP3      H1             13.6986677822      -25.8164498024      -27.1476364418  SOLV      482             0.0000000000
      1893       496  TIP3      H2             12.6246686082      -25.2825395786      -28.1217804319  SOLV      482             0.0000000000
      1894       497  TIP3      OH2            19.2576931718      -28.4259680906      -20.6392578259  SOLV      483             0.0000000000
      1895       497  TIP3      H1             18.5966245688      -28.5196488377      -19.9355996189  SOLV      483             0.0000000000
      1896       497  TIP3      H2             18.8628369002      -28.9262754175      -21.3805893167  SOLV      483             0.0000000000
      1897       498  TIP3      OH2            11.9933896594      -24.4909822980      -29.7552645746  SOLV      484             0.0000000000
      1898       498  TIP3      H1             11.5632113410      -25.2297692268      -30.1970998291  SOLV      484             0.0000000000
      1899       498  TIP3      H2             12.7847778835      -24.3319685284      -30.3091731645  SOLV      484             0.0000000000
      1900       499  TIP3      OH2            22.0156253993      -12.6029517515      -14.0976736449  SOLV      485             0.0000000000
      1901       499  TIP3      H1             22.3978033861      -12.3252906231      -14.9401694463  SOLV      485             0.0000000000
      1902       499  TIP3      H2             22.7693219150      -12.4393337745      -13.5104216670  SOLV      485             0.0000000000
      1903       500  TIP3      OH2             9.5976509040      -20.0639158959      -14.4227715449  SOLV      486             0.0000000000
      1904       500  TIP3      H1             10.3734047412      -19.9400375705      -13.8357686687  SOLV      486             0.0000000000
      1905       500  TIP3      H2              8.9441188568      -20.4512454424      -13.8120897679  SOLV      486             0.0000000000
      1906       501  TIP3      OH2            15.8101579330      -24.9562256763      -21.9675301552  SOLV      487             0.0000000000
      1907       501  TIP3      H1             16.6373954742      -25.3449840070      -22.2871058265  SOLV      487             0.0000000000
      1908       501  TIP3      H2             15.5158663760      -25.5858010871      -21.2900108817  SOLV      487             0.0000000000
      1909       502  TIP3      OH2            10.5820254299      -28.4180946893      -25.4399587216  SOLV      488             0.0000000000
      1910       502  TIP3      H1             10.1302380612      -29.1262025571      -24.9242858621  SOLV      488             0.0000000000
      1911       502  TIP3      H2             11.1710549975      -28.9547985972      -25.9891656375  SOLV      488             0.0000000000
      1912       503  TIP3      OH2            14.5247198384      -26.4245107504      -19.4154751368  SOLV      489             0.0000000000
      1913       503  TIP3      H1             13.6723603037      -25.9339767055      -19.3937503726  SOLV      489             0.0000000000
      1914       503  TIP3      H2             15.0994153963      -25.8882004472      -18.8291046277  SOLV      489             0.0000000000
      1915       504  TIP3      OH2            15.0119185574      -20.2529415535      -27.5990942116  SOLV      490             0.0000000000
      1916       504  TIP3      H1             14.2502957382      -20.8191104344      -27.8442489077  SOLV      490             0.0000000000
      1917       504  TIP3      H2             14.7349739976      -19.9475242721      -26.7054446484  SOLV      490             0.0000000000
      1918       505  TIP3      OH2            22.4348079237      -20.7872898369      -18.8034330206  SOLV      491             0.0000000000
      1919       505  TIP3      H1             22.9194105554      -20.2478772287      -19.4807019942  SOLV      491             0.0000000000
      1920       505  TIP3      H2             21.6032238543      -20.9158526089      -19.2746814499  SOLV      491             0.0000000000
      1921       506  TIP3      OH2            18.8956542421      -27.0634957878      -30.3756944624  SOLV      492             0.0000000000
      1922       506  TIP3      H1             18.1558158141      -27.5603192403      -29.9647130614  SOLV      492             0.0000000000
      1923       506  TIP3      H2             19.2299594492      -26.5680082604      -29.6025562260  SOLV      492             0.0000000000
      1924       507  TIP3      OH2            16.1881834088      -19.8772282072      -16.4656669261  SOLV      493             0.0000000000
      1925       507  TIP3      H1             16.0764116134      -20.2386432344      -15.5780007108  SOLV      493             0.0000000000
      1926       507  TIP3      H2             16.0596056939      -18.9195022925      -16.3150416818  SOLV      493             0.0000000000
      1927       508  TIP3      OH2            19.3784991182      -25.7235723025      -28.0017023073  SOLV      494             0.0000000000
      1928       508  TIP3      H1             20.2098873621      -25.7138878474      -27.4605927445  SOLV      494             0.0000000000
      1929       508  TIP3      H2             19.3984974599      -24.8058889371      -28.3420309741  SOLV      494             0.0000000000
      1930       509  TIP3      OH2            10.1925880346      -20.6916027927      -22.1315432642  SOLV      495             0.0000000000
      1931       509  TIP3      H1             10.7281740729      -20.8341274533      -22.9395398184  SOLV      495             0.0000000000
      1932       509  TIP3      H2             10.4143593517      -21.4469459130      -21.5735360949  SOLV      495             0.0000000000
      1933       510  TIP3      OH2            16.9094208178      -18.6966673833      -28.4545531688  SOLV      496             0.0000000000
      1934       510  TIP3      H1             16.5238306616      -17.8294087711      -28.1709331306  SOLV      496             0.0000000000
      1935       510  TIP3      H2             16.2448872298      -19.3574311041      -28.1146333087  SOLV      496             0.0000000000
      1936       511  TIP3      OH2             7.1921808317      -22.5695512594      -16.6522973663  SOLV      497             0.0000000000
      1937       511  TIP3      H1              6.9876495642      -23.1065914478      -15.8631730614  SOLV      497             0.0000000000
      1938       511  TIP3      H2              6.6079607865      -22.9726956336      -17.3270114338  SOLV      497             0.0000000000
      1939       512  TIP3      OH2            14.1207454190      -22.8128850291      -14.6278214409  SOLV      498             0.0000000000
      1940       512  TIP3      H1             13.6703434116      -23.3257748282      -15.3196061663  SOLV      498             0.0000000000
      1941       512  TIP3      H2             15.0303028866      -23.1987791099      -14.6665576233  SOLV      498             0.0000000000
      1942       513  TIP3      OH2            18.9374363183      -17.5941219161      -16.3487869200  SOLV      499             0.0000000000
      1943       513  TIP3      H1             18.0582567345      -17.3941485395      -16.6935470783  SOLV      499             0.0000000000
      1944       513  TIP3      H2             18.8914700424      -17.1607780573      -15.4727383957  SOLV      499             0.0000000000
      1945       514  TIP3      OH2            24.6174229433      -25.2777700681      -28.1804714974  SOLV      500             0.0000000000
      1946       514  TIP3      H1             24.0635533276      -25.5409996689      -28.9383675541  SOLV      500             0.0000000000
      1947       514  TIP3      H2             24.6434331259      -24.3077230481      -28.2978476516  SOLV      500             0.0000000000
      1948       515  TIP3      OH2            24.4491540878      -19.6146477952      -15.3128992276  SOLV      501             0.0000000000
      1949       515  TIP3      H1             23.7066159183      -18.9809752054      -15.3673163895  SOLV      501             0.0000000000
      1950       515  TIP3      H2             24.9209187278      -19.4541275225      -16.1577515153  SOLV      501             0.0000000000
      1951       516  TIP3      OH2            23.1660236246      -16.9498742567      -27.6899499102  SOLV      502             0.0000000000
      1952       516  TIP3      H1             22.3121029641      -17.3622643771      -27.4937886849  SOLV      502             0.0000000000
      1953       516  TIP3      H2             23.1635120059      -16.8627785460      -28.6617777269  SOLV      502             0.0000000000
      1954       517  TIP3      OH2            20.0208406739      -21.6345950755      -20.7328205747  SOLV      503             0.0000000000
      1955       517  TIP3      H1             19.1185093828      -21.7728922086      -21.0637110231  SOLV      503             0.0000000000
      1956       517  TIP3      H2             20.4978849789      -22.3328276165      -21.2201470706  SOLV      503             0.0000000000
      1957       518  TIP3      OH2            12.4957880582      -17.2600128868      -24.6442150622  SOLV      504             0.0000000000
      1958       518  TIP3      H1             12.8935009359      -16.3729322578      -24.8292685774  SOLV      504             0.0000000000
      1959       518  TIP3      H2             11.6023112400      -17.1226541563      -24.9513356295  SOLV      504             0.0000000000
      1960       519  TIP3      OH2             8.3643919707      -22.2024268996      -30.6455467636  SOLV      505             0.0000000000
      1961       519  TIP3      H1              8.9442385672      -21.6675941165      -30.0557154234  SOLV      505             0.0000000000
      1962       519  TIP3      H2              7.6712843636      -22.4846237442      -30.0314902015  SOLV      505             0.0000000000
      1963       520  TIP3      OH2            13.9398493771      -19.6069964475      -25.1397806791  SOLV      506             0.0000000000
      1964       520  TIP3      H1             13.4214565632      -18.7750846916      -25.0338788478  SOLV      506             0.0000000000
      1965       520  TIP3      H2             13.4115094965      -20.2506109367      -24.6351366578  SOLV      506             0.0000000000
      1966       521  TIP3      OH2            14.4572751562      -15.4992193153      -18.1787857996  SOLV      507             0.0000000000
      1967       521  TIP3      H1             15.0682040072      -14.8474286868      -18.5613227775  SOLV      507             0.0000000000
      1968       521  TIP3      H2             15.0293100359      -15.9397131968      -17.5162107558  SOLV      507             0.0000000000
      1969       522  TIP3      OH2            12.6016078885      -14.6748925498      -25.6639455491  SOLV      508             0.0000000000
      1970       522  TIP3      H1             11.6536076104      -14.7124693960      -25.3760575935  SOLV      508             0.0000000000
      1971       522  TIP3      H2             12.8792584251      -13.8466260528      -25.2045141677  SOLV      508             0.0000000000
      1972       523  TIP3      OH2            17.6438030852      -19.6430901233      -18.9820178118  SOLV      509             0.0000000000
      1973       523  TIP3      H1             17.2322550804      -19.9164842850      -18.1287906444  SOLV      509             0.0000000000
      1974       523  TIP3      H2             18.2236769291      -20.3992046336      -19.1985246043  SOLV      509             0.0000000000
      1975       524  TIP3      OH2            20.1967914899      -18.7052429354      -29.5789062902  SOLV      510             0.0000000000
      1976       524  TIP3      H1             20.3399837787      -18.9261322177      -28.6440026865  SOLV      510             0.0000000000
      1977       524  TIP3      H2             19.2423928355      -18.7714127749      -29.6101005392  SOLV      510             0.0000000000
      1978       525  TIP3      OH2            20.8163804855      -15.0216071008      -16.6710171930  SOLV      511             0.0000000000
      1979       525  TIP3      H1             19.9505301569      -15.4338902180      -16.8692664051  SOLV      511             0.0000000000
      1980       525  TIP3      H2             20.9266490376      -14.3879634242      -17.4143447845  SOLV      511             0.0000000000
      1981       526  TIP3      OH2            24.8214914990      -14.1034292270      -29.5595131131  SOLV      512             0.0000000000
      1982       526  TIP3      H1             25.4945323220      -13.4742102038      -29.8748888568  SOLV      512             0.0000000000
      1983       526  TIP3      H2             24.1619515754      -13.4698403483      -29.1759641700  SOLV      512             0.0000000000
      1984       527  TIP3      OH2             9.0195036290      -27.9358973106      -17.2483283572  SOLV      513             0.0000000000
      1985       527  TIP3      H1              8.2443427321      -27.3919682718      -17.0284344019  SOLV      513             0.0000000000
      1986       527  TIP3      H2              8.8413952497      -28.7548533434      -16.7679569353  SOLV      513             0.0000000000
      1987       528  TIP3      OH2            21.0133953241      -20.0870261708      -27.3291570595  SOLV      514             0.0000000000
      1988       528  TIP3      H1             21.0380524320      -21.0535776169      -27.1419601050  SOLV      514             0.0000000000
      1989       528  TIP3      H2             21.9654751707      -19.9100975219      -27.4935437327  SOLV      514             0.0000000000
      1990       529  TIP3      OH2             8.4697766222      -16.0339698255      -18.7489108946  SOLV      515             0.0000000000
      1991       529  TIP3      H1              9.1196752829      -16.7508957662      -18.7117700844  SOLV      515             0.0000000000
      1992       529  TIP3      H2              8.5978306225      -15.6012408059      -17.9073012952  SOLV      515             0.0000000000
      1993       530  TIP3      OH2            14.2784238097      -17.2049823281      -31.5397724638  SOLV      516             0.0000000000
      1994       530  TIP3      H1             14.9192562359      -17.9079023922      -31.3082358558  SOLV      516             0.0000000000
      1995       530  TIP3      H2             13.6103405867      -17.2856489382      -30.8347482447  SOLV      516             0.0000000000
      1996       531  TIP3      OH2            13.1258943452      -17.8334705047      -29.0603392346  SOLV      517             0.0000000000
      1997       531  TIP3      H1             13.6461946923      -18.4588803042      -28.5395550749  SOLV      517             0.0000000000
      1998       531  TIP3      H2             13.2818623618      -16.9733663169      -28.5932100658  SOLV      517             0.0000000000
      1999       532  TIP3      OH2             9.6675416104      -20.6828664842      -28.6765324444  SOLV      518             0.0000000000
      2000       532  TIP3      H1              9.0258759931      -20.1967736942      -28.1273824771  SOLV      518             0.0000000000
      2001       532  TIP3      H2             10.3244469927      -20.0122821978      -28.9209947178  SOLV      518             0.0000000000
      2002       533  TIP3      OH2            17.6165848196      -27.6724124847      -18.1846160780  SOLV      519             0.0000000000
      2003       533  TIP3      H1             18.4314043443      -27.6188508814      -17.6540292568  SOLV      519             0.0000000000
      2004       533  TIP3      H2             17.1077572090      -28.3455711764      -17.6861855140  SOLV      519             0.0000000000
      2005       534  TIP3      OH2            18.3169015391      -28.1001744799      -27.2359190101  SOLV      520             0.0000000000
      2006       534  TIP3      H1             18.5938934915      -27.2243960252      -27.5349184634  SOLV      520             0.0000000000
      2007       534  TIP3      H2             18.8332861727      -28.2005771852      -26.3996596971  SOLV      520             0.0000000000
      2008       535  TIP3      OH2            16.1963007187      -15.9945789387      -28.3180019195  SOLV      521             0.0000000000
      2009       535  TIP3      H1             15.3617622564      -15.6062483626      -28.0226353981  SOLV      521             0.0000000000
      2010       535  TIP3      H2             16.4796454200      -15.3951286510      -29.0367068757  SOLV      521             0.0000000000
      2011       536  TIP3      OH2            15.2298351084      -26.8215925547      -26.3005220785  SOLV      522             0.0000000000
      2012       536  TIP3      H1             16.0362471825      -26.2856293940      -26.2124793714  SOLV      522             0.0000000000
      2013       536  TIP3      H2             14.9415605639      -26.9019858056      -25.3558938678  SOLV      522             0.0000000000
      2014       537  TIP3      OH2            16.2732578314      -25.3527149533      -17.0296949075  SOLV      523             0.0000000000
      2015       537  TIP3      H1             16.4425003570      -25.0642458085      -16.1047922394  SOLV      523             0.0000000000
      2016       537  TIP3      H2             16.7102416965      -26.2204734707      -17.1216572250  SOLV      523             0.0000000000
      2017       538  TIP3      OH2            16.4731809127      -30.0512383089      -25.4234257947  SOLV      524             0.0000000000
      2018       538  TIP3      H1             16.1446613902      -29.2636552140      -24.9833266391  SOLV      524             0.0000000000
      2019       538  TIP3      H2             17.3248231792      -29.7354630657      -25.7779869394  SOLV      524             0.0000000000
      2020       539  TIP3      OH2            13.5288119788      -15.2648328360      -28.1301667985  SOLV      525             0.0000000000
      2021       539  TIP3      H1             13.6455841647      -14.4798010123      -28.7065082952  SOLV      525             0.0000000000
      2022       539  TIP3      H2             13.0328992798      -14.9000357982      -27.3536714868  SOLV      525             0.0000000000
      2023       540  TIP3      OH2            11.7827256772      -28.4249814666      -28.4665504186  SOLV      526             0.0000000000
      2024       540  TIP3      H1             11.7545182496      -27.6252627694      -27.9054757419  SOLV      526             0.0000000000
      2025       540  TIP3      H2             12.7396412461      -28.6092833666      -28.4475831473  SOLV      526             0.0000000000
      2026       541  TIP3      OH2            22.1892098937      -27.6782110188      -15.9397481697  SOLV      527             0.0000000000
      2027       541  TIP3      H1             21.2585023874      -27.3992611129      -16.1141141368  SOLV      527             0.0000000000
      2028       541  TIP3      H2             22.4424579344      -27.9465517355      -16.8373695564  SOLV      527             0.0000000000
      2029       542  TIP3      OH2            21.0105649853      -23.9999659586      -22.2546962298  SOLV      528             0.0000000000
      2030       542  TIP3      H1             20.1758721283      -24.5175594072      -22.3273413427  SOLV      528             0.0000000000
      2031       542  TIP3      H2             21.5945411880      -24.5666648434      -21.7222796546  SOLV      528             0.0000000000
      2032       543  TIP3      OH2            10.4951577409      -18.0025093910      -29.7887561793  SOLV      529             0.0000000000
      2033       543  TIP3      H1             11.3933596763      -17.8508149285      -29.4098364721  SOLV      529             0.0000000000
      2034       543  TIP3      H2             10.7284267800      -18.3886872188      -30.6449293002  SOLV      529             0.0000000000
      2035       544  TIP3      OH2             8.5448325487      -25.2282011537      -30.3325171171  SOLV      530             0.0000000000
      2036       544  TIP3      H1              8.9746271562      -24.3690042961      -30.4230786735  SOLV      530             0.0000000000
      2037       544  TIP3      H2              7.7259621634      -25.1483609748      -30.8546956607  SOLV      530             0.0000000000
      2038       545  TIP3      OH2            21.8643806546      -14.7381649547      -20.6648706255  SOLV      531             0.0000000000
      2039       545  TIP3      H1             21.9038830621      -14.0687553061      -21.3840686006  SOLV      531             0.0000000000
      2040       545  TIP3      H2             22.8057660921      -14.7258986737      -20.3898842496  SOLV      531             0.0000000000
      2041       546  TIP3      OH2             9.2720429743      -30.5946732021      -21.5688209331  SOLV      532             0.0000000000
      2042       546  TIP3      H1              9.3332329144      -30.5584040486      -22.5593329957  SOLV      532             0.0000000000
      2043       546  TIP3      H2              8.5307787713      -31.2445399581      -21.5058637825  SOLV      532             0.0000000000
      2044       547  TIP3      OH2             8.2196276182      -16.7075642156      -25.7569986663  SOLV      533             0.0000000000
      2045       547  TIP3      H1              7.3967968610      -16.3734239823      -25.4131738118  SOLV      533             0.0000000000
      2046       547  TIP3      H2              8.2967205189      -16.1809157530      -26.5892465938  SOLV      533             0.0000000000
      2047       548  TIP3      OH2             7.4102438926      -13.9786989974      -14.2450032555  SOLV      534             0.0000000000
      2048       548  TIP3      H1              8.0399953419      -14.1044057646      -13.5243060253  SOLV      534             0.0000000000
      2049       548  TIP3      H2              7.1260882571      -14.8889125534      -14.4532719783  SOLV      534             0.0000000000
      2050       549  TIP3      OH2            12.4160443578      -15.0423755926      -12.8675898711  SOLV      535             0.0000000000
      2051       549  TIP3      H1             13.2355146499      -15.4555843616      -12.5565141905  SOLV      535             0.0000000000
      2052       549  TIP3      H2             12.2478393826      -15.4958944155      -13.6929626859  SOLV      535             0.0000000000
      2053       550  TIP3      OH2            16.3326147279      -15.4316324318      -31.1529710169  SOLV      536             0.0000000000
      2054       550  TIP3      H1             15.5125240831      -15.9716870026      -31.2729347524  SOLV      536             0.0000000000
      2055       550  TIP3      H2             16.7872044987      -15.6695786500      -31.9631564888  SOLV      536             0.0000000000
      2056       551  TIP3      OH2            18.5695761467      -16.5288295816      -13.8643063383  SOLV      537             0.0000000000
      2057       551  TIP3      H1             18.1914702753      -17.3890436269      -13.5369569902  SOLV      537             0.0000000000
      2058       551  TIP3      H2             19.3693338271      -16.4634473966      -13.2999162519  SOLV      537             0.0000000000
      2059       552  TIP3      OH2            21.3405187556      -15.6636142725      -30.9615038512  SOLV      538             0.0000000000
      2060       552  TIP3      H1             21.6460486143      -16.5236210884      -30.6325907809  SOLV      538             0.0000000000
      2061       552  TIP3      H2             22.1054323468      -15.3684412379      -31.4943869448  SOLV      538             0.0000000000
      2062       553  TIP3      OH2             7.1650778385      -20.1830741963      -13.1557384168  SOLV      539             0.0000000000
      2063       553  TIP3      H1              6.8888609790      -21.1087879185      -13.1981254626  SOLV      539             0.0000000000
      2064       553  TIP3      H2              6.7772261406      -19.8428186004      -13.9940974172  SOLV      539             0.0000000000
      2065       554  TIP3      OH2            11.8145445423      -19.8653398948      -31.5409558459  SOLV      540             0.0000000000
      2066       554  TIP3      H1             11.8820605003      -20.7858908477      -31.2526768742  SOLV      540             0.0000000000
      2067       554  TIP3      H2             12.4560782035      -19.7979669622      -32.2466720178  SOLV      540             0.0000000000
      2068       555  TIP3      OH2            14.0334541499      -20.1414995329      -14.2839980934  SOLV      541             0.0000000000
      2069       555  TIP3      H1             13.9050118334      -19.5928097386      -15.1023026140  SOLV      541             0.0000000000
      2070       555  TIP3      H2             14.0164868843      -21.0701705727      -14.6167361662  SOLV      541             0.0000000000
      2071       556  TIP3      OH2            16.3384803311      -19.0040411143      -31.0207877272  SOLV      542             0.0000000000
      2072       556  TIP3      H1             16.6087324848      -18.8895419631      -30.0766682574  SOLV      542             0.0000000000
      2073       556  TIP3      H2             16.6786710228      -19.8811968570      -31.2158621243  SOLV      542             0.0000000000
      2074       557  TIP3      OH2            19.5597184192      -20.3586038625      -16.3393712617  SOLV      543             0.0000000000
      2075       557  TIP3      H1             20.3817308605      -19.8261705693      -16.3619400768  SOLV      543             0.0000000000
      2076       557  TIP3      H2             18.9212940649      -19.6182889522      -16.3693772306  SOLV      543             0.0000000000
      2077       558  TIP3      OH2             8.5493870851      -23.0484174522      -13.7019753033  SOLV      544             0.0000000000
      2078       558  TIP3      H1              9.1855981297      -23.7672287878      -13.7048883954  SOLV      544             0.0000000000
      2079       558  TIP3      H2              8.7101754022      -22.6309072094      -12.8205061798  SOLV      544             0.0000000000
      2080       559  TIP3      OH2            13.2523221282      -21.9595826362      -28.7685574166  SOLV      545             0.0000000000
      2081       559  TIP3      H1             12.4620255064      -22.4066816250      -28.4060182901  SOLV      545             0.0000000000
      2082       559  TIP3      H2             13.5702769025      -22.5787136386      -29.4537132541  SOLV      545             0.0000000000
      2083       560  TIP3      OH2            12.0607283571      -24.0983161956      -16.8491446859  SOLV      546             0.0000000000
      2084       560  TIP3      H1             11.4630826713      -23.3372252893      -16.7224443051  SOLV      546             0.0000000000
      2085       560  TIP3      H2             12.7932712067      -23.6493051988      -17.3287046883  SOLV      546             0.0000000000
      2086       561  TIP3      OH2            14.3790780669      -23.6225150581      -30.7671298920  SOLV      547             0.0000000000
      2087       561  TIP3      H1             14.6541591668      -23.6569633323      -31.6927801287  SOLV      547             0.0000000000
      2088       561  TIP3      H2             15.2480156605      -23.5045870706      -30.3179635819  SOLV      547             0.0000000000
      2089       562  TIP3      OH2            17.5992124050      -21.2557304546      -13.0667467591  SOLV      548             0.0000000000
      2090       562  TIP3      H1             18.4230058147      -21.5435219497      -13.4952146610  SOLV      548             0.0000000000
      2091       562  TIP3      H2             17.3542441806      -22.0626627153      -12.5760782058  SOLV      548             0.0000000000
      2092       563  TIP3      OH2            12.7709192467      -26.5672277439      -15.8529270083  SOLV      549             0.0000000000
      2093       563  TIP3      H1             12.9462406598      -27.2047662676      -16.5872344218  SOLV      549             0.0000000000
      2094       563  TIP3      H2             12.6974338198      -25.7263937505      -16.3592782924  SOLV      549             0.0000000000
      2095       564  TIP3      OH2            13.3803433249      -28.2617076548      -17.9106999483  SOLV      550             0.0000000000
      2096       564  TIP3      H1             14.0294441541      -27.7773862512      -18.4746677675  SOLV      550             0.0000000000
      2097       564  TIP3      H2             12.6063455651      -28.2558656504      -18.4951615627  SOLV      550             0.0000000000
      2098       565  TIP3      OH2            14.1688972719      -22.6164191856      -17.8066717527  SOLV      551             0.0000000000
      2099       565  TIP3      H1             15.1323372486      -22.5517950136      -18.0035210407  SOLV      551             0.0000000000
      2100       565  TIP3      H2             13.8151400061      -21.8177749046      -18.2572605557  SOLV      551             0.0000000000
      2101       566  TIP3      OH2            19.0220530127      -25.2687442009      -12.8801079828  SOLV      552             0.0000000000
      2102       566  TIP3      H1             19.3114837465      -26.1757310374      -13.0636181337  SOLV      552             0.0000000000
      2103       566  TIP3      H2             19.8289092653      -24.7502767864      -12.9742126121  SOLV      552             0.0000000000
      2104       567  TIP3      OH2            20.5632079076      -22.0459684271      -14.3577992134  SOLV      553             0.0000000000
      2105       567  TIP3      H1             20.1400764720      -21.5052036526      -15.0573210460  SOLV      553             0.0000000000
      2106       567  TIP3      H2             21.5099047507      -22.0474321449      -14.6362008693  SOLV      553             0.0000000000
      2107       568  TIP3      OH2            11.2452144793      -25.7720138533      -13.6443278165  SOLV      554             0.0000000000
      2108       568  TIP3      H1             10.4217799973      -26.2678973775      -13.8655956254  SOLV      554             0.0000000000
      2109       568  TIP3      H2             11.7993755309      -26.0152889513      -14.4079728542  SOLV      554             0.0000000000
      2110       569  TIP3      OH2            13.7478648119      -30.8212358884      -17.6290198852  SOLV      555             0.0000000000
      2111       569  TIP3      H1             13.7474384917      -29.8480554238      -17.4851433421  SOLV      555             0.0000000000
      2112       569  TIP3      H2             12.9987310877      -30.8677257959      -18.2186342440  SOLV      555             0.0000000000
      2113       570  TIP3      OH2            15.1925189765      -26.4455726918      -13.7833012212  SOLV      556             0.0000000000
      2114       570  TIP3      H1             14.6448385367      -26.6457565884      -12.9992273466  SOLV      556             0.0000000000
      2115       570  TIP3      H2             14.5697545860      -26.6218925373      -14.5063670945  SOLV      556             0.0000000000
      2116       571  TIP3      OH2            18.0633611221      -27.4967352165      -14.6713537679  SOLV      557             0.0000000000
      2117       571  TIP3      H1             17.1062258219      -27.6343726027      -14.5882154396  SOLV      557             0.0000000000
      2118       571  TIP3      H2             18.3940556503      -28.1313709576      -14.0110582484  SOLV      557             0.0000000000
      2119       572  TIP3      OH2            19.4841497236      -28.9700078348      -12.8150767343  SOLV      558             0.0000000000
      2120       572  TIP3      H1             19.3656370754      -29.8664583762      -12.4852632611  SOLV      558             0.0000000000
      2121       572  TIP3      H2             19.1629908918      -28.4327966098      -12.0503403210  SOLV      558             0.0000000000
      2122       573  TIP3      OH2             9.1822098249      -27.6239687592      -13.6756226058  SOLV      559             0.0000000000
      2123       573  TIP3      H1              9.0019122902      -28.4749367258      -14.1181049869  SOLV      559             0.0000000000
      2124       573  TIP3      H2              9.0005876656      -27.8571257132      -12.7332301787  SOLV      559             0.0000000000
      2125       574  TIP3      OH2            14.2273973048      -29.8931639241      -12.2181432453  SOLV      560             0.0000000000
      2126       574  TIP3      H1             14.5989868947      -30.1097667134      -13.0822671794  SOLV      560             0.0000000000
      2127       574  TIP3      H2             13.7429086907      -29.0584269853      -12.4061201674  SOLV      560             0.0000000000
      2128       575  TIP3      OH2            13.9439027257      -13.0928596296      -29.7996732615  SOLV      561             0.0000000000
      2129       575  TIP3      H1             14.9124331085      -13.2209550323      -29.6411327627  SOLV      561             0.0000000000
      2130       575  TIP3      H2             13.9660522315      -12.2552329233      -30.2688193299  SOLV      561             0.0000000000
      2131       576  TIP3      OH2             7.5464493731      -18.7599993713      -30.1829817753  SOLV      562             0.0000000000
      2132       576  TIP3      H1              8.4618739461      -18.7031646411      -29.8430771709  SOLV      562             0.0000000000
      2133       576  TIP3      H2              7.6712346454      -18.1473066489      -30.9423496128  SOLV      562             0.0000000000
      2134       577  TIP3      OH2             6.2306794049      -13.2321965032      -25.2750117717  SOLV      563             0.0000000000
      2135       577  TIP3      H1              5.5028351106      -13.8204305458      -25.5831714010  SOLV      563             0.0000000000
      2136       577  TIP3      H2              6.6223469617      -13.7540420113      -24.5412307942  SOLV      563             0.0000000000
      2137       578  TIP3      OH2             7.1982994430      -14.8287711741      -23.2570408251  SOLV      564             0.0000000000
      2138       578  TIP3      H1              6.7021045389      -15.5885251694      -22.8952925705  SOLV      564             0.0000000000
      2139       578  TIP3      H2              7.6612376362      -14.5085928100      -22.4541904810  SOLV      564             0.0000000000
      2140       579  TIP3      OH2            24.4345572635      -13.8648480193      -20.0113968921  SOLV      565             0.0000000000
      2141       579  TIP3      H1             24.9302814308      -14.2042370197      -19.2302952388  SOLV      565             0.0000000000
      2142       579  TIP3      H2             24.9959799427      -13.1288967610      -20.2522646438  SOLV      565             0.0000000000
      2143       580  TIP3      OH2            22.6666898806      -18.7791681433      -12.4782485225  SOLV      566             0.0000000000
      2144       580  TIP3      H1             21.7590581758      -18.6465075771      -12.1349773276  SOLV      566             0.0000000000
      2145       580  TIP3      H2             23.0542229169      -17.8882959097      -12.3692935289  SOLV      566             0.0000000000
      2146       581  TIP3      OH2            23.9472663068      -20.3910761604      -27.4731152502  SOLV      567             0.0000000000
      2147       581  TIP3      H1             24.8161676698      -19.9934421355      -27.2422570910  SOLV      567             0.0000000000
      2148       581  TIP3      H2             23.8000249140      -20.9787873965      -26.7055335147  SOLV      567             0.0000000000
      2149       582  TIP3      OH2            24.3166076713      -22.2332965763      -25.2418549906  SOLV      568             0.0000000000
      2150       582  TIP3      H1             23.5471790888      -22.8178593786      -25.0004449413  SOLV      568             0.0000000000
      2151       582  TIP3      H2             24.8225530099      -22.1858269159      -24.4134100492  SOLV      568             0.0000000000
      2152       583  TIP3      OH2            23.9408768456      -19.7408310712      -20.6547130899  SOLV      569             0.0000000000
      2153       583  TIP3      H1             24.6370957495      -20.3922528428      -20.8960935384  SOLV      569             0.0000000000
      2154       583  TIP3      H2             24.3876707717      -18.8816355259      -20.7801258334  SOLV      569             0.0000000000
      2155       584  TIP3      OH2            22.6619144057      -16.9036733924      -18.1966388706  SOLV      570             0.0000000000
      2156       584  TIP3      H1             22.2714876763      -16.1899957141      -17.6971769736  SOLV      570             0.0000000000
      2157       584  TIP3      H2             22.1235708957      -16.9451526911      -19.0213657740  SOLV      570             0.0000000000
      2158       585  TIP3      OH2            24.7821622025      -22.5388898948      -29.1667693773  SOLV      571             0.0000000000
      2159       585  TIP3      H1             23.9327938063      -22.7442398573      -29.6049436640  SOLV      571             0.0000000000
      2160       585  TIP3      H2             24.5511220634      -21.7085626092      -28.6935140339  SOLV      571             0.0000000000
      2161       586  TIP3      OH2            22.6421072009      -24.9828635012      -30.4076168780  SOLV      572             0.0000000000
      2162       586  TIP3      H1             23.4820655916      -25.0829065477      -30.8878168923  SOLV      572             0.0000000000
      2163       586  TIP3      H2             22.2063983098      -25.8531521233      -30.5261671054  SOLV      572             0.0000000000
      2164       587  TIP3      OH2            22.3394368707      -23.9560840719      -24.6168224962  SOLV      573             0.0000000000
      2165       587  TIP3      H1             22.0604113334      -24.8388032442      -24.8990492740  SOLV      573             0.0000000000
      2166       587  TIP3      H2             21.9730641117      -23.9049892901      -23.7036076456  SOLV      573             0.0000000000
      2167       588  TIP3      OH2             7.0900295227      -21.5364042272      -20.7231581609  SOLV      574             0.0000000000
      2168       588  TIP3      H1              7.1503917568      -21.8709574252      -21.6460873885  SOLV      574             0.0000000000
      2169       588  TIP3      H2              7.9679556915      -21.8163557727      -20.3740667938  SOLV      574             0.0000000000
      2170       589  TIP3      OH2            23.1977308684      -21.9630937988      -15.1338952885  SOLV      575             0.0000000000
      2171       589  TIP3      H1             23.7976308812      -22.6866776572      -14.8321629131  SOLV      575             0.0000000000
      2172       589  TIP3      H2             23.7986126069      -21.1797564163      -15.2152347369  SOLV      575             0.0000000000
      2173       590  TIP3      OH2            24.4188597123      -24.1425457880      -14.1834341596  SOLV      576             0.0000000000
      2174       590  TIP3      H1             23.5599543603      -24.5221734710      -14.4483671028  SOLV      576             0.0000000000
      2175       590  TIP3      H2             25.0649383732      -24.8542434841      -14.3686084861  SOLV      576             0.0000000000
      2176       591  TIP3      OH2            22.1715257674      -27.6463152192      -30.9366477770  SOLV      577             0.0000000000
      2177       591  TIP3      H1             22.8812029390      -28.2314338928      -30.5785824014  SOLV      577             0.0000000000
      2178       591  TIP3      H2             21.3936603089      -28.2398825690      -30.9429720530  SOLV      577             0.0000000000
      2179       592  TIP3      OH2            21.5802917895      -26.1989558817      -26.4337601162  SOLV      578             0.0000000000
      2180       592  TIP3      H1             21.9886645457      -27.0609356036      -26.1794309530  SOLV      578             0.0000000000
      2181       592  TIP3      H2             22.3406485578      -25.8041367869      -26.8908619026  SOLV      578             0.0000000000
      2182       593  TIP3      OH2            22.7147299858      -25.6697510541      -20.6884936525  SOLV      579             0.0000000000
      2183       593  TIP3      H1             23.6773529722      -25.4296952920      -20.6630096057  SOLV      579             0.0000000000
      2184       593  TIP3      H2             22.5103048940      -25.5398294094      -19.7524002393  SOLV      579             0.0000000000
      2185       594  TIP3      OH2            22.6857055995      -24.8385936371      -18.1599701841  SOLV      580             0.0000000000
      2186       594  TIP3      H1             21.7622031666      -24.5091018820      -18.0978629545  SOLV      580             0.0000000000
      2187       594  TIP3      H2             23.1749195327      -24.0121242348      -18.4082405363  SOLV      580             0.0000000000
      2188       595  TIP3      OH2             6.8276276605      -26.6430520367      -14.5118508437  SOLV      581             0.0000000000
      2189       595  TIP3      H1              7.7658739993      -26.7181638581      -14.2555409533  SOLV      581             0.0000000000
      2190       595  TIP3      H2              6.5047662744      -27.5390211877      -14.3252264338  SOLV      581             0.0000000000
      2191       596  TIP3      OH2            24.9042109803      -30.8822230044      -12.7220338529  SOLV      582             0.0000000000
      2192       596  TIP3      H1             25.7248757116      -31.3144939770      -13.0049879378  SOLV      582             0.0000000000
      2193       596  TIP3      H2             24.8753793455      -30.1434938480      -13.3702750715  SOLV      582             0.0000000000
      2194       597  TIP3      OH2            22.9293167674      -28.4632828151      -26.1506435714  SOLV      583             0.0000000000
      2195       597  TIP3      H1             23.1339959793      -28.9985460504      -25.3551327391  SOLV      583             0.0000000000
      2196       597  TIP3      H2             22.3033903595      -29.0446026646      -26.6118002472  SOLV      583             0.0000000000
      2197       598  TIP3      OH2             8.0209025803      -28.1264087809      -21.6798035763  SOLV      584             0.0000000000
      2198       598  TIP3      H1              8.3799316128      -29.0015304360      -21.4312464106  SOLV      584             0.0000000000
      2199       598  TIP3      H2              8.7891645602      -27.5554565785      -21.5033081165  SOLV      584             0.0000000000
      2200       599  TIP3      OH2             6.4725998491      -25.0855366955      -20.4585616143  SOLV      585             0.0000000000
      2201       599  TIP3      H1              6.9666377227      -25.4165094677      -21.2204997814  SOLV      585             0.0000000000
      2202       599  TIP3      H2              6.9810651967      -24.2869999869      -20.2961991497  SOLV      585             0.0000000000
      2203       600  TIP3      OH2            24.0541408926      -28.8709676901      -14.3086186231  SOLV      586             0.0000000000
      2204       600  TIP3      H1             23.3332509050      -28.2169092110      -14.1576771457  SOLV      586             0.0000000000
      2205       600  TIP3      H2             23.7575622813      -29.3191300872      -15.1217380351  SOLV      586             0.0000000000
      2206       601  TIP3      OH2            24.3825957806      -28.9552313196      -30.0090617516  SOLV      587             0.0000000000
      2207       601  TIP3      H1             24.7780433243      -29.4246441218      -30.7758593144  SOLV      587             0.0000000000
      2208       601  TIP3      H2             25.0782858058      -28.3126115057      -29.8401357018  SOLV      587             0.0000000000
      2209       602  TIP3      OH2             7.0080338315      -28.8614499234      -26.4910924410  SOLV      588             0.0000000000
      2210       602  TIP3      H1              6.0540801105      -28.7468736382      -26.6408885499  SOLV      588             0.0000000000
      2211       602  TIP3      H2              7.3825278882      -28.3961863907      -27.2746543265  SOLV      588             0.0000000000
      2212       603  TIP3      OH2            21.4516044465      -13.8661923575      -24.5784776124  SOLV      589             0.0000000000
      2213       603  TIP3      H1             22.0838380575      -14.0785344794      -25.3164665641  SOLV      589             0.0000000000
      2214       603  TIP3      H2             22.0211866184      -13.3838653791      -23.9475128050  SOLV      589             0.0000000000
      2215       604  TIP3      OH2             6.6308306495      -30.3140740760      -18.4160876222  SOLV      590             0.0000000000
      2216       604  TIP3      H1              6.0161418432      -30.2332561936      -17.6663966583  SOLV      590             0.0000000000
      2217       604  TIP3      H2              6.2013290780      -29.7431571893      -19.0833236793  SOLV      590             0.0000000000
      2218       605  TIP3      OH2             8.8754913193      -17.0809215454      -14.2503797681  SOLV      591             0.0000000000
      2219       605  TIP3      H1              8.0268515337      -16.8328217648      -14.6449670921  SOLV      591             0.0000000000
      2220       605  TIP3      H2              8.6456314675      -17.5074508788      -13.4172526653  SOLV      591             0.0000000000
      2221       606  TIP3      OH2            11.7851082259      -15.6063131688      -17.6590594245  SOLV      592             0.0000000000
      2222       606  TIP3      H1             11.8245584749      -14.6899361023      -17.9880373343  SOLV      592             0.0000000000
      2223       606  TIP3      H2             12.7441488199      -15.8313335909      -17.6969560236  SOLV      592             0.0000000000
      2224       607  TIP3      OH2            15.9062019571      -14.4572895597      -15.0946354695  SOLV      593             0.0000000000
      2225       607  TIP3      H1             16.0097158825      -14.7936002406      -14.1799965488  SOLV      593             0.0000000000
      2226       607  TIP3      H2             16.8170677807      -14.1158033155      -15.2752986087  SOLV      593             0.0000000000
      2227       608  TIP3      OH2            18.2231817364      -13.1205741866      -15.5177549707  SOLV      594             0.0000000000
      2228       608  TIP3      H1             18.9928886483      -13.6020376833      -15.8578489648  SOLV      594             0.0000000000
      2229       608  TIP3      H2             18.5662284763      -12.7240581310      -14.6832392652  SOLV      594             0.0000000000
      2230       609  TIP3      OH2            23.1220518280      -30.5605725981      -16.4923441135  SOLV      595             0.0000000000
      2231       609  TIP3      H1             22.5425696981      -29.9925223162      -17.0439517878  SOLV      595             0.0000000000
      2232       609  TIP3      H2             23.4542566172      -31.1232328274      -17.1997209442  SOLV      595             0.0000000000
      2233       610  TIP3      OH2             9.1276774845      -12.6695308024      -18.0452286511  SOLV      596             0.0000000000
      2234       610  TIP3      H1              8.4020296012      -12.0582183280      -18.2564303278  SOLV      596             0.0000000000
      2235       610  TIP3      H2              9.0633250386      -12.7670085586      -17.0952845204  SOLV      596             0.0000000000
      2236       611  TIP3      OH2            11.6093473061      -13.1265807191      -18.8687799394  SOLV      597             0.0000000000
      2237       611  TIP3      H1             10.6533917811      -13.0065553065      -18.6261953926  SOLV      597             0.0000000000
      2238       611  TIP3      H2             11.6324755744      -12.5756821841      -19.6589710399  SOLV      597             0.0000000000
      2239       612  TIP3      OH2            16.2600177368      -13.3988539349      -19.7081897565  SOLV      598             0.0000000000
      2240       612  TIP3      H1             15.6486724375      -12.7633765157      -20.0990531566  SOLV      598             0.0000000000
      2241       612  TIP3      H2             16.5589644744      -12.8731811383      -18.9293391890  SOLV      598             0.0000000000
      2242       613  TIP3      OH2            18.3726498128      -14.8160160175      -18.2938354926  SOLV      599             0.0000000000
      2243       613  TIP3      H1             17.7401529312      -14.4484686746      -18.9262041024  SOLV      599             0.0000000000
      2244       613  TIP3      H2             19.1203319564      -14.2234096871      -18.4768597887  SOLV      599             0.0000000000
      2245       614  TIP3      OH2            20.9266381446      -13.1467129068      -18.7273051325  SOLV      600             0.0000000000
      2246       614  TIP3      H1             21.1042532419      -12.2888894636      -19.1504995802  SOLV      600             0.0000000000
      2247       614  TIP3      H2             21.3611736199      -13.7491289853      -19.3820334301  SOLV      600             0.0000000000
      2248       615  TIP3      OH2             8.8634721399      -14.1930313732      -20.9836522747  SOLV      601             0.0000000000
      2249       615  TIP3      H1              8.6218353863      -14.8255054410      -20.2721861536  SOLV      601             0.0000000000
      2250       615  TIP3      H2              9.6883549043      -14.5974839517      -21.3488001356  SOLV      601             0.0000000000
      2251       616  TIP3      OH2            10.9089489536      -15.3779397395      -22.2961880274  SOLV      602             0.0000000000
      2252       616  TIP3      H1             10.7935997946      -16.2957758103      -21.9734168738  SOLV      602             0.0000000000
      2253       616  TIP3      H2             11.7985516260      -15.1775422432      -21.9201085764  SOLV      602             0.0000000000
      2254       617  TIP3      OH2            13.2566098390      -15.2075097871      -21.1165834722  SOLV      603             0.0000000000
      2255       617  TIP3      H1             13.4776933239      -16.1529007139      -21.2678743174  SOLV      603             0.0000000000
      2256       617  TIP3      H2             13.3227337780      -15.1777881047      -20.1457944360  SOLV      603             0.0000000000
      2257       618  TIP3      OH2            16.2367900643      -28.7315860695      -21.9647650745  SOLV      604             0.0000000000
      2258       618  TIP3      H1             15.8600704059      -29.6060608392      -21.7551093237  SOLV      604             0.0000000000
      2259       618  TIP3      H2             16.7639154616      -28.9093165444      -22.7512544287  SOLV      604             0.0000000000
      2260       619  TIP3      OH2            21.7496094273      -31.0055096070      -22.7434492082  SOLV      605             0.0000000000
      2261       619  TIP3      H1             22.5004184045      -30.6097037333      -23.2296293905  SOLV      605             0.0000000000
      2262       619  TIP3      H2             21.0580402791      -30.3613311999      -22.9390000978  SOLV      605             0.0000000000
      2263       620  TIP3      OH2            23.8626686734      -30.0406468230      -24.1647902713  SOLV      606             0.0000000000
      2264       620  TIP3      H1             24.4109620356      -30.7997611179      -24.3961236568  SOLV      606             0.0000000000
      2265       620  TIP3      H2             24.4932538150      -29.2956399342      -24.0298521510  SOLV      606             0.0000000000
      2266       621  TIP3      OH2             9.1946692073      -30.3923658362      -24.3127293036  SOLV      607             0.0000000000
      2267       621  TIP3      H1              8.4124830211      -30.1622044174      -24.8473600711  SOLV      607             0.0000000000
      2268       621  TIP3      H2              9.3279977258      -31.3166154893      -24.6486629603  SOLV      607             0.0000000000
      2269       622  TIP3      OH2             7.8298090871      -30.9979558437      -28.8153216334  SOLV      608             0.0000000000
      2270       622  TIP3      H1              8.6199857624      -30.6420442212      -29.2834808004  SOLV      608             0.0000000000
      2271       622  TIP3      H2              7.4829174545      -30.1624618529      -28.4962340089  SOLV      608             0.0000000000
      2272       623  TIP3      OH2            13.3456509500      -30.5389885392      -24.8474456160  SOLV      609             0.0000000000
      2273       623  TIP3      H1             14.1134638887      -29.9950029340      -25.0264763576  SOLV      609             0.0000000000
      2274       623  TIP3      H2             13.6031328753      -30.9585228195      -24.0128713280  SOLV      609             0.0000000000
      2275       624  TIP3      OH2            19.1429519595      -30.2815636664      -23.3514802800  SOLV      610             0.0000000000
      2276       624  TIP3      H1             19.4342797868      -30.1522444095      -24.2800786882  SOLV      610             0.0000000000
      2277       624  TIP3      H2             19.3883185884      -31.2127197352      -23.1994878013  SOLV      610             0.0000000000
      2278       625  TIP3      OH2            20.2504414465      -29.9370216752      -26.2368318875  SOLV      611             0.0000000000
      2279       625  TIP3      H1             19.8325424540      -29.8061510753      -27.1007828231  SOLV      611             0.0000000000
      2280       625  TIP3      H2             20.8563724926      -30.6632829654      -26.4476476403  SOLV      611             0.0000000000
      2281       626  TIP3      OH2             7.8025344254      -15.0558117568      -27.8320445014  SOLV      612             0.0000000000
      2282       626  TIP3      H1              6.9732444266      -15.0051940753      -28.3417452088  SOLV      612             0.0000000000
      2283       626  TIP3      H2              8.0572462554      -14.1073848176      -27.8916352920  SOLV      612             0.0000000000
      2284       627  TIP3      OH2             9.5448563221      -29.3655735281      -29.7600402574  SOLV      613             0.0000000000
      2285       627  TIP3      H1              9.9311048976      -28.9445817428      -30.5663197029  SOLV      613             0.0000000000
      2286       627  TIP3      H2             10.0603305441      -28.9953704454      -29.0503316058  SOLV      613             0.0000000000
      2287       628  TIP3      OH2            14.5130687976      -29.1156164741      -27.7225153268  SOLV      614             0.0000000000
      2288       628  TIP3      H1             15.1476302972      -29.6051321832      -27.1673341806  SOLV      614             0.0000000000
      2289       628  TIP3      H2             14.6354278427      -28.2317499182      -27.3153529879  SOLV      614             0.0000000000
      2290       629  TIP3      OH2            16.6464405834      -13.2865086707      -29.6409028083  SOLV      615             0.0000000000
      2291       629  TIP3      H1             17.6241380367      -13.3618310601      -29.6934387066  SOLV      615             0.0000000000
      2292       629  TIP3      H2             16.4557245138      -13.9291188385      -30.3659523147  SOLV      615             0.0000000000
      2293       630  TIP3      OH2            23.1104073987      -14.5268231096      -26.5343345671  SOLV      616             0.0000000000
      2294       630  TIP3      H1             23.1766953830      -15.3961988248      -26.9940463643  SOLV      616             0.0000000000
      2295       630  TIP3      H2             23.0425824111      -13.9144793722      -27.2923266750  SOLV      616             0.0000000000
      2296       631  TIP3      OH2             8.7853375152      -30.2457643820      -14.7689565384  SOLV      617             0.0000000000
      2297       631  TIP3      H1              8.7205965933      -31.2035161163      -14.8697330384  SOLV      617             0.0000000000
      2298       631  TIP3      H2              9.6622835501      -30.1264277610      -14.3065050680  SOLV      617             0.0000000000
      2299       632  TIP3      OH2            11.0422838040      -30.0911823204      -13.1583355047  SOLV      618             0.0000000000
      2300       632  TIP3      H1             11.9986308875      -30.1942866892      -13.2781939368  SOLV      618             0.0000000000
      2301       632  TIP3      H2             10.8069840920      -31.0481254163      -13.1011514289  SOLV      618             0.0000000000
      2302       633  TIP3      OH2             9.7295731012      -13.9055370208      -30.7723602059  SOLV      619             0.0000000000
      2303       633  TIP3      H1              9.0883858704      -13.4320939924      -30.2121048607  SOLV      619             0.0000000000
      2304       633  TIP3      H2              9.9405486642      -14.6847478736      -30.2520263423  SOLV      619             0.0000000000
      2305       634  TIP3      OH2            22.4518621835      -15.4359132025      -14.5593752698  SOLV      620             0.0000000000
      2306       634  TIP3      H1             21.9876795873      -15.4591727102      -15.4241798970  SOLV      620             0.0000000000
      2307       634  TIP3      H2             22.3247134324      -14.5024219800      -14.3438665551  SOLV      620             0.0000000000
      2308       635  TIP3      OH2            28.0598689648      -22.6894786333      -19.7578247257  SOLV      621             0.0000000000
      2309       635  TIP3      H1             28.0504664362      -23.3950449008      -19.0796141660  SOLV      621             0.0000000000
      2310       635  TIP3      H2             28.9612849235      -22.3585520759      -19.6603378203  SOLV      621             0.0000000000
      2311       636  TIP3      OH2            29.4405306260      -17.9024772544      -22.0071423745  SOLV      622             0.0000000000
      2312       636  TIP3      H1             29.0792027289      -18.8070679942      -21.9511370681  SOLV      622             0.0000000000
      2313       636  TIP3      H2             30.3157156905      -18.0814896889      -21.6280237125  SOLV      622             0.0000000000
      2314       637  TIP3      OH2            25.8855007384      -25.0787015759      -25.6903442732  SOLV      623             0.0000000000
      2315       637  TIP3      H1             25.6584771773      -24.1746465684      -25.4081401373  SOLV      623             0.0000000000
      2316       637  TIP3      H2             25.3166525590      -25.1904091603      -26.4718088036  SOLV      623             0.0000000000
      2317       638  TIP3      OH2            26.5915186296      -22.3903144373      -23.3070790811  SOLV      624             0.0000000000
      2318       638  TIP3      H1             27.0220044349      -23.1869284345      -22.9350680811  SOLV      624             0.0000000000
      2319       638  TIP3      H2             27.3412354798      -21.8133344123      -23.5255338148  SOLV      624             0.0000000000
      2320       639  TIP3      OH2            29.7853426006      -27.5029587720      -23.1339085916  SOLV      625             0.0000000000
      2321       639  TIP3      H1             30.5812512712      -27.0260587651      -23.4283860974  SOLV      625             0.0000000000
      2322       639  TIP3      H2             29.7704692593      -28.2139847652      -23.8198030672  SOLV      625             0.0000000000
      2323       640  TIP3      OH2            27.2126281765      -24.9360687965      -22.3051187659  SOLV      626             0.0000000000
      2324       640  TIP3      H1             27.9483360456      -25.3734926302      -21.8339372141  SOLV      626             0.0000000000
      2325       640  TIP3      H2             27.3356538745      -25.3013733258      -23.2054362224  SOLV      626             0.0000000000
      2326       641  TIP3      OH2            29.7628108433      -28.4072274627      -19.1142477573  SOLV      627             0.0000000000
      2327       641  TIP3      H1             29.3742855755      -27.7571672280      -19.7308324436  SOLV      627             0.0000000000
      2328       641  TIP3      H2             29.1456111880      -28.3225867702      -18.3544880642  SOLV      627             0.0000000000
      2329       642  TIP3      OH2            29.3202747807      -26.4155875997      -20.8414040339  SOLV      628             0.0000000000
      2330       642  TIP3      H1             30.1917203953      -25.9624377919      -20.7721696900  SOLV      628             0.0000000000
      2331       642  TIP3      H2             29.4551432016      -26.8086044185      -21.7399773561  SOLV      628             0.0000000000
      2332       643  TIP3      OH2            30.3021241451      -18.6869065623      -18.3183317894  SOLV      629             0.0000000000
      2333       643  TIP3      H1             30.3059483498      -17.7106430845      -18.3273716799  SOLV      629             0.0000000000
      2334       643  TIP3      H2             29.5366162173      -18.8256209787      -17.7285735281  SOLV      629             0.0000000000
      2335       644  TIP3      OH2            26.5549960633      -19.3402195249      -27.2482419655  SOLV      630             0.0000000000
      2336       644  TIP3      H1             26.4450901331      -18.9017137085      -28.1227411908  SOLV      630             0.0000000000
      2337       644  TIP3      H2             26.5933844041      -18.5772830538      -26.6435909223  SOLV      630             0.0000000000
      2338       645  TIP3      OH2            30.5812079378      -21.6245001680      -24.1257442445  SOLV      631             0.0000000000
      2339       645  TIP3      H1             30.5800640309      -21.9538901437      -25.0542881905  SOLV      631             0.0000000000
      2340       645  TIP3      H2             31.5030738192      -21.8161605509      -23.8552850004  SOLV      631             0.0000000000
      2341       646  TIP3      OH2            30.7102501048      -22.5851413955      -20.5414578430  SOLV      632             0.0000000000
      2342       646  TIP3      H1             31.0153362038      -22.9791141735      -21.3740719452  SOLV      632             0.0000000000
      2343       646  TIP3      H2             31.3197125915      -21.8120410669      -20.4584315301  SOLV      632             0.0000000000
      2344       647  TIP3      OH2            29.0720667732      -22.0412754651      -16.9019442175  SOLV      633             0.0000000000
      2345       647  TIP3      H1             29.1591578257      -21.1901742336      -16.4297843848  SOLV      633             0.0000000000
      2346       647  TIP3      H2             28.1420563971      -22.2548687137      -16.7196182248  SOLV      633             0.0000000000
      2347       648  TIP3      OH2            30.5214347294      -16.5455527313      -15.0612828544  SOLV      634             0.0000000000
      2348       648  TIP3      H1             30.4951309709      -16.4632744512      -16.0345671244  SOLV      634             0.0000000000
      2349       648  TIP3      H2             29.6010943962      -16.8398407690      -14.9062212036  SOLV      634             0.0000000000
      2350       649  TIP3      OH2            29.9161866522      -22.4754452981      -26.4847084731  SOLV      635             0.0000000000
      2351       649  TIP3      H1             29.5674957552      -21.7741371007      -27.0874907032  SOLV      635             0.0000000000
      2352       649  TIP3      H2             29.3135839210      -23.2146288133      -26.6257049604  SOLV      635             0.0000000000
      2353       650  TIP3      OH2            25.9355430234      -19.9234399649      -17.4849894425  SOLV      636             0.0000000000
      2354       650  TIP3      H1             25.6825466414      -19.9690221958      -18.4169280813  SOLV      636             0.0000000000
      2355       650  TIP3      H2             26.1981695590      -20.8475110802      -17.3069156242  SOLV      636             0.0000000000
      2356       651  TIP3      OH2            25.8288559178      -17.2633727819      -20.9690145197  SOLV      637             0.0000000000
      2357       651  TIP3      H1             26.7433057635      -17.4668423064      -20.7862355022  SOLV      637             0.0000000000
      2358       651  TIP3      H2             25.7183098362      -16.4576838713      -20.4531474184  SOLV      637             0.0000000000
      2359       652  TIP3      OH2            28.7853631157      -14.3721048663      -24.7874924536  SOLV      638             0.0000000000
      2360       652  TIP3      H1             29.1745609874      -14.7690371304      -23.9770988115  SOLV      638             0.0000000000
      2361       652  TIP3      H2             28.1017199719      -15.0218426790      -25.0248065944  SOLV      638             0.0000000000
      2362       653  TIP3      OH2            28.1835704534      -18.7376613300      -16.6651110382  SOLV      639             0.0000000000
      2363       653  TIP3      H1             28.2667557002      -19.1791380657      -15.7927320230  SOLV      639             0.0000000000
      2364       653  TIP3      H2             27.2685371857      -18.9518376195      -16.9387461338  SOLV      639             0.0000000000
      2365       654  TIP3      OH2            30.8750001576      -30.0296305456      -20.9870917499  SOLV      640             0.0000000000
      2366       654  TIP3      H1             30.1053718662      -30.1437933495      -21.5711982715  SOLV      640             0.0000000000
      2367       654  TIP3      H2             30.5586978891      -29.2877092580      -20.4297490908  SOLV      640             0.0000000000
      2368       655  TIP3      OH2            30.5901967812      -24.9561891663      -18.6582733049  SOLV      641             0.0000000000
      2369       655  TIP3      H1             29.6764074573      -25.2798335172      -18.5807834186  SOLV      641             0.0000000000
      2370       655  TIP3      H2             30.5759526530      -24.5914480958      -19.5680655265  SOLV      641             0.0000000000
      2371       656  TIP3      OH2            30.8340959253      -25.3094075076      -24.7696508019  SOLV      642             0.0000000000
      2372       656  TIP3      H1             29.8646224376      -25.4540560304      -24.7572954119  SOLV      642             0.0000000000
      2373       656  TIP3      H2             31.2376178211      -26.1986885966      -24.8213319262  SOLV      642             0.0000000000
      2374       657  TIP3      OH2            28.0423979286      -25.2976010729      -18.0360528338  SOLV      643             0.0000000000
      2375       657  TIP3      H1             28.1418147378      -25.0313384444      -17.1089278538  SOLV      643             0.0000000000
      2376       657  TIP3      H2             27.8969129609      -26.2556071406      -17.9782611138  SOLV      643             0.0000000000
      2377       658  TIP3      OH2            25.3164321339      -27.8706309103      -23.7844504446  SOLV      644             0.0000000000
      2378       658  TIP3      H1             26.0191826159      -27.9180666415      -23.1086434021  SOLV      644             0.0000000000
      2379       658  TIP3      H2             25.8254548251      -27.8340749561      -24.6121481254  SOLV      644             0.0000000000
      2380       659  TIP3      OH2            26.6520126334      -27.2150655829      -28.6004915479  SOLV      645             0.0000000000
      2381       659  TIP3      H1             27.1492457226      -26.7731544568      -29.3115260970  SOLV      645             0.0000000000
      2382       659  TIP3      H2             26.0988162994      -26.4737661835      -28.2943920714  SOLV      645             0.0000000000
      2383       660  TIP3      OH2            28.1959088722      -25.9470612458      -24.7934009986  SOLV      646             0.0000000000
      2384       660  TIP3      H1             27.4082511793      -25.6873663780      -25.3175535524  SOLV      646             0.0000000000
      2385       660  TIP3      H2             28.4042428982      -26.8412748048      -25.0984746677  SOLV      646             0.0000000000
      2386       661  TIP3      OH2            30.7844813561      -25.0397148948      -29.5558190168  SOLV      647             0.0000000000
      2387       661  TIP3      H1             29.9742750866      -25.1591429395      -30.0965979757  SOLV      647             0.0000000000
      2388       661  TIP3      H2             31.4174778777      -24.8639131238      -30.2733846924  SOLV      647             0.0000000000
      2389       662  TIP3      OH2            28.8691526819      -20.3978867874      -14.6552863152  SOLV      648             0.0000000000
      2390       662  TIP3      H1             29.5208776730      -19.8998328729      -14.1275012712  SOLV      648             0.0000000000
      2391       662  TIP3      H2             28.1328961235      -20.4849097054      -14.0123566198  SOLV      648             0.0000000000
      2392       663  TIP3      OH2            29.9476509319      -29.0951390538      -25.2406712701  SOLV      649             0.0000000000
      2393       663  TIP3      H1             29.2169004170      -29.7264216709      -25.0620003461  SOLV      649             0.0000000000
      2394       663  TIP3      H2             30.5655185765      -29.6024401423      -25.8055781215  SOLV      649             0.0000000000
      2395       664  TIP3      OH2            29.1708168537      -20.8242529340      -22.0097825205  SOLV      650             0.0000000000
      2396       664  TIP3      H1             29.7663239582      -20.9856469587      -22.7897812566  SOLV      650             0.0000000000
      2397       664  TIP3      H2             29.3958670003      -21.5692175974      -21.4204530103  SOLV      650             0.0000000000
      2398       665  TIP3      OH2            26.0990531655      -22.6000510543      -16.6291551149  SOLV      651             0.0000000000
      2399       665  TIP3      H1             25.9568211853      -23.0132869236      -15.7550378482  SOLV      651             0.0000000000
      2400       665  TIP3      H2             25.4107809623      -23.0384857758      -17.1852697253  SOLV      651             0.0000000000
      2401       666  TIP3      OH2            31.6015373845      -16.8619706758      -25.1587267620  SOLV      652             0.0000000000
      2402       666  TIP3      H1             31.5619773948      -15.9934456945      -25.5604205236  SOLV      652             0.0000000000
      2403       666  TIP3      H2             30.6704406559      -17.0301015927      -24.9407743066  SOLV      652             0.0000000000
      2404       667  TIP3      OH2            27.4340237672      -22.6181770622      -30.3395069974  SOLV      653             0.0000000000
      2405       667  TIP3      H1             27.9812507084      -21.9330811268      -29.8921030618  SOLV      653             0.0000000000
      2406       667  TIP3      H2             26.5779078941      -22.5159999436      -29.8996062113  SOLV      653             0.0000000000
      2407       668  TIP3      OH2            27.6175189411      -28.1445958801      -17.3166428472  SOLV      654             0.0000000000
      2408       668  TIP3      H1             26.7321909474      -27.7769391268      -17.3875384172  SOLV      654             0.0000000000
      2409       668  TIP3      H2             27.4672127759      -28.9767395410      -16.8365627048  SOLV      654             0.0000000000
      2410       669  TIP3      OH2            28.6585006918      -20.7533098857      -28.6665964261  SOLV      655             0.0000000000
      2411       669  TIP3      H1             27.9739570941      -20.3274848409      -28.1184823361  SOLV      655             0.0000000000
      2412       669  TIP3      H2             29.1102869419      -19.9538101745      -28.9853833024  SOLV      655             0.0000000000
      2413       670  TIP3      OH2            30.6869839309      -27.8207352323      -28.9562106102  SOLV      656             0.0000000000
      2414       670  TIP3      H1             30.4989206893      -26.8658246830      -28.8311623702  SOLV      656             0.0000000000
      2415       670  TIP3      H2             31.6608458209      -27.8037148984      -29.0190483339  SOLV      656             0.0000000000
      2416       671  TIP3      OH2            29.2877575742      -18.1977897139      -29.3478968145  SOLV      657             0.0000000000
      2417       671  TIP3      H1             30.1144235828      -17.7915613892      -29.0636950929  SOLV      657             0.0000000000
      2418       671  TIP3      H2             29.5350489284      -18.4580350544      -30.2702544491  SOLV      657             0.0000000000
      2419       672  TIP3      OH2            27.8043585007      -25.3434997141      -30.4379076839  SOLV      658             0.0000000000
      2420       672  TIP3      H1             27.8120853815      -24.3653069434      -30.4059642753  SOLV      658             0.0000000000
      2421       672  TIP3      H2             27.0225711998      -25.4993989961      -30.9982923842  SOLV      658             0.0000000000
      2422       673  TIP3      OH2            28.3051968870      -30.5383069808      -21.5894969238  SOLV      659             0.0000000000
      2423       673  TIP3      H1             28.1514961844      -30.6661340681      -22.5462006201  SOLV      659             0.0000000000
      2424       673  TIP3      H2             28.1320147260      -31.4131114459      -21.2159333288  SOLV      659             0.0000000000
      2425       674  TIP3      OH2            27.2202589752      -16.6439831947      -25.6981062029  SOLV      660             0.0000000000
      2426       674  TIP3      H1             26.2847356891      -16.4243361297      -25.5894833216  SOLV      660             0.0000000000
      2427       674  TIP3      H2             27.3728391591      -16.2346889086      -26.5688658447  SOLV      660             0.0000000000
      2428       675  TIP3      OH2            26.1519599699      -13.9959190059      -14.2537289677  SOLV      661             0.0000000000
      2429       675  TIP3      H1             26.9626459099      -14.3211428148      -13.8547309233  SOLV      661             0.0000000000
      2430       675  TIP3      H2             26.0197502329      -14.6069499297      -15.0169163491  SOLV      661             0.0000000000
      2431       676  TIP3      OH2            30.9788104242      -14.9640464492      -12.9902728255  SOLV      662             0.0000000000
      2432       676  TIP3      H1             31.8333061919      -15.3765035876      -12.8025907509  SOLV      662             0.0000000000
      2433       676  TIP3      H2             30.6809331131      -15.4789095853      -13.7931607865  SOLV      662             0.0000000000
      2434       677  TIP3      OH2            26.1864934671      -20.1182861472      -13.4565539720  SOLV      663             0.0000000000
      2435       677  TIP3      H1             25.7483833802      -20.9704330440      -13.2989302854  SOLV      663             0.0000000000
      2436       677  TIP3      H2             25.6269288461      -19.7798772675      -14.1963549394  SOLV      663             0.0000000000
      2437       678  TIP3      OH2            30.4478145868      -19.6944517626      -31.5161047421  SOLV      664             0.0000000000
      2438       678  TIP3      H1             30.4082192882      -20.5739941691      -31.1079428572  SOLV      664             0.0000000000
      2439       678  TIP3      H2             31.2322272298      -19.7575279408      -32.0802414884  SOLV      664             0.0000000000
      2440       679  TIP3      OH2            27.3343921467      -23.1631099734      -13.8227925210  SOLV      665             0.0000000000
      2441       679  TIP3      H1             28.1111812178      -23.7147207988      -13.9432561639  SOLV      665             0.0000000000
      2442       679  TIP3      H2             27.4609553170      -22.7805531842      -12.9310163570  SOLV      665             0.0000000000
      2443       680  TIP3      OH2            30.7629454388      -23.9557718013      -16.1736319071  SOLV      666             0.0000000000
      2444       680  TIP3      H1             30.0558520340      -23.3903209771      -16.5498668596  SOLV      666             0.0000000000
      2445       680  TIP3      H2             30.9661547196      -24.4756129802      -16.9865096733  SOLV      666             0.0000000000
      2446       681  TIP3      OH2            30.2743329356      -25.3140949536      -13.4122447478  SOLV      667             0.0000000000
      2447       681  TIP3      H1             29.5374933771      -25.8272533062      -13.7960358066  SOLV      667             0.0000000000
      2448       681  TIP3      H2             31.0069153847      -25.6926477572      -13.9427955567  SOLV      667             0.0000000000
      2449       682  TIP3      OH2            28.1525767784      -27.6079906297      -13.8626488863  SOLV      668             0.0000000000
      2450       682  TIP3      H1             27.8081898064      -28.4551339555      -14.2303022624  SOLV      668             0.0000000000
      2451       682  TIP3      H2             28.0487158181      -27.7652097993      -12.9021468478  SOLV      668             0.0000000000
      2452       683  TIP3      OH2            26.4398222644      -18.3846793289      -29.8251704349  SOLV      669             0.0000000000
      2453       683  TIP3      H1             27.4063310763      -18.4159014487      -29.6893992072  SOLV      669             0.0000000000
      2454       683  TIP3      H2             26.4576769592      -18.2861420597      -30.7942337884  SOLV      669             0.0000000000
      2455       684  TIP3      OH2            25.2107277854      -13.2217848285      -25.3121247243  SOLV      670             0.0000000000
      2456       684  TIP3      H1             24.4353378096      -13.7655961031      -25.5714147192  SOLV      670             0.0000000000
      2457       684  TIP3      H2             25.6250763468      -13.7820210619      -24.6176554326  SOLV      670             0.0000000000
      2458       685  TIP3      OH2            26.2321970693      -14.8561033158      -23.3009633100  SOLV      671             0.0000000000
      2459       685  TIP3      H1             25.8056603116      -15.6615383584      -22.9555996918  SOLV      671             0.0000000000
      2460       685  TIP3      H2             26.6078045444      -14.4745452224      -22.4830397865  SOLV      671             0.0000000000
      2461       686  TIP3      OH2            25.8629777335      -21.5683220905      -20.7791290012  SOLV      672             0.0000000000
      2462       686  TIP3      H1             25.9617465000      -21.9169747495      -21.6980718002  SOLV      672             0.0000000000
      2463       686  TIP3      H2             26.7662560370      -21.7762435171      -20.4523387233  SOLV      672             0.0000000000
      2464       687  TIP3      OH2            25.8501760636      -26.3376311146      -14.7981610696  SOLV      673             0.0000000000
      2465       687  TIP3      H1             26.7477492047      -26.5771813715      -14.4856280782  SOLV      673             0.0000000000
      2466       687  TIP3      H2             25.3484218819      -27.1376471866      -14.5944461970  SOLV      673             0.0000000000
      2467       688  TIP3      OH2            26.9559689101      -28.2480317525      -21.6588064542  SOLV      674             0.0000000000
      2468       688  TIP3      H1             27.5345807084      -29.0310388820      -21.4891946669  SOLV      674             0.0000000000
      2469       688  TIP3      H2             27.6179845960      -27.5380263575      -21.5510848701  SOLV      674             0.0000000000
      2470       689  TIP3      OH2            25.2547359844      -25.0615324085      -20.5038227827  SOLV      675             0.0000000000
      2471       689  TIP3      H1             25.7946136505      -25.3150780308      -21.2778494307  SOLV      675             0.0000000000
      2472       689  TIP3      H2             25.7921620441      -24.3154967823      -20.2216687258  SOLV      675             0.0000000000
      2473       690  TIP3      OH2            25.9396622599      -28.8566949295      -26.5227581555  SOLV      676             0.0000000000
      2474       690  TIP3      H1             24.9748224138      -28.7318790145      -26.6224542057  SOLV      676             0.0000000000
      2475       690  TIP3      H2             26.2609416405      -28.3603270694      -27.3079695995  SOLV      676             0.0000000000
      2476       691  TIP3      OH2            25.4506372969      -30.4797100459      -18.3988435398  SOLV      677             0.0000000000
      2477       691  TIP3      H1             25.1757104564      -29.9440088343      -17.6500793161  SOLV      677             0.0000000000
      2478       691  TIP3      H2             25.1537456880      -29.9629669247      -19.1603083183  SOLV      677             0.0000000000
      2479       692  TIP3      OH2            28.0162229378      -17.1815937777      -14.1511439117  SOLV      678             0.0000000000
      2480       692  TIP3      H1             27.4016122192      -16.8058316291      -14.7950000379  SOLV      678             0.0000000000
      2481       692  TIP3      H2             27.4519446968      -17.3546837123      -13.3871916567  SOLV      678             0.0000000000
      2482       693  TIP3      OH2            30.7326620974      -15.9785445635      -17.6616386321  SOLV      679             0.0000000000
      2483       693  TIP3      H1             30.3259001881      -15.1722196643      -18.0246435209  SOLV      679             0.0000000000
      2484       693  TIP3      H2             31.6313043884      -15.8530714518      -18.0102778772  SOLV      679             0.0000000000
      2485       694  TIP3      OH2            28.4161281227      -12.7439109412      -17.9310789593  SOLV      680             0.0000000000
      2486       694  TIP3      H1             27.8002727336      -12.0700519455      -18.2816383029  SOLV      680             0.0000000000
      2487       694  TIP3      H2             27.7939399968      -13.2910062233      -17.4123938577  SOLV      680             0.0000000000
      2488       695  TIP3      OH2            30.4294821922      -13.8494554681      -19.2154204980  SOLV      681             0.0000000000
      2489       695  TIP3      H1             29.5771618305      -13.5969110019      -18.7769002132  SOLV      681             0.0000000000
      2490       695  TIP3      H2             30.5707537919      -13.0485786441      -19.7497855817  SOLV      681             0.0000000000
      2491       696  TIP3      OH2            27.6182372244      -14.3194896841      -21.0668740408  SOLV      682             0.0000000000
      2492       696  TIP3      H1             27.5215157857      -14.5935150609      -20.1448937762  SOLV      682             0.0000000000
      2493       696  TIP3      H2             28.5466325214      -14.5574645901      -21.2676537088  SOLV      682             0.0000000000
      2494       697  TIP3      OH2            29.8986914878      -15.2218701204      -22.2512161326  SOLV      683             0.0000000000
      2495       697  TIP3      H1             29.6274517010      -16.1675906627      -22.1639735942  SOLV      683             0.0000000000
      2496       697  TIP3      H2             30.7144874633      -15.2671079785      -21.7374498355  SOLV      683             0.0000000000
      2497       698  TIP3      OH2            27.8128958320      -30.5346160258      -24.3716025047  SOLV      684             0.0000000000
      2498       698  TIP3      H1             27.1437835530      -30.2134720518      -25.0021773806  SOLV      684             0.0000000000
      2499       698  TIP3      H2             27.8323596852      -31.4779209783      -24.6524335561  SOLV      684             0.0000000000
      2500       699  TIP3      OH2            26.7000047648      -30.8680667148      -28.6024076296  SOLV      685             0.0000000000
      2501       699  TIP3      H1             27.5433738842      -30.6911734739      -29.0683644273  SOLV      685             0.0000000000
      2502       699  TIP3      H2             26.5040732679      -29.9600378214      -28.3398359910  SOLV      685             0.0000000000
      2503       700  TIP3      OH2            26.6871466159      -15.0023286130      -27.7926133527  SOLV      686             0.0000000000
      2504       700  TIP3      H1             25.9142585897      -15.0477898942      -28.3778694197  SOLV      686             0.0000000000
      2505       700  TIP3      H2             26.8424366924      -14.0419827997      -27.8388739068  SOLV      686             0.0000000000
      2506       701  TIP3      OH2            28.6041631495      -29.4632947052      -29.8308775330  SOLV      687             0.0000000000
      2507       701  TIP3      H1             28.6808831545      -29.5417292131      -30.7889217314  SOLV      687             0.0000000000
      2508       701  TIP3      H2             29.1394107413      -28.6562895619      -29.6681664424  SOLV      687             0.0000000000
      2509       702  TIP3      OH2            27.5664341912      -30.2358970889      -14.5913730953  SOLV      688             0.0000000000
      2510       702  TIP3      H1             27.6772028406      -31.1458566622      -14.9149215617  SOLV      688             0.0000000000
      2511       702  TIP3      H2             28.3763208791      -30.1719022434      -14.0313873972  SOLV      688             0.0000000000
      2512       703  TIP3      OH2            30.0809529627      -30.0619744630      -13.3431304138  SOLV      689             0.0000000000
      2513       703  TIP3      H1             30.9100189356      -29.9338009045      -13.8298168331  SOLV      689             0.0000000000
      2514       703  TIP3      H2             30.1438283490      -31.0169077055      -13.1083450316  SOLV      689             0.0000000000
      2515       704  TIP3      OH2            28.5678868366      -14.0615662977      -30.7632652873  SOLV      690             0.0000000000
      2516       704  TIP3      H1             28.1069382789      -13.5632670612      -30.0752430054  SOLV      690             0.0000000000
      2517       704  TIP3      H2             29.3852015194      -14.3225395272      -30.3454943220  SOLV      690             0.0000000000
      2518       705  TIP3      OH2           -19.3026642006       -2.6461042306      -24.5815992759  SOLV      691             0.0000000000
      2519       705  TIP3      H1            -19.3976933287       -1.6743504677      -24.4546473458  SOLV      691             0.0000000000
      2520       705  TIP3      H2            -20.1221644075       -2.8514324814      -25.0647015243  SOLV      691             0.0000000000
      2521       706  TIP3      OH2           -20.5825585584       -3.7833851263      -21.1700162135  SOLV      692             0.0000000000
      2522       706  TIP3      H1            -20.5709512770       -4.1821661408      -20.2658956160  SOLV      692             0.0000000000
      2523       706  TIP3      H2            -21.2111004491       -4.3554972310      -21.6479604274  SOLV      692             0.0000000000
      2524       707  TIP3      OH2           -28.5330939841       -3.8955311868      -19.7872927899  SOLV      693             0.0000000000
      2525       707  TIP3      H1            -28.3754721726       -4.6397977000      -19.1688789146  SOLV      693             0.0000000000
      2526       707  TIP3      H2            -28.2262874278       -3.1442897647      -19.2560802949  SOLV      693             0.0000000000
      2527       708  TIP3      OH2           -17.3071764598       -0.7312896398      -22.6160388495  SOLV      694             0.0000000000
      2528       708  TIP3      H1            -17.3836094953       -1.4677280240      -21.9790261138  SOLV      694             0.0000000000
      2529       708  TIP3      H2            -17.1535597818        0.0225728460      -22.0280976512  SOLV      694             0.0000000000
      2530       709  TIP3      OH2           -27.6055127085        0.8989926942      -21.2105583306  SOLV      695             0.0000000000
      2531       709  TIP3      H1            -27.9867470672        0.0234395465      -21.4480147058  SOLV      695             0.0000000000
      2532       709  TIP3      H2            -26.6728304528        0.6488329229      -21.3334337790  SOLV      695             0.0000000000
      2533       710  TIP3      OH2           -30.0861983557       -5.5095207214      -26.2526139310  SOLV      696             0.0000000000
      2534       710  TIP3      H1            -30.5699275195       -4.8100469122      -25.7860651514  SOLV      696             0.0000000000
      2535       710  TIP3      H2            -30.5430227692       -5.4942945348      -27.1127917904  SOLV      696             0.0000000000
      2536       711  TIP3      OH2           -30.0621174750       -3.6126229291      -23.3815893478  SOLV      697             0.0000000000
      2537       711  TIP3      H1            -29.6286425746       -4.4369160876      -23.0598866861  SOLV      697             0.0000000000
      2538       711  TIP3      H2            -29.3983811202       -3.2269978263      -23.9651949166  SOLV      697             0.0000000000
      2539       712  TIP3      OH2           -19.8127553881        4.7821501716      -22.8629894909  SOLV      698             0.0000000000
      2540       712  TIP3      H1            -19.1742625818        4.1737848950      -23.3204238918  SOLV      698             0.0000000000
      2541       712  TIP3      H2            -20.0861472546        4.2024943402      -22.1460810971  SOLV      698             0.0000000000
      2542       713  TIP3      OH2           -22.2519195357       -0.8223690238      -20.4590874901  SOLV      699             0.0000000000
      2543       713  TIP3      H1            -21.9608826144       -1.3556902366      -21.2106619474  SOLV      699             0.0000000000
      2544       713  TIP3      H2            -21.4002219192       -0.7483265765      -19.9655934332  SOLV      699             0.0000000000
      2545       714  TIP3      OH2           -13.6427367787       -9.5425694711      -20.1837419440  SOLV      700             0.0000000000
      2546       714  TIP3      H1            -13.6047788814       -8.9714420193      -19.3901750253  SOLV      700             0.0000000000
      2547       714  TIP3      H2            -12.8198179838       -9.2583369806      -20.6232311176  SOLV      700             0.0000000000
      2548       715  TIP3      OH2           -18.6904140372       -6.5930307713      -20.0988663886  SOLV      701             0.0000000000
      2549       715  TIP3      H1            -18.5703110622       -7.5512130877      -19.9648267234  SOLV      701             0.0000000000
      2550       715  TIP3      H2            -19.0471564626       -6.6001322469      -21.0095263156  SOLV      701             0.0000000000
      2551       716  TIP3      OH2           -26.0441376823       -8.5767910843      -23.3168449930  SOLV      702             0.0000000000
      2552       716  TIP3      H1            -25.7481863027       -7.7617645799      -23.7722157654  SOLV      702             0.0000000000
      2553       716  TIP3      H2            -26.6189388701       -8.9561783264      -24.0169769609  SOLV      702             0.0000000000
      2554       717  TIP3      OH2           -18.3669671895       -8.5192320936      -24.7443144813  SOLV      703             0.0000000000
      2555       717  TIP3      H1            -17.8688654131       -8.8419161497      -23.9590882291  SOLV      703             0.0000000000
      2556       717  TIP3      H2            -17.7237687181       -7.8561056695      -25.0578836030  SOLV      703             0.0000000000
      2557       718  TIP3      OH2           -28.9516129695       -5.9468746072      -22.5887336451  SOLV      704             0.0000000000
      2558       718  TIP3      H1            -28.3902150157       -6.4281190590      -21.9466299377  SOLV      704             0.0000000000
      2559       718  TIP3      H2            -28.6835495436       -6.3495045449      -23.4438276355  SOLV      704             0.0000000000
      2560       719  TIP3      OH2           -24.6045575560       -4.4284672784      -22.8657864922  SOLV      705             0.0000000000
      2561       719  TIP3      H1            -23.7403413936       -4.8101205003      -22.6115941142  SOLV      705             0.0000000000
      2562       719  TIP3      H2            -24.8896857594       -5.1249654688      -23.5126446475  SOLV      705             0.0000000000
      2563       720  TIP3      OH2           -13.5001050394       -8.1872868230      -17.8022308375  SOLV      706             0.0000000000
      2564       720  TIP3      H1            -13.8807855893       -7.3457476755      -18.1514587037  SOLV      706             0.0000000000
      2565       720  TIP3      H2            -13.4596211895       -7.9591263583      -16.8610763881  SOLV      706             0.0000000000
      2566       721  TIP3      OH2           -27.0948674212       -9.5500230458      -19.1027071743  SOLV      707             0.0000000000
      2567       721  TIP3      H1            -27.4102450510       -9.0317882684      -19.8715255876  SOLV      707             0.0000000000
      2568       721  TIP3      H2            -27.7768110873       -9.2852297874      -18.4429065495  SOLV      707             0.0000000000
      2569       722  TIP3      OH2           -20.1050347059       -0.1350863827      -25.4955095319  SOLV      708             0.0000000000
      2570       722  TIP3      H1            -20.2369057756       -0.2980633611      -26.4349895397  SOLV      708             0.0000000000
      2571       722  TIP3      H2            -20.4473839725        0.7785956481      -25.4196843803  SOLV      708             0.0000000000
      2572       723  TIP3      OH2           -24.4333099783       -1.8481587116      -19.2619683843  SOLV      709             0.0000000000
      2573       723  TIP3      H1            -25.0224389192       -1.1652455054      -18.8822404413  SOLV      709             0.0000000000
      2574       723  TIP3      H2            -23.7617765110       -1.2940364033      -19.7157260140  SOLV      709             0.0000000000
      2575       724  TIP3      OH2           -16.4832359939       -9.1043929289      -22.8525221640  SOLV      710             0.0000000000
      2576       724  TIP3      H1            -16.9440853437       -9.5777743832      -22.1447739490  SOLV      710             0.0000000000
      2577       724  TIP3      H2            -15.7028793029       -8.7769988483      -22.3769711549  SOLV      710             0.0000000000
      2578       725  TIP3      OH2           -27.5386776635       -7.6947955679      -21.1229953320  SOLV      711             0.0000000000
      2579       725  TIP3      H1            -26.9106012110       -7.0917268004      -20.6455196306  SOLV      711             0.0000000000
      2580       725  TIP3      H2            -26.9348547573       -8.0585219171      -21.8221242621  SOLV      711             0.0000000000
      2581       726  TIP3      OH2           -25.9205612425        0.3178946494      -18.2683692360  SOLV      712             0.0000000000
      2582       726  TIP3      H1            -26.1804451822        1.0412363034      -18.8512488178  SOLV      712             0.0000000000
      2583       726  TIP3      H2            -26.7697610989        0.0359184962      -17.8960931679  SOLV      712             0.0000000000
      2584       727  TIP3      OH2           -30.2443063520       -0.6256936919      -27.2862453223  SOLV      713             0.0000000000
      2585       727  TIP3      H1            -30.3044463231       -0.3550273558      -28.2093606618  SOLV      713             0.0000000000
      2586       727  TIP3      H2            -30.0198653539        0.1965537730      -26.8158060944  SOLV      713             0.0000000000
      2587       728  TIP3      OH2           -16.4545304754        1.4662162458      -20.6594738187  SOLV      714             0.0000000000
      2588       728  TIP3      H1            -17.3686286728        1.6406200583      -20.3427851724  SOLV      714             0.0000000000
      2589       728  TIP3      H2            -16.2825843513        2.2946298295      -21.1280816963  SOLV      714             0.0000000000
      2590       729  TIP3      OH2           -16.4050485829      -10.1169027444      -19.3656743326  SOLV      715             0.0000000000
      2591       729  TIP3      H1            -17.1310935468       -9.6279162589      -19.7954143134  SOLV      715             0.0000000000
      2592       729  TIP3      H2            -15.6344751642       -9.8888225606      -19.9110993655  SOLV      715             0.0000000000
      2593       730  TIP3      OH2           -23.4848319301      -12.1500996866      -21.8103384690  SOLV      716             0.0000000000
      2594       730  TIP3      H1            -23.7355406644      -13.0859095759      -21.7410421327  SOLV      716             0.0000000000
      2595       730  TIP3      H2            -24.3412573048      -11.7344560869      -21.5208440268  SOLV      716             0.0000000000
      2596       731  TIP3      OH2           -18.1011258110        3.1827154829      -24.0638765306  SOLV      717             0.0000000000
      2597       731  TIP3      H1            -17.8178847085        2.4048691490      -24.5420875490  SOLV      717             0.0000000000
      2598       731  TIP3      H2            -17.3604031223        3.8311277105      -24.2631061792  SOLV      717             0.0000000000
      2599       732  TIP3      OH2           -16.7814929670        0.9603356889      -25.3999723664  SOLV      718             0.0000000000
      2600       732  TIP3      H1            -16.8312619986        0.2024645018      -26.0173669502  SOLV      718             0.0000000000
      2601       732  TIP3      H2            -17.0299329397        0.5132445750      -24.5816603826  SOLV      718             0.0000000000
      2602       733  TIP3      OH2           -15.4901016520       -0.2765799769      -16.7158496473  SOLV      719             0.0000000000
      2603       733  TIP3      H1            -15.2664728931       -1.0370564890      -17.3161139965  SOLV      719             0.0000000000
      2604       733  TIP3      H2            -15.3202314636        0.4643348857      -17.3178857382  SOLV      719             0.0000000000
      2605       734  TIP3      OH2           -20.9041685887       -3.5069138169      -27.1593859992  SOLV      720             0.0000000000
      2606       734  TIP3      H1            -21.6286575793       -2.8710212267      -27.3565333418  SOLV      720             0.0000000000
      2607       734  TIP3      H2            -20.3093726076       -3.3452117532      -27.8935341935  SOLV      720             0.0000000000
      2608       735  TIP3      OH2           -20.7692521311       -4.7904599806      -29.8091450556  SOLV      721             0.0000000000
      2609       735  TIP3      H1            -19.8800694667       -4.5864606229      -29.4672852654  SOLV      721             0.0000000000
      2610       735  TIP3      H2            -20.5413575057       -5.3900429770      -30.5421846763  SOLV      721             0.0000000000
      2611       736  TIP3      OH2           -13.4023342804       -3.8662177246      -18.9969849870  SOLV      722             0.0000000000
      2612       736  TIP3      H1            -14.0721898227       -3.1599705704      -18.9537026633  SOLV      722             0.0000000000
      2613       736  TIP3      H2            -12.7974464363       -3.4761790932      -19.6698054017  SOLV      722             0.0000000000
      2614       737  TIP3      OH2           -17.2345821020       -3.5750264312      -26.0987517922  SOLV      723             0.0000000000
      2615       737  TIP3      H1            -17.9496633221       -3.2251300138      -25.5108004297  SOLV      723             0.0000000000
      2616       737  TIP3      H2            -16.5566278032       -3.8411687984      -25.4350786319  SOLV      723             0.0000000000
      2617       738  TIP3      OH2           -17.2657328917       -4.9748217290      -16.9903758968  SOLV      724             0.0000000000
      2618       738  TIP3      H1            -17.5187722270       -4.0933817432      -16.6743117929  SOLV      724             0.0000000000
      2619       738  TIP3      H2            -17.7754410513       -5.0146828065      -17.8041770346  SOLV      724             0.0000000000
      2620       739  TIP3      OH2           -25.8734155822       -2.5180204544      -24.2526342191  SOLV      725             0.0000000000
      2621       739  TIP3      H1            -26.1612114578       -3.0554983775      -25.0259160079  SOLV      725             0.0000000000
      2622       739  TIP3      H2            -25.4255777090       -3.1931994376      -23.7045485039  SOLV      725             0.0000000000
      2623       740  TIP3      OH2           -24.5799914648        0.5953378320      -21.5513018209  SOLV      726             0.0000000000
      2624       740  TIP3      H1            -24.4569254404        0.4259950521      -22.4934392639  SOLV      726             0.0000000000
      2625       740  TIP3      H2            -23.7375359209        0.2549201734      -21.1687000707  SOLV      726             0.0000000000
      2626       741  TIP3      OH2           -25.5569657840       -3.9262547168      -20.4675160409  SOLV      727             0.0000000000
      2627       741  TIP3      H1            -25.2291960220       -3.9391152874      -21.3937834070  SOLV      727             0.0000000000
      2628       741  TIP3      H2            -25.0489630950       -3.1720423386      -20.0769995483  SOLV      727             0.0000000000
      2629       742  TIP3      OH2           -18.9632640021        1.7869289883      -19.8115323515  SOLV      728             0.0000000000
      2630       742  TIP3      H1            -19.1560053713        2.4061048782      -19.0812784042  SOLV      728             0.0000000000
      2631       742  TIP3      H2            -19.3219307245        0.9428539064      -19.4442829822  SOLV      728             0.0000000000
      2632       743  TIP3      OH2           -24.5141350030        0.6104921334      -16.0252607320  SOLV      729             0.0000000000
      2633       743  TIP3      H1            -25.2501090155        1.0235437722      -15.5399712430  SOLV      729             0.0000000000
      2634       743  TIP3      H2            -24.8933544798        0.5284487011      -16.9329050681  SOLV      729             0.0000000000
      2635       744  TIP3      OH2           -18.4243482645       -3.9040564003      -28.4662122068  SOLV      730             0.0000000000
      2636       744  TIP3      H1            -18.0740914510       -3.8445528127      -27.5361234740  SOLV      730             0.0000000000
      2637       744  TIP3      H2            -17.7018107844       -3.4718853980      -28.9558526758  SOLV      730             0.0000000000
      2638       745  TIP3      OH2           -27.4201349164       -3.0250546612      -17.1340597071  SOLV      731             0.0000000000
      2639       745  TIP3      H1            -27.2700806905       -2.3278733751      -16.4676500823  SOLV      731             0.0000000000
      2640       745  TIP3      H2            -28.3284428960       -3.2673090859      -16.8686992466  SOLV      731             0.0000000000
      2641       746  TIP3      OH2           -21.1206032907        2.4356142091      -25.3794314836  SOLV      732             0.0000000000
      2642       746  TIP3      H1            -20.7514475116        2.7662047810      -24.5594309171  SOLV      732             0.0000000000
      2643       746  TIP3      H2            -21.4700826049        3.2449968022      -25.7901781905  SOLV      732             0.0000000000
      2644       747  TIP3      OH2           -26.3386057759        2.4525790764      -15.0024202635  SOLV      733             0.0000000000
      2645       747  TIP3      H1            -26.3456925323        2.7521333562      -15.9358983978  SOLV      733             0.0000000000
      2646       747  TIP3      H2            -27.2901807131        2.3819863925      -14.8021975507  SOLV      733             0.0000000000
      2647       748  TIP3      OH2           -14.6871879134      -12.5093985750      -28.2693163705  SOLV      734             0.0000000000
      2648       748  TIP3      H1            -15.6728767309      -12.4078473394      -28.2044864577  SOLV      734             0.0000000000
      2649       748  TIP3      H2            -14.4796084280      -11.6308289707      -28.6399140471  SOLV      734             0.0000000000
      2650       749  TIP3      OH2           -27.0485758440       -3.8601312218      -26.3875398843  SOLV      735             0.0000000000
      2651       749  TIP3      H1            -27.3708884520       -3.0762131405      -26.8963919452  SOLV      735             0.0000000000
      2652       749  TIP3      H2            -27.5837587575       -4.5643632734      -26.7870857733  SOLV      735             0.0000000000
      2653       750  TIP3      OH2           -13.6404647985        2.2114799778      -30.2830250856  SOLV      736             0.0000000000
      2654       750  TIP3      H1            -13.2294873627        3.0955536953      -30.1484361221  SOLV      736             0.0000000000
      2655       750  TIP3      H2            -12.9143771345        1.6051765809      -30.0426349929  SOLV      736             0.0000000000
      2656       751  TIP3      OH2           -30.0149105729       -1.1337323621      -17.8528445366  SOLV      737             0.0000000000
      2657       751  TIP3      H1            -30.9096542960       -0.8147761665      -18.0929929088  SOLV      737             0.0000000000
      2658       751  TIP3      H2            -30.2360747591       -2.0365211708      -17.5622122336  SOLV      737             0.0000000000
      2659       752  TIP3      OH2           -30.7179919368        1.7446359345      -20.7779962126  SOLV      738             0.0000000000
      2660       752  TIP3      H1            -30.0273017211        1.0675358647      -20.8169733403  SOLV      738             0.0000000000
      2661       752  TIP3      H2            -30.3710755583        2.3649181789      -20.1294906298  SOLV      738             0.0000000000
      2662       753  TIP3      OH2           -12.7405950501        2.2163701486      -15.1866778199  SOLV      739             0.0000000000
      2663       753  TIP3      H1            -12.9216821468        1.2842882874      -15.3845202178  SOLV      739             0.0000000000
      2664       753  TIP3      H2            -13.6103377209        2.4549583180      -14.7812157213  SOLV      739             0.0000000000
      2665       754  TIP3      OH2           -21.9239853606        1.7236681330      -16.2727115476  SOLV      740             0.0000000000
      2666       754  TIP3      H1            -21.8465172228        2.6127070858      -15.8800448620  SOLV      740             0.0000000000
      2667       754  TIP3      H2            -22.8616083044        1.4663596414      -16.1211219131  SOLV      740             0.0000000000
      2668       755  TIP3      OH2           -21.4284506213        5.4884206518      -26.9035077848  SOLV      741             0.0000000000
      2669       755  TIP3      H1            -21.4262538612        5.5698248190      -27.8781498916  SOLV      741             0.0000000000
      2670       755  TIP3      H2            -21.2496702002        6.3986343396      -26.6075377553  SOLV      741             0.0000000000
      2671       756  TIP3      OH2           -27.6875459529        4.1199540109      -24.8383772568  SOLV      742             0.0000000000
      2672       756  TIP3      H1            -27.4310671867        4.0129848717      -23.8905171701  SOLV      742             0.0000000000
      2673       756  TIP3      H2            -28.6439871874        3.9360257723      -24.7769205612  SOLV      742             0.0000000000
      2674       757  TIP3      OH2           -18.3701615198        4.8508868085      -29.8748346855  SOLV      743             0.0000000000
      2675       757  TIP3      H1            -17.7380908832        4.1816856097      -30.2180567518  SOLV      743             0.0000000000
      2676       757  TIP3      H2            -18.1605696315        4.8389362326      -28.9256030241  SOLV      743             0.0000000000
      2677       758  TIP3      OH2           -18.4975212797        4.7523576742      -26.9545882797  SOLV      744             0.0000000000
      2678       758  TIP3      H1            -19.4477344172        4.8999431690      -26.7962310132  SOLV      744             0.0000000000
      2679       758  TIP3      H2            -18.3955941947        3.8895068276      -26.5354638851  SOLV      744             0.0000000000
      2680       759  TIP3      OH2           -15.9626934819       -6.3227933212      -14.7497586960  SOLV      745             0.0000000000
      2681       759  TIP3      H1            -16.4594559335       -5.9122705418      -15.4986438586  SOLV      745             0.0000000000
      2682       759  TIP3      H2            -15.8804559573       -7.2482635259      -15.0637372319  SOLV      745             0.0000000000
      2683       760  TIP3      OH2           -28.5893524378        0.5868793765      -16.5636128759  SOLV      746             0.0000000000
      2684       760  TIP3      H1            -28.2738463747       -0.0787296397      -15.9332680891  SOLV      746             0.0000000000
      2685       760  TIP3      H2            -29.1840847344        0.0100907447      -17.1157280316  SOLV      746             0.0000000000
      2686       761  TIP3      OH2           -25.7914974270      -11.0584947230      -21.0088474720  SOLV      747             0.0000000000
      2687       761  TIP3      H1            -26.6926018185      -11.2086359117      -21.3633979026  SOLV      747             0.0000000000
      2688       761  TIP3      H2            -26.0052126605      -10.5326689591      -20.2255319192  SOLV      747             0.0000000000
      2689       762  TIP3      OH2           -20.9488364095      -11.8493684853      -17.7006115748  SOLV      748             0.0000000000
      2690       762  TIP3      H1            -20.5695924358      -12.2363027836      -16.8820001944  SOLV      748             0.0000000000
      2691       762  TIP3      H2            -21.9061583694      -11.7711312679      -17.5071538558  SOLV      748             0.0000000000
      2692       763  TIP3      OH2           -18.1283238188       -7.6006144819      -16.5074083158  SOLV      749             0.0000000000
      2693       763  TIP3      H1            -18.6406064785       -7.9086133350      -15.7151058750  SOLV      749             0.0000000000
      2694       763  TIP3      H2            -18.5175395822       -6.7342780905      -16.6923088060  SOLV      749             0.0000000000
      2695       764  TIP3      OH2           -16.5040601245       -2.8141414869      -30.1121108562  SOLV      750             0.0000000000
      2696       764  TIP3      H1            -16.8770225119       -2.8551398435      -31.0050527881  SOLV      750             0.0000000000
      2697       764  TIP3      H2            -16.2985591995       -1.8782265970      -29.9975160506  SOLV      750             0.0000000000
      2698       765  TIP3      OH2           -21.6884794645       -9.0021278701      -30.1910732973  SOLV      751             0.0000000000
      2699       765  TIP3      H1            -21.7755026667       -8.8757659493      -29.2292891354  SOLV      751             0.0000000000
      2700       765  TIP3      H2            -21.9392273515       -9.9491907530      -30.1852781745  SOLV      751             0.0000000000
      2701       766  TIP3      OH2           -25.7113213120       -6.4145559957      -19.6562099019  SOLV      752             0.0000000000
      2702       766  TIP3      H1            -26.4069595712       -6.2210620202      -19.0112719569  SOLV      752             0.0000000000
      2703       766  TIP3      H2            -25.5355452845       -5.4945835197      -19.9841561767  SOLV      752             0.0000000000
      2704       767  TIP3      OH2           -25.5939651693       -6.2346028959      -24.5574170687  SOLV      753             0.0000000000
      2705       767  TIP3      H1            -26.5485029170       -6.1281031975      -24.7282996784  SOLV      753             0.0000000000
      2706       767  TIP3      H2            -25.2366006984       -6.3990220416      -25.4561984907  SOLV      753             0.0000000000
      2707       768  TIP3      OH2           -19.9848839436       -5.8479523842      -26.1869024681  SOLV      754             0.0000000000
      2708       768  TIP3      H1            -20.3197261220       -4.9915074404      -26.5475257814  SOLV      754             0.0000000000
      2709       768  TIP3      H2            -19.4243052028       -6.1549853342      -26.9262410126  SOLV      754             0.0000000000
      2710       769  TIP3      OH2           -21.2706463914       -5.4064562079      -14.4862008876  SOLV      755             0.0000000000
      2711       769  TIP3      H1            -21.7206725067       -6.2392421137      -14.2097627386  SOLV      755             0.0000000000
      2712       769  TIP3      H2            -20.5403474536       -5.3732773840      -13.8431394438  SOLV      755             0.0000000000
      2713       770  TIP3      OH2           -19.2213535129       -6.3063470419      -23.0205880859  SOLV      756             0.0000000000
      2714       770  TIP3      H1            -19.2510220705       -5.4632344197      -23.5202831936  SOLV      756             0.0000000000
      2715       770  TIP3      H2            -19.1710906750       -6.9424430943      -23.7581437257  SOLV      756             0.0000000000
      2716       771  TIP3      OH2           -28.2601528287       -6.3030985719      -18.2304563447  SOLV      757             0.0000000000
      2717       771  TIP3      H1            -27.6761605630       -5.8803734820      -17.5732287289  SOLV      757             0.0000000000
      2718       771  TIP3      H2            -28.3892607707       -7.2002947858      -17.8756306303  SOLV      757             0.0000000000
      2719       772  TIP3      OH2           -24.8496216986       -8.9743416406      -31.2408033817  SOLV      758             0.0000000000
      2720       772  TIP3      H1            -25.3510727345       -9.1903806980      -30.4270862060  SOLV      758             0.0000000000
      2721       772  TIP3      H2            -24.7956605066       -8.0108909915      -31.2173519877  SOLV      758             0.0000000000
      2722       773  TIP3      OH2           -30.5200418170       -9.1716727922      -24.1443273826  SOLV      759             0.0000000000
      2723       773  TIP3      H1            -30.5140817228       -9.0921407858      -23.1595108985  SOLV      759             0.0000000000
      2724       773  TIP3      H2            -29.8883446619       -9.8817088453      -24.2411994302  SOLV      759             0.0000000000
      2725       774  TIP3      OH2           -20.1334660836       -4.7615257345      -18.7167614131  SOLV      760             0.0000000000
      2726       774  TIP3      H1            -19.4944315038       -5.4181549509      -19.0626516624  SOLV      760             0.0000000000
      2727       774  TIP3      H2            -20.6586396457       -5.3293006063      -18.0991791238  SOLV      760             0.0000000000
      2728       775  TIP3      OH2           -23.0928577258       -8.6344218299      -23.6595384852  SOLV      761             0.0000000000
      2729       775  TIP3      H1            -24.0198862834       -8.6082924422      -23.4015264512  SOLV      761             0.0000000000
      2730       775  TIP3      H2            -22.6930766928       -9.1907425060      -22.9656851649  SOLV      761             0.0000000000
      2731       776  TIP3      OH2           -28.2005275320       -6.9648004200      -24.9247351641  SOLV      762             0.0000000000
      2732       776  TIP3      H1            -28.8803363662       -6.6193889650      -25.5431113748  SOLV      762             0.0000000000
      2733       776  TIP3      H2            -28.1938641533       -7.9098404763      -25.1443058480  SOLV      762             0.0000000000
      2734       777  TIP3      OH2           -24.8489393685       -7.0687256165      -27.2843018022  SOLV      763             0.0000000000
      2735       777  TIP3      H1            -23.9136773899       -6.7907379827      -27.3271404392  SOLV      763             0.0000000000
      2736       777  TIP3      H2            -25.2650029581       -6.5676173838      -28.0146185108  SOLV      763             0.0000000000
      2737       778  TIP3      OH2           -18.6133617246       -9.4211181488      -20.6818406652  SOLV      764             0.0000000000
      2738       778  TIP3      H1            -19.2317794448       -9.5875108354      -19.9382198826  SOLV      764             0.0000000000
      2739       778  TIP3      H2            -18.9951401081       -9.9860894961      -21.3765871927  SOLV      764             0.0000000000
      2740       779  TIP3      OH2           -25.8746699292       -5.9860860140      -29.7040019951  SOLV      765             0.0000000000
      2741       779  TIP3      H1            -26.5677363359       -6.1592013780      -30.3527151490  SOLV      765             0.0000000000
      2742       779  TIP3      H2            -25.1742953931       -5.5461494498      -30.2251894984  SOLV      765             0.0000000000
      2743       780  TIP3      OH2           -15.7103889096        6.3488515876      -14.0598571083  SOLV      766             0.0000000000
      2744       780  TIP3      H1            -15.3095950778        6.6048236581      -14.9003563643  SOLV      766             0.0000000000
      2745       780  TIP3      H2            -14.9665559804        6.5259080760      -13.4526327747  SOLV      766             0.0000000000
      2746       781  TIP3      OH2           -27.7131031080       -1.4464412788      -14.7276611499  SOLV      767             0.0000000000
      2747       781  TIP3      H1            -27.0637595073       -1.2142367222      -14.0149779320  SOLV      767             0.0000000000
      2748       781  TIP3      H2            -28.5254780979       -1.5649646348      -14.1958510560  SOLV      767             0.0000000000
      2749       782  TIP3      OH2           -22.0855872449       -5.9571940157      -22.0673620655  SOLV      768             0.0000000000
      2750       782  TIP3      H1            -21.2857306179       -6.2708478676      -22.5219403636  SOLV      768             0.0000000000
      2751       782  TIP3      H2            -22.2600645109       -6.7033337320      -21.4865418986  SOLV      768             0.0000000000
      2752       783  TIP3      OH2           -27.6043421103       -9.6649773501      -25.2920399162  SOLV      769             0.0000000000
      2753       783  TIP3      H1            -27.9358543692      -10.5482029139      -25.0107913228  SOLV      769             0.0000000000
      2754       783  TIP3      H2            -26.8758568079       -9.8843153244      -25.8904629663  SOLV      769             0.0000000000
      2755       784  TIP3      OH2           -23.4010893290       -7.7391507266      -19.2747170876  SOLV      770             0.0000000000
      2756       784  TIP3      H1            -24.1869241783       -7.1549145900      -19.3738117614  SOLV      770             0.0000000000
      2757       784  TIP3      H2            -22.7287088813       -7.1403813670      -18.9345458804  SOLV      770             0.0000000000
      2758       785  TIP3      OH2           -22.6825299950       -1.4881935571      -27.5529442042  SOLV      771             0.0000000000
      2759       785  TIP3      H1            -23.4708485154       -1.9786475201      -27.8921981862  SOLV      771             0.0000000000
      2760       785  TIP3      H2            -23.0609097999       -1.1228193278      -26.7207835515  SOLV      771             0.0000000000
      2761       786  TIP3      OH2           -15.2383449383       -1.8955153763      -18.8064442876  SOLV      772             0.0000000000
      2762       786  TIP3      H1            -14.7105720619       -1.4112850542      -19.4781370305  SOLV      772             0.0000000000
      2763       786  TIP3      H2            -16.0970360555       -1.9374060033      -19.2720300023  SOLV      772             0.0000000000
      2764       787  TIP3      OH2           -18.9178348358       -8.4827673868      -29.7559203909  SOLV      773             0.0000000000
      2765       787  TIP3      H1            -19.8110568899       -8.2791894369      -30.0157609300  SOLV      773             0.0000000000
      2766       787  TIP3      H2            -18.5725266569       -7.6239051450      -29.4458845316  SOLV      773             0.0000000000
      2767       788  TIP3      OH2           -21.6513429609       -0.9874444296      -16.5091932504  SOLV      774             0.0000000000
      2768       788  TIP3      H1            -21.6548399578       -1.3320459234      -15.6098211537  SOLV      774             0.0000000000
      2769       788  TIP3      H2            -21.6803228233       -0.0250982096      -16.3524827779  SOLV      774             0.0000000000
      2770       789  TIP3      OH2           -18.1233176609       -6.5320015362      -28.0446232085  SOLV      775             0.0000000000
      2771       789  TIP3      H1            -17.4493095826       -6.7208063987      -27.3515168593  SOLV      775             0.0000000000
      2772       789  TIP3      H2            -17.9383727969       -5.5753167397      -28.2114568585  SOLV      775             0.0000000000
      2773       790  TIP3      OH2           -27.5856193456       -1.7440401944      -21.9992521802  SOLV      776             0.0000000000
      2774       790  TIP3      H1            -27.0955312529       -1.8813156101      -22.8298440740  SOLV      776             0.0000000000
      2775       790  TIP3      H2            -27.3333230824       -2.5080444229      -21.4678678758  SOLV      776             0.0000000000
      2776       791  TIP3      OH2           -20.7559679785        0.0434760353      -28.3909170117  SOLV      777             0.0000000000
      2777       791  TIP3      H1            -21.1654849593        0.9059509711      -28.1619304726  SOLV      777             0.0000000000
      2778       791  TIP3      H2            -21.4317707036       -0.6058451317      -28.0463443985  SOLV      777             0.0000000000
      2779       792  TIP3      OH2           -30.1485562309       -3.4336672691      -16.1674424779  SOLV      778             0.0000000000
      2780       792  TIP3      H1            -29.7850971932       -3.7456015989      -15.3154274210  SOLV      778             0.0000000000
      2781       792  TIP3      H2            -30.8888192379       -4.0781056473      -16.2472292590  SOLV      778             0.0000000000
      2782       793  TIP3      OH2           -23.6038375611       -3.8728112875      -14.6536017698  SOLV      779             0.0000000000
      2783       793  TIP3      H1            -24.0101159368       -4.4688085402      -15.2957962200  SOLV      779             0.0000000000
      2784       793  TIP3      H2            -22.7046374078       -4.2718138279      -14.6162117585  SOLV      779             0.0000000000
      2785       794  TIP3      OH2           -18.6579267546        1.5278533180      -16.3260987675  SOLV      780             0.0000000000
      2786       794  TIP3      H1            -19.5477726913        1.5515863591      -16.7174412116  SOLV      780             0.0000000000
      2787       794  TIP3      H2            -18.8853340357        1.7997331766      -15.4027779186  SOLV      780             0.0000000000
      2788       795  TIP3      OH2           -13.3899225981       -6.5580904571      -28.0651470978  SOLV      781             0.0000000000
      2789       795  TIP3      H1            -13.9728738436       -6.6268360176      -28.8577265211  SOLV      781             0.0000000000
      2790       795  TIP3      H2            -13.1324264071       -5.6172934393      -28.1314564733  SOLV      781             0.0000000000
      2791       796  TIP3      OH2           -13.1021980681       -0.6343448403      -15.3725933858  SOLV      782             0.0000000000
      2792       796  TIP3      H1            -14.0120040482       -0.4635158604      -15.7158665238  SOLV      782             0.0000000000
      2793       796  TIP3      H2            -12.5832030595       -0.6894214028      -16.2111676893  SOLV      782             0.0000000000
      2794       797  TIP3      OH2           -14.4855135730        1.9194296602      -27.7025104176  SOLV      783             0.0000000000
      2795       797  TIP3      H1            -15.3292326305        1.4765930401      -27.5627522389  SOLV      783             0.0000000000
      2796       797  TIP3      H2            -14.3989884623        1.9394243596      -28.6736918589  SOLV      783             0.0000000000
      2797       798  TIP3      OH2           -17.6988906759       -2.7746963086      -20.6643093288  SOLV      784             0.0000000000
      2798       798  TIP3      H1            -18.6207815547       -3.0107675429      -20.9179767275  SOLV      784             0.0000000000
      2799       798  TIP3      H2            -17.2067620178       -3.4799109079      -21.1104281285  SOLV      784             0.0000000000
      2800       799  TIP3      OH2           -25.2167158096        1.5200946613      -24.4500596298  SOLV      785             0.0000000000
      2801       799  TIP3      H1            -24.8781317736        2.4173081738      -24.6677249560  SOLV      785             0.0000000000
      2802       799  TIP3      H2            -26.1029237176        1.5920569967      -24.8276712567  SOLV      785             0.0000000000
      2803       800  TIP3      OH2           -29.6347346115       -3.6904867465      -29.7213075210  SOLV      786             0.0000000000
      2804       800  TIP3      H1            -28.8100313042       -3.2163920485      -29.8980558536  SOLV      786             0.0000000000
      2805       800  TIP3      H2            -30.2071706740       -2.9302464825      -29.5418929140  SOLV      786             0.0000000000
      2806       801  TIP3      OH2           -23.8803211716       -0.7269910009      -25.2536041209  SOLV      787             0.0000000000
      2807       801  TIP3      H1            -24.3529779191        0.1098991679      -25.0361952352  SOLV      787             0.0000000000
      2808       801  TIP3      H2            -24.3383563034       -1.3871937396      -24.6954486200  SOLV      787             0.0000000000
      2809       802  TIP3      OH2           -23.2667567873        3.2978294615      -18.1644842375  SOLV      788             0.0000000000
      2810       802  TIP3      H1            -22.6973995925        3.9419506030      -18.6090624123  SOLV      788             0.0000000000
      2811       802  TIP3      H2            -22.6404573644        2.8323653871      -17.5763190072  SOLV      788             0.0000000000
      2812       803  TIP3      OH2           -25.0344770627        3.9508534652      -25.6302564822  SOLV      789             0.0000000000
      2813       803  TIP3      H1            -25.9780733030        4.0397446415      -25.4154449862  SOLV      789             0.0000000000
      2814       803  TIP3      H2            -24.7200114042        4.8319787597      -25.3349038669  SOLV      789             0.0000000000
      2815       804  TIP3      OH2           -19.9893182973       -0.6896765945      -18.9535536840  SOLV      790             0.0000000000
      2816       804  TIP3      H1            -20.4692276107       -1.0256910770      -18.1718536026  SOLV      790             0.0000000000
      2817       804  TIP3      H2            -19.3968965740       -1.4281337496      -19.2070150820  SOLV      790             0.0000000000
      2818       805  TIP3      OH2           -17.5166205453        0.0821714823      -29.5449392446  SOLV      791             0.0000000000
      2819       805  TIP3      H1            -17.4510874836       -0.1885204352      -28.6071313184  SOLV      791             0.0000000000
      2820       805  TIP3      H2            -18.4802084268        0.1664593671      -29.6222153896  SOLV      791             0.0000000000
      2821       806  TIP3      OH2           -16.9150447315        3.8346550860      -16.5072112838  SOLV      792             0.0000000000
      2822       806  TIP3      H1            -17.7750985752        3.3481746862      -16.6042766475  SOLV      792             0.0000000000
      2823       806  TIP3      H2            -16.8819609540        4.4085168483      -17.3054754021  SOLV      792             0.0000000000
      2824       807  TIP3      OH2           -12.8701085909        4.7357778037      -29.5519944215  SOLV      793             0.0000000000
      2825       807  TIP3      H1            -12.2683044696        5.3764012039      -29.9762250454  SOLV      793             0.0000000000
      2826       807  TIP3      H2            -13.5837723899        5.3464792207      -29.2426967474  SOLV      793             0.0000000000
      2827       808  TIP3      OH2           -28.9443469609       -8.7660247941      -17.2565945576  SOLV      794             0.0000000000
      2828       808  TIP3      H1            -29.8196338884       -8.3403602219      -17.2447547891  SOLV      794             0.0000000000
      2829       808  TIP3      H2            -29.1316499939       -9.6626787816      -16.9280648184  SOLV      794             0.0000000000
      2830       809  TIP3      OH2           -16.7130933345       -1.1646922115      -27.2911983323  SOLV      795             0.0000000000
      2831       809  TIP3      H1            -16.7504922519       -2.1168898858      -27.0590567829  SOLV      795             0.0000000000
      2832       809  TIP3      H2            -15.7499166455       -1.0295944436      -27.4494893260  SOLV      795             0.0000000000
      2833       810  TIP3      OH2           -29.1152111122        3.0414883635      -18.6367095619  SOLV      796             0.0000000000
      2834       810  TIP3      H1            -28.6370038727        2.2157515693      -18.7364739021  SOLV      796             0.0000000000
      2835       810  TIP3      H2            -28.5886423476        3.4398659903      -17.9152469530  SOLV      796             0.0000000000
[truncated: 2,870,056 more chars]
