# Supplementary material for: OpenMM 7: Rapid development of high performance algorithms for molecular dynamics
Source: PLoS Comput Biol. 2017 Jul 26;13(7):e1005659. doi: 10.1371/journal.pcbi.1005659 (PMC5549999; doi:10.1371/journal.pcbi.1005659)
Supplement: S1 Supporting Information — (ZIP) [file pcbi.1005659.s001.zip › SI/Energy Comparisons/CHARMM/2koc/step3_pbcsetup.psf]

PSF EXT CMAP CHEQ XPLOR

         3 !NTITLE
* GENERATED BY CHARMM-GUI (HTTP://WWW.CHARMM-GUI.ORG) V1.8 ON MAY, 05. 2016.    
* SETUP PERIODIC BOUNDARY CONDITION                                             
*  DATE:     5/ 5/16     12: 7:23      CREATED BY USER: root                    

     23190 !NATOM
         1 RNAA     1        GUA      H5T      HN5      0.430000       1.00800           0   0.00000     -0.301140E-02
         2 RNAA     1        GUA      O5'      ON5     -0.660000       15.9994           0   0.00000     -0.301140E-02
         3 RNAA     1        GUA      C5'      CN8B     0.500000E-01   12.0110           0   0.00000     -0.301140E-02
         4 RNAA     1        GUA      H5'      HN8      0.900000E-01   1.00800           0   0.00000     -0.301140E-02
         5 RNAA     1        GUA      H5''     HN8      0.900000E-01   1.00800           0   0.00000     -0.301140E-02
         6 RNAA     1        GUA      C4'      CN7      0.160000       12.0110           0   0.00000     -0.301140E-02
         7 RNAA     1        GUA      H4'      HN7      0.900000E-01   1.00800           0   0.00000     -0.301140E-02
         8 RNAA     1        GUA      O4'      ON6B    -0.500000       15.9994           0   0.00000     -0.301140E-02
         9 RNAA     1        GUA      C1'      CN7B     0.160000       12.0110           0   0.00000     -0.301140E-02
        10 RNAA     1        GUA      H1'      HN7      0.900000E-01   1.00800           0   0.00000     -0.301140E-02
        11 RNAA     1        GUA      N9       NN2B    -0.200000E-01   14.0070           0   0.00000     -0.301140E-02
        12 RNAA     1        GUA      C4       CN5      0.260000       12.0110           0   0.00000     -0.301140E-02
        13 RNAA     1        GUA      N2       NN1     -0.680000       14.0070           0   0.00000     -0.301140E-02
        14 RNAA     1        GUA      H21      HN1      0.320000       1.00800           0   0.00000     -0.301140E-02
        15 RNAA     1        GUA      H22      HN1      0.350000       1.00800           0   0.00000     -0.301140E-02
        16 RNAA     1        GUA      N3       NN3G    -0.740000       14.0070           0   0.00000     -0.301140E-02
        17 RNAA     1        GUA      C2       CN2      0.750000       12.0110           0   0.00000     -0.301140E-02
        18 RNAA     1        GUA      N1       NN2G    -0.340000       14.0070           0   0.00000     -0.301140E-02
        19 RNAA     1        GUA      H1       HN2      0.260000       1.00800           0   0.00000     -0.301140E-02
        20 RNAA     1        GUA      C6       CN1      0.540000       12.0110           0   0.00000     -0.301140E-02
        21 RNAA     1        GUA      O6       ON1     -0.510000       15.9994           0   0.00000     -0.301140E-02
        22 RNAA     1        GUA      C5       CN5G      0.00000       12.0110           0   0.00000     -0.301140E-02
        23 RNAA     1        GUA      N7       NN4     -0.600000       14.0070           0   0.00000     -0.301140E-02
        24 RNAA     1        GUA      C8       CN4      0.250000       12.0110           0   0.00000     -0.301140E-02
        25 RNAA     1        GUA      H8       HN3      0.160000       1.00800           0   0.00000     -0.301140E-02
        26 RNAA     1        GUA      C2'      CN7B     0.140000       12.0110           0   0.00000     -0.301140E-02
        27 RNAA     1        GUA      H2''     HN7      0.900000E-01   1.00800           0   0.00000     -0.301140E-02
        28 RNAA     1        GUA      O2'      ON5     -0.660000       15.9994           0   0.00000     -0.301140E-02
        29 RNAA     1        GUA      H2'      HN5      0.430000       1.00800           0   0.00000     -0.301140E-02
        30 RNAA     1        GUA      C3'      CN7      0.100000E-01   12.0110           0   0.00000     -0.301140E-02
        31 RNAA     1        GUA      H3'      HN7      0.900000E-01   1.00800           0   0.00000     -0.301140E-02
        32 RNAA     1        GUA      O3'      ON2     -0.570000       15.9994           0   0.00000     -0.301140E-02
        33 RNAA     2        GUA      P        P         1.50000       30.9740           0   0.00000     -0.301140E-02
        34 RNAA     2        GUA      O1P      ON3     -0.780000       15.9994           0   0.00000     -0.301140E-02
        35 RNAA     2        GUA      O2P      ON3     -0.780000       15.9994           0   0.00000     -0.301140E-02
        36 RNAA     2        GUA      O5'      ON2     -0.570000       15.9994           0   0.00000     -0.301140E-02
        37 RNAA     2        GUA      C5'      CN8B    -0.800000E-01   12.0110           0   0.00000     -0.301140E-02
        38 RNAA     2        GUA      H5'      HN8      0.900000E-01   1.00800           0   0.00000     -0.301140E-02
        39 RNAA     2        GUA      H5''     HN8      0.900000E-01   1.00800           0   0.00000     -0.301140E-02
        40 RNAA     2        GUA      C4'      CN7      0.160000       12.0110           0   0.00000     -0.301140E-02
        41 RNAA     2        GUA      H4'      HN7      0.900000E-01   1.00800           0   0.00000     -0.301140E-02
        42 RNAA     2        GUA      O4'      ON6B    -0.500000       15.9994           0   0.00000     -0.301140E-02
        43 RNAA     2        GUA      C1'      CN7B     0.160000       12.0110           0   0.00000     -0.301140E-02
        44 RNAA     2        GUA      H1'      HN7      0.900000E-01   1.00800           0   0.00000     -0.301140E-02
        45 RNAA     2        GUA      N9       NN2B    -0.200000E-01   14.0070           0   0.00000     -0.301140E-02
        46 RNAA     2        GUA      C4       CN5      0.260000       12.0110           0   0.00000     -0.301140E-02
        47 RNAA     2        GUA      N2       NN1     -0.680000       14.0070           0   0.00000     -0.301140E-02
        48 RNAA     2        GUA      H21      HN1      0.320000       1.00800           0   0.00000     -0.301140E-02
        49 RNAA     2        GUA      H22      HN1      0.350000       1.00800           0   0.00000     -0.301140E-02
        50 RNAA     2        GUA      N3       NN3G    -0.740000       14.0070           0   0.00000     -0.301140E-02
        51 RNAA     2        GUA      C2       CN2      0.750000       12.0110           0   0.00000     -0.301140E-02
        52 RNAA     2        GUA      N1       NN2G    -0.340000       14.0070           0   0.00000     -0.301140E-02
        53 RNAA     2        GUA      H1       HN2      0.260000       1.00800           0   0.00000     -0.301140E-02
        54 RNAA     2        GUA      C6       CN1      0.540000       12.0110           0   0.00000     -0.301140E-02
        55 RNAA     2        GUA      O6       ON1     -0.510000       15.9994           0   0.00000     -0.301140E-02
        56 RNAA     2        GUA      C5       CN5G      0.00000       12.0110           0   0.00000     -0.301140E-02
        57 RNAA     2        GUA      N7       NN4     -0.600000       14.0070           0   0.00000     -0.301140E-02
        58 RNAA     2        GUA      C8       CN4      0.250000       12.0110           0   0.00000     -0.301140E-02
        59 RNAA     2        GUA      H8       HN3      0.160000       1.00800           0   0.00000     -0.301140E-02
        60 RNAA     2        GUA      C2'      CN7B     0.140000       12.0110           0   0.00000     -0.301140E-02
        61 RNAA     2        GUA      H2''     HN7      0.900000E-01   1.00800           0   0.00000     -0.301140E-02
        62 RNAA     2        GUA      O2'      ON5     -0.660000       15.9994           0   0.00000     -0.301140E-02
        63 RNAA     2        GUA      H2'      HN5      0.430000       1.00800           0   0.00000     -0.301140E-02
        64 RNAA     2        GUA      C3'      CN7      0.100000E-01   12.0110           0   0.00000     -0.301140E-02
        65 RNAA     2        GUA      H3'      HN7      0.900000E-01   1.00800           0   0.00000     -0.301140E-02
        66 RNAA     2        GUA      O3'      ON2     -0.570000       15.9994           0   0.00000     -0.301140E-02
        67 RNAA     3        CYT      P        P         1.50000       30.9740           0   0.00000     -0.301140E-02
        68 RNAA     3        CYT      O1P      ON3     -0.780000       15.9994           0   0.00000     -0.301140E-02
        69 RNAA     3        CYT      O2P      ON3     -0.780000       15.9994           0   0.00000     -0.301140E-02
        70 RNAA     3        CYT      O5'      ON2     -0.570000       15.9994           0   0.00000     -0.301140E-02
        71 RNAA     3        CYT      C5'      CN8B    -0.800000E-01   12.0110           0   0.00000     -0.301140E-02
        72 RNAA     3        CYT      H5'      HN8      0.900000E-01   1.00800           0   0.00000     -0.301140E-02
        73 RNAA     3        CYT      H5''     HN8      0.900000E-01   1.00800           0   0.00000     -0.301140E-02
        74 RNAA     3        CYT      C4'      CN7      0.160000       12.0110           0   0.00000     -0.301140E-02
        75 RNAA     3        CYT      H4'      HN7      0.900000E-01   1.00800           0   0.00000     -0.301140E-02
        76 RNAA     3        CYT      O4'      ON6B    -0.500000       15.9994           0   0.00000     -0.301140E-02
        77 RNAA     3        CYT      C1'      CN7B     0.160000       12.0110           0   0.00000     -0.301140E-02
        78 RNAA     3        CYT      H1'      HN7      0.900000E-01   1.00800           0   0.00000     -0.301140E-02
        79 RNAA     3        CYT      N1       NN2     -0.130000       14.0070           0   0.00000     -0.301140E-02
        80 RNAA     3        CYT      C6       CN3      0.500000E-01   12.0110           0   0.00000     -0.301140E-02
        81 RNAA     3        CYT      H6       HN3      0.170000       1.00800           0   0.00000     -0.301140E-02
        82 RNAA     3        CYT      C5       CN3     -0.130000       12.0110           0   0.00000     -0.301140E-02
        83 RNAA     3        CYT      H5       HN3      0.700000E-01   1.00800           0   0.00000     -0.301140E-02
        84 RNAA     3        CYT      C2       CN1      0.520000       12.0110           0   0.00000     -0.301140E-02
        85 RNAA     3        CYT      O2       ON1C    -0.490000       15.9994           0   0.00000     -0.301140E-02
        86 RNAA     3        CYT      N3       NN3     -0.660000       14.0070           0   0.00000     -0.301140E-02
        87 RNAA     3        CYT      C4       CN2      0.650000       12.0110           0   0.00000     -0.301140E-02
        88 RNAA     3        CYT      N4       NN1     -0.750000       14.0070           0   0.00000     -0.301140E-02
        89 RNAA     3        CYT      H41      HN1      0.370000       1.00800           0   0.00000     -0.301140E-02
        90 RNAA     3        CYT      H42      HN1      0.330000       1.00800           0   0.00000     -0.301140E-02
        91 RNAA     3        CYT      C2'      CN7B     0.140000       12.0110           0   0.00000     -0.301140E-02
        92 RNAA     3        CYT      H2''     HN7      0.900000E-01   1.00800           0   0.00000     -0.301140E-02
        93 RNAA     3        CYT      O2'      ON5     -0.660000       15.9994           0   0.00000     -0.301140E-02
        94 RNAA     3        CYT      H2'      HN5      0.430000       1.00800           0   0.00000     -0.301140E-02
        95 RNAA     3        CYT      C3'      CN7      0.100000E-01   12.0110           0   0.00000     -0.301140E-02
        96 RNAA     3        CYT      H3'      HN7      0.900000E-01   1.00800           0   0.00000     -0.301140E-02
        97 RNAA     3        CYT      O3'      ON2     -0.570000       15.9994           0   0.00000     -0.301140E-02
        98 RNAA     4        ADE      P        P         1.50000       30.9740           0   0.00000     -0.301140E-02
        99 RNAA     4        ADE      O1P      ON3     -0.780000       15.9994           0   0.00000     -0.301140E-02
       100 RNAA     4        ADE      O2P      ON3     -0.780000       15.9994           0   0.00000     -0.301140E-02
       101 RNAA     4        ADE      O5'      ON2     -0.570000       15.9994           0   0.00000     -0.301140E-02
       102 RNAA     4        ADE      C5'      CN8B    -0.800000E-01   12.0110           0   0.00000     -0.301140E-02
       103 RNAA     4        ADE      H5'      HN8      0.900000E-01   1.00800           0   0.00000     -0.301140E-02
       104 RNAA     4        ADE      H5''     HN8      0.900000E-01   1.00800           0   0.00000     -0.301140E-02
       105 RNAA     4        ADE      C4'      CN7      0.160000       12.0110           0   0.00000     -0.301140E-02
       106 RNAA     4        ADE      H4'      HN7      0.900000E-01   1.00800           0   0.00000     -0.301140E-02
       107 RNAA     4        ADE      O4'      ON6B    -0.500000       15.9994           0   0.00000     -0.301140E-02
       108 RNAA     4        ADE      C1'      CN7B     0.160000       12.0110           0   0.00000     -0.301140E-02
       109 RNAA     4        ADE      H1'      HN7      0.900000E-01   1.00800           0   0.00000     -0.301140E-02
       110 RNAA     4        ADE      N9       NN2     -0.500000E-01   14.0070           0   0.00000     -0.301140E-02
       111 RNAA     4        ADE      C5       CN5      0.280000       12.0110           0   0.00000     -0.301140E-02
       112 RNAA     4        ADE      N7       NN4     -0.710000       14.0070           0   0.00000     -0.301140E-02
       113 RNAA     4        ADE      C8       CN4      0.340000       12.0110           0   0.00000     -0.301140E-02
       114 RNAA     4        ADE      H8       HN3      0.120000       1.00800           0   0.00000     -0.301140E-02
       115 RNAA     4        ADE      N1       NN3A    -0.740000       14.0070           0   0.00000     -0.301140E-02
       116 RNAA     4        ADE      C2       CN4      0.500000       12.0110           0   0.00000     -0.301140E-02
       117 RNAA     4        ADE      H2       HN3      0.130000       1.00800           0   0.00000     -0.301140E-02
       118 RNAA     4        ADE      N3       NN3A    -0.750000       14.0070           0   0.00000     -0.301140E-02
       119 RNAA     4        ADE      C4       CN5      0.430000       12.0110           0   0.00000     -0.301140E-02
       120 RNAA     4        ADE      C6       CN2      0.460000       12.0110           0   0.00000     -0.301140E-02
       121 RNAA     4        ADE      N6       NN1     -0.770000       14.0070           0   0.00000     -0.301140E-02
       122 RNAA     4        ADE      H61      HN1      0.380000       1.00800           0   0.00000     -0.301140E-02
       123 RNAA     4        ADE      H62      HN1      0.380000       1.00800           0   0.00000     -0.301140E-02
       124 RNAA     4        ADE      C2'      CN7B     0.140000       12.0110           0   0.00000     -0.301140E-02
       125 RNAA     4        ADE      H2''     HN7      0.900000E-01   1.00800           0   0.00000     -0.301140E-02
       126 RNAA     4        ADE      O2'      ON5     -0.660000       15.9994           0   0.00000     -0.301140E-02
       127 RNAA     4        ADE      H2'      HN5      0.430000       1.00800           0   0.00000     -0.301140E-02
       128 RNAA     4        ADE      C3'      CN7      0.100000E-01   12.0110           0   0.00000     -0.301140E-02
       129 RNAA     4        ADE      H3'      HN7      0.900000E-01   1.00800           0   0.00000     -0.301140E-02
       130 RNAA     4        ADE      O3'      ON2     -0.570000       15.9994           0   0.00000     -0.301140E-02
       131 RNAA     5        CYT      P        P         1.50000       30.9740           0   0.00000     -0.301140E-02
       132 RNAA     5        CYT      O1P      ON3     -0.780000       15.9994           0   0.00000     -0.301140E-02
       133 RNAA     5        CYT      O2P      ON3     -0.780000       15.9994           0   0.00000     -0.301140E-02
       134 RNAA     5        CYT      O5'      ON2     -0.570000       15.9994           0   0.00000     -0.301140E-02
       135 RNAA     5        CYT      C5'      CN8B    -0.800000E-01   12.0110           0   0.00000     -0.301140E-02
       136 RNAA     5        CYT      H5'      HN8      0.900000E-01   1.00800           0   0.00000     -0.301140E-02
       137 RNAA     5        CYT      H5''     HN8      0.900000E-01   1.00800           0   0.00000     -0.301140E-02
       138 RNAA     5        CYT      C4'      CN7      0.160000       12.0110           0   0.00000     -0.301140E-02
       139 RNAA     5        CYT      H4'      HN7      0.900000E-01   1.00800           0   0.00000     -0.301140E-02
       140 RNAA     5        CYT      O4'      ON6B    -0.500000       15.9994           0   0.00000     -0.301140E-02
       141 RNAA     5        CYT      C1'      CN7B     0.160000       12.0110           0   0.00000     -0.301140E-02
       142 RNAA     5        CYT      H1'      HN7      0.900000E-01   1.00800           0   0.00000     -0.301140E-02
       143 RNAA     5        CYT      N1       NN2     -0.130000       14.0070           0   0.00000     -0.301140E-02
       144 RNAA     5        CYT      C6       CN3      0.500000E-01   12.0110           0   0.00000     -0.301140E-02
       145 RNAA     5        CYT      H6       HN3      0.170000       1.00800           0   0.00000     -0.301140E-02
       146 RNAA     5        CYT      C5       CN3     -0.130000       12.0110           0   0.00000     -0.301140E-02
       147 RNAA     5        CYT      H5       HN3      0.700000E-01   1.00800           0   0.00000     -0.301140E-02
       148 RNAA     5        CYT      C2       CN1      0.520000       12.0110           0   0.00000     -0.301140E-02
       149 RNAA     5        CYT      O2       ON1C    -0.490000       15.9994           0   0.00000     -0.301140E-02
       150 RNAA     5        CYT      N3       NN3     -0.660000       14.0070           0   0.00000     -0.301140E-02
       151 RNAA     5        CYT      C4       CN2      0.650000       12.0110           0   0.00000     -0.301140E-02
       152 RNAA     5        CYT      N4       NN1     -0.750000       14.0070           0   0.00000     -0.301140E-02
       153 RNAA     5        CYT      H41      HN1      0.370000       1.00800           0   0.00000     -0.301140E-02
       154 RNAA     5        CYT      H42      HN1      0.330000       1.00800           0   0.00000     -0.301140E-02
       155 RNAA     5        CYT      C2'      CN7B     0.140000       12.0110           0   0.00000     -0.301140E-02
       156 RNAA     5        CYT      H2''     HN7      0.900000E-01   1.00800           0   0.00000     -0.301140E-02
       157 RNAA     5        CYT      O2'      ON5     -0.660000       15.9994           0   0.00000     -0.301140E-02
       158 RNAA     5        CYT      H2'      HN5      0.430000       1.00800           0   0.00000     -0.301140E-02
       159 RNAA     5        CYT      C3'      CN7      0.100000E-01   12.0110           0   0.00000     -0.301140E-02
       160 RNAA     5        CYT      H3'      HN7      0.900000E-01   1.00800           0   0.00000     -0.301140E-02
       161 RNAA     5        CYT      O3'      ON2     -0.570000       15.9994           0   0.00000     -0.301140E-02
       162 RNAA     6        URA      P        P         1.50000       30.9740           0   0.00000     -0.301140E-02
       163 RNAA     6        URA      O1P      ON3     -0.780000       15.9994           0   0.00000     -0.301140E-02
       164 RNAA     6        URA      O2P      ON3     -0.780000       15.9994           0   0.00000     -0.301140E-02
       165 RNAA     6        URA      O5'      ON2     -0.570000       15.9994           0   0.00000     -0.301140E-02
       166 RNAA     6        URA      C5'      CN8B    -0.800000E-01   12.0110           0   0.00000     -0.301140E-02
       167 RNAA     6        URA      H5'      HN8      0.900000E-01   1.00800           0   0.00000     -0.301140E-02
       168 RNAA     6        URA      H5''     HN8      0.900000E-01   1.00800           0   0.00000     -0.301140E-02
       169 RNAA     6        URA      C4'      CN7      0.160000       12.0110           0   0.00000     -0.301140E-02
       170 RNAA     6        URA      H4'      HN7      0.900000E-01   1.00800           0   0.00000     -0.301140E-02
       171 RNAA     6        URA      O4'      ON6B    -0.500000       15.9994           0   0.00000     -0.301140E-02
       172 RNAA     6        URA      C1'      CN7B     0.160000       12.0110           0   0.00000     -0.301140E-02
       173 RNAA     6        URA      H1'      HN7      0.900000E-01   1.00800           0   0.00000     -0.301140E-02
       174 RNAA     6        URA      N1       NN2B    -0.340000       14.0070           0   0.00000     -0.301140E-02
       175 RNAA     6        URA      C6       CN3      0.200000       12.0110           0   0.00000     -0.301140E-02
       176 RNAA     6        URA      H6       HN3      0.140000       1.00800           0   0.00000     -0.301140E-02
       177 RNAA     6        URA      C2       CN1T     0.550000       12.0110           0   0.00000     -0.301140E-02
       178 RNAA     6        URA      O2       ON1     -0.450000       15.9994           0   0.00000     -0.301140E-02
       179 RNAA     6        URA      N3       NN2U    -0.460000       14.0070           0   0.00000     -0.301140E-02
       180 RNAA     6        URA      H3       HN2      0.360000       1.00800           0   0.00000     -0.301140E-02
       181 RNAA     6        URA      C4       CN1      0.530000       12.0110           0   0.00000     -0.301140E-02
       182 RNAA     6        URA      O4       ON1     -0.480000       15.9994           0   0.00000     -0.301140E-02
       183 RNAA     6        URA      C5       CN3     -0.150000       12.0110           0   0.00000     -0.301140E-02
       184 RNAA     6        URA      H5       HN3      0.100000       1.00800           0   0.00000     -0.301140E-02
       185 RNAA     6        URA      C2'      CN7B     0.140000       12.0110           0   0.00000     -0.301140E-02
       186 RNAA     6        URA      H2''     HN7      0.900000E-01   1.00800           0   0.00000     -0.301140E-02
       187 RNAA     6        URA      O2'      ON5     -0.660000       15.9994           0   0.00000     -0.301140E-02
       188 RNAA     6        URA      H2'      HN5      0.430000       1.00800           0   0.00000     -0.301140E-02
       189 RNAA     6        URA      C3'      CN7      0.100000E-01   12.0110           0   0.00000     -0.301140E-02
       190 RNAA     6        URA      H3'      HN7      0.900000E-01   1.00800           0   0.00000     -0.301140E-02
       191 RNAA     6        URA      O3'      ON2     -0.570000       15.9994           0   0.00000     -0.301140E-02
       192 RNAA     7        URA      P        P         1.50000       30.9740           0   0.00000     -0.301140E-02
       193 RNAA     7        URA      O1P      ON3     -0.780000       15.9994           0   0.00000     -0.301140E-02
       194 RNAA     7        URA      O2P      ON3     -0.780000       15.9994           0   0.00000     -0.301140E-02
       195 RNAA     7        URA      O5'      ON2     -0.570000       15.9994           0   0.00000     -0.301140E-02
       196 RNAA     7        URA      C5'      CN8B    -0.800000E-01   12.0110           0   0.00000     -0.301140E-02
       197 RNAA     7        URA      H5'      HN8      0.900000E-01   1.00800           0   0.00000     -0.301140E-02
       198 RNAA     7        URA      H5''     HN8      0.900000E-01   1.00800           0   0.00000     -0.301140E-02
       199 RNAA     7        URA      C4'      CN7      0.160000       12.0110           0   0.00000     -0.301140E-02
       200 RNAA     7        URA      H4'      HN7      0.900000E-01   1.00800           0   0.00000     -0.301140E-02
       201 RNAA     7        URA      O4'      ON6B    -0.500000       15.9994           0   0.00000     -0.301140E-02
       202 RNAA     7        URA      C1'      CN7B     0.160000       12.0110           0   0.00000     -0.301140E-02
       203 RNAA     7        URA      H1'      HN7      0.900000E-01   1.00800           0   0.00000     -0.301140E-02
       204 RNAA     7        URA      N1       NN2B    -0.340000       14.0070           0   0.00000     -0.301140E-02
       205 RNAA     7        URA      C6       CN3      0.200000       12.0110           0   0.00000     -0.301140E-02
       206 RNAA     7        URA      H6       HN3      0.140000       1.00800           0   0.00000     -0.301140E-02
       207 RNAA     7        URA      C2       CN1T     0.550000       12.0110           0   0.00000     -0.301140E-02
       208 RNAA     7        URA      O2       ON1     -0.450000       15.9994           0   0.00000     -0.301140E-02
       209 RNAA     7        URA      N3       NN2U    -0.460000       14.0070           0   0.00000     -0.301140E-02
       210 RNAA     7        URA      H3       HN2      0.360000       1.00800           0   0.00000     -0.301140E-02
       211 RNAA     7        URA      C4       CN1      0.530000       12.0110           0   0.00000     -0.301140E-02
       212 RNAA     7        URA      O4       ON1     -0.480000       15.9994           0   0.00000     -0.301140E-02
       213 RNAA     7        URA      C5       CN3     -0.150000       12.0110           0   0.00000     -0.301140E-02
       214 RNAA     7        URA      H5       HN3      0.100000       1.00800           0   0.00000     -0.301140E-02
       215 RNAA     7        URA      C2'      CN7B     0.140000       12.0110           0   0.00000     -0.301140E-02
       216 RNAA     7        URA      H2''     HN7      0.900000E-01   1.00800           0   0.00000     -0.301140E-02
       217 RNAA     7        URA      O2'      ON5     -0.660000       15.9994           0   0.00000     -0.301140E-02
       218 RNAA     7        URA      H2'      HN5      0.430000       1.00800           0   0.00000     -0.301140E-02
       219 RNAA     7        URA      C3'      CN7      0.100000E-01   12.0110           0   0.00000     -0.301140E-02
       220 RNAA     7        URA      H3'      HN7      0.900000E-01   1.00800           0   0.00000     -0.301140E-02
       221 RNAA     7        URA      O3'      ON2     -0.570000       15.9994           0   0.00000     -0.301140E-02
       222 RNAA     8        CYT      P        P         1.50000       30.9740           0   0.00000     -0.301140E-02
       223 RNAA     8        CYT      O1P      ON3     -0.780000       15.9994           0   0.00000     -0.301140E-02
       224 RNAA     8        CYT      O2P      ON3     -0.780000       15.9994           0   0.00000     -0.301140E-02
       225 RNAA     8        CYT      O5'      ON2     -0.570000       15.9994           0   0.00000     -0.301140E-02
       226 RNAA     8        CYT      C5'      CN8B    -0.800000E-01   12.0110           0   0.00000     -0.301140E-02
       227 RNAA     8        CYT      H5'      HN8      0.900000E-01   1.00800           0   0.00000     -0.301140E-02
       228 RNAA     8        CYT      H5''     HN8      0.900000E-01   1.00800           0   0.00000     -0.301140E-02
       229 RNAA     8        CYT      C4'      CN7      0.160000       12.0110           0   0.00000     -0.301140E-02
       230 RNAA     8        CYT      H4'      HN7      0.900000E-01   1.00800           0   0.00000     -0.301140E-02
       231 RNAA     8        CYT      O4'      ON6B    -0.500000       15.9994           0   0.00000     -0.301140E-02
       232 RNAA     8        CYT      C1'      CN7B     0.160000       12.0110           0   0.00000     -0.301140E-02
       233 RNAA     8        CYT      H1'      HN7      0.900000E-01   1.00800           0   0.00000     -0.301140E-02
       234 RNAA     8        CYT      N1       NN2     -0.130000       14.0070           0   0.00000     -0.301140E-02
       235 RNAA     8        CYT      C6       CN3      0.500000E-01   12.0110           0   0.00000     -0.301140E-02
       236 RNAA     8        CYT      H6       HN3      0.170000       1.00800           0   0.00000     -0.301140E-02
       237 RNAA     8        CYT      C5       CN3     -0.130000       12.0110           0   0.00000     -0.301140E-02
       238 RNAA     8        CYT      H5       HN3      0.700000E-01   1.00800           0   0.00000     -0.301140E-02
       239 RNAA     8        CYT      C2       CN1      0.520000       12.0110           0   0.00000     -0.301140E-02
       240 RNAA     8        CYT      O2       ON1C    -0.490000       15.9994           0   0.00000     -0.301140E-02
       241 RNAA     8        CYT      N3       NN3     -0.660000       14.0070           0   0.00000     -0.301140E-02
       242 RNAA     8        CYT      C4       CN2      0.650000       12.0110           0   0.00000     -0.301140E-02
       243 RNAA     8        CYT      N4       NN1     -0.750000       14.0070           0   0.00000     -0.301140E-02
       244 RNAA     8        CYT      H41      HN1      0.370000       1.00800           0   0.00000     -0.301140E-02
       245 RNAA     8        CYT      H42      HN1      0.330000       1.00800           0   0.00000     -0.301140E-02
       246 RNAA     8        CYT      C2'      CN7B     0.140000       12.0110           0   0.00000     -0.301140E-02
       247 RNAA     8        CYT      H2''     HN7      0.900000E-01   1.00800           0   0.00000     -0.301140E-02
       248 RNAA     8        CYT      O2'      ON5     -0.660000       15.9994           0   0.00000     -0.301140E-02
       249 RNAA     8        CYT      H2'      HN5      0.430000       1.00800           0   0.00000     -0.301140E-02
       250 RNAA     8        CYT      C3'      CN7      0.100000E-01   12.0110           0   0.00000     -0.301140E-02
       251 RNAA     8        CYT      H3'      HN7      0.900000E-01   1.00800           0   0.00000     -0.301140E-02
       252 RNAA     8        CYT      O3'      ON2     -0.570000       15.9994           0   0.00000     -0.301140E-02
       253 RNAA     9        GUA      P        P         1.50000       30.9740           0   0.00000     -0.301140E-02
       254 RNAA     9        GUA      O1P      ON3     -0.780000       15.9994           0   0.00000     -0.301140E-02
       255 RNAA     9        GUA      O2P      ON3     -0.780000       15.9994           0   0.00000     -0.301140E-02
       256 RNAA     9        GUA      O5'      ON2     -0.570000       15.9994           0   0.00000     -0.301140E-02
       257 RNAA     9        GUA      C5'      CN8B    -0.800000E-01   12.0110           0   0.00000     -0.301140E-02
       258 RNAA     9        GUA      H5'      HN8      0.900000E-01   1.00800           0   0.00000     -0.301140E-02
       259 RNAA     9        GUA      H5''     HN8      0.900000E-01   1.00800           0   0.00000     -0.301140E-02
       260 RNAA     9        GUA      C4'      CN7      0.160000       12.0110           0   0.00000     -0.301140E-02
       261 RNAA     9        GUA      H4'      HN7      0.900000E-01   1.00800           0   0.00000     -0.301140E-02
       262 RNAA     9        GUA      O4'      ON6B    -0.500000       15.9994           0   0.00000     -0.301140E-02
       263 RNAA     9        GUA      C1'      CN7B     0.160000       12.0110           0   0.00000     -0.301140E-02
       264 RNAA     9        GUA      H1'      HN7      0.900000E-01   1.00800           0   0.00000     -0.301140E-02
       265 RNAA     9        GUA      N9       NN2B    -0.200000E-01   14.0070           0   0.00000     -0.301140E-02
       266 RNAA     9        GUA      C4       CN5      0.260000       12.0110           0   0.00000     -0.301140E-02
       267 RNAA     9        GUA      N2       NN1     -0.680000       14.0070           0   0.00000     -0.301140E-02
       268 RNAA     9        GUA      H21      HN1      0.320000       1.00800           0   0.00000     -0.301140E-02
       269 RNAA     9        GUA      H22      HN1      0.350000       1.00800           0   0.00000     -0.301140E-02
       270 RNAA     9        GUA      N3       NN3G    -0.740000       14.0070           0   0.00000     -0.301140E-02
       271 RNAA     9        GUA      C2       CN2      0.750000       12.0110           0   0.00000     -0.301140E-02
       272 RNAA     9        GUA      N1       NN2G    -0.340000       14.0070           0   0.00000     -0.301140E-02
       273 RNAA     9        GUA      H1       HN2      0.260000       1.00800           0   0.00000     -0.301140E-02
       274 RNAA     9        GUA      C6       CN1      0.540000       12.0110           0   0.00000     -0.301140E-02
       275 RNAA     9        GUA      O6       ON1     -0.510000       15.9994           0   0.00000     -0.301140E-02
       276 RNAA     9        GUA      C5       CN5G      0.00000       12.0110           0   0.00000     -0.301140E-02
       277 RNAA     9        GUA      N7       NN4     -0.600000       14.0070           0   0.00000     -0.301140E-02
       278 RNAA     9        GUA      C8       CN4      0.250000       12.0110           0   0.00000     -0.301140E-02
       279 RNAA     9        GUA      H8       HN3      0.160000       1.00800           0   0.00000     -0.301140E-02
       280 RNAA     9        GUA      C2'      CN7B     0.140000       12.0110           0   0.00000     -0.301140E-02
       281 RNAA     9        GUA      H2''     HN7      0.900000E-01   1.00800           0   0.00000     -0.301140E-02
       282 RNAA     9        GUA      O2'      ON5     -0.660000       15.9994           0   0.00000     -0.301140E-02
       283 RNAA     9        GUA      H2'      HN5      0.430000       1.00800           0   0.00000     -0.301140E-02
       284 RNAA     9        GUA      C3'      CN7      0.100000E-01   12.0110           0   0.00000     -0.301140E-02
       285 RNAA     9        GUA      H3'      HN7      0.900000E-01   1.00800           0   0.00000     -0.301140E-02
       286 RNAA     9        GUA      O3'      ON2     -0.570000       15.9994           0   0.00000     -0.301140E-02
       287 RNAA     10       GUA      P        P         1.50000       30.9740           0   0.00000     -0.301140E-02
       288 RNAA     10       GUA      O1P      ON3     -0.780000       15.9994           0   0.00000     -0.301140E-02
       289 RNAA     10       GUA      O2P      ON3     -0.780000       15.9994           0   0.00000     -0.301140E-02
       290 RNAA     10       GUA      O5'      ON2     -0.570000       15.9994           0   0.00000     -0.301140E-02
       291 RNAA     10       GUA      C5'      CN8B    -0.800000E-01   12.0110           0   0.00000     -0.301140E-02
       292 RNAA     10       GUA      H5'      HN8      0.900000E-01   1.00800           0   0.00000     -0.301140E-02
       293 RNAA     10       GUA      H5''     HN8      0.900000E-01   1.00800           0   0.00000     -0.301140E-02
       294 RNAA     10       GUA      C4'      CN7      0.160000       12.0110           0   0.00000     -0.301140E-02
       295 RNAA     10       GUA      H4'      HN7      0.900000E-01   1.00800           0   0.00000     -0.301140E-02
       296 RNAA     10       GUA      O4'      ON6B    -0.500000       15.9994           0   0.00000     -0.301140E-02
       297 RNAA     10       GUA      C1'      CN7B     0.160000       12.0110           0   0.00000     -0.301140E-02
       298 RNAA     10       GUA      H1'      HN7      0.900000E-01   1.00800           0   0.00000     -0.301140E-02
       299 RNAA     10       GUA      N9       NN2B    -0.200000E-01   14.0070           0   0.00000     -0.301140E-02
       300 RNAA     10       GUA      C4       CN5      0.260000       12.0110           0   0.00000     -0.301140E-02
       301 RNAA     10       GUA      N2       NN1     -0.680000       14.0070           0   0.00000     -0.301140E-02
       302 RNAA     10       GUA      H21      HN1      0.320000       1.00800           0   0.00000     -0.301140E-02
       303 RNAA     10       GUA      H22      HN1      0.350000       1.00800           0   0.00000     -0.301140E-02
       304 RNAA     10       GUA      N3       NN3G    -0.740000       14.0070           0   0.00000     -0.301140E-02
       305 RNAA     10       GUA      C2       CN2      0.750000       12.0110           0   0.00000     -0.301140E-02
       306 RNAA     10       GUA      N1       NN2G    -0.340000       14.0070           0   0.00000     -0.301140E-02
       307 RNAA     10       GUA      H1       HN2      0.260000       1.00800           0   0.00000     -0.301140E-02
       308 RNAA     10       GUA      C6       CN1      0.540000       12.0110           0   0.00000     -0.301140E-02
       309 RNAA     10       GUA      O6       ON1     -0.510000       15.9994           0   0.00000     -0.301140E-02
       310 RNAA     10       GUA      C5       CN5G      0.00000       12.0110           0   0.00000     -0.301140E-02
       311 RNAA     10       GUA      N7       NN4     -0.600000       14.0070           0   0.00000     -0.301140E-02
       312 RNAA     10       GUA      C8       CN4      0.250000       12.0110           0   0.00000     -0.301140E-02
       313 RNAA     10       GUA      H8       HN3      0.160000       1.00800           0   0.00000     -0.301140E-02
       314 RNAA     10       GUA      C2'      CN7B     0.140000       12.0110           0   0.00000     -0.301140E-02
       315 RNAA     10       GUA      H2''     HN7      0.900000E-01   1.00800           0   0.00000     -0.301140E-02
       316 RNAA     10       GUA      O2'      ON5     -0.660000       15.9994           0   0.00000     -0.301140E-02
       317 RNAA     10       GUA      H2'      HN5      0.430000       1.00800           0   0.00000     -0.301140E-02
       318 RNAA     10       GUA      C3'      CN7      0.100000E-01   12.0110           0   0.00000     -0.301140E-02
       319 RNAA     10       GUA      H3'      HN7      0.900000E-01   1.00800           0   0.00000     -0.301140E-02
       320 RNAA     10       GUA      O3'      ON2     -0.570000       15.9994           0   0.00000     -0.301140E-02
       321 RNAA     11       URA      P        P         1.50000       30.9740           0   0.00000     -0.301140E-02
       322 RNAA     11       URA      O1P      ON3     -0.780000       15.9994           0   0.00000     -0.301140E-02
       323 RNAA     11       URA      O2P      ON3     -0.780000       15.9994           0   0.00000     -0.301140E-02
       324 RNAA     11       URA      O5'      ON2     -0.570000       15.9994           0   0.00000     -0.301140E-02
       325 RNAA     11       URA      C5'      CN8B    -0.800000E-01   12.0110           0   0.00000     -0.301140E-02
       326 RNAA     11       URA      H5'      HN8      0.900000E-01   1.00800           0   0.00000     -0.301140E-02
       327 RNAA     11       URA      H5''     HN8      0.900000E-01   1.00800           0   0.00000     -0.301140E-02
       328 RNAA     11       URA      C4'      CN7      0.160000       12.0110           0   0.00000     -0.301140E-02
       329 RNAA     11       URA      H4'      HN7      0.900000E-01   1.00800           0   0.00000     -0.301140E-02
       330 RNAA     11       URA      O4'      ON6B    -0.500000       15.9994           0   0.00000     -0.301140E-02
       331 RNAA     11       URA      C1'      CN7B     0.160000       12.0110           0   0.00000     -0.301140E-02
       332 RNAA     11       URA      H1'      HN7      0.900000E-01   1.00800           0   0.00000     -0.301140E-02
       333 RNAA     11       URA      N1       NN2B    -0.340000       14.0070           0   0.00000     -0.301140E-02
       334 RNAA     11       URA      C6       CN3      0.200000       12.0110           0   0.00000     -0.301140E-02
       335 RNAA     11       URA      H6       HN3      0.140000       1.00800           0   0.00000     -0.301140E-02
       336 RNAA     11       URA      C2       CN1T     0.550000       12.0110           0   0.00000     -0.301140E-02
       337 RNAA     11       URA      O2       ON1     -0.450000       15.9994           0   0.00000     -0.301140E-02
       338 RNAA     11       URA      N3       NN2U    -0.460000       14.0070           0   0.00000     -0.301140E-02
       339 RNAA     11       URA      H3       HN2      0.360000       1.00800           0   0.00000     -0.301140E-02
       340 RNAA     11       URA      C4       CN1      0.530000       12.0110           0   0.00000     -0.301140E-02
       341 RNAA     11       URA      O4       ON1     -0.480000       15.9994           0   0.00000     -0.301140E-02
       342 RNAA     11       URA      C5       CN3     -0.150000       12.0110           0   0.00000     -0.301140E-02
       343 RNAA     11       URA      H5       HN3      0.100000       1.00800           0   0.00000     -0.301140E-02
       344 RNAA     11       URA      C2'      CN7B     0.140000       12.0110           0   0.00000     -0.301140E-02
       345 RNAA     11       URA      H2''     HN7      0.900000E-01   1.00800           0   0.00000     -0.301140E-02
       346 RNAA     11       URA      O2'      ON5     -0.660000       15.9994           0   0.00000     -0.301140E-02
       347 RNAA     11       URA      H2'      HN5      0.430000       1.00800           0   0.00000     -0.301140E-02
       348 RNAA     11       URA      C3'      CN7      0.100000E-01   12.0110           0   0.00000     -0.301140E-02
       349 RNAA     11       URA      H3'      HN7      0.900000E-01   1.00800           0   0.00000     -0.301140E-02
       350 RNAA     11       URA      O3'      ON2     -0.570000       15.9994           0   0.00000     -0.301140E-02
       351 RNAA     12       GUA      P        P         1.50000       30.9740           0   0.00000     -0.301140E-02
       352 RNAA     12       GUA      O1P      ON3     -0.780000       15.9994           0   0.00000     -0.301140E-02
       353 RNAA     12       GUA      O2P      ON3     -0.780000       15.9994           0   0.00000     -0.301140E-02
       354 RNAA     12       GUA      O5'      ON2     -0.570000       15.9994           0   0.00000     -0.301140E-02
       355 RNAA     12       GUA      C5'      CN8B    -0.800000E-01   12.0110           0   0.00000     -0.301140E-02
       356 RNAA     12       GUA      H5'      HN8      0.900000E-01   1.00800           0   0.00000     -0.301140E-02
       357 RNAA     12       GUA      H5''     HN8      0.900000E-01   1.00800           0   0.00000     -0.301140E-02
       358 RNAA     12       GUA      C4'      CN7      0.160000       12.0110           0   0.00000     -0.301140E-02
       359 RNAA     12       GUA      H4'      HN7      0.900000E-01   1.00800           0   0.00000     -0.301140E-02
       360 RNAA     12       GUA      O4'      ON6B    -0.500000       15.9994           0   0.00000     -0.301140E-02
       361 RNAA     12       GUA      C1'      CN7B     0.160000       12.0110           0   0.00000     -0.301140E-02
       362 RNAA     12       GUA      H1'      HN7      0.900000E-01   1.00800           0   0.00000     -0.301140E-02
       363 RNAA     12       GUA      N9       NN2B    -0.200000E-01   14.0070           0   0.00000     -0.301140E-02
       364 RNAA     12       GUA      C4       CN5      0.260000       12.0110           0   0.00000     -0.301140E-02
       365 RNAA     12       GUA      N2       NN1     -0.680000       14.0070           0   0.00000     -0.301140E-02
       366 RNAA     12       GUA      H21      HN1      0.320000       1.00800           0   0.00000     -0.301140E-02
       367 RNAA     12       GUA      H22      HN1      0.350000       1.00800           0   0.00000     -0.301140E-02
       368 RNAA     12       GUA      N3       NN3G    -0.740000       14.0070           0   0.00000     -0.301140E-02
       369 RNAA     12       GUA      C2       CN2      0.750000       12.0110           0   0.00000     -0.301140E-02
       370 RNAA     12       GUA      N1       NN2G    -0.340000       14.0070           0   0.00000     -0.301140E-02
       371 RNAA     12       GUA      H1       HN2      0.260000       1.00800           0   0.00000     -0.301140E-02
       372 RNAA     12       GUA      C6       CN1      0.540000       12.0110           0   0.00000     -0.301140E-02
       373 RNAA     12       GUA      O6       ON1     -0.510000       15.9994           0   0.00000     -0.301140E-02
       374 RNAA     12       GUA      C5       CN5G      0.00000       12.0110           0   0.00000     -0.301140E-02
       375 RNAA     12       GUA      N7       NN4     -0.600000       14.0070           0   0.00000     -0.301140E-02
       376 RNAA     12       GUA      C8       CN4      0.250000       12.0110           0   0.00000     -0.301140E-02
       377 RNAA     12       GUA      H8       HN3      0.160000       1.00800           0   0.00000     -0.301140E-02
       378 RNAA     12       GUA      C2'      CN7B     0.140000       12.0110           0   0.00000     -0.301140E-02
       379 RNAA     12       GUA      H2''     HN7      0.900000E-01   1.00800           0   0.00000     -0.301140E-02
       380 RNAA     12       GUA      O2'      ON5     -0.660000       15.9994           0   0.00000     -0.301140E-02
       381 RNAA     12       GUA      H2'      HN5      0.430000       1.00800           0   0.00000     -0.301140E-02
       382 RNAA     12       GUA      C3'      CN7      0.100000E-01   12.0110           0   0.00000     -0.301140E-02
       383 RNAA     12       GUA      H3'      HN7      0.900000E-01   1.00800           0   0.00000     -0.301140E-02
       384 RNAA     12       GUA      O3'      ON2     -0.570000       15.9994           0   0.00000     -0.301140E-02
       385 RNAA     13       CYT      P        P         1.50000       30.9740           0   0.00000     -0.301140E-02
       386 RNAA     13       CYT      O1P      ON3     -0.780000       15.9994           0   0.00000     -0.301140E-02
       387 RNAA     13       CYT      O2P      ON3     -0.780000       15.9994           0   0.00000     -0.301140E-02
       388 RNAA     13       CYT      O5'      ON2     -0.570000       15.9994           0   0.00000     -0.301140E-02
       389 RNAA     13       CYT      C5'      CN8B    -0.800000E-01   12.0110           0   0.00000     -0.301140E-02
       390 RNAA     13       CYT      H5'      HN8      0.900000E-01   1.00800           0   0.00000     -0.301140E-02
       391 RNAA     13       CYT      H5''     HN8      0.900000E-01   1.00800           0   0.00000     -0.301140E-02
       392 RNAA     13       CYT      C4'      CN7      0.160000       12.0110           0   0.00000     -0.301140E-02
       393 RNAA     13       CYT      H4'      HN7      0.900000E-01   1.00800           0   0.00000     -0.301140E-02
       394 RNAA     13       CYT      O4'      ON6B    -0.500000       15.9994           0   0.00000     -0.301140E-02
       395 RNAA     13       CYT      C1'      CN7B     0.160000       12.0110           0   0.00000     -0.301140E-02
       396 RNAA     13       CYT      H1'      HN7      0.900000E-01   1.00800           0   0.00000     -0.301140E-02
       397 RNAA     13       CYT      N1       NN2     -0.130000       14.0070           0   0.00000     -0.301140E-02
       398 RNAA     13       CYT      C6       CN3      0.500000E-01   12.0110           0   0.00000     -0.301140E-02
       399 RNAA     13       CYT      H6       HN3      0.170000       1.00800           0   0.00000     -0.301140E-02
       400 RNAA     13       CYT      C5       CN3     -0.130000       12.0110           0   0.00000     -0.301140E-02
       401 RNAA     13       CYT      H5       HN3      0.700000E-01   1.00800           0   0.00000     -0.301140E-02
       402 RNAA     13       CYT      C2       CN1      0.520000       12.0110           0   0.00000     -0.301140E-02
       403 RNAA     13       CYT      O2       ON1C    -0.490000       15.9994           0   0.00000     -0.301140E-02
       404 RNAA     13       CYT      N3       NN3     -0.660000       14.0070           0   0.00000     -0.301140E-02
       405 RNAA     13       CYT      C4       CN2      0.650000       12.0110           0   0.00000     -0.301140E-02
       406 RNAA     13       CYT      N4       NN1     -0.750000       14.0070           0   0.00000     -0.301140E-02
       407 RNAA     13       CYT      H41      HN1      0.370000       1.00800           0   0.00000     -0.301140E-02
       408 RNAA     13       CYT      H42      HN1      0.330000       1.00800           0   0.00000     -0.301140E-02
       409 RNAA     13       CYT      C2'      CN7B     0.140000       12.0110           0   0.00000     -0.301140E-02
       410 RNAA     13       CYT      H2''     HN7      0.900000E-01   1.00800           0   0.00000     -0.301140E-02
       411 RNAA     13       CYT      O2'      ON5     -0.660000       15.9994           0   0.00000     -0.301140E-02
       412 RNAA     13       CYT      H2'      HN5      0.430000       1.00800           0   0.00000     -0.301140E-02
       413 RNAA     13       CYT      C3'      CN7      0.100000E-01   12.0110           0   0.00000     -0.301140E-02
       414 RNAA     13       CYT      H3'      HN7      0.900000E-01   1.00800           0   0.00000     -0.301140E-02
       415 RNAA     13       CYT      O3'      ON2     -0.570000       15.9994           0   0.00000     -0.301140E-02
       416 RNAA     14       CYT      P        P         1.50000       30.9740           0   0.00000     -0.301140E-02
       417 RNAA     14       CYT      O1P      ON3     -0.780000       15.9994           0   0.00000     -0.301140E-02
       418 RNAA     14       CYT      O2P      ON3     -0.780000       15.9994           0   0.00000     -0.301140E-02
       419 RNAA     14       CYT      O5'      ON2     -0.570000       15.9994           0   0.00000     -0.301140E-02
       420 RNAA     14       CYT      C5'      CN8B    -0.800000E-01   12.0110           0   0.00000     -0.301140E-02
       421 RNAA     14       CYT      H5'      HN8      0.900000E-01   1.00800           0   0.00000     -0.301140E-02
       422 RNAA     14       CYT      H5''     HN8      0.900000E-01   1.00800           0   0.00000     -0.301140E-02
       423 RNAA     14       CYT      C4'      CN7      0.160000       12.0110           0   0.00000     -0.301140E-02
       424 RNAA     14       CYT      H4'      HN7      0.900000E-01   1.00800           0   0.00000     -0.301140E-02
       425 RNAA     14       CYT      O4'      ON6B    -0.500000       15.9994           0   0.00000     -0.301140E-02
       426 RNAA     14       CYT      C1'      CN7B     0.160000       12.0110           0   0.00000     -0.301140E-02
       427 RNAA     14       CYT      H1'      HN7      0.900000E-01   1.00800           0   0.00000     -0.301140E-02
       428 RNAA     14       CYT      N1       NN2     -0.130000       14.0070           0   0.00000     -0.301140E-02
       429 RNAA     14       CYT      C6       CN3      0.500000E-01   12.0110           0   0.00000     -0.301140E-02
       430 RNAA     14       CYT      H6       HN3      0.170000       1.00800           0   0.00000     -0.301140E-02
       431 RNAA     14       CYT      C5       CN3     -0.130000       12.0110           0   0.00000     -0.301140E-02
       432 RNAA     14       CYT      H5       HN3      0.700000E-01   1.00800           0   0.00000     -0.301140E-02
       433 RNAA     14       CYT      C2       CN1      0.520000       12.0110           0   0.00000     -0.301140E-02
       434 RNAA     14       CYT      O2       ON1C    -0.490000       15.9994           0   0.00000     -0.301140E-02
       435 RNAA     14       CYT      N3       NN3     -0.660000       14.0070           0   0.00000     -0.301140E-02
       436 RNAA     14       CYT      C4       CN2      0.650000       12.0110           0   0.00000     -0.301140E-02
       437 RNAA     14       CYT      N4       NN1     -0.750000       14.0070           0   0.00000     -0.301140E-02
       438 RNAA     14       CYT      H41      HN1      0.370000       1.00800           0   0.00000     -0.301140E-02
       439 RNAA     14       CYT      H42      HN1      0.330000       1.00800           0   0.00000     -0.301140E-02
       440 RNAA     14       CYT      C2'      CN7B     0.140000       12.0110           0   0.00000     -0.301140E-02
       441 RNAA     14       CYT      H2''     HN7      0.900000E-01   1.00800           0   0.00000     -0.301140E-02
       442 RNAA     14       CYT      O2'      ON5     -0.660000       15.9994           0   0.00000     -0.301140E-02
       443 RNAA     14       CYT      H2'      HN5      0.430000       1.00800           0   0.00000     -0.301140E-02
       444 RNAA     14       CYT      C3'      CN7      0.140000       12.0110           0   0.00000     -0.301140E-02
       445 RNAA     14       CYT      H3'      HN7      0.900000E-01   1.00800           0   0.00000     -0.301140E-02
       446 RNAA     14       CYT      O3'      ON5     -0.660000       15.9994           0   0.00000     -0.301140E-02
       447 RNAA     14       CYT      H3T      HN5      0.430000       1.00800           0   0.00000     -0.301140E-02
       448 SOLV     1        TIP3     OH2      OT      -0.834000       15.9994           0   0.00000     -0.301140E-02
       449 SOLV     1        TIP3     H1       HT       0.417000       1.00800           0   0.00000     -0.301140E-02
       450 SOLV     1        TIP3     H2       HT       0.417000       1.00800           0   0.00000     -0.301140E-02
       451 SOLV     2        TIP3     OH2      OT      -0.834000       15.9994           0   0.00000     -0.301140E-02
       452 SOLV     2        TIP3     H1       HT       0.417000       1.00800           0   0.00000     -0.301140E-02
       453 SOLV     2        TIP3     H2       HT       0.417000       1.00800           0   0.00000     -0.301140E-02
       454 SOLV     3        TIP3     OH2      OT      -0.834000       15.9994           0   0.00000     -0.301140E-02
       455 SOLV     3        TIP3     H1       HT       0.417000       1.00800           0   0.00000     -0.301140E-02
       456 SOLV     3        TIP3     H2       HT       0.417000       1.00800           0   0.00000     -0.301140E-02
       457 SOLV     4        TIP3     OH2      OT      -0.834000       15.9994           0   0.00000     -0.301140E-02
       458 SOLV     4        TIP3     H1       HT       0.417000       1.00800           0   0.00000     -0.301140E-02
       459 SOLV     4        TIP3     H2       HT       0.417000       1.00800           0   0.00000     -0.301140E-02
       460 SOLV     5        TIP3     OH2      OT      -0.834000       15.9994           0   0.00000     -0.301140E-02
       461 SOLV     5        TIP3     H1       HT       0.417000       1.00800           0   0.00000     -0.301140E-02
       462 SOLV     5        TIP3     H2       HT       0.417000       1.00800           0   0.00000     -0.301140E-02
       463 SOLV     6        TIP3     OH2      OT      -0.834000       15.9994           0   0.00000     -0.301140E-02
       464 SOLV     6        TIP3     H1       HT       0.417000       1.00800           0   0.00000     -0.301140E-02
       465 SOLV     6        TIP3     H2       HT       0.417000       1.00800           0   0.00000     -0.301140E-02
       466 SOLV     7        TIP3     OH2      OT      -0.834000       15.9994           0   0.00000     -0.301140E-02
       467 SOLV     7        TIP3     H1       HT       0.417000       1.00800           0   0.00000     -0.301140E-02
       468 SOLV     7        TIP3     H2       HT       0.417000       1.00800           0   0.00000     -0.301140E-02
       469 SOLV     8        TIP3     OH2      OT      -0.834000       15.9994           0   0.00000     -0.301140E-02
       470 SOLV     8        TIP3     H1       HT       0.417000       1.00800           0   0.00000     -0.301140E-02
       471 SOLV     8        TIP3     H2       HT       0.417000       1.00800           0   0.00000     -0.301140E-02
       472 SOLV     9        TIP3     OH2      OT      -0.834000       15.9994           0   0.00000     -0.301140E-02
       473 SOLV     9        TIP3     H1       HT       0.417000       1.00800           0   0.00000     -0.301140E-02
       474 SOLV     9        TIP3     H2       HT       0.417000       1.00800           0   0.00000     -0.301140E-02
       475 SOLV     10       TIP3     OH2      OT      -0.834000       15.9994           0   0.00000     -0.301140E-02
       476 SOLV     10       TIP3     H1       HT       0.417000       1.00800           0   0.00000     -0.301140E-02
       477 SOLV     10       TIP3     H2       HT       0.417000       1.00800           0   0.00000     -0.301140E-02
       478 SOLV     11       TIP3     OH2      OT      -0.834000       15.9994           0   0.00000     -0.301140E-02
       479 SOLV     11       TIP3     H1       HT       0.417000       1.00800           0   0.00000     -0.301140E-02
       480 SOLV     11       TIP3     H2       HT       0.417000       1.00800           0   0.00000     -0.301140E-02
       481 SOLV     12       TIP3     OH2      OT      -0.834000       15.9994           0   0.00000     -0.301140E-02
       482 SOLV     12       TIP3     H1       HT       0.417000       1.00800           0   0.00000     -0.301140E-02
       483 SOLV     12       TIP3     H2       HT       0.417000       1.00800           0   0.00000     -0.301140E-02
       484 SOLV     13       TIP3     OH2      OT      -0.834000       15.9994           0   0.00000     -0.301140E-02
       485 SOLV     13       TIP3     H1       HT       0.417000       1.00800           0   0.00000     -0.301140E-02
       486 SOLV     13       TIP3     H2       HT       0.417000       1.00800           0   0.00000     -0.301140E-02
       487 SOLV     14       TIP3     OH2      OT      -0.834000       15.9994           0   0.00000     -0.301140E-02
       488 SOLV     14       TIP3     H1       HT       0.417000       1.00800           0   0.00000     -0.301140E-02
       489 SOLV     14       TIP3     H2       HT       0.417000       1.00800           0   0.00000     -0.301140E-02
       490 SOLV     15       TIP3     OH2      OT      -0.834000       15.9994           0   0.00000     -0.301140E-02
       491 SOLV     15       TIP3     H1       HT       0.417000       1.00800           0   0.00000     -0.301140E-02
       492 SOLV     15       TIP3     H2       HT       0.417000       1.00800           0   0.00000     -0.301140E-02
       493 SOLV     16       TIP3     OH2      OT      -0.834000       15.9994           0   0.00000     -0.301140E-02
       494 SOLV     16       TIP3     H1       HT       0.417000       1.00800           0   0.00000     -0.301140E-02
       495 SOLV     16       TIP3     H2       HT       0.417000       1.00800           0   0.00000     -0.301140E-02
       496 SOLV     17       TIP3     OH2      OT      -0.834000       15.9994           0   0.00000     -0.301140E-02
       497 SOLV     17       TIP3     H1       HT       0.417000       1.00800           0   0.00000     -0.301140E-02
       498 SOLV     17       TIP3     H2       HT       0.417000       1.00800           0   0.00000     -0.301140E-02
       499 SOLV     18       TIP3     OH2      OT      -0.834000       15.9994           0   0.00000     -0.301140E-02
       500 SOLV     18       TIP3     H1       HT       0.417000       1.00800           0   0.00000     -0.301140E-02
       501 SOLV     18       TIP3     H2       HT       0.417000       1.00800           0   0.00000     -0.301140E-02
       502 SOLV     19       TIP3     OH2      OT      -0.834000       15.9994           0   0.00000     -0.301140E-02
       503 SOLV     19       TIP3     H1       HT       0.417000       1.00800           0   0.00000     -0.301140E-02
       504 SOLV     19       TIP3     H2       HT       0.417000       1.00800           0   0.00000     -0.301140E-02
       505 SOLV     20       TIP3     OH2      OT      -0.834000       15.9994           0   0.00000     -0.301140E-02
       506 SOLV     20       TIP3     H1       HT       0.417000       1.00800           0   0.00000     -0.301140E-02
       507 SOLV     20       TIP3     H2       HT       0.417000       1.00800           0   0.00000     -0.301140E-02
       508 SOLV     21       TIP3     OH2      OT      -0.834000       15.9994           0   0.00000     -0.301140E-02
       509 SOLV     21       TIP3     H1       HT       0.417000       1.00800           0   0.00000     -0.301140E-02
       510 SOLV     21       TIP3     H2       HT       0.417000       1.00800           0   0.00000     -0.301140E-02
       511 SOLV     22       TIP3     OH2      OT      -0.834000       15.9994           0   0.00000     -0.301140E-02
       512 SOLV     22       TIP3     H1       HT       0.417000       1.00800           0   0.00000     -0.301140E-02
       513 SOLV     22       TIP3     H2       HT       0.417000       1.00800           0   0.00000     -0.301140E-02
       514 SOLV     23       TIP3     OH2      OT      -0.834000       15.9994           0   0.00000     -0.301140E-02
       515 SOLV     23       TIP3     H1       HT       0.417000       1.00800           0   0.00000     -0.301140E-02
       516 SOLV     23       TIP3     H2       HT       0.417000       1.00800           0   0.00000     -0.301140E-02
       517 SOLV     24       TIP3     OH2      OT      -0.834000       15.9994           0   0.00000     -0.301140E-02
       518 SOLV     24       TIP3     H1       HT       0.417000       1.00800           0   0.00000     -0.301140E-02
       519 SOLV     24       TIP3     H2       HT       0.417000       1.00800           0   0.00000     -0.301140E-02
       520 SOLV     25       TIP3     OH2      OT      -0.834000       15.9994           0   0.00000     -0.301140E-02
       521 SOLV     25       TIP3     H1       HT       0.417000       1.00800           0   0.00000     -0.301140E-02
       522 SOLV     25       TIP3     H2       HT       0.417000       1.00800           0   0.00000     -0.301140E-02
       523 SOLV     26       TIP3     OH2      OT      -0.834000       15.9994           0   0.00000     -0.301140E-02
       524 SOLV     26       TIP3     H1       HT       0.417000       1.00800           0   0.00000     -0.301140E-02
       525 SOLV     26       TIP3     H2       HT       0.417000       1.00800           0   0.00000     -0.301140E-02
       526 SOLV     27       TIP3     OH2      OT      -0.834000       15.9994           0   0.00000     -0.301140E-02
       527 SOLV     27       TIP3     H1       HT       0.417000       1.00800           0   0.00000     -0.301140E-02
       528 SOLV     27       TIP3     H2       HT       0.417000       1.00800           0   0.00000     -0.301140E-02
       529 SOLV     28       TIP3     OH2      OT      -0.834000       15.9994           0   0.00000     -0.301140E-02
       530 SOLV     28       TIP3     H1       HT       0.417000       1.00800           0   0.00000     -0.301140E-02
       531 SOLV     28       TIP3     H2       HT       0.417000       1.00800           0   0.00000     -0.301140E-02
       532 SOLV     29       TIP3     OH2      OT      -0.834000       15.9994           0   0.00000     -0.301140E-02
       533 SOLV     29       TIP3     H1       HT       0.417000       1.00800           0   0.00000     -0.301140E-02
       534 SOLV     29       TIP3     H2       HT       0.417000       1.00800           0   0.00000     -0.301140E-02
       535 SOLV     30       TIP3     OH2      OT      -0.834000       15.9994           0   0.00000     -0.301140E-02
       536 SOLV     30       TIP3     H1       HT       0.417000       1.00800           0   0.00000     -0.301140E-02
       537 SOLV     30       TIP3     H2       HT       0.417000       1.00800           0   0.00000     -0.301140E-02
       538 SOLV     31       TIP3     OH2      OT      -0.834000       15.9994           0   0.00000     -0.301140E-02
       539 SOLV     31       TIP3     H1       HT       0.417000       1.00800           0   0.00000     -0.301140E-02
       540 SOLV     31       TIP3     H2       HT       0.417000       1.00800           0   0.00000     -0.301140E-02
       541 SOLV     32       TIP3     OH2      OT      -0.834000       15.9994           0   0.00000     -0.301140E-02
       542 SOLV     32       TIP3     H1       HT       0.417000       1.00800           0   0.00000     -0.301140E-02
       543 SOLV     32       TIP3     H2       HT       0.417000       1.00800           0   0.00000     -0.301140E-02
       544 SOLV     33       TIP3     OH2      OT      -0.834000       15.9994           0   0.00000     -0.301140E-02
       545 SOLV     33       TIP3     H1       HT       0.417000       1.00800           0   0.00000     -0.301140E-02
       546 SOLV     33       TIP3     H2       HT       0.417000       1.00800           0   0.00000     -0.301140E-02
       547 SOLV     34       TIP3     OH2      OT      -0.834000       15.9994           0   0.00000     -0.301140E-02
       548 SOLV     34       TIP3     H1       HT       0.417000       1.00800           0   0.00000     -0.301140E-02
       549 SOLV     34       TIP3     H2       HT       0.417000       1.00800           0   0.00000     -0.301140E-02
       550 SOLV     35       TIP3     OH2      OT      -0.834000       15.9994           0   0.00000     -0.301140E-02
       551 SOLV     35       TIP3     H1       HT       0.417000       1.00800           0   0.00000     -0.301140E-02
       552 SOLV     35       TIP3     H2       HT       0.417000       1.00800           0   0.00000     -0.301140E-02
       553 SOLV     36       TIP3     OH2      OT      -0.834000       15.9994           0   0.00000     -0.301140E-02
       554 SOLV     36       TIP3     H1       HT       0.417000       1.00800           0   0.00000     -0.301140E-02
       555 SOLV     36       TIP3     H2       HT       0.417000       1.00800           0   0.00000     -0.301140E-02
       556 SOLV     37       TIP3     OH2      OT      -0.834000       15.9994           0   0.00000     -0.301140E-02
       557 SOLV     37       TIP3     H1       HT       0.417000       1.00800           0   0.00000     -0.301140E-02
       558 SOLV     37       TIP3     H2       HT       0.417000       1.00800           0   0.00000     -0.301140E-02
       559 SOLV     38       TIP3     OH2      OT      -0.834000       15.9994           0   0.00000     -0.301140E-02
       560 SOLV     38       TIP3     H1       HT       0.417000       1.00800           0   0.00000     -0.301140E-02
       561 SOLV     38       TIP3     H2       HT       0.417000       1.00800           0   0.00000     -0.301140E-02
       562 SOLV     39       TIP3     OH2      OT      -0.834000       15.9994           0   0.00000     -0.301140E-02
       563 SOLV     39       TIP3     H1       HT       0.417000       1.00800           0   0.00000     -0.301140E-02
       564 SOLV     39       TIP3     H2       HT       0.417000       1.00800           0   0.00000     -0.301140E-02
       565 SOLV     40       TIP3     OH2      OT      -0.834000       15.9994           0   0.00000     -0.301140E-02
       566 SOLV     40       TIP3     H1       HT       0.417000       1.00800           0   0.00000     -0.301140E-02
       567 SOLV     40       TIP3     H2       HT       0.417000       1.00800           0   0.00000     -0.301140E-02
       568 SOLV     41       TIP3     OH2      OT      -0.834000       15.9994           0   0.00000     -0.301140E-02
       569 SOLV     41       TIP3     H1       HT       0.417000       1.00800           0   0.00000     -0.301140E-02
       570 SOLV     41       TIP3     H2       HT       0.417000       1.00800           0   0.00000     -0.301140E-02
       571 SOLV     42       TIP3     OH2      OT      -0.834000       15.9994           0   0.00000     -0.301140E-02
       572 SOLV     42       TIP3     H1       HT       0.417000       1.00800           0   0.00000     -0.301140E-02
       573 SOLV     42       TIP3     H2       HT       0.417000       1.00800           0   0.00000     -0.301140E-02
       574 SOLV     43       TIP3     OH2      OT      -0.834000       15.9994           0   0.00000     -0.301140E-02
       575 SOLV     43       TIP3     H1       HT       0.417000       1.00800           0   0.00000     -0.301140E-02
       576 SOLV     43       TIP3     H2       HT       0.417000       1.00800           0   0.00000     -0.301140E-02
       577 SOLV     44       TIP3     OH2      OT      -0.834000       15.9994           0   0.00000     -0.301140E-02
       578 SOLV     44       TIP3     H1       HT       0.417000       1.00800           0   0.00000     -0.301140E-02
       579 SOLV     44       TIP3     H2       HT       0.417000       1.00800           0   0.00000     -0.301140E-02
       580 SOLV     45       TIP3     OH2      OT      -0.834000       15.9994           0   0.00000     -0.301140E-02
       581 SOLV     45       TIP3     H1       HT       0.417000       1.00800           0   0.00000     -0.301140E-02
       582 SOLV     45       TIP3     H2       HT       0.417000       1.00800           0   0.00000     -0.301140E-02
       583 SOLV     46       TIP3     OH2      OT      -0.834000       15.9994           0   0.00000     -0.301140E-02
       584 SOLV     46       TIP3     H1       HT       0.417000       1.00800           0   0.00000     -0.301140E-02
       585 SOLV     46       TIP3     H2       HT       0.417000       1.00800           0   0.00000     -0.301140E-02
       586 SOLV     47       TIP3     OH2      OT      -0.834000       15.9994           0   0.00000     -0.301140E-02
       587 SOLV     47       TIP3     H1       HT       0.417000       1.00800           0   0.00000     -0.301140E-02
       588 SOLV     47       TIP3     H2       HT       0.417000       1.00800           0   0.00000     -0.301140E-02
       589 SOLV     48       TIP3     OH2      OT      -0.834000       15.9994           0   0.00000     -0.301140E-02
       590 SOLV     48       TIP3     H1       HT       0.417000       1.00800           0   0.00000     -0.301140E-02
       591 SOLV     48       TIP3     H2       HT       0.417000       1.00800           0   0.00000     -0.301140E-02
       592 SOLV     49       TIP3     OH2      OT      -0.834000       15.9994           0   0.00000     -0.301140E-02
       593 SOLV     49       TIP3     H1       HT       0.417000       1.00800           0   0.00000     -0.301140E-02
       594 SOLV     49       TIP3     H2       HT       0.417000       1.00800           0   0.00000     -0.301140E-02
       595 SOLV     50       TIP3     OH2      OT      -0.834000       15.9994           0   0.00000     -0.301140E-02
       596 SOLV     50       TIP3     H1       HT       0.417000       1.00800           0   0.00000     -0.301140E-02
       597 SOLV     50       TIP3     H2       HT       0.417000       1.00800           0   0.00000     -0.301140E-02
       598 SOLV     51       TIP3     OH2      OT      -0.834000       15.9994           0   0.00000     -0.301140E-02
       599 SOLV     51       TIP3     H1       HT       0.417000       1.00800           0   0.00000     -0.301140E-02
       600 SOLV     51       TIP3     H2       HT       0.417000       1.00800           0   0.00000     -0.301140E-02
       601 SOLV     52       TIP3     OH2      OT      -0.834000       15.9994           0   0.00000     -0.301140E-02
       602 SOLV     52       TIP3     H1       HT       0.417000       1.00800           0   0.00000     -0.301140E-02
       603 SOLV     52       TIP3     H2       HT       0.417000       1.00800           0   0.00000     -0.301140E-02
       604 SOLV     53       TIP3     OH2      OT      -0.834000       15.9994           0   0.00000     -0.301140E-02
       605 SOLV     53       TIP3     H1       HT       0.417000       1.00800           0   0.00000     -0.301140E-02
       606 SOLV     53       TIP3     H2       HT       0.417000       1.00800           0   0.00000     -0.301140E-02
       607 SOLV     54       TIP3     OH2      OT      -0.834000       15.9994           0   0.00000     -0.301140E-02
       608 SOLV     54       TIP3     H1       HT       0.417000       1.00800           0   0.00000     -0.301140E-02
       609 SOLV     54       TIP3     H2       HT       0.417000       1.00800           0   0.00000     -0.301140E-02
       610 SOLV     55       TIP3     OH2      OT      -0.834000       15.9994           0   0.00000     -0.301140E-02
       611 SOLV     55       TIP3     H1       HT       0.417000       1.00800           0   0.00000     -0.301140E-02
       612 SOLV     55       TIP3     H2       HT       0.417000       1.00800           0   0.00000     -0.301140E-02
       613 SOLV     56       TIP3     OH2      OT      -0.834000       15.9994           0   0.00000     -0.301140E-02
       614 SOLV     56       TIP3     H1       HT       0.417000       1.00800           0   0.00000     -0.301140E-02
       615 SOLV     56       TIP3     H2       HT       0.417000       1.00800           0   0.00000     -0.301140E-02
       616 SOLV     57       TIP3     OH2      OT      -0.834000       15.9994           0   0.00000     -0.301140E-02
       617 SOLV     57       TIP3     H1       HT       0.417000       1.00800           0   0.00000     -0.301140E-02
       618 SOLV     57       TIP3     H2       HT       0.417000       1.00800           0   0.00000     -0.301140E-02
       619 SOLV     58       TIP3     OH2      OT      -0.834000       15.9994           0   0.00000     -0.301140E-02
       620 SOLV     58       TIP3     H1       HT       0.417000       1.00800           0   0.00000     -0.301140E-02
       621 SOLV     58       TIP3     H2       HT       0.417000       1.00800           0   0.00000     -0.301140E-02
       622 SOLV     59       TIP3     OH2      OT      -0.834000       15.9994           0   0.00000     -0.301140E-02
       623 SOLV     59       TIP3     H1       HT       0.417000       1.00800           0   0.00000     -0.301140E-02
       624 SOLV     59       TIP3     H2       HT       0.417000       1.00800           0   0.00000     -0.301140E-02
       625 SOLV     60       TIP3     OH2      OT      -0.834000       15.9994           0   0.00000     -0.301140E-02
       626 SOLV     60       TIP3     H1       HT       0.417000       1.00800           0   0.00000     -0.301140E-02
       627 SOLV     60       TIP3     H2       HT       0.417000       1.00800           0   0.00000     -0.301140E-02
       628 SOLV     61       TIP3     OH2      OT      -0.834000       15.9994           0   0.00000     -0.301140E-02
       629 SOLV     61       TIP3     H1       HT       0.417000       1.00800           0   0.00000     -0.301140E-02
       630 SOLV     61       TIP3     H2       HT       0.417000       1.00800           0   0.00000     -0.301140E-02
       631 SOLV     62       TIP3     OH2      OT      -0.834000       15.9994           0   0.00000     -0.301140E-02
       632 SOLV     62       TIP3     H1       HT       0.417000       1.00800           0   0.00000     -0.301140E-02
       633 SOLV     62       TIP3     H2       HT       0.417000       1.00800           0   0.00000     -0.301140E-02
       634 SOLV     63       TIP3     OH2      OT      -0.834000       15.9994           0   0.00000     -0.301140E-02
       635 SOLV     63       TIP3     H1       HT       0.417000       1.00800           0   0.00000     -0.301140E-02
       636 SOLV     63       TIP3     H2       HT       0.417000       1.00800           0   0.00000     -0.301140E-02
       637 SOLV     64       TIP3     OH2      OT      -0.834000       15.9994           0   0.00000     -0.301140E-02
       638 SOLV     64       TIP3     H1       HT       0.417000       1.00800           0   0.00000     -0.301140E-02
       639 SOLV     64       TIP3     H2       HT       0.417000       1.00800           0   0.00000     -0.301140E-02
       640 SOLV     65       TIP3     OH2      OT      -0.834000       15.9994           0   0.00000     -0.301140E-02
       641 SOLV     65       TIP3     H1       HT       0.417000       1.00800           0   0.00000     -0.301140E-02
       642 SOLV     65       TIP3     H2       HT       0.417000       1.00800           0   0.00000     -0.301140E-02
       643 SOLV     66       TIP3     OH2      OT      -0.834000       15.9994           0   0.00000     -0.301140E-02
       644 SOLV     66       TIP3     H1       HT       0.417000       1.00800           0   0.00000     -0.301140E-02
       645 SOLV     66       TIP3     H2       HT       0.417000       1.00800           0   0.00000     -0.301140E-02
       646 SOLV     67       TIP3     OH2      OT      -0.834000       15.9994           0   0.00000     -0.301140E-02
       647 SOLV     67       TIP3     H1       HT       0.417000       1.00800           0   0.00000     -0.301140E-02
       648 SOLV     67       TIP3     H2       HT       0.417000       1.00800           0   0.00000     -0.301140E-02
       649 SOLV     68       TIP3     OH2      OT      -0.834000       15.9994           0   0.00000     -0.301140E-02
       650 SOLV     68       TIP3     H1       HT       0.417000       1.00800           0   0.00000     -0.301140E-02
       651 SOLV     68       TIP3     H2       HT       0.417000       1.00800           0   0.00000     -0.301140E-02
       652 SOLV     69       TIP3     OH2      OT      -0.834000       15.9994           0   0.00000     -0.301140E-02
       653 SOLV     69       TIP3     H1       HT       0.417000       1.00800           0   0.00000     -0.301140E-02
       654 SOLV     69       TIP3     H2       HT       0.417000       1.00800           0   0.00000     -0.301140E-02
       655 SOLV     70       TIP3     OH2      OT      -0.834000       15.9994           0   0.00000     -0.301140E-02
       656 SOLV     70       TIP3     H1       HT       0.417000       1.00800           0   0.00000     -0.301140E-02
       657 SOLV     70       TIP3     H2       HT       0.417000       1.00800           0   0.00000     -0.301140E-02
       658 SOLV     71       TIP3     OH2      OT      -0.834000       15.9994           0   0.00000     -0.301140E-02
       659 SOLV     71       TIP3     H1       HT       0.417000       1.00800           0   0.00000     -0.301140E-02
       660 SOLV     71       TIP3     H2       HT       0.417000       1.00800           0   0.00000     -0.301140E-02
       661 SOLV     72       TIP3     OH2      OT      -0.834000       15.9994           0   0.00000     -0.301140E-02
       662 SOLV     72       TIP3     H1       HT       0.417000       1.00800           0   0.00000     -0.301140E-02
       663 SOLV     72       TIP3     H2       HT       0.417000       1.00800           0   0.00000     -0.301140E-02
       664 SOLV     73       TIP3     OH2      OT      -0.834000       15.9994           0   0.00000     -0.301140E-02
       665 SOLV     73       TIP3     H1       HT       0.417000       1.00800           0   0.00000     -0.301140E-02
       666 SOLV     73       TIP3     H2       HT       0.417000       1.00800           0   0.00000     -0.301140E-02
       667 SOLV     74       TIP3     OH2      OT      -0.834000       15.9994           0   0.00000     -0.301140E-02
       668 SOLV     74       TIP3     H1       HT       0.417000       1.00800           0   0.00000     -0.301140E-02
       669 SOLV     74       TIP3     H2       HT       0.417000       1.00800           0   0.00000     -0.301140E-02
       670 SOLV     75       TIP3     OH2      OT      -0.834000       15.9994           0   0.00000     -0.301140E-02
       671 SOLV     75       TIP3     H1       HT       0.417000       1.00800           0   0.00000     -0.301140E-02
       672 SOLV     75       TIP3     H2       HT       0.417000       1.00800           0   0.00000     -0.301140E-02
       673 SOLV     76       TIP3     OH2      OT      -0.834000       15.9994           0   0.00000     -0.301140E-02
       674 SOLV     76       TIP3     H1       HT       0.417000       1.00800           0   0.00000     -0.301140E-02
       675 SOLV     76       TIP3     H2       HT       0.417000       1.00800           0   0.00000     -0.301140E-02
       676 SOLV     77       TIP3     OH2      OT      -0.834000       15.9994           0   0.00000     -0.301140E-02
       677 SOLV     77       TIP3     H1       HT       0.417000       1.00800           0   0.00000     -0.301140E-02
       678 SOLV     77       TIP3     H2       HT       0.417000       1.00800           0   0.00000     -0.301140E-02
       679 SOLV     78       TIP3     OH2      OT      -0.834000       15.9994           0   0.00000     -0.301140E-02
       680 SOLV     78       TIP3     H1       HT       0.417000       1.00800           0   0.00000     -0.301140E-02
       681 SOLV     78       TIP3     H2       HT       0.417000       1.00800           0   0.00000     -0.301140E-02
       682 SOLV     79       TIP3     OH2      OT      -0.834000       15.9994           0   0.00000     -0.301140E-02
       683 SOLV     79       TIP3     H1       HT       0.417000       1.00800           0   0.00000     -0.301140E-02
       684 SOLV     79       TIP3     H2       HT       0.417000       1.00800           0   0.00000     -0.301140E-02
       685 SOLV     80       TIP3     OH2      OT      -0.834000       15.9994           0   0.00000     -0.301140E-02
       686 SOLV     80       TIP3     H1       HT       0.417000       1.00800           0   0.00000     -0.301140E-02
       687 SOLV     80       TIP3     H2       HT       0.417000       1.00800           0   0.00000     -0.301140E-02
       688 SOLV     81       TIP3     OH2      OT      -0.834000       15.9994           0   0.00000     -0.301140E-02
       689 SOLV     81       TIP3     H1       HT       0.417000       1.00800           0   0.00000     -0.301140E-02
       690 SOLV     81       TIP3     H2       HT       0.417000       1.00800           0   0.00000     -0.301140E-02
       691 SOLV     82       TIP3     OH2      OT      -0.834000       15.9994           0   0.00000     -0.301140E-02
       692 SOLV     82       TIP3     H1       HT       0.417000       1.00800           0   0.00000     -0.301140E-02
       693 SOLV     82       TIP3     H2       HT       0.417000       1.00800           0   0.00000     -0.301140E-02
       694 SOLV     83       TIP3     OH2      OT      -0.834000       15.9994           0   0.00000     -0.301140E-02
       695 SOLV     83       TIP3     H1       HT       0.417000       1.00800           0   0.00000     -0.301140E-02
       696 SOLV     83       TIP3     H2       HT       0.417000       1.00800           0   0.00000     -0.301140E-02
       697 SOLV     84       TIP3     OH2      OT      -0.834000       15.9994           0   0.00000     -0.301140E-02
       698 SOLV     84       TIP3     H1       HT       0.417000       1.00800           0   0.00000     -0.301140E-02
       699 SOLV     84       TIP3     H2       HT       0.417000       1.00800           0   0.00000     -0.301140E-02
       700 SOLV     85       TIP3     OH2      OT      -0.834000       15.9994           0   0.00000     -0.301140E-02
       701 SOLV     85       TIP3     H1       HT       0.417000       1.00800           0   0.00000     -0.301140E-02
       702 SOLV     85       TIP3     H2       HT       0.417000       1.00800           0   0.00000     -0.301140E-02
       703 SOLV     86       TIP3     OH2      OT      -0.834000       15.9994           0   0.00000     -0.301140E-02
       704 SOLV     86       TIP3     H1       HT       0.417000       1.00800           0   0.00000     -0.301140E-02
       705 SOLV     86       TIP3     H2       HT       0.417000       1.00800           0   0.00000     -0.301140E-02
       706 SOLV     87       TIP3     OH2      OT      -0.834000       15.9994           0   0.00000     -0.301140E-02
       707 SOLV     87       TIP3     H1       HT       0.417000       1.00800           0   0.00000     -0.301140E-02
       708 SOLV     87       TIP3     H2       HT       0.417000       1.00800           0   0.00000     -0.301140E-02
       709 SOLV     88       TIP3     OH2      OT      -0.834000       15.9994           0   0.00000     -0.301140E-02
       710 SOLV     88       TIP3     H1       HT       0.417000       1.00800           0   0.00000     -0.301140E-02
       711 SOLV     88       TIP3     H2       HT       0.417000       1.00800           0   0.00000     -0.301140E-02
       712 SOLV     89       TIP3     OH2      OT      -0.834000       15.9994           0   0.00000     -0.301140E-02
       713 SOLV     89       TIP3     H1       HT       0.417000       1.00800           0   0.00000     -0.301140E-02
       714 SOLV     89       TIP3     H2       HT       0.417000       1.00800           0   0.00000     -0.301140E-02
       715 SOLV     90       TIP3     OH2      OT      -0.834000       15.9994           0   0.00000     -0.301140E-02
       716 SOLV     90       TIP3     H1       HT       0.417000       1.00800           0   0.00000     -0.301140E-02
       717 SOLV     90       TIP3     H2       HT       0.417000       1.00800           0   0.00000     -0.301140E-02
       718 SOLV     91       TIP3     OH2      OT      -0.834000       15.9994           0   0.00000     -0.301140E-02
       719 SOLV     91       TIP3     H1       HT       0.417000       1.00800           0   0.00000     -0.301140E-02
       720 SOLV     91       TIP3     H2       HT       0.417000       1.00800           0   0.00000     -0.301140E-02
       721 SOLV     92       TIP3     OH2      OT      -0.834000       15.9994           0   0.00000     -0.301140E-02
       722 SOLV     92       TIP3     H1       HT       0.417000       1.00800           0   0.00000     -0.301140E-02
       723 SOLV     92       TIP3     H2       HT       0.417000       1.00800           0   0.00000     -0.301140E-02
       724 SOLV     93       TIP3     OH2      OT      -0.834000       15.9994           0   0.00000     -0.301140E-02
       725 SOLV     93       TIP3     H1       HT       0.417000       1.00800           0   0.00000     -0.301140E-02
       726 SOLV     93       TIP3     H2       HT       0.417000       1.00800           0   0.00000     -0.301140E-02
       727 SOLV     94       TIP3     OH2      OT      -0.834000       15.9994           0   0.00000     -0.301140E-02
       728 SOLV     94       TIP3     H1       HT       0.417000       1.00800           0   0.00000     -0.301140E-02
       729 SOLV     94       TIP3     H2       HT       0.417000       1.00800           0   0.00000     -0.301140E-02
       730 SOLV     95       TIP3     OH2      OT      -0.834000       15.9994           0   0.00000     -0.301140E-02
       731 SOLV     95       TIP3     H1       HT       0.417000       1.00800           0   0.00000     -0.301140E-02
       732 SOLV     95       TIP3     H2       HT       0.417000       1.00800           0   0.00000     -0.301140E-02
       733 SOLV     96       TIP3     OH2      OT      -0.834000       15.9994           0   0.00000     -0.301140E-02
       734 SOLV     96       TIP3     H1       HT       0.417000       1.00800           0   0.00000     -0.301140E-02
       735 SOLV     96       TIP3     H2       HT       0.417000       1.00800           0   0.00000     -0.301140E-02
       736 SOLV     97       TIP3     OH2      OT      -0.834000       15.9994           0   0.00000     -0.301140E-02
       737 SOLV     97       TIP3     H1       HT       0.417000       1.00800           0   0.00000     -0.301140E-02
       738 SOLV     97       TIP3     H2       HT       0.417000       1.00800           0   0.00000     -0.301140E-02
       739 SOLV     98       TIP3     OH2      OT      -0.834000       15.9994           0   0.00000     -0.301140E-02
       740 SOLV     98       TIP3     H1       HT       0.417000       1.00800           0   0.00000     -0.301140E-02
       741 SOLV     98       TIP3     H2       HT       0.417000       1.00800           0   0.00000     -0.301140E-02
       742 SOLV     99       TIP3     OH2      OT      -0.834000       15.9994           0   0.00000     -0.301140E-02
       743 SOLV     99       TIP3     H1       HT       0.417000       1.00800           0   0.00000     -0.301140E-02
       744 SOLV     99       TIP3     H2       HT       0.417000       1.00800           0   0.00000     -0.301140E-02
       745 SOLV     100      TIP3     OH2      OT      -0.834000       15.9994           0   0.00000     -0.301140E-02
       746 SOLV     100      TIP3     H1       HT       0.417000       1.00800           0   0.00000     -0.301140E-02
       747 SOLV     100      TIP3     H2       HT       0.417000       1.00800           0   0.00000     -0.301140E-02
       748 SOLV     101      TIP3     OH2      OT      -0.834000       15.9994           0   0.00000     -0.301140E-02
       749 SOLV     101      TIP3     H1       HT       0.417000       1.00800           0   0.00000     -0.301140E-02
       750 SOLV     101      TIP3     H2       HT       0.417000       1.00800           0   0.00000     -0.301140E-02
       751 SOLV     102      TIP3     OH2      OT      -0.834000       15.9994           0   0.00000     -0.301140E-02
       752 SOLV     102      TIP3     H1       HT       0.417000       1.00800           0   0.00000     -0.301140E-02
       753 SOLV     102      TIP3     H2       HT       0.417000       1.00800           0   0.00000     -0.301140E-02
       754 SOLV     103      TIP3     OH2      OT      -0.834000       15.9994           0   0.00000     -0.301140E-02
       755 SOLV     103      TIP3     H1       HT       0.417000       1.00800           0   0.00000     -0.301140E-02
       756 SOLV     103      TIP3     H2       HT       0.417000       1.00800           0   0.00000     -0.301140E-02
       757 SOLV     104      TIP3     OH2      OT      -0.834000       15.9994           0   0.00000     -0.301140E-02
       758 SOLV     104      TIP3     H1       HT       0.417000       1.00800           0   0.00000     -0.301140E-02
       759 SOLV     104      TIP3     H2       HT       0.417000       1.00800           0   0.00000     -0.301140E-02
       760 SOLV     105      TIP3     OH2      OT      -0.834000       15.9994           0   0.00000     -0.301140E-02
       761 SOLV     105      TIP3     H1       HT       0.417000       1.00800           0   0.00000     -0.301140E-02
       762 SOLV     105      TIP3     H2       HT       0.417000       1.00800           0   0.00000     -0.301140E-02
       763 SOLV     106      TIP3     OH2      OT      -0.834000       15.9994           0   0.00000     -0.301140E-02
       764 SOLV     106      TIP3     H1       HT       0.417000       1.00800           0   0.00000     -0.301140E-02
       765 SOLV     106      TIP3     H2       HT       0.417000       1.00800           0   0.00000     -0.301140E-02
       766 SOLV     107      TIP3     OH2      OT      -0.834000       15.9994           0   0.00000     -0.301140E-02
       767 SOLV     107      TIP3     H1       HT       0.417000       1.00800           0   0.00000     -0.301140E-02
       768 SOLV     107      TIP3     H2       HT       0.417000       1.00800           0   0.00000     -0.301140E-02
       769 SOLV     108      TIP3     OH2      OT      -0.834000       15.9994           0   0.00000     -0.301140E-02
       770 SOLV     108      TIP3     H1       HT       0.417000       1.00800           0   0.00000     -0.301140E-02
       771 SOLV     108      TIP3     H2       HT       0.417000       1.00800           0   0.00000     -0.301140E-02
       772 SOLV     109      TIP3     OH2      OT      -0.834000       15.9994           0   0.00000     -0.301140E-02
       773 SOLV     109      TIP3     H1       HT       0.417000       1.00800           0   0.00000     -0.301140E-02
       774 SOLV     109      TIP3     H2       HT       0.417000       1.00800           0   0.00000     -0.301140E-02
       775 SOLV     110      TIP3     OH2      OT      -0.834000       15.9994           0   0.00000     -0.301140E-02
       776 SOLV     110      TIP3     H1       HT       0.417000       1.00800           0   0.00000     -0.301140E-02
       777 SOLV     110      TIP3     H2       HT       0.417000       1.00800           0   0.00000     -0.301140E-02
       778 SOLV     111      TIP3     OH2      OT      -0.834000       15.9994           0   0.00000     -0.301140E-02
       779 SOLV     111      TIP3     H1       HT       0.417000       1.00800           0   0.00000     -0.301140E-02
       780 SOLV     111      TIP3     H2       HT       0.417000       1.00800           0   0.00000     -0.301140E-02
       781 SOLV     112      TIP3     OH2      OT      -0.834000       15.9994           0   0.00000     -0.301140E-02
       782 SOLV     112      TIP3     H1       HT       0.417000       1.00800           0   0.00000     -0.301140E-02
       783 SOLV     112      TIP3     H2       HT       0.417000       1.00800           0   0.00000     -0.301140E-02
       784 SOLV     113      TIP3     OH2      OT      -0.834000       15.9994           0   0.00000     -0.301140E-02
       785 SOLV     113      TIP3     H1       HT       0.417000       1.00800           0   0.00000     -0.301140E-02
       786 SOLV     113      TIP3     H2       HT       0.417000       1.00800           0   0.00000     -0.301140E-02
       787 SOLV     114      TIP3     OH2      OT      -0.834000       15.9994           0   0.00000     -0.301140E-02
       788 SOLV     114      TIP3     H1       HT       0.417000       1.00800           0   0.00000     -0.301140E-02
       789 SOLV     114      TIP3     H2       HT       0.417000       1.00800           0   0.00000     -0.301140E-02
       790 SOLV     115      TIP3     OH2      OT      -0.834000       15.9994           0   0.00000     -0.301140E-02
       791 SOLV     115      TIP3     H1       HT       0.417000       1.00800           0   0.00000     -0.301140E-02
       792 SOLV     115      TIP3     H2       HT       0.417000       1.00800           0   0.00000     -0.301140E-02
       793 SOLV     116      TIP3     OH2      OT      -0.834000       15.9994           0   0.00000     -0.301140E-02
       794 SOLV     116      TIP3     H1       HT       0.417000       1.00800           0   0.00000     -0.301140E-02
       795 SOLV     116      TIP3     H2       HT       0.417000       1.00800           0   0.00000     -0.301140E-02
       796 SOLV     117      TIP3     OH2      OT      -0.834000       15.9994           0   0.00000     -0.301140E-02
       797 SOLV     117      TIP3     H1       HT       0.417000       1.00800           0   0.00000     -0.301140E-02
       798 SOLV     117      TIP3     H2       HT       0.417000       1.00800           0   0.00000     -0.301140E-02
       799 SOLV     118      TIP3     OH2      OT      -0.834000       15.9994           0   0.00000     -0.301140E-02
       800 SOLV     118      TIP3     H1       HT       0.417000       1.00800           0   0.00000     -0.301140E-02
       801 SOLV     118      TIP3     H2       HT       0.417000       1.00800           0   0.00000     -0.301140E-02
       802 SOLV     119      TIP3     OH2      OT      -0.834000       15.9994           0   0.00000     -0.301140E-02
       803 SOLV     119      TIP3     H1       HT       0.417000       1.00800           0   0.00000     -0.301140E-02
       804 SOLV     119      TIP3     H2       HT       0.417000       1.00800           0   0.00000     -0.301140E-02
       805 SOLV     120      TIP3     OH2      OT      -0.834000       15.9994           0   0.00000     -0.301140E-02
       806 SOLV     120      TIP3     H1       HT       0.417000       1.00800           0   0.00000     -0.301140E-02
       807 SOLV     120      TIP3     H2       HT       0.417000       1.00800           0   0.00000     -0.301140E-02
       808 SOLV     121      TIP3     OH2      OT      -0.834000       15.9994           0   0.00000     -0.301140E-02
       809 SOLV     121      TIP3     H1       HT       0.417000       1.00800           0   0.00000     -0.301140E-02
       810 SOLV     121      TIP3     H2       HT       0.417000       1.00800           0   0.00000     -0.301140E-02
       811 SOLV     122      TIP3     OH2      OT      -0.834000       15.9994           0   0.00000     -0.301140E-02
       812 SOLV     122      TIP3     H1       HT       0.417000       1.00800           0   0.00000     -0.301140E-02
       813 SOLV     122      TIP3     H2       HT       0.417000       1.00800           0   0.00000     -0.301140E-02
       814 SOLV     123      TIP3     OH2      OT      -0.834000       15.9994           0   0.00000     -0.301140E-02
       815 SOLV     123      TIP3     H1       HT       0.417000       1.00800           0   0.00000     -0.301140E-02
       816 SOLV     123      TIP3     H2       HT       0.417000       1.00800           0   0.00000     -0.301140E-02
       817 SOLV     124      TIP3     OH2      OT      -0.834000       15.9994           0   0.00000     -0.301140E-02
       818 SOLV     124      TIP3     H1       HT       0.417000       1.00800           0   0.00000     -0.301140E-02
       819 SOLV     124      TIP3     H2       HT       0.417000       1.00800           0   0.00000     -0.301140E-02
       820 SOLV     125      TIP3     OH2      OT      -0.834000       15.9994           0   0.00000     -0.301140E-02
       821 SOLV     125      TIP3     H1       HT       0.417000       1.00800           0   0.00000     -0.301140E-02
       822 SOLV     125      TIP3     H2       HT       0.417000       1.00800           0   0.00000     -0.301140E-02
       823 SOLV     126      TIP3     OH2      OT      -0.834000       15.9994           0   0.00000     -0.301140E-02
       824 SOLV     126      TIP3     H1       HT       0.417000       1.00800           0   0.00000     -0.301140E-02
       825 SOLV     126      TIP3     H2       HT       0.417000       1.00800           0   0.00000     -0.301140E-02
       826 SOLV     127      TIP3     OH2      OT      -0.834000       15.9994           0   0.00000     -0.301140E-02
       827 SOLV     127      TIP3     H1       HT       0.417000       1.00800           0   0.00000     -0.301140E-02
       828 SOLV     127      TIP3     H2       HT       0.417000       1.00800           0   0.00000     -0.301140E-02
       829 SOLV     128      TIP3     OH2      OT      -0.834000       15.9994           0   0.00000     -0.301140E-02
       830 SOLV     128      TIP3     H1       HT       0.417000       1.00800           0   0.00000     -0.301140E-02
       831 SOLV     128      TIP3     H2       HT       0.417000       1.00800           0   0.00000     -0.301140E-02
       832 SOLV     129      TIP3     OH2      OT      -0.834000       15.9994           0   0.00000     -0.301140E-02
       833 SOLV     129      TIP3     H1       HT       0.417000       1.00800           0   0.00000     -0.301140E-02
       834 SOLV     129      TIP3     H2       HT       0.417000       1.00800           0   0.00000     -0.301140E-02
       835 SOLV     130      TIP3     OH2      OT      -0.834000       15.9994           0   0.00000     -0.301140E-02
       836 SOLV     130      TIP3     H1       HT       0.417000       1.00800           0   0.00000     -0.301140E-02
       837 SOLV     130      TIP3     H2       HT       0.417000       1.00800           0   0.00000     -0.301140E-02
       838 SOLV     131      TIP3     OH2      OT      -0.834000       15.9994           0   0.00000     -0.301140E-02
       839 SOLV     131      TIP3     H1       HT       0.417000       1.00800           0   0.00000     -0.301140E-02
       840 SOLV     131      TIP3     H2       HT       0.417000       1.00800           0   0.00000     -0.301140E-02
       841 SOLV     132      TIP3     OH2      OT      -0.834000       15.9994           0   0.00000     -0.301140E-02
       842 SOLV     132      TIP3     H1       HT       0.417000       1.00800           0   0.00000     -0.301140E-02
       843 SOLV     132      TIP3     H2       HT       0.417000       1.00800           0   0.00000     -0.301140E-02
       844 SOLV     133      TIP3     OH2      OT      -0.834000       15.9994           0   0.00000     -0.301140E-02
       845 SOLV     133      TIP3     H1       HT       0.417000       1.00800           0   0.00000     -0.301140E-02
       846 SOLV     133      TIP3     H2       HT       0.417000       1.00800           0   0.00000     -0.301140E-02
       847 SOLV     134      TIP3     OH2      OT      -0.834000       15.9994           0   0.00000     -0.301140E-02
       848 SOLV     134      TIP3     H1       HT       0.417000       1.00800           0   0.00000     -0.301140E-02
       849 SOLV     134      TIP3     H2       HT       0.417000       1.00800           0   0.00000     -0.301140E-02
       850 SOLV     135      TIP3     OH2      OT      -0.834000       15.9994           0   0.00000     -0.301140E-02
       851 SOLV     135      TIP3     H1       HT       0.417000       1.00800           0   0.00000     -0.301140E-02
       852 SOLV     135      TIP3     H2       HT       0.417000       1.00800           0   0.00000     -0.301140E-02
       853 SOLV     136      TIP3     OH2      OT      -0.834000       15.9994           0   0.00000     -0.301140E-02
       854 SOLV     136      TIP3     H1       HT       0.417000       1.00800           0   0.00000     -0.301140E-02
       855 SOLV     136      TIP3     H2       HT       0.417000       1.00800           0   0.00000     -0.301140E-02
       856 SOLV     137      TIP3     OH2      OT      -0.834000       15.9994           0   0.00000     -0.301140E-02
       857 SOLV     137      TIP3     H1       HT       0.417000       1.00800           0   0.00000     -0.301140E-02
       858 SOLV     137      TIP3     H2       HT       0.417000       1.00800           0   0.00000     -0.301140E-02
       859 SOLV     138      TIP3     OH2      OT      -0.834000       15.9994           0   0.00000     -0.301140E-02
       860 SOLV     138      TIP3     H1       HT       0.417000       1.00800           0   0.00000     -0.301140E-02
       861 SOLV     138      TIP3     H2       HT       0.417000       1.00800           0   0.00000     -0.301140E-02
       862 SOLV     139      TIP3     OH2      OT      -0.834000       15.9994           0   0.00000     -0.301140E-02
       863 SOLV     139      TIP3     H1       HT       0.417000       1.00800           0   0.00000     -0.301140E-02
       864 SOLV     139      TIP3     H2       HT       0.417000       1.00800           0   0.00000     -0.301140E-02
       865 SOLV     140      TIP3     OH2      OT      -0.834000       15.9994           0   0.00000     -0.301140E-02
       866 SOLV     140      TIP3     H1       HT       0.417000       1.00800           0   0.00000     -0.301140E-02
       867 SOLV     140      TIP3     H2       HT       0.417000       1.00800           0   0.00000     -0.301140E-02
       868 SOLV     141      TIP3     OH2      OT      -0.834000       15.9994           0   0.00000     -0.301140E-02
       869 SOLV     141      TIP3     H1       HT       0.417000       1.00800           0   0.00000     -0.301140E-02
       870 SOLV     141      TIP3     H2       HT       0.417000       1.00800           0   0.00000     -0.301140E-02
       871 SOLV     142      TIP3     OH2      OT      -0.834000       15.9994           0   0.00000     -0.301140E-02
       872 SOLV     142      TIP3     H1       HT       0.417000       1.00800           0   0.00000     -0.301140E-02
       873 SOLV     142      TIP3     H2       HT       0.417000       1.00800           0   0.00000     -0.301140E-02
       874 SOLV     143      TIP3     OH2      OT      -0.834000       15.9994           0   0.00000     -0.301140E-02
       875 SOLV     143      TIP3     H1       HT       0.417000       1.00800           0   0.00000     -0.301140E-02
       876 SOLV     143      TIP3     H2       HT       0.417000       1.00800           0   0.00000     -0.301140E-02
       877 SOLV     144      TIP3     OH2      OT      -0.834000       15.9994           0   0.00000     -0.301140E-02
       878 SOLV     144      TIP3     H1       HT       0.417000       1.00800           0   0.00000     -0.301140E-02
       879 SOLV     144      TIP3     H2       HT       0.417000       1.00800           0   0.00000     -0.301140E-02
       880 SOLV     145      TIP3     OH2      OT      -0.834000       15.9994           0   0.00000     -0.301140E-02
       881 SOLV     145      TIP3     H1       HT       0.417000       1.00800           0   0.00000     -0.301140E-02
       882 SOLV     145      TIP3     H2       HT       0.417000       1.00800           0   0.00000     -0.301140E-02
       883 SOLV     146      TIP3     OH2      OT      -0.834000       15.9994           0   0.00000     -0.301140E-02
       884 SOLV     146      TIP3     H1       HT       0.417000       1.00800           0   0.00000     -0.301140E-02
       885 SOLV     146      TIP3     H2       HT       0.417000       1.00800           0   0.00000     -0.301140E-02
       886 SOLV     147      TIP3     OH2      OT      -0.834000       15.9994           0   0.00000     -0.301140E-02
       887 SOLV     147      TIP3     H1       HT       0.417000       1.00800           0   0.00000     -0.301140E-02
       888 SOLV     147      TIP3     H2       HT       0.417000       1.00800           0   0.00000     -0.301140E-02
       889 SOLV     148      TIP3     OH2      OT      -0.834000       15.9994           0   0.00000     -0.301140E-02
       890 SOLV     148      TIP3     H1       HT       0.417000       1.00800           0   0.00000     -0.301140E-02
       891 SOLV     148      TIP3     H2       HT       0.417000       1.00800           0   0.00000     -0.301140E-02
       892 SOLV     149      TIP3     OH2      OT      -0.834000       15.9994           0   0.00000     -0.301140E-02
       893 SOLV     149      TIP3     H1       HT       0.417000       1.00800           0   0.00000     -0.301140E-02
       894 SOLV     149      TIP3     H2       HT       0.417000       1.00800           0   0.00000     -0.301140E-02
       895 SOLV     150      TIP3     OH2      OT      -0.834000       15.9994           0   0.00000     -0.301140E-02
       896 SOLV     150      TIP3     H1       HT       0.417000       1.00800           0   0.00000     -0.301140E-02
       897 SOLV     150      TIP3     H2       HT       0.417000       1.00800           0   0.00000     -0.301140E-02
       898 SOLV     151      TIP3     OH2      OT      -0.834000       15.9994           0   0.00000     -0.301140E-02
       899 SOLV     151      TIP3     H1       HT       0.417000       1.00800           0   0.00000     -0.301140E-02
       900 SOLV     151      TIP3     H2       HT       0.417000       1.00800           0   0.00000     -0.301140E-02
       901 SOLV     152      TIP3     OH2      OT      -0.834000       15.9994           0   0.00000     -0.301140E-02
       902 SOLV     152      TIP3     H1       HT       0.417000       1.00800           0   0.00000     -0.301140E-02
       903 SOLV     152      TIP3     H2       HT       0.417000       1.00800           0   0.00000     -0.301140E-02
       904 SOLV     153      TIP3     OH2      OT      -0.834000       15.9994           0   0.00000     -0.301140E-02
       905 SOLV     153      TIP3     H1       HT       0.417000       1.00800           0   0.00000     -0.301140E-02
       906 SOLV     153      TIP3     H2       HT       0.417000       1.00800           0   0.00000     -0.301140E-02
       907 SOLV     154      TIP3     OH2      OT      -0.834000       15.9994           0   0.00000     -0.301140E-02
       908 SOLV     154      TIP3     H1       HT       0.417000       1.00800           0   0.00000     -0.301140E-02
       909 SOLV     154      TIP3     H2       HT       0.417000       1.00800           0   0.00000     -0.301140E-02
       910 SOLV     155      TIP3     OH2      OT      -0.834000       15.9994           0   0.00000     -0.301140E-02
       911 SOLV     155      TIP3     H1       HT       0.417000       1.00800           0   0.00000     -0.301140E-02
       912 SOLV     155      TIP3     H2       HT       0.417000       1.00800           0   0.00000     -0.301140E-02
       913 SOLV     156      TIP3     OH2      OT      -0.834000       15.9994           0   0.00000     -0.301140E-02
       914 SOLV     156      TIP3     H1       HT       0.417000       1.00800           0   0.00000     -0.301140E-02
       915 SOLV     156      TIP3     H2       HT       0.417000       1.00800           0   0.00000     -0.301140E-02
       916 SOLV     157      TIP3     OH2      OT      -0.834000       15.9994           0   0.00000     -0.301140E-02
       917 SOLV     157      TIP3     H1       HT       0.417000       1.00800           0   0.00000     -0.301140E-02
       918 SOLV     157      TIP3     H2       HT       0.417000       1.00800           0   0.00000     -0.301140E-02
       919 SOLV     158      TIP3     OH2      OT      -0.834000       15.9994           0   0.00000     -0.301140E-02
       920 SOLV     158      TIP3     H1       HT       0.417000       1.00800           0   0.00000     -0.301140E-02
       921 SOLV     158      TIP3     H2       HT       0.417000       1.00800           0   0.00000     -0.301140E-02
       922 SOLV     159      TIP3     OH2      OT      -0.834000       15.9994           0   0.00000     -0.301140E-02
       923 SOLV     159      TIP3     H1       HT       0.417000       1.00800           0   0.00000     -0.301140E-02
       924 SOLV     159      TIP3     H2       HT       0.417000       1.00800           0   0.00000     -0.301140E-02
       925 SOLV     160      TIP3     OH2      OT      -0.834000       15.9994           0   0.00000     -0.301140E-02
       926 SOLV     160      TIP3     H1       HT       0.417000       1.00800           0   0.00000     -0.301140E-02
       927 SOLV     160      TIP3     H2       HT       0.417000       1.00800           0   0.00000     -0.301140E-02
       928 SOLV     161      TIP3     OH2      OT      -0.834000       15.9994           0   0.00000     -0.301140E-02
       929 SOLV     161      TIP3     H1       HT       0.417000       1.00800           0   0.00000     -0.301140E-02
       930 SOLV     161      TIP3     H2       HT       0.417000       1.00800           0   0.00000     -0.301140E-02
       931 SOLV     162      TIP3     OH2      OT      -0.834000       15.9994           0   0.00000     -0.301140E-02
       932 SOLV     162      TIP3     H1       HT       0.417000       1.00800           0   0.00000     -0.301140E-02
       933 SOLV     162      TIP3     H2       HT       0.417000       1.00800           0   0.00000     -0.301140E-02
       934 SOLV     163      TIP3     OH2      OT      -0.834000       15.9994           0   0.00000     -0.301140E-02
       935 SOLV     163      TIP3     H1       HT       0.417000       1.00800           0   0.00000     -0.301140E-02
       936 SOLV     163      TIP3     H2       HT       0.417000       1.00800           0   0.00000     -0.301140E-02
       937 SOLV     164      TIP3     OH2      OT      -0.834000       15.9994           0   0.00000     -0.301140E-02
       938 SOLV     164      TIP3     H1       HT       0.417000       1.00800           0   0.00000     -0.301140E-02
       939 SOLV     164      TIP3     H2       HT       0.417000       1.00800           0   0.00000     -0.301140E-02
       940 SOLV     165      TIP3     OH2      OT      -0.834000       15.9994           0   0.00000     -0.301140E-02
       941 SOLV     165      TIP3     H1       HT       0.417000       1.00800           0   0.00000     -0.301140E-02
       942 SOLV     165      TIP3     H2       HT       0.417000       1.00800           0   0.00000     -0.301140E-02
       943 SOLV     166      TIP3     OH2      OT      -0.834000       15.9994           0   0.00000     -0.301140E-02
       944 SOLV     166      TIP3     H1       HT       0.417000       1.00800           0   0.00000     -0.301140E-02
       945 SOLV     166      TIP3     H2       HT       0.417000       1.00800           0   0.00000     -0.301140E-02
       946 SOLV     167      TIP3     OH2      OT      -0.834000       15.9994           0   0.00000     -0.301140E-02
       947 SOLV     167      TIP3     H1       HT       0.417000       1.00800           0   0.00000     -0.301140E-02
       948 SOLV     167      TIP3     H2       HT       0.417000       1.00800           0   0.00000     -0.301140E-02
       949 SOLV     168      TIP3     OH2      OT      -0.834000       15.9994           0   0.00000     -0.301140E-02
       950 SOLV     168      TIP3     H1       HT       0.417000       1.00800           0   0.00000     -0.301140E-02
       951 SOLV     168      TIP3     H2       HT       0.417000       1.00800           0   0.00000     -0.301140E-02
       952 SOLV     169      TIP3     OH2      OT      -0.834000       15.9994           0   0.00000     -0.301140E-02
       953 SOLV     169      TIP3     H1       HT       0.417000       1.00800           0   0.00000     -0.301140E-02
       954 SOLV     169      TIP3     H2       HT       0.417000       1.00800           0   0.00000     -0.301140E-02
       955 SOLV     170      TIP3     OH2      OT      -0.834000       15.9994           0   0.00000     -0.301140E-02
       956 SOLV     170      TIP3     H1       HT       0.417000       1.00800           0   0.00000     -0.301140E-02
       957 SOLV     170      TIP3     H2       HT       0.417000       1.00800           0   0.00000     -0.301140E-02
       958 SOLV     171      TIP3     OH2      OT      -0.834000       15.9994           0   0.00000     -0.301140E-02
       959 SOLV     171      TIP3     H1       HT       0.417000       1.00800           0   0.00000     -0.301140E-02
       960 SOLV     171      TIP3     H2       HT       0.417000       1.00800           0   0.00000     -0.301140E-02
       961 SOLV     172      TIP3     OH2      OT      -0.834000       15.9994           0   0.00000     -0.301140E-02
       962 SOLV     172      TIP3     H1       HT       0.417000       1.00800           0   0.00000     -0.301140E-02
       963 SOLV     172      TIP3     H2       HT       0.417000       1.00800           0   0.00000     -0.301140E-02
       964 SOLV     173      TIP3     OH2      OT      -0.834000       15.9994           0   0.00000     -0.301140E-02
       965 SOLV     173      TIP3     H1       HT       0.417000       1.00800           0   0.00000     -0.301140E-02
       966 SOLV     173      TIP3     H2       HT       0.417000       1.00800           0   0.00000     -0.301140E-02
       967 SOLV     174      TIP3     OH2      OT      -0.834000       15.9994           0   0.00000     -0.301140E-02
       968 SOLV     174      TIP3     H1       HT       0.417000       1.00800           0   0.00000     -0.301140E-02
       969 SOLV     174      TIP3     H2       HT       0.417000       1.00800           0   0.00000     -0.301140E-02
       970 SOLV     175      TIP3     OH2      OT      -0.834000       15.9994           0   0.00000     -0.301140E-02
       971 SOLV     175      TIP3     H1       HT       0.417000       1.00800           0   0.00000     -0.301140E-02
       972 SOLV     175      TIP3     H2       HT       0.417000       1.00800           0   0.00000     -0.301140E-02
       973 SOLV     176      TIP3     OH2      OT      -0.834000       15.9994           0   0.00000     -0.301140E-02
       974 SOLV     176      TIP3     H1       HT       0.417000       1.00800           0   0.00000     -0.301140E-02
       975 SOLV     176      TIP3     H2       HT       0.417000       1.00800           0   0.00000     -0.301140E-02
       976 SOLV     177      TIP3     OH2      OT      -0.834000       15.9994           0   0.00000     -0.301140E-02
       977 SOLV     177      TIP3     H1       HT       0.417000       1.00800           0   0.00000     -0.301140E-02
       978 SOLV     177      TIP3     H2       HT       0.417000       1.00800           0   0.00000     -0.301140E-02
       979 SOLV     178      TIP3     OH2      OT      -0.834000       15.9994           0   0.00000     -0.301140E-02
       980 SOLV     178      TIP3     H1       HT       0.417000       1.00800           0   0.00000     -0.301140E-02
       981 SOLV     178      TIP3     H2       HT       0.417000       1.00800           0   0.00000     -0.301140E-02
       982 SOLV     179      TIP3     OH2      OT      -0.834000       15.9994           0   0.00000     -0.301140E-02
       983 SOLV     179      TIP3     H1       HT       0.417000       1.00800           0   0.00000     -0.301140E-02
       984 SOLV     179      TIP3     H2       HT       0.417000       1.00800           0   0.00000     -0.301140E-02
       985 SOLV     180      TIP3     OH2      OT      -0.834000       15.9994           0   0.00000     -0.301140E-02
       986 SOLV     180      TIP3     H1       HT       0.417000       1.00800           0   0.00000     -0.301140E-02
       987 SOLV     180      TIP3     H2       HT       0.417000       1.00800           0   0.00000     -0.301140E-02
       988 SOLV     181      TIP3     OH2      OT      -0.834000       15.9994           0   0.00000     -0.301140E-02
       989 SOLV     181      TIP3     H1       HT       0.417000       1.00800           0   0.00000     -0.301140E-02
       990 SOLV     181      TIP3     H2       HT       0.417000       1.00800           0   0.00000     -0.301140E-02
       991 SOLV     182      TIP3     OH2      OT      -0.834000       15.9994           0   0.00000     -0.301140E-02
       992 SOLV     182      TIP3     H1       HT       0.417000       1.00800           0   0.00000     -0.301140E-02
       993 SOLV     182      TIP3     H2       HT       0.417000       1.00800           0   0.00000     -0.301140E-02
       994 SOLV     183      TIP3     OH2      OT      -0.834000       15.9994           0   0.00000     -0.301140E-02
       995 SOLV     183      TIP3     H1       HT       0.417000       1.00800           0   0.00000     -0.301140E-02
       996 SOLV     183      TIP3     H2       HT       0.417000       1.00800           0   0.00000     -0.301140E-02
       997 SOLV     184      TIP3     OH2      OT      -0.834000       15.9994           0   0.00000     -0.301140E-02
       998 SOLV     184      TIP3     H1       HT       0.417000       1.00800           0   0.00000     -0.301140E-02
       999 SOLV     184      TIP3     H2       HT       0.417000       1.00800           0   0.00000     -0.301140E-02
      1000 SOLV     185      TIP3     OH2      OT      -0.834000       15.9994           0   0.00000     -0.301140E-02
      1001 SOLV     185      TIP3     H1       HT       0.417000       1.00800           0   0.00000     -0.301140E-02
      1002 SOLV     185      TIP3     H2       HT       0.417000       1.00800           0   0.00000     -0.301140E-02
      1003 SOLV     186      TIP3     OH2      OT      -0.834000       15.9994           0   0.00000     -0.301140E-02
      1004 SOLV     186      TIP3     H1       HT       0.417000       1.00800           0   0.00000     -0.301140E-02
      1005 SOLV     186      TIP3     H2       HT       0.417000       1.00800           0   0.00000     -0.301140E-02
      1006 SOLV     187      TIP3     OH2      OT      -0.834000       15.9994           0   0.00000     -0.301140E-02
      1007 SOLV     187      TIP3     H1       HT       0.417000       1.00800           0   0.00000     -0.301140E-02
      1008 SOLV     187      TIP3     H2       HT       0.417000       1.00800           0   0.00000     -0.301140E-02
      1009 SOLV     188      TIP3     OH2      OT      -0.834000       15.9994           0   0.00000     -0.301140E-02
      1010 SOLV     188      TIP3     H1       HT       0.417000       1.00800           0   0.00000     -0.301140E-02
      1011 SOLV     188      TIP3     H2       HT       0.417000       1.00800           0   0.00000     -0.301140E-02
      1012 SOLV     189      TIP3     OH2      OT      -0.834000       15.9994           0   0.00000     -0.301140E-02
      1013 SOLV     189      TIP3     H1       HT       0.417000       1.00800           0   0.00000     -0.301140E-02
      1014 SOLV     189      TIP3     H2       HT       0.417000       1.00800           0   0.00000     -0.301140E-02
      1015 SOLV     190      TIP3     OH2      OT      -0.834000       15.9994           0   0.00000     -0.301140E-02
      1016 SOLV     190      TIP3     H1       HT       0.417000       1.00800           0   0.00000     -0.301140E-02
      1017 SOLV     190      TIP3     H2       HT       0.417000       1.00800           0   0.00000     -0.301140E-02
      1018 SOLV     191      TIP3     OH2      OT      -0.834000       15.9994           0   0.00000     -0.301140E-02
      1019 SOLV     191      TIP3     H1       HT       0.417000       1.00800           0   0.00000     -0.301140E-02
      1020 SOLV     191      TIP3     H2       HT       0.417000       1.00800           0   0.00000     -0.301140E-02
      1021 SOLV     192      TIP3     OH2      OT      -0.834000       15.9994           0   0.00000     -0.301140E-02
      1022 SOLV     192      TIP3     H1       HT       0.417000       1.00800           0   0.00000     -0.301140E-02
      1023 SOLV     192      TIP3     H2       HT       0.417000       1.00800           0   0.00000     -0.301140E-02
      1024 SOLV     193      TIP3     OH2      OT      -0.834000       15.9994           0   0.00000     -0.301140E-02
      1025 SOLV     193      TIP3     H1       HT       0.417000       1.00800           0   0.00000     -0.301140E-02
      1026 SOLV     193      TIP3     H2       HT       0.417000       1.00800           0   0.00000     -0.301140E-02
      1027 SOLV     194      TIP3     OH2      OT      -0.834000       15.9994           0   0.00000     -0.301140E-02
      1028 SOLV     194      TIP3     H1       HT       0.417000       1.00800           0   0.00000     -0.301140E-02
      1029 SOLV     194      TIP3     H2       HT       0.417000       1.00800           0   0.00000     -0.301140E-02
      1030 SOLV     195      TIP3     OH2      OT      -0.834000       15.9994           0   0.00000     -0.301140E-02
      1031 SOLV     195      TIP3     H1       HT       0.417000       1.00800           0   0.00000     -0.301140E-02
      1032 SOLV     195      TIP3     H2       HT       0.417000       1.00800           0   0.00000     -0.301140E-02
      1033 SOLV     196      TIP3     OH2      OT      -0.834000       15.9994           0   0.00000     -0.301140E-02
      1034 SOLV     196      TIP3     H1       HT       0.417000       1.00800           0   0.00000     -0.301140E-02
      1035 SOLV     196      TIP3     H2       HT       0.417000       1.00800           0   0.00000     -0.301140E-02
      1036 SOLV     197      TIP3     OH2      OT      -0.834000       15.9994           0   0.00000     -0.301140E-02
      1037 SOLV     197      TIP3     H1       HT       0.417000       1.00800           0   0.00000     -0.301140E-02
      1038 SOLV     197      TIP3     H2       HT       0.417000       1.00800           0   0.00000     -0.301140E-02
      1039 SOLV     198      TIP3     OH2      OT      -0.834000       15.9994           0   0.00000     -0.301140E-02
      1040 SOLV     198      TIP3     H1       HT       0.417000       1.00800           0   0.00000     -0.301140E-02
      1041 SOLV     198      TIP3     H2       HT       0.417000       1.00800           0   0.00000     -0.301140E-02
      1042 SOLV     199      TIP3     OH2      OT      -0.834000       15.9994           0   0.00000     -0.301140E-02
      1043 SOLV     199      TIP3     H1       HT       0.417000       1.00800           0   0.00000     -0.301140E-02
      1044 SOLV     199      TIP3     H2       HT       0.417000       1.00800           0   0.00000     -0.301140E-02
      1045 SOLV     200      TIP3     OH2      OT      -0.834000       15.9994           0   0.00000     -0.301140E-02
      1046 SOLV     200      TIP3     H1       HT       0.417000       1.00800           0   0.00000     -0.301140E-02
      1047 SOLV     200      TIP3     H2       HT       0.417000       1.00800           0   0.00000     -0.301140E-02
      1048 SOLV     201      TIP3     OH2      OT      -0.834000       15.9994           0   0.00000     -0.301140E-02
      1049 SOLV     201      TIP3     H1       HT       0.417000       1.00800           0   0.00000     -0.301140E-02
      1050 SOLV     201      TIP3     H2       HT       0.417000       1.00800           0   0.00000     -0.301140E-02
      1051 SOLV     202      TIP3     OH2      OT      -0.834000       15.9994           0   0.00000     -0.301140E-02
      1052 SOLV     202      TIP3     H1       HT       0.417000       1.00800           0   0.00000     -0.301140E-02
      1053 SOLV     202      TIP3     H2       HT       0.417000       1.00800           0   0.00000     -0.301140E-02
      1054 SOLV     203      TIP3     OH2      OT      -0.834000       15.9994           0   0.00000     -0.301140E-02
      1055 SOLV     203      TIP3     H1       HT       0.417000       1.00800           0   0.00000     -0.301140E-02
      1056 SOLV     203      TIP3     H2       HT       0.417000       1.00800           0   0.00000     -0.301140E-02
      1057 SOLV     204      TIP3     OH2      OT      -0.834000       15.9994           0   0.00000     -0.301140E-02
      1058 SOLV     204      TIP3     H1       HT       0.417000       1.00800           0   0.00000     -0.301140E-02
      1059 SOLV     204      TIP3     H2       HT       0.417000       1.00800           0   0.00000     -0.301140E-02
      1060 SOLV     205      TIP3     OH2      OT      -0.834000       15.9994           0   0.00000     -0.301140E-02
      1061 SOLV     205      TIP3     H1       HT       0.417000       1.00800           0   0.00000     -0.301140E-02
      1062 SOLV     205      TIP3     H2       HT       0.417000       1.00800           0   0.00000     -0.301140E-02
      1063 SOLV     206      TIP3     OH2      OT      -0.834000       15.9994           0   0.00000     -0.301140E-02
      1064 SOLV     206      TIP3     H1       HT       0.417000       1.00800           0   0.00000     -0.301140E-02
      1065 SOLV     206      TIP3     H2       HT       0.417000       1.00800           0   0.00000     -0.301140E-02
      1066 SOLV     207      TIP3     OH2      OT      -0.834000       15.9994           0   0.00000     -0.301140E-02
      1067 SOLV     207      TIP3     H1       HT       0.417000       1.00800           0   0.00000     -0.301140E-02
      1068 SOLV     207      TIP3     H2       HT       0.417000       1.00800           0   0.00000     -0.301140E-02
      1069 SOLV     208      TIP3     OH2      OT      -0.834000       15.9994           0   0.00000     -0.301140E-02
      1070 SOLV     208      TIP3     H1       HT       0.417000       1.00800           0   0.00000     -0.301140E-02
      1071 SOLV     208      TIP3     H2       HT       0.417000       1.00800           0   0.00000     -0.301140E-02
      1072 SOLV     209      TIP3     OH2      OT      -0.834000       15.9994           0   0.00000     -0.301140E-02
      1073 SOLV     209      TIP3     H1       HT       0.417000       1.00800           0   0.00000     -0.301140E-02
      1074 SOLV     209      TIP3     H2       HT       0.417000       1.00800           0   0.00000     -0.301140E-02
      1075 SOLV     210      TIP3     OH2      OT      -0.834000       15.9994           0   0.00000     -0.301140E-02
      1076 SOLV     210      TIP3     H1       HT       0.417000       1.00800           0   0.00000     -0.301140E-02
      1077 SOLV     210      TIP3     H2       HT       0.417000       1.00800           0   0.00000     -0.301140E-02
      1078 SOLV     211      TIP3     OH2      OT      -0.834000       15.9994           0   0.00000     -0.301140E-02
      1079 SOLV     211      TIP3     H1       HT       0.417000       1.00800           0   0.00000     -0.301140E-02
      1080 SOLV     211      TIP3     H2       HT       0.417000       1.00800           0   0.00000     -0.301140E-02
      1081 SOLV     212      TIP3     OH2      OT      -0.834000       15.9994           0   0.00000     -0.301140E-02
      1082 SOLV     212      TIP3     H1       HT       0.417000       1.00800           0   0.00000     -0.301140E-02
      1083 SOLV     212      TIP3     H2       HT       0.417000       1.00800           0   0.00000     -0.301140E-02
      1084 SOLV     213      TIP3     OH2      OT      -0.834000       15.9994           0   0.00000     -0.301140E-02
      1085 SOLV     213      TIP3     H1       HT       0.417000       1.00800           0   0.00000     -0.301140E-02
      1086 SOLV     213      TIP3     H2       HT       0.417000       1.00800           0   0.00000     -0.301140E-02
      1087 SOLV     214      TIP3     OH2      OT      -0.834000       15.9994           0   0.00000     -0.301140E-02
      1088 SOLV     214      TIP3     H1       HT       0.417000       1.00800           0   0.00000     -0.301140E-02
      1089 SOLV     214      TIP3     H2       HT       0.417000       1.00800           0   0.00000     -0.301140E-02
      1090 SOLV     215      TIP3     OH2      OT      -0.834000       15.9994           0   0.00000     -0.301140E-02
      1091 SOLV     215      TIP3     H1       HT       0.417000       1.00800           0   0.00000     -0.301140E-02
      1092 SOLV     215      TIP3     H2       HT       0.417000       1.00800           0   0.00000     -0.301140E-02
      1093 SOLV     216      TIP3     OH2      OT      -0.834000       15.9994           0   0.00000     -0.301140E-02
      1094 SOLV     216      TIP3     H1       HT       0.417000       1.00800           0   0.00000     -0.301140E-02
      1095 SOLV     216      TIP3     H2       HT       0.417000       1.00800           0   0.00000     -0.301140E-02
      1096 SOLV     217      TIP3     OH2      OT      -0.834000       15.9994           0   0.00000     -0.301140E-02
      1097 SOLV     217      TIP3     H1       HT       0.417000       1.00800           0   0.00000     -0.301140E-02
      1098 SOLV     217      TIP3     H2       HT       0.417000       1.00800           0   0.00000     -0.301140E-02
      1099 SOLV     218      TIP3     OH2      OT      -0.834000       15.9994           0   0.00000     -0.301140E-02
      1100 SOLV     218      TIP3     H1       HT       0.417000       1.00800           0   0.00000     -0.301140E-02
      1101 SOLV     218      TIP3     H2       HT       0.417000       1.00800           0   0.00000     -0.301140E-02
      1102 SOLV     219      TIP3     OH2      OT      -0.834000       15.9994           0   0.00000     -0.301140E-02
      1103 SOLV     219      TIP3     H1       HT       0.417000       1.00800           0   0.00000     -0.301140E-02
      1104 SOLV     219      TIP3     H2       HT       0.417000       1.00800           0   0.00000     -0.301140E-02
      1105 SOLV     220      TIP3     OH2      OT      -0.834000       15.9994           0   0.00000     -0.301140E-02
      1106 SOLV     220      TIP3     H1       HT       0.417000       1.00800           0   0.00000     -0.301140E-02
      1107 SOLV     220      TIP3     H2       HT       0.417000       1.00800           0   0.00000     -0.301140E-02
      1108 SOLV     221      TIP3     OH2      OT      -0.834000       15.9994           0   0.00000     -0.301140E-02
      1109 SOLV     221      TIP3     H1       HT       0.417000       1.00800           0   0.00000     -0.301140E-02
      1110 SOLV     221      TIP3     H2       HT       0.417000       1.00800           0   0.00000     -0.301140E-02
      1111 SOLV     222      TIP3     OH2      OT      -0.834000       15.9994           0   0.00000     -0.301140E-02
      1112 SOLV     222      TIP3     H1       HT       0.417000       1.00800           0   0.00000     -0.301140E-02
      1113 SOLV     222      TIP3     H2       HT       0.417000       1.00800           0   0.00000     -0.301140E-02
      1114 SOLV     223      TIP3     OH2      OT      -0.834000       15.9994           0   0.00000     -0.301140E-02
      1115 SOLV     223      TIP3     H1       HT       0.417000       1.00800           0   0.00000     -0.301140E-02
      1116 SOLV     223      TIP3     H2       HT       0.417000       1.00800           0   0.00000     -0.301140E-02
      1117 SOLV     224      TIP3     OH2      OT      -0.834000       15.9994           0   0.00000     -0.301140E-02
      1118 SOLV     224      TIP3     H1       HT       0.417000       1.00800           0   0.00000     -0.301140E-02
      1119 SOLV     224      TIP3     H2       HT       0.417000       1.00800           0   0.00000     -0.301140E-02
      1120 SOLV     225      TIP3     OH2      OT      -0.834000       15.9994           0   0.00000     -0.301140E-02
      1121 SOLV     225      TIP3     H1       HT       0.417000       1.00800           0   0.00000     -0.301140E-02
      1122 SOLV     225      TIP3     H2       HT       0.417000       1.00800           0   0.00000     -0.301140E-02
      1123 SOLV     226      TIP3     OH2      OT      -0.834000       15.9994           0   0.00000     -0.301140E-02
      1124 SOLV     226      TIP3     H1       HT       0.417000       1.00800           0   0.00000     -0.301140E-02
      1125 SOLV     226      TIP3     H2       HT       0.417000       1.00800           0   0.00000     -0.301140E-02
      1126 SOLV     227      TIP3     OH2      OT      -0.834000       15.9994           0   0.00000     -0.301140E-02
      1127 SOLV     227      TIP3     H1       HT       0.417000       1.00800           0   0.00000     -0.301140E-02
      1128 SOLV     227      TIP3     H2       HT       0.417000       1.00800           0   0.00000     -0.301140E-02
      1129 SOLV     228      TIP3     OH2      OT      -0.834000       15.9994           0   0.00000     -0.301140E-02
      1130 SOLV     228      TIP3     H1       HT       0.417000       1.00800           0   0.00000     -0.301140E-02
      1131 SOLV     228      TIP3     H2       HT       0.417000       1.00800           0   0.00000     -0.301140E-02
      1132 SOLV     229      TIP3     OH2      OT      -0.834000       15.9994           0   0.00000     -0.301140E-02
      1133 SOLV     229      TIP3     H1       HT       0.417000       1.00800           0   0.00000     -0.301140E-02
      1134 SOLV     229      TIP3     H2       HT       0.417000       1.00800           0   0.00000     -0.301140E-02
      1135 SOLV     230      TIP3     OH2      OT      -0.834000       15.9994           0   0.00000     -0.301140E-02
      1136 SOLV     230      TIP3     H1       HT       0.417000       1.00800           0   0.00000     -0.301140E-02
      1137 SOLV     230      TIP3     H2       HT       0.417000       1.00800           0   0.00000     -0.301140E-02
      1138 SOLV     231      TIP3     OH2      OT      -0.834000       15.9994           0   0.00000     -0.301140E-02
      1139 SOLV     231      TIP3     H1       HT       0.417000       1.00800           0   0.00000     -0.301140E-02
      1140 SOLV     231      TIP3     H2       HT       0.417000       1.00800           0   0.00000     -0.301140E-02
      1141 SOLV     232      TIP3     OH2      OT      -0.834000       15.9994           0   0.00000     -0.301140E-02
      1142 SOLV     232      TIP3     H1       HT       0.417000       1.00800           0   0.00000     -0.301140E-02
      1143 SOLV     232      TIP3     H2       HT       0.417000       1.00800           0   0.00000     -0.301140E-02
      1144 SOLV     233      TIP3     OH2      OT      -0.834000       15.9994           0   0.00000     -0.301140E-02
      1145 SOLV     233      TIP3     H1       HT       0.417000       1.00800           0   0.00000     -0.301140E-02
      1146 SOLV     233      TIP3     H2       HT       0.417000       1.00800           0   0.00000     -0.301140E-02
      1147 SOLV     234      TIP3     OH2      OT      -0.834000       15.9994           0   0.00000     -0.301140E-02
      1148 SOLV     234      TIP3     H1       HT       0.417000       1.00800           0   0.00000     -0.301140E-02
      1149 SOLV     234      TIP3     H2       HT       0.417000       1.00800           0   0.00000     -0.301140E-02
      1150 SOLV     235      TIP3     OH2      OT      -0.834000       15.9994           0   0.00000     -0.301140E-02
      1151 SOLV     235      TIP3     H1       HT       0.417000       1.00800           0   0.00000     -0.301140E-02
      1152 SOLV     235      TIP3     H2       HT       0.417000       1.00800           0   0.00000     -0.301140E-02
      1153 SOLV     236      TIP3     OH2      OT      -0.834000       15.9994           0   0.00000     -0.301140E-02
      1154 SOLV     236      TIP3     H1       HT       0.417000       1.00800           0   0.00000     -0.301140E-02
      1155 SOLV     236      TIP3     H2       HT       0.417000       1.00800           0   0.00000     -0.301140E-02
      1156 SOLV     237      TIP3     OH2      OT      -0.834000       15.9994           0   0.00000     -0.301140E-02
      1157 SOLV     237      TIP3     H1       HT       0.417000       1.00800           0   0.00000     -0.301140E-02
      1158 SOLV     237      TIP3     H2       HT       0.417000       1.00800           0   0.00000     -0.301140E-02
      1159 SOLV     238      TIP3     OH2      OT      -0.834000       15.9994           0   0.00000     -0.301140E-02
      1160 SOLV     238      TIP3     H1       HT       0.417000       1.00800           0   0.00000     -0.301140E-02
      1161 SOLV     238      TIP3     H2       HT       0.417000       1.00800           0   0.00000     -0.301140E-02
      1162 SOLV     239      TIP3     OH2      OT      -0.834000       15.9994           0   0.00000     -0.301140E-02
      1163 SOLV     239      TIP3     H1       HT       0.417000       1.00800           0   0.00000     -0.301140E-02
      1164 SOLV     239      TIP3     H2       HT       0.417000       1.00800           0   0.00000     -0.301140E-02
      1165 SOLV     240      TIP3     OH2      OT      -0.834000       15.9994           0   0.00000     -0.301140E-02
      1166 SOLV     240      TIP3     H1       HT       0.417000       1.00800           0   0.00000     -0.301140E-02
      1167 SOLV     240      TIP3     H2       HT       0.417000       1.00800           0   0.00000     -0.301140E-02
      1168 SOLV     241      TIP3     OH2      OT      -0.834000       15.9994           0   0.00000     -0.301140E-02
      1169 SOLV     241      TIP3     H1       HT       0.417000       1.00800           0   0.00000     -0.301140E-02
      1170 SOLV     241      TIP3     H2       HT       0.417000       1.00800           0   0.00000     -0.301140E-02
      1171 SOLV     242      TIP3     OH2      OT      -0.834000       15.9994           0   0.00000     -0.301140E-02
      1172 SOLV     242      TIP3     H1       HT       0.417000       1.00800           0   0.00000     -0.301140E-02
      1173 SOLV     242      TIP3     H2       HT       0.417000       1.00800           0   0.00000     -0.301140E-02
      1174 SOLV     243      TIP3     OH2      OT      -0.834000       15.9994           0   0.00000     -0.301140E-02
      1175 SOLV     243      TIP3     H1       HT       0.417000       1.00800           0   0.00000     -0.301140E-02
      1176 SOLV     243      TIP3     H2       HT       0.417000       1.00800           0   0.00000     -0.301140E-02
      1177 SOLV     244      TIP3     OH2      OT      -0.834000       15.9994           0   0.00000     -0.301140E-02
      1178 SOLV     244      TIP3     H1       HT       0.417000       1.00800           0   0.00000     -0.301140E-02
      1179 SOLV     244      TIP3     H2       HT       0.417000       1.00800           0   0.00000     -0.301140E-02
      1180 SOLV     245      TIP3     OH2      OT      -0.834000       15.9994           0   0.00000     -0.301140E-02
      1181 SOLV     245      TIP3     H1       HT       0.417000       1.00800           0   0.00000     -0.301140E-02
      1182 SOLV     245      TIP3     H2       HT       0.417000       1.00800           0   0.00000     -0.301140E-02
      1183 SOLV     246      TIP3     OH2      OT      -0.834000       15.9994           0   0.00000     -0.301140E-02
      1184 SOLV     246      TIP3     H1       HT       0.417000       1.00800           0   0.00000     -0.301140E-02
      1185 SOLV     246      TIP3     H2       HT       0.417000       1.00800           0   0.00000     -0.301140E-02
      1186 SOLV     247      TIP3     OH2      OT      -0.834000       15.9994           0   0.00000     -0.301140E-02
      1187 SOLV     247      TIP3     H1       HT       0.417000       1.00800           0   0.00000     -0.301140E-02
      1188 SOLV     247      TIP3     H2       HT       0.417000       1.00800           0   0.00000     -0.301140E-02
      1189 SOLV     248      TIP3     OH2      OT      -0.834000       15.9994           0   0.00000     -0.301140E-02
      1190 SOLV     248      TIP3     H1       HT       0.417000       1.00800           0   0.00000     -0.301140E-02
      1191 SOLV     248      TIP3     H2       HT       0.417000       1.00800           0   0.00000     -0.301140E-02
      1192 SOLV     249      TIP3     OH2      OT      -0.834000       15.9994           0   0.00000     -0.301140E-02
      1193 SOLV     249      TIP3     H1       HT       0.417000       1.00800           0   0.00000     -0.301140E-02
      1194 SOLV     249      TIP3     H2       HT       0.417000       1.00800           0   0.00000     -0.301140E-02
      1195 SOLV     250      TIP3     OH2      OT      -0.834000       15.9994           0   0.00000     -0.301140E-02
      1196 SOLV     250      TIP3     H1       HT       0.417000       1.00800           0   0.00000     -0.301140E-02
      1197 SOLV     250      TIP3     H2       HT       0.417000       1.00800           0   0.00000     -0.301140E-02
      1198 SOLV     251      TIP3     OH2      OT      -0.834000       15.9994           0   0.00000     -0.301140E-02
      1199 SOLV     251      TIP3     H1       HT       0.417000       1.00800           0   0.00000     -0.301140E-02
      1200 SOLV     251      TIP3     H2       HT       0.417000       1.00800           0   0.00000     -0.301140E-02
      1201 SOLV     252      TIP3     OH2      OT      -0.834000       15.9994           0   0.00000     -0.301140E-02
      1202 SOLV     252      TIP3     H1       HT       0.417000       1.00800           0   0.00000     -0.301140E-02
      1203 SOLV     252      TIP3     H2       HT       0.417000       1.00800           0   0.00000     -0.301140E-02
      1204 SOLV     253      TIP3     OH2      OT      -0.834000       15.9994           0   0.00000     -0.301140E-02
      1205 SOLV     253      TIP3     H1       HT       0.417000       1.00800           0   0.00000     -0.301140E-02
      1206 SOLV     253      TIP3     H2       HT       0.417000       1.00800           0   0.00000     -0.301140E-02
      1207 SOLV     254      TIP3     OH2      OT      -0.834000       15.9994           0   0.00000     -0.301140E-02
      1208 SOLV     254      TIP3     H1       HT       0.417000       1.00800           0   0.00000     -0.301140E-02
      1209 SOLV     254      TIP3     H2       HT       0.417000       1.00800           0   0.00000     -0.301140E-02
      1210 SOLV     255      TIP3     OH2      OT      -0.834000       15.9994           0   0.00000     -0.301140E-02
      1211 SOLV     255      TIP3     H1       HT       0.417000       1.00800           0   0.00000     -0.301140E-02
      1212 SOLV     255      TIP3     H2       HT       0.417000       1.00800           0   0.00000     -0.301140E-02
      1213 SOLV     256      TIP3     OH2      OT      -0.834000       15.9994           0   0.00000     -0.301140E-02
      1214 SOLV     256      TIP3     H1       HT       0.417000       1.00800           0   0.00000     -0.301140E-02
      1215 SOLV     256      TIP3     H2       HT       0.417000       1.00800           0   0.00000     -0.301140E-02
      1216 SOLV     257      TIP3     OH2      OT      -0.834000       15.9994           0   0.00000     -0.301140E-02
      1217 SOLV     257      TIP3     H1       HT       0.417000       1.00800           0   0.00000     -0.301140E-02
      1218 SOLV     257      TIP3     H2       HT       0.417000       1.00800           0   0.00000     -0.301140E-02
      1219 SOLV     258      TIP3     OH2      OT      -0.834000       15.9994           0   0.00000     -0.301140E-02
      1220 SOLV     258      TIP3     H1       HT       0.417000       1.00800           0   0.00000     -0.301140E-02
      1221 SOLV     258      TIP3     H2       HT       0.417000       1.00800           0   0.00000     -0.301140E-02
      1222 SOLV     259      TIP3     OH2      OT      -0.834000       15.9994           0   0.00000     -0.301140E-02
      1223 SOLV     259      TIP3     H1       HT       0.417000       1.00800           0   0.00000     -0.301140E-02
      1224 SOLV     259      TIP3     H2       HT       0.417000       1.00800           0   0.00000     -0.301140E-02
      1225 SOLV     260      TIP3     OH2      OT      -0.834000       15.9994           0   0.00000     -0.301140E-02
      1226 SOLV     260      TIP3     H1       HT       0.417000       1.00800           0   0.00000     -0.301140E-02
      1227 SOLV     260      TIP3     H2       HT       0.417000       1.00800           0   0.00000     -0.301140E-02
      1228 SOLV     261      TIP3     OH2      OT      -0.834000       15.9994           0   0.00000     -0.301140E-02
      1229 SOLV     261      TIP3     H1       HT       0.417000       1.00800           0   0.00000     -0.301140E-02
      1230 SOLV     261      TIP3     H2       HT       0.417000       1.00800           0   0.00000     -0.301140E-02
      1231 SOLV     262      TIP3     OH2      OT      -0.834000       15.9994           0   0.00000     -0.301140E-02
      1232 SOLV     262      TIP3     H1       HT       0.417000       1.00800           0   0.00000     -0.301140E-02
      1233 SOLV     262      TIP3     H2       HT       0.417000       1.00800           0   0.00000     -0.301140E-02
      1234 SOLV     263      TIP3     OH2      OT      -0.834000       15.9994           0   0.00000     -0.301140E-02
      1235 SOLV     263      TIP3     H1       HT       0.417000       1.00800           0   0.00000     -0.301140E-02
      1236 SOLV     263      TIP3     H2       HT       0.417000       1.00800           0   0.00000     -0.301140E-02
      1237 SOLV     264      TIP3     OH2      OT      -0.834000       15.9994           0   0.00000     -0.301140E-02
      1238 SOLV     264      TIP3     H1       HT       0.417000       1.00800           0   0.00000     -0.301140E-02
      1239 SOLV     264      TIP3     H2       HT       0.417000       1.00800           0   0.00000     -0.301140E-02
      1240 SOLV     265      TIP3     OH2      OT      -0.834000       15.9994           0   0.00000     -0.301140E-02
      1241 SOLV     265      TIP3     H1       HT       0.417000       1.00800           0   0.00000     -0.301140E-02
      1242 SOLV     265      TIP3     H2       HT       0.417000       1.00800           0   0.00000     -0.301140E-02
      1243 SOLV     266      TIP3     OH2      OT      -0.834000       15.9994           0   0.00000     -0.301140E-02
      1244 SOLV     266      TIP3     H1       HT       0.417000       1.00800           0   0.00000     -0.301140E-02
      1245 SOLV     266      TIP3     H2       HT       0.417000       1.00800           0   0.00000     -0.301140E-02
      1246 SOLV     267      TIP3     OH2      OT      -0.834000       15.9994           0   0.00000     -0.301140E-02
      1247 SOLV     267      TIP3     H1       HT       0.417000       1.00800           0   0.00000     -0.301140E-02
      1248 SOLV     267      TIP3     H2       HT       0.417000       1.00800           0   0.00000     -0.301140E-02
      1249 SOLV     268      TIP3     OH2      OT      -0.834000       15.9994           0   0.00000     -0.301140E-02
      1250 SOLV     268      TIP3     H1       HT       0.417000       1.00800           0   0.00000     -0.301140E-02
      1251 SOLV     268      TIP3     H2       HT       0.417000       1.00800           0   0.00000     -0.301140E-02
      1252 SOLV     269      TIP3     OH2      OT      -0.834000       15.9994           0   0.00000     -0.301140E-02
      1253 SOLV     269      TIP3     H1       HT       0.417000       1.00800           0   0.00000     -0.301140E-02
      1254 SOLV     269      TIP3     H2       HT       0.417000       1.00800           0   0.00000     -0.301140E-02
      1255 SOLV     270      TIP3     OH2      OT      -0.834000       15.9994           0   0.00000     -0.301140E-02
      1256 SOLV     270      TIP3     H1       HT       0.417000       1.00800           0   0.00000     -0.301140E-02
      1257 SOLV     270      TIP3     H2       HT       0.417000       1.00800           0   0.00000     -0.301140E-02
      1258 SOLV     271      TIP3     OH2      OT      -0.834000       15.9994           0   0.00000     -0.301140E-02
      1259 SOLV     271      TIP3     H1       HT       0.417000       1.00800           0   0.00000     -0.301140E-02
      1260 SOLV     271      TIP3     H2       HT       0.417000       1.00800           0   0.00000     -0.301140E-02
      1261 SOLV     272      TIP3     OH2      OT      -0.834000       15.9994           0   0.00000     -0.301140E-02
      1262 SOLV     272      TIP3     H1       HT       0.417000       1.00800           0   0.00000     -0.301140E-02
      1263 SOLV     272      TIP3     H2       HT       0.417000       1.00800           0   0.00000     -0.301140E-02
      1264 SOLV     273      TIP3     OH2      OT      -0.834000       15.9994           0   0.00000     -0.301140E-02
      1265 SOLV     273      TIP3     H1       HT       0.417000       1.00800           0   0.00000     -0.301140E-02
      1266 SOLV     273      TIP3     H2       HT       0.417000       1.00800           0   0.00000     -0.301140E-02
      1267 SOLV     274      TIP3     OH2      OT      -0.834000       15.9994           0   0.00000     -0.301140E-02
      1268 SOLV     274      TIP3     H1       HT       0.417000       1.00800           0   0.00000     -0.301140E-02
      1269 SOLV     274      TIP3     H2       HT       0.417000       1.00800           0   0.00000     -0.301140E-02
      1270 SOLV     275      TIP3     OH2      OT      -0.834000       15.9994           0   0.00000     -0.301140E-02
      1271 SOLV     275      TIP3     H1       HT       0.417000       1.00800           0   0.00000     -0.301140E-02
      1272 SOLV     275      TIP3     H2       HT       0.417000       1.00800           0   0.00000     -0.301140E-02
      1273 SOLV     276      TIP3     OH2      OT      -0.834000       15.9994           0   0.00000     -0.301140E-02
      1274 SOLV     276      TIP3     H1       HT       0.417000       1.00800           0   0.00000     -0.301140E-02
      1275 SOLV     276      TIP3     H2       HT       0.417000       1.00800           0   0.00000     -0.301140E-02
      1276 SOLV     277      TIP3     OH2      OT      -0.834000       15.9994           0   0.00000     -0.301140E-02
      1277 SOLV     277      TIP3     H1       HT       0.417000       1.00800           0   0.00000     -0.301140E-02
      1278 SOLV     277      TIP3     H2       HT       0.417000       1.00800           0   0.00000     -0.301140E-02
      1279 SOLV     278      TIP3     OH2      OT      -0.834000       15.9994           0   0.00000     -0.301140E-02
      1280 SOLV     278      TIP3     H1       HT       0.417000       1.00800           0   0.00000     -0.301140E-02
      1281 SOLV     278      TIP3     H2       HT       0.417000       1.00800           0   0.00000     -0.301140E-02
      1282 SOLV     279      TIP3     OH2      OT      -0.834000       15.9994           0   0.00000     -0.301140E-02
      1283 SOLV     279      TIP3     H1       HT       0.417000       1.00800           0   0.00000     -0.301140E-02
      1284 SOLV     279      TIP3     H2       HT       0.417000       1.00800           0   0.00000     -0.301140E-02
      1285 SOLV     280      TIP3     OH2      OT      -0.834000       15.9994           0   0.00000     -0.301140E-02
      1286 SOLV     280      TIP3     H1       HT       0.417000       1.00800           0   0.00000     -0.301140E-02
      1287 SOLV     280      TIP3     H2       HT       0.417000       1.00800           0   0.00000     -0.301140E-02
      1288 SOLV     281      TIP3     OH2      OT      -0.834000       15.9994           0   0.00000     -0.301140E-02
      1289 SOLV     281      TIP3     H1       HT       0.417000       1.00800           0   0.00000     -0.301140E-02
      1290 SOLV     281      TIP3     H2       HT       0.417000       1.00800           0   0.00000     -0.301140E-02
      1291 SOLV     282      TIP3     OH2      OT      -0.834000       15.9994           0   0.00000     -0.301140E-02
      1292 SOLV     282      TIP3     H1       HT       0.417000       1.00800           0   0.00000     -0.301140E-02
      1293 SOLV     282      TIP3     H2       HT       0.417000       1.00800           0   0.00000     -0.301140E-02
      1294 SOLV     283      TIP3     OH2      OT      -0.834000       15.9994           0   0.00000     -0.301140E-02
      1295 SOLV     283      TIP3     H1       HT       0.417000       1.00800           0   0.00000     -0.301140E-02
      1296 SOLV     283      TIP3     H2       HT       0.417000       1.00800           0   0.00000     -0.301140E-02
      1297 SOLV     284      TIP3     OH2      OT      -0.834000       15.9994           0   0.00000     -0.301140E-02
      1298 SOLV     284      TIP3     H1       HT       0.417000       1.00800           0   0.00000     -0.301140E-02
      1299 SOLV     284      TIP3     H2       HT       0.417000       1.00800           0   0.00000     -0.301140E-02
      1300 SOLV     285      TIP3     OH2      OT      -0.834000       15.9994           0   0.00000     -0.301140E-02
      1301 SOLV     285      TIP3     H1       HT       0.417000       1.00800           0   0.00000     -0.301140E-02
      1302 SOLV     285      TIP3     H2       HT       0.417000       1.00800           0   0.00000     -0.301140E-02
      1303 SOLV     286      TIP3     OH2      OT      -0.834000       15.9994           0   0.00000     -0.301140E-02
      1304 SOLV     286      TIP3     H1       HT       0.417000       1.00800           0   0.00000     -0.301140E-02
      1305 SOLV     286      TIP3     H2       HT       0.417000       1.00800           0   0.00000     -0.301140E-02
      1306 SOLV     287      TIP3     OH2      OT      -0.834000       15.9994           0   0.00000     -0.301140E-02
      1307 SOLV     287      TIP3     H1       HT       0.417000       1.00800           0   0.00000     -0.301140E-02
      1308 SOLV     287      TIP3     H2       HT       0.417000       1.00800           0   0.00000     -0.301140E-02
      1309 SOLV     288      TIP3     OH2      OT      -0.834000       15.9994           0   0.00000     -0.301140E-02
      1310 SOLV     288      TIP3     H1       HT       0.417000       1.00800           0   0.00000     -0.301140E-02
      1311 SOLV     288      TIP3     H2       HT       0.417000       1.00800           0   0.00000     -0.301140E-02
      1312 SOLV     289      TIP3     OH2      OT      -0.834000       15.9994           0   0.00000     -0.301140E-02
      1313 SOLV     289      TIP3     H1       HT       0.417000       1.00800           0   0.00000     -0.301140E-02
      1314 SOLV     289      TIP3     H2       HT       0.417000       1.00800           0   0.00000     -0.301140E-02
      1315 SOLV     290      TIP3     OH2      OT      -0.834000       15.9994           0   0.00000     -0.301140E-02
      1316 SOLV     290      TIP3     H1       HT       0.417000       1.00800           0   0.00000     -0.301140E-02
      1317 SOLV     290      TIP3     H2       HT       0.417000       1.00800           0   0.00000     -0.301140E-02
      1318 SOLV     291      TIP3     OH2      OT      -0.834000       15.9994           0   0.00000     -0.301140E-02
      1319 SOLV     291      TIP3     H1       HT       0.417000       1.00800           0   0.00000     -0.301140E-02
      1320 SOLV     291      TIP3     H2       HT       0.417000       1.00800           0   0.00000     -0.301140E-02
      1321 SOLV     292      TIP3     OH2      OT      -0.834000       15.9994           0   0.00000     -0.301140E-02
      1322 SOLV     292      TIP3     H1       HT       0.417000       1.00800           0   0.00000     -0.301140E-02
      1323 SOLV     292      TIP3     H2       HT       0.417000       1.00800           0   0.00000     -0.301140E-02
      1324 SOLV     293      TIP3     OH2      OT      -0.834000       15.9994           0   0.00000     -0.301140E-02
      1325 SOLV     293      TIP3     H1       HT       0.417000       1.00800           0   0.00000     -0.301140E-02
      1326 SOLV     293      TIP3     H2       HT       0.417000       1.00800           0   0.00000     -0.301140E-02
      1327 SOLV     294      TIP3     OH2      OT      -0.834000       15.9994           0   0.00000     -0.301140E-02
      1328 SOLV     294      TIP3     H1       HT       0.417000       1.00800           0   0.00000     -0.301140E-02
      1329 SOLV     294      TIP3     H2       HT       0.417000       1.00800           0   0.00000     -0.301140E-02
      1330 SOLV     295      TIP3     OH2      OT      -0.834000       15.9994           0   0.00000     -0.301140E-02
      1331 SOLV     295      TIP3     H1       HT       0.417000       1.00800           0   0.00000     -0.301140E-02
      1332 SOLV     295      TIP3     H2       HT       0.417000       1.00800           0   0.00000     -0.301140E-02
      1333 SOLV     296      TIP3     OH2      OT      -0.834000       15.9994           0   0.00000     -0.301140E-02
      1334 SOLV     296      TIP3     H1       HT       0.417000       1.00800           0   0.00000     -0.301140E-02
      1335 SOLV     296      TIP3     H2       HT       0.417000       1.00800           0   0.00000     -0.301140E-02
      1336 SOLV     297      TIP3     OH2      OT      -0.834000       15.9994           0   0.00000     -0.301140E-02
      1337 SOLV     297      TIP3     H1       HT       0.417000       1.00800           0   0.00000     -0.301140E-02
      1338 SOLV     297      TIP3     H2       HT       0.417000       1.00800           0   0.00000     -0.301140E-02
      1339 SOLV     298      TIP3     OH2      OT      -0.834000       15.9994           0   0.00000     -0.301140E-02
      1340 SOLV     298      TIP3     H1       HT       0.417000       1.00800           0   0.00000     -0.301140E-02
      1341 SOLV     298      TIP3     H2       HT       0.417000       1.00800           0   0.00000     -0.301140E-02
      1342 SOLV     299      TIP3     OH2      OT      -0.834000       15.9994           0   0.00000     -0.301140E-02
      1343 SOLV     299      TIP3     H1       HT       0.417000       1.00800           0   0.00000     -0.301140E-02
      1344 SOLV     299      TIP3     H2       HT       0.417000       1.00800           0   0.00000     -0.301140E-02
      1345 SOLV     300      TIP3     OH2      OT      -0.834000       15.9994           0   0.00000     -0.301140E-02
      1346 SOLV     300      TIP3     H1       HT       0.417000       1.00800           0   0.00000     -0.301140E-02
      1347 SOLV     300      TIP3     H2       HT       0.417000       1.00800           0   0.00000     -0.301140E-02
      1348 SOLV     301      TIP3     OH2      OT      -0.834000       15.9994           0   0.00000     -0.301140E-02
      1349 SOLV     301      TIP3     H1       HT       0.417000       1.00800           0   0.00000     -0.301140E-02
      1350 SOLV     301      TIP3     H2       HT       0.417000       1.00800           0   0.00000     -0.301140E-02
      1351 SOLV     302      TIP3     OH2      OT      -0.834000       15.9994           0   0.00000     -0.301140E-02
      1352 SOLV     302      TIP3     H1       HT       0.417000       1.00800           0   0.00000     -0.301140E-02
      1353 SOLV     302      TIP3     H2       HT       0.417000       1.00800           0   0.00000     -0.301140E-02
      1354 SOLV     303      TIP3     OH2      OT      -0.834000       15.9994           0   0.00000     -0.301140E-02
      1355 SOLV     303      TIP3     H1       HT       0.417000       1.00800           0   0.00000     -0.301140E-02
      1356 SOLV     303      TIP3     H2       HT       0.417000       1.00800           0   0.00000     -0.301140E-02
      1357 SOLV     304      TIP3     OH2      OT      -0.834000       15.9994           0   0.00000     -0.301140E-02
      1358 SOLV     304      TIP3     H1       HT       0.417000       1.00800           0   0.00000     -0.301140E-02
      1359 SOLV     304      TIP3     H2       HT       0.417000       1.00800           0   0.00000     -0.301140E-02
      1360 SOLV     305      TIP3     OH2      OT      -0.834000       15.9994           0   0.00000     -0.301140E-02
      1361 SOLV     305      TIP3     H1       HT       0.417000       1.00800           0   0.00000     -0.301140E-02
      1362 SOLV     305      TIP3     H2       HT       0.417000       1.00800           0   0.00000     -0.301140E-02
      1363 SOLV     306      TIP3     OH2      OT      -0.834000       15.9994           0   0.00000     -0.301140E-02
      1364 SOLV     306      TIP3     H1       HT       0.417000       1.00800           0   0.00000     -0.301140E-02
      1365 SOLV     306      TIP3     H2       HT       0.417000       1.00800           0   0.00000     -0.301140E-02
      1366 SOLV     307      TIP3     OH2      OT      -0.834000       15.9994           0   0.00000     -0.301140E-02
      1367 SOLV     307      TIP3     H1       HT       0.417000       1.00800           0   0.00000     -0.301140E-02
      1368 SOLV     307      TIP3     H2       HT       0.417000       1.00800           0   0.00000     -0.301140E-02
      1369 SOLV     308      TIP3     OH2      OT      -0.834000       15.9994           0   0.00000     -0.301140E-02
      1370 SOLV     308      TIP3     H1       HT       0.417000       1.00800           0   0.00000     -0.301140E-02
      1371 SOLV     308      TIP3     H2       HT       0.417000       1.00800           0   0.00000     -0.301140E-02
      1372 SOLV     309      TIP3     OH2      OT      -0.834000       15.9994           0   0.00000     -0.301140E-02
      1373 SOLV     309      TIP3     H1       HT       0.417000       1.00800           0   0.00000     -0.301140E-02
      1374 SOLV     309      TIP3     H2       HT       0.417000       1.00800           0   0.00000     -0.301140E-02
      1375 SOLV     310      TIP3     OH2      OT      -0.834000       15.9994           0   0.00000     -0.301140E-02
      1376 SOLV     310      TIP3     H1       HT       0.417000       1.00800           0   0.00000     -0.301140E-02
      1377 SOLV     310      TIP3     H2       HT       0.417000       1.00800           0   0.00000     -0.301140E-02
      1378 SOLV     311      TIP3     OH2      OT      -0.834000       15.9994           0   0.00000     -0.301140E-02
      1379 SOLV     311      TIP3     H1       HT       0.417000       1.00800           0   0.00000     -0.301140E-02
      1380 SOLV     311      TIP3     H2       HT       0.417000       1.00800           0   0.00000     -0.301140E-02
      1381 SOLV     312      TIP3     OH2      OT      -0.834000       15.9994           0   0.00000     -0.301140E-02
      1382 SOLV     312      TIP3     H1       HT       0.417000       1.00800           0   0.00000     -0.301140E-02
      1383 SOLV     312      TIP3     H2       HT       0.417000       1.00800           0   0.00000     -0.301140E-02
      1384 SOLV     313      TIP3     OH2      OT      -0.834000       15.9994           0   0.00000     -0.301140E-02
      1385 SOLV     313      TIP3     H1       HT       0.417000       1.00800           0   0.00000     -0.301140E-02
      1386 SOLV     313      TIP3     H2       HT       0.417000       1.00800           0   0.00000     -0.301140E-02
      1387 SOLV     314      TIP3     OH2      OT      -0.834000       15.9994           0   0.00000     -0.301140E-02
      1388 SOLV     314      TIP3     H1       HT       0.417000       1.00800           0   0.00000     -0.301140E-02
      1389 SOLV     314      TIP3     H2       HT       0.417000       1.00800           0   0.00000     -0.301140E-02
      1390 SOLV     315      TIP3     OH2      OT      -0.834000       15.9994           0   0.00000     -0.301140E-02
      1391 SOLV     315      TIP3     H1       HT       0.417000       1.00800           0   0.00000     -0.301140E-02
      1392 SOLV     315      TIP3     H2       HT       0.417000       1.00800           0   0.00000     -0.301140E-02
      1393 SOLV     316      TIP3     OH2      OT      -0.834000       15.9994           0   0.00000     -0.301140E-02
      1394 SOLV     316      TIP3     H1       HT       0.417000       1.00800           0   0.00000     -0.301140E-02
      1395 SOLV     316      TIP3     H2       HT       0.417000       1.00800           0   0.00000     -0.301140E-02
      1396 SOLV     317      TIP3     OH2      OT      -0.834000       15.9994           0   0.00000     -0.301140E-02
      1397 SOLV     317      TIP3     H1       HT       0.417000       1.00800           0   0.00000     -0.301140E-02
      1398 SOLV     317      TIP3     H2       HT       0.417000       1.00800           0   0.00000     -0.301140E-02
      1399 SOLV     318      TIP3     OH2      OT      -0.834000       15.9994           0   0.00000     -0.301140E-02
      1400 SOLV     318      TIP3     H1       HT       0.417000       1.00800           0   0.00000     -0.301140E-02
      1401 SOLV     318      TIP3     H2       HT       0.417000       1.00800           0   0.00000     -0.301140E-02
      1402 SOLV     319      TIP3     OH2      OT      -0.834000       15.9994           0   0.00000     -0.301140E-02
      1403 SOLV     319      TIP3     H1       HT       0.417000       1.00800           0   0.00000     -0.301140E-02
      1404 SOLV     319      TIP3     H2       HT       0.417000       1.00800           0   0.00000     -0.301140E-02
      1405 SOLV     320      TIP3     OH2      OT      -0.834000       15.9994           0   0.00000     -0.301140E-02
      1406 SOLV     320      TIP3     H1       HT       0.417000       1.00800           0   0.00000     -0.301140E-02
      1407 SOLV     320      TIP3     H2       HT       0.417000       1.00800           0   0.00000     -0.301140E-02
      1408 SOLV     321      TIP3     OH2      OT      -0.834000       15.9994           0   0.00000     -0.301140E-02
      1409 SOLV     321      TIP3     H1       HT       0.417000       1.00800           0   0.00000     -0.301140E-02
      1410 SOLV     321      TIP3     H2       HT       0.417000       1.00800           0   0.00000     -0.301140E-02
      1411 SOLV     322      TIP3     OH2      OT      -0.834000       15.9994           0   0.00000     -0.301140E-02
      1412 SOLV     322      TIP3     H1       HT       0.417000       1.00800           0   0.00000     -0.301140E-02
      1413 SOLV     322      TIP3     H2       HT       0.417000       1.00800           0   0.00000     -0.301140E-02
      1414 SOLV     323      TIP3     OH2      OT      -0.834000       15.9994           0   0.00000     -0.301140E-02
      1415 SOLV     323      TIP3     H1       HT       0.417000       1.00800           0   0.00000     -0.301140E-02
      1416 SOLV     323      TIP3     H2       HT       0.417000       1.00800           0   0.00000     -0.301140E-02
      1417 SOLV     324      TIP3     OH2      OT      -0.834000       15.9994           0   0.00000     -0.301140E-02
      1418 SOLV     324      TIP3     H1       HT       0.417000       1.00800           0   0.00000     -0.301140E-02
      1419 SOLV     324      TIP3     H2       HT       0.417000       1.00800           0   0.00000     -0.301140E-02
      1420 SOLV     325      TIP3     OH2      OT      -0.834000       15.9994           0   0.00000     -0.301140E-02
      1421 SOLV     325      TIP3     H1       HT       0.417000       1.00800           0   0.00000     -0.301140E-02
      1422 SOLV     325      TIP3     H2       HT       0.417000       1.00800           0   0.00000     -0.301140E-02
      1423 SOLV     326      TIP3     OH2      OT      -0.834000       15.9994           0   0.00000     -0.301140E-02
      1424 SOLV     326      TIP3     H1       HT       0.417000       1.00800           0   0.00000     -0.301140E-02
      1425 SOLV     326      TIP3     H2       HT       0.417000       1.00800           0   0.00000     -0.301140E-02
      1426 SOLV     327      TIP3     OH2      OT      -0.834000       15.9994           0   0.00000     -0.301140E-02
      1427 SOLV     327      TIP3     H1       HT       0.417000       1.00800           0   0.00000     -0.301140E-02
      1428 SOLV     327      TIP3     H2       HT       0.417000       1.00800           0   0.00000     -0.301140E-02
      1429 SOLV     328      TIP3     OH2      OT      -0.834000       15.9994           0   0.00000     -0.301140E-02
      1430 SOLV     328      TIP3     H1       HT       0.417000       1.00800           0   0.00000     -0.301140E-02
      1431 SOLV     328      TIP3     H2       HT       0.417000       1.00800           0   0.00000     -0.301140E-02
      1432 SOLV     329      TIP3     OH2      OT      -0.834000       15.9994           0   0.00000     -0.301140E-02
      1433 SOLV     329      TIP3     H1       HT       0.417000       1.00800           0   0.00000     -0.301140E-02
      1434 SOLV     329      TIP3     H2       HT       0.417000       1.00800           0   0.00000     -0.301140E-02
      1435 SOLV     330      TIP3     OH2      OT      -0.834000       15.9994           0   0.00000     -0.301140E-02
      1436 SOLV     330      TIP3     H1       HT       0.417000       1.00800           0   0.00000     -0.301140E-02
      1437 SOLV     330      TIP3     H2       HT       0.417000       1.00800           0   0.00000     -0.301140E-02
      1438 SOLV     331      TIP3     OH2      OT      -0.834000       15.9994           0   0.00000     -0.301140E-02
      1439 SOLV     331      TIP3     H1       HT       0.417000       1.00800           0   0.00000     -0.301140E-02
      1440 SOLV     331      TIP3     H2       HT       0.417000       1.00800           0   0.00000     -0.301140E-02
      1441 SOLV     332      TIP3     OH2      OT      -0.834000       15.9994           0   0.00000     -0.301140E-02
      1442 SOLV     332      TIP3     H1       HT       0.417000       1.00800           0   0.00000     -0.301140E-02
      1443 SOLV     332      TIP3     H2       HT       0.417000       1.00800           0   0.00000     -0.301140E-02
      1444 SOLV     333      TIP3     OH2      OT      -0.834000       15.9994           0   0.00000     -0.301140E-02
      1445 SOLV     333      TIP3     H1       HT       0.417000       1.00800           0   0.00000     -0.301140E-02
      1446 SOLV     333      TIP3     H2       HT       0.417000       1.00800           0   0.00000     -0.301140E-02
      1447 SOLV     334      TIP3     OH2      OT      -0.834000       15.9994           0   0.00000     -0.301140E-02
      1448 SOLV     334      TIP3     H1       HT       0.417000       1.00800           0   0.00000     -0.301140E-02
      1449 SOLV     334      TIP3     H2       HT       0.417000       1.00800           0   0.00000     -0.301140E-02
      1450 SOLV     335      TIP3     OH2      OT      -0.834000       15.9994           0   0.00000     -0.301140E-02
      1451 SOLV     335      TIP3     H1       HT       0.417000       1.00800           0   0.00000     -0.301140E-02
      1452 SOLV     335      TIP3     H2       HT       0.417000       1.00800           0   0.00000     -0.301140E-02
      1453 SOLV     336      TIP3     OH2      OT      -0.834000       15.9994           0   0.00000     -0.301140E-02
      1454 SOLV     336      TIP3     H1       HT       0.417000       1.00800           0   0.00000     -0.301140E-02
      1455 SOLV     336      TIP3     H2       HT       0.417000       1.00800           0   0.00000     -0.301140E-02
      1456 SOLV     337      TIP3     OH2      OT      -0.834000       15.9994           0   0.00000     -0.301140E-02
      1457 SOLV     337      TIP3     H1       HT       0.417000       1.00800           0   0.00000     -0.301140E-02
      1458 SOLV     337      TIP3     H2       HT       0.417000       1.00800           0   0.00000     -0.301140E-02
      1459 SOLV     338      TIP3     OH2      OT      -0.834000       15.9994           0   0.00000     -0.301140E-02
      1460 SOLV     338      TIP3     H1       HT       0.417000       1.00800           0   0.00000     -0.301140E-02
      1461 SOLV     338      TIP3     H2       HT       0.417000       1.00800           0   0.00000     -0.301140E-02
      1462 SOLV     339      TIP3     OH2      OT      -0.834000       15.9994           0   0.00000     -0.301140E-02
      1463 SOLV     339      TIP3     H1       HT       0.417000       1.00800           0   0.00000     -0.301140E-02
      1464 SOLV     339      TIP3     H2       HT       0.417000       1.00800           0   0.00000     -0.301140E-02
      1465 SOLV     340      TIP3     OH2      OT      -0.834000       15.9994           0   0.00000     -0.301140E-02
      1466 SOLV     340      TIP3     H1       HT       0.417000       1.00800           0   0.00000     -0.301140E-02
      1467 SOLV     340      TIP3     H2       HT       0.417000       1.00800           0   0.00000     -0.301140E-02
      1468 SOLV     341      TIP3     OH2      OT      -0.834000       15.9994           0   0.00000     -0.301140E-02
      1469 SOLV     341      TIP3     H1       HT       0.417000       1.00800           0   0.00000     -0.301140E-02
      1470 SOLV     341      TIP3     H2       HT       0.417000       1.00800           0   0.00000     -0.301140E-02
      1471 SOLV     342      TIP3     OH2      OT      -0.834000       15.9994           0   0.00000     -0.301140E-02
      1472 SOLV     342      TIP3     H1       HT       0.417000       1.00800           0   0.00000     -0.301140E-02
      1473 SOLV     342      TIP3     H2       HT       0.417000       1.00800           0   0.00000     -0.301140E-02
      1474 SOLV     343      TIP3     OH2      OT      -0.834000       15.9994           0   0.00000     -0.301140E-02
      1475 SOLV     343      TIP3     H1       HT       0.417000       1.00800           0   0.00000     -0.301140E-02
      1476 SOLV     343      TIP3     H2       HT       0.417000       1.00800           0   0.00000     -0.301140E-02
      1477 SOLV     344      TIP3     OH2      OT      -0.834000       15.9994           0   0.00000     -0.301140E-02
      1478 SOLV     344      TIP3     H1       HT       0.417000       1.00800           0   0.00000     -0.301140E-02
      1479 SOLV     344      TIP3     H2       HT       0.417000       1.00800           0   0.00000     -0.301140E-02
      1480 SOLV     345      TIP3     OH2      OT      -0.834000       15.9994           0   0.00000     -0.301140E-02
      1481 SOLV     345      TIP3     H1       HT       0.417000       1.00800           0   0.00000     -0.301140E-02
      1482 SOLV     345      TIP3     H2       HT       0.417000       1.00800           0   0.00000     -0.301140E-02
      1483 SOLV     346      TIP3     OH2      OT      -0.834000       15.9994           0   0.00000     -0.301140E-02
      1484 SOLV     346      TIP3     H1       HT       0.417000       1.00800           0   0.00000     -0.301140E-02
      1485 SOLV     346      TIP3     H2       HT       0.417000       1.00800           0   0.00000     -0.301140E-02
      1486 SOLV     347      TIP3     OH2      OT      -0.834000       15.9994           0   0.00000     -0.301140E-02
      1487 SOLV     347      TIP3     H1       HT       0.417000       1.00800           0   0.00000     -0.301140E-02
      1488 SOLV     347      TIP3     H2       HT       0.417000       1.00800           0   0.00000     -0.301140E-02
      1489 SOLV     348      TIP3     OH2      OT      -0.834000       15.9994           0   0.00000     -0.301140E-02
      1490 SOLV     348      TIP3     H1       HT       0.417000       1.00800           0   0.00000     -0.301140E-02
      1491 SOLV     348      TIP3     H2       HT       0.417000       1.00800           0   0.00000     -0.301140E-02
      1492 SOLV     349      TIP3     OH2      OT      -0.834000       15.9994           0   0.00000     -0.301140E-02
      1493 SOLV     349      TIP3     H1       HT       0.417000       1.00800           0   0.00000     -0.301140E-02
      1494 SOLV     349      TIP3     H2       HT       0.417000       1.00800           0   0.00000     -0.301140E-02
      1495 SOLV     350      TIP3     OH2      OT      -0.834000       15.9994           0   0.00000     -0.301140E-02
      1496 SOLV     350      TIP3     H1       HT       0.417000       1.00800           0   0.00000     -0.301140E-02
      1497 SOLV     350      TIP3     H2       HT       0.417000       1.00800           0   0.00000     -0.301140E-02
      1498 SOLV     351      TIP3     OH2      OT      -0.834000       15.9994           0   0.00000     -0.301140E-02
      1499 SOLV     351      TIP3     H1       HT       0.417000       1.00800           0   0.00000     -0.301140E-02
      1500 SOLV     351      TIP3     H2       HT       0.417000       1.00800           0   0.00000     -0.301140E-02
      1501 SOLV     352      TIP3     OH2      OT      -0.834000       15.9994           0   0.00000     -0.301140E-02
      1502 SOLV     352      TIP3     H1       HT       0.417000       1.00800           0   0.00000     -0.301140E-02
      1503 SOLV     352      TIP3     H2       HT       0.417000       1.00800           0   0.00000     -0.301140E-02
      1504 SOLV     353      TIP3     OH2      OT      -0.834000       15.9994           0   0.00000     -0.301140E-02
      1505 SOLV     353      TIP3     H1       HT       0.417000       1.00800           0   0.00000     -0.301140E-02
      1506 SOLV     353      TIP3     H2       HT       0.417000       1.00800           0   0.00000     -0.301140E-02
      1507 SOLV     354      TIP3     OH2      OT      -0.834000       15.9994           0   0.00000     -0.301140E-02
      1508 SOLV     354      TIP3     H1       HT       0.417000       1.00800           0   0.00000     -0.301140E-02
      1509 SOLV     354      TIP3     H2       HT       0.417000       1.00800           0   0.00000     -0.301140E-02
      1510 SOLV     355      TIP3     OH2      OT      -0.834000       15.9994           0   0.00000     -0.301140E-02
      1511 SOLV     355      TIP3     H1       HT       0.417000       1.00800           0   0.00000     -0.301140E-02
      1512 SOLV     355      TIP3     H2       HT       0.417000       1.00800           0   0.00000     -0.301140E-02
      1513 SOLV     356      TIP3     OH2      OT      -0.834000       15.9994           0   0.00000     -0.301140E-02
      1514 SOLV     356      TIP3     H1       HT       0.417000       1.00800           0   0.00000     -0.301140E-02
      1515 SOLV     356      TIP3     H2       HT       0.417000       1.00800           0   0.00000     -0.301140E-02
      1516 SOLV     357      TIP3     OH2      OT      -0.834000       15.9994           0   0.00000     -0.301140E-02
      1517 SOLV     357      TIP3     H1       HT       0.417000       1.00800           0   0.00000     -0.301140E-02
      1518 SOLV     357      TIP3     H2       HT       0.417000       1.00800           0   0.00000     -0.301140E-02
      1519 SOLV     358      TIP3     OH2      OT      -0.834000       15.9994           0   0.00000     -0.301140E-02
      1520 SOLV     358      TIP3     H1       HT       0.417000       1.00800           0   0.00000     -0.301140E-02
      1521 SOLV     358      TIP3     H2       HT       0.417000       1.00800           0   0.00000     -0.301140E-02
      1522 SOLV     359      TIP3     OH2      OT      -0.834000       15.9994           0   0.00000     -0.301140E-02
      1523 SOLV     359      TIP3     H1       HT       0.417000       1.00800           0   0.00000     -0.301140E-02
      1524 SOLV     359      TIP3     H2       HT       0.417000       1.00800           0   0.00000     -0.301140E-02
      1525 SOLV     360      TIP3     OH2      OT      -0.834000       15.9994           0   0.00000     -0.301140E-02
      1526 SOLV     360      TIP3     H1       HT       0.417000       1.00800           0   0.00000     -0.301140E-02
      1527 SOLV     360      TIP3     H2       HT       0.417000       1.00800           0   0.00000     -0.301140E-02
      1528 SOLV     361      TIP3     OH2      OT      -0.834000       15.9994           0   0.00000     -0.301140E-02
      1529 SOLV     361      TIP3     H1       HT       0.417000       1.00800           0   0.00000     -0.301140E-02
      1530 SOLV     361      TIP3     H2       HT       0.417000       1.00800           0   0.00000     -0.301140E-02
      1531 SOLV     362      TIP3     OH2      OT      -0.834000       15.9994           0   0.00000     -0.301140E-02
      1532 SOLV     362      TIP3     H1       HT       0.417000       1.00800           0   0.00000     -0.301140E-02
      1533 SOLV     362      TIP3     H2       HT       0.417000       1.00800           0   0.00000     -0.301140E-02
      1534 SOLV     363      TIP3     OH2      OT      -0.834000       15.9994           0   0.00000     -0.301140E-02
      1535 SOLV     363      TIP3     H1       HT       0.417000       1.00800           0   0.00000     -0.301140E-02
      1536 SOLV     363      TIP3     H2       HT       0.417000       1.00800           0   0.00000     -0.301140E-02
      1537 SOLV     364      TIP3     OH2      OT      -0.834000       15.9994           0   0.00000     -0.301140E-02
      1538 SOLV     364      TIP3     H1       HT       0.417000       1.00800           0   0.00000     -0.301140E-02
      1539 SOLV     364      TIP3     H2       HT       0.417000       1.00800           0   0.00000     -0.301140E-02
      1540 SOLV     365      TIP3     OH2      OT      -0.834000       15.9994           0   0.00000     -0.301140E-02
      1541 SOLV     365      TIP3     H1       HT       0.417000       1.00800           0   0.00000     -0.301140E-02
      1542 SOLV     365      TIP3     H2       HT       0.417000       1.00800           0   0.00000     -0.301140E-02
      1543 SOLV     366      TIP3     OH2      OT      -0.834000       15.9994           0   0.00000     -0.301140E-02
      1544 SOLV     366      TIP3     H1       HT       0.417000       1.00800           0   0.00000     -0.301140E-02
      1545 SOLV     366      TIP3     H2       HT       0.417000       1.00800           0   0.00000     -0.301140E-02
      1546 SOLV     367      TIP3     OH2      OT      -0.834000       15.9994           0   0.00000     -0.301140E-02
      1547 SOLV     367      TIP3     H1       HT       0.417000       1.00800           0   0.00000     -0.301140E-02
      1548 SOLV     367      TIP3     H2       HT       0.417000       1.00800           0   0.00000     -0.301140E-02
      1549 SOLV     368      TIP3     OH2      OT      -0.834000       15.9994           0   0.00000     -0.301140E-02
      1550 SOLV     368      TIP3     H1       HT       0.417000       1.00800           0   0.00000     -0.301140E-02
      1551 SOLV     368      TIP3     H2       HT       0.417000       1.00800           0   0.00000     -0.301140E-02
      1552 SOLV     369      TIP3     OH2      OT      -0.834000       15.9994           0   0.00000     -0.301140E-02
      1553 SOLV     369      TIP3     H1       HT       0.417000       1.00800           0   0.00000     -0.301140E-02
      1554 SOLV     369      TIP3     H2       HT       0.417000       1.00800           0   0.00000     -0.301140E-02
      1555 SOLV     370      TIP3     OH2      OT      -0.834000       15.9994           0   0.00000     -0.301140E-02
      1556 SOLV     370      TIP3     H1       HT       0.417000       1.00800           0   0.00000     -0.301140E-02
      1557 SOLV     370      TIP3     H2       HT       0.417000       1.00800           0   0.00000     -0.301140E-02
      1558 SOLV     371      TIP3     OH2      OT      -0.834000       15.9994           0   0.00000     -0.301140E-02
      1559 SOLV     371      TIP3     H1       HT       0.417000       1.00800           0   0.00000     -0.301140E-02
      1560 SOLV     371      TIP3     H2       HT       0.417000       1.00800           0   0.00000     -0.301140E-02
      1561 SOLV     372      TIP3     OH2      OT      -0.834000       15.9994           0   0.00000     -0.301140E-02
      1562 SOLV     372      TIP3     H1       HT       0.417000       1.00800           0   0.00000     -0.301140E-02
      1563 SOLV     372      TIP3     H2       HT       0.417000       1.00800           0   0.00000     -0.301140E-02
      1564 SOLV     373      TIP3     OH2      OT      -0.834000       15.9994           0   0.00000     -0.301140E-02
      1565 SOLV     373      TIP3     H1       HT       0.417000       1.00800           0   0.00000     -0.301140E-02
      1566 SOLV     373      TIP3     H2       HT       0.417000       1.00800           0   0.00000     -0.301140E-02
      1567 SOLV     374      TIP3     OH2      OT      -0.834000       15.9994           0   0.00000     -0.301140E-02
      1568 SOLV     374      TIP3     H1       HT       0.417000       1.00800           0   0.00000     -0.301140E-02
      1569 SOLV     374      TIP3     H2       HT       0.417000       1.00800           0   0.00000     -0.301140E-02
      1570 SOLV     375      TIP3     OH2      OT      -0.834000       15.9994           0   0.00000     -0.301140E-02
      1571 SOLV     375      TIP3     H1       HT       0.417000       1.00800           0   0.00000     -0.301140E-02
      1572 SOLV     375      TIP3     H2       HT       0.417000       1.00800           0   0.00000     -0.301140E-02
      1573 SOLV     376      TIP3     OH2      OT      -0.834000       15.9994           0   0.00000     -0.301140E-02
      1574 SOLV     376      TIP3     H1       HT       0.417000       1.00800           0   0.00000     -0.301140E-02
      1575 SOLV     376      TIP3     H2       HT       0.417000       1.00800           0   0.00000     -0.301140E-02
      1576 SOLV     377      TIP3     OH2      OT      -0.834000       15.9994           0   0.00000     -0.301140E-02
      1577 SOLV     377      TIP3     H1       HT       0.417000       1.00800           0   0.00000     -0.301140E-02
      1578 SOLV     377      TIP3     H2       HT       0.417000       1.00800           0   0.00000     -0.301140E-02
      1579 SOLV     378      TIP3     OH2      OT      -0.834000       15.9994           0   0.00000     -0.301140E-02
      1580 SOLV     378      TIP3     H1       HT       0.417000       1.00800           0   0.00000     -0.301140E-02
      1581 SOLV     378      TIP3     H2       HT       0.417000       1.00800           0   0.00000     -0.301140E-02
      1582 SOLV     379      TIP3     OH2      OT      -0.834000       15.9994           0   0.00000     -0.301140E-02
      1583 SOLV     379      TIP3     H1       HT       0.417000       1.00800           0   0.00000     -0.301140E-02
      1584 SOLV     379      TIP3     H2       HT       0.417000       1.00800           0   0.00000     -0.301140E-02
      1585 SOLV     380      TIP3     OH2      OT      -0.834000       15.9994           0   0.00000     -0.301140E-02
      1586 SOLV     380      TIP3     H1       HT       0.417000       1.00800           0   0.00000     -0.301140E-02
      1587 SOLV     380      TIP3     H2       HT       0.417000       1.00800           0   0.00000     -0.301140E-02
      1588 SOLV     381      TIP3     OH2      OT      -0.834000       15.9994           0   0.00000     -0.301140E-02
      1589 SOLV     381      TIP3     H1       HT       0.417000       1.00800           0   0.00000     -0.301140E-02
      1590 SOLV     381      TIP3     H2       HT       0.417000       1.00800           0   0.00000     -0.301140E-02
      1591 SOLV     382      TIP3     OH2      OT      -0.834000       15.9994           0   0.00000     -0.301140E-02
      1592 SOLV     382      TIP3     H1       HT       0.417000       1.00800           0   0.00000     -0.301140E-02
      1593 SOLV     382      TIP3     H2       HT       0.417000       1.00800           0   0.00000     -0.301140E-02
      1594 SOLV     383      TIP3     OH2      OT      -0.834000       15.9994           0   0.00000     -0.301140E-02
      1595 SOLV     383      TIP3     H1       HT       0.417000       1.00800           0   0.00000     -0.301140E-02
      1596 SOLV     383      TIP3     H2       HT       0.417000       1.00800           0   0.00000     -0.301140E-02
      1597 SOLV     384      TIP3     OH2      OT      -0.834000       15.9994           0   0.00000     -0.301140E-02
      1598 SOLV     384      TIP3     H1       HT       0.417000       1.00800           0   0.00000     -0.301140E-02
      1599 SOLV     384      TIP3     H2       HT       0.417000       1.00800           0   0.00000     -0.301140E-02
      1600 SOLV     385      TIP3     OH2      OT      -0.834000       15.9994           0   0.00000     -0.301140E-02
      1601 SOLV     385      TIP3     H1       HT       0.417000       1.00800           0   0.00000     -0.301140E-02
      1602 SOLV     385      TIP3     H2       HT       0.417000       1.00800           0   0.00000     -0.301140E-02
      1603 SOLV     386      TIP3     OH2      OT      -0.834000       15.9994           0   0.00000     -0.301140E-02
      1604 SOLV     386      TIP3     H1       HT       0.417000       1.00800           0   0.00000     -0.301140E-02
      1605 SOLV     386      TIP3     H2       HT       0.417000       1.00800           0   0.00000     -0.301140E-02
      1606 SOLV     387      TIP3     OH2      OT      -0.834000       15.9994           0   0.00000     -0.301140E-02
      1607 SOLV     387      TIP3     H1       HT       0.417000       1.00800           0   0.00000     -0.301140E-02
      1608 SOLV     387      TIP3     H2       HT       0.417000       1.00800           0   0.00000     -0.301140E-02
      1609 SOLV     388      TIP3     OH2      OT      -0.834000       15.9994           0   0.00000     -0.301140E-02
      1610 SOLV     388      TIP3     H1       HT       0.417000       1.00800           0   0.00000     -0.301140E-02
      1611 SOLV     388      TIP3     H2       HT       0.417000       1.00800           0   0.00000     -0.301140E-02
      1612 SOLV     389      TIP3     OH2      OT      -0.834000       15.9994           0   0.00000     -0.301140E-02
      1613 SOLV     389      TIP3     H1       HT       0.417000       1.00800           0   0.00000     -0.301140E-02
      1614 SOLV     389      TIP3     H2       HT       0.417000       1.00800           0   0.00000     -0.301140E-02
      1615 SOLV     390      TIP3     OH2      OT      -0.834000       15.9994           0   0.00000     -0.301140E-02
      1616 SOLV     390      TIP3     H1       HT       0.417000       1.00800           0   0.00000     -0.301140E-02
      1617 SOLV     390      TIP3     H2       HT       0.417000       1.00800           0   0.00000     -0.301140E-02
      1618 SOLV     391      TIP3     OH2      OT      -0.834000       15.9994           0   0.00000     -0.301140E-02
      1619 SOLV     391      TIP3     H1       HT       0.417000       1.00800           0   0.00000     -0.301140E-02
      1620 SOLV     391      TIP3     H2       HT       0.417000       1.00800           0   0.00000     -0.301140E-02
      1621 SOLV     392      TIP3     OH2      OT      -0.834000       15.9994           0   0.00000     -0.301140E-02
      1622 SOLV     392      TIP3     H1       HT       0.417000       1.00800           0   0.00000     -0.301140E-02
      1623 SOLV     392      TIP3     H2       HT       0.417000       1.00800           0   0.00000     -0.301140E-02
      1624 SOLV     393      TIP3     OH2      OT      -0.834000       15.9994           0   0.00000     -0.301140E-02
      1625 SOLV     393      TIP3     H1       HT       0.417000       1.00800           0   0.00000     -0.301140E-02
      1626 SOLV     393      TIP3     H2       HT       0.417000       1.00800           0   0.00000     -0.301140E-02
      1627 SOLV     394      TIP3     OH2      OT      -0.834000       15.9994           0   0.00000     -0.301140E-02
      1628 SOLV     394      TIP3     H1       HT       0.417000       1.00800           0   0.00000     -0.301140E-02
      1629 SOLV     394      TIP3     H2       HT       0.417000       1.00800           0   0.00000     -0.301140E-02
      1630 SOLV     395      TIP3     OH2      OT      -0.834000       15.9994           0   0.00000     -0.301140E-02
      1631 SOLV     395      TIP3     H1       HT       0.417000       1.00800           0   0.00000     -0.301140E-02
      1632 SOLV     395      TIP3     H2       HT       0.417000       1.00800           0   0.00000     -0.301140E-02
      1633 SOLV     396      TIP3     OH2      OT      -0.834000       15.9994           0   0.00000     -0.301140E-02
      1634 SOLV     396      TIP3     H1       HT       0.417000       1.00800           0   0.00000     -0.301140E-02
      1635 SOLV     396      TIP3     H2       HT       0.417000       1.00800           0   0.00000     -0.301140E-02
      1636 SOLV     397      TIP3     OH2      OT      -0.834000       15.9994           0   0.00000     -0.301140E-02
      1637 SOLV     397      TIP3     H1       HT       0.417000       1.00800           0   0.00000     -0.301140E-02
      1638 SOLV     397      TIP3     H2       HT       0.417000       1.00800           0   0.00000     -0.301140E-02
      1639 SOLV     398      TIP3     OH2      OT      -0.834000       15.9994           0   0.00000     -0.301140E-02
      1640 SOLV     398      TIP3     H1       HT       0.417000       1.00800           0   0.00000     -0.301140E-02
      1641 SOLV     398      TIP3     H2       HT       0.417000       1.00800           0   0.00000     -0.301140E-02
      1642 SOLV     399      TIP3     OH2      OT      -0.834000       15.9994           0   0.00000     -0.301140E-02
      1643 SOLV     399      TIP3     H1       HT       0.417000       1.00800           0   0.00000     -0.301140E-02
      1644 SOLV     399      TIP3     H2       HT       0.417000       1.00800           0   0.00000     -0.301140E-02
      1645 SOLV     400      TIP3     OH2      OT      -0.834000       15.9994           0   0.00000     -0.301140E-02
      1646 SOLV     400      TIP3     H1       HT       0.417000       1.00800           0   0.00000     -0.301140E-02
      1647 SOLV     400      TIP3     H2       HT       0.417000       1.00800           0   0.00000     -0.301140E-02
      1648 SOLV     401      TIP3     OH2      OT      -0.834000       15.9994           0   0.00000     -0.301140E-02
      1649 SOLV     401      TIP3     H1       HT       0.417000       1.00800           0   0.00000     -0.301140E-02
      1650 SOLV     401      TIP3     H2       HT       0.417000       1.00800           0   0.00000     -0.301140E-02
      1651 SOLV     402      TIP3     OH2      OT      -0.834000       15.9994           0   0.00000     -0.301140E-02
      1652 SOLV     402      TIP3     H1       HT       0.417000       1.00800           0   0.00000     -0.301140E-02
      1653 SOLV     402      TIP3     H2       HT       0.417000       1.00800           0   0.00000     -0.301140E-02
      1654 SOLV     403      TIP3     OH2      OT      -0.834000       15.9994           0   0.00000     -0.301140E-02
      1655 SOLV     403      TIP3     H1       HT       0.417000       1.00800           0   0.00000     -0.301140E-02
      1656 SOLV     403      TIP3     H2       HT       0.417000       1.00800           0   0.00000     -0.301140E-02
      1657 SOLV     404      TIP3     OH2      OT      -0.834000       15.9994           0   0.00000     -0.301140E-02
      1658 SOLV     404      TIP3     H1       HT       0.417000       1.00800           0   0.00000     -0.301140E-02
      1659 SOLV     404      TIP3     H2       HT       0.417000       1.00800           0   0.00000     -0.301140E-02
      1660 SOLV     405      TIP3     OH2      OT      -0.834000       15.9994           0   0.00000     -0.301140E-02
      1661 SOLV     405      TIP3     H1       HT       0.417000       1.00800           0   0.00000     -0.301140E-02
      1662 SOLV     405      TIP3     H2       HT       0.417000       1.00800           0   0.00000     -0.301140E-02
      1663 SOLV     406      TIP3     OH2      OT      -0.834000       15.9994           0   0.00000     -0.301140E-02
      1664 SOLV     406      TIP3     H1       HT       0.417000       1.00800           0   0.00000     -0.301140E-02
      1665 SOLV     406      TIP3     H2       HT       0.417000       1.00800           0   0.00000     -0.301140E-02
      1666 SOLV     407      TIP3     OH2      OT      -0.834000       15.9994           0   0.00000     -0.301140E-02
      1667 SOLV     407      TIP3     H1       HT       0.417000       1.00800           0   0.00000     -0.301140E-02
      1668 SOLV     407      TIP3     H2       HT       0.417000       1.00800           0   0.00000     -0.301140E-02
      1669 SOLV     408      TIP3     OH2      OT      -0.834000       15.9994           0   0.00000     -0.301140E-02
      1670 SOLV     408      TIP3     H1       HT       0.417000       1.00800           0   0.00000     -0.301140E-02
      1671 SOLV     408      TIP3     H2       HT       0.417000       1.00800           0   0.00000     -0.301140E-02
      1672 SOLV     409      TIP3     OH2      OT      -0.834000       15.9994           0   0.00000     -0.301140E-02
      1673 SOLV     409      TIP3     H1       HT       0.417000       1.00800           0   0.00000     -0.301140E-02
      1674 SOLV     409      TIP3     H2       HT       0.417000       1.00800           0   0.00000     -0.301140E-02
      1675 SOLV     410      TIP3     OH2      OT      -0.834000       15.9994           0   0.00000     -0.301140E-02
      1676 SOLV     410      TIP3     H1       HT       0.417000       1.00800           0   0.00000     -0.301140E-02
      1677 SOLV     410      TIP3     H2       HT       0.417000       1.00800           0   0.00000     -0.301140E-02
      1678 SOLV     411      TIP3     OH2      OT      -0.834000       15.9994           0   0.00000     -0.301140E-02
      1679 SOLV     411      TIP3     H1       HT       0.417000       1.00800           0   0.00000     -0.301140E-02
      1680 SOLV     411      TIP3     H2       HT       0.417000       1.00800           0   0.00000     -0.301140E-02
      1681 SOLV     412      TIP3     OH2      OT      -0.834000       15.9994           0   0.00000     -0.301140E-02
      1682 SOLV     412      TIP3     H1       HT       0.417000       1.00800           0   0.00000     -0.301140E-02
      1683 SOLV     412      TIP3     H2       HT       0.417000       1.00800           0   0.00000     -0.301140E-02
      1684 SOLV     413      TIP3     OH2      OT      -0.834000       15.9994           0   0.00000     -0.301140E-02
      1685 SOLV     413      TIP3     H1       HT       0.417000       1.00800           0   0.00000     -0.301140E-02
      1686 SOLV     413      TIP3     H2       HT       0.417000       1.00800           0   0.00000     -0.301140E-02
      1687 SOLV     414      TIP3     OH2      OT      -0.834000       15.9994           0   0.00000     -0.301140E-02
      1688 SOLV     414      TIP3     H1       HT       0.417000       1.00800           0   0.00000     -0.301140E-02
      1689 SOLV     414      TIP3     H2       HT       0.417000       1.00800           0   0.00000     -0.301140E-02
      1690 SOLV     415      TIP3     OH2      OT      -0.834000       15.9994           0   0.00000     -0.301140E-02
      1691 SOLV     415      TIP3     H1       HT       0.417000       1.00800           0   0.00000     -0.301140E-02
      1692 SOLV     415      TIP3     H2       HT       0.417000       1.00800           0   0.00000     -0.301140E-02
      1693 SOLV     416      TIP3     OH2      OT      -0.834000       15.9994           0   0.00000     -0.301140E-02
      1694 SOLV     416      TIP3     H1       HT       0.417000       1.00800           0   0.00000     -0.301140E-02
      1695 SOLV     416      TIP3     H2       HT       0.417000       1.00800           0   0.00000     -0.301140E-02
      1696 SOLV     417      TIP3     OH2      OT      -0.834000       15.9994           0   0.00000     -0.301140E-02
      1697 SOLV     417      TIP3     H1       HT       0.417000       1.00800           0   0.00000     -0.301140E-02
      1698 SOLV     417      TIP3     H2       HT       0.417000       1.00800           0   0.00000     -0.301140E-02
      1699 SOLV     418      TIP3     OH2      OT      -0.834000       15.9994           0   0.00000     -0.301140E-02
      1700 SOLV     418      TIP3     H1       HT       0.417000       1.00800           0   0.00000     -0.301140E-02
      1701 SOLV     418      TIP3     H2       HT       0.417000       1.00800           0   0.00000     -0.301140E-02
      1702 SOLV     419      TIP3     OH2      OT      -0.834000       15.9994           0   0.00000     -0.301140E-02
      1703 SOLV     419      TIP3     H1       HT       0.417000       1.00800           0   0.00000     -0.301140E-02
      1704 SOLV     419      TIP3     H2       HT       0.417000       1.00800           0   0.00000     -0.301140E-02
      1705 SOLV     420      TIP3     OH2      OT      -0.834000       15.9994           0   0.00000     -0.301140E-02
      1706 SOLV     420      TIP3     H1       HT       0.417000       1.00800           0   0.00000     -0.301140E-02
      1707 SOLV     420      TIP3     H2       HT       0.417000       1.00800           0   0.00000     -0.301140E-02
      1708 SOLV     421      TIP3     OH2      OT      -0.834000       15.9994           0   0.00000     -0.301140E-02
      1709 SOLV     421      TIP3     H1       HT       0.417000       1.00800           0   0.00000     -0.301140E-02
      1710 SOLV     421      TIP3     H2       HT       0.417000       1.00800           0   0.00000     -0.301140E-02
      1711 SOLV     422      TIP3     OH2      OT      -0.834000       15.9994           0   0.00000     -0.301140E-02
      1712 SOLV     422      TIP3     H1       HT       0.417000       1.00800           0   0.00000     -0.301140E-02
      1713 SOLV     422      TIP3     H2       HT       0.417000       1.00800           0   0.00000     -0.301140E-02
      1714 SOLV     423      TIP3     OH2      OT      -0.834000       15.9994           0   0.00000     -0.301140E-02
      1715 SOLV     423      TIP3     H1       HT       0.417000       1.00800           0   0.00000     -0.301140E-02
      1716 SOLV     423      TIP3     H2       HT       0.417000       1.00800           0   0.00000     -0.301140E-02
      1717 SOLV     424      TIP3     OH2      OT      -0.834000       15.9994           0   0.00000     -0.301140E-02
      1718 SOLV     424      TIP3     H1       HT       0.417000       1.00800           0   0.00000     -0.301140E-02
      1719 SOLV     424      TIP3     H2       HT       0.417000       1.00800           0   0.00000     -0.301140E-02
      1720 SOLV     425      TIP3     OH2      OT      -0.834000       15.9994           0   0.00000     -0.301140E-02
      1721 SOLV     425      TIP3     H1       HT       0.417000       1.00800           0   0.00000     -0.301140E-02
      1722 SOLV     425      TIP3     H2       HT       0.417000       1.00800           0   0.00000     -0.301140E-02
      1723 SOLV     426      TIP3     OH2      OT      -0.834000       15.9994           0   0.00000     -0.301140E-02
      1724 SOLV     426      TIP3     H1       HT       0.417000       1.00800           0   0.00000     -0.301140E-02
      1725 SOLV     426      TIP3     H2       HT       0.417000       1.00800           0   0.00000     -0.301140E-02
      1726 SOLV     427      TIP3     OH2      OT      -0.834000       15.9994           0   0.00000     -0.301140E-02
      1727 SOLV     427      TIP3     H1       HT       0.417000       1.00800           0   0.00000     -0.301140E-02
      1728 SOLV     427      TIP3     H2       HT       0.417000       1.00800           0   0.00000     -0.301140E-02
      1729 SOLV     428      TIP3     OH2      OT      -0.834000       15.9994           0   0.00000     -0.301140E-02
      1730 SOLV     428      TIP3     H1       HT       0.417000       1.00800           0   0.00000     -0.301140E-02
      1731 SOLV     428      TIP3     H2       HT       0.417000       1.00800           0   0.00000     -0.301140E-02
      1732 SOLV     429      TIP3     OH2      OT      -0.834000       15.9994           0   0.00000     -0.301140E-02
      1733 SOLV     429      TIP3     H1       HT       0.417000       1.00800           0   0.00000     -0.301140E-02
      1734 SOLV     429      TIP3     H2       HT       0.417000       1.00800           0   0.00000     -0.301140E-02
      1735 SOLV     430      TIP3     OH2      OT      -0.834000       15.9994           0   0.00000     -0.301140E-02
      1736 SOLV     430      TIP3     H1       HT       0.417000       1.00800           0   0.00000     -0.301140E-02
      1737 SOLV     430      TIP3     H2       HT       0.417000       1.00800           0   0.00000     -0.301140E-02
      1738 SOLV     431      TIP3     OH2      OT      -0.834000       15.9994           0   0.00000     -0.301140E-02
      1739 SOLV     431      TIP3     H1       HT       0.417000       1.00800           0   0.00000     -0.301140E-02
      1740 SOLV     431      TIP3     H2       HT       0.417000       1.00800           0   0.00000     -0.301140E-02
      1741 SOLV     432      TIP3     OH2      OT      -0.834000       15.9994           0   0.00000     -0.301140E-02
      1742 SOLV     432      TIP3     H1       HT       0.417000       1.00800           0   0.00000     -0.301140E-02
      1743 SOLV     432      TIP3     H2       HT       0.417000       1.00800           0   0.00000     -0.301140E-02
      1744 SOLV     433      TIP3     OH2      OT      -0.834000       15.9994           0   0.00000     -0.301140E-02
      1745 SOLV     433      TIP3     H1       HT       0.417000       1.00800           0   0.00000     -0.301140E-02
      1746 SOLV     433      TIP3     H2       HT       0.417000       1.00800           0   0.00000     -0.301140E-02
      1747 SOLV     434      TIP3     OH2      OT      -0.834000       15.9994           0   0.00000     -0.301140E-02
      1748 SOLV     434      TIP3     H1       HT       0.417000       1.00800           0   0.00000     -0.301140E-02
      1749 SOLV     434      TIP3     H2       HT       0.417000       1.00800           0   0.00000     -0.301140E-02
      1750 SOLV     435      TIP3     OH2      OT      -0.834000       15.9994           0   0.00000     -0.301140E-02
      1751 SOLV     435      TIP3     H1       HT       0.417000       1.00800           0   0.00000     -0.301140E-02
      1752 SOLV     435      TIP3     H2       HT       0.417000       1.00800           0   0.00000     -0.301140E-02
      1753 SOLV     436      TIP3     OH2      OT      -0.834000       15.9994           0   0.00000     -0.301140E-02
      1754 SOLV     436      TIP3     H1       HT       0.417000       1.00800           0   0.00000     -0.301140E-02
      1755 SOLV     436      TIP3     H2       HT       0.417000       1.00800           0   0.00000     -0.301140E-02
      1756 SOLV     437      TIP3     OH2      OT      -0.834000       15.9994           0   0.00000     -0.301140E-02
      1757 SOLV     437      TIP3     H1       HT       0.417000       1.00800           0   0.00000     -0.301140E-02
      1758 SOLV     437      TIP3     H2       HT       0.417000       1.00800           0   0.00000     -0.301140E-02
      1759 SOLV     438      TIP3     OH2      OT      -0.834000       15.9994           0   0.00000     -0.301140E-02
      1760 SOLV     438      TIP3     H1       HT       0.417000       1.00800           0   0.00000     -0.301140E-02
      1761 SOLV     438      TIP3     H2       HT       0.417000       1.00800           0   0.00000     -0.301140E-02
      1762 SOLV     439      TIP3     OH2      OT      -0.834000       15.9994           0   0.00000     -0.301140E-02
      1763 SOLV     439      TIP3     H1       HT       0.417000       1.00800           0   0.00000     -0.301140E-02
      1764 SOLV     439      TIP3     H2       HT       0.417000       1.00800           0   0.00000     -0.301140E-02
      1765 SOLV     440      TIP3     OH2      OT      -0.834000       15.9994           0   0.00000     -0.301140E-02
      1766 SOLV     440      TIP3     H1       HT       0.417000       1.00800           0   0.00000     -0.301140E-02
      1767 SOLV     440      TIP3     H2       HT       0.417000       1.00800           0   0.00000     -0.301140E-02
      1768 SOLV     441      TIP3     OH2      OT      -0.834000       15.9994           0   0.00000     -0.301140E-02
      1769 SOLV     441      TIP3     H1       HT       0.417000       1.00800           0   0.00000     -0.301140E-02
      1770 SOLV     441      TIP3     H2       HT       0.417000       1.00800           0   0.00000     -0.301140E-02
      1771 SOLV     442      TIP3     OH2      OT      -0.834000       15.9994           0   0.00000     -0.301140E-02
      1772 SOLV     442      TIP3     H1       HT       0.417000       1.00800           0   0.00000     -0.301140E-02
      1773 SOLV     442      TIP3     H2       HT       0.417000       1.00800           0   0.00000     -0.301140E-02
      1774 SOLV     443      TIP3     OH2      OT      -0.834000       15.9994           0   0.00000     -0.301140E-02
      1775 SOLV     443      TIP3     H1       HT       0.417000       1.00800           0   0.00000     -0.301140E-02
      1776 SOLV     443      TIP3     H2       HT       0.417000       1.00800           0   0.00000     -0.301140E-02
      1777 SOLV     444      TIP3     OH2      OT      -0.834000       15.9994           0   0.00000     -0.301140E-02
      1778 SOLV     444      TIP3     H1       HT       0.417000       1.00800           0   0.00000     -0.301140E-02
      1779 SOLV     444      TIP3     H2       HT       0.417000       1.00800           0   0.00000     -0.301140E-02
      1780 SOLV     445      TIP3     OH2      OT      -0.834000       15.9994           0   0.00000     -0.301140E-02
      1781 SOLV     445      TIP3     H1       HT       0.417000       1.00800           0   0.00000     -0.301140E-02
      1782 SOLV     445      TIP3     H2       HT       0.417000       1.00800           0   0.00000     -0.301140E-02
      1783 SOLV     446      TIP3     OH2      OT      -0.834000       15.9994           0   0.00000     -0.301140E-02
      1784 SOLV     446      TIP3     H1       HT       0.417000       1.00800           0   0.00000     -0.301140E-02
      1785 SOLV     446      TIP3     H2       HT       0.417000       1.00800           0   0.00000     -0.301140E-02
      1786 SOLV     447      TIP3     OH2      OT      -0.834000       15.9994           0   0.00000     -0.301140E-02
      1787 SOLV     447      TIP3     H1       HT       0.417000       1.00800           0   0.00000     -0.301140E-02
      1788 SOLV     447      TIP3     H2       HT       0.417000       1.00800           0   0.00000     -0.301140E-02
      1789 SOLV     448      TIP3     OH2      OT      -0.834000       15.9994           0   0.00000     -0.301140E-02
      1790 SOLV     448      TIP3     H1       HT       0.417000       1.00800           0   0.00000     -0.301140E-02
      1791 SOLV     448      TIP3     H2       HT       0.417000       1.00800           0   0.00000     -0.301140E-02
      1792 SOLV     449      TIP3     OH2      OT      -0.834000       15.9994           0   0.00000     -0.301140E-02
      1793 SOLV     449      TIP3     H1       HT       0.417000       1.00800           0   0.00000     -0.301140E-02
      1794 SOLV     449      TIP3     H2       HT       0.417000       1.00800           0   0.00000     -0.301140E-02
      1795 SOLV     450      TIP3     OH2      OT      -0.834000       15.9994           0   0.00000     -0.301140E-02
      1796 SOLV     450      TIP3     H1       HT       0.417000       1.00800           0   0.00000     -0.301140E-02
      1797 SOLV     450      TIP3     H2       HT       0.417000       1.00800           0   0.00000     -0.301140E-02
      1798 SOLV     451      TIP3     OH2      OT      -0.834000       15.9994           0   0.00000     -0.301140E-02
      1799 SOLV     451      TIP3     H1       HT       0.417000       1.00800           0   0.00000     -0.301140E-02
      1800 SOLV     451      TIP3     H2       HT       0.417000       1.00800           0   0.00000     -0.301140E-02
      1801 SOLV     452      TIP3     OH2      OT      -0.834000       15.9994           0   0.00000     -0.301140E-02
      1802 SOLV     452      TIP3     H1       HT       0.417000       1.00800           0   0.00000     -0.301140E-02
      1803 SOLV     452      TIP3     H2       HT       0.417000       1.00800           0   0.00000     -0.301140E-02
      1804 SOLV     453      TIP3     OH2      OT      -0.834000       15.9994           0   0.00000     -0.301140E-02
      1805 SOLV     453      TIP3     H1       HT       0.417000       1.00800           0   0.00000     -0.301140E-02
      1806 SOLV     453      TIP3     H2       HT       0.417000       1.00800           0   0.00000     -0.301140E-02
      1807 SOLV     454      TIP3     OH2      OT      -0.834000       15.9994           0   0.00000     -0.301140E-02
      1808 SOLV     454      TIP3     H1       HT       0.417000       1.00800           0   0.00000     -0.301140E-02
      1809 SOLV     454      TIP3     H2       HT       0.417000       1.00800           0   0.00000     -0.301140E-02
      1810 SOLV     455      TIP3     OH2      OT      -0.834000       15.9994           0   0.00000     -0.301140E-02
      1811 SOLV     455      TIP3     H1       HT       0.417000       1.00800           0   0.00000     -0.301140E-02
      1812 SOLV     455      TIP3     H2       HT       0.417000       1.00800           0   0.00000     -0.301140E-02
      1813 SOLV     456      TIP3     OH2      OT      -0.834000       15.9994           0   0.00000     -0.301140E-02
      1814 SOLV     456      TIP3     H1       HT       0.417000       1.00800           0   0.00000     -0.301140E-02
      1815 SOLV     456      TIP3     H2       HT       0.417000       1.00800           0   0.00000     -0.301140E-02
      1816 SOLV     457      TIP3     OH2      OT      -0.834000       15.9994           0   0.00000     -0.301140E-02
      1817 SOLV     457      TIP3     H1       HT       0.417000       1.00800           0   0.00000     -0.301140E-02
      1818 SOLV     457      TIP3     H2       HT       0.417000       1.00800           0   0.00000     -0.301140E-02
      1819 SOLV     458      TIP3     OH2      OT      -0.834000       15.9994           0   0.00000     -0.301140E-02
      1820 SOLV     458      TIP3     H1       HT       0.417000       1.00800           0   0.00000     -0.301140E-02
      1821 SOLV     458      TIP3     H2       HT       0.417000       1.00800           0   0.00000     -0.301140E-02
      1822 SOLV     459      TIP3     OH2      OT      -0.834000       15.9994           0   0.00000     -0.301140E-02
      1823 SOLV     459      TIP3     H1       HT       0.417000       1.00800           0   0.00000     -0.301140E-02
      1824 SOLV     459      TIP3     H2       HT       0.417000       1.00800           0   0.00000     -0.301140E-02
      1825 SOLV     460      TIP3     OH2      OT      -0.834000       15.9994           0   0.00000     -0.301140E-02
      1826 SOLV     460      TIP3     H1       HT       0.417000       1.00800           0   0.00000     -0.301140E-02
      1827 SOLV     460      TIP3     H2       HT       0.417000       1.00800           0   0.00000     -0.301140E-02
      1828 SOLV     461      TIP3     OH2      OT      -0.834000       15.9994           0   0.00000     -0.301140E-02
      1829 SOLV     461      TIP3     H1       HT       0.417000       1.00800           0   0.00000     -0.301140E-02
      1830 SOLV     461      TIP3     H2       HT       0.417000       1.00800           0   0.00000     -0.301140E-02
      1831 SOLV     462      TIP3     OH2      OT      -0.834000       15.9994           0   0.00000     -0.301140E-02
      1832 SOLV     462      TIP3     H1       HT       0.417000       1.00800           0   0.00000     -0.301140E-02
      1833 SOLV     462      TIP3     H2       HT       0.417000       1.00800           0   0.00000     -0.301140E-02
      1834 SOLV     463      TIP3     OH2      OT      -0.834000       15.9994           0   0.00000     -0.301140E-02
      1835 SOLV     463      TIP3     H1       HT       0.417000       1.00800           0   0.00000     -0.301140E-02
      1836 SOLV     463      TIP3     H2       HT       0.417000       1.00800           0   0.00000     -0.301140E-02
      1837 SOLV     464      TIP3     OH2      OT      -0.834000       15.9994           0   0.00000     -0.301140E-02
      1838 SOLV     464      TIP3     H1       HT       0.417000       1.00800           0   0.00000     -0.301140E-02
      1839 SOLV     464      TIP3     H2       HT       0.417000       1.00800           0   0.00000     -0.301140E-02
      1840 SOLV     465      TIP3     OH2      OT      -0.834000       15.9994           0   0.00000     -0.301140E-02
      1841 SOLV     465      TIP3     H1       HT       0.417000       1.00800           0   0.00000     -0.301140E-02
      1842 SOLV     465      TIP3     H2       HT       0.417000       1.00800           0   0.00000     -0.301140E-02
      1843 SOLV     466      TIP3     OH2      OT      -0.834000       15.9994           0   0.00000     -0.301140E-02
      1844 SOLV     466      TIP3     H1       HT       0.417000       1.00800           0   0.00000     -0.301140E-02
      1845 SOLV     466      TIP3     H2       HT       0.417000       1.00800           0   0.00000     -0.301140E-02
      1846 SOLV     467      TIP3     OH2      OT      -0.834000       15.9994           0   0.00000     -0.301140E-02
      1847 SOLV     467      TIP3     H1       HT       0.417000       1.00800           0   0.00000     -0.301140E-02
      1848 SOLV     467      TIP3     H2       HT       0.417000       1.00800           0   0.00000     -0.301140E-02
      1849 SOLV     468      TIP3     OH2      OT      -0.834000       15.9994           0   0.00000     -0.301140E-02
      1850 SOLV     468      TIP3     H1       HT       0.417000       1.00800           0   0.00000     -0.301140E-02
      1851 SOLV     468      TIP3     H2       HT       0.417000       1.00800           0   0.00000     -0.301140E-02
      1852 SOLV     469      TIP3     OH2      OT      -0.834000       15.9994           0   0.00000     -0.301140E-02
      1853 SOLV     469      TIP3     H1       HT       0.417000       1.00800           0   0.00000     -0.301140E-02
      1854 SOLV     469      TIP3     H2       HT       0.417000       1.00800           0   0.00000     -0.301140E-02
      1855 SOLV     470      TIP3     OH2      OT      -0.834000       15.9994           0   0.00000     -0.301140E-02
      1856 SOLV     470      TIP3     H1       HT       0.417000       1.00800           0   0.00000     -0.301140E-02
      1857 SOLV     470      TIP3     H2       HT       0.417000       1.00800           0   0.00000     -0.301140E-02
      1858 SOLV     471      TIP3     OH2      OT      -0.834000       15.9994           0   0.00000     -0.301140E-02
      1859 SOLV     471      TIP3     H1       HT       0.417000       1.00800           0   0.00000     -0.301140E-02
      1860 SOLV     471      TIP3     H2       HT       0.417000       1.00800           0   0.00000     -0.301140E-02
      1861 SOLV     472      TIP3     OH2      OT      -0.834000       15.9994           0   0.00000     -0.301140E-02
      1862 SOLV     472      TIP3     H1       HT       0.417000       1.00800           0   0.00000     -0.301140E-02
      1863 SOLV     472      TIP3     H2       HT       0.417000       1.00800           0   0.00000     -0.301140E-02
      1864 SOLV     473      TIP3     OH2      OT      -0.834000       15.9994           0   0.00000     -0.301140E-02
      1865 SOLV     473      TIP3     H1       HT       0.417000       1.00800           0   0.00000     -0.301140E-02
      1866 SOLV     473      TIP3     H2       HT       0.417000       1.00800           0   0.00000     -0.301140E-02
      1867 SOLV     474      TIP3     OH2      OT      -0.834000       15.9994           0   0.00000     -0.301140E-02
      1868 SOLV     474      TIP3     H1       HT       0.417000       1.00800           0   0.00000     -0.301140E-02
      1869 SOLV     474      TIP3     H2       HT       0.417000       1.00800           0   0.00000     -0.301140E-02
      1870 SOLV     475      TIP3     OH2      OT      -0.834000       15.9994           0   0.00000     -0.301140E-02
      1871 SOLV     475      TIP3     H1       HT       0.417000       1.00800           0   0.00000     -0.301140E-02
      1872 SOLV     475      TIP3     H2       HT       0.417000       1.00800           0   0.00000     -0.301140E-02
      1873 SOLV     476      TIP3     OH2      OT      -0.834000       15.9994           0   0.00000     -0.301140E-02
      1874 SOLV     476      TIP3     H1       HT       0.417000       1.00800           0   0.00000     -0.301140E-02
      1875 SOLV     476      TIP3     H2       HT       0.417000       1.00800           0   0.00000     -0.301140E-02
      1876 SOLV     477      TIP3     OH2      OT      -0.834000       15.9994           0   0.00000     -0.301140E-02
      1877 SOLV     477      TIP3     H1       HT       0.417000       1.00800           0   0.00000     -0.301140E-02
      1878 SOLV     477      TIP3     H2       HT       0.417000       1.00800           0   0.00000     -0.301140E-02
      1879 SOLV     478      TIP3     OH2      OT      -0.834000       15.9994           0   0.00000     -0.301140E-02
      1880 SOLV     478      TIP3     H1       HT       0.417000       1.00800           0   0.00000     -0.301140E-02
      1881 SOLV     478      TIP3     H2       HT       0.417000       1.00800           0   0.00000     -0.301140E-02
      1882 SOLV     479      TIP3     OH2      OT      -0.834000       15.9994           0   0.00000     -0.301140E-02
      1883 SOLV     479      TIP3     H1       HT       0.417000       1.00800           0   0.00000     -0.301140E-02
      1884 SOLV     479      TIP3     H2       HT       0.417000       1.00800           0   0.00000     -0.301140E-02
      1885 SOLV     480      TIP3     OH2      OT      -0.834000       15.9994           0   0.00000     -0.301140E-02
      1886 SOLV     480      TIP3     H1       HT       0.417000       1.00800           0   0.00000     -0.301140E-02
      1887 SOLV     480      TIP3     H2       HT       0.417000       1.00800           0   0.00000     -0.301140E-02
      1888 SOLV     481      TIP3     OH2      OT      -0.834000       15.9994           0   0.00000     -0.301140E-02
      1889 SOLV     481      TIP3     H1       HT       0.417000       1.00800           0   0.00000     -0.301140E-02
      1890 SOLV     481      TIP3     H2       HT       0.417000       1.00800           0   0.00000     -0.301140E-02
      1891 SOLV     482      TIP3     OH2      OT      -0.834000       15.9994           0   0.00000     -0.301140E-02
      1892 SOLV     482      TIP3     H1       HT       0.417000       1.00800           0   0.00000     -0.301140E-02
      1893 SOLV     482      TIP3     H2       HT       0.417000       1.00800           0   0.00000     -0.301140E-02
      1894 SOLV     483      TIP3     OH2      OT      -0.834000       15.9994           0   0.00000     -0.301140E-02
      1895 SOLV     483      TIP3     H1       HT       0.417000       1.00800           0   0.00000     -0.301140E-02
      1896 SOLV     483      TIP3     H2       HT       0.417000       1.00800           0   0.00000     -0.301140E-02
      1897 SOLV     484      TIP3     OH2      OT      -0.834000       15.9994           0   0.00000     -0.301140E-02
      1898 SOLV     484      TIP3     H1       HT       0.417000       1.00800           0   0.00000     -0.301140E-02
      1899 SOLV     484      TIP3     H2       HT       0.417000       1.00800           0   0.00000     -0.301140E-02
      1900 SOLV     485      TIP3     OH2      OT      -0.834000       15.9994           0   0.00000     -0.301140E-02
      1901 SOLV     485      TIP3     H1       HT       0.417000       1.00800           0   0.00000     -0.301140E-02
      1902 SOLV     485      TIP3     H2       HT       0.417000       1.00800           0   0.00000     -0.301140E-02
      1903 SOLV     486      TIP3     OH2      OT      -0.834000       15.9994           0   0.00000     -0.301140E-02
      1904 SOLV     486      TIP3     H1       HT       0.417000       1.00800           0   0.00000     -0.301140E-02
      1905 SOLV     486      TIP3     H2       HT       0.417000       1.00800           0   0.00000     -0.301140E-02
      1906 SOLV     487      TIP3     OH2      OT      -0.834000       15.9994           0   0.00000     -0.301140E-02
      1907 SOLV     487      TIP3     H1       HT       0.417000       1.00800           0   0.00000     -0.301140E-02
      1908 SOLV     487      TIP3     H2       HT       0.417000       1.00800           0   0.00000     -0.301140E-02
      1909 SOLV     488      TIP3     OH2      OT      -0.834000       15.9994           0   0.00000     -0.301140E-02
      1910 SOLV     488      TIP3     H1       HT       0.417000       1.00800           0   0.00000     -0.301140E-02
      1911 SOLV     488      TIP3     H2       HT       0.417000       1.00800           0   0.00000     -0.301140E-02
      1912 SOLV     489      TIP3     OH2      OT      -0.834000       15.9994           0   0.00000     -0.301140E-02
      1913 SOLV     489      TIP3     H1       HT       0.417000       1.00800           0   0.00000     -0.301140E-02
      1914 SOLV     489      TIP3     H2       HT       0.417000       1.00800           0   0.00000     -0.301140E-02
      1915 SOLV     490      TIP3     OH2      OT      -0.834000       15.9994           0   0.00000     -0.301140E-02
      1916 SOLV     490      TIP3     H1       HT       0.417000       1.00800           0   0.00000     -0.301140E-02
      1917 SOLV     490      TIP3     H2       HT       0.417000       1.00800           0   0.00000     -0.301140E-02
      1918 SOLV     491      TIP3     OH2      OT      -0.834000       15.9994           0   0.00000     -0.301140E-02
      1919 SOLV     491      TIP3     H1       HT       0.417000       1.00800           0   0.00000     -0.301140E-02
      1920 SOLV     491      TIP3     H2       HT       0.417000       1.00800           0   0.00000     -0.301140E-02
      1921 SOLV     492      TIP3     OH2      OT      -0.834000       15.9994           0   0.00000     -0.301140E-02
      1922 SOLV     492      TIP3     H1       HT       0.417000       1.00800           0   0.00000     -0.301140E-02
      1923 SOLV     492      TIP3     H2       HT       0.417000       1.00800           0   0.00000     -0.301140E-02
      1924 SOLV     493      TIP3     OH2      OT      -0.834000       15.9994           0   0.00000     -0.301140E-02
      1925 SOLV     493      TIP3     H1       HT       0.417000       1.00800           0   0.00000     -0.301140E-02
      1926 SOLV     493      TIP3     H2       HT       0.417000       1.00800           0   0.00000     -0.301140E-02
      1927 SOLV     494      TIP3     OH2      OT      -0.834000       15.9994           0   0.00000     -0.301140E-02
      1928 SOLV     494      TIP3     H1       HT       0.417000       1.00800           0   0.00000     -0.301140E-02
      1929 SOLV     494      TIP3     H2       HT       0.417000       1.00800           0   0.00000     -0.301140E-02
      1930 SOLV     495      TIP3     OH2      OT      -0.834000       15.9994           0   0.00000     -0.301140E-02
      1931 SOLV     495      TIP3     H1       HT       0.417000       1.00800           0   0.00000     -0.301140E-02
      1932 SOLV     495      TIP3     H2       HT       0.417000       1.00800           0   0.00000     -0.301140E-02
      1933 SOLV     496      TIP3     OH2      OT      -0.834000       15.9994           0   0.00000     -0.301140E-02
      1934 SOLV     496      TIP3     H1       HT       0.417000       1.00800           0   0.00000     -0.301140E-02
      1935 SOLV     496      TIP3     H2       HT       0.417000       1.00800           0   0.00000     -0.301140E-02
      1936 SOLV     497      TIP3     OH2      OT      -0.834000       15.9994           0   0.00000     -0.301140E-02
      1937 SOLV     497      TIP3     H1       HT       0.417000       1.00800           0   0.00000     -0.301140E-02
      1938 SOLV     497      TIP3     H2       HT       0.417000       1.00800           0   0.00000     -0.301140E-02
      1939 SOLV     498      TIP3     OH2      OT      -0.834000       15.9994           0   0.00000     -0.301140E-02
      1940 SOLV     498      TIP3     H1       HT       0.417000       1.00800           0   0.00000     -0.301140E-02
      1941 SOLV     498      TIP3     H2       HT       0.417000       1.00800           0   0.00000     -0.301140E-02
      1942 SOLV     499      TIP3     OH2      OT      -0.834000       15.9994           0   0.00000     -0.301140E-02
      1943 SOLV     499      TIP3     H1       HT       0.417000       1.00800           0   0.00000     -0.301140E-02
      1944 SOLV     499      TIP3     H2       HT       0.417000       1.00800           0   0.00000     -0.301140E-02
      1945 SOLV     500      TIP3     OH2      OT      -0.834000       15.9994           0   0.00000     -0.301140E-02
      1946 SOLV     500      TIP3     H1       HT       0.417000       1.00800           0   0.00000     -0.301140E-02
      1947 SOLV     500      TIP3     H2       HT       0.417000       1.00800           0   0.00000     -0.301140E-02
      1948 SOLV     501      TIP3     OH2      OT      -0.834000       15.9994           0   0.00000     -0.301140E-02
      1949 SOLV     501      TIP3     H1       HT       0.417000       1.00800           0   0.00000     -0.301140E-02
      1950 SOLV     501      TIP3     H2       HT       0.417000       1.00800           0   0.00000     -0.301140E-02
      1951 SOLV     502      TIP3     OH2      OT      -0.834000       15.9994           0   0.00000     -0.301140E-02
      1952 SOLV     502      TIP3     H1       HT       0.417000       1.00800           0   0.00000     -0.301140E-02
      1953 SOLV     502      TIP3     H2       HT       0.417000       1.00800           0   0.00000     -0.301140E-02
      1954 SOLV     503      TIP3     OH2      OT      -0.834000       15.9994           0   0.00000     -0.301140E-02
      1955 SOLV     503      TIP3     H1       HT       0.417000       1.00800           0   0.00000     -0.301140E-02
      1956 SOLV     503      TIP3     H2       HT       0.417000       1.00800           0   0.00000     -0.301140E-02
      1957 SOLV     504      TIP3     OH2      OT      -0.834000       15.9994           0   0.00000     -0.301140E-02
      1958 SOLV     504      TIP3     H1       HT       0.417000       1.00800           0   0.00000     -0.301140E-02
      1959 SOLV     504      TIP3     H2       HT       0.417000       1.00800           0   0.00000     -0.301140E-02
      1960 SOLV     505      TIP3     OH2      OT      -0.834000       15.9994           0   0.00000     -0.301140E-02
      1961 SOLV     505      TIP3     H1       HT       0.417000       1.00800           0   0.00000     -0.301140E-02
      1962 SOLV     505      TIP3     H2       HT       0.417000       1.00800           0   0.00000     -0.301140E-02
      1963 SOLV     506      TIP3     OH2      OT      -0.834000       15.9994           0   0.00000     -0.301140E-02
      1964 SOLV     506      TIP3     H1       HT       0.417000       1.00800           0   0.00000     -0.301140E-02
      1965 SOLV     506      TIP3     H2       HT       0.417000       1.00800           0   0.00000     -0.301140E-02
      1966 SOLV     507      TIP3     OH2      OT      -0.834000       15.9994           0   0.00000     -0.301140E-02
      1967 SOLV     507      TIP3     H1       HT       0.417000       1.00800           0   0.00000     -0.301140E-02
      1968 SOLV     507      TIP3     H2       HT       0.417000       1.00800           0   0.00000     -0.301140E-02
      1969 SOLV     508      TIP3     OH2      OT      -0.834000       15.9994           0   0.00000     -0.301140E-02
      1970 SOLV     508      TIP3     H1       HT       0.417000       1.00800           0   0.00000     -0.301140E-02
      1971 SOLV     508      TIP3     H2       HT       0.417000       1.00800           0   0.00000     -0.301140E-02
      1972 SOLV     509      TIP3     OH2      OT      -0.834000       15.9994           0   0.00000     -0.301140E-02
      1973 SOLV     509      TIP3     H1       HT       0.417000       1.00800           0   0.00000     -0.301140E-02
      1974 SOLV     509      TIP3     H2       HT       0.417000       1.00800           0   0.00000     -0.301140E-02
      1975 SOLV     510      TIP3     OH2      OT      -0.834000       15.9994           0   0.00000     -0.301140E-02
      1976 SOLV     510      TIP3     H1       HT       0.417000       1.00800           0   0.00000     -0.301140E-02
      1977 SOLV     510      TIP3     H2       HT       0.417000       1.00800           0   0.00000     -0.301140E-02
      1978 SOLV     511      TIP3     OH2      OT      -0.834000       15.9994           0   0.00000     -0.301140E-02
      1979 SOLV     511      TIP3     H1       HT       0.417000       1.00800           0   0.00000     -0.301140E-02
      1980 SOLV     511      TIP3     H2       HT       0.417000       1.00800           0   0.00000     -0.301140E-02
      1981 SOLV     512      TIP3     OH2      OT      -0.834000       15.9994           0   0.00000     -0.301140E-02
      1982 SOLV     512      TIP3     H1       HT       0.417000       1.00800           0   0.00000     -0.301140E-02
      1983 SOLV     512      TIP3     H2       HT       0.417000       1.00800           0   0.00000     -0.301140E-02
      1984 SOLV     513      TIP3     OH2      OT      -0.834000       15.9994           0   0.00000     -0.301140E-02
      1985 SOLV     513      TIP3     H1       HT       0.417000       1.00800           0   0.00000     -0.301140E-02
      1986 SOLV     513      TIP3     H2       HT       0.417000       1.00800           0   0.00000     -0.301140E-02
      1987 SOLV     514      TIP3     OH2      OT      -0.834000       15.9994           0   0.00000     -0.301140E-02
      1988 SOLV     514      TIP3     H1       HT       0.417000       1.00800           0   0.00000     -0.301140E-02
      1989 SOLV     514      TIP3     H2       HT       0.417000       1.00800           0   0.00000     -0.301140E-02
      1990 SOLV     515      TIP3     OH2      OT      -0.834000       15.9994           0   0.00000     -0.301140E-02
      1991 SOLV     515      TIP3     H1       HT       0.417000       1.00800           0   0.00000     -0.301140E-02
      1992 SOLV     515      TIP3     H2       HT       0.417000       1.00800           0   0.00000     -0.301140E-02
      1993 SOLV     516      TIP3     OH2      OT      -0.834000       15.9994           0   0.00000     -0.301140E-02
      1994 SOLV     516      TIP3     H1       HT       0.417000       1.00800           0   0.00000     -0.301140E-02
      1995 SOLV     516      TIP3     H2       HT       0.417000       1.00800           0   0.00000     -0.301140E-02
      1996 SOLV     517      TIP3     OH2      OT      -0.834000       15.9994           0   0.00000     -0.301140E-02
      1997 SOLV     517      TIP3     H1       HT       0.417000       1.00800           0   0.00000     -0.301140E-02
      1998 SOLV     517      TIP3     H2       HT       0.417000       1.00800           0   0.00000     -0.301140E-02
      1999 SOLV     518      TIP3     OH2      OT      -0.834000       15.9994           0   0.00000     -0.301140E-02
      2000 SOLV     518      TIP3     H1       HT       0.417000       1.00800           0   0.00000     -0.301140E-02
      2001 SOLV     518      TIP3     H2       HT       0.417000       1.00800           0   0.00000     -0.301140E-02
      2002 SOLV     519      TIP3     OH2      OT      -0.834000       15.9994           0   0.00000     -0.301140E-02
      2003 SOLV     519      TIP3     H1       HT       0.417000       1.00800           0   0.00000     -0.301140E-02
      2004 SOLV     519      TIP3     H2       HT       0.417000       1.00800           0   0.00000     -0.301140E-02
      2005 SOLV     520      TIP3     OH2      OT      -0.834000       15.9994           0   0.00000     -0.301140E-02
      2006 SOLV     520      TIP3     H1       HT       0.417000       1.00800           0   0.00000     -0.301140E-02
      2007 SOLV     520      TIP3     H2       HT       0.417000       1.00800           0   0.00000     -0.301140E-02
      2008 SOLV     521      TIP3     OH2      OT      -0.834000       15.9994           0   0.00000     -0.301140E-02
      2009 SOLV     521      TIP3     H1       HT       0.417000       1.00800           0   0.00000     -0.301140E-02
      2010 SOLV     521      TIP3     H2       HT       0.417000       1.00800           0   0.00000     -0.301140E-02
      2011 SOLV     522      TIP3     OH2      OT      -0.834000       15.9994           0   0.00000     -0.301140E-02
      2012 SOLV     522      TIP3     H1       HT       0.417000       1.00800           0   0.00000     -0.301140E-02
      2013 SOLV     522      TIP3     H2       HT       0.417000       1.00800           0   0.00000     -0.301140E-02
      2014 SOLV     523      TIP3     OH2      OT      -0.834000       15.9994           0   0.00000     -0.301140E-02
      2015 SOLV     523      TIP3     H1       HT       0.417000       1.00800           0   0.00000     -0.301140E-02
      2016 SOLV     523      TIP3     H2       HT       0.417000       1.00800           0   0.00000     -0.301140E-02
      2017 SOLV     524      TIP3     OH2      OT      -0.834000       15.9994           0   0.00000     -0.301140E-02
      2018 SOLV     524      TIP3     H1       HT       0.417000       1.00800           0   0.00000     -0.301140E-02
      2019 SOLV     524      TIP3     H2       HT       0.417000       1.00800           0   0.00000     -0.301140E-02
      2020 SOLV     525      TIP3     OH2      OT      -0.834000       15.9994           0   0.00000     -0.301140E-02
      2021 SOLV     525      TIP3     H1       HT       0.417000       1.00800           0   0.00000     -0.301140E-02
      2022 SOLV     525      TIP3     H2       HT       0.417000       1.00800           0   0.00000     -0.301140E-02
      2023 SOLV     526      TIP3     OH2      OT      -0.834000       15.9994           0   0.00000     -0.301140E-02
      2024 SOLV     526      TIP3     H1       HT       0.417000       1.00800           0   0.00000     -0.301140E-02
      2025 SOLV     526      TIP3     H2       HT       0.417000       1.00800           0   0.00000     -0.301140E-02
      2026 SOLV     527      TIP3     OH2      OT      -0.834000       15.9994           0   0.00000     -0.301140E-02
      2027 SOLV     527      TIP3     H1       HT       0.417000       1.00800           0   0.00000     -0.301140E-02
      2028 SOLV     527      TIP3     H2       HT       0.417000       1.00800           0   0.00000     -0.301140E-02
      2029 SOLV     528      TIP3     OH2      OT      -0.834000       15.9994           0   0.00000     -0.301140E-02
      2030 SOLV     528      TIP3     H1       HT       0.417000       1.00800           0   0.00000     -0.301140E-02
      2031 SOLV     528      TIP3     H2       HT       0.417000       1.00800           0   0.00000     -0.301140E-02
      2032 SOLV     529      TIP3     OH2      OT      -0.834000       15.9994           0   0.00000     -0.301140E-02
      2033 SOLV     529      TIP3     H1       HT       0.417000       1.00800           0   0.00000     -0.301140E-02
      2034 SOLV     529      TIP3     H2       HT       0.417000       1.00800           0   0.00000     -0.301140E-02
      2035 SOLV     530      TIP3     OH2      OT      -0.834000       15.9994           0   0.00000     -0.301140E-02
      2036 SOLV     530      TIP3     H1       HT       0.417000       1.00800           0   0.00000     -0.301140E-02
      2037 SOLV     530      TIP3     H2       HT       0.417000       1.00800           0   0.00000     -0.301140E-02
      2038 SOLV     531      TIP3     OH2      OT      -0.834000       15.9994           0   0.00000     -0.301140E-02
      2039 SOLV     531      TIP3     H1       HT       0.417000       1.00800           0   0.00000     -0.301140E-02
      2040 SOLV     531      TIP3     H2       HT       0.417000       1.00800           0   0.00000     -0.301140E-02
      2041 SOLV     532      TIP3     OH2      OT      -0.834000       15.9994           0   0.00000     -0.301140E-02
      2042 SOLV     532      TIP3     H1       HT       0.417000       1.00800           0   0.00000     -0.301140E-02
      2043 SOLV     532      TIP3     H2       HT       0.417000       1.00800           0   0.00000     -0.301140E-02
      2044 SOLV     533      TIP3     OH2      OT      -0.834000       15.9994           0   0.00000     -0.301140E-02
      2045 SOLV     533      TIP3     H1       HT       0.417000       1.00800           0   0.00000     -0.301140E-02
      2046 SOLV     533      TIP3     H2       HT       0.417000       1.00800           0   0.00000     -0.301140E-02
      2047 SOLV     534      TIP3     OH2      OT      -0.834000       15.9994           0   0.00000     -0.301140E-02
      2048 SOLV     534      TIP3     H1       HT       0.417000       1.00800           0   0.00000     -0.301140E-02
      2049 SOLV     534      TIP3     H2       HT       0.417000       1.00800           0   0.00000     -0.301140E-02
      2050 SOLV     535      TIP3     OH2      OT      -0.834000       15.9994           0   0.00000     -0.301140E-02
      2051 SOLV     535      TIP3     H1       HT       0.417000       1.00800           0   0.00000     -0.301140E-02
      2052 SOLV     535      TIP3     H2       HT       0.417000       1.00800           0   0.00000     -0.301140E-02
      2053 SOLV     536      TIP3     OH2      OT      -0.834000       15.9994           0   0.00000     -0.301140E-02
      2054 SOLV     536      TIP3     H1       HT       0.417000       1.00800           0   0.00000     -0.301140E-02
      2055 SOLV     536      TIP3     H2       HT       0.417000       1.00800           0   0.00000     -0.301140E-02
      2056 SOLV     537      TIP3     OH2      OT      -0.834000       15.9994           0   0.00000     -0.301140E-02
      2057 SOLV     537      TIP3     H1       HT       0.417000       1.00800           0   0.00000     -0.301140E-02
      2058 SOLV     537      TIP3     H2       HT       0.417000       1.00800           0   0.00000     -0.301140E-02
      2059 SOLV     538      TIP3     OH2      OT      -0.834000       15.9994           0   0.00000     -0.301140E-02
      2060 SOLV     538      TIP3     H1       HT       0.417000       1.00800           0   0.00000     -0.301140E-02
      2061 SOLV     538      TIP3     H2       HT       0.417000       1.00800           0   0.00000     -0.301140E-02
      2062 SOLV     539      TIP3     OH2      OT      -0.834000       15.9994           0   0.00000     -0.301140E-02
      2063 SOLV     539      TIP3     H1       HT       0.417000       1.00800           0   0.00000     -0.301140E-02
      2064 SOLV     539      TIP3     H2       HT       0.417000       1.00800           0   0.00000     -0.301140E-02
      2065 SOLV     540      TIP3     OH2      OT      -0.834000       15.9994           0   0.00000     -0.301140E-02
      2066 SOLV     540      TIP3     H1       HT       0.417000       1.00800           0   0.00000     -0.301140E-02
      2067 SOLV     540      TIP3     H2       HT       0.417000       1.00800           0   0.00000     -0.301140E-02
      2068 SOLV     541      TIP3     OH2      OT      -0.834000       15.9994           0   0.00000     -0.301140E-02
      2069 SOLV     541      TIP3     H1       HT       0.417000       1.00800           0   0.00000     -0.301140E-02
      2070 SOLV     541      TIP3     H2       HT       0.417000       1.00800           0   0.00000     -0.301140E-02
      2071 SOLV     542      TIP3     OH2      OT      -0.834000       15.9994           0   0.00000     -0.301140E-02
      2072 SOLV     542      TIP3     H1       HT       0.417000       1.00800           0   0.00000     -0.301140E-02
      2073 SOLV     542      TIP3     H2       HT       0.417000       1.00800           0   0.00000     -0.301140E-02
      2074 SOLV     543      TIP3     OH2      OT      -0.834000       15.9994           0   0.00000     -0.301140E-02
      2075 SOLV     543      TIP3     H1       HT       0.417000       1.00800           0   0.00000     -0.301140E-02
      2076 SOLV     543      TIP3     H2       HT       0.417000       1.00800           0   0.00000     -0.301140E-02
      2077 SOLV     544      TIP3     OH2      OT      -0.834000       15.9994           0   0.00000     -0.301140E-02
      2078 SOLV     544      TIP3     H1       HT       0.417000       1.00800           0   0.00000     -0.301140E-02
      2079 SOLV     544      TIP3     H2       HT       0.417000       1.00800           0   0.00000     -0.301140E-02
      2080 SOLV     545      TIP3     OH2      OT      -0.834000       15.9994           0   0.00000     -0.301140E-02
      2081 SOLV     545      TIP3     H1       HT       0.417000       1.00800           0   0.00000     -0.301140E-02
      2082 SOLV     545      TIP3     H2       HT       0.417000       1.00800           0   0.00000     -0.301140E-02
      2083 SOLV     546      TIP3     OH2      OT      -0.834000       15.9994           0   0.00000     -0.301140E-02
      2084 SOLV     546      TIP3     H1       HT       0.417000       1.00800           0   0.00000     -0.301140E-02
      2085 SOLV     546      TIP3     H2       HT       0.417000       1.00800           0   0.00000     -0.301140E-02
      2086 SOLV     547      TIP3     OH2      OT      -0.834000       15.9994           0   0.00000     -0.301140E-02
      2087 SOLV     547      TIP3     H1       HT       0.417000       1.00800           0   0.00000     -0.301140E-02
      2088 SOLV     547      TIP3     H2       HT       0.417000       1.00800           0   0.00000     -0.301140E-02
      2089 SOLV     548      TIP3     OH2      OT      -0.834000       15.9994           0   0.00000     -0.301140E-02
      2090 SOLV     548      TIP3     H1       HT       0.417000       1.00800           0   0.00000     -0.301140E-02
      2091 SOLV     548      TIP3     H2       HT       0.417000       1.00800           0   0.00000     -0.301140E-02
      2092 SOLV     549      TIP3     OH2      OT      -0.834000       15.9994           0   0.00000     -0.301140E-02
      2093 SOLV     549      TIP3     H1       HT       0.417000       1.00800           0   0.00000     -0.301140E-02
      2094 SOLV     549      TIP3     H2       HT       0.417000       1.00800           0   0.00000     -0.301140E-02
      2095 SOLV     550      TIP3     OH2      OT      -0.834000       15.9994           0   0.00000     -0.301140E-02
      2096 SOLV     550      TIP3     H1       HT       0.417000       1.00800           0   0.00000     -0.301140E-02
      2097 SOLV     550      TIP3     H2       HT       0.417000       1.00800           0   0.00000     -0.301140E-02
      2098 SOLV     551      TIP3     OH2      OT      -0.834000       15.9994           0   0.00000     -0.301140E-02
      2099 SOLV     551      TIP3     H1       HT       0.417000       1.00800           0   0.00000     -0.301140E-02
      2100 SOLV     551      TIP3     H2       HT       0.417000       1.00800           0   0.00000     -0.301140E-02
      2101 SOLV     552      TIP3     OH2      OT      -0.834000       15.9994           0   0.00000     -0.301140E-02
      2102 SOLV     552      TIP3     H1       HT       0.417000       1.00800           0   0.00000     -0.301140E-02
      2103 SOLV     552      TIP3     H2       HT       0.417000       1.00800           0   0.00000     -0.301140E-02
      2104 SOLV     553      TIP3     OH2      OT      -0.834000       15.9994           0   0.00000     -0.301140E-02
      2105 SOLV     553      TIP3     H1       HT       0.417000       1.00800           0   0.00000     -0.301140E-02
      2106 SOLV     553      TIP3     H2       HT       0.417000       1.00800           0   0.00000     -0.301140E-02
      2107 SOLV     554      TIP3     OH2      OT      -0.834000       15.9994           0   0.00000     -0.301140E-02
      2108 SOLV     554      TIP3     H1       HT       0.417000       1.00800           0   0.00000     -0.301140E-02
      2109 SOLV     554      TIP3     H2       HT       0.417000       1.00800           0   0.00000     -0.301140E-02
      2110 SOLV     555      TIP3     OH2      OT      -0.834000       15.9994           0   0.00000     -0.301140E-02
      2111 SOLV     555      TIP3     H1       HT       0.417000       1.00800           0   0.00000     -0.301140E-02
      2112 SOLV     555      TIP3     H2       HT       0.417000       1.00800           0   0.00000     -0.301140E-02
      2113 SOLV     556      TIP3     OH2      OT      -0.834000       15.9994           0   0.00000     -0.301140E-02
      2114 SOLV     556      TIP3     H1       HT       0.417000       1.00800           0   0.00000     -0.301140E-02
      2115 SOLV     556      TIP3     H2       HT       0.417000       1.00800           0   0.00000     -0.301140E-02
      2116 SOLV     557      TIP3     OH2      OT      -0.834000       15.9994           0   0.00000     -0.301140E-02
      2117 SOLV     557      TIP3     H1       HT       0.417000       1.00800           0   0.00000     -0.301140E-02
      2118 SOLV     557      TIP3     H2       HT       0.417000       1.00800           0   0.00000     -0.301140E-02
      2119 SOLV     558      TIP3     OH2      OT      -0.834000       15.9994           0   0.00000     -0.301140E-02
      2120 SOLV     558      TIP3     H1       HT       0.417000       1.00800           0   0.00000     -0.301140E-02
      2121 SOLV     558      TIP3     H2       HT       0.417000       1.00800           0   0.00000     -0.301140E-02
      2122 SOLV     559      TIP3     OH2      OT      -0.834000       15.9994           0   0.00000     -0.301140E-02
      2123 SOLV     559      TIP3     H1       HT       0.417000       1.00800           0   0.00000     -0.301140E-02
      2124 SOLV     559      TIP3     H2       HT       0.417000       1.00800           0   0.00000     -0.301140E-02
      2125 SOLV     560      TIP3     OH2      OT      -0.834000       15.9994           0   0.00000     -0.301140E-02
      2126 SOLV     560      TIP3     H1       HT       0.417000       1.00800           0   0.00000     -0.301140E-02
      2127 SOLV     560      TIP3     H2       HT       0.417000       1.00800           0   0.00000     -0.301140E-02
      2128 SOLV     561      TIP3     OH2      OT      -0.834000       15.9994           0   0.00000     -0.301140E-02
      2129 SOLV     561      TIP3     H1       HT       0.417000       1.00800           0   0.00000     -0.301140E-02
      2130 SOLV     561      TIP3     H2       HT       0.417000       1.00800           0   0.00000     -0.301140E-02
      2131 SOLV     562      TIP3     OH2      OT      -0.834000       15.9994           0   0.00000     -0.301140E-02
      2132 SOLV     562      TIP3     H1       HT       0.417000       1.00800           0   0.00000     -0.301140E-02
      2133 SOLV     562      TIP3     H2       HT       0.417000       1.00800           0   0.00000     -0.301140E-02
      2134 SOLV     563      TIP3     OH2      OT      -0.834000       15.9994           0   0.00000     -0.301140E-02
      2135 SOLV     563      TIP3     H1       HT       0.417000       1.00800           0   0.00000     -0.301140E-02
      2136 SOLV     563      TIP3     H2       HT       0.417000       1.00800           0   0.00000     -0.301140E-02
      2137 SOLV     564      TIP3     OH2      OT      -0.834000       15.9994           0   0.00000     -0.301140E-02
      2138 SOLV     564      TIP3     H1       HT       0.417000       1.00800           0   0.00000     -0.301140E-02
      2139 SOLV     564      TIP3     H2       HT       0.417000       1.00800           0   0.00000     -0.301140E-02
      2140 SOLV     565      TIP3     OH2      OT      -0.834000       15.9994           0   0.00000     -0.301140E-02
      2141 SOLV     565      TIP3     H1       HT       0.417000       1.00800           0   0.00000     -0.301140E-02
      2142 SOLV     565      TIP3     H2       HT       0.417000       1.00800           0   0.00000     -0.301140E-02
      2143 SOLV     566      TIP3     OH2      OT      -0.834000       15.9994           0   0.00000     -0.301140E-02
      2144 SOLV     566      TIP3     H1       HT       0.417000       1.00800           0   0.00000     -0.301140E-02
      2145 SOLV     566      TIP3     H2       HT       0.417000       1.00800           0   0.00000     -0.301140E-02
      2146 SOLV     567      TIP3     OH2      OT      -0.834000       15.9994           0   0.00000     -0.301140E-02
      2147 SOLV     567      TIP3     H1       HT       0.417000       1.00800           0   0.00000     -0.301140E-02
      2148 SOLV     567      TIP3     H2       HT       0.417000       1.00800           0   0.00000     -0.301140E-02
      2149 SOLV     568      TIP3     OH2      OT      -0.834000       15.9994           0   0.00000     -0.301140E-02
      2150 SOLV     568      TIP3     H1       HT       0.417000       1.00800           0   0.00000     -0.301140E-02
      2151 SOLV     568      TIP3     H2       HT       0.417000       1.00800           0   0.00000     -0.301140E-02
      2152 SOLV     569      TIP3     OH2      OT      -0.834000       15.9994           0   0.00000     -0.301140E-02
      2153 SOLV     569      TIP3     H1       HT       0.417000       1.00800           0   0.00000     -0.301140E-02
      2154 SOLV     569      TIP3     H2       HT       0.417000       1.00800           0   0.00000     -0.301140E-02
      2155 SOLV     570      TIP3     OH2      OT      -0.834000       15.9994           0   0.00000     -0.301140E-02
      2156 SOLV     570      TIP3     H1       HT       0.417000       1.00800           0   0.00000     -0.301140E-02
      2157 SOLV     570      TIP3     H2       HT       0.417000       1.00800           0   0.00000     -0.301140E-02
      2158 SOLV     571      TIP3     OH2      OT      -0.834000       15.9994           0   0.00000     -0.301140E-02
      2159 SOLV     571      TIP3     H1       HT       0.417000       1.00800           0   0.00000     -0.301140E-02
      2160 SOLV     571      TIP3     H2       HT       0.417000       1.00800           0   0.00000     -0.301140E-02
      2161 SOLV     572      TIP3     OH2      OT      -0.834000       15.9994           0   0.00000     -0.301140E-02
      2162 SOLV     572      TIP3     H1       HT       0.417000       1.00800           0   0.00000     -0.301140E-02
      2163 SOLV     572      TIP3     H2       HT       0.417000       1.00800           0   0.00000     -0.301140E-02
      2164 SOLV     573      TIP3     OH2      OT      -0.834000       15.9994           0   0.00000     -0.301140E-02
      2165 SOLV     573      TIP3     H1       HT       0.417000       1.00800           0   0.00000     -0.301140E-02
      2166 SOLV     573      TIP3     H2       HT       0.417000       1.00800           0   0.00000     -0.301140E-02
      2167 SOLV     574      TIP3     OH2      OT      -0.834000       15.9994           0   0.00000     -0.301140E-02
      2168 SOLV     574      TIP3     H1       HT       0.417000       1.00800           0   0.00000     -0.301140E-02
      2169 SOLV     574      TIP3     H2       HT       0.417000       1.00800           0   0.00000     -0.301140E-02
      2170 SOLV     575      TIP3     OH2      OT      -0.834000       15.9994           0   0.00000     -0.301140E-02
      2171 SOLV     575      TIP3     H1       HT       0.417000       1.00800           0   0.00000     -0.301140E-02
      2172 SOLV     575      TIP3     H2       HT       0.417000       1.00800           0   0.00000     -0.301140E-02
      2173 SOLV     576      TIP3     OH2      OT      -0.834000       15.9994           0   0.00000     -0.301140E-02
      2174 SOLV     576      TIP3     H1       HT       0.417000       1.00800           0   0.00000     -0.301140E-02
      2175 SOLV     576      TIP3     H2       HT       0.417000       1.00800           0   0.00000     -0.301140E-02
      2176 SOLV     577      TIP3     OH2      OT      -0.834000       15.9994           0   0.00000     -0.301140E-02
      2177 SOLV     577      TIP3     H1       HT       0.417000       1.00800           0   0.00000     -0.301140E-02
      2178 SOLV     577      TIP3     H2       HT       0.417000       1.00800           0   0.00000     -0.301140E-02
      2179 SOLV     578      TIP3     OH2      OT      -0.834000       15.9994           0   0.00000     -0.301140E-02
      2180 SOLV     578      TIP3     H1       HT       0.417000       1.00800           0   0.00000     -0.301140E-02
      2181 SOLV     578      TIP3     H2       HT       0.417000       1.00800           0   0.00000     -0.301140E-02
      2182 SOLV     579      TIP3     OH2      OT      -0.834000       15.9994           0   0.00000     -0.301140E-02
      2183 SOLV     579      TIP3     H1       HT       0.417000       1.00800           0   0.00000     -0.301140E-02
      2184 SOLV     579      TIP3     H2       HT       0.417000       1.00800           0   0.00000     -0.301140E-02
      2185 SOLV     580      TIP3     OH2      OT      -0.834000       15.9994           0   0.00000     -0.301140E-02
      2186 SOLV     580      TIP3     H1       HT       0.417000       1.00800           0   0.00000     -0.301140E-02
      2187 SOLV     580      TIP3     H2       HT       0.417000       1.00800           0   0.00000     -0.301140E-02
      2188 SOLV     581      TIP3     OH2      OT      -0.834000       15.9994           0   0.00000     -0.301140E-02
      2189 SOLV     581      TIP3     H1       HT       0.417000       1.00800           0   0.00000     -0.301140E-02
      2190 SOLV     581      TIP3     H2       HT       0.417000       1.00800           0   0.00000     -0.301140E-02
      2191 SOLV     582      TIP3     OH2      OT      -0.834000       15.9994           0   0.00000     -0.301140E-02
      2192 SOLV     582      TIP3     H1       HT       0.417000       1.00800           0   0.00000     -0.301140E-02
      2193 SOLV     582      TIP3     H2       HT       0.417000       1.00800           0   0.00000     -0.301140E-02
      2194 SOLV     583      TIP3     OH2      OT      -0.834000       15.9994           0   0.00000     -0.301140E-02
      2195 SOLV     583      TIP3     H1       HT       0.417000       1.00800           0   0.00000     -0.301140E-02
      2196 SOLV     583      TIP3     H2       HT       0.417000       1.00800           0   0.00000     -0.301140E-02
      2197 SOLV     584      TIP3     OH2      OT      -0.834000       15.9994           0   0.00000     -0.301140E-02
      2198 SOLV     584      TIP3     H1       HT       0.417000       1.00800           0   0.00000     -0.301140E-02
      2199 SOLV     584      TIP3     H2       HT       0.417000       1.00800           0   0.00000     -0.301140E-02
      2200 SOLV     585      TIP3     OH2      OT      -0.834000       15.9994           0   0.00000     -0.301140E-02
      2201 SOLV     585      TIP3     H1       HT       0.417000       1.00800           0   0.00000     -0.301140E-02
      2202 SOLV     585      TIP3     H2       HT       0.417000       1.00800           0   0.00000     -0.301140E-02
      2203 SOLV     586      TIP3     OH2      OT      -0.834000       15.9994           0   0.00000     -0.301140E-02
      2204 SOLV     586      TIP3     H1       HT       0.417000       1.00800           0   0.00000     -0.301140E-02
      2205 SOLV     586      TIP3     H2       HT       0.417000       1.00800           0   0.00000     -0.301140E-02
      2206 SOLV     587      TIP3     OH2      OT      -0.834000       15.9994           0   0.00000     -0.301140E-02
      2207 SOLV     587      TIP3     H1       HT       0.417000       1.00800           0   0.00000     -0.301140E-02
      2208 SOLV     587      TIP3     H2       HT       0.417000       1.00800           0   0.00000     -0.301140E-02
      2209 SOLV     588      TIP3     OH2      OT      -0.834000       15.9994           0   0.00000     -0.301140E-02
      2210 SOLV     588      TIP3     H1       HT       0.417000       1.00800           0   0.00000     -0.301140E-02
      2211 SOLV     588      TIP3     H2       HT       0.417000       1.00800           0   0.00000     -0.301140E-02
      2212 SOLV     589      TIP3     OH2      OT      -0.834000       15.9994           0   0.00000     -0.301140E-02
      2213 SOLV     589      TIP3     H1       HT       0.417000       1.00800           0   0.00000     -0.301140E-02
      2214 SOLV     589      TIP3     H2       HT       0.417000       1.00800           0   0.00000     -0.301140E-02
      2215 SOLV     590      TIP3     OH2      OT      -0.834000       15.9994           0   0.00000     -0.301140E-02
      2216 SOLV     590      TIP3     H1       HT       0.417000       1.00800           0   0.00000     -0.301140E-02
      2217 SOLV     590      TIP3     H2       HT       0.417000       1.00800           0   0.00000     -0.301140E-02
      2218 SOLV     591      TIP3     OH2      OT      -0.834000       15.9994           0   0.00000     -0.301140E-02
      2219 SOLV     591      TIP3     H1       HT       0.417000       1.00800           0   0.00000     -0.301140E-02
      2220 SOLV     591      TIP3     H2       HT       0.417000       1.00800           0   0.00000     -0.301140E-02
      2221 SOLV     592      TIP3     OH2      OT      -0.834000       15.9994           0   0.00000     -0.301140E-02
      2222 SOLV     592      TIP3     H1       HT       0.417000       1.00800           0   0.00000     -0.301140E-02
      2223 SOLV     592      TIP3     H2       HT       0.417000       1.00800           0   0.00000     -0.301140E-02
      2224 SOLV     593      TIP3     OH2      OT      -0.834000       15.9994           0   0.00000     -0.301140E-02
      2225 SOLV     593      TIP3     H1       HT       0.417000       1.00800           0   0.00000     -0.301140E-02
      2226 SOLV     593      TIP3     H2       HT       0.417000       1.00800           0   0.00000     -0.301140E-02
      2227 SOLV     594      TIP3     OH2      OT      -0.834000       15.9994           0   0.00000     -0.301140E-02
      2228 SOLV     594      TIP3     H1       HT       0.417000       1.00800           0   0.00000     -0.301140E-02
      2229 SOLV     594      TIP3     H2       HT       0.417000       1.00800           0   0.00000     -0.301140E-02
      2230 SOLV     595      TIP3     OH2      OT      -0.834000       15.9994           0   0.00000     -0.301140E-02
      2231 SOLV     595      TIP3     H1       HT       0.417000       1.00800           0   0.00000     -0.301140E-02
      2232 SOLV     595      TIP3     H2       HT       0.417000       1.00800           0   0.00000     -0.301140E-02
      2233 SOLV     596      TIP3     OH2      OT      -0.834000       15.9994           0   0.00000     -0.301140E-02
      2234 SOLV     596      TIP3     H1       HT       0.417000       1.00800           0   0.00000     -0.301140E-02
      2235 SOLV     596      TIP3     H2       HT       0.417000       1.00800           0   0.00000     -0.301140E-02
      2236 SOLV     597      TIP3     OH2      OT      -0.834000       15.9994           0   0.00000     -0.301140E-02
      2237 SOLV     597      TIP3     H1       HT       0.417000       1.00800           0   0.00000     -0.301140E-02
      2238 SOLV     597      TIP3     H2       HT       0.417000       1.00800           0   0.00000     -0.301140E-02
      2239 SOLV     598      TIP3     OH2      OT      -0.834000       15.9994           0   0.00000     -0.301140E-02
      2240 SOLV     598      TIP3     H1       HT       0.417000       1.00800           0   0.00000     -0.301140E-02
      2241 SOLV     598      TIP3     H2       HT       0.417000       1.00800           0   0.00000     -0.301140E-02
      2242 SOLV     599      TIP3     OH2      OT      -0.834000       15.9994           0   0.00000     -0.301140E-02
      2243 SOLV     599      TIP3     H1       HT       0.417000       1.00800           0   0.00000     -0.301140E-02
      2244 SOLV     599      TIP3     H2       HT       0.417000       1.00800           0   0.00000     -0.301140E-02
      2245 SOLV     600      TIP3     OH2      OT      -0.834000       15.9994           0   0.00000     -0.301140E-02
      2246 SOLV     600      TIP3     H1       HT       0.417000       1.00800           0   0.00000     -0.301140E-02
      2247 SOLV     600      TIP3     H2       HT       0.417000       1.00800           0   0.00000     -0.301140E-02
      2248 SOLV     601      TIP3     OH2      OT      -0.834000       15.9994           0   0.00000     -0.301140E-02
      2249 SOLV     601      TIP3     H1       HT       0.417000       1.00800           0   0.00000     -0.301140E-02
      2250 SOLV     601      TIP3     H2       HT       0.417000       1.00800           0   0.00000     -0.301140E-02
      2251 SOLV     602      TIP3     OH2      OT      -0.834000       15.9994           0   0.00000     -0.301140E-02
      2252 SOLV     602      TIP3     H1       HT       0.417000       1.00800           0   0.00000     -0.301140E-02
      2253 SOLV     602      TIP3     H2       HT       0.417000       1.00800           0   0.00000     -0.301140E-02
      2254 SOLV     603      TIP3     OH2      OT      -0.834000       15.9994           0   0.00000     -0.301140E-02
      2255 SOLV     603      TIP3     H1       HT       0.417000       1.00800           0   0.00000     -0.301140E-02
      2256 SOLV     603      TIP3     H2       HT       0.417000       1.00800           0   0.00000     -0.301140E-02
      2257 SOLV     604      TIP3     OH2      OT      -0.834000       15.9994           0   0.00000     -0.301140E-02
      2258 SOLV     604      TIP3     H1       HT       0.417000       1.00800           0   0.00000     -0.301140E-02
      2259 SOLV     604      TIP3     H2       HT       0.417000       1.00800           0   0.00000     -0.301140E-02
      2260 SOLV     605      TIP3     OH2      OT      -0.834000       15.9994           0   0.00000     -0.301140E-02
      2261 SOLV     605      TIP3     H1       HT       0.417000       1.00800           0   0.00000     -0.301140E-02
      2262 SOLV     605      TIP3     H2       HT       0.417000       1.00800           0   0.00000     -0.301140E-02
      2263 SOLV     606      TIP3     OH2      OT      -0.834000       15.9994           0   0.00000     -0.301140E-02
      2264 SOLV     606      TIP3     H1       HT       0.417000       1.00800           0   0.00000     -0.301140E-02
      2265 SOLV     606      TIP3     H2       HT       0.417000       1.00800           0   0.00000     -0.301140E-02
      2266 SOLV     607      TIP3     OH2      OT      -0.834000       15.9994           0   0.00000     -0.301140E-02
      2267 SOLV     607      TIP3     H1       HT       0.417000       1.00800           0   0.00000     -0.301140E-02
      2268 SOLV     607      TIP3     H2       HT       0.417000       1.00800           0   0.00000     -0.301140E-02
      2269 SOLV     608      TIP3     OH2      OT      -0.834000       15.9994           0   0.00000     -0.301140E-02
      2270 SOLV     608      TIP3     H1       HT       0.417000       1.00800           0   0.00000     -0.301140E-02
      2271 SOLV     608      TIP3     H2       HT       0.417000       1.00800           0   0.00000     -0.301140E-02
      2272 SOLV     609      TIP3     OH2      OT      -0.834000       15.9994           0   0.00000     -0.301140E-02
      2273 SOLV     609      TIP3     H1       HT       0.417000       1.00800           0   0.00000     -0.301140E-02
      2274 SOLV     609      TIP3     H2       HT       0.417000       1.00800           0   0.00000     -0.301140E-02
      2275 SOLV     610      TIP3     OH2      OT      -0.834000       15.9994           0   0.00000     -0.301140E-02
      2276 SOLV     610      TIP3     H1       HT       0.417000       1.00800           0   0.00000     -0.301140E-02
      2277 SOLV     610      TIP3     H2       HT       0.417000       1.00800           0   0.00000     -0.301140E-02
      2278 SOLV     611      TIP3     OH2      OT      -0.834000       15.9994           0   0.00000     -0.301140E-02
      2279 SOLV     611      TIP3     H1       HT       0.417000       1.00800           0   0.00000     -0.301140E-02
      2280 SOLV     611      TIP3     H2       HT       0.417000       1.00800           0   0.00000     -0.301140E-02
      2281 SOLV     612      TIP3     OH2      OT      -0.834000       15.9994           0   0.00000     -0.301140E-02
      2282 SOLV     612      TIP3     H1       HT       0.417000       1.00800           0   0.00000     -0.301140E-02
      2283 SOLV     612      TIP3     H2       HT       0.417000       1.00800           0   0.00000     -0.301140E-02
      2284 SOLV     613      TIP3     OH2      OT      -0.834000       15.9994           0   0.00000     -0.301140E-02
      2285 SOLV     613      TIP3     H1       HT       0.417000       1.00800           0   0.00000     -0.301140E-02
      2286 SOLV     613      TIP3     H2       HT       0.417000       1.00800           0   0.00000     -0.301140E-02
      2287 SOLV     614      TIP3     OH2      OT      -0.834000       15.9994           0   0.00000     -0.301140E-02
      2288 SOLV     614      TIP3     H1       HT       0.417000       1.00800           0   0.00000     -0.301140E-02
      2289 SOLV     614      TIP3     H2       HT       0.417000       1.00800           0   0.00000     -0.301140E-02
      2290 SOLV     615      TIP3     OH2      OT      -0.834000       15.9994           0   0.00000     -0.301140E-02
      2291 SOLV     615      TIP3     H1       HT       0.417000       1.00800           0   0.00000     -0.301140E-02
      2292 SOLV     615      TIP3     H2       HT       0.417000       1.00800           0   0.00000     -0.301140E-02
      2293 SOLV     616      TIP3     OH2      OT      -0.834000       15.9994           0   0.00000     -0.301140E-02
      2294 SOLV     616      TIP3     H1       HT       0.417000       1.00800           0   0.00000     -0.301140E-02
      2295 SOLV     616      TIP3     H2       HT       0.417000       1.00800           0   0.00000     -0.301140E-02
      2296 SOLV     617      TIP3     OH2      OT      -0.834000       15.9994           0   0.00000     -0.301140E-02
      2297 SOLV     617      TIP3     H1       HT       0.417000       1.00800           0   0.00000     -0.301140E-02
      2298 SOLV     617      TIP3     H2       HT       0.417000       1.00800           0   0.00000     -0.301140E-02
      2299 SOLV     618      TIP3     OH2      OT      -0.834000       15.9994           0   0.00000     -0.301140E-02
      2300 SOLV     618      TIP3     H1       HT       0.417000       1.00800           0   0.00000     -0.301140E-02
      2301 SOLV     618      TIP3     H2       HT       0.417000       1.00800           0   0.00000     -0.301140E-02
      2302 SOLV     619      TIP3     OH2      OT      -0.834000       15.9994           0   0.00000     -0.301140E-02
      2303 SOLV     619      TIP3     H1       HT       0.417000       1.00800           0   0.00000     -0.301140E-02
      2304 SOLV     619      TIP3     H2       HT       0.417000       1.00800           0   0.00000     -0.301140E-02
      2305 SOLV     620      TIP3     OH2      OT      -0.834000       15.9994           0   0.00000     -0.301140E-02
      2306 SOLV     620      TIP3     H1       HT       0.417000       1.00800           0   0.00000     -0.301140E-02
      2307 SOLV     620      TIP3     H2       HT       0.417000       1.00800           0   0.00000     -0.301140E-02
      2308 SOLV     621      TIP3     OH2      OT      -0.834000       15.9994           0   0.00000     -0.301140E-02
      2309 SOLV     621      TIP3     H1       HT       0.417000       1.00800           0   0.00000     -0.301140E-02
      2310 SOLV     621      TIP3     H2       HT       0.417000       1.00800           0   0.00000     -0.301140E-02
      2311 SOLV     622      TIP3     OH2      OT      -0.834000       15.9994           0   0.00000     -0.301140E-02
      2312 SOLV     622      TIP3     H1       HT       0.417000       1.00800           0   0.00000     -0.301140E-02
      2313 SOLV     622      TIP3     H2       HT       0.417000       1.00800           0   0.00000     -0.301140E-02
      2314 SOLV     623      TIP3     OH2      OT      -0.834000       15.9994           0   0.00000     -0.301140E-02
      2315 SOLV     623      TIP3     H1       HT       0.417000       1.00800           0   0.00000     -0.301140E-02
      2316 SOLV     623      TIP3     H2       HT       0.417000       1.00800           0   0.00000     -0.301140E-02
      2317 SOLV     624      TIP3     OH2      OT      -0.834000       15.9994           0   0.00000     -0.301140E-02
      2318 SOLV     624      TIP3     H1       HT       0.417000       1.00800           0   0.00000     -0.301140E-02
      2319 SOLV     624      TIP3     H2       HT       0.417000       1.00800           0   0.00000     -0.301140E-02
      2320 SOLV     625      TIP3     OH2      OT      -0.834000       15.9994           0   0.00000     -0.301140E-02
      2321 SOLV     625      TIP3     H1       HT       0.417000       1.00800           0   0.00000     -0.301140E-02
      2322 SOLV     625      TIP3     H2       HT       0.417000       1.00800           0   0.00000     -0.301140E-02
      2323 SOLV     626      TIP3     OH2      OT      -0.834000       15.9994           0   0.00000     -0.301140E-02
      2324 SOLV     626      TIP3     H1       HT       0.417000       1.00800           0   0.00000     -0.301140E-02
      2325 SOLV     626      TIP3     H2       HT       0.417000       1.00800           0   0.00000     -0.301140E-02
      2326 SOLV     627      TIP3     OH2      OT      -0.834000       15.9994           0   0.00000     -0.301140E-02
      2327 SOLV     627      TIP3     H1       HT       0.417000       1.00800           0   0.00000     -0.301140E-02
      2328 SOLV     627      TIP3     H2       HT       0.417000       1.00800           0   0.00000     -0.301140E-02
      2329 SOLV     628      TIP3     OH2      OT      -0.834000       15.9994           0   0.00000     -0.301140E-02
      2330 SOLV     628      TIP3     H1       HT       0.417000       1.00800           0   0.00000     -0.301140E-02
      2331 SOLV     628      TIP3     H2       HT       0.417000       1.00800           0   0.00000     -0.301140E-02
      2332 SOLV     629      TIP3     OH2      OT      -0.834000       15.9994           0   0.00000     -0.301140E-02
      2333 SOLV     629      TIP3     H1       HT       0.417000       1.00800           0   0.00000     -0.301140E-02
      2334 SOLV     629      TIP3     H2       HT       0.417000       1.00800           0   0.00000     -0.301140E-02
      2335 SOLV     630      TIP3     OH2      OT      -0.834000       15.9994           0   0.00000     -0.301140E-02
      2336 SOLV     630      TIP3     H1       HT       0.417000       1.00800           0   0.00000     -0.301140E-02
      2337 SOLV     630      TIP3     H2       HT       0.417000       1.00800           0   0.00000     -0.301140E-02
      2338 SOLV     631      TIP3     OH2      OT      -0.834000       15.9994           0   0.00000     -0.301140E-02
      2339 SOLV     631      TIP3     H1       HT       0.417000       1.00800           0   0.00000     -0.301140E-02
      2340 SOLV     631      TIP3     H2       HT       0.417000       1.00800           0   0.00000     -0.301140E-02
      2341 SOLV     632      TIP3     OH2      OT      -0.834000       15.9994           0   0.00000     -0.301140E-02
      2342 SOLV     632      TIP3     H1       HT       0.417000       1.00800           0   0.00000     -0.301140E-02
      2343 SOLV     632      TIP3     H2       HT       0.417000       1.00800           0   0.00000     -0.301140E-02
      2344 SOLV     633      TIP3     OH2      OT      -0.834000       15.9994           0   0.00000     -0.301140E-02
      2345 SOLV     633      TIP3     H1       HT       0.417000       1.00800           0   0.00000     -0.301140E-02
      2346 SOLV     633      TIP3     H2       HT       0.417000       1.00800           0   0.00000     -0.301140E-02
      2347 SOLV     634      TIP3     OH2      OT      -0.834000       15.9994           0   0.00000     -0.301140E-02
      2348 SOLV     634      TIP3     H1       HT       0.417000       1.00800           0   0.00000     -0.301140E-02
      2349 SOLV     634      TIP3     H2       HT       0.417000       1.00800           0   0.00000     -0.301140E-02
      2350 SOLV     635      TIP3     OH2      OT      -0.834000       15.9994           0   0.00000     -0.301140E-02
      2351 SOLV     635      TIP3     H1       HT       0.417000       1.00800           0   0.00000     -0.301140E-02
      2352 SOLV     635      TIP3     H2       HT       0.417000       1.00800           0   0.00000     -0.301140E-02
      2353 SOLV     636      TIP3     OH2      OT      -0.834000       15.9994           0   0.00000     -0.301140E-02
      2354 SOLV     636      TIP3     H1       HT       0.417000       1.00800           0   0.00000     -0.301140E-02
      2355 SOLV     636      TIP3     H2       HT       0.417000       1.00800           0   0.00000     -0.301140E-02
      2356 SOLV     637      TIP3     OH2      OT      -0.834000       15.9994           0   0.00000     -0.301140E-02
      2357 SOLV     637      TIP3     H1       HT       0.417000       1.00800           0   0.00000     -0.301140E-02
      2358 SOLV     637      TIP3     H2       HT       0.417000       1.00800           0   0.00000     -0.301140E-02
      2359 SOLV     638      TIP3     OH2      OT      -0.834000       15.9994           0   0.00000     -0.301140E-02
      2360 SOLV     638      TIP3     H1       HT       0.417000       1.00800           0   0.00000     -0.301140E-02
      2361 SOLV     638      TIP3     H2       HT       0.417000       1.00800           0   0.00000     -0.301140E-02
      2362 SOLV     639      TIP3     OH2      OT      -0.834000       15.9994           0   0.00000     -0.301140E-02
      2363 SOLV     639      TIP3     H1       HT       0.417000       1.00800           0   0.00000     -0.301140E-02
      2364 SOLV     639      TIP3     H2       HT       0.417000       1.00800           0   0.00000     -0.301140E-02
      2365 SOLV     640      TIP3     OH2      OT      -0.834000       15.9994           0   0.00000     -0.301140E-02
      2366 SOLV     640      TIP3     H1       HT       0.417000       1.00800           0   0.00000     -0.301140E-02
      2367 SOLV     640      TIP3     H2       HT       0.417000       1.00800           0   0.00000     -0.301140E-02
      2368 SOLV     641      TIP3     OH2      OT      -0.834000       15.9994           0   0.00000     -0.301140E-02
      2369 SOLV     641      TIP3     H1       HT       0.417000       1.00800           0   0.00000     -0.301140E-02
      2370 SOLV     641      TIP3     H2       HT       0.417000       1.00800           0   0.00000     -0.301140E-02
      2371 SOLV     642      TIP3     OH2      OT      -0.834000       15.9994           0   0.00000     -0.301140E-02
      2372 SOLV     642      TIP3     H1       HT       0.417000       1.00800           0   0.00000     -0.301140E-02
      2373 SOLV     642      TIP3     H2       HT       0.417000       1.00800           0   0.00000     -0.301140E-02
      2374 SOLV     643      TIP3     OH2      OT      -0.834000       15.9994           0   0.00000     -0.301140E-02
      2375 SOLV     643      TIP3     H1       HT       0.417000       1.00800           0   0.00000     -0.301140E-02
      2376 SOLV     643      TIP3     H2       HT       0.417000       1.00800           0   0.00000     -0.301140E-02
      2377 SOLV     644      TIP3     OH2      OT      -0.834000       15.9994           0   0.00000     -0.301140E-02
      2378 SOLV     644      TIP3     H1       HT       0.417000       1.00800           0   0.00000     -0.301140E-02
      2379 SOLV     644      TIP3     H2       HT       0.417000       1.00800           0   0.00000     -0.301140E-02
      2380 SOLV     645      TIP3     OH2      OT      -0.834000       15.9994           0   0.00000     -0.301140E-02
      2381 SOLV     645      TIP3     H1       HT       0.417000       1.00800           0   0.00000     -0.301140E-02
      2382 SOLV     645      TIP3     H2       HT       0.417000       1.00800           0   0.00000     -0.301140E-02
      2383 SOLV     646      TIP3     OH2      OT      -0.834000       15.9994           0   0.00000     -0.301140E-02
      2384 SOLV     646      TIP3     H1       HT       0.417000       1.00800           0   0.00000     -0.301140E-02
      2385 SOLV     646      TIP3     H2       HT       0.417000       1.00800           0   0.00000     -0.301140E-02
      2386 SOLV     647      TIP3     OH2      OT      -0.834000       15.9994           0   0.00000     -0.301140E-02
      2387 SOLV     647      TIP3     H1       HT       0.417000       1.00800           0   0.00000     -0.301140E-02
      2388 SOLV     647      TIP3     H2       HT       0.417000       1.00800           0   0.00000     -0.301140E-02
      2389 SOLV     648      TIP3     OH2      OT      -0.834000       15.9994           0   0.00000     -0.301140E-02
      2390 SOLV     648      TIP3     H1       HT       0.417000       1.00800           0   0.00000     -0.301140E-02
      2391 SOLV     648      TIP3     H2       HT       0.417000       1.00800           0   0.00000     -0.301140E-02
      2392 SOLV     649      TIP3     OH2      OT      -0.834000       15.9994           0   0.00000     -0.301140E-02
      2393 SOLV     649      TIP3     H1       HT       0.417000       1.00800           0   0.00000     -0.301140E-02
      2394 SOLV     649      TIP3     H2       HT       0.417000       1.00800           0   0.00000     -0.301140E-02
      2395 SOLV     650      TIP3     OH2      OT      -0.834000       15.9994           0   0.00000     -0.301140E-02
      2396 SOLV     650      TIP3     H1       HT       0.417000       1.00800           0   0.00000     -0.301140E-02
      2397 SOLV     650      TIP3     H2       HT       0.417000       1.00800           0   0.00000     -0.301140E-02
      2398 SOLV     651      TIP3     OH2      OT      -0.834000       15.9994           0   0.00000     -0.301140E-02
      2399 SOLV     651      TIP3     H1       HT       0.417000       1.00800           0   0.00000     -0.301140E-02
      2400 SOLV     651      TIP3     H2       HT       0.417000       1.00800           0   0.00000     -0.301140E-02
      2401 SOLV     652      TIP3     OH2      OT      -0.834000       15.9994           0   0.00000     -0.301140E-02
      2402 SOLV     652      TIP3     H1       HT       0.417000       1.00800           0   0.00000     -0.301140E-02
      2403 SOLV     652      TIP3     H2       HT       0.417000       1.00800           0   0.00000     -0.301140E-02
      2404 SOLV     653      TIP3     OH2      OT      -0.834000       15.9994           0   0.00000     -0.301140E-02
      2405 SOLV     653      TIP3     H1       HT       0.417000       1.00800           0   0.00000     -0.301140E-02
      2406 SOLV     653      TIP3     H2       HT       0.417000       1.00800           0   0.00000     -0.301140E-02
      2407 SOLV     654      TIP3     OH2      OT      -0.834000       15.9994           0   0.00000     -0.301140E-02
      2408 SOLV     654      TIP3     H1       HT       0.417000       1.00800           0   0.00000     -0.301140E-02
      2409 SOLV     654      TIP3     H2       HT       0.417000       1.00800           0   0.00000     -0.301140E-02
      2410 SOLV     655      TIP3     OH2      OT      -0.834000       15.9994           0   0.00000     -0.301140E-02
      2411 SOLV     655      TIP3     H1       HT       0.417000       1.00800           0   0.00000     -0.301140E-02
      2412 SOLV     655      TIP3     H2       HT       0.417000       1.00800           0   0.00000     -0.301140E-02
      2413 SOLV     656      TIP3     OH2      OT      -0.834000       15.9994           0   0.00000     -0.301140E-02
      2414 SOLV     656      TIP3     H1       HT       0.417000       1.00800           0   0.00000     -0.301140E-02
      2415 SOLV     656      TIP3     H2       HT       0.417000       1.00800           0   0.00000     -0.301140E-02
      2416 SOLV     657      TIP3     OH2      OT      -0.834000       15.9994           0   0.00000     -0.301140E-02
      2417 SOLV     657      TIP3     H1       HT       0.417000       1.00800           0   0.00000     -0.301140E-02
      2418 SOLV     657      TIP3     H2       HT       0.417000       1.00800           0   0.00000     -0.301140E-02
      2419 SOLV     658      TIP3     OH2      OT      -0.834000       15.9994           0   0.00000     -0.301140E-02
      2420 SOLV     658      TIP3     H1       HT       0.417000       1.00800           0   0.00000     -0.301140E-02
      2421 SOLV     658      TIP3     H2       HT       0.417000       1.00800           0   0.00000     -0.301140E-02
      2422 SOLV     659      TIP3     OH2      OT      -0.834000       15.9994           0   0.00000     -0.301140E-02
      2423 SOLV     659      TIP3     H1       HT       0.417000       1.00800           0   0.00000     -0.301140E-02
      2424 SOLV     659      TIP3     H2       HT       0.417000       1.00800           0   0.00000     -0.301140E-02
      2425 SOLV     660      TIP3     OH2      OT      -0.834000       15.9994           0   0.00000     -0.301140E-02
      2426 SOLV     660      TIP3     H1       HT       0.417000       1.00800           0   0.00000     -0.301140E-02
      2427 SOLV     660      TIP3     H2       HT       0.417000       1.00800           0   0.00000     -0.301140E-02
      2428 SOLV     661      TIP3     OH2      OT      -0.834000       15.9994           0   0.00000     -0.301140E-02
      2429 SOLV     661      TIP3     H1       HT       0.417000       1.00800           0   0.00000     -0.301140E-02
      2430 SOLV     661      TIP3     H2       HT       0.417000       1.00800           0   0.00000     -0.301140E-02
      2431 SOLV     662      TIP3     OH2      OT      -0.834000       15.9994           0   0.00000     -0.301140E-02
      2432 SOLV     662      TIP3     H1       HT       0.417000       1.00800           0   0.00000     -0.301140E-02
      2433 SOLV     662      TIP3     H2       HT       0.417000       1.00800           0   0.00000     -0.301140E-02
      2434 SOLV     663      TIP3     OH2      OT      -0.834000       15.9994           0   0.00000     -0.301140E-02
      2435 SOLV     663      TIP3     H1       HT       0.417000       1.00800           0   0.00000     -0.301140E-02
      2436 SOLV     663      TIP3     H2       HT       0.417000       1.00800           0   0.00000     -0.301140E-02
      2437 SOLV     664      TIP3     OH2      OT      -0.834000       15.9994           0   0.00000     -0.301140E-02
      2438 SOLV     664      TIP3     H1       HT       0.417000       1.00800           0   0.00000     -0.301140E-02
      2439 SOLV     664      TIP3     H2       HT       0.417000       1.00800           0   0.00000     -0.301140E-02
      2440 SOLV     665      TIP3     OH2      OT      -0.834000       15.9994           0   0.00000     -0.301140E-02
      2441 SOLV     665      TIP3     H1       HT       0.417000       1.00800           0   0.00000     -0.301140E-02
      2442 SOLV     665      TIP3     H2       HT       0.417000       1.00800           0   0.00000     -0.301140E-02
      2443 SOLV     666      TIP3     OH2      OT      -0.834000       15.9994           0   0.00000     -0.301140E-02
      2444 SOLV     666      TIP3     H1       HT       0.417000       1.00800           0   0.00000     -0.301140E-02
      2445 SOLV     666      TIP3     H2       HT       0.417000       1.00800           0   0.00000     -0.301140E-02
      2446 SOLV     667      TIP3     OH2      OT      -0.834000       15.9994           0   0.00000     -0.301140E-02
      2447 SOLV     667      TIP3     H1       HT       0.417000       1.00800           0   0.00000     -0.301140E-02
      2448 SOLV     667      TIP3     H2       HT       0.417000       1.00800           0   0.00000     -0.301140E-02
      2449 SOLV     668      TIP3     OH2      OT      -0.834000       15.9994           0   0.00000     -0.301140E-02
      2450 SOLV     668      TIP3     H1       HT       0.417000       1.00800           0   0.00000     -0.301140E-02
      2451 SOLV     668      TIP3     H2       HT       0.417000       1.00800           0   0.00000     -0.301140E-02
      2452 SOLV     669      TIP3     OH2      OT      -0.834000       15.9994           0   0.00000     -0.301140E-02
      2453 SOLV     669      TIP3     H1       HT       0.417000       1.00800           0   0.00000     -0.301140E-02
      2454 SOLV     669      TIP3     H2       HT       0.417000       1.00800           0   0.00000     -0.301140E-02
      2455 SOLV     670      TIP3     OH2      OT      -0.834000       15.9994           0   0.00000     -0.301140E-02
      2456 SOLV     670      TIP3     H1       HT       0.417000       1.00800           0   0.00000     -0.301140E-02
      2457 SOLV     670      TIP3     H2       HT       0.417000       1.00800           0   0.00000     -0.301140E-02
      2458 SOLV     671      TIP3     OH2      OT      -0.834000       15.9994           0   0.00000     -0.301140E-02
      2459 SOLV     671      TIP3     H1       HT       0.417000       1.00800           0   0.00000     -0.301140E-02
      2460 SOLV     671      TIP3     H2       HT       0.417000       1.00800           0   0.00000     -0.301140E-02
      2461 SOLV     672      TIP3     OH2      OT      -0.834000       15.9994           0   0.00000     -0.301140E-02
      2462 SOLV     672      TIP3     H1       HT       0.417000       1.00800           0   0.00000     -0.301140E-02
      2463 SOLV     672      TIP3     H2       HT       0.417000       1.00800           0   0.00000     -0.301140E-02
      2464 SOLV     673      TIP3     OH2      OT      -0.834000       15.9994           0   0.00000     -0.301140E-02
      2465 SOLV     673      TIP3     H1       HT       0.417000       1.00800           0   0.00000     -0.301140E-02
      2466 SOLV     673      TIP3     H2       HT       0.417000       1.00800           0   0.00000     -0.301140E-02
      2467 SOLV     674      TIP3     OH2      OT      -0.834000       15.9994           0   0.00000     -0.301140E-02
      2468 SOLV     674      TIP3     H1       HT       0.417000       1.00800           0   0.00000     -0.301140E-02
      2469 SOLV     674      TIP3     H2       HT       0.417000       1.00800           0   0.00000     -0.301140E-02
      2470 SOLV     675      TIP3     OH2      OT      -0.834000       15.9994           0   0.00000     -0.301140E-02
      2471 SOLV     675      TIP3     H1       HT       0.417000       1.00800           0   0.00000     -0.301140E-02
      2472 SOLV     675      TIP3     H2       HT       0.417000       1.00800           0   0.00000     -0.301140E-02
      2473 SOLV     676      TIP3     OH2      OT      -0.834000       15.9994           0   0.00000     -0.301140E-02
      2474 SOLV     676      TIP3     H1       HT       0.417000       1.00800           0   0.00000     -0.301140E-02
      2475 SOLV     676      TIP3     H2       HT       0.417000       1.00800           0   0.00000     -0.301140E-02
      2476 SOLV     677      TIP3     OH2      OT      -0.834000       15.9994           0   0.00000     -0.301140E-02
      2477 SOLV     677      TIP3     H1       HT       0.417000       1.00800           0   0.00000     -0.301140E-02
      2478 SOLV     677      TIP3     H2       HT       0.417000       1.00800           0   0.00000     -0.301140E-02
      2479 SOLV     678      TIP3     OH2      OT      -0.834000       15.9994           0   0.00000     -0.301140E-02
      2480 SOLV     678      TIP3     H1       HT       0.417000       1.00800           0   0.00000     -0.301140E-02
      2481 SOLV     678      TIP3     H2       HT       0.417000       1.00800           0   0.00000     -0.301140E-02
      2482 SOLV     679      TIP3     OH2      OT      -0.834000       15.9994           0   0.00000     -0.301140E-02
      2483 SOLV     679      TIP3     H1       HT       0.417000       1.00800           0   0.00000     -0.301140E-02
      2484 SOLV     679      TIP3     H2       HT       0.417000       1.00800           0   0.00000     -0.301140E-02
      2485 SOLV     680      TIP3     OH2      OT      -0.834000       15.9994           0   0.00000     -0.301140E-02
      2486 SOLV     680      TIP3     H1       HT       0.417000       1.00800           0   0.00000     -0.301140E-02
      2487 SOLV     680      TIP3     H2       HT       0.417000       1.00800           0   0.00000     -0.301140E-02
      2488 SOLV     681      TIP3     OH2      OT      -0.834000       15.9994           0   0.00000     -0.301140E-02
      2489 SOLV     681      TIP3     H1       HT       0.417000       1.00800           0   0.00000     -0.301140E-02
      2490 SOLV     681      TIP3     H2       HT       0.417000       1.00800           0   0.00000     -0.301140E-02
      2491 SOLV     682      TIP3     OH2      OT      -0.834000       15.9994           0   0.00000     -0.301140E-02
      2492 SOLV     682      TIP3     H1       HT       0.417000       1.00800           0   0.00000     -0.301140E-02
      2493 SOLV     682      TIP3     H2       HT       0.417000       1.00800           0   0.00000     -0.301140E-02
      2494 SOLV     683      TIP3     OH2      OT      -0.834000       15.9994           0   0.00000     -0.301140E-02
      2495 SOLV     683      TIP3     H1       HT       0.417000       1.00800           0   0.00000     -0.301140E-02
      2496 SOLV     683      TIP3     H2       HT       0.417000       1.00800           0   0.00000     -0.301140E-02
      2497 SOLV     684      TIP3     OH2      OT      -0.834000       15.9994           0   0.00000     -0.301140E-02
      2498 SOLV     684      TIP3     H1       HT       0.417000       1.00800           0   0.00000     -0.301140E-02
      2499 SOLV     684      TIP3     H2       HT       0.417000       1.00800           0   0.00000     -0.301140E-02
      2500 SOLV     685      TIP3     OH2      OT      -0.834000       15.9994           0   0.00000     -0.301140E-02
      2501 SOLV     685      TIP3     H1       HT       0.417000       1.00800           0   0.00000     -0.301140E-02
      2502 SOLV     685      TIP3     H2       HT       0.417000       1.00800           0   0.00000     -0.301140E-02
      2503 SOLV     686      TIP3     OH2      OT      -0.834000       15.9994           0   0.00000     -0.301140E-02
      2504 SOLV     686      TIP3     H1       HT       0.417000       1.00800           0   0.00000     -0.301140E-02
      2505 SOLV     686      TIP3     H2       HT       0.417000       1.00800           0   0.00000     -0.301140E-02
      2506 SOLV     687      TIP3     OH2      OT      -0.834000       15.9994           0   0.00000     -0.301140E-02
      2507 SOLV     687      TIP3     H1       HT       0.417000       1.00800           0   0.00000     -0.301140E-02
      2508 SOLV     687      TIP3     H2       HT       0.417000       1.00800           0   0.00000     -0.301140E-02
      2509 SOLV     688      TIP3     OH2      OT      -0.834000       15.9994           0   0.00000     -0.301140E-02
      2510 SOLV     688      TIP3     H1       HT       0.417000       1.00800           0   0.00000     -0.301140E-02
      2511 SOLV     688      TIP3     H2       HT       0.417000       1.00800           0   0.00000     -0.301140E-02
      2512 SOLV     689      TIP3     OH2      OT      -0.834000       15.9994           0   0.00000     -0.301140E-02
      2513 SOLV     689      TIP3     H1       HT       0.417000       1.00800           0   0.00000     -0.301140E-02
      2514 SOLV     689      TIP3     H2       HT       0.417000       1.00800           0   0.00000     -0.301140E-02
      2515 SOLV     690      TIP3     OH2      OT      -0.834000       15.9994           0   0.00000     -0.301140E-02
      2516 SOLV     690      TIP3     H1       HT       0.417000       1.00800           0   0.00000     -0.301140E-02
      2517 SOLV     690      TIP3     H2       HT       0.417000       1.00800           0   0.00000     -0.301140E-02
      2518 SOLV     691      TIP3     OH2      OT      -0.834000       15.9994           0   0.00000     -0.301140E-02
      2519 SOLV     691      TIP3     H1       HT       0.417000       1.00800           0   0.00000     -0.301140E-02
      2520 SOLV     691      TIP3     H2       HT       0.417000       1.00800           0   0.00000     -0.301140E-02
      2521 SOLV     692      TIP3     OH2      OT      -0.834000       15.9994           0   0.00000     -0.301140E-02
      2522 SOLV     692      TIP3     H1       HT       0.417000       1.00800           0   0.00000     -0.301140E-02
      2523 SOLV     692      TIP3     H2       HT       0.417000       1.00800           0   0.00000     -0.301140E-02
      2524 SOLV     693      TIP3     OH2      OT      -0.834000       15.9994           0   0.00000     -0.301140E-02
      2525 SOLV     693      TIP3     H1       HT       0.417000       1.00800           0   0.00000     -0.301140E-02
      2526 SOLV     693      TIP3     H2       HT       0.417000       1.00800           0   0.00000     -0.301140E-02
      2527 SOLV     694      TIP3     OH2      OT      -0.834000       15.9994           0   0.00000     -0.301140E-02
      2528 SOLV     694      TIP3     H1       HT       0.417000       1.00800           0   0.00000     -0.301140E-02
      2529 SOLV     694      TIP3     H2       HT       0.417000       1.00800           0   0.00000     -0.301140E-02
      2530 SOLV     695      TIP3     OH2      OT      -0.834000       15.9994           0   0.00000     -0.301140E-02
      2531 SOLV     695      TIP3     H1       HT       0.417000       1.00800           0   0.00000     -0.301140E-02
      2532 SOLV     695      TIP3     H2       HT       0.417000       1.00800           0   0.00000     -0.301140E-02
      2533 SOLV     696      TIP3     OH2      OT      -0.834000       15.9994           0   0.00000     -0.301140E-02
      2534 SOLV     696      TIP3     H1       HT       0.417000       1.00800           0   0.00000     -0.301140E-02
      2535 SOLV     696      TIP3     H2       HT       0.417000       1.00800           0   0.00000     -0.301140E-02
      2536 SOLV     697      TIP3     OH2      OT      -0.834000       15.9994           0   0.00000     -0.301140E-02
      2537 SOLV     697      TIP3     H1       HT       0.417000       1.00800           0   0.00000     -0.301140E-02
      2538 SOLV     697      TIP3     H2       HT       0.417000       1.00800           0   0.00000     -0.301140E-02
      2539 SOLV     698      TIP3     OH2      OT      -0.834000       15.9994           0   0.00000     -0.301140E-02
      2540 SOLV     698      TIP3     H1       HT       0.417000       1.00800           0   0.00000     -0.301140E-02
      2541 SOLV     698      TIP3     H2       HT       0.417000       1.00800           0   0.00000     -0.301140E-02
      2542 SOLV     699      TIP3     OH2      OT      -0.834000       15.9994           0   0.00000     -0.301140E-02
      2543 SOLV     699      TIP3     H1       HT       0.417000       1.00800           0   0.00000     -0.301140E-02
      2544 SOLV     699      TIP3     H2       HT       0.417000       1.00800           0   0.00000     -0.301140E-02
      2545 SOLV     700      TIP3     OH2      OT      -0.834000       15.9994           0   0.00000     -0.301140E-02
      2546 SOLV     700      TIP3     H1       HT       0.417000       1.00800           0   0.00000     -0.301140E-02
      2547 SOLV     700      TIP3     H2       HT       0.417000       1.00800           0   0.00000     -0.301140E-02
      2548 SOLV     701      TIP3     OH2      OT      -0.834000       15.9994           0   0.00000     -0.301140E-02
      2549 SOLV     701      TIP3     H1       HT       0.417000       1.00800           0   0.00000     -0.301140E-02
      2550 SOLV     701      TIP3     H2       HT       0.417000       1.00800           0   0.00000     -0.301140E-02
      2551 SOLV     702      TIP3     OH2      OT      -0.834000       15.9994           0   0.00000     -0.301140E-02
      2552 SOLV     702      TIP3     H1       HT       0.417000       1.00800           0   0.00000     -0.301140E-02
      2553 SOLV     702      TIP3     H2       HT       0.417000       1.00800           0   0.00000     -0.301140E-02
      2554 SOLV     703      TIP3     OH2      OT      -0.834000       15.9994           0   0.00000     -0.301140E-02
      2555 SOLV     703      TIP3     H1       HT       0.417000       1.00800           0   0.00000     -0.301140E-02
      2556 SOLV     703      TIP3     H2       HT       0.417000       1.00800           0   0.00000     -0.301140E-02
      2557 SOLV     704      TIP3     OH2      OT      -0.834000       15.9994           0   0.00000     -0.301140E-02
      2558 SOLV     704      TIP3     H1       HT       0.417000       1.00800           0   0.00000     -0.301140E-02
      2559 SOLV     704      TIP3     H2       HT       0.417000       1.00800           0   0.00000     -0.301140E-02
      2560 SOLV     705      TIP3     OH2      OT      -0.834000       15.9994           0   0.00000     -0.301140E-02
      2561 SOLV     705      TIP3     H1       HT       0.417000       1.00800           0   0.00000     -0.301140E-02
      2562 SOLV     705      TIP3     H2       HT       0.417000       1.00800           0   0.00000     -0.301140E-02
      2563 SOLV     706      TIP3     OH2      OT      -0.834000       15.9994           0   0.00000     -0.301140E-02
      2564 SOLV     706      TIP3     H1       HT       0.417000       1.00800           0   0.00000     -0.301140E-02
      2565 SOLV     706      TIP3     H2       HT       0.417000       1.00800           0   0.00000     -0.301140E-02
      2566 SOLV     707      TIP3     OH2      OT      -0.834000       15.9994           0   0.00000     -0.301140E-02
      2567 SOLV     707      TIP3     H1       HT       0.417000       1.00800           0   0.00000     -0.301140E-02
      2568 SOLV     707      TIP3     H2       HT       0.417000       1.00800           0   0.00000     -0.301140E-02
      2569 SOLV     708      TIP3     OH2      OT      -0.834000       15.9994           0   0.00000     -0.301140E-02
      2570 SOLV     708      TIP3     H1       HT       0.417000       1.00800           0   0.00000     -0.301140E-02
      2571 SOLV     708      TIP3     H2       HT       0.417000       1.00800           0   0.00000     -0.301140E-02
      2572 SOLV     709      TIP3     OH2      OT      -0.834000       15.9994           0   0.00000     -0.301140E-02
      2573 SOLV     709      TIP3     H1       HT       0.417000       1.00800           0   0.00000     -0.301140E-02
      2574 SOLV     709      TIP3     H2       HT       0.417000       1.00800           0   0.00000     -0.301140E-02
      2575 SOLV     710      TIP3     OH2      OT      -0.834000       15.9994           0   0.00000     -0.301140E-02
      2576 SOLV     710      TIP3     H1       HT       0.417000       1.00800           0   0.00000     -0.301140E-02
      2577 SOLV     710      TIP3     H2       HT       0.417000       1.00800           0   0.00000     -0.301140E-02
      2578 SOLV     711      TIP3     OH2      OT      -0.834000       15.9994           0   0.00000     -0.301140E-02
      2579 SOLV     711      TIP3     H1       HT       0.417000       1.00800           0   0.00000     -0.301140E-02
      2580 SOLV     711      TIP3     H2       HT       0.417000       1.00800           0   0.00000     -0.301140E-02
      2581 SOLV     712      TIP3     OH2      OT      -0.834000       15.9994           0   0.00000     -0.301140E-02
      2582 SOLV     712      TIP3     H1       HT       0.417000       1.00800           0   0.00000     -0.301140E-02
      2583 SOLV     712      TIP3     H2       HT       0.417000       1.00800           0   0.00000     -0.301140E-02
      2584 SOLV     713      TIP3     OH2      OT      -0.834000       15.9994           0   0.00000     -0.301140E-02
      2585 SOLV     713      TIP3     H1       HT       0.417000       1.00800           0   0.00000     -0.301140E-02
      2586 SOLV     713      TIP3     H2       HT       0.417000       1.00800           0   0.00000     -0.301140E-02
      2587 SOLV     714      TIP3     OH2      OT      -0.834000       15.9994           0   0.00000     -0.301140E-02
      2588 SOLV     714      TIP3     H1       HT       0.417000       1.00800           0   0.00000     -0.301140E-02
      2589 SOLV     714      TIP3     H2       HT       0.417000       1.00800           0   0.00000     -0.301140E-02
      2590 SOLV     715      TIP3     OH2      OT      -0.834000       15.9994           0   0.00000     -0.301140E-02
      2591 SOLV     715      TIP3     H1       HT       0.417000       1.00800           0   0.00000     -0.301140E-02
      2592 SOLV     715      TIP3     H2       HT       0.417000       1.00800           0   0.00000     -0.301140E-02
      2593 SOLV     716      TIP3     OH2      OT      -0.834000       15.9994           0   0.00000     -0.301140E-02
      2594 SOLV     716      TIP3     H1       HT       0.417000       1.00800           0   0.00000     -0.301140E-02
      2595 SOLV     716      TIP3     H2       HT       0.417000       1.00800           0   0.00000     -0.301140E-02
      2596 SOLV     717      TIP3     OH2      OT      -0.834000       15.9994           0   0.00000     -0.301140E-02
      2597 SOLV     717      TIP3     H1       HT       0.417000       1.00800           0   0.00000     -0.301140E-02
      2598 SOLV     717      TIP3     H2       HT       0.417000       1.00800           0   0.00000     -0.301140E-02
      2599 SOLV     718      TIP3     OH2      OT      -0.834000       15.9994           0   0.00000     -0.301140E-02
      2600 SOLV     718      TIP3     H1       HT       0.417000       1.00800           0   0.00000     -0.301140E-02
      2601 SOLV     718      TIP3     H2       HT       0.417000       1.00800           0   0.00000     -0.301140E-02
      2602 SOLV     719      TIP3     OH2      OT      -0.834000       15.9994           0   0.00000     -0.301140E-02
      2603 SOLV     719      TIP3     H1       HT       0.417000       1.00800           0   0.00000     -0.301140E-02
      2604 SOLV     719      TIP3     H2       HT       0.417000       1.00800           0   0.00000     -0.301140E-02
      2605 SOLV     720      TIP3     OH2      OT      -0.834000       15.9994           0   0.00000     -0.301140E-02
      2606 SOLV     720      TIP3     H1       HT       0.417000       1.00800           0   0.00000     -0.301140E-02
      2607 SOLV     720      TIP3     H2       HT       0.417000       1.00800           0   0.00000     -0.301140E-02
      2608 SOLV     721      TIP3     OH2      OT      -0.834000       15.9994           0   0.00000     -0.301140E-02
      2609 SOLV     721      TIP3     H1       HT       0.417000       1.00800           0   0.00000     -0.301140E-02
      2610 SOLV     721      TIP3     H2       HT       0.417000       1.00800           0   0.00000     -0.301140E-02
      2611 SOLV     722      TIP3     OH2      OT      -0.834000       15.9994           0   0.00000     -0.301140E-02
      2612 SOLV     722      TIP3     H1       HT       0.417000       1.00800           0   0.00000     -0.301140E-02
      2613 SOLV     722      TIP3     H2       HT       0.417000       1.00800           0   0.00000     -0.301140E-02
      2614 SOLV     723      TIP3     OH2      OT      -0.834000       15.9994           0   0.00000     -0.301140E-02
      2615 SOLV     723      TIP3     H1       HT       0.417000       1.00800           0   0.00000     -0.301140E-02
      2616 SOLV     723      TIP3     H2       HT       0.417000       1.00800           0   0.00000     -0.301140E-02
      2617 SOLV     724      TIP3     OH2      OT      -0.834000       15.9994           0   0.00000     -0.301140E-02
      2618 SOLV     724      TIP3     H1       HT       0.417000       1.00800           0   0.00000     -0.301140E-02
      2619 SOLV     724      TIP3     H2       HT       0.417000       1.00800           0   0.00000     -0.301140E-02
      2620 SOLV     725      TIP3     OH2      OT      -0.834000       15.9994           0   0.00000     -0.301140E-02
      2621 SOLV     725      TIP3     H1       HT       0.417000       1.00800           0   0.00000     -0.301140E-02
      2622 SOLV     725      TIP3     H2       HT       0.417000       1.00800           0   0.00000     -0.301140E-02
      2623 SOLV     726      TIP3     OH2      OT      -0.834000       15.9994           0   0.00000     -0.301140E-02
      2624 SOLV     726      TIP3     H1       HT       0.417000       1.00800           0   0.00000     -0.301140E-02
      2625 SOLV     726      TIP3     H2       HT       0.417000       1.00800           0   0.00000     -0.301140E-02
      2626 SOLV     727      TIP3     OH2      OT      -0.834000       15.9994           0   0.00000     -0.301140E-02
      2627 SOLV     727      TIP3     H1       HT       0.417000       1.00800           0   0.00000     -0.301140E-02
      2628 SOLV     727      TIP3     H2       HT       0.417000       1.00800           0   0.00000     -0.301140E-02
      2629 SOLV     728      TIP3     OH2      OT      -0.834000       15.9994           0   0.00000     -0.301140E-02
      2630 SOLV     728      TIP3     H1       HT       0.417000       1.00800           0   0.00000     -0.301140E-02
      2631 SOLV     728      TIP3     H2       HT       0.417000       1.00800           0   0.00000     -0.301140E-02
      2632 SOLV     729      TIP3     OH2      OT      -0.834000       15.9994           0   0.00000     -0.301140E-02
      2633 SOLV     729      TIP3     H1       HT       0.417000       1.00800           0   0.00000     -0.301140E-02
      2634 SOLV     729      TIP3     H2       HT       0.417000       1.00800           0   0.00000     -0.301140E-02
      2635 SOLV     730      TIP3     OH2      OT      -0.834000       15.9994           0   0.00000     -0.301140E-02
      2636 SOLV     730      TIP3     H1       HT       0.417000       1.00800           0   0.00000     -0.301140E-02
      2637 SOLV     730      TIP3     H2       HT       0.417000       1.00800           0   0.00000     -0.301140E-02
      2638 SOLV     731      TIP3     OH2      OT      -0.834000       15.9994           0   0.00000     -0.301140E-02
      2639 SOLV     731      TIP3     H1       HT       0.417000       1.00800           0   0.00000     -0.301140E-02
      2640 SOLV     731      TIP3     H2       HT       0.417000       1.00800           0   0.00000     -0.301140E-02
      2641 SOLV     732      TIP3     OH2      OT      -0.834000       15.9994           0   0.00000     -0.301140E-02
      2642 SOLV     732      TIP3     H1       HT       0.417000       1.00800           0   0.00000     -0.301140E-02
      2643 SOLV     732      TIP3     H2       HT       0.417000       1.00800           0   0.00000     -0.301140E-02
      2644 SOLV     733      TIP3     OH2      OT      -0.834000       15.9994           0   0.00000     -0.301140E-02
      2645 SOLV     733      TIP3     H1       HT       0.417000       1.00800           0   0.00000     -0.301140E-02
      2646 SOLV     733      TIP3     H2       HT       0.417000       1.00800           0   0.00000     -0.301140E-02
      2647 SOLV     734      TIP3     OH2      OT      -0.834000       15.9994           0   0.00000     -0.301140E-02
      2648 SOLV     734      TIP3     H1       HT       0.417000       1.00800           0   0.00000     -0.301140E-02
      2649 SOLV     734      TIP3     H2       HT       0.417000       1.00800           0   0.00000     -0.301140E-02
      2650 SOLV     735      TIP3     OH2      OT      -0.834000       15.9994           0   0.00000     -0.301140E-02
      2651 SOLV     735      TIP3     H1       HT       0.417000       1.00800           0   0.00000     -0.301140E-02
      2652 SOLV     735      TIP3     H2       HT       0.417000       1.00800           0   0.00000     -0.301140E-02
      2653 SOLV     736      TIP3     OH2      OT      -0.834000       15.9994           0   0.00000     -0.301140E-02
      2654 SOLV     736      TIP3     H1       HT       0.417000       1.00800           0   0.00000     -0.301140E-02
      2655 SOLV     736      TIP3     H2       HT       0.417000       1.00800           0   0.00000     -0.301140E-02
      2656 SOLV     737      TIP3     OH2      OT      -0.834000       15.9994           0   0.00000     -0.301140E-02
      2657 SOLV     737      TIP3     H1       HT       0.417000       1.00800           0   0.00000     -0.301140E-02
      2658 SOLV     737      TIP3     H2       HT       0.417000       1.00800           0   0.00000     -0.301140E-02
      2659 SOLV     738      TIP3     OH2      OT      -0.834000       15.9994           0   0.00000     -0.301140E-02
      2660 SOLV     738      TIP3     H1       HT       0.417000       1.00800           0   0.00000     -0.301140E-02
      2661 SOLV     738      TIP3     H2       HT       0.417000       1.00800           0   0.00000     -0.301140E-02
      2662 SOLV     739      TIP3     OH2      OT      -0.834000       15.9994           0   0.00000     -0.301140E-02
      2663 SOLV     739      TIP3     H1       HT       0.417000       1.00800           0   0.00000     -0.301140E-02
      2664 SOLV     739      TIP3     H2       HT       0.417000       1.00800           0   0.00000     -0.301140E-02
      2665 SOLV     740      TIP3     OH2      OT      -0.834000       15.9994           0   0.00000     -0.301140E-02
      2666 SOLV     740      TIP3     H1       HT       0.417000       1.00800           0   0.00000     -0.301140E-02
      2667 SOLV     740      TIP3     H2       HT       0.417000       1.00800           0   0.00000     -0.301140E-02
      2668 SOLV     741      TIP3     OH2      OT      -0.834000       15.9994           0   0.00000     -0.301140E-02
      2669 SOLV     741      TIP3     H1       HT       0.417000       1.00800           0   0.00000     -0.301140E-02
      2670 SOLV     741      TIP3     H2       HT       0.417000       1.00800           0   0.00000     -0.301140E-02
      2671 SOLV     742      TIP3     OH2      OT      -0.834000       15.9994           0   0.00000     -0.301140E-02
      2672 SOLV     742      TIP3     H1       HT       0.417000       1.00800           0   0.00000     -0.301140E-02
      2673 SOLV     742      TIP3     H2       HT       0.417000       1.00800           0   0.00000     -0.301140E-02
      2674 SOLV     743      TIP3     OH2      OT      -0.834000       15.9994           0   0.00000     -0.301140E-02
      2675 SOLV     743      TIP3     H1       HT       0.417000       1.00800           0   0.00000     -0.301140E-02
      2676 SOLV     743      TIP3     H2       HT       0.417000       1.00800           0   0.00000     -0.301140E-02
      2677 SOLV     744      TIP3     OH2      OT      -0.834000       15.9994           0   0.00000     -0.301140E-02
      2678 SOLV     744      TIP3     H1       HT       0.417000       1.00800           0   0.00000     -0.301140E-02
      2679 SOLV     744      TIP3     H2       HT       0.417000       1.00800           0   0.00000     -0.301140E-02
      2680 SOLV     745      TIP3     OH2      OT      -0.834000       15.9994           0   0.00000     -0.301140E-02
      2681 SOLV     745      TIP3     H1       HT       0.417000       1.00800           0   0.00000     -0.301140E-02
      2682 SOLV     745      TIP3     H2       HT       0.417000       1.00800           0   0.00000     -0.301140E-02
      2683 SOLV     746      TIP3     OH2      OT      -0.834000       15.9994           0   0.00000     -0.301140E-02
      2684 SOLV     746      TIP3     H1       HT       0.417000       1.00800           0   0.00000     -0.301140E-02
      2685 SOLV     746      TIP3     H2       HT       0.417000       1.00800           0   0.00000     -0.301140E-02
      2686 SOLV     747      TIP3     OH2      OT      -0.834000       15.9994           0   0.00000     -0.301140E-02
      2687 SOLV     747      TIP3     H1       HT       0.417000       1.00800           0   0.00000     -0.301140E-02
      2688 SOLV     747      TIP3     H2       HT       0.417000       1.00800           0   0.00000     -0.301140E-02
      2689 SOLV     748      TIP3     OH2      OT      -0.834000       15.9994           0   0.00000     -0.301140E-02
      2690 SOLV     748      TIP3     H1       HT       0.417000       1.00800           0   0.00000     -0.301140E-02
      2691 SOLV     748      TIP3     H2       HT       0.417000       1.00800           0   0.00000     -0.301140E-02
      2692 SOLV     749      TIP3     OH2      OT      -0.834000       15.9994           0   0.00000     -0.301140E-02
      2693 SOLV     749      TIP3     H1       HT       0.417000       1.00800           0   0.00000     -0.301140E-02
      2694 SOLV     749      TIP3     H2       HT       0.417000       1.00800           0   0.00000     -0.301140E-02
      2695 SOLV     750      TIP3     OH2      OT      -0.834000       15.9994           0   0.00000     -0.301140E-02
      2696 SOLV     750      TIP3     H1       HT       0.417000       1.00800           0   0.00000     -0.301140E-02
      2697 SOLV     750      TIP3     H2       HT       0.417000       1.00800           0   0.00000     -0.301140E-02
      2698 SOLV     751      TIP3     OH2      OT      -0.834000       15.9994           0   0.00000     -0.301140E-02
      2699 SOLV     751      TIP3     H1       HT       0.417000       1.00800           0   0.00000     -0.301140E-02
      2700 SOLV     751      TIP3     H2       HT       0.417000       1.00800           0   0.00000     -0.301140E-02
      2701 SOLV     752      TIP3     OH2      OT      -0.834000       15.9994           0   0.00000     -0.301140E-02
      2702 SOLV     752      TIP3     H1       HT       0.417000       1.00800           0   0.00000     -0.301140E-02
      2703 SOLV     752      TIP3     H2       HT       0.417000       1.00800           0   0.00000     -0.301140E-02
      2704 SOLV     753      TIP3     OH2      OT      -0.834000       15.9994           0   0.00000     -0.301140E-02
      2705 SOLV     753      TIP3     H1       HT       0.417000       1.00800           0   0.00000     -0.301140E-02
      2706 SOLV     753      TIP3     H2       HT       0.417000       1.00800           0   0.00000     -0.301140E-02
      2707 SOLV     754      TIP3     OH2      OT      -0.834000       15.9994           0   0.00000     -0.301140E-02
      2708 SOLV     754      TIP3     H1       HT       0.417000       1.00800           0   0.00000     -0.301140E-02
      2709 SOLV     754      TIP3     H2       HT       0.417000       1.00800           0   0.00000     -0.301140E-02
      2710 SOLV     755      TIP3     OH2      OT      -0.834000       15.9994           0   0.00000     -0.301140E-02
      2711 SOLV     755      TIP3     H1       HT       0.417000       1.00800           0   0.00000     -0.301140E-02
      2712 SOLV     755      TIP3     H2       HT       0.417000       1.00800           0   0.00000     -0.301140E-02
      2713 SOLV     756      TIP3     OH2      OT      -0.834000       15.9994           0   0.00000     -0.301140E-02
      2714 SOLV     756      TIP3     H1       HT       0.417000       1.00800           0   0.00000     -0.301140E-02
      2715 SOLV     756      TIP3     H2       HT       0.417000       1.00800           0   0.00000     -0.301140E-02
      2716 SOLV     757      TIP3     OH2      OT      -0.834000       15.9994           0   0.00000     -0.301140E-02
      2717 SOLV     757      TIP3     H1       HT       0.417000       1.00800           0   0.00000     -0.301140E-02
      2718 SOLV     757      TIP3     H2       HT       0.417000       1.00800           0   0.00000     -0.301140E-02
      2719 SOLV     758      TIP3     OH2      OT      -0.834000       15.9994           0   0.00000     -0.301140E-02
      2720 SOLV     758      TIP3     H1       HT       0.417000       1.00800           0   0.00000     -0.301140E-02
      2721 SOLV     758      TIP3     H2       HT       0.417000       1.00800           0   0.00000     -0.301140E-02
      2722 SOLV     759      TIP3     OH2      OT      -0.834000       15.9994           0   0.00000     -0.301140E-02
      2723 SOLV     759      TIP3     H1       HT       0.417000       1.00800           0   0.00000     -0.301140E-02
      2724 SOLV     759      TIP3     H2       HT       0.417000       1.00800           0   0.00000     -0.301140E-02
      2725 SOLV     760      TIP3     OH2      OT      -0.834000       15.9994           0   0.00000     -0.301140E-02
      2726 SOLV     760      TIP3     H1       HT       0.417000       1.00800           0   0.00000     -0.301140E-02
      2727 SOLV     760      TIP3     H2       HT       0.417000       1.00800           0   0.00000     -0.301140E-02
      2728 SOLV     761      TIP3     OH2      OT      -0.834000       15.9994           0   0.00000     -0.301140E-02
      2729 SOLV     761      TIP3     H1       HT       0.417000       1.00800           0   0.00000     -0.301140E-02
      2730 SOLV     761      TIP3     H2       HT       0.417000       1.00800           0   0.00000     -0.301140E-02
      2731 SOLV     762      TIP3     OH2      OT      -0.834000       15.9994           0   0.00000     -0.301140E-02
      2732 SOLV     762      TIP3     H1       HT       0.417000       1.00800           0   0.00000     -0.301140E-02
      2733 SOLV     762      TIP3     H2       HT       0.417000       1.00800           0   0.00000     -0.301140E-02
      2734 SOLV     763      TIP3     OH2      OT      -0.834000       15.9994           0   0.00000     -0.301140E-02
      2735 SOLV     763      TIP3     H1       HT       0.417000       1.00800           0   0.00000     -0.301140E-02
      2736 SOLV     763      TIP3     H2       HT       0.417000       1.00800           0   0.00000     -0.301140E-02
      2737 SOLV     764      TIP3     OH2      OT      -0.834000       15.9994           0   0.00000     -0.301140E-02
      2738 SOLV     764      TIP3     H1       HT       0.417000       1.00800           0   0.00000     -0.301140E-02
      2739 SOLV     764      TIP3     H2       HT       0.417000       1.00800           0   0.00000     -0.301140E-02
      2740 SOLV     765      TIP3     OH2      OT      -0.834000       15.9994           0   0.00000     -0.301140E-02
      2741 SOLV     765      TIP3     H1       HT       0.417000       1.00800           0   0.00000     -0.301140E-02
      2742 SOLV     765      TIP3     H2       HT       0.417000       1.00800           0   0.00000     -0.301140E-02
      2743 SOLV     766      TIP3     OH2      OT      -0.834000       15.9994           0   0.00000     -0.301140E-02
      2744 SOLV     766      TIP3     H1       HT       0.417000       1.00800           0   0.00000     -0.301140E-02
      2745 SOLV     766      TIP3     H2       HT       0.417000       1.00800           0   0.00000     -0.301140E-02
      2746 SOLV     767      TIP3     OH2      OT      -0.834000       15.9994           0   0.00000     -0.301140E-02
      2747 SOLV     767      TIP3     H1       HT       0.417000       1.00800           0   0.00000     -0.301140E-02
      2748 SOLV     767      TIP3     H2       HT       0.417000       1.00800           0   0.00000     -0.301140E-02
      2749 SOLV     768      TIP3     OH2      OT      -0.834000       15.9994           0   0.00000     -0.301140E-02
      2750 SOLV     768      TIP3     H1       HT       0.417000       1.00800           0   0.00000     -0.301140E-02
      2751 SOLV     768      TIP3     H2       HT       0.417000       1.00800           0   0.00000     -0.301140E-02
      2752 SOLV     769      TIP3     OH2      OT      -0.834000       15.9994           0   0.00000     -0.301140E-02
      2753 SOLV     769      TIP3     H1       HT       0.417000       1.00800           0   0.00000     -0.301140E-02
      2754 SOLV     769      TIP3     H2       HT       0.417000       1.00800           0   0.00000     -0.301140E-02
      2755 SOLV     770      TIP3     OH2      OT      -0.834000       15.9994           0   0.00000     -0.301140E-02
      2756 SOLV     770      TIP3     H1       HT       0.417000       1.00800           0   0.00000     -0.301140E-02
      2757 SOLV     770      TIP3     H2       HT       0.417000       1.00800           0   0.00000     -0.301140E-02
      2758 SOLV     771      TIP3     OH2      OT      -0.834000       15.9994           0   0.00000     -0.301140E-02
      2759 SOLV     771      TIP3     H1       HT       0.417000       1.00800           0   0.00000     -0.301140E-02
      2760 SOLV     771      TIP3     H2       HT       0.417000       1.00800           0   0.00000     -0.301140E-02
      2761 SOLV     772      TIP3     OH2      OT      -0.834000       15.9994           0   0.00000     -0.301140E-02
      2762 SOLV     772      TIP3     H1       HT       0.417000       1.00800           0   0.00000     -0.301140E-02
      2763 SOLV     772      TIP3     H2       HT       0.417000       1.00800           0   0.00000     -0.301140E-02
      2764 SOLV     773      TIP3     OH2      OT      -0.834000       15.9994           0   0.00000     -0.301140E-02
      2765 SOLV     773      TIP3     H1       HT       0.417000       1.00800           0   0.00000     -0.301140E-02
      2766 SOLV     773      TIP3     H2       HT       0.417000       1.00800           0   0.00000     -0.301140E-02
      2767 SOLV     774      TIP3     OH2      OT      -0.834000       15.9994           0   0.00000     -0.301140E-02
      2768 SOLV     774      TIP3     H1       HT       0.417000       1.00800           0   0.00000     -0.301140E-02
      2769 SOLV     774      TIP3     H2       HT       0.417000       1.00800           0   0.00000     -0.301140E-02
      2770 SOLV     775      TIP3     OH2      OT      -0.834000       15.9994           0   0.00000     -0.301140E-02
      2771 SOLV     775      TIP3     H1       HT       0.417000       1.00800           0   0.00000     -0.301140E-02
      2772 SOLV     775      TIP3     H2       HT       0.417000       1.00800           0   0.00000     -0.301140E-02
      2773 SOLV     776      TIP3     OH2      OT      -0.834000       15.9994           0   0.00000     -0.301140E-02
      2774 SOLV     776      TIP3     H1       HT       0.417000       1.00800           0   0.00000     -0.301140E-02
      2775 SOLV     776      TIP3     H2       HT       0.417000       1.00800           0   0.00000     -0.301140E-02
      2776 SOLV     777      TIP3     OH2      OT      -0.834000       15.9994           0   0.00000     -0.301140E-02
      2777 SOLV     777      TIP3     H1       HT       0.417000       1.00800           0   0.00000     -0.301140E-02
      2778 SOLV     777      TIP3     H2       HT       0.417000       1.00800           0   0.00000     -0.301140E-02
      2779 SOLV     778      TIP3     OH2      OT      -0.834000       15.9994           0   0.00000     -0.301140E-02
      2780 SOLV     778      TIP3     H1       HT       0.417000       1.00800           0   0.00000     -0.301140E-02
      2781 SOLV     778      TIP3     H2       HT       0.417000       1.00800           0   0.00000     -0.301140E-02
      2782 SOLV     779      TIP3     OH2      OT      -0.834000       15.9994           0   0.00000     -0.301140E-02
      2783 SOLV     779      TIP3     H1       HT       0.417000       1.00800           0   0.00000     -0.301140E-02
      2784 SOLV     779      TIP3     H2       HT       0.417000       1.00800           0   0.00000     -0.301140E-02
      2785 SOLV     780      TIP3     OH2      OT      -0.834000       15.9994           0   0.00000     -0.301140E-02
      2786 SOLV     780      TIP3     H1       HT       0.417000       1.00800           0   0.00000     -0.301140E-02
      2787 SOLV     780      TIP3     H2       HT       0.417000       1.00800           0   0.00000     -0.301140E-02
      2788 SOLV     781      TIP3     OH2      OT      -0.834000       15.9994           0   0.00000     -0.301140E-02
      2789 SOLV     781      TIP3     H1       HT       0.417000       1.00800           0   0.00000     -0.301140E-02
      2790 SOLV     781      TIP3     H2       HT       0.417000       1.00800           0   0.00000     -0.301140E-02
      2791 SOLV     782      TIP3     OH2      OT      -0.834000       15.9994           0   0.00000     -0.301140E-02
      2792 SOLV     782      TIP3     H1       HT       0.417000       1.00800           0   0.00000     -0.301140E-02
      2793 SOLV     782      TIP3     H2       HT       0.417000       1.00800           0   0.00000     -0.301140E-02
      2794 SOLV     783      TIP3     OH2      OT      -0.834000       15.9994           0   0.00000     -0.301140E-02
      2795 SOLV     783      TIP3     H1       HT       0.417000       1.00800           0   0.00000     -0.301140E-02
      2796 SOLV     783      TIP3     H2       HT       0.417000       1.00800           0   0.00000     -0.301140E-02
      2797 SOLV     784      TIP3     OH2      OT      -0.834000       15.9994           0   0.00000     -0.301140E-02
      2798 SOLV     784      TIP3     H1       HT       0.417000       1.00800           0   0.00000     -0.301140E-02
      2799 SOLV     784      TIP3     H2       HT       0.417000       1.00800           0   0.00000     -0.301140E-02
      2800 SOLV     785      TIP3     OH2      OT      -0.834000       15.9994           0   0.00000     -0.301140E-02
      2801 SOLV     785      TIP3     H1       HT       0.417000       1.00800           0   0.00000     -0.301140E-02
      2802 SOLV     785      TIP3     H2       HT       0.417000       1.00800           0   0.00000     -0.301140E-02
      2803 SOLV     786      TIP3     OH2      OT      -0.834000       15.9994           0   0.00000     -0.301140E-02
      2804 SOLV     786      TIP3     H1       HT       0.417000       1.00800           0   0.00000     -0.301140E-02
      2805 SOLV     786      TIP3     H2       HT       0.417000       1.00800           0   0.00000     -0.301140E-02
      2806 SOLV     787      TIP3     OH2      OT      -0.834000       15.9994           0   0.00000     -0.301140E-02
      2807 SOLV     787      TIP3     H1       HT       0.417000       1.00800           0   0.00000     -0.301140E-02
      2808 SOLV     787      TIP3     H2       HT       0.417000       1.00800           0   0.00000     -0.301140E-02
      2809 SOLV     788      TIP3     OH2      OT      -0.834000       15.9994           0   0.00000     -0.301140E-02
      2810 SOLV     788      TIP3     H1       HT       0.417000       1.00800           0   0.00000     -0.301140E-02
      2811 SOLV     788      TIP3     H2       HT       0.417000       1.00800           0   0.00000     -0.301140E-02
      2812 SOLV     789      TIP3     OH2      OT      -0.834000       15.9994           0   0.00000     -0.301140E-02
      2813 SOLV     789      TIP3     H1       HT       0.417000       1.00800           0   0.00000     -0.301140E-02
      2814 SOLV     789      TIP3     H2       HT       0.417000       1.00800           0   0.00000     -0.301140E-02
      2815 SOLV     790      TIP3     OH2      OT      -0.834000       15.9994           0   0.00000     -0.301140E-02
      2816 SOLV     790      TIP3     H1       HT       0.417000       1.00800           0   0.00000     -0.301140E-02
      2817 SOLV     790      TIP3     H2       HT       0.417000       1.00800           0   0.00000     -0.301140E-02
      2818 SOLV     791      TIP3     OH2      OT      -0.834000       15.9994           0   0.00000     -0.301140E-02
      2819 SOLV     791      TIP3     H1       HT       0.417000       1.00800           0   0.00000     -0.301140E-02
      2820 SOLV     791      TIP3     H2       HT       0.417000       1.00800           0   0.00000     -0.301140E-02
      2821 SOLV     792      TIP3     OH2      OT      -0.834000       15.9994           0   0.00000     -0.301140E-02
      2822 SOLV     792      TIP3     H1       HT       0.417000       1.00800           0   0.00000     -0.301140E-02
      2823 SOLV     792      TIP3     H2       HT       0.417000       1.00800           0   0.00000     -0.301140E-02
      2824 SOLV     793      TIP3     OH2      OT      -0.834000       15.9994           0   0.00000     -0.301140E-02
      2825 SOLV     793      TIP3     H1       HT       0.417000       1.00800           0   0.00000     -0.301140E-02
      2826 SOLV     793      TIP3     H2       HT       0.417000       1.00800           0   0.00000     -0.301140E-02
      2827 SOLV     794      TIP3     OH2      OT      -0.834000       15.9994           0   0.00000     -0.301140E-02
      2828 SOLV     794      TIP3     H1       HT       0.417000       1.00800           0   0.00000     -0.301140E-02
      2829 SOLV     794      TIP3     H2       HT       0.417000       1.00800           0   0.00000     -0.301140E-02
      2830 SOLV     795      TIP3     OH2      OT      -0.834000       15.9994           0   0.00000     -0.301140E-02
      2831 SOLV     795      TIP3     H1       HT       0.417000       1.00800           0   0.00000     -0.301140E-02
      2832 SOLV     795      TIP3     H2       HT       0.417000       1.00800           0   0.00000     -0.301140E-02
      2833 SOLV     796      TIP3     OH2      OT      -0.834000       15.9994           0   0.00000     -0.301140E-02
      2834 SOLV     796      TIP3     H1       HT       0.417000       1.00800           0   0.00000     -0.301140E-02
      2835 SOLV     796      TIP3     H2       HT       0.417000       1.00800           0   0.00000     -0.301140E-02
      2836 SOLV     797      TIP3     OH2      OT      -0.834000       15.9994           0   0.00000     -0.301140E-02
      2837 SOLV     797      TIP3     H1       HT       0.417000       1.00800           0   0.00000     -0.301140E-02
      2838 SOLV     797      TIP3     H2       HT       0.417000       1.00800           0   0.00000     -0.301140E-02
      2839 SOLV     798      TIP3     OH2      OT      -0.834000       15.9994           0   0.00000     -0.301140E-02
      2840 SOLV     798      TIP3     H1       HT       0.417000       1.00800           0   0.00000     -0.301140E-02
      2841 SOLV     798      TIP3     H2       HT       0.417000       1.00800           0   0.00000     -0.301140E-02
      2842 SOLV     799      TIP3     OH2      OT      -0.834000       15.9994           0   0.00000     -0.301140E-02
      2843 SOLV     799      TIP3     H1       HT       0.417000       1.00800           0   0.00000     -0.301140E-02
      2844 SOLV     799      TIP3     H2       HT       0.417000       1.00800           0   0.00000     -0.301140E-02
      2845 SOLV     800      TIP3     OH2      OT      -0.834000       15.9994           0   0.00000     -0.301140E-02
      2846 SOLV     800      TIP3     H1       HT       0.417000       1.00800           0   0.00000     -0.301140E-02
      2847 SOLV     800      TIP3     H2       HT       0.417000       1.00800           0   0.00000     -0.301140E-02
      2848 SOLV     801      TIP3     OH2      OT      -0.834000       15.9994           0   0.00000     -0.301140E-02
      2849 SOLV     801      TIP3     H1       HT       0.417000       1.00800           0   0.00000     -0.301140E-02
      2850 SOLV     801      TIP3     H2       HT       0.417000       1.00800           0   0.00000     -0.301140E-02
      2851 SOLV     802      TIP3     OH2      OT      -0.834000       15.9994           0   0.00000     -0.301140E-02
      2852 SOLV     802      TIP3     H1       HT       0.417000       1.00800           0   0.00000     -0.301140E-02
      2853 SOLV     802      TIP3     H2       HT       0.417000       1.00800           0   0.00000     -0.301140E-02
      2854 SOLV     803      TIP3     OH2      OT      -0.834000       15.9994           0   0.00000     -0.301140E-02
      2855 SOLV     803      TIP3     H1       HT       0.417000       1.00800           0   0.00000     -0.301140E-02
      2856 SOLV     803      TIP3     H2       HT       0.417000       1.00800           0   0.00000     -0.301140E-02
      2857 SOLV     804      TIP3     OH2      OT      -0.834000       15.9994           0   0.00000     -0.301140E-02
      2858 SOLV     804      TIP3     H1       HT       0.417000       1.00800           0   0.00000     -0.301140E-02
      2859 SOLV     804      TIP3     H2       HT       0.417000       1.00800           0   0.00000     -0.301140E-02
      2860 SOLV     805      TIP3     OH2      OT      -0.834000       15.9994           0   0.00000     -0.301140E-02
      2861 SOLV     805      TIP3     H1       HT       0.417000       1.00800           0   0.00000     -0.301140E-02
      2862 SOLV     805      TIP3     H2       HT       0.417000       1.00800           0   0.00000     -0.301140E-02
      2863 SOLV     806      TIP3     OH2      OT      -0.834000       15.9994           0   0.00000     -0.301140E-02
      2864 SOLV     806      TIP3     H1       HT       0.417000       1.00800           0   0.00000     -0.301140E-02
      2865 SOLV     806      TIP3     H2       HT       0.417000       1.00800           0   0.00000     -0.301140E-02
      2866 SOLV     807      TIP3     OH2      OT      -0.834000       15.9994           0   0.00000     -0.301140E-02
      2867 SOLV     807      TIP3     H1       HT       0.417000       1.00800           0   0.00000     -0.301140E-02
      2868 SOLV     807      TIP3     H2       HT       0.417000       1.00800           0   0.00000     -0.301140E-02
      2869 SOLV     808      TIP3     OH2      OT      -0.834000       15.9994           0   0.00000     -0.301140E-02
      2870 SOLV     808      TIP3     H1       HT       0.417000       1.00800           0   0.00000     -0.301140E-02
      2871 SOLV     808      TIP3     H2       HT       0.417000       1.00800           0   0.00000     -0.301140E-02
      2872 SOLV     809      TIP3     OH2      OT      -0.834000       15.9994           0   0.00000     -0.301140E-02
      2873 SOLV     809      TIP3     H1       HT       0.417000       1.00800           0   0.00000     -0.301140E-02
      2874 SOLV     809      TIP3     H2       HT       0.417000       1.00800           0   0.00000     -0.301140E-02
      2875 SOLV     810      TIP3     OH2      OT      -0.834000       15.9994           0   0.00000     -0.301140E-02
      2876 SOLV     810      TIP3     H1       HT       0.417000       1.00800           0   0.00000     -0.301140E-02
      2877 SOLV     810      TIP3     H2       HT       0.417000       1.00800           0   0.00000     -0.301140E-02
      2878 SOLV     811      TIP3     OH2      OT      -0.834000       15.9994           0   0.00000     -0.301140E-02
      2879 SOLV     811      TIP3     H1       HT       0.417000       1.00800           0   0.00000     -0.301140E-02
      2880 SOLV     811      TIP3     H2       HT       0.417000       1.00800           0   0.00000     -0.301140E-02
      2881 SOLV     812      TIP3     OH2      OT      -0.834000       15.9994           0   0.00000     -0.301140E-02
      2882 SOLV     812      TIP3     H1       HT       0.417000       1.00800           0   0.00000     -0.301140E-02
      2883 SOLV     812      TIP3     H2       HT       0.417000       1.00800           0   0.00000     -0.301140E-02
      2884 SOLV     813      TIP3     OH2      OT      -0.834000       15.9994           0   0.00000     -0.301140E-02
      2885 SOLV     813      TIP3     H1       HT       0.417000       1.00800           0   0.00000     -0.301140E-02
      2886 SOLV     813      TIP3     H2       HT       0.417000       1.00800           0   0.00000     -0.301140E-02
      2887 SOLV     814      TIP3     OH2      OT      -0.834000       15.9994           0   0.00000     -0.301140E-02
      2888 SOLV     814      TIP3     H1       HT       0.417000       1.00800           0   0.00000     -0.301140E-02
      2889 SOLV     814      TIP3     H2       HT       0.417000       1.00800           0   0.00000     -0.301140E-02
      2890 SOLV     815      TIP3     OH2      OT      -0.834000       15.9994           0   0.00000     -0.301140E-02
      2891 SOLV     815      TIP3     H1       HT       0.417000       1.00800           0   0.00000     -0.301140E-02
      2892 SOLV     815      TIP3     H2       HT       0.417000       1.00800           0   0.00000     -0.301140E-02
      2893 SOLV     816      TIP3     OH2      OT      -0.834000       15.9994           0   0.00000     -0.301140E-02
      2894 SOLV     816      TIP3     H1       HT       0.417000       1.00800           0   0.00000     -0.301140E-02
      2895 SOLV     816      TIP3     H2       HT       0.417000       1.00800           0   0.00000     -0.301140E-02
      2896 SOLV     817      TIP3     OH2      OT      -0.834000       15.9994           0   0.00000     -0.301140E-02
      2897 SOLV     817      TIP3     H1       HT       0.417000       1.00800           0   0.00000     -0.301140E-02
      2898 SOLV     817      TIP3     H2       HT       0.417000       1.00800           0   0.00000     -0.301140E-02
      2899 SOLV     818      TIP3     OH2      OT      -0.834000       15.9994           0   0.00000     -0.301140E-02
      2900 SOLV     818      TIP3     H1       HT       0.417000       1.00800           0   0.00000     -0.301140E-02
      2901 SOLV     818      TIP3     H2       HT       0.417000       1.00800           0   0.00000     -0.301140E-02
      2902 SOLV     819      TIP3     OH2      OT      -0.834000       15.9994           0   0.00000     -0.301140E-02
      2903 SOLV     819      TIP3     H1       HT       0.417000       1.00800           0   0.00000     -0.301140E-02
      2904 SOLV     819      TIP3     H2       HT       0.417000       1.00800           0   0.00000     -0.301140E-02
      2905 SOLV     820      TIP3     OH2      OT      -0.834000       15.9994           0   0.00000     -0.301140E-02
      2906 SOLV     820      TIP3     H1       HT       0.417000       1.00800           0   0.00000     -0.301140E-02
      2907 SOLV     820      TIP3     H2       HT       0.417000       1.00800           0   0.00000     -0.301140E-02
      2908 SOLV     821      TIP3     OH2      OT      -0.834000       15.9994           0   0.00000     -0.301140E-02
      2909 SOLV     821      TIP3     H1       HT       0.417000       1.00800           0   0.00000     -0.301140E-02
      2910 SOLV     821      TIP3     H2       HT       0.417000       1.00800           0   0.00000     -0.301140E-02
      2911 SOLV     822      TIP3     OH2      OT      -0.834000       15.9994           0   0.00000     -0.301140E-02
      2912 SOLV     822      TIP3     H1       HT       0.417000       1.00800           0   0.00000     -0.301140E-02
      2913 SOLV     822      TIP3     H2       HT       0.417000       1.00800           0   0.00000     -0.301140E-02
      2914 SOLV     823      TIP3     OH2      OT      -0.834000       15.9994           0   0.00000     -0.301140E-02
      2915 SOLV     823      TIP3     H1       HT       0.417000       1.00800           0   0.00000     -0.301140E-02
      2916 SOLV     823      TIP3     H2       HT       0.417000       1.00800           0   0.00000     -0.301140E-02
      2917 SOLV     824      TIP3     OH2      OT      -0.834000       15.9994           0   0.00000     -0.301140E-02
      2918 SOLV     824      TIP3     H1       HT       0.417000       1.00800           0   0.00000     -0.301140E-02
      2919 SOLV     824      TIP3     H2       HT       0.417000       1.00800           0   0.00000     -0.301140E-02
      2920 SOLV     825      TIP3     OH2      OT      -0.834000       15.9994           0   0.00000     -0.301140E-02
      2921 SOLV     825      TIP3     H1       HT       0.417000       1.00800           0   0.00000     -0.301140E-02
      2922 SOLV     825      TIP3     H2       HT       0.417000       1.00800           0   0.00000     -0.301140E-02
      2923 SOLV     826      TIP3     OH2      OT      -0.834000       15.9994           0   0.00000     -0.301140E-02
      2924 SOLV     826      TIP3     H1       HT       0.417000       1.00800           0   0.00000     -0.301140E-02
      2925 SOLV     826      TIP3     H2       HT       0.417000       1.00800           0   0.00000     -0.301140E-02
      2926 SOLV     827      TIP3     OH2      OT      -0.834000       15.9994           0   0.00000     -0.301140E-02
      2927 SOLV     827      TIP3     H1       HT       0.417000       1.00800           0   0.00000     -0.301140E-02
      2928 SOLV     827      TIP3     H2       HT       0.417000       1.00800           0   0.00000     -0.301140E-02
      2929 SOLV     828      TIP3     OH2      OT      -0.834000       15.9994           0   0.00000     -0.301140E-02
      2930 SOLV     828      TIP3     H1       HT       0.417000       1.00800           0   0.00000     -0.301140E-02
      2931 SOLV     828      TIP3     H2       HT       0.417000       1.00800           0   0.00000     -0.301140E-02
      2932 SOLV     829      TIP3     OH2      OT      -0.834000       15.9994           0   0.00000     -0.301140E-02
      2933 SOLV     829      TIP3     H1       HT       0.417000       1.00800           0   0.00000     -0.301140E-02
      2934 SOLV     829      TIP3     H2       HT       0.417000       1.00800           0   0.00000     -0.301140E-02
      2935 SOLV     830      TIP3     OH2      OT      -0.834000       15.9994           0   0.00000     -0.301140E-02
      2936 SOLV     830      TIP3     H1       HT       0.417000       1.00800           0   0.00000     -0.301140E-02
      2937 SOLV     830      TIP3     H2       HT       0.417000       1.00800           0   0.00000     -0.301140E-02
      2938 SOLV     831      TIP3     OH2      OT      -0.834000       15.9994           0   0.00000     -0.301140E-02
      2939 SOLV     831      TIP3     H1       HT       0.417000       1.00800           0   0.00000     -0.301140E-02
      2940 SOLV     831      TIP3     H2       HT       0.417000       1.00800           0   0.00000     -0.301140E-02
      2941 SOLV     832      TIP3     OH2      OT      -0.834000       15.9994           0   0.00000     -0.301140E-02
      2942 SOLV     832      TIP3     H1       HT       0.417000       1.00800           0   0.00000     -0.301140E-02
      2943 SOLV     832      TIP3     H2       HT       0.417000       1.00800           0   0.00000     -0.301140E-02
      2944 SOLV     833      TIP3     OH2      OT      -0.834000       15.9994           0   0.00000     -0.301140E-02
      2945 SOLV     833      TIP3     H1       HT       0.417000       1.00800           0   0.00000     -0.301140E-02
      2946 SOLV     833      TIP3     H2       HT       0.417000       1.00800           0   0.00000     -0.301140E-02
      2947 SOLV     834      TIP3     OH2      OT      -0.834000       15.9994           0   0.00000     -0.301140E-02
      2948 SOLV     834      TIP3     H1       HT       0.417000       1.00800           0   0.00000     -0.301140E-02
      2949 SOLV     834      TIP3     H2       HT       0.417000       1.00800           0   0.00000     -0.301140E-02
      2950 SOLV     835      TIP3     OH2      OT      -0.834000       15.9994           0   0.00000     -0.301140E-02
      2951 SOLV     835      TIP3     H1       HT       0.417000       1.00800           0   0.00000     -0.301140E-02
      2952 SOLV     835      TIP3     H2       HT       0.417000       1.00800           0   0.00000     -0.301140E-02
      2953 SOLV     836      TIP3     OH2      OT      -0.834000       15.9994           0   0.00000     -0.301140E-02
      2954 SOLV     836      TIP3     H1       HT       0.417000       1.00800           0   0.00000     -0.301140E-02
      2955 SOLV     836      TIP3     H2       HT       0.417000       1.00800           0   0.00000     -0.301140E-02
      2956 SOLV     837      TIP3     OH2      OT      -0.834000       15.9994           0   0.00000     -0.301140E-02
      2957 SOLV     837      TIP3     H1       HT       0.417000       1.00800           0   0.00000     -0.301140E-02
      2958 SOLV     837      TIP3     H2       HT       0.417000       1.00800           0   0.00000     -0.301140E-02
      2959 SOLV     838      TIP3     OH2      OT      -0.834000       15.9994           0   0.00000     -0.301140E-02
      2960 SOLV     838      TIP3     H1       HT       0.417000       1.00800           0   0.00000     -0.301140E-02
      2961 SOLV     838      TIP3     H2       HT       0.417000       1.00800           0   0.00000     -0.301140E-02
      2962 SOLV     839      TIP3     OH2      OT      -0.834000       15.9994           0   0.00000     -0.301140E-02
      2963 SOLV     839      TIP3     H1       HT       0.417000       1.00800           0   0.00000     -0.301140E-02
      2964 SOLV     839      TIP3     H2       HT       0.417000       1.00800           0   0.00000     -0.301140E-02
      2965 SOLV     840      TIP3     OH2      OT      -0.834000       15.9994           0   0.00000     -0.301140E-02
      2966 SOLV     840      TIP3     H1       HT       0.417000       1.00800           0   0.00000     -0.301140E-02
      2967 SOLV     840      TIP3     H2       HT       0.417000       1.00800           0   0.00000     -0.301140E-02
      2968 SOLV     841      TIP3     OH2      OT      -0.834000       15.9994           0   0.00000     -0.301140E-02
      2969 SOLV     841      TIP3     H1       HT       0.417000       1.00800           0   0.00000     -0.301140E-02
      2970 SOLV     841      TIP3     H2       HT       0.417000       1.00800           0   0.00000     -0.301140E-02
      2971 SOLV     842      TIP3     OH2      OT      -0.834000       15.9994           0   0.00000     -0.301140E-02
      2972 SOLV     842      TIP3     H1       HT       0.417000       1.00800           0   0.00000     -0.301140E-02
      2973 SOLV     842      TIP3     H2       HT       0.417000       1.00800           0   0.00000     -0.301140E-02
      2974 SOLV     843      TIP3     OH2      OT      -0.834000       15.9994           0   0.00000     -0.301140E-02
      2975 SOLV     843      TIP3     H1       HT       0.417000       1.00800           0   0.00000     -0.301140E-02
      2976 SOLV     843      TIP3     H2       HT       0.417000       1.00800           0   0.00000     -0.301140E-02
      2977 SOLV     844      TIP3     OH2      OT      -0.834000       15.9994           0   0.00000     -0.301140E-02
      2978 SOLV     844      TIP3     H1       HT       0.417000       1.00800           0   0.00000     -0.301140E-02
      2979 SOLV     844      TIP3     H2       HT       0.417000       1.00800           0   0.00000     -0.301140E-02
      2980 SOLV     845      TIP3     OH2      OT      -0.834000       15.9994           0   0.00000     -0.301140E-02
      2981 SOLV     845      TIP3     H1       HT       0.417000       1.00800           0   0.00000     -0.301140E-02
      2982 SOLV     845      TIP3     H2       HT       0.417000       1.00800           0   0.00000     -0.301140E-02
      2983 SOLV     846      TIP3     OH2      OT      -0.834000       15.9994           0   0.00000     -0.301140E-02
      2984 SOLV     846      TIP3     H1       HT       0.417000       1.00800           0   0.00000     -0.301140E-02
      2985 SOLV     846      TIP3     H2       HT       0.417000       1.00800           0   0.00000     -0.301140E-02
      2986 SOLV     847      TIP3     OH2      OT      -0.834000       15.9994           0   0.00000     -0.301140E-02
      2987 SOLV     847      TIP3     H1       HT       0.417000       1.00800           0   0.00000     -0.301140E-02
      2988 SOLV     847      TIP3     H2       HT       0.417000       1.00800           0   0.00000     -0.301140E-02
      2989 SOLV     848      TIP3     OH2      OT      -0.834000       15.9994           0   0.00000     -0.301140E-02
      2990 SOLV     848      TIP3     H1       HT       0.417000       1.00800           0   0.00000     -0.301140E-02
      2991 SOLV     848      TIP3     H2       HT       0.417000       1.00800           0   0.00000     -0.301140E-02
      2992 SOLV     849      TIP3     OH2      OT      -0.834000       15.9994           0   0.00000     -0.301140E-02
      2993 SOLV     849      TIP3     H1       HT       0.417000       1.00800           0   0.00000     -0.301140E-02
      2994 SOLV     849      TIP3     H2       HT       0.417000       1.00800           0   0.00000     -0.301140E-02
      2995 SOLV     850      TIP3     OH2      OT      -0.834000       15.9994           0   0.00000     -0.301140E-02
      2996 SOLV     850      TIP3     H1       HT       0.417000       1.00800           0   0.00000     -0.301140E-02
      2997 SOLV     850      TIP3     H2       HT       0.417000       1.00800           0   0.00000     -0.301140E-02
      2998 SOLV     851      TIP3     OH2      OT      -0.834000       15.9994           0   0.00000     -0.301140E-02
      2999 SOLV     851      TIP3     H1       HT       0.417000       1.00800           0   0.00000     -0.301140E-02
      3000 SOLV     851      TIP3     H2       HT       0.417000       1.00800           0   0.00000     -0.301140E-02
      3001 SOLV     852      TIP3     OH2      OT      -0.834000       15.9994           0   0.00000     -0.301140E-02
      3002 SOLV     852      TIP3     H1       HT       0.417000       1.00800           0   0.00000     -0.301140E-02
      3003 SOLV     852      TIP3     H2       HT       0.417000       1.00800           0   0.00000     -0.301140E-02
      3004 SOLV     853      TIP3     OH2      OT      -0.834000       15.9994           0   0.00000     -0.301140E-02
      3005 SOLV     853      TIP3     H1       HT       0.417000       1.00800           0   0.00000     -0.301140E-02
      3006 SOLV     853      TIP3     H2       HT       0.417000       1.00800           0   0.00000     -0.301140E-02
      3007 SOLV     854      TIP3     OH2      OT      -0.834000       15.9994           0   0.00000     -0.301140E-02
      3008 SOLV     854      TIP3     H1       HT       0.417000       1.00800           0   0.00000     -0.301140E-02
      3009 SOLV     854      TIP3     H2       HT       0.417000       1.00800           0   0.00000     -0.301140E-02
      3010 SOLV     855      TIP3     OH2      OT      -0.834000       15.9994           0   0.00000     -0.301140E-02
      3011 SOLV     855      TIP3     H1       HT       0.417000       1.00800           0   0.00000     -0.301140E-02
      3012 SOLV     855      TIP3     H2       HT       0.417000       1.00800           0   0.00000     -0.301140E-02
      3013 SOLV     856      TIP3     OH2      OT      -0.834000       15.9994           0   0.00000     -0.301140E-02
      3014 SOLV     856      TIP3     H1       HT       0.417000       1.00800           0   0.00000     -0.301140E-02
      3015 SOLV     856      TIP3     H2       HT       0.417000       1.00800           0   0.00000     -0.301140E-02
      3016 SOLV     857      TIP3     OH2      OT      -0.834000       15.9994           0   0.00000     -0.301140E-02
      3017 SOLV     857      TIP3     H1       HT       0.417000       1.00800           0   0.00000     -0.301140E-02
      3018 SOLV     857      TIP3     H2       HT       0.417000       1.00800           0   0.00000     -0.301140E-02
      3019 SOLV     858      TIP3     OH2      OT      -0.834000       15.9994           0   0.00000     -0.301140E-02
      3020 SOLV     858      TIP3     H1       HT       0.417000       1.00800           0   0.00000     -0.301140E-02
      3021 SOLV     858      TIP3     H2       HT       0.417000       1.00800           0   0.00000     -0.301140E-02
      3022 SOLV     859      TIP3     OH2      OT      -0.834000       15.9994           0   0.00000     -0.301140E-02
      3023 SOLV     859      TIP3     H1       HT       0.417000       1.00800           0   0.00000     -0.301140E-02
      3024 SOLV     859      TIP3     H2       HT       0.417000       1.00800           0   0.00000     -0.301140E-02
      3025 SOLV     860      TIP3     OH2      OT      -0.834000       15.9994           0   0.00000     -0.301140E-02
      3026 SOLV     860      TIP3     H1       HT       0.417000       1.00800           0   0.00000     -0.301140E-02
      3027 SOLV     860      TIP3     H2       HT       0.417000       1.00800           0   0.00000     -0.301140E-02
      3028 SOLV     861      TIP3     OH2      OT      -0.834000       15.9994           0   0.00000     -0.301140E-02
      3029 SOLV     861      TIP3     H1       HT       0.417000       1.00800           0   0.00000     -0.301140E-02
      3030 SOLV     861      TIP3     H2       HT       0.417000       1.00800           0   0.00000     -0.301140E-02
      3031 SOLV     862      TIP3     OH2      OT      -0.834000       15.9994           0   0.00000     -0.301140E-02
      3032 SOLV     862      TIP3     H1       HT       0.417000       1.00800           0   0.00000     -0.301140E-02
      3033 SOLV     862      TIP3     H2       HT       0.417000       1.00800           0   0.00000     -0.301140E-02
      3034 SOLV     863      TIP3     OH2      OT      -0.834000       15.9994           0   0.00000     -0.301140E-02
      3035 SOLV     863      TIP3     H1       HT       0.417000       1.00800           0   0.00000     -0.301140E-02
      3036 SOLV     863      TIP3     H2       HT       0.417000       1.00800           0   0.00000     -0.301140E-02
      3037 SOLV     864      TIP3     OH2      OT      -0.834000       15.9994           0   0.00000     -0.301140E-02
      3038 SOLV     864      TIP3     H1       HT       0.417000       1.00800           0   0.00000     -0.301140E-02
      3039 SOLV     864      TIP3     H2       HT       0.417000       1.00800           0   0.00000     -0.301140E-02
      3040 SOLV     865      TIP3     OH2      OT      -0.834000       15.9994           0   0.00000     -0.301140E-02
      3041 SOLV     865      TIP3     H1       HT       0.417000       1.00800           0   0.00000     -0.301140E-02
      3042 SOLV     865      TIP3     H2       HT       0.417000       1.00800           0   0.00000     -0.301140E-02
      3043 SOLV     866      TIP3     OH2      OT      -0.834000       15.9994           0   0.00000     -0.301140E-02
      3044 SOLV     866      TIP3     H1       HT       0.417000       1.00800           0   0.00000     -0.301140E-02
      3045 SOLV     866      TIP3     H2       HT       0.417000       1.00800           0   0.00000     -0.301140E-02
      3046 SOLV     867      TIP3     OH2      OT      -0.834000       15.9994           0   0.00000     -0.301140E-02
      3047 SOLV     867      TIP3     H1       HT       0.417000       1.00800           0   0.00000     -0.301140E-02
      3048 SOLV     867      TIP3     H2       HT       0.417000       1.00800           0   0.00000     -0.301140E-02
      3049 SOLV     868      TIP3     OH2      OT      -0.834000       15.9994           0   0.00000     -0.301140E-02
      3050 SOLV     868      TIP3     H1       HT       0.417000       1.00800           0   0.00000     -0.301140E-02
      3051 SOLV     868      TIP3     H2       HT       0.417000       1.00800           0   0.00000     -0.301140E-02
      3052 SOLV     869      TIP3     OH2      OT      -0.834000       15.9994           0   0.00000     -0.301140E-02
      3053 SOLV     869      TIP3     H1       HT       0.417000       1.00800           0   0.00000     -0.301140E-02
      3054 SOLV     869      TIP3     H2       HT       0.417000       1.00800           0   0.00000     -0.301140E-02
      3055 SOLV     870      TIP3     OH2      OT      -0.834000       15.9994           0   0.00000     -0.301140E-02
      3056 SOLV     870      TIP3     H1       HT       0.417000       1.00800           0   0.00000     -0.301140E-02
      3057 SOLV     870      TIP3     H2       HT       0.417000       1.00800           0   0.00000     -0.301140E-02
      3058 SOLV     871      TIP3     OH2      OT      -0.834000       15.9994           0   0.00000     -0.301140E-02
      3059 SOLV     871      TIP3     H1       HT       0.417000       1.00800           0   0.00000     -0.301140E-02
      3060 SOLV     871      TIP3     H2       HT       0.417000       1.00800           0   0.00000     -0.301140E-02
      3061 SOLV     872      TIP3     OH2      OT      -0.834000       15.9994           0   0.00000     -0.301140E-02
      3062 SOLV     872      TIP3     H1       HT       0.417000       1.00800           0   0.00000     -0.301140E-02
      3063 SOLV     872      TIP3     H2       HT       0.417000       1.00800           0   0.00000     -0.301140E-02
      3064 SOLV     873      TIP3     OH2      OT      -0.834000       15.9994           0   0.00000     -0.301140E-02
      3065 SOLV     873      TIP3     H1       HT       0.417000       1.00800           0   0.00000     -0.301140E-02
      3066 SOLV     873      TIP3     H2       HT       0.417000       1.00800           0   0.00000     -0.301140E-02
      3067 SOLV     874      TIP3     OH2      OT      -0.834000       15.9994           0   0.00000     -0.301140E-02
      3068 SOLV     874      TIP3     H1       HT       0.417000       1.00800           0   0.00000     -0.301140E-02
      3069 SOLV     874      TIP3     H2       HT       0.417000       1.00800           0   0.00000     -0.301140E-02
      3070 SOLV     875      TIP3     OH2      OT      -0.834000       15.9994           0   0.00000     -0.301140E-02
      3071 SOLV     875      TIP3     H1       HT       0.417000       1.00800           0   0.00000     -0.301140E-02
      3072 SOLV     875      TIP3     H2       HT       0.417000       1.00800           0   0.00000     -0.301140E-02
      3073 SOLV     876      TIP3     OH2      OT      -0.834000       15.9994           0   0.00000     -0.301140E-02
      3074 SOLV     876      TIP3     H1       HT       0.417000       1.00800           0   0.00000     -0.301140E-02
      3075 SOLV     876      TIP3     H2       HT       0.417000       1.00800           0   0.00000     -0.301140E-02
      3076 SOLV     877      TIP3     OH2      OT      -0.834000       15.9994           0   0.00000     -0.301140E-02
      3077 SOLV     877      TIP3     H1       HT       0.417000       1.00800           0   0.00000     -0.301140E-02
      3078 SOLV     877      TIP3     H2       HT       0.417000       1.00800           0   0.00000     -0.301140E-02
      3079 SOLV     878      TIP3     OH2      OT      -0.834000       15.9994           0   0.00000     -0.301140E-02
      3080 SOLV     878      TIP3     H1       HT       0.417000       1.00800           0   0.00000     -0.301140E-02
      3081 SOLV     878      TIP3     H2       HT       0.417000       1.00800           0   0.00000     -0.301140E-02
      3082 SOLV     879      TIP3     OH2      OT      -0.834000       15.9994           0   0.00000     -0.301140E-02
      3083 SOLV     879      TIP3     H1       HT       0.417000       1.00800           0   0.00000     -0.301140E-02
      3084 SOLV     879      TIP3     H2       HT       0.417000       1.00800           0   0.00000     -0.301140E-02
      3085 SOLV     880      TIP3     OH2      OT      -0.834000       15.9994           0   0.00000     -0.301140E-02
      3086 SOLV     880      TIP3     H1       HT       0.417000       1.00800           0   0.00000     -0.301140E-02
      3087 SOLV     880      TIP3     H2       HT       0.417000       1.00800           0   0.00000     -0.301140E-02
      3088 SOLV     881      TIP3     OH2      OT      -0.834000       15.9994           0   0.00000     -0.301140E-02
      3089 SOLV     881      TIP3     H1       HT       0.417000       1.00800           0   0.00000     -0.301140E-02
      3090 SOLV     881      TIP3     H2       HT       0.417000       1.00800           0   0.00000     -0.301140E-02
      3091 SOLV     882      TIP3     OH2      OT      -0.834000       15.9994           0   0.00000     -0.301140E-02
      3092 SOLV     882      TIP3     H1       HT       0.417000       1.00800           0   0.00000     -0.301140E-02
      3093 SOLV     882      TIP3     H2       HT       0.417000       1.00800           0   0.00000     -0.301140E-02
      3094 SOLV     883      TIP3     OH2      OT      -0.834000       15.9994           0   0.00000     -0.301140E-02
      3095 SOLV     883      TIP3     H1       HT       0.417000       1.00800           0   0.00000     -0.301140E-02
      3096 SOLV     883      TIP3     H2       HT       0.417000       1.00800           0   0.00000     -0.301140E-02
      3097 SOLV     884      TIP3     OH2      OT      -0.834000       15.9994           0   0.00000     -0.301140E-02
      3098 SOLV     884      TIP3     H1       HT       0.417000       1.00800           0   0.00000     -0.301140E-02
      3099 SOLV     884      TIP3     H2       HT       0.417000       1.00800           0   0.00000     -0.301140E-02
      3100 SOLV     885      TIP3     OH2      OT      -0.834000       15.9994           0   0.00000     -0.301140E-02
      3101 SOLV     885      TIP3     H1       HT       0.417000       1.00800           0   0.00000     -0.301140E-02
      3102 SOLV     885      TIP3     H2       HT       0.417000       1.00800           0   0.00000     -0.301140E-02
      3103 SOLV     886      TIP3     OH2      OT      -0.834000       15.9994           0   0.00000     -0.301140E-02
      3104 SOLV     886      TIP3     H1       HT       0.417000       1.00800           0   0.00000     -0.301140E-02
      3105 SOLV     886      TIP3     H2       HT       0.417000       1.00800           0   0.00000     -0.301140E-02
      3106 SOLV     887      TIP3     OH2      OT      -0.834000       15.9994           0   0.00000     -0.301140E-02
      3107 SOLV     887      TIP3     H1       HT       0.417000       1.00800           0   0.00000     -0.301140E-02
      3108 SOLV     887      TIP3     H2       HT       0.417000       1.00800           0   0.00000     -0.301140E-02
      3109 SOLV     888      TIP3     OH2      OT      -0.834000       15.9994           0   0.00000     -0.301140E-02
      3110 SOLV     888      TIP3     H1       HT       0.417000       1.00800           0   0.00000     -0.301140E-02
      3111 SOLV     888      TIP3     H2       HT       0.417000       1.00800           0   0.00000     -0.301140E-02
      3112 SOLV     889      TIP3     OH2      OT      -0.834000       15.9994           0   0.00000     -0.301140E-02
      3113 SOLV     889      TIP3     H1       HT       0.417000       1.00800           0   0.00000     -0.301140E-02
      3114 SOLV     889      TIP3     H2       HT       0.417000       1.00800           0   0.00000     -0.301140E-02
      3115 SOLV     890      TIP3     OH2      OT      -0.834000       15.9994           0   0.00000     -0.301140E-02
      3116 SOLV     890      TIP3     H1       HT       0.417000       1.00800           0   0.00000     -0.301140E-02
      3117 SOLV     890      TIP3     H2       HT       0.417000       1.00800           0   0.00000     -0.301140E-02
      3118 SOLV     891      TIP3     OH2      OT      -0.834000       15.9994           0   0.00000     -0.301140E-02
      3119 SOLV     891      TIP3     H1       HT       0.417000       1.00800           0   0.00000     -0.301140E-02
      3120 SOLV     891      TIP3     H2       HT       0.417000       1.00800           0   0.00000     -0.301140E-02
      3121 SOLV     892      TIP3     OH2      OT      -0.834000       15.9994           0   0.00000     -0.301140E-02
      3122 SOLV     892      TIP3     H1       HT       0.417000       1.00800           0   0.00000     -0.301140E-02
      3123 SOLV     892      TIP3     H2       HT       0.417000       1.00800           0   0.00000     -0.301140E-02
      3124 SOLV     893      TIP3     OH2      OT      -0.834000       15.9994           0   0.00000     -0.301140E-02
      3125 SOLV     893      TIP3     H1       HT       0.417000       1.00800           0   0.00000     -0.301140E-02
      3126 SOLV     893      TIP3     H2       HT       0.417000       1.00800           0   0.00000     -0.301140E-02
      3127 SOLV     894      TIP3     OH2      OT      -0.834000       15.9994           0   0.00000     -0.301140E-02
      3128 SOLV     894      TIP3     H1       HT       0.417000       1.00800           0   0.00000     -0.301140E-02
      3129 SOLV     894      TIP3     H2       HT       0.417000       1.00800           0   0.00000     -0.301140E-02
      3130 SOLV     895      TIP3     OH2      OT      -0.834000       15.9994           0   0.00000     -0.301140E-02
      3131 SOLV     895      TIP3     H1       HT       0.417000       1.00800           0   0.00000     -0.301140E-02
      3132 SOLV     895      TIP3     H2       HT       0.417000       1.00800           0   0.00000     -0.301140E-02
      3133 SOLV     896      TIP3     OH2      OT      -0.834000       15.9994           0   0.00000     -0.301140E-02
      3134 SOLV     896      TIP3     H1       HT       0.417000       1.00800           0   0.00000     -0.301140E-02
      3135 SOLV     896      TIP3     H2       HT       0.417000       1.00800           0   0.00000     -0.301140E-02
      3136 SOLV     897      TIP3     OH2      OT      -0.834000       15.9994           0   0.00000     -0.301140E-02
      3137 SOLV     897      TIP3     H1       HT       0.417000       1.00800           0   0.00000     -0.301140E-02
      3138 SOLV     897      TIP3     H2       HT       0.417000       1.00800           0   0.00000     -0.301140E-02
      3139 SOLV     898      TIP3     OH2      OT      -0.834000       15.9994           0   0.00000     -0.301140E-02
      3140 SOLV     898      TIP3     H1       HT       0.417000       1.00800           0   0.00000     -0.301140E-02
      3141 SOLV     898      TIP3     H2       HT       0.417000       1.00800           0   0.00000     -0.301140E-02
      3142 SOLV     899      TIP3     OH2      OT      -0.834000       15.9994           0   0.00000     -0.301140E-02
      3143 SOLV     899      TIP3     H1       HT       0.417000       1.00800           0   0.00000     -0.301140E-02
      3144 SOLV     899      TIP3     H2       HT       0.417000       1.00800           0   0.00000     -0.301140E-02
      3145 SOLV     900      TIP3     OH2      OT      -0.834000       15.9994           0   0.00000     -0.301140E-02
      3146 SOLV     900      TIP3     H1       HT       0.417000       1.00800           0   0.00000     -0.301140E-02
      3147 SOLV     900      TIP3     H2       HT       0.417000       1.00800           0   0.00000     -0.301140E-02
      3148 SOLV     901      TIP3     OH2      OT      -0.834000       15.9994           0   0.00000     -0.301140E-02
      3149 SOLV     901      TIP3     H1       HT       0.417000       1.00800           0   0.00000     -0.301140E-02
      3150 SOLV     901      TIP3     H2       HT       0.417000       1.00800           0   0.00000     -0.301140E-02
      3151 SOLV     902      TIP3     OH2      OT      -0.834000       15.9994           0   0.00000     -0.301140E-02
      3152 SOLV     902      TIP3     H1       HT       0.417000       1.00800           0   0.00000     -0.301140E-02
      3153 SOLV     902      TIP3     H2       HT       0.417000       1.00800           0   0.00000     -0.301140E-02
      3154 SOLV     903      TIP3     OH2      OT      -0.834000       15.9994           0   0.00000     -0.301140E-02
      3155 SOLV     903      TIP3     H1       HT       0.417000       1.00800           0   0.00000     -0.301140E-02
      3156 SOLV     903      TIP3     H2       HT       0.417000       1.00800           0   0.00000     -0.301140E-02
      3157 SOLV     904      TIP3     OH2      OT      -0.834000       15.9994           0   0.00000     -0.301140E-02
      3158 SOLV     904      TIP3     H1       HT       0.417000       1.00800           0   0.00000     -0.301140E-02
      3159 SOLV     904      TIP3     H2       HT       0.417000       1.00800           0   0.00000     -0.301140E-02
      3160 SOLV     905      TIP3     OH2      OT      -0.834000       15.9994           0   0.00000     -0.301140E-02
      3161 SOLV     905      TIP3     H1       HT       0.417000       1.00800           0   0.00000     -0.301140E-02
      3162 SOLV     905      TIP3     H2       HT       0.417000       1.00800           0   0.00000     -0.301140E-02
      3163 SOLV     906      TIP3     OH2      OT      -0.834000       15.9994           0   0.00000     -0.301140E-02
      3164 SOLV     906      TIP3     H1       HT       0.417000       1.00800           0   0.00000     -0.301140E-02
      3165 SOLV     906      TIP3     H2       HT       0.417000       1.00800           0   0.00000     -0.301140E-02
      3166 SOLV     907      TIP3     OH2      OT      -0.834000       15.9994           0   0.00000     -0.301140E-02
      3167 SOLV     907      TIP3     H1       HT       0.417000       1.00800           0   0.00000     -0.301140E-02
      3168 SOLV     907      TIP3     H2       HT       0.417000       1.00800           0   0.00000     -0.301140E-02
      3169 SOLV     908      TIP3     OH2      OT      -0.834000       15.9994           0   0.00000     -0.301140E-02
      3170 SOLV     908      TIP3     H1       HT       0.417000       1.00800           0   0.00000     -0.301140E-02
      3171 SOLV     908      TIP3     H2       HT       0.417000       1.00800           0   0.00000     -0.301140E-02
      3172 SOLV     909      TIP3     OH2      OT      -0.834000       15.9994           0   0.00000     -0.301140E-02
      3173 SOLV     909      TIP3     H1       HT       0.417000       1.00800           0   0.00000     -0.301140E-02
      3174 SOLV     909      TIP3     H2       HT       0.417000       1.00800           0   0.00000     -0.301140E-02
      3175 SOLV     910      TIP3     OH2      OT      -0.834000       15.9994           0   0.00000     -0.301140E-02
      3176 SOLV     910      TIP3     H1       HT       0.417000       1.00800           0   0.00000     -0.301140E-02
      3177 SOLV     910      TIP3     H2       HT       0.417000       1.00800           0   0.00000     -0.301140E-02
      3178 SOLV     911      TIP3     OH2      OT      -0.834000       15.9994           0   0.00000     -0.301140E-02
      3179 SOLV     911      TIP3     H1       HT       0.417000       1.00800           0   0.00000     -0.301140E-02
      3180 SOLV     911      TIP3     H2       HT       0.417000       1.00800           0   0.00000     -0.301140E-02
      3181 SOLV     912      TIP3     OH2      OT      -0.834000       15.9994           0   0.00000     -0.301140E-02
      3182 SOLV     912      TIP3     H1       HT       0.417000       1.00800           0   0.00000     -0.301140E-02
      3183 SOLV     912      TIP3     H2       HT       0.417000       1.00800           0   0.00000     -0.301140E-02
      3184 SOLV     913      TIP3     OH2      OT      -0.834000       15.9994           0   0.00000     -0.301140E-02
      3185 SOLV     913      TIP3     H1       HT       0.417000       1.00800           0   0.00000     -0.301140E-02
      3186 SOLV     913      TIP3     H2       HT       0.417000       1.00800           0   0.00000     -0.301140E-02
      3187 SOLV     914      TIP3     OH2      OT      -0.834000       15.9994           0   0.00000     -0.301140E-02
      3188 SOLV     914      TIP3     H1       HT       0.417000       1.00800           0   0.00000     -0.301140E-02
      3189 SOLV     914      TIP3     H2       HT       0.417000       1.00800           0   0.00000     -0.301140E-02
      3190 SOLV     915      TIP3     OH2      OT      -0.834000       15.9994           0   0.00000     -0.301140E-02
      3191 SOLV     915      TIP3     H1       HT       0.417000       1.00800           0   0.00000     -0.301140E-02
      3192 SOLV     915      TIP3     H2       HT       0.417000       1.00800           0   0.00000     -0.301140E-02
      3193 SOLV     916      TIP3     OH2      OT      -0.834000       15.9994           0   0.00000     -0.301140E-02
      3194 SOLV     916      TIP3     H1       HT       0.417000       1.00800           0   0.00000     -0.301140E-02
      3195 SOLV     916      TIP3     H2       HT       0.417000       1.00800           0   0.00000     -0.301140E-02
      3196 SOLV     917      TIP3     OH2      OT      -0.834000       15.9994           0   0.00000     -0.301140E-02
      3197 SOLV     917      TIP3     H1       HT       0.417000       1.00800           0   0.00000     -0.301140E-02
      3198 SOLV     917      TIP3     H2       HT       0.417000       1.00800           0   0.00000     -0.301140E-02
      3199 SOLV     918      TIP3     OH2      OT      -0.834000       15.9994           0   0.00000     -0.301140E-02
      3200 SOLV     918      TIP3     H1       HT       0.417000       1.00800           0   0.00000     -0.301140E-02
      3201 SOLV     918      TIP3     H2       HT       0.417000       1.00800           0   0.00000     -0.301140E-02
      3202 SOLV     919      TIP3     OH2      OT      -0.834000       15.9994           0   0.00000     -0.301140E-02
      3203 SOLV     919      TIP3     H1       HT       0.417000       1.00800           0   0.00000     -0.301140E-02
      3204 SOLV     919      TIP3     H2       HT       0.417000       1.00800           0   0.00000     -0.301140E-02
      3205 SOLV     920      TIP3     OH2      OT      -0.834000       15.9994           0   0.00000     -0.301140E-02
      3206 SOLV     920      TIP3     H1       HT       0.417000       1.00800           0   0.00000     -0.301140E-02
      3207 SOLV     920      TIP3     H2       HT       0.417000       1.00800           0   0.00000     -0.301140E-02
      3208 SOLV     921      TIP3     OH2      OT      -0.834000       15.9994           0   0.00000     -0.301140E-02
      3209 SOLV     921      TIP3     H1       HT       0.417000       1.00800           0   0.00000     -0.301140E-02
      3210 SOLV     921      TIP3     H2       HT       0.417000       1.00800           0   0.00000     -0.301140E-02
      3211 SOLV     922      TIP3     OH2      OT      -0.834000       15.9994           0   0.00000     -0.301140E-02
      3212 SOLV     922      TIP3     H1       HT       0.417000       1.00800           0   0.00000     -0.301140E-02
      3213 SOLV     922      TIP3     H2       HT       0.417000       1.00800           0   0.00000     -0.301140E-02
      3214 SOLV     923      TIP3     OH2      OT      -0.834000       15.9994           0   0.00000     -0.301140E-02
      3215 SOLV     923      TIP3     H1       HT       0.417000       1.00800           0   0.00000     -0.301140E-02
      3216 SOLV     923      TIP3     H2       HT       0.417000       1.00800           0   0.00000     -0.301140E-02
      3217 SOLV     924      TIP3     OH2      OT      -0.834000       15.9994           0   0.00000     -0.301140E-02
      3218 SOLV     924      TIP3     H1       HT       0.417000       1.00800           0   0.00000     -0.301140E-02
      3219 SOLV     924      TIP3     H2       HT       0.417000       1.00800           0   0.00000     -0.301140E-02
      3220 SOLV     925      TIP3     OH2      OT      -0.834000       15.9994           0   0.00000     -0.301140E-02
      3221 SOLV     925      TIP3     H1       HT       0.417000       1.00800           0   0.00000     -0.301140E-02
      3222 SOLV     925      TIP3     H2       HT       0.417000       1.00800           0   0.00000     -0.301140E-02
      3223 SOLV     926      TIP3     OH2      OT      -0.834000       15.9994           0   0.00000     -0.301140E-02
      3224 SOLV     926      TIP3     H1       HT       0.417000       1.00800           0   0.00000     -0.301140E-02
      3225 SOLV     926      TIP3     H2       HT       0.417000       1.00800           0   0.00000     -0.301140E-02
      3226 SOLV     927      TIP3     OH2      OT      -0.834000       15.9994           0   0.00000     -0.301140E-02
      3227 SOLV     927      TIP3     H1       HT       0.417000       1.00800           0   0.00000     -0.301140E-02
      3228 SOLV     927      TIP3     H2       HT       0.417000       1.00800           0   0.00000     -0.301140E-02
      3229 SOLV     928      TIP3     OH2      OT      -0.834000       15.9994           0   0.00000     -0.301140E-02
      3230 SOLV     928      TIP3     H1       HT       0.417000       1.00800           0   0.00000     -0.301140E-02
      3231 SOLV     928      TIP3     H2       HT       0.417000       1.00800           0   0.00000     -0.301140E-02
      3232 SOLV     929      TIP3     OH2      OT      -0.834000       15.9994           0   0.00000     -0.301140E-02
      3233 SOLV     929      TIP3     H1       HT       0.417000       1.00800           0   0.00000     -0.301140E-02
      3234 SOLV     929      TIP3     H2       HT       0.417000       1.00800           0   0.00000     -0.301140E-02
      3235 SOLV     930      TIP3     OH2      OT      -0.834000       15.9994           0   0.00000     -0.301140E-02
      3236 SOLV     930      TIP3     H1       HT       0.417000       1.00800           0   0.00000     -0.301140E-02
      3237 SOLV     930      TIP3     H2       HT       0.417000       1.00800           0   0.00000     -0.301140E-02
      3238 SOLV     931      TIP3     OH2      OT      -0.834000       15.9994           0   0.00000     -0.301140E-02
      3239 SOLV     931      TIP3     H1       HT       0.417000       1.00800           0   0.00000     -0.301140E-02
      3240 SOLV     931      TIP3     H2       HT       0.417000       1.00800           0   0.00000     -0.301140E-02
      3241 SOLV     932      TIP3     OH2      OT      -0.834000       15.9994           0   0.00000     -0.301140E-02
      3242 SOLV     932      TIP3     H1       HT       0.417000       1.00800           0   0.00000     -0.301140E-02
      3243 SOLV     932      TIP3     H2       HT       0.417000       1.00800           0   0.00000     -0.301140E-02
      3244 SOLV     933      TIP3     OH2      OT      -0.834000       15.9994           0   0.00000     -0.301140E-02
      3245 SOLV     933      TIP3     H1       HT       0.417000       1.00800           0   0.00000     -0.301140E-02
      3246 SOLV     933      TIP3     H2       HT       0.417000       1.00800           0   0.00000     -0.301140E-02
      3247 SOLV     934      TIP3     OH2      OT      -0.834000       15.9994           0   0.00000     -0.301140E-02
      3248 SOLV     934      TIP3     H1       HT       0.417000       1.00800           0   0.00000     -0.301140E-02
      3249 SOLV     934      TIP3     H2       HT       0.417000       1.00800           0   0.00000     -0.301140E-02
      3250 SOLV     935      TIP3     OH2      OT      -0.834000       15.9994           0   0.00000     -0.301140E-02
      3251 SOLV     935      TIP3     H1       HT       0.417000       1.00800           0   0.00000     -0.301140E-02
      3252 SOLV     935      TIP3     H2       HT       0.417000       1.00800           0   0.00000     -0.301140E-02
      3253 SOLV     936      TIP3     OH2      OT      -0.834000       15.9994           0   0.00000     -0.301140E-02
      3254 SOLV     936      TIP3     H1       HT       0.417000       1.00800           0   0.00000     -0.301140E-02
      3255 SOLV     936      TIP3     H2       HT       0.417000       1.00800           0   0.00000     -0.301140E-02
      3256 SOLV     937      TIP3     OH2      OT      -0.834000       15.9994           0   0.00000     -0.301140E-02
      3257 SOLV     937      TIP3     H1       HT       0.417000       1.00800           0   0.00000     -0.301140E-02
      3258 SOLV     937      TIP3     H2       HT       0.417000       1.00800           0   0.00000     -0.301140E-02
      3259 SOLV     938      TIP3     OH2      OT      -0.834000       15.9994           0   0.00000     -0.301140E-02
      3260 SOLV     938      TIP3     H1       HT       0.417000       1.00800           0   0.00000     -0.301140E-02
      3261 SOLV     938      TIP3     H2       HT       0.417000       1.00800           0   0.00000     -0.301140E-02
      3262 SOLV     939      TIP3     OH2      OT      -0.834000       15.9994           0   0.00000     -0.301140E-02
      3263 SOLV     939      TIP3     H1       HT       0.417000       1.00800           0   0.00000     -0.301140E-02
      3264 SOLV     939      TIP3     H2       HT       0.417000       1.00800           0   0.00000     -0.301140E-02
      3265 SOLV     940      TIP3     OH2      OT      -0.834000       15.9994           0   0.00000     -0.301140E-02
      3266 SOLV     940      TIP3     H1       HT       0.417000       1.00800           0   0.00000     -0.301140E-02
      3267 SOLV     940      TIP3     H2       HT       0.417000       1.00800           0   0.00000     -0.301140E-02
      3268 SOLV     941      TIP3     OH2      OT      -0.834000       15.9994           0   0.00000     -0.301140E-02
      3269 SOLV     941      TIP3     H1       HT       0.417000       1.00800           0   0.00000     -0.301140E-02
      3270 SOLV     941      TIP3     H2       HT       0.417000       1.00800           0   0.00000     -0.301140E-02
      3271 SOLV     942      TIP3     OH2      OT      -0.834000       15.9994           0   0.00000     -0.301140E-02
      3272 SOLV     942      TIP3     H1       HT       0.417000       1.00800           0   0.00000     -0.301140E-02
      3273 SOLV     942      TIP3     H2       HT       0.417000       1.00800           0   0.00000     -0.301140E-02
      3274 SOLV     943      TIP3     OH2      OT      -0.834000       15.9994           0   0.00000     -0.301140E-02
      3275 SOLV     943      TIP3     H1       HT       0.417000       1.00800           0   0.00000     -0.301140E-02
      3276 SOLV     943      TIP3     H2       HT       0.417000       1.00800           0   0.00000     -0.301140E-02
      3277 SOLV     944      TIP3     OH2      OT      -0.834000       15.9994           0   0.00000     -0.301140E-02
      3278 SOLV     944      TIP3     H1       HT       0.417000       1.00800           0   0.00000     -0.301140E-02
      3279 SOLV     944      TIP3     H2       HT       0.417000       1.00800           0   0.00000     -0.301140E-02
      3280 SOLV     945      TIP3     OH2      OT      -0.834000       15.9994           0   0.00000     -0.301140E-02
      3281 SOLV     945      TIP3     H1       HT       0.417000       1.00800           0   0.00000     -0.301140E-02
      3282 SOLV     945      TIP3     H2       HT       0.417000       1.00800           0   0.00000     -0.301140E-02
      3283 SOLV     946      TIP3     OH2      OT      -0.834000       15.9994           0   0.00000     -0.301140E-02
      3284 SOLV     946      TIP3     H1       HT       0.417000       1.00800           0   0.00000     -0.301140E-02
      3285 SOLV     946      TIP3     H2       HT       0.417000       1.00800           0   0.00000     -0.301140E-02
      3286 SOLV     947      TIP3     OH2      OT      -0.834000       15.9994           0   0.00000     -0.301140E-02
      3287 SOLV     947      TIP3     H1       HT       0.417000       1.00800           0   0.00000     -0.301140E-02
      3288 SOLV     947      TIP3     H2       HT       0.417000       1.00800           0   0.00000     -0.301140E-02
      3289 SOLV     948      TIP3     OH2      OT      -0.834000       15.9994           0   0.00000     -0.301140E-02
      3290 SOLV     948      TIP3     H1       HT       0.417000       1.00800           0   0.00000     -0.301140E-02
      3291 SOLV     948      TIP3     H2       HT       0.417000       1.00800           0   0.00000     -0.301140E-02
      3292 SOLV     949      TIP3     OH2      OT      -0.834000       15.9994           0   0.00000     -0.301140E-02
      3293 SOLV     949      TIP3     H1       HT       0.417000       1.00800           0   0.00000     -0.301140E-02
      3294 SOLV     949      TIP3     H2       HT       0.417000       1.00800           0   0.00000     -0.301140E-02
      3295 SOLV     950      TIP3     OH2      OT      -0.834000       15.9994           0   0.00000     -0.301140E-02
      3296 SOLV     950      TIP3     H1       HT       0.417000       1.00800           0   0.00000     -0.301140E-02
      3297 SOLV     950      TIP3     H2       HT       0.417000       1.00800           0   0.00000     -0.301140E-02
      3298 SOLV     951      TIP3     OH2      OT      -0.834000       15.9994           0   0.00000     -0.301140E-02
      3299 SOLV     951      TIP3     H1       HT       0.417000       1.00800           0   0.00000     -0.301140E-02
      3300 SOLV     951      TIP3     H2       HT       0.417000       1.00800           0   0.00000     -0.301140E-02
      3301 SOLV     952      TIP3     OH2      OT      -0.834000       15.9994           0   0.00000     -0.301140E-02
      3302 SOLV     952      TIP3     H1       HT       0.417000       1.00800           0   0.00000     -0.301140E-02
      3303 SOLV     952      TIP3     H2       HT       0.417000       1.00800           0   0.00000     -0.301140E-02
      3304 SOLV     953      TIP3     OH2      OT      -0.834000       15.9994           0   0.00000     -0.301140E-02
      3305 SOLV     953      TIP3     H1       HT       0.417000       1.00800           0   0.00000     -0.301140E-02
      3306 SOLV     953      TIP3     H2       HT       0.417000       1.00800           0   0.00000     -0.301140E-02
      3307 SOLV     954      TIP3     OH2      OT      -0.834000       15.9994           0   0.00000     -0.301140E-02
      3308 SOLV     954      TIP3     H1       HT       0.417000       1.00800           0   0.00000     -0.301140E-02
      3309 SOLV     954      TIP3     H2       HT       0.417000       1.00800           0   0.00000     -0.301140E-02
      3310 SOLV     955      TIP3     OH2      OT      -0.834000       15.9994           0   0.00000     -0.301140E-02
      3311 SOLV     955      TIP3     H1       HT       0.417000       1.00800           0   0.00000     -0.301140E-02
      3312 SOLV     955      TIP3     H2       HT       0.417000       1.00800           0   0.00000     -0.301140E-02
      3313 SOLV     956      TIP3     OH2      OT      -0.834000       15.9994           0   0.00000     -0.301140E-02
      3314 SOLV     956      TIP3     H1       HT       0.417000       1.00800           0   0.00000     -0.301140E-02
      3315 SOLV     956      TIP3     H2       HT       0.417000       1.00800           0   0.00000     -0.301140E-02
      3316 SOLV     957      TIP3     OH2      OT      -0.834000       15.9994           0   0.00000     -0.301140E-02
      3317 SOLV     957      TIP3     H1       HT       0.417000       1.00800           0   0.00000     -0.301140E-02
      3318 SOLV     957      TIP3     H2       HT       0.417000       1.00800           0   0.00000     -0.301140E-02
      3319 SOLV     958      TIP3     OH2      OT      -0.834000       15.9994           0   0.00000     -0.301140E-02
      3320 SOLV     958      TIP3     H1       HT       0.417000       1.00800           0   0.00000     -0.301140E-02
      3321 SOLV     958      TIP3     H2       HT       0.417000       1.00800           0   0.00000     -0.301140E-02
      3322 SOLV     959      TIP3     OH2      OT      -0.834000       15.9994           0   0.00000     -0.301140E-02
      3323 SOLV     959      TIP3     H1       HT       0.417000       1.00800           0   0.00000     -0.301140E-02
      3324 SOLV     959      TIP3     H2       HT       0.417000       1.00800           0   0.00000     -0.301140E-02
      3325 SOLV     960      TIP3     OH2      OT      -0.834000       15.9994           0   0.00000     -0.301140E-02
      3326 SOLV     960      TIP3     H1       HT       0.417000       1.00800           0   0.00000     -0.301140E-02
      3327 SOLV     960      TIP3     H2       HT       0.417000       1.00800           0   0.00000     -0.301140E-02
      3328 SOLV     961      TIP3     OH2      OT      -0.834000       15.9994           0   0.00000     -0.301140E-02
      3329 SOLV     961      TIP3     H1       HT       0.417000       1.00800           0   0.00000     -0.301140E-02
      3330 SOLV     961      TIP3     H2       HT       0.417000       1.00800           0   0.00000     -0.301140E-02
      3331 SOLV     962      TIP3     OH2      OT      -0.834000       15.9994           0   0.00000     -0.301140E-02
      3332 SOLV     962      TIP3     H1       HT       0.417000       1.00800           0   0.00000     -0.301140E-02
      3333 SOLV     962      TIP3     H2       HT       0.417000       1.00800           0   0.00000     -0.301140E-02
      3334 SOLV     963      TIP3     OH2      OT      -0.834000       15.9994           0   0.00000     -0.301140E-02
      3335 SOLV     963      TIP3     H1       HT       0.417000       1.00800           0   0.00000     -0.301140E-02
      3336 SOLV     963      TIP3     H2       HT       0.417000       1.00800           0   0.00000     -0.301140E-02
      3337 SOLV     964      TIP3     OH2      OT      -0.834000       15.9994           0   0.00000     -0.301140E-02
      3338 SOLV     964      TIP3     H1       HT       0.417000       1.00800           0   0.00000     -0.301140E-02
      3339 SOLV     964      TIP3     H2       HT       0.417000       1.00800           0   0.00000     -0.301140E-02
      3340 SOLV     965      TIP3     OH2      OT      -0.834000       15.9994           0   0.00000     -0.301140E-02
      3341 SOLV     965      TIP3     H1       HT       0.417000       1.00800           0   0.00000     -0.301140E-02
      3342 SOLV     965      TIP3     H2       HT       0.417000       1.00800           0   0.00000     -0.301140E-02
      3343 SOLV     966      TIP3     OH2      OT      -0.834000       15.9994           0   0.00000     -0.301140E-02
      3344 SOLV     966      TIP3     H1       HT       0.417000       1.00800           0   0.00000     -0.301140E-02
      3345 SOLV     966      TIP3     H2       HT       0.417000       1.00800           0   0.00000     -0.301140E-02
      3346 SOLV     967      TIP3     OH2      OT      -0.834000       15.9994           0   0.00000     -0.301140E-02
      3347 SOLV     967      TIP3     H1       HT       0.417000       1.00800           0   0.00000     -0.301140E-02
      3348 SOLV     967      TIP3     H2       HT       0.417000       1.00800           0   0.00000     -0.301140E-02
      3349 SOLV     968      TIP3     OH2      OT      -0.834000       15.9994           0   0.00000     -0.301140E-02
      3350 SOLV     968      TIP3     H1       HT       0.417000       1.00800           0   0.00000     -0.301140E-02
      3351 SOLV     968      TIP3     H2       HT       0.417000       1.00800           0   0.00000     -0.301140E-02
      3352 SOLV     969      TIP3     OH2      OT      -0.834000       15.9994           0   0.00000     -0.301140E-02
      3353 SOLV     969      TIP3     H1       HT       0.417000       1.00800           0   0.00000     -0.301140E-02
      3354 SOLV     969      TIP3     H2       HT       0.417000       1.00800           0   0.00000     -0.301140E-02
      3355 SOLV     970      TIP3     OH2      OT      -0.834000       15.9994           0   0.00000     -0.301140E-02
      3356 SOLV     970      TIP3     H1       HT       0.417000       1.00800           0   0.00000     -0.301140E-02
      3357 SOLV     970      TIP3     H2       HT       0.417000       1.00800           0   0.00000     -0.301140E-02
      3358 SOLV     971      TIP3     OH2      OT      -0.834000       15.9994           0   0.00000     -0.301140E-02
[truncated: 4,303,661 more chars]
