# Supplementary material for: OpenMM 7: Rapid development of high performance algorithms for molecular dynamics
Source: PLoS Comput Biol. 2017 Jul 26;13(7):e1005659. doi: 10.1371/journal.pcbi.1005659 (PMC5549999; doi:10.1371/journal.pcbi.1005659)
Supplement: S1 Supporting Information — (ZIP) [file pcbi.1005659.s001.zip › SI/Energy Comparisons/CHARMM/2koc/toppar/tip216.crd]

* This is a box of 216 3-site water molecules in the experimental
* geometry.  It was constructed from an equilibrated 
* configuration of TIP4P (4-site water model of Jorgenson)
* waters at 1 atm pressure and a density of 0.0334 molecules/A**-3.
* The box edgelength is 18.856 A.  The minimum image periodic
* boundary energy for this configuration using the TIP4P
* potentials is -2150.6833 kcal/mol.
*
  648
    1    1 TIP3 OH2    2.53067   0.59634  -2.47655
    2    1 TIP3 H1     2.61978   1.54016  -2.60884
    3    1 TIP3 H2     1.89243   0.32098  -3.13461
    4    2 TIP3 OH2    1.46380  -0.14859   0.94227
    5    2 TIP3 H1     1.42555  -0.79496   1.64723
    6    2 TIP3 H2     1.14145  -0.61515   0.17114
    7    3 TIP3 OH2   -6.16770  -0.53438   2.53526
    8    3 TIP3 H1    -6.12649  -1.16005   3.25850
    9    3 TIP3 H2    -5.46493   0.08948   2.71730
   10    4 TIP3 OH2    5.16982   2.79045  -0.75622
   11    4 TIP3 H1     4.72909   2.07005  -0.30566
   12    4 TIP3 H2     5.15679   3.51117  -0.12645
   13    5 TIP3 OH2   -5.24439   3.91551   1.07017
   14    5 TIP3 H1    -5.61387   3.11356   0.70060
   15    5 TIP3 H2    -4.30328   3.74700   1.11651
   16    6 TIP3 OH2   -8.63434  -2.42423  -3.53695
   17    6 TIP3 H1    -9.08200  -1.57836  -3.55530
   18    6 TIP3 H2    -9.19522  -3.00381  -4.05244
   19    7 TIP3 OH2   -7.92373  -0.26227  -1.41115
   20    7 TIP3 H1    -7.71038  -1.03211  -0.88385
   21    7 TIP3 H2    -7.18597  -0.17260  -2.01439
   22    8 TIP3 OH2    2.28137   7.89462  -0.54418
   23    8 TIP3 H1     2.90101   7.21809  -0.81726
   24    8 TIP3 H2     2.07311   7.67670   0.36431
   25    9 TIP3 OH2   -0.14676   2.28355   1.34837
   26    9 TIP3 H1     0.15703   1.59769   0.75378
   27    9 TIP3 H2     0.57464   2.40242   1.96617
   28   10 TIP3 OH2    8.51622  -6.11492   2.20899
   29   10 TIP3 H1     8.56544  -5.50480   2.94490
   30   10 TIP3 H2     8.94173  -5.65383   1.48610
   31   11 TIP3 OH2    2.99394  -3.32221   1.67585
   32   11 TIP3 H1     3.13653  -4.26851   1.69601
   33   11 TIP3 H2     2.88784  -3.11523   0.74734
   34   12 TIP3 OH2   -3.85123  -5.22057  -1.05167
   35   12 TIP3 H1    -3.80812  -4.36072  -1.47004
   36   12 TIP3 H2    -4.30882  -5.77310  -1.68535
   37   13 TIP3 OH2    3.87104  -5.09001  -2.65084
   38   13 TIP3 H1     4.51747  -5.41869  -2.02608
   39   13 TIP3 H2     4.38098  -4.57211  -3.27370
   40   14 TIP3 OH2   -7.23108  -2.82399  -0.28953
   41   14 TIP3 H1    -6.57742  -3.37382   0.14248
   42   14 TIP3 H2    -7.20715  -3.09809  -1.20633
   43   15 TIP3 OH2   -2.07463  -1.27386  -1.07438
   44   15 TIP3 H1    -1.45853  -1.80032  -0.56498
   45   15 TIP3 H2    -2.66075  -1.91399  -1.47802
   46   16 TIP3 OH2    8.90768  -4.63700   4.44497
   47   16 TIP3 H1     8.21914  -3.97893   4.34963
   48   16 TIP3 H2     8.92314  -4.83421   5.38151
   49   17 TIP3 OH2   -5.04104  -6.30273   3.02241
   50   17 TIP3 H1    -5.25987  -5.77267   2.25601
   51   17 TIP3 H2    -5.70895  -6.07618   3.66955
   52   18 TIP3 OH2    2.32794   3.19738  -3.43368
   53   18 TIP3 H1     2.03245   2.87461  -4.28499
   54   18 TIP3 H2     2.00372   4.09705  -3.39242
   55   19 TIP3 OH2   -2.47190   1.37284   3.30978
   56   19 TIP3 H1    -3.21199   1.97099   3.41330
   57   19 TIP3 H2    -1.75795   1.92680   2.99414
   58   20 TIP3 OH2    5.63488  -5.79908  -0.67025
   59   20 TIP3 H1     5.41968  -6.56474  -0.13765
   60   20 TIP3 H2     6.29062  -5.32662  -0.15740
   61   21 TIP3 OH2   -5.44731  -4.41055   0.97463
   62   21 TIP3 H1    -4.83368  -3.77779   1.34787
   63   21 TIP3 H2    -4.93524  -4.88305   0.31832
   64   22 TIP3 OH2   -4.06447   3.33714   4.09693
   65   22 TIP3 H1    -4.06971   4.21649   3.71886
   66   22 TIP3 H2    -4.91806   3.25355   4.52192
   67   23 TIP3 OH2   -7.94338   3.00793  -5.12114
   68   23 TIP3 H1    -8.21529   3.23703  -6.00985
   69   23 TIP3 H2    -7.89781   3.84581  -4.66061
   70   24 TIP3 OH2    5.68159   4.62952   1.59171
   71   24 TIP3 H1     4.73996   4.68791   1.75340
   72   24 TIP3 H2     5.95820   5.53557   1.45468
   73   25 TIP3 OH2    5.98229  -7.08395   3.00910
   74   25 TIP3 H1     5.24621  -6.47324   2.97123
   75   25 TIP3 H2     6.66569  -6.66905   2.48274
   76   26 TIP3 OH2   -1.01457  -8.99722   0.47490
   77   26 TIP3 H1    -1.13215  -9.94562   0.42073
   78   26 TIP3 H2    -1.86956  -8.66461   0.74801
   79   27 TIP3 OH2    3.93371   6.41087  -1.78313
   80   27 TIP3 H1     4.35894   5.70366  -2.26817
   81   27 TIP3 H2     4.25071   7.21214  -2.19991
   82   28 TIP3 OH2    5.09336   4.31172  -3.27447
   83   28 TIP3 H1     4.83584   3.62173  -3.88588
   84   28 TIP3 H2     5.16444   3.86884  -2.42888
   85   29 TIP3 OH2    6.77938   2.87839   5.20288
   86   29 TIP3 H1     6.91901   2.28664   4.46358
   87   29 TIP3 H2     6.94666   3.75098   4.84676
   88   30 TIP3 OH2    1.25192  -0.15966  -5.02452
   89   30 TIP3 H1     0.54047   0.37531  -5.37647
   90   30 TIP3 H2     1.94288  -0.10445  -5.68463
   91   31 TIP3 OH2    1.30584  -1.70223  -7.98602
   92   31 TIP3 H1     2.00683  -1.67954  -7.33462
   93   31 TIP3 H2     1.60813  -2.33026  -8.64209
   94   32 TIP3 OH2    8.62131  -0.78181   3.26892
   95   32 TIP3 H1     7.96872  -0.08725   3.35801
   96   32 TIP3 H2     9.08634  -0.57172   2.45908
   97   33 TIP3 OH2    4.65769   0.04967  -4.07293
   98   33 TIP3 H1     3.92579   0.27804  -3.49987
   99   33 TIP3 H2     5.10491  -0.66406  -3.61818
  100   34 TIP3 OH2    4.55504  -1.77607   4.99477
  101   34 TIP3 H1     4.63495  -1.01263   5.56662
  102   34 TIP3 H2     3.95381  -1.49683   4.30428
  103   35 TIP3 OH2   -3.69694   0.68029  -2.19043
  104   35 TIP3 H1    -4.02742   0.30963  -3.00873
  105   35 TIP3 H2    -3.10853   0.00969  -1.84360
  106   36 TIP3 OH2   -2.33019   4.10835   0.49079
  107   36 TIP3 H1    -2.42506   3.52966  -0.26575
  108   36 TIP3 H2    -1.60083   3.73692   0.98707
  109   37 TIP3 OH2   -3.33039  -0.55115   1.44307
  110   37 TIP3 H1    -2.76514  -0.42973   0.68019
  111   37 TIP3 H2    -3.01150   0.08635   2.08192
  112   38 TIP3 OH2    2.97883   4.95204   2.17712
  113   38 TIP3 H1     2.73849   5.61435   2.82504
  114   38 TIP3 H2     2.78065   4.11756   2.60208
  115   39 TIP3 OH2   -2.45032   3.84812   6.16026
  116   39 TIP3 H1    -2.76157   4.63044   6.61558
  117   39 TIP3 H2    -3.10030   3.69503   5.47446
  118   40 TIP3 OH2    3.52864  -0.78804  -6.38781
  119   40 TIP3 H1     4.10819  -0.63801  -5.64092
  120   40 TIP3 H2     3.94264  -0.31730  -7.11117
  121   41 TIP3 OH2   -5.53033   0.04623   5.38883
  122   41 TIP3 H1    -5.46001   0.69691   6.08733
  123   41 TIP3 H2    -6.42111   0.14898   5.05392
  124   42 TIP3 OH2    1.25513   5.94881  -2.95250
  125   42 TIP3 H1     1.72889   6.24444  -2.17508
  126   42 TIP3 H2     0.69206   6.68697  -3.18554
  127   43 TIP3 OH2   -4.21073   5.91962   6.92364
  128   43 TIP3 H1    -4.20320   5.78359   5.97619
  129   43 TIP3 H2    -5.12669   5.80243   7.17564
  130   44 TIP3 OH2    7.22748  -9.03800  -6.57484
  131   44 TIP3 H1     6.32755  -8.89910  -6.27978
  132   44 TIP3 H2     7.47932  -8.20654  -6.97667
  133   45 TIP3 OH2   -4.70667  -0.25028  -4.60115
  134   45 TIP3 H1    -4.99854   0.51789  -5.09202
  135   45 TIP3 H2    -5.38115  -0.90966  -4.76401
  136   46 TIP3 OH2    8.41662   5.32824  -8.19845
  137   46 TIP3 H1     8.48997   6.26726  -8.02792
  138   46 TIP3 H2     9.32213   5.02310  -8.25472
  139   47 TIP3 OH2   -8.61366   2.11264   4.21383
  140   47 TIP3 H1    -9.11482   2.08458   3.39880
  141   47 TIP3 H2    -8.60829   1.20696   4.52356
  142   48 TIP3 OH2   -8.86339   4.89302   1.09785
  143   48 TIP3 H1    -7.91733   4.74872   1.07880
  144   48 TIP3 H2    -8.97576   5.67730   1.63497
  145   49 TIP3 OH2    9.33446   5.55899   6.78022
  146   49 TIP3 H1     9.28514   4.60380   6.74298
  147   49 TIP3 H2     8.50769   5.82652   7.18160
  148   50 TIP3 OH2    0.31286   5.13291   5.65636
  149   50 TIP3 H1     0.40032   5.95937   6.13127
  150   50 TIP3 H2    -0.55063   4.80329   5.90529
  151   51 TIP3 OH2    0.72744   8.90528  -4.53758
  152   51 TIP3 H1     0.65204   8.78400  -5.48406
  153   51 TIP3 H2     0.76031   9.85455  -4.41912
  154   52 TIP3 OH2   -5.61918   7.69398  -2.75668
  155   52 TIP3 H1    -5.46714   7.34602  -1.87803
  156   52 TIP3 H2    -6.47014   7.33771  -3.01196
  157   53 TIP3 OH2    3.82904   8.05930  -7.53534
  158   53 TIP3 H1     4.20388   7.31491  -8.00608
  159   53 TIP3 H2     3.83341   7.78936  -6.61701
  160   54 TIP3 OH2    3.49785   7.98501  -4.78612
  161   54 TIP3 H1     2.56283   8.08520  -4.60742
  162   54 TIP3 H2     3.77804   7.27561  -4.20780
  163   55 TIP3 OH2    6.48644  -2.94776   7.26044
  164   55 TIP3 H1     6.07912  -2.46720   6.53977
  165   55 TIP3 H2     6.52701  -3.85316   6.95252
  166   56 TIP3 OH2   -6.36461   3.43618   5.25711
  167   56 TIP3 H1    -6.14848   3.07474   6.11669
  168   56 TIP3 H2    -7.22014   3.06156   5.04746
  169   57 TIP3 OH2   -3.74581  -8.09377   1.25253
  170   57 TIP3 H1    -4.60744  -8.18095   0.84482
  171   57 TIP3 H2    -3.76824  -7.23776   1.68029
  172   58 TIP3 OH2    0.91697  -8.37173   4.62723
  173   58 TIP3 H1     1.33728  -8.78702   5.38029
  174   58 TIP3 H2    -0.01607  -8.55040   4.74443
  175   59 TIP3 OH2    4.24346  -4.61621   5.48068
  176   59 TIP3 H1     3.72941  -4.74199   6.27828
  177   59 TIP3 H2     4.08793  -3.70390   5.23630
  178   60 TIP3 OH2    5.00595   0.24479  -8.75802
  179   60 TIP3 H1     5.04803   0.02218  -9.68802
  180   60 TIP3 H2     5.85516   0.64350  -8.56803
  181   61 TIP3 OH2    0.57870  -5.87939  -8.08769
  182   61 TIP3 H1     0.32518  -5.86023  -7.16488
  183   61 TIP3 H2     0.32191  -6.75085  -8.38907
  184   62 TIP3 OH2   -3.65480  -3.12832   2.34755
  185   62 TIP3 H1    -4.29659  -3.16859   3.05656
  186   62 TIP3 H2    -3.61760  -2.20185   2.10985
  187   63 TIP3 OH2   -3.65789  -2.90731  -2.74045
  188   63 TIP3 H1    -4.55060  -3.24770  -2.79907
  189   63 TIP3 H2    -3.20723  -3.28422  -3.49613
  190   64 TIP3 OH2    1.87766  -2.49128  -3.92337
  191   64 TIP3 H1     1.46869  -1.67642  -4.21489
  192   64 TIP3 H2     2.59828  -2.63127  -4.53766
  193   65 TIP3 OH2    0.97982  -2.31564   7.56470
  194   65 TIP3 H1     0.41720  -3.02048   7.88548
  195   65 TIP3 H2     1.80616  -2.43645   8.03246
  196   66 TIP3 OH2    2.88243  -3.04524  -1.10940
  197   66 TIP3 H1     2.68688  -2.43956  -1.82434
  198   66 TIP3 H2     3.06369  -3.87872  -1.54377
  199   67 TIP3 OH2   -5.90475  -2.80797   4.21475
  200   67 TIP3 H1    -5.94281  -2.40781   5.08346
  201   67 TIP3 H2    -6.39564  -3.62473   4.30504
  202   68 TIP3 OH2   -2.53901  -5.43374  -8.98665
  203   68 TIP3 H1    -2.96994  -5.87873  -8.25691
  204   68 TIP3 H2    -3.25714  -5.06211  -9.49890
  205   69 TIP3 OH2   -9.29667  -5.69179  -1.93478
  206   69 TIP3 H1    -8.66590  -5.72058  -1.21539
  207   69 TIP3 H2    -8.84724  -6.11692  -2.66519
  208   70 TIP3 OH2   -8.02246  -4.94559  -6.51074
  209   70 TIP3 H1    -7.54829  -4.35460  -7.09565
  210   70 TIP3 H2    -8.73982  -4.41530  -6.16373
  211   71 TIP3 OH2    2.14635  -1.40711   3.56184
  212   71 TIP3 H1     2.46983  -2.03814   2.91889
  213   71 TIP3 H2     1.70628  -1.94189   4.22258
  214   72 TIP3 OH2   -1.07636  -5.47956  -1.65404
  215   72 TIP3 H1    -1.98725  -5.42288  -1.36544
  216   72 TIP3 H2    -0.57107  -5.54001  -0.84332
  217   73 TIP3 OH2   -6.24802  -3.85093  -2.82728
  218   73 TIP3 H1    -7.13722  -3.75138  -3.16732
  219   73 TIP3 H2    -5.95153  -4.69263  -3.17349
  220   74 TIP3 OH2   -2.59484  -3.85067  -5.17082
  221   74 TIP3 H1    -1.66329  -3.72167  -4.99251
  222   74 TIP3 H2    -2.80981  -3.18124  -5.82035
  223   75 TIP3 OH2    3.32883  -6.24493   1.61014
  224   75 TIP3 H1     2.65199  -6.11362   2.27411
  225   75 TIP3 H2     2.84332  -6.39998   0.79991
  226   76 TIP3 OH2   -3.92082  -2.65645  -7.60421
  227   76 TIP3 H1    -4.46331  -3.03607  -8.29545
  228   76 TIP3 H2    -3.08733  -2.46198  -8.03280
  229   77 TIP3 OH2    6.61634   9.42661   7.88690
  230   77 TIP3 H1     6.81621   9.85080   7.05243
  231   77 TIP3 H2     7.27171   9.77043   8.49394
  232   78 TIP3 OH2   -5.78568   1.90074   7.49495
  233   78 TIP3 H1    -5.05344   2.15533   8.05640
  234   78 TIP3 H2    -6.56581   2.10528   8.01049
  235   79 TIP3 OH2    0.24361  -2.69226   0.23292
  236   79 TIP3 H1     0.80795  -3.23860  -0.31412
  237   79 TIP3 H2     0.09595  -3.21407   1.02168
  238   80 TIP3 OH2   -4.75442  -6.55565  -3.34860
  239   80 TIP3 H1    -5.07147  -7.45812  -3.38406
  240   80 TIP3 H2    -3.97301  -6.55391  -3.90144
  241   81 TIP3 OH2   -1.12980  -4.30365   2.64696
  242   81 TIP3 H1    -1.96527  -3.84970   2.75720
  243   81 TIP3 H2    -0.60574  -4.02780   3.39895
  244   82 TIP3 OH2   -0.58554   1.90912  -5.66840
  245   82 TIP3 H1    -1.33044   1.40165  -5.99061
  246   82 TIP3 H2    -0.71982   1.95792  -4.72192
  247   83 TIP3 OH2    6.56435   1.04194   3.11836
  248   83 TIP3 H1     7.20623   1.49857   2.57458
  249   83 TIP3 H2     5.73404   1.15518   2.65577
  250   84 TIP3 OH2    3.31214  -5.27689  -7.46914
  251   84 TIP3 H1     2.37356  -5.16533  -7.62026
  252   84 TIP3 H2     3.60935  -4.42020  -7.16257
  253   85 TIP3 OH2    0.93367   2.09345   5.56851
  254   85 TIP3 H1     0.58828   1.71169   6.37547
  255   85 TIP3 H2     0.73368   3.02681   5.63980
  256   86 TIP3 OH2    4.03049  -3.40962  -5.80840
  257   86 TIP3 H1     4.92239  -3.54712  -5.48928
  258   86 TIP3 H2     4.08685  -2.61901  -6.34505
  259   87 TIP3 OH2   -5.46071   1.20412   0.10139
  260   87 TIP3 H1    -4.71599   1.20169  -0.49996
  261   87 TIP3 H2    -5.38305   0.38050   0.58290
  262   88 TIP3 OH2    1.53987   3.36755  -6.64294
  263   88 TIP3 H1     1.24471   4.19434  -6.26146
  264   88 TIP3 H2     0.83687   2.74824  -6.44680
  265   89 TIP3 OH2   -8.45274  -0.33519   5.41624
  266   89 TIP3 H1    -8.22988  -0.75323   6.24799
  267   89 TIP3 H2    -9.05473  -0.94769   4.99352
  268   90 TIP3 OH2   -1.43625  -0.81820   7.62921
  269   90 TIP3 H1    -1.73217  -0.98390   6.73412
  270   90 TIP3 H2    -0.50473  -1.03817   7.61860
  271   91 TIP3 OH2    3.18403   4.55500   5.51901
  272   91 TIP3 H1     2.28346   4.73826   5.25140
  273   91 TIP3 H2     3.21814   4.81393   6.43989
  274   92 TIP3 OH2    8.91536  -3.20021  -6.11373
  275   92 TIP3 H1     8.36099  -3.59641  -6.78598
  276   92 TIP3 H2     9.01572  -2.28969  -6.39140
  277   93 TIP3 OH2    8.87856   2.59996   6.72342
  278   93 TIP3 H1     8.02741   2.83834   6.35606
  279   93 TIP3 H2     9.46890   2.58328   5.97013
  280   94 TIP3 OH2    7.21053   5.58583  -5.64852
  281   94 TIP3 H1     6.83764   4.76021  -5.33946
  282   94 TIP3 H2     7.48788   5.40277  -6.54618
  283   95 TIP3 OH2    4.37092   0.39378   1.37267
  284   95 TIP3 H1     3.44261   0.16197   1.34560
  285   95 TIP3 H2     4.82203  -0.38324   1.04255
  286   96 TIP3 OH2   -3.08577   4.72194  -2.49446
  287   96 TIP3 H1    -2.55855   5.49538  -2.69458
  288   96 TIP3 H2    -3.96592   4.94686  -2.79606
  289   97 TIP3 OH2   -7.33100  -0.41565  -7.90722
  290   97 TIP3 H1    -6.71501   0.21107  -7.52774
  291   97 TIP3 H2    -8.19274  -0.09967  -7.63557
  292   98 TIP3 OH2   -1.65854   2.38493  -2.91803
  293   98 TIP3 H1    -1.89954   3.31037  -2.87650
  294   98 TIP3 H2    -2.39918   1.92606  -2.52164
  295   99 TIP3 OH2   -1.14388   6.53429   3.39708
  296   99 TIP3 H1    -0.78141   7.38885   3.16352
  297   99 TIP3 H2    -0.61236   6.24245   4.13771
  298  100 TIP3 OH2   -2.97546   7.40669  -3.37281
  299  100 TIP3 H1    -3.92541   7.51243  -3.32148
  300  100 TIP3 H2    -2.62365   8.22743  -3.02806
  301  101 TIP3 OH2    2.40020   2.63336   3.09764
  302  101 TIP3 H1     1.97433   2.40553   3.92404
  303  101 TIP3 H2     2.98078   1.89454   2.91517
  304  102 TIP3 OH2    4.60309   3.56241  -7.82846
  305  102 TIP3 H1     4.95640   3.18239  -7.02411
  306  102 TIP3 H2     3.65444   3.46889  -7.74153
  307  103 TIP3 OH2    5.05862   7.18531   5.56712
  308  103 TIP3 H1     4.45694   6.62960   5.07175
  309  103 TIP3 H2     5.33999   7.85229   4.94086
  310  104 TIP3 OH2    9.10653   8.04166  -7.62744
  311  104 TIP3 H1     9.85032   8.62771  -7.76728
  312  104 TIP3 H2     8.41234   8.61024  -7.29420
  313  105 TIP3 OH2   -6.81879  -5.58192   4.97438
  314  105 TIP3 H1    -7.71156  -5.24338   4.90678
  315  105 TIP3 H2    -6.91751  -6.43731   5.39246
  316  106 TIP3 OH2    5.46902   2.23461  -5.60167
  317  106 TIP3 H1     5.19178   1.50654  -5.04556
  318  106 TIP3 H2     6.39632   2.35381  -5.39641
  319  107 TIP3 OH2   -7.16759   6.22252   3.40932
  320  107 TIP3 H1    -6.95056   5.29076   3.37829
  321  107 TIP3 H2    -6.92124   6.49702   4.29260
  322  108 TIP3 OH2   -1.30613   4.67402  -9.38146
  323  108 TIP3 H1    -1.06715   3.92583  -9.92857
  324  108 TIP3 H2    -1.57500   4.28619  -8.54868
  325  109 TIP3 OH2   -2.36907   4.24440  -6.92520
  326  109 TIP3 H1    -2.22227   3.72438  -6.13511
  327  109 TIP3 H2    -2.37190   5.15116  -6.61861
  328  110 TIP3 OH2   -5.91596   1.49673  -6.41466
  329  110 TIP3 H1    -6.60203   1.84898  -5.84769
  330  110 TIP3 H2    -5.39317   2.25969  -6.66123
  331  111 TIP3 OH2    1.91555  -5.84089   3.86424
  332  111 TIP3 H1     2.61434  -5.76702   4.51421
  333  111 TIP3 H2     1.53469  -6.70539   4.01853
  334  112 TIP3 OH2    2.70004  -6.18872  -5.03853
  335  112 TIP3 H1     2.91987  -5.71718  -5.84199
  336  112 TIP3 H2     3.25844  -5.79446  -4.36847
  337  113 TIP3 OH2    0.36865   5.94176  -6.17578
  338  113 TIP3 H1    -0.44774   6.43873  -6.12335
  339  113 TIP3 H2     0.89828   6.41711  -6.81590
  340  114 TIP3 OH2   -0.09997  -4.46084  -4.20369
  341  114 TIP3 H1     0.71229  -3.95652  -4.15752
  342  114 TIP3 H2    -0.34467  -4.60587  -3.28973
  343  115 TIP3 OH2    0.43567  -3.47457   4.98097
  344  115 TIP3 H1     0.55470  -2.90103   5.73801
  345  115 TIP3 H2     1.09113  -4.16263   5.09575
  346  116 TIP3 OH2    0.78370  -7.37954  -3.26558
  347  116 TIP3 H1     0.43705  -6.76248  -2.62115
  348  116 TIP3 H2     1.44239  -6.87897  -3.74703
  349  117 TIP3 OH2   -2.29304   6.98548  -6.19409
  350  117 TIP3 H1    -2.13217   7.78523  -6.69483
  351  117 TIP3 H2    -2.49026   7.29208  -5.30903
  352  118 TIP3 OH2   -3.55860  -6.31660  -6.57833
  353  118 TIP3 H1    -3.64212  -5.42829  -6.23169
  354  118 TIP3 H2    -2.66857  -6.58193  -6.34665
  355  119 TIP3 OH2    6.64025  -5.56754   5.81594
  356  119 TIP3 H1     5.72383  -5.30537   5.72831
  357  119 TIP3 H2     6.97575  -5.57064   4.91947
  358  120 TIP3 OH2    5.24235  -1.81744  -0.08833
  359  120 TIP3 H1     4.44479  -2.23242  -0.41683
  360  120 TIP3 H2     5.68746  -2.50807   0.40272
  361  121 TIP3 OH2   -5.30007   4.11062  -7.51788
  362  121 TIP3 H1    -4.70792   4.81010  -7.24164
  363  121 TIP3 H2    -4.84077   3.67757  -8.23742
  364  122 TIP3 OH2   -6.98415  -3.22508  -8.40194
  365  122 TIP3 H1    -7.02889  -2.28577  -8.22324
  366  122 TIP3 H2    -7.87183  -3.46059  -8.67173
  367  123 TIP3 OH2    6.32881   7.43881   1.53402
  368  123 TIP3 H1     6.17324   8.11725   0.87695
  369  123 TIP3 H2     7.26145   7.51074   1.73708
  370  124 TIP3 OH2   -6.17595  -8.44342   0.27116
  371  124 TIP3 H1    -6.40497  -8.38417  -0.65634
  372  124 TIP3 H2    -6.61861  -9.23487   0.57757
  373  125 TIP3 OH2   -7.24562   5.49729  -3.56826
  374  125 TIP3 H1    -8.07776   5.96956  -3.54112
  375  125 TIP3 H2    -6.69979   6.00705  -4.16695
  376  126 TIP3 OH2   -7.95725   8.10966   7.76154
  377  126 TIP3 H1    -7.41703   7.89306   8.52146
  378  126 TIP3 H2    -8.43845   7.30426   7.57179
  379  127 TIP3 OH2   -3.35991   7.02910   9.38196
  380  127 TIP3 H1    -2.59219   6.57018   9.72288
  381  127 TIP3 H2    -3.38129   6.80308   8.45208
  382  128 TIP3 OH2    0.73205   6.53716  -9.24286
  383  128 TIP3 H1     0.08815   5.90602  -8.92149
  384  128 TIP3 H2     1.49388   6.00596  -9.47451
  385  129 TIP3 OH2    3.21696   5.40921   8.11111
  386  129 TIP3 H1     2.86591   4.55251   8.35415
  387  129 TIP3 H2     3.94328   5.55188   8.71801
  388  130 TIP3 OH2    5.33634   6.35415  -9.00906
  389  130 TIP3 H1     5.61938   5.55967  -8.55637
  390  130 TIP3 H2     6.07613   6.58725  -9.56995
  391  131 TIP3 OH2   -8.05030   1.92007   8.71597
  392  131 TIP3 H1    -7.90625   1.01814   8.42964
  393  131 TIP3 H2    -8.82256   2.20628   8.22820
  394  132 TIP3 OH2   -3.70893   2.26364  -9.15157
  395  132 TIP3 H1    -3.64452   1.46960  -8.62093
  396  132 TIP3 H2    -3.05601   2.14492  -9.84137
  397  133 TIP3 OH2   -1.39469   1.88988   8.14861
  398  133 TIP3 H1    -1.72331   2.16069   7.29135
  399  133 TIP3 H2    -1.24287   0.94886   8.06111
  400  134 TIP3 OH2    1.64341   3.31081  -9.41577
  401  134 TIP3 H1     1.37482   3.49102  -8.51488
  402  134 TIP3 H2     1.43697   2.38543  -9.54719
  403  135 TIP3 OH2    4.33983   1.80561   5.53184
  404  135 TIP3 H1     5.08531   2.39398   5.41224
  405  135 TIP3 H2     3.58251   2.38758   5.59515
  406  136 TIP3 OH2   -7.21765  -0.87960   8.13590
  407  136 TIP3 H1    -6.80953  -1.73694   8.01496
  408  136 TIP3 H2    -7.47789  -0.86547   9.05693
  409  137 TIP3 OH2   -2.55955   0.23626  -6.84577
  410  137 TIP3 H1    -3.01935  -0.24791  -6.15992
  411  137 TIP3 H2    -2.30468  -0.43220  -7.48172
  412  138 TIP3 OH2   -3.27062  -1.87103   5.51019
  413  138 TIP3 H1    -3.88901  -1.19637   5.79066
  414  138 TIP3 H2    -2.92650  -1.54964   4.67681
  415  139 TIP3 OH2   -1.48851  -1.52056  -8.58345
  416  139 TIP3 H1    -1.66901  -1.67544  -9.51062
  417  139 TIP3 H2    -0.53846  -1.41269  -8.53866
  418  140 TIP3 OH2    1.74920   0.60050   8.78767
  419  140 TIP3 H1     2.70232   0.68441   8.76027
  420  140 TIP3 H2     1.58866  -0.11132   9.40716
  421  141 TIP3 OH2    7.90132   0.83386  -9.13764
  422  141 TIP3 H1     7.62780   0.40941  -9.95081
  423  141 TIP3 H2     7.94073   1.76531  -9.35460
  424  142 TIP3 OH2   -2.93125  -4.51595   6.59250
  425  142 TIP3 H1    -2.78116  -5.24482   5.99047
  426  142 TIP3 H2    -2.92901  -3.73878   6.03372
  427  143 TIP3 OH2   -2.51868  -6.14637   4.08524
  428  143 TIP3 H1    -1.98293  -5.69470   3.43317
  429  143 TIP3 H2    -3.37072  -6.25439   3.66265
  430  144 TIP3 OH2   -0.93684  -0.70675   4.32476
  431  144 TIP3 H1    -0.18636  -0.86300   3.75154
  432  144 TIP3 H2    -1.27601   0.14491   4.04931
  433  145 TIP3 OH2    3.47878  -2.89157   9.35329
  434  145 TIP3 H1     3.67091  -3.82263   9.24174
  435  145 TIP3 H2     4.33641  -2.46662   9.34283
  436  146 TIP3 OH2    4.79550  -0.10305   7.43056
  437  146 TIP3 H1     4.51400   0.60641   6.85294
  438  146 TIP3 H2     5.73793  -0.17575   7.27968
  439  147 TIP3 OH2   -4.45262  -3.31760   8.50406
  440  147 TIP3 H1    -5.21972  -3.85012   8.29382
  441  147 TIP3 H2    -3.77372  -3.62756   7.90469
  442  148 TIP3 OH2   -1.71313  -8.68980   4.51660
  443  148 TIP3 H1    -1.81117  -7.74348   4.41122
  444  148 TIP3 H2    -2.45551  -9.06242   4.04095
  445  149 TIP3 OH2   -0.44908  -4.36826   8.08044
  446  149 TIP3 H1    -0.68454  -4.58759   8.98193
  447  149 TIP3 H2    -1.23239  -4.57514   7.57069
  448  150 TIP3 OH2    2.26658  -5.24091   7.15579
  449  150 TIP3 H1     1.31912  -5.20894   7.28812
  450  150 TIP3 H2     2.57925  -5.86620   7.80961
  451  151 TIP3 OH2    3.90073  -6.60680   9.16098
  452  151 TIP3 H1     3.80391  -7.55907   9.15517
  453  151 TIP3 H2     3.57904  -6.33812  10.02153
  454  152 TIP3 OH2   -6.27234  -5.39722   8.20853
  455  152 TIP3 H1    -6.06060  -6.10361   7.59828
  456  152 TIP3 H2    -6.38359  -5.83462   9.05265
  457  153 TIP3 OH2   -1.49132  -9.39606   7.18788
  458  153 TIP3 H1    -0.77948 -10.03584   7.17379
  459  153 TIP3 H2    -1.59228  -9.12923   6.27419
  460  154 TIP3 OH2   -1.13757  -7.71322   9.24151
  461  154 TIP3 H1    -1.26935  -8.18884   8.42136
  462  154 TIP3 H2    -1.73683  -6.96886   9.18622
  463  155 TIP3 OH2   -1.59134   9.16981  -7.58209
  464  155 TIP3 H1    -0.65827   9.32768  -7.43825
  465  155 TIP3 H2    -1.85546   9.84511  -8.20694
  466  156 TIP3 OH2   -8.02285   3.80619  -8.09928
  467  156 TIP3 H1    -7.10893   3.88508  -7.82589
  468  156 TIP3 H2    -8.01554   3.11915  -8.76572
  469  157 TIP3 OH2   -9.37379   9.19904  -3.02189
  470  157 TIP3 H1   -10.02108   8.73721  -3.55477
  471  157 TIP3 H2    -9.01933   8.52737  -2.43927
  472  158 TIP3 OH2   -8.50387   7.27974  -1.21727
  473  158 TIP3 H1    -8.83819   6.39947  -1.04525
  474  158 TIP3 H2    -8.28163   7.62524  -0.35271
  475  159 TIP3 OH2    9.04461   8.08938   1.76321
  476  159 TIP3 H1     9.02328   8.27422   2.70215
  477  159 TIP3 H2     9.73523   8.65778   1.42235
  478  160 TIP3 OH2    8.60790   7.65649   4.68512
  479  160 TIP3 H1     8.12077   6.92090   4.31386
  480  160 TIP3 H2     9.15717   7.26288   5.36306
  481  161 TIP3 OH2    7.05863   3.44630   9.32315
  482  161 TIP3 H1     6.19274   3.34127   9.71738
  483  161 TIP3 H2     7.43522   4.20463   9.76962
  484  162 TIP3 OH2    8.35960   1.70267  -5.16260
  485  162 TIP3 H1     9.20974   2.12376  -5.03544
  486  162 TIP3 H2     8.36511   0.96268  -4.55546
  487  163 TIP3 OH2    8.75416  -0.24359  -3.33903
  488  163 TIP3 H1     8.02762  -0.72333  -2.94127
  489  163 TIP3 H2     9.33549  -0.03812  -2.60687
  490  164 TIP3 OH2    8.51328   2.54116   1.60873
  491  164 TIP3 H1     9.34670   2.16316   1.32809
  492  164 TIP3 H2     8.62531   3.48428   1.48964
  493  165 TIP3 OH2    6.99951   5.41891   3.91557
  494  165 TIP3 H1     6.35204   5.74406   4.54109
  495  165 TIP3 H2     6.48191   4.97868   3.24140
  496  166 TIP3 OH2    9.02247  -0.34274  -6.94790
  497  166 TIP3 H1     8.50058   0.01367  -7.66681
  498  166 TIP3 H2     8.98939   0.33204  -6.26981
  499  167 TIP3 OH2    7.37137  -3.10318  -8.39719
  500  167 TIP3 H1     7.46781  -2.43648  -9.07722
  501  167 TIP3 H2     7.23133  -3.91855  -8.87864
  502  168 TIP3 OH2    6.54084  -1.72294  -2.77616
  503  168 TIP3 H1     6.39072  -2.66808  -2.79638
  504  168 TIP3 H2     6.18729  -1.44180  -1.93225
  505  169 TIP3 OH2   -8.42392   0.35528   1.23422
  506  169 TIP3 H1    -8.23963   0.27345   0.29851
  507  169 TIP3 H2    -7.57463   0.23098   1.65786
  508  170 TIP3 OH2    7.39713   0.24739   6.86267
  509  170 TIP3 H1     7.97986  -0.48738   7.05439
  510  170 TIP3 H2     7.96106   1.01942   6.90925
  511  171 TIP3 OH2    8.89384  -1.85003   7.54721
  512  171 TIP3 H1     8.03051  -2.22882   7.38168
  513  171 TIP3 H2     9.49821  -2.58855   7.47279
  514  172 TIP3 OH2    6.61875  -5.69520  -9.27964
  515  172 TIP3 H1     7.22933  -6.06652  -8.64282
  516  172 TIP3 H2     5.78190  -6.11651  -9.08364
  517  173 TIP3 OH2    6.25132  -4.14036  -4.31365
  518  173 TIP3 H1     6.53103  -5.04732  -4.18948
  519  173 TIP3 H2     7.01049  -3.70621  -4.70273
  520  174 TIP3 OH2    6.86315  -3.55862   1.12224
  521  174 TIP3 H1     7.79595  -3.34663   1.08784
  522  174 TIP3 H2     6.62790  -3.45741   2.04454
  523  175 TIP3 OH2    6.89234  -2.82209   3.89818
  524  175 TIP3 H1     6.04947  -2.55405   4.26416
  525  175 TIP3 H2     7.33477  -1.99990   3.68729
  526  176 TIP3 OH2   -8.82644  -4.37422   7.37510
  527  176 TIP3 H1    -7.90695  -4.49639   7.61141
  528  176 TIP3 H2    -9.27599  -5.12425   7.76445
  529  177 TIP3 OH2    9.17550  -8.84207   9.25168
  530  177 TIP3 H1     9.52520  -9.49572   8.64615
  531  177 TIP3 H2     9.32245  -8.00466   8.81194
  532  178 TIP3 OH2    6.86480  -6.87743  -4.26545
  533  178 TIP3 H1     7.04730  -7.32628  -3.43995
  534  178 TIP3 H2     6.26509  -7.46199  -4.72899
  535  179 TIP3 OH2   -7.60519  -6.06206   0.26639
  536  179 TIP3 H1    -7.16003  -6.85381   0.56836
  537  179 TIP3 H2    -7.13889  -5.34554   0.69695
  538  180 TIP3 OH2   -9.30116  -3.06276   1.33541
  539  180 TIP3 H1    -8.80918  -3.28371   0.54461
  540  180 TIP3 H2    -8.93907  -2.22242   1.61636
  541  181 TIP3 OH2    8.69522  -6.73261   7.60081
  542  181 TIP3 H1     7.77779  -6.46190   7.56516
  543  181 TIP3 H2     8.81816  -7.26777   6.81678
  544  182 TIP3 OH2    8.73142  -6.80962  -7.73742
  545  182 TIP3 H1     9.14368  -7.53105  -8.21262
  546  182 TIP3 H2     9.41307  -6.14016  -7.67899
  547  183 TIP3 OH2   -8.98751  -6.80485  -4.61035
  548  183 TIP3 H1    -9.91267  -6.59619  -4.73980
  549  183 TIP3 H2    -8.53352  -6.32077  -5.30012
  550  184 TIP3 OH2    5.78321   8.17932  -2.66461
  551  184 TIP3 H1     6.43550   7.83153  -3.27270
  552  184 TIP3 H2     6.29359   8.66764  -2.01864
  553  185 TIP3 OH2   -9.02397  -8.06695   3.73390
  554  185 TIP3 H1    -9.68892  -8.31292   4.37699
  555  185 TIP3 H2    -9.46684  -7.44491   3.15670
  556  186 TIP3 OH2   -6.83204   5.10846   7.87848
  557  186 TIP3 H1    -7.65279   5.28311   7.41795
  558  186 TIP3 H2    -7.08426   5.03493   8.79892
  559  187 TIP3 OH2   -3.87775   6.08258   4.13688
  560  187 TIP3 H1    -4.30264   6.89243   3.85434
  561  187 TIP3 H2    -2.97347   6.16799   3.83486
  562  188 TIP3 OH2    0.43339   7.48158   7.09625
  563  188 TIP3 H1     0.61814   7.14819   7.97428
  564  188 TIP3 H2     1.27984   7.79144   6.77417
  565  189 TIP3 OH2    2.77843   8.76747   6.34039
  566  189 TIP3 H1     3.45532   8.13470   6.10031
  567  189 TIP3 H2     3.10031   9.16852   7.14772
  568  190 TIP3 OH2    7.69581  -8.64298   5.41989
  569  190 TIP3 H1     6.88316  -8.31795   5.03236
  570  190 TIP3 H2     7.92866  -9.40313   4.88680
  571  191 TIP3 OH2   -6.47608   9.33897   4.18441
  572  191 TIP3 H1    -7.19644   9.77907   3.73318
  573  191 TIP3 H2    -6.84168   9.08844   5.03281
  574  192 TIP3 OH2   -4.00882   8.93936   3.21413
  575  192 TIP3 H1    -4.87360   9.01121   3.61814
  576  192 TIP3 H2    -4.06392   9.48609   2.43038
  577  193 TIP3 OH2    0.70174   8.82725   2.38973
  578  193 TIP3 H1     0.24514   9.35622   1.73557
  579  193 TIP3 H2     0.86454   9.43039   3.11496
  580  194 TIP3 OH2    3.02937   7.70521   3.33476
  581  194 TIP3 H1     2.12474   7.87023   3.06897
  582  194 TIP3 H2     3.45823   8.55843   3.26910
  583  195 TIP3 OH2    5.63356   9.27512   3.62954
  584  195 TIP3 H1     5.45176  10.19101   3.41903
  585  195 TIP3 H2     5.81034   8.86483   2.78300
  586  196 TIP3 OH2   -7.06127   7.96222   1.09459
  587  196 TIP3 H1    -7.07967   7.53673   1.95182
  588  196 TIP3 H2    -6.25648   7.64372   0.68581
  589  197 TIP3 OH2   -4.91996   6.67209  -0.25042
  590  197 TIP3 H1    -5.13889   5.75583  -0.08082
  591  197 TIP3 H2    -4.09574   6.81213   0.21572
  592  198 TIP3 OH2   -2.38271   7.14202   0.59838
  593  198 TIP3 H1    -2.17014   6.25392   0.31147
  594  198 TIP3 H2    -2.31820   7.10779   1.55278
  595  199 TIP3 OH2    1.12566  -7.19392  -0.25729
  596  199 TIP3 H1     0.45134  -7.82336  -0.00171
  597  199 TIP3 H2     1.68958  -7.67803  -0.86050
  598  200 TIP3 OH2    6.26838  -9.08652  -0.14458
  599  200 TIP3 H1     6.87214  -8.53898  -0.64648
  600  200 TIP3 H2     5.39858  -8.76748  -0.38517
  601  201 TIP3 OH2    7.99542  -7.94765  -1.81149
  602  201 TIP3 H1     8.60717  -8.46208  -2.33813
  603  201 TIP3 H2     8.37776  -7.07044  -1.78805
  604  202 TIP3 OH2   -6.54759  -8.55989  -2.43530
  605  202 TIP3 H1    -7.32461  -8.79440  -2.94271
  606  202 TIP3 H2    -6.01723  -9.35668  -2.42650
  607  203 TIP3 OH2   -7.71125  -8.76208  -6.63169
  608  203 TIP3 H1    -7.27218  -8.15103  -7.22334
  609  203 TIP3 H2    -8.34501  -8.22367  -6.15769
  610  204 TIP3 OH2   -1.96833  -8.63318  -2.62199
  611  204 TIP3 H1    -1.09399  -8.24475  -2.65156
  612  204 TIP3 H2    -2.10425  -8.84840  -1.69927
  613  205 TIP3 OH2    3.58851  -8.60320  -0.97282
  614  205 TIP3 H1     3.66467  -8.50804  -1.92222
  615  205 TIP3 H2     3.31343  -9.51091  -0.84391
  616  206 TIP3 OH2    4.94177  -8.57742  -5.28032
  617  206 TIP3 H1     4.23888  -7.96250  -5.49018
  618  206 TIP3 H2     4.49691  -9.41475  -5.14923
  619  207 TIP3 OH2   -7.81030   7.18614  -5.73418
  620  207 TIP3 H1    -8.49531   7.14803  -6.40167
  621  207 TIP3 H2    -7.80658   8.09890  -5.44597
  622  208 TIP3 OH2   -5.85034  -6.84593  -8.18928
  623  208 TIP3 H1    -5.35900  -7.47569  -8.71673
  624  208 TIP3 H2    -5.22671  -6.54999  -7.52616
  625  209 TIP3 OH2   -0.82433  -6.55278  -5.73223
  626  209 TIP3 H1    -0.64620  -7.19946  -5.04937
  627  209 TIP3 H2    -0.87771  -5.71901  -5.26512
  628  210 TIP3 OH2    1.05405   8.39563  -7.33656
  629  210 TIP3 H1     1.92007   8.76237  -7.51474
  630  210 TIP3 H2     0.80733   7.95643  -8.15048
  631  211 TIP3 OH2    7.76301   7.95866  -4.65745
  632  211 TIP3 H1     7.56872   7.21087  -5.22249
  633  211 TIP3 H2     7.72402   8.71667  -5.24066
  634  212 TIP3 OH2   -6.58979  -8.04570   7.08232
  635  212 TIP3 H1    -6.95597  -8.81144   7.52479
  636  212 TIP3 H2    -5.67694  -8.01668   7.36883
  637  213 TIP3 OH2   -4.61671  -8.69526   8.61803
  638  213 TIP3 H1    -3.71835  -8.96924   8.43337
  639  213 TIP3 H2    -5.00340  -9.43766   9.08229
  640  214 TIP3 OH2   -5.99218   8.10622  -8.70897
  641  214 TIP3 H1    -6.25972   8.39251  -7.83566
  642  214 TIP3 H2    -5.22092   7.56014  -8.55672
  643  215 TIP3 OH2    3.80452  -9.36273   8.80031
  644  215 TIP3 H1     3.88124  -9.78866   9.65408
  645  215 TIP3 H2     4.69818  -9.34926   8.45766
  646  216 TIP3 OH2    6.98063   6.70990   7.49273
  647  216 TIP3 H1     6.19882   6.52370   6.97279
  648  216 TIP3 H2     6.90862   7.63933   7.70998
