# Supplementary material for: OpenMM 7: Rapid development of high performance algorithms for molecular dynamics
Source: PLoS Comput Biol. 2017 Jul 26;13(7):e1005659. doi: 10.1371/journal.pcbi.1005659 (PMC5549999; doi:10.1371/journal.pcbi.1005659)
Supplement: S1 Supporting Information — (ZIP) [file pcbi.1005659.s001.zip › SI/Energy Comparisons/CHARMM/2koc/toppar/top_all36_cgenff.rtf]

*  --------------------------------------------------------------------------  *
*          CGenFF: Topology for the Charmm General Force Field v. 3.1          *
*                    for Small Molecule Drug Design                            *
*  --------------------------------------------------------------------------  *
*
36  1

!  --------------------------------------------------------------------------  !
! References: - K. Vanommeslaeghe, E. Hatcher, C. Acharya, S. Kundu, S. Zhong, !
!      J. Shim, E. Darian, O. Guvench, P. Lopes, I. Vorobyov and               !
!      A. D. Mackerell Jr., J. Comput. Chem. 2010, 31, 671-690.                !
!             - W. Yu, X. He, K. Vanommeslaeghe, A. D. MacKerell Jr.,          !
!      J. Comput. Chem. 2012, 33, 2451-2468.                                   !
!  --------------------------------------------------------------------------  !
!  Notes: - CGenFF is an ongoing project that is updated regularly. Please     !
!             check http://mackerell.umaryland.edu/~kenno/cgenff/download.html !
!             and/or http://mackerell.umaryland.edu/ for updates!              !
!         - As more functional groups will be introduced, small changes in     !
!             existing parameters and/or charges may occur.                    !
!         - Comments in this file may be misleading.                           !
!  --------------------------------------------------------------------------  !
!  Contributors: abar  = Arghya Barman                                         !
!                adm   = Alexander D. MacKerell Jr.                            !
!                alr   = Ashley L. Ringer                                      !
!                cacha = Chayan Acharya                                        !
!                ctsai = Cheng-Chieh Tsai                                      !
!                ed    = Eva Darian                                            !
!                ejd   = Elizabeth J. Denning                                  !
!                erh   = Elizabeth R. Hatcher Frush                            !
!                fylin = Fang-Yu Lin                                           !
!                isg   = Ignacio Soteras Gutiérrez                             !
!                jal   = Justin A. Lemkul                                      !
!                jhs   = JiHyun Shim                                           !
!                kevo  = Kenno VanOmmeslaeghe                                  !
!                kundu = Sibsankar Kundu                                       !
!                lf    = Lei Fang                                              !
!                lsk   = Lakkaraju Sirish Kaushik                              !
!                mcs   = Meagan C. Small                                       !
!                mnoon = Muhammad Noon                                         !
!                my    = Mingjun Yang                                          !
!                oashi = Taiji Oashi                                           !
!                og    = Olgun Guvench                                         !
!                peml  = Pedro Lopes                                           !
!                pram  = E. Prabhu Raman                                       !
!                rima  = Madhurima Jana                                        !
!                rting = Ting Ran                                              !
!                sc    = Sherry (Hua) Chen                                     !
!                sna   = Shanthi Nagarajan                                     !
!                sz    = Shijun Zhong                                          !
!                viv   = Igor Vorobyov                                         !
!                xhe   = Xibing He                                             !
!                xxwy  = Wenbo Yu                                              !
!                yapol = Iakov Polyak                                          !
!                yin   = Daxu Yin                                              !
!                yxu   = You Xu                                                !
!  --------------------------------------------------------------------------  !
!  All comments to ADM jr. via the CHARMM web site: www.charmm.org             !
!                 parameter set discussion forum                               !
!  --------------------------------------------------------------------------  !

!hydrogens
MASS   256 HGA1     1.00800  ! alphatic proton, CH
MASS   257 HGA2     1.00800  ! alphatic proton, CH2
MASS   258 HGA3     1.00800  ! alphatic proton, CH3
MASS   259 HGA4     1.00800  ! alkene proton; RHC=
MASS   260 HGA5     1.00800  ! alkene proton; H2C=CR
MASS   261 HGA6     1.00800  ! aliphatic H on fluorinated C, monofluoro
MASS   262 HGA7     1.00800  ! aliphatic H on fluorinated C, difluoro
MASS   263 HGAAM0   1.00800  ! aliphatic H, NEUTRAL trimethylamine (#)
MASS   264 HGAAM1   1.00800  ! aliphatic H, NEUTRAL dimethylamine (#)
MASS   265 HGAAM2   1.00800  ! aliphatic H, NEUTRAL methylamine (#)
!(#) EXTREME care is required when doing atom typing on compounds that look like this. Use ONLY
!on NEUTRAL METHYLAMINE groups, NOT Schiff Bases, but DO use on 2 out of 3 guanidine nitrogens
MASS   266 HGP1     1.00800  ! polar H
MASS   267 HGP2     1.00800  ! polar H, +ve charge
MASS   268 HGP3     1.00800  ! polar H, thiol
MASS   269 HGP4     1.00800  ! polar H, neutral conjugated -NH2 group (NA bases)
MASS   270 HGP5     1.00800  ! polar H on quarternary ammonium salt (choline)
MASS   271 HGPAM1   1.00800  ! polar H, NEUTRAL dimethylamine (#), terminal alkyne H
MASS   272 HGPAM2   1.00800  ! polar H, NEUTRAL methylamine (#)
MASS   273 HGPAM3   1.00800  ! polar H, NEUTRAL ammonia (#)
!(#) EXTREME care is required when doing atom typing on compounds that look like this. Use ONLY
!on NEUTRAL METHYLAMINE groups, NOT Schiff Bases, but DO use on 2 out of 3 guanidine nitrogens
MASS   274 HGR51    1.00800  ! nonpolar H, neutral 5-mem planar ring C, LJ based on benzene
MASS   275 HGR52    1.00800  ! Aldehyde H, formamide H (RCOH); nonpolar H, neutral 5-mem planar ring C adjacent to heteroatom or + charge
MASS   276 HGR53    1.00800  ! nonpolar H, +ve charge HIS he1(+1)
MASS   277 HGR61    1.00800  ! aromatic H
MASS   278 HGR62    1.00800  ! nonpolar H, neutral 6-mem planar ring C adjacent to heteroatom
MASS   279 HGR63    1.00800  ! nonpolar H, NAD+ nicotineamide all ring CH hydrogens
MASS   280 HGR71    1.00800  ! nonpolar H, neutral 7-mem arom ring, AZUL, azulene, kevo
!carbons
MASS   281 CG1T1   12.01100  ! internal alkyne R-C#C
MASS   282 CG1T2   12.01100  ! terminal alkyne H-C#C
MASS   283 CG1N1   12.01100  ! C for cyano group
MASS   284 CG2D1   12.01100  ! alkene; RHC= ; imine C
MASS   285 CG2D2   12.01100  ! alkene; H2C=
MASS   286 CG2D1O  12.01100  ! double bond carbon adjacent to heteroatom. In conjugated systems, the atom to which it is double bonded must be CG2DC1.
MASS   287 CG2D2O  12.01100  ! double bond carbon adjacent to heteroatom. In conjugated systems, the atom to which it is double bonded must be CG2DC2.
MASS   288 CG2DC1  12.01100  ! conjugated alkenes, R2C=CR2
MASS   289 CG2DC2  12.01100  ! conjugated alkenes, R2C=CR2
MASS   290 CG2DC3  12.01100  ! conjugated alkenes, H2C=
MASS   291 CG2N1   12.01100  ! conjugated C in guanidine/guanidinium
MASS   292 CG2N2   12.01100  ! conjugated C in amidinium cation
MASS   293 CG2O1   12.01100  ! carbonyl C: amides
MASS   294 CG2O2   12.01100  ! carbonyl C: esters, [neutral] carboxylic acids
MASS   295 CG2O3   12.01100  ! carbonyl C: [negative] carboxylates
MASS   296 CG2O4   12.01100  ! carbonyl C: aldehydes
MASS   297 CG2O5   12.01100  ! carbonyl C: ketones
MASS   298 CG2O6   12.01100  ! carbonyl C: urea, carbonate
MASS   299 CG2O7   12.01100  ! CO2 carbon
MASS   300 CG2R51  12.01100  ! 5-mem ring, his CG, CD2(0), trp
MASS   301 CG2R52  12.01100  ! 5-mem ring, double bound to N, PYRZ, pyrazole
MASS   302 CG2R53  12.01100  ! 5-mem ring, double bound to N and adjacent to another heteroatom, purine C8, his CE1 (0,+1), 2PDO, kevo
MASS   303 CG2R57  12.01100  ! 5-mem ring, bipyrroles
MASS   304 CG25C1  12.01100  ! same as CG2DC1 but in 5-membered ring with exocyclic double bond
MASS   305 CG25C2  12.01100  ! same as CG2DC2 but in 5-membered ring with exocyclic double bond
MASS   306 CG251O  12.01100  ! same as CG2D1O but in 5-membered ring with exocyclic double bond
MASS   307 CG252O  12.01100  ! same as CG2D2O but in 5-membered ring with exocyclic double bond
MASS   308 CG2R61  12.01100  ! 6-mem aromatic C
MASS   309 CG2R62  12.01100  ! 6-mem aromatic C for protonated pyridine (NIC) and rings containing carbonyls (see CG2R63) (NA)
MASS   310 CG2R63  12.01100  ! 6-mem aromatic amide carbon (NA) (and other 6-mem aromatic carbonyls?)
MASS   311 CG2R64  12.01100  ! 6-mem aromatic amidine and guanidine carbon (between 2 or 3 Ns and double-bound to one of them), NA, PYRM
MASS   312 CG2R66  12.01100  ! 6-mem aromatic carbon bound to F
MASS   313 CG2R67  12.01100  ! 6-mem aromatic carbon of biphenyl
MASS   314 CG2RC0  12.01100  ! 6/5-mem ring bridging C, guanine C4,C5, trp
MASS   315 CG2R71  12.01100  ! 7-mem ring arom C, AZUL, azulene, kevo
MASS   316 CG2RC7  12.01100  ! sp2 ring connection with single bond(!), AZUL, azulene, kevo
MASS   317 CG301   12.01100  ! aliphatic C, no hydrogens, neopentane
MASS   318 CG302   12.01100  ! aliphatic C, no hydrogens, trifluoromethyl
MASS   319 CG311   12.01100  ! aliphatic C with 1 H, CH
MASS   320 CG312   12.01100  ! aliphatic C with 1 H, difluoromethyl
MASS   321 CG314   12.01100  ! aliphatic C with 1 H, adjacent to positive N (PROT NTER) (+)
MASS   322 CG321   12.01100  ! aliphatic C for CH2
MASS   323 CG322   12.01100  ! aliphatic C for CH2, monofluoromethyl
MASS   324 CG323   12.01100  ! aliphatic C for CH2, thiolate carbon
MASS   325 CG324   12.01100  ! aliphatic C for CH2, adjacent to positive N (piperidine) (+)
MASS   326 CG331   12.01100  ! aliphatic C for methyl group (-CH3)
MASS   327 CG334   12.01100  ! aliphatic C for methyl group (-CH3), adjacent to positive N (PROT NTER) (+)
MASS   328 CG3AM0  12.01100  ! aliphatic C for CH3, NEUTRAL trimethylamine methyl carbon (#)
MASS   329 CG3AM1  12.01100  ! aliphatic C for CH3, NEUTRAL dimethylamine methyl carbon (#)
MASS   330 CG3AM2  12.01100  ! aliphatic C for CH3, NEUTRAL methylamine methyl carbon (#)
!(#) EXTREME care is required when doing atom typing on compounds that look like this. Use ONLY
!on NEUTRAL METHYLAMINE groups, NOT ETHYL, NOT Schiff Bases, but DO use on 2 out of 3 guanidine nitrogens
MASS   331 CG3C31  12.01100  ! cyclopropyl carbon
MASS   332 CG3C41  12.01100  ! cyclobutyl carbon
MASS   333 CG3C50  12.01100  ! 5-mem ring aliphatic quaternary C (cholesterol, bile acids)
MASS   334 CG3C51  12.01100  ! 5-mem ring aliphatic CH  (proline CA, furanoses)
MASS   335 CG3C52  12.01100  ! 5-mem ring aliphatic CH2 (proline CB/CG/CD, THF, deoxyribose)
MASS   336 CG3C53  12.01100  ! 5-mem ring aliphatic CH  adjacent to positive N (proline.H+ CA) (+)
MASS   337 CG3C54  12.01100  ! 5-mem ring aliphatic CH2 adjacent to positive N (proline.H+ CD) (+)
MASS   338 CG3RC1  12.01100  ! bridgehead in bicyclic systems containing at least one 5-membered or smaller ring
!(+) Includes protonated Shiff base (NG3D5, NG2R52 in 2HPP) but NOT amidinium (NG2R52 in IMIM), guanidinium
!nitrogens
MASS   339 NG1T1   14.00700  ! N for cyano group
!MASS   340 NG1D1   14.00700  ! terminal N in azides, lsk
MASS   341 NG2D1   14.00700  ! N for neutral imine/Schiff's base (C=N-R, acyclic amidine, gunaidine)
MASS   342 NG2S0   14.00700  ! N,N-disubstituted amide, proline N (CO=NRR')
MASS   343 NG2S1   14.00700  ! peptide nitrogen (CO=NHR)
MASS   344 NG2S2   14.00700  ! terminal amide nitrogen (CO=NH2)
MASS   345 NG2S3   14.00700  ! external amine ring nitrogen (planar/aniline), phosphoramidate
!MASS   346 NG2S4   14.00700  ! neutral hydroxamic acid
MASS   347 NG2O1   14.00700  ! NITB, nitrobenzene
MASS   348 NG2P1   14.00700  ! N for protonated imine/Schiff's base (C=N(+)H-R, acyclic amidinium, guanidinium)
MASS   349 NG2R43  14.00700  ! amide in 4-memebered ring (planar), AZDO, lsk
MASS   350 NG2R50  14.00700  ! double bound neutral 5-mem planar ring, purine N7
MASS   351 NG2R51  14.00700  ! single bound neutral 5-mem planar (all atom types sp2) ring, his, trp pyrrole (fused)
MASS   352 NG2R52  14.00700  ! protonated schiff base, amidinium, guanidinium in 5-membered ring, HIS, 2HPP, kevo
MASS   353 NG2R53  14.00700  ! amide in 5-memebered NON-SP2 ring (slightly pyramidized), 2PDO, kevo
MASS   354 NG2R57  14.00700  ! 5-mem ring, bipyrroles
MASS   355 NG2R60  14.00700  ! double bound neutral 6-mem planar ring, pyr1, pyzn
MASS   356 NG2R61  14.00700  ! single bound neutral 6-mem planar ring imino nitrogen; glycosyl linkage
MASS   357 NG2R62  14.00700  ! double bound 6-mem planar ring with heteroatoms in o or m, pyrd, pyrm
MASS   358 NG2R67  14.00700  ! 6-mem planar ring substituted with 6-mem planar ring (N-phenyl pyridinones etc.)
MASS   359 NG2RC0  14.00700  ! 6/5-mem ring bridging N, indolizine, INDZ, kevo
MASS   360 NG301   14.00700  ! neutral trimethylamine nitrogen
MASS   361 NG311   14.00700  ! neutral dimethylamine nitrogen
MASS   362 NG321   14.00700  ! neutral methylamine nitrogen
MASS   363 NG331   14.00700  ! neutral ammonia nitrogen
MASS   364 NG3C51  14.00700  ! secondary sp3 amine in 5-membered ring
MASS   365 NG3N1   14.00700  ! N in hydrazine, HDZN
MASS   366 NG3P0   14.00700  ! quarternary N+, choline
MASS   367 NG3P1   14.00700  ! tertiary NH+ (PIP)
MASS   368 NG3P2   14.00700  ! secondary NH2+ (proline)
MASS   369 NG3P3   14.00700  ! primary NH3+, phosphatidylethanolamine
!oxygens
MASS   370 OG2D1   15.99940  ! carbonyl O: amides, esters, [neutral] carboxylic acids, aldehydes, uera
MASS   371 OG2D2   15.99940  ! carbonyl O: negative groups: carboxylates, carbonate
MASS   372 OG2D3   15.99940  ! carbonyl O: ketones
MASS   373 OG2D4   15.99940  ! 6-mem aromatic carbonyl oxygen (nucleic bases)
MASS   374 OG2D5   15.99940  ! CO2 oxygen
MASS   375 OG2N1   15.99940  ! NITB, nitrobenzene
MASS   376 OG2P1   15.99940  ! =O in phosphate or sulfate
MASS   377 OG2R50  15.99940  ! FURA, furan
MASS   378 OG3R60  15.99940  ! O in 6-mem cyclic enol ether (PY01, PY02) or ester
MASS   379 OG301   15.99940  ! ether -O- !SHOULD WE HAVE A SEPARATE ENOL ETHER??? IF YES, SHOULD WE MERGE IT WITH OG3R60???
MASS   380 OG302   15.99940  ! ester -O-
MASS   381 OG303   15.99940  ! phosphate/sulfate ester oxygen
MASS   382 OG304   15.99940  ! linkage oxygen in pyrophosphate/pyrosulphate
MASS   383 OG311   15.99940  ! hydroxyl oxygen
MASS   384 OG312   15.99940  ! ionized alcohol oxygen
MASS   385 OG3C31  15.99940  ! epoxide oxygen, 1EOX, 1BOX, sc
MASS   386 OG3C51  15.99940  ! 5-mem furanose ring oxygen (ether)
MASS   387 OG3C61  15.99940  ! DIOX, dioxane, ether in 6-membered ring !SHOULD WE MERGE THIS WITH OG3R60???
!sulphurs
MASS   388 SG2D1   32.06000  ! thiocarbonyl S
MASS   389 SG2R50  32.06000  ! THIP, thiophene
MASS   390 SG311   32.06000  ! sulphur, SH, -S-
MASS   391 SG301   32.06000  ! sulfur C-S-S-C type
MASS   392 SG302   32.06000  ! thiolate sulfur (-1)
MASS   393 SG3O1   32.06000  ! sulfate -1 sulfur
MASS   394 SG3O2   32.06000  ! neutral sulfone/sulfonamide sulfur
MASS   395 SG3O3   32.06000  ! neutral sulfoxide sulfur
!halogens
MASS   396 CLGA1   35.45300  ! CLET, DCLE, chloroethane, 1,1-dichloroethane
MASS   397 CLGA3   35.45300  ! TCLE, 1,1,1-trichloroethane
MASS   398 CLGR1   35.45300  ! CHLB, chlorobenzene
MASS   399 BRGA1   79.90400  ! BRET, bromoethane
MASS   400 BRGA2   79.90400  ! DBRE, 1,1-dibromoethane
MASS   401 BRGA3   79.90400  ! TBRE, 1,1,1-dibromoethane
MASS   402 BRGR1   79.90400  ! BROB, bromobenzene
MASS   403 IGR1   126.90447  ! IODB, iodobenzene
MASS   404 FGA1    18.99800  ! aliphatic fluorine, monofluoro
MASS   405 FGA2    18.99800  ! aliphatic fluorine, difluoro
MASS   406 FGA3    18.99800  ! aliphatic fluorine, trifluoro
MASS   407 FGP1    18.99800  ! anionic F, for ALF4 AlF4-
MASS   408 FGR1    18.99800  ! aromatic flourine
!miscellaneous
MASS   409 PG0     30.97380  ! neutral phosphate
MASS   410 PG1     30.97380  ! phosphate -1
MASS   411 PG2     30.97380  ! phosphate -2
MASS   412 ALG1    26.98154  ! Aluminum, for ALF4, AlF4-
!MASS   414 HGTIP3   1.00800  ! polar H, TIPS3P WATER HYDROGEN
!MASS   415 OGTIP3  15.99940  ! TIPS3P WATER OXYGEN
!MASS   416 DUM      0.00000  ! dummy atom
!MASS   417 HE       4.00260  ! helium
!MASS   418 NE      20.17970  ! neon

DEFA FIRS NONE LAST NONE
AUTO ANGLES DIHE

!RESI TIP3          0.00  ! tip3p water model, generate using noangle nodihedral
!GROUP
!ATOM OH2  OGTIP3  -0.834
!ATOM H1   HGTIP3   0.417
!ATOM H2   HGTIP3   0.417
!BOND OH2 H1 OH2 H2 H1 H2  ! the last bond is needed for shake
!ANGLE H1 OH2 H2           ! required
!ACCEPTOR OH2
!PATCHING FIRS NONE LAST NONE

!protein model compounds
!toppar_all22_model_aliphatic.str
RESI ACET         -1.00 ! C2H3O2 acetate, K. Kuczera
GROUP
ATOM  C1  CG331   -0.37
ATOM  C2  CG2O3    0.62 !     H1    O1 (-)
ATOM  H1  HGA3     0.09 !     |    /
ATOM  H2  HGA3     0.09 ! H2--C1--C2
ATOM  H3  HGA3     0.09 !     |    \\
ATOM  O1  OG2D2   -0.76 !     H3    O2
ATOM  O2  OG2D2   -0.76
BOND C1 H1  C1 H2  C1 H3
BOND C1 C2  C2 O1
DOUBLE  C2 O2
IMPR C2 O2 O1 C1
IC  O1  C2 C1  H1  0.00 0.00    0.0  0.00 0.00
IC  C2  H1 *C1 H2  0.00 0.00  120.0  0.00 0.00
IC  C2  H1 *C1 H3  0.00 0.00 -120.0  0.00 0.00
IC  C1  O1 *C2 O2  0.00 0.00  180.0  0.00 0.00
PATC FIRS NONE LAST NONE

RESI PROA         -1.00 ! C3H5O2 propionic acid
GROUP
ATOM  C2  CG321   -0.28
ATOM  C1  CG2O3    0.62 !     H21   O1 (-)
ATOM  H21 HGA2     0.09 !     |    /
ATOM  H22 HGA2     0.09 ! H22-C2--C1
                        !     |    \\
ATOM  O1  OG2D2   -0.76 !     |     O2
ATOM  O2  OG2D2   -0.76 !H31--C3
GROUP                   !     | \
ATOM  C3  CG331   -0.27 !   H32 H33
ATOM  H31 HGA3     0.09
ATOM  H32 HGA3     0.09
ATOM  H33 HGA3     0.09

BOND C1 C2  C2 C3  C1 O1
BOND C2 H21 C2 H22
BOND C3 H31 C3 H32 C3 H33
DOUBLE  C1 O2
IMPR C1 O2 O1 C2

IC O1    C1    C2    C3         0.0000    0.00  180.00    0.00   0.0000
IC C3    C2    C1    O2         0.0000    0.00    0.00    0.00   0.0000
IC C3    C1    *C2   H21        0.0000    0.00  120.00    0.00   0.0000
IC C3    C1    *C2   H22        0.0000    0.00 -120.00    0.00   0.0000
IC C3    C2    C1    O1         0.0000    0.00  180.00    0.00   0.0000
IC O1    C2    *C1   O2         0.0000    0.00  180.00    0.00   0.0000
IC C1    C2    C3    H31        0.0000    0.00  180.00    0.00   0.0000
IC H31   C2    *C3   H32        0.0000    0.00  120.00    0.00   0.0000
IC H31   C2    *C3   H33        0.0000    0.00 -120.00    0.00   0.0000
PATC FIRS NONE LAST NONE

RESI GUAN          1.00 ! CH6N3 guandinium, K. Kuczera
GROUP
ATOM  C   CG2N1    0.64 !      H11  H12
ATOM  N1  NG2P1   -0.80 !        \  /
ATOM  H11 HGP2     0.46 !         N1 (+)
ATOM  H12 HGP2     0.46 !         ||
ATOM  N2  NG2P1   -0.80 !         C
ATOM  H21 HGP2     0.46 !        / \
ATOM  H22 HGP2     0.46 !  H21-N2   N3-H31
ATOM  N3  NG2P1   -0.80 !       |   |
ATOM  H31 HGP2     0.46 !     H22   H32
ATOM  H32 HGP2     0.46
BOND    C N2   C N3
DOUBLE C N1
BOND   N1 H11  N1 H12  N2 H21   N2 H22  N3 H31  N3 H32
IMPR   C N2 N1 N3
IC  H11 N1  C  N2    0.00 0.00   0.0   0.00 0.00
IC  H11 N1  C  N3    0.00 0.00 180.0   0.00 0.00
IC  H12 N1  C  N3    0.00 0.00   0.0   0.00 0.00
IC  H21 N2  C  N1    0.00 0.00   0.0   0.00 0.00
IC  H22 N2  C  N3    0.00 0.00   0.0   0.00 0.00
IC  H31 N3  C  N1    0.00 0.00   0.0   0.00 0.00
IC  H32 N3  C  N2    0.00 0.00   0.0   0.00 0.00
PATC FIRS NONE LAST NONE

RESI MGUA          1.00 ! C2H8N3 methyl-guanidinium
GROUP
ATOM  C   CG2N1    0.64 !      H11  H12
ATOM  N1  NG2P1   -0.80 !        \  /
ATOM  H11 HGP2     0.46 !         N1 (+)
ATOM  H12 HGP2     0.46 !         ||
ATOM  N2  NG2P1   -0.80 !         C       HC1
ATOM  H21 HGP2     0.46 !        / \     /
ATOM  H22 HGP2     0.46 !  H21-N2   N3--C2-HC2
ATOM  N3  NG2P1   -0.70 !       |   |    \
ATOM  H31 HGP2     0.44 !     H22   H31   HC3
ATOM  C2  CG334    0.11
ATOM  HC1 HGA3     0.09
ATOM  HC2 HGA3     0.09
ATOM  HC3 HGA3     0.09
BOND   C N2   C N3
DOUBLE C N1
BOND   N1 H11  N1 H12  N2 H21   N2 H22  N3 H31  N3 C2
BOND   C2 HC1 C2 HC2 C2 HC3
IMPR   C N2 N1 N3
IC  H11 N1  C  N2    0.00 0.00   0.0   0.00 0.00
IC  H11 N1  C  N3    0.00 0.00 180.0   0.00 0.00
IC  H12 N1  C  N3    0.00 0.00   0.0   0.00 0.00
IC  H21 N2  C  N1    0.00 0.00   0.0   0.00 0.00
IC  H22 N2  C  N3    0.00 0.00   0.0   0.00 0.00
IC  H31 N3  C  N1    0.00 0.00   0.0   0.00 0.00
IC  C2  N3  C  N1    0.00 0.00 180.0   0.00 0.00
IC  C   N3  C2 HC1   0.00 0.00   0.0   0.00 0.00
IC  C   N3  C2 HC2   0.00 0.00 120.0   0.00 0.00
IC  C   N3  C2 HC3   0.00 0.00 240.0   0.00 0.00
PATC FIRS NONE LAST NONE

RESI GLYN          0.00  ! C2H5NO2 neutral glycine
GROUP
ATOM N    NG321   -0.96
ATOM HT1  HGPAM2   0.34  !  HT1  HT2
ATOM HT2  HGPAM2   0.34  !    \ /
ATOM CA   CG321    0.18  !     N
ATOM HA1  HGA2     0.05  !     |
ATOM HA2  HGA2     0.05  ! HA1-CA-HA2
GROUP                    !     |
ATOM C    CG2O2    0.75  !     C
ATOM OT1  OG2D1   -0.55  !   // \
ATOM OT2  OG311   -0.63  !  OT1 OT2
ATOM HO2  HGP1     0.43  !       |
                         !      HO2

BOND N   CA   CA  C   C   OT2   OT2  HO2
BOND N   HT1  N   HT2 CA  HA1   CA   HA2
DOUBLE OT1 C
DONO HT1 N
DONO HT2 N
DONO HO2 OT2
IMPR C CA OT1 OT2
IC N    CA   C    OT1   1.5010  119.00   88.76  126.10   1.2218
IC N    CA   C    OT2   1.5010  119.00 -111.57  113.44   1.3958
IC OT1  OT2  *C   CA    1.2218  117.44 -161.57  113.44   1.5780
IC CA   C    OT2  HO2   1.5780  113.44 -168.97  107.16   0.9565
IC C    CA   N    HT1   1.5780  119.00  164.86  110.99   1.0023
IC C    CA   N    HT2   1.5780  119.00  -77.98  111.22   1.0030
IC N    C    *CA  HA1   1.5010  119.00  120.0   110.0    1.1
IC N    C    *CA  HA2   1.5010  119.00 -120.0   110.0    1.1
PATCHING FIRS NONE LAST NONE

RESI MAMM          1.00 ! CH6N methylammonium, K. Kuczera
GROUP
ATOM CE  CG334     0.16
ATOM NZ  NG3P3    -0.30 ! HE1     HZ1
ATOM HE1 HGA3      0.05 !    \ (+) |
ATOM HE2 HGA3      0.05 !HE2-CE---NZ--HZ2
ATOM HE3 HGA3      0.05 !    /     |
ATOM HZ1 HGP2      0.33 ! HE3     HZ3
ATOM HZ2 HGP2      0.33
ATOM HZ3 HGP2      0.33

BOND CE HE1  CE HE2  CE HE3
BOND CE NZ  NZ HZ1  NZ HZ2  NZ HZ3
IC   NZ   HE3  *CE  HE1  0.0000    0.00  120.00    0.00   0.0000
IC   NZ   HE3  *CE  HE2  0.0000    0.00 -120.00    0.00   0.0000
IC   HE3  CE   NZ   HZ3  0.0000    0.00  180.00    0.00   0.0000
IC   CE   HZ3  *NZ  HZ1  0.0000    0.00  120.00    0.00   0.0000
IC   CE   HZ3  *NZ  HZ2  0.0000    0.00 -120.00    0.00   0.0000
PATC FIRS NONE LAST NONE

RESI EAMM          1.00 ! C2H8N ethylammonium, adm jr.
GROUP
ATOM CE  CG324     0.21
ATOM NZ  NG3P3    -0.30 ! HE1     HZ1
ATOM HE1 HGA2      0.05 !    \ (+) |
ATOM HE2 HGA2      0.05 !HE2-CE---NZ--HZ2
                        !    /     |
ATOM HZ1 HGP2      0.33 !   /     HZ3
ATOM HZ2 HGP2      0.33 !  C1-H13
ATOM HZ3 HGP2      0.33 ! /  \
GROUP                   !H11  H12
ATOM C1  CG331    -0.27
ATOM H11 HGA3      0.09
ATOM H12 HGA3      0.09
ATOM H13 HGA3      0.09
BOND CE HE1  CE HE2  CE C1
BOND CE NZ  NZ HZ1  NZ HZ2  NZ HZ3
BOND C1 H11 C1 H12  C1 H13

IC H11  C1    CE    NZ     0.0000    0.00  180.00    0.00   0.0000
IC C1   NZ    *CE   HE1    0.0000    0.00  120.00    0.00   0.0000
IC HE1  NZ    *CE   HE2    0.0000    0.00 -120.00    0.00   0.0000
IC HE1  CE    NZ    HZ1    0.0000    0.00  180.00    0.00   0.0000
IC HZ1  CE    *NZ   HZ2    0.0000    0.00  120.00    0.00   0.0000
IC HZ1  CE    *NZ   HZ3    0.0000    0.00 -120.00    0.00   0.0000
IC HE1  CE    C1    H11    0.0000    0.00  180.00    0.00   0.0000
IC H11  CE    *C1   H12    0.0000    0.00  120.00    0.00   0.0000
IC H11  CE    *C1   H13    0.0000    0.00 -120.00    0.00   0.0000
PATC FIRS NONE LAST NONE

RESI ACEH          0.00 ! C2H4O2 acetic acid, ADM jr.
GROUP
ATOM C2   CG331   -0.30
ATOM C1   CG2O2    0.75 !   H21      O2
ATOM H21  HGA3     0.09 !      \    //
ATOM H22  HGA3     0.09 !  H22-C2--C1
ATOM H23  HGA3     0.09 !      /     \
ATOM O2   OG2D1   -0.55 !   H23       O1-HO1
ATOM O1   OG311   -0.60
ATOM HO1  HGP1     0.43
BOND C1 O1  O1 HO1  C1 C2  C2 H21  C2 H22  C2 H23
DOUBLE C1 O2
IMPR C1 C2  O2 O1
DONO BLNK HO1 ! O1
ACCE O1
ACCE O2
IC O2   C1   C2   H21   0.0000  0.0000   0.0000  0.0000  0.0000
IC HO1  O1   C1   O2    0.0000  0.0000   0.0000  0.0000  0.0000
IC HO1  O1   C1   C2    0.0000  0.0000 180.0000  0.0000  0.0000
IC O1   C1   C2   H21   0.0000  0.0000 180.0000  0.0000  0.0000
IC O1   C1   C2   H22   0.0000  0.0000  60.0000  0.0000  0.0000
IC O1   C1   C2   H23   0.0000  0.0000 -60.0000  0.0000  0.0000

RESI MEOH          0.00 ! CH4O methanol, adm jr.
GROUP
ATOM CB   CG331   -0.04 !  H11
ATOM OG   OG311   -0.65 !     \
ATOM HG1  HGP1     0.42 ! H12--C1--O1
ATOM HB1  HGA3     0.09 !     /      \
ATOM HB2  HGA3     0.09 !  H13       HO1
ATOM HB3  HGA3     0.09
BOND CB  OG  OG HG1
BOND CB HB1  CB HB2  CB  HB3
DONO HG1 OG
ACCE OG
! only for analysis
IC HG1  OG   CB   HB1   0.0000  0.0000  180.0000  0.0000  0.0000
IC OG   HB1  *CB  HB2   0.0000  0.0000  120.0000  0.0000  0.0000
IC OG   HB1  *CB  HB3   0.0000  0.0000 -120.0000  0.0000  0.0000

RESI METO         -1.00 ! CH3O methoxide, adm jr.
GROUP    ! order of atoms to match that used in ab initio
ATOM CB   CG331   -0.41 !  HB1
ATOM OG   OG312   -0.92 !     \
                        ! HB2--CB--OG (-)
ATOM HB1  HGA3     0.11 !     /
ATOM HB2  HGA3     0.11 !  HB3
ATOM HB3  HGA3     0.11
BOND CB  OG
BOND CB HB1  CB HB2  CB  HB3
ACCE OG
! only for analysis
IC HB2  OG   CB   HB1   0.0000  0.0000 180.0000  0.0000  0.0000
IC OG   HB2  *CB  HB1   0.0000  0.0000 180.0000  0.0000  0.0000
IC OG   CB   HB1  HB2   0.0000  0.0000 180.0000  0.0000  0.0000

RESI ETOH          0.00 ! C2H6O Ethanol, adm jr.
GROUP
ATOM C1   CG321    0.05 !  H21  H11 H12
ATOM O1   OG311   -0.65 !     \   \  /
ATOM HO1  HGP1     0.42 ! H22--C2--C1
ATOM H11  HGA2     0.09 !     /      \
ATOM H12  HGA2     0.09 !  H23        O1--HO1
GROUP
ATOM C2   CG331   -0.27
ATOM H21  HGA3     0.09
ATOM H22  HGA3     0.09
ATOM H23  HGA3     0.09
BOND C1  C2   C1  O1   C1  H11  C1  H12  O1  HO1
BOND C2  H21  C2  H22  C2  H23
DONO HO1 O1
ACCE O1
! for ic build
IC O1   C1   C2   H21   0.0000  0.0000 180.0000  0.0000  0.0000
IC C1   H21  *C2  H22   0.0000  0.0000 120.0000  0.0000  0.0000
IC C1   H21  *C2  H23   0.0000  0.0000 240.0000  0.0000  0.0000
IC O1   C2   *C1  H11   0.0000  0.0000 240.0000  0.0000  0.0000
IC O1   C2   *C1  H12   0.0000  0.0000 120.0000  0.0000  0.0000
IC C2   C1   O1   HO1   0.0000  0.0000 180.0000  0.0000  0.0000

RESI ETO          -1.00 ! C2H5O Ethoxide, adm jr.
GROUP
ATOM OG   OG312   -0.92 !  HA1  HB1 HB2
ATOM CB   CG321   -0.30 !     \   \  /
ATOM CA   CG331   -0.27 ! HA2--CA--CB
ATOM HB1  HGA2     0.11 !     /      \
ATOM HB2  HGA2     0.11 !  HA3        OG (-)
ATOM HA1  HGA3     0.09
ATOM HA2  HGA3     0.09
ATOM HA3  HGA3     0.09
BOND CA  CB   CB  OG   CB  HB1  CB  HB2
BOND CA  HA1  CA  HA2  CA  HA3
ACCE OG
! for ic build
IC CB   CA   HA1  HA2   0.0000  0.0000 180.0000  0.0000  0.0000
IC CA   OG   CB   HB1   0.0000  0.0000 180.0000  0.0000  0.0000
IC CA   OG   CB   HB2   0.0000  0.0000 180.0000  0.0000  0.0000
IC CA   OG   CB   HB3   0.0000  0.0000 180.0000  0.0000  0.0000
IC OG   CB   CA   HA1   0.0000  0.0000 180.0000  0.0000  0.0000
IC OG   CB   CA   HA2   0.0000  0.0000  60.0000  0.0000  0.0000
IC OG   CB   CA   HA3   0.0000  0.0000 300.0000  0.0000  0.0000
IC HA1  CA   CB   HB1   0.0000  0.0000 120.0000  0.0000  0.0000
IC HA1  CA   CB   HB2   0.0000  0.0000 240.0000  0.0000  0.0000

RESI PRO2          0.00 ! C3H8O 2-propanol, adm jr.
GROUP
ATOM C2   CG311    0.14 !  H12  H13  H33 H32
ATOM O2   OG311   -0.65 !     \ /      \ /
ATOM HO2  HGP1     0.42 ! H11--C1      C3--H31
ATOM H21  HGA1     0.09 !        \    /
GROUP                   !          C2
ATOM C1   CG331   -0.27 !        /    \
ATOM H11  HGA3     0.09 !      O2     H21
ATOM H12  HGA3     0.09 !       |
ATOM H13  HGA3     0.09 !      HO2
GROUP
ATOM C3   CG331   -0.27
ATOM H31  HGA3     0.09
ATOM H32  HGA3     0.09
ATOM H33  HGA3     0.09
BOND C1  C2   C2  C3   C2  O2   C2  H21  O2  HO2
BOND C1  H11  C1  H12  C1  H13  C3  H31  C3  H32  C3  H33
DONO HO2 O2
ACCE O2
IC C1   C2   C3   H31   0.0000  0.000  180.0000  0.000   0.0000
IC C2   H31  *C3  H32   0.0000  0.000  120.0000  0.000   0.0000
IC C2   H31  *C3  H33   0.0000  0.000 -120.0000  0.000   0.0000
IC C3   C2   C1   H11   0.0000  0.000  180.0000  0.000   0.0000
IC C2   H11  *C1  H12   0.0000  0.000  120.0000  0.000   0.0000
IC C2   H11  *C1  H13   0.0000  0.000 -120.0000  0.000   0.0000
IC C1   C3   *C2  O2    0.0000  0.000  120.0000  0.000   0.0000
IC C1   C3   *C2  H21   0.0000  0.000 -120.0000  0.000   0.0000
IC C3   C2   O2   HO2   0.0000  0.000  180.0000  0.000   0.0000

RESI FORM          0.00 ! CH3NO formamide, adm jr.
GROUP
ATOM HA   HGR52    0.08
ATOM C    CG2O1    0.42 !  O     Hc
ATOM N    NG2S2   -0.69 !  \\   /
ATOM HC   HGP1     0.35 !   C--N
ATOM HT   HGP1     0.35 !  /    \
ATOM O    OG2D1   -0.51 ! HA     Ht

BOND  C   HA   C   N   N   HC   N   HT
DOUBLE  C   O
!BOND  O   DUM
IMPR C  N  O  HA
! GAS PHASE GEOMETRY
!IC  DUM   O   C   N      1.00    90.0     0. 124.70 1.352
!Gives strange error:
!IC  O   C   N   HC     1.2190 124.70    0. 118.50 1.0016 ! variable 1
!IC  HC  N   C   HA     1.0016 118.50  180. 112.70 1.0980 ! variable 2
!IC  O   C   N   HT     1.2190 124.70  180. 120.00 1.0015 ! variable 3
!Works with IC param:
IC  O   C   N   HT    0.0000  0.0000 180.0000  0.0000  0.0000
IC  O   N   *C  HA    0.0000  0.0000 180.0000  0.0000  0.0000
IC  C   HT  *N  HC    0.0000  0.0000 180.0000  0.0000  0.0000

RESI ACEM          0.00 ! C2H5NO acetamide, adm jr.
! the amide charges listed below are used in asparagine and glutamine
! if Hc and HT are made equivalent use N = -0.64, Hc = HT = 0.32
GROUP
ATOM CC   CG331   -0.27
ATOM C    CG2O1    0.55 !  HC1           Ht
ATOM N    NG2S2   -0.62 !     \         /
ATOM HC   HGP1     0.32 ! HC2--CC--C---N
ATOM HT   HGP1     0.30 !     /    ||   \
ATOM O    OG2D1   -0.55 !  HC3     O     Hc
ATOM HC1  HGA3     0.09
ATOM HC2  HGA3     0.09
ATOM HC3  HGA3     0.09
!atom dum  dum    0.0  ! dummy for ic build
BOND  C   N   N   HC   N   HT
DOUBLE  C   O
BOND  C   CC  CC  HC1 CC  HC2  CC  HC3
!BOND  O   DUM
IMPR  C  CC N  O
! GAS PHASE GEOMETRY
IC  HC1 CC  C   N      1.0832 113.80  180. 124.70 1.3523
IC  O   C   N   HC     1.2012 124.70    0. 118.63 0.9929 ! variable 1
IC  O   C   N   HT     1.2012 124.70  180. 120.92 0.9960 ! variable 3
IC  HC  N   C   CC     1.0016 118.63  180. 115.65 1.5150 ! variable 2
IC  O   C   CC  HC1    1.2012 123.27    0. 113.80 1.0832
IC  O   C   CC  HC2    1.2012 123.27  120. 108.52 1.0836
IC  O   C   CC  HC3    1.2012 123.27  300. 108.52 1.0836

RESI PRAM          0.00 ! C3H7NO propionamide, adm jr.
! the amide charges listed below are used in asparagine and glutamine
! if Hc and HT are made equivalent use N = -0.64, Hc = HT = 0.32
GROUP
ATOM CC   CG321   -0.18
ATOM C    CG2O1    0.55 !  HC1           Ht
ATOM N    NG2S2   -0.62 !     \         /
ATOM HC   HGP1     0.32 ! HC2--CC--C---N
ATOM HT   HGP1     0.30 !     /    ||   \
ATOM O    OG2D1   -0.55 !    /     O     Hc
ATOM HC1  HGA2     0.09 !   C1-H13
ATOM HC2  HGA2     0.09 !  / \
GROUP                   !H11  H12
ATOM C1   CG331   -0.27
ATOM H11  HGA3     0.09
ATOM H12  HGA3     0.09
ATOM H13  HGA3     0.09
!atom dum  dum    0.0  ! dummy for ic build
BOND  C   N   N   HC   N   HT
DOUBLE  C   O
BOND  C   CC  CC  HC1 CC  HC2  CC  C1
BOND  C1  H11 C1  H12 C1  H13
!BOND  O   DUM
IMPR  C  CC N  O
! GAS PHASE GEOMETRY
IC  HC1 CC  C   N      1.0832 113.80  180. 124.70 1.3523
IC  O   C   N   HC     1.2012 124.70    0. 118.63 0.9929 ! variable 1
IC  O   C   N   HT     1.2012 124.70  180. 120.92 0.9960 ! variable 3
IC  HC  N   C   CC     1.0016 118.63  180. 115.65 1.5150 ! variable 2
IC  O   C   CC  HC1    1.2012 123.27   60. 113.80 1.0832
IC  O   C   CC  HC2    1.2012 123.27  300. 108.52 1.0836
IC  O   C   CC  C1     1.2012 123.27  180. 108.52 1.5000
IC  C   CC  C1  H11    0.0      0.0   180.   0.0  0.0
IC  C   CC  C1  H12    0.0      0.0    60.   0.0  0.0
IC  C   CC  C1  H13    0.0      0.0   300.   0.0  0.0


RESI NMA           0.00 ! C3H7NO N-methylacetamide, Louis Kuchnir
GROUP
ATOM CL   CG331   -0.27
ATOM HL1  HGA3     0.09
ATOM HL2  HGA3     0.09
ATOM HL3  HGA3     0.09
ATOM C    CG2O1    0.51
ATOM O    OG2D1   -0.51
ATOM N    NG2S1   -0.47
ATOM H    HGP1     0.31
ATOM CR   CG331   -0.11
ATOM HR1  HGA3     0.09
ATOM HR2  HGA3     0.09
ATOM HR3  HGA3     0.09
BOND  HL1 CL   HL2 CL   HL3 CL  !          N-Methylacetamide:
BOND  CL  C    C   N    N   CR  !      HL1\       O            /HR1
BOND  N   H                     !    HL2-- CL  -- C -- N -- CR --HR2
BOND  HR1 CR   HR2 CR   HR3 CR  !      HL3/            H       \HR3
DOUBLE C  O
IMPR  C  CL N  O

IC  O   C   N   H      1.2233 122.84  180. 119.23 0.9933 ! variable 1
IC  H   N   C   CL     0.9933 119.23    0. 116.25 1.5118 ! variable 8
IC  O   C   N   CR     1.2233 122.84    0. 122.57 1.4488 ! variable 8
IC  N   C   CL  HL1    1.3418 116.25  180. 109.3  1.109  ! variable 2
IC  N   C   CL  HL2    1.3418 116.25   60. 109.3  1.109  ! variable 3
IC  N   C   CL  HL3    1.3418 116.25  300. 109.3  1.109  ! variable 4
IC  C   N   CR  HR1    1.3418 122.57  180. 110.7  1.113  ! variable 5
IC  C   N   CR  HR2    1.3418 122.57   60. 110.7  1.113  ! variable 6
IC  C   N   CR  HR3    1.3418 122.57  300. 110.7  1.113  ! variable 7

RESI AANM          0.00 ! C6H12N2O2 Ac-Ala-NMe, aka. alanine dipeptide
GROUP
ATOM CL   CG331   -0.27
ATOM HL1  HGA3     0.09
ATOM HL2  HGA3     0.09
ATOM HL3  HGA3     0.09
GROUP
ATOM CLP  CG2O1    0.51
ATOM OL   OG2D1   -0.51
GROUP
ATOM NL   NG2S1   -0.47
ATOM HL   HGP1     0.31
ATOM CA   CG311    0.07
ATOM HA   HGA1     0.09
GROUP
ATOM CB   CG331   -0.27  !     HL1     OL           OR           HR1
ATOM HB1  HGA3     0.09  !       \     ||   HL  HA  ||   HR      /
ATOM HB2  HGA3     0.09  !        \    ||   |   |   ||   |      /
ATOM HB3  HGA3     0.09  !   HL2---CL--CLP--NL--CA--CRP--NR---CR---HR2
GROUP                    !        /             |               \
ATOM CRP  CG2O1    0.51  !       /         HB1--CB--HB3          \
ATOM OR   OG2D1   -0.51  !     HL3              |                HR3
GROUP                    !                     HB2
ATOM NR   NG2S1   -0.47
ATOM HR   HGP1     0.31
ATOM CR   CG331   -0.11
ATOM HR1  HGA3     0.09
ATOM HR2  HGA3     0.09
ATOM HR3  HGA3     0.09

BOND CL  CLP   CLP NL    NL  CA
BOND CA  CRP   CRP NR    NR  CR
DOUBLE  CLP OL    CRP OR
BOND NL  HL    NR  HR
BOND CA  HA    CA  CB
BOND CL  HL1   CL  HL2   CL  HL3
BOND CB  HB1   CB  HB2   CB  HB3
BOND CR  HR1   CR  HR2   CR  HR3
IMPR CLP CL NL OL
IMPR CRP CA NR OR

IC CLP NL  CA  CRP  0.0 0.0  180.0  0.0 0.0 ! Phi
IC CA  CLP *NL HL   0.0 0.0  180.0  0.0 0.0
IC HL  NL  CA  CRP  0.0 0.0    0.0  0.0 0.0
IC NL  CA  CRP NR   0.0 0.0  180.0  0.0 0.0 ! Psi
IC CA  NR  *CRP OR  0.0 0.0  180.0  0.0 0.0
IC NL  CA  CRP OR   0.0 0.0    0.0  0.0 0.0
IC CL  CLP NL  CA   0.0 0.0  180.0  0.0 0.0 ! Omega Left
IC NL  CL  *CLP OL  0.0 0.0  180.0  0.0 0.0
IC OL  CLP NL  CA   0.0 0.0    0.0  0.0 0.0
IC CA  CRP NR  CR   0.0 0.0  180.0  0.0 0.0 ! Omega Right
IC CRP CR  *NR HR   0.0 0.0  180.0  0.0 0.0
IC NL  CRP *CA HA   0.0 0.0  240.0  0.0 0.0
IC NL  CRP *CA CB   0.0 0.0  120.0  0.0 0.0
IC HL1 CL  CLP NL   0.0 0.0  180.0  0.0 0.0
IC HL2 CL  CLP NL   0.0 0.0   60.0  0.0 0.0
IC HL3 CL  CLP OL   0.0 0.0  120.0  0.0 0.0
IC HA  CA  CB  HB1  0.0 0.0  180.0  0.0 0.0
IC NL  CA  CB  HB2  0.0 0.0  180.0  0.0 0.0
IC CRP CA  CB  HB3  0.0 0.0  180.0  0.0 0.0
IC CRP NR  CR  HR1  0.0 0.0  180.0  0.0 0.0
IC CRP NR  CR  HR2  0.0 0.0   60.0  0.0 0.0
IC HR  NR  CR  HR3  0.0 0.0  120.0  0.0 0.0
IC CA  CLP *NL HL   0.0 0.0  180.0  0.0 0.0
IC CA  NR  *CRP OR  0.0 0.0  180.0  0.0 0.0
IC HB1 HB2 *CB HB3  0.0 0.0  120.0  0.0 0.0
IC HL1 HL2 *CL HL3  0.0 0.0  240.0  0.0 0.0
IC HR1 HR2 *CR HR3  0.0 0.0  240.0  0.0 0.0
IC HA  CA  NL  HL   0.0 0.0  240.0  0.0 0.0

RESI MESH          0.00 ! CH4S methanethiol, DZUNG NGUYEN
GROUP
ATOM H1 HGA3       0.09 !   H1
ATOM H2 HGA3       0.09 !     \
ATOM H3 HGA3       0.09 ! H2--CM--S
ATOM CM CG331     -0.20 !     /    \
ATOM S  SG311     -0.23 !   H3     H4
ATOM H4 HGP3       0.16
BOND CM H1  CM H2  CM H3
BOND CM S  S H4
IC H1 CM S H4 0.00 0.00    0.0 0.00 0.00
IC H2 CM S H4 0.00 0.00  120.0 0.00 0.00
IC H3 CM S H4 0.00 0.00  240.0 0.00 0.00
IC CM S H4 H1 0.00 0.00    0.0 0.00 0.00
PATC FIRS NONE LAST NONE

RESI MES1         -1.00 ! CH3S methylthiolate, adm jr.
GROUP
ATOM S    SG302   -0.80 !  H11
ATOM C1   CG323   -0.47 !     \
ATOM H11  HGA3     0.09 ! H12--C1--S (-)
ATOM H12  HGA3     0.09 !     /
ATOM H13  HGA3     0.09 !  H13

BOND  S  C1  C1 H11 C1 H12 C1 H13
IC BLNK H11  C1   S     0.0000  0.0000  60.0000  0.0000  0.0000
IC S    H11 *C1   H12   0.0000  0.0000 120.0000  0.0000  0.0000
IC S    H11 *C1   H13   0.0000  0.0000 -120.0000  0.0000  0.0000
IC H12  H13 *C1   H11   0.0000  0.0000  120.0000  0.0000  0.0000
PATCH FIRST NONE LAST NONE

RESI ETSH          0.00 ! C2H6S ethanethiol, Dzung Nguyen
GROUP
ATOM H1   HGA3     0.09 !   H1  H4   H5
ATOM H2   HGA3     0.09 !     \   \  /
ATOM H3   HGA3     0.09 !  H2-CM1--CM2
ATOM CM1  CG331   -0.27 !     /      \
GROUP                   !   H3        S3--H6
ATOM H4   HGA2     0.09
ATOM H5   HGA2     0.09
ATOM CM2  CG321   -0.11
ATOM S3   SG311   -0.23
ATOM H6   HGP3     0.16
BOND CM1 H1  CM1 H2  CM1 H3
BOND CM1 CM2 CM2 H4  CM2 H5
BOND CM2 S3  S3  H6
IC  H1  CM1 CM2 S3   0.00 0.00   60.0 0.0  0.0
IC  H2  CM1 CM2 S3   0.00 0.00  180.0 0.0  0.0
IC  H3  CM1 CM2 S3   0.00 0.00  300.0 0.0  0.0
IC  H1  CM1 CM2 H4   0.00 0.00  180.0 0.0  0.0
IC  H2  CM1 CM2 H4   0.00 0.00  300.0 0.0  0.0
IC  H3  CM1 CM2 H4   0.00 0.00   60.0 0.0  0.0
IC  H1  CM1 CM2 H5   0.00 0.00  300.0 0.0  0.0
IC  H2  CM1 CM2 H5   0.00 0.00   60.0 0.0  0.0
IC  H3  CM1 CM2 H5   0.00 0.00  180.0 0.0  0.0
IC  CM1 CM2 S3  H6   0.00 0.00   60.0 0.0  0.0
IC  H4  CM2 S3  H6   0.00 0.00  180.0 0.0  0.0
IC  H5  CM2 S3  H6   0.00 0.00  300.0 0.0  0.0
PATCH FIRST NONE LAST NONE

RESI ES1          -1.00 ! C2H5S ethylthiolate, adm jr.
GROUP
ATOM S    SG302   -0.80 !  H21  H11 H12
ATOM C1   CG323   -0.38 !     \   \  /
ATOM C2   CG331   -0.27 ! H22--C2--C1
ATOM H21  HGA3     0.09 !     /      \
ATOM H22  HGA3     0.09 !  H23        S (-)
ATOM H23  HGA3     0.09
ATOM H11  HGA2     0.09
ATOM H12  HGA2     0.09
BOND  S  C1  C1 H11 C1 H12 C1 C2
BOND  C2 H21 C2 H22 C2 H23
IC BLNK H11  C1   S     0.0000    0.00    0.00  109.72   1.8281
IC S    H11 *C1   H12   1.8281  109.72  118.35  105.91   1.1131
IC S    H11 *C1   C2    1.8281  109.72 -125.21  108.57   1.5315
IC H12  C2  *C1   H11   1.1131  108.57 -114.71  108.57   1.1131
IC S    C1   C2   H21   1.8281  114.02 -180.00  110.65   1.1089
IC S    C1   C2   H22   1.8281  114.02   59.57  109.98   1.1111
IC S    C1   C2   H23   1.8281  114.02  -59.57  109.98   1.1111
PATCH FIRST NONE LAST NONE

RESI DMDS          0.00 ! C2H6S2 dimethyldisulfide, Dzung Nguyen
GROUP
ATOM  H1   HGA3    0.09
ATOM  H2   HGA3    0.09 !   H1
ATOM  H3   HGA3    0.09 !    \
ATOM  CM1  CG331  -0.19 ! H2-CM1
ATOM  S2   SG301  -0.08 !    /  \
GROUP                   !   H3   S2--S3    H4
ATOM  S3   SG301  -0.08 !              \  /
ATOM  CM4  CG331  -0.19 !               CM4-H5
ATOM  H4   HGA3    0.09 !                 \
ATOM  H5   HGA3    0.09 !                  H6
ATOM  H6   HGA3    0.09
BOND   H1   CM1     H2   CM1      H3   CM1      CM1  S2
BOND   S2   S3      S3   CM4      CM4  H4       CM4  H5
BOND   CM4  H6
IC   H1  CM1 S2  S3   0.00   0.00    60.0   0.0   0.0
IC   H2  CM1 S2  S3   0.00   0.00   180.0   0.0   0.0
IC   H3  CM1 S2  S3   0.00   0.00   300.0   0.0   0.0
IC   CM1 S2  S3  CM4  0.00   0.00    90.0   0.0   0.0
IC   S2  S3  CM4 H4   0.00   0.00    60.0   0.0   0.0
IC   S2  S3  CM4 H5   0.00   0.00   180.0   0.0   0.0
IC   S2  S3  CM4 H6   0.00   0.00   300.0   0.0   0.0
PATC FIRS NONE LAST NONE

RESI DEDS          0.00 ! C4H10S2 diethyldisulfide, adm jr.
GROUP
ATOM  H1   HGA2    0.09
ATOM  H2   HGA2    0.09 !   H1
                        !    \
ATOM  CM1  CG321  -0.10 ! H2-CM1
ATOM  S2   SG301  -0.08 !    /  \
GROUP                   !  CM0   S2--S3    H4
ATOM  S3   SG301  -0.08 ! / | \        \  /
ATOM  CM4  CG321  -0.10 !H01| H03       CM4-H5
ATOM  H4   HGA2    0.09 !  H02            \
ATOM  H5   HGA2    0.09 !                 CM5-H53
GROUP                   !                /  \
ATOM  CM0  CG331  -0.27 !              H51  H52
ATOM  H01  HGA3    0.09
ATOM  H02  HGA3    0.09
ATOM  H03  HGA3    0.09
GROUP
ATOM  CM5  CG331  -0.27
ATOM  H51  HGA3    0.09
ATOM  H52  HGA3    0.09
ATOM  H53  HGA3    0.09

BOND   H1   CM1     H2   CM1      CM1  CM0      CM1  S2
BOND   S2   S3      S3   CM4      CM4  H4       CM4  H5
BOND   CM4  CM5
BOND   CM0  H01     CM0  H02      CM0  H03
BOND   CM5  H51     CM5  H52      CM5  H53

IC   CM0 CM1 S2  S3   0.00   0.00    60.0   0.0   0.0
IC   H1  CM1 S2  S3   0.00   0.00    60.0   0.0   0.0
IC   H2  CM1 S2  S3   0.00   0.00   300.0   0.0   0.0
IC   CM0 CM1 S2  S3   0.00   0.00   180.0   0.0   0.0
IC   S2  CM1 CM0 H01  0.00   0.00   180.0   0.0   0.0
IC   S2  CM1 CM0 H02  0.00   0.00    60.0   0.0   0.0
IC   S2  CM1 CM0 H03  0.00   0.00   300.0   0.0   0.0
IC   CM1 S2  S3  CM4  0.00   0.00    90.0   0.0   0.0
IC   S2  S3  CM4 H4   0.00   0.00    60.0   0.0   0.0
IC   S2  S3  CM4 H5   0.00   0.00   300.0   0.0   0.0
IC   S2  S3  CM4 CM5  0.00   0.00   180.0   0.0   0.0
IC   S3  CM4 CM5 H51  0.00   0.00   180.0   0.0   0.0
IC   S3  CM4 CM5 H52  0.00   0.00    60.0   0.0   0.0
IC   S3  CM4 CM5 H53  0.00   0.00   300.0   0.0   0.0
PATC FIRS NONE LAST NONE

RESI EMS           0.00 ! C3H8S ethylmethylsulfide, Dzung Nguyen
GROUP
ATOM H1   HGA3     0.09
ATOM H2   HGA3     0.09 !   H1   H4 H5
ATOM H3   HGA3     0.09 !    \    \ /
ATOM CM1  CG331   -0.27 ! H2-CM1--CM2        H6
GROUP                   !            \      /
ATOM H4   HGA2     0.09 !             S3--CM4-H7
ATOM H5   HGA2     0.09 !                   \
ATOM CM2  CG321   -0.13 ! kevo: symmetrized  H8
ATOM S3   SG311   -0.10 ! kevo: symmetrized
ATOM CM4  CG331   -0.22
ATOM H6   HGA3     0.09
ATOM H7   HGA3     0.09
ATOM H8   HGA3     0.09
BOND CM1 H1  CM1 H2  CM1 H3
BOND CM1 CM2 CM2 H4  CM2 H5
BOND CM2 S3  S3  CM4
BOND CM4 H6  CM4 H7  CM4 H8
IC  H1  CM1 CM2 S3   0.00 0.00   60.0 0.0  0.0
IC  H2  CM1 CM2 S3   0.00 0.00  180.0 0.0  0.0
IC  H3  CM1 CM2 S3   0.00 0.00  300.0 0.0  0.0
IC  H1  CM1 CM2 H4   0.00 0.00  180.0 0.0  0.0
IC  H2  CM1 CM2 H4   0.00 0.00  300.0 0.0  0.0
IC  H3  CM1 CM2 H4   0.00 0.00   60.0 0.0  0.0
IC  H1  CM1 CM2 H5   0.00 0.00  300.0 0.0  0.0
IC  H2  CM1 CM2 H5   0.00 0.00   60.0 0.0  0.0
IC  H3  CM1 CM2 H5   0.00 0.00  180.0 0.0  0.0
IC  CM1 CM2 S3  CM4  0.00 0.00   60.0 0.0  0.0
IC  H4  CM2 S3  CM4  0.00 0.00  180.0 0.0  0.0
IC  H5  CM2 S3  CM4  0.00 0.00  300.0 0.0  0.0
IC  CM2 S3  CM4 H6   0.00 0.00   60.0 0.0  0.0
IC  CM2 S3  CM4 H7   0.00 0.00  180.0 0.0  0.0
IC  CM2 S3  CM4 H8   0.00 0.00  300.0 0.0  0.0
PATCH FIRST NONE LAST NONE

RESI IMIA          0.00 ! C3H4N2 Imidazole, adm jr.
GROUP
ATOM CG   CG2R51  -0.05 !       HD1    HE1
ATOM HG   HGR52    0.09 !        |     /
ATOM CD2  CG2R51   0.22 !       ND1--CE1
ATOM HD2  HGR52    0.10 !      /     ||
ATOM ND1  NG2R51  -0.36 ! HG-CG      ||
ATOM HD1  HGP1     0.32 !     \\     ||
ATOM CE1  CG2R53   0.25 !      CD2--NE2
ATOM HE1  HGR52    0.13 !       |
ATOM NE2  NG2R50  -0.70 !      HD2

BOND NE2  CD2       ND1  CG        CE1  ND1
BOND CG   HG
DOUBLE NE2  CE1     CD2  CG
BOND ND1  HD1       CD2  HD2       CE1  HE1
DONO HD1  ND1
ACCE NE2
! for analysis
DONO HE1 CE1
DONO HG  CG
ACCE CE1
ACCE ND1
ACCE CD2
IC   HG    CG    ND1   CE1    1.5421  122.67 -173.67  109.79   1.2987
IC   CG    ND1   CE1   NE2    1.2854  109.79    0.21  110.31   1.3071
IC   ND1   CE1   NE2   CD2    1.2987  110.31    0.03  105.82   1.3165
IC   CE1   NE2   CD2   CG     1.3071  105.82   -0.23  108.68   1.3758
IC   NE2   CD2   CG    ND1    1.3165  108.68    0.35  105.39   1.2854
IC   NE2   CD2   CG    HG     1.3165  108.68  172.86  131.52   1.5421
IC   CD2   CG    ND1   CE1    1.3758  105.39   -0.34  109.79   1.2987
IC   CD2   NE2   CE1   HE1    1.3165  105.82  149.51  119.57   1.0879
IC   NE2   CE1   ND1   HD1    1.3071  110.31  157.04  123.39   0.9770
IC   HG    CG    CD2   HD2    1.5421  131.52  -48.16  118.30   1.0902

RESI MIMI          0.00 ! C4H6N2 4-methylimidazole, adm jr.
GROUP
ATOM ND1  NG2R51  -0.36 !           HD1    HE1
ATOM HD1  HGP1     0.32 !            |     /
ATOM CG   CG2R51  -0.05 !    HB1    ND1--CE1
ATOM CB   CG331   -0.18 !     |    /     ||
ATOM HB1  HGA3     0.09 ! HB2-CB-CG      ||
ATOM HB2  HGA3     0.09 !     |    \\    ||
ATOM HB3  HGA3     0.09 !    HB3    CD2--NE2
GROUP                   !            |
ATOM NE2  NG2R50  -0.70 !           HD2
ATOM CD2  CG2R51   0.22
ATOM HD2  HGR52    0.10
ATOM CE1  CG2R53   0.25
ATOM HE1  HGR52    0.13
BOND NE2  CD2       ND1  CG        CE1  ND1
BOND CG   CB
DOUBLE NE2  CE1     CD2  CG
BOND ND1  HD1       CD2  HD2       CE1  HE1
BOND CB   HB1       CB   HB2       CB   HB3
DONO HD1  ND1
ACCE NE2
IC   CB    CG    ND1   CE1    1.5421  122.67  180.0   109.79   1.2987
IC   CG    ND1   CE1   NE2    1.2854  109.79    0.21  110.31   1.3071
IC   ND1   CE1   NE2   CD2    1.2987  110.31    0.03  105.82   1.3165
IC   CD2   NE2   CE1   HE1    1.3165  105.82  180.0   119.57   1.0879
IC   NE2   CE1   ND1   HD1    1.3071  110.31  180.0   123.39   0.9770
IC   CB    CG    CD2   HD2    1.5421  131.52    0.0   118.30   1.0902
IC   CD2   CG    CB    HB1    0.0       0.0     0.0     0.0    0.0
IC   CD2   CG    CB    HB2    0.0       0.0   120.0     0.0    0.0
IC   CD2   CG    CB    HB3    0.0       0.0   240.0     0.0    0.0
!IC   CD2   CG    ND1   CE1    1.3758  105.39   -0.34  109.79   1.2987
!IC   CE1   NE2   CD2   CG     1.3071  105.82   -0.23  108.68   1.3758
!IC   NE2   CD2   CG    ND1    1.3165  108.68    0.35  105.39   1.2854
!IC   NE2   CD2   CG    HG     1.3165  108.68  172.86  131.52   1.5421
!Multiple errors corrected.

RESI EIMI          0.00 ! C5H8N2 4-ethylimidazole, adm jr.
GROUP
ATOM CA   CG331   -0.27 ! Optimized charges to minimize group size
ATOM HA1  HGA3     0.09
ATOM HA2  HGA3     0.09
ATOM HA3  HGA3     0.09
GROUP
ATOM ND1  NG2R51  -0.36 !               HD1    HE1
ATOM HD1  HGP1     0.32 !                |     /
ATOM CG   CG2R51  -0.05 !  HA1   HB1    ND1--CE1
ATOM CB   CG321   -0.09 !    \    |    /     ||
ATOM HB1  HGA2     0.09 ! HA2-CA--CB-CG      ||
ATOM HB2  HGA2     0.09 !    /    |   \\     ||
GROUP                   !  HA3   HB2    CD2--NE2
ATOM NE2  NG2R50  -0.70 !                |
ATOM CD2  CG2R51   0.22 !               HD2
ATOM HD2  HGR52    0.10
ATOM CE1  CG2R53   0.25
ATOM HE1  HGR52    0.13
BOND NE2  CD2       ND1  CG        CE1  ND1
BOND CG   CB
DOUBLE NE2  CE1     CD2  CG
BOND ND1  HD1       CD2  HD2       CE1  HE1
BOND CB   HB1       CB   HB2       CB   CA
BOND CA   HA1       CA   HA2       CA   HA3
DONO HD1  ND1
ACCE NE2
IC   CB    CG    ND1   CE1    1.5421  122.67 -173.67  109.79   1.2987
IC   CG    ND1   CE1   NE2    1.2854  109.79    0.21  110.31   1.3071
IC   ND1   CE1   NE2   CD2    1.2987  110.31    0.03  105.82   1.3165
IC   CE1   NE2   CD2   CG     1.3071  105.82   -0.23  108.68   1.3758
IC   NE2   CD2   CG    ND1    1.3165  108.68    0.35  105.39   1.2854
IC   NE2   CD2   CG    HG     1.3165  108.68  172.86  131.52   1.5421
IC   CD2   CG    ND1   CE1    1.3758  105.39   -0.34  109.79   1.2987
IC   CD2   NE2   CE1   HE1    1.3165  105.82  149.51  119.57   1.0879
IC   NE2   CE1   ND1   HD1    1.3071  110.31  157.04  123.39   0.9770
IC   CG    NE2   *CD2  HD2    0.0       0.0   180.0     0.0    0.0
IC   ND1   CD2   *CG   CB     0.0       0.0   180.0     0.0    0.0
IC   CD2   CG    CB    CA     0.0       0.0   240.0     0.0    0.0
IC   CA    CG    *CB   HB1    0.0       0.0   120.0     0.0    0.0
IC   CA    CG    *CB   HB2    0.0       0.0  -120.0     0.0    0.0
IC   CG    CB    CA    HA1    0.0       0.0   180.0     0.0    0.0
IC   HA1   CB    *CA   HA2    0.0       0.0   120.0     0.0    0.0
IC   HA1   CB    *CA   HA3    0.0       0.0  -120.0     0.0    0.0

RESI IMIM          1.00 ! C3H5N2 Imidazolium, adm jr.
GROUP
ATOM CG   CG2R51   0.19 !       HD1    HE1
ATOM HG   HGR52    0.13 !        |     /
ATOM CD2  CG2R51   0.19 !       ND1--CE1
ATOM HD2  HGR52    0.13 !      /     ||
GROUP                   ! HG-CG      ||
ATOM ND1  NG2R52  -0.51 !     \\     ||
ATOM HD1  HGP2     0.44 !      CD2--NE2 (+)
ATOM NE2  NG2R52  -0.51 !       |      \
ATOM HE2  HGP2     0.44 !      HD2     HE2
ATOM CE1  CG2R53   0.32
ATOM HE1  HGR53    0.18
BOND NE2  CD2       ND1  CG        CE1  ND1
BOND CG   HG
DOUBLE NE2  CE1     CD2  CG
BOND ND1  HD1       CD2  HD2       CE1  HE1       NE2  HE2
DONO HD1  ND1
DONO HE2  NE2
IC   HG    CG    ND1   CE1    1.5421  122.67 -173.67  109.79   1.2987
IC   CG    ND1   CE1   NE2    1.2854  109.79    0.21  110.31   1.3071
IC   ND1   CE1   NE2   CD2    1.2987  110.31    0.03  105.82   1.3165
IC   CE1   NE2   CD2   CG     1.3071  105.82   -0.23  108.68   1.3758
IC   NE2   CD2   CG    ND1    1.3165  108.68    0.35  105.39   1.2854
IC   NE2   CD2   CG    HG     1.3165  108.68  172.86  131.52   1.5421
IC   CD2   CG    ND1   CE1    1.3758  105.39   -0.34  109.79   1.2987
IC   CD2   NE2   CE1   HE1    1.3165  105.82  149.51  119.57   1.0879
IC   NE2   CE1   ND1   HD1    1.3071  110.31  157.04  123.39   0.9770
IC   HG    CG    CD2   HD2    1.5421  131.52  -48.16  118.30   1.0902
IC   HE1   CE1   NE2   HE2    1.0879  125.00    0.00  125.00   1.0000

RESI EIMM          1.00 ! C5H9N2 Ethyl-Imidazolium, adm jr.
GROUP
ATOM CA   CG331   -0.27
ATOM HA1  HGA3     0.09
ATOM HA2  HGA3     0.09
ATOM HA3  HGA3     0.09
GROUP
ATOM CB   CG321   -0.05 !               HD1    HE1
ATOM HB1  HGA2     0.09 !                |     /
ATOM HB2  HGA2     0.09 !  HA1   HB1    ND1--CE1
ATOM CG   CG2R51   0.19 !    \    |    /     ||
ATOM CD2  CG2R51   0.19 ! HA2-CA--CB-CG      ||
ATOM HD2  HGR52    0.13 !    /    |   \\     ||
GROUP                   !  HA3   HB2    CD2--NE2(+)
ATOM ND1  NG2R52  -0.51 !                |     \
ATOM HD1  HGP2     0.44 !               HD2    HE2
ATOM NE2  NG2R52  -0.51
ATOM HE2  HGP2     0.44
ATOM CE1  CG2R53   0.32
ATOM HE1  HGR53    0.18
BOND NE2  CD2       ND1  CG        CE1  ND1
BOND CG   CB        NE2  HE2
DOUBLE CD2  CG      NE2  CE1
BOND ND1  HD1       CD2  HD2       CE1  HE1
BOND CB   HB1       CB   HB2       CB   CA
BOND CA   HA1       CA   HA2       CA   HA3
DONO HD1  ND1
ACCE NE2

IC CA   CB    CG    ND1    0.0000    0.00  180.00    0.00   0.0000
IC HA1  CB    *CA   HA2    0.0000    0.00  120.00    0.00   0.0000
IC HA1  CB    *CA   HA3    0.0000    0.00 -120.00    0.00   0.0000
IC HA1  CA    CB    CG     0.0000    0.00  180.00    0.00   0.0000
IC CG   CA    *CB   HB1    0.0000    0.00  120.00    0.00   0.0000
IC CG   CA    *CB   HB2    0.0000    0.00 -120.00    0.00   0.0000
IC CA   CB    CG    ND1    0.0000    0.00  180.00    0.00   0.0000
IC ND1  CB    *CG   CD2    0.0000    0.00  180.00    0.00   0.0000
IC CB   CG    CD2   NE2    0.0000    0.00  180.00    0.00   0.0000
IC NE2  CG    *CD2  HD2    0.0000    0.00  180.00    0.00   0.0000
IC CB   CG    ND1   CE1    0.0000    0.00  180.00    0.00   0.0000
IC CE1  CG    *ND1  HD1    0.0000    0.00  180.00    0.00   0.0000
IC CE1  CD2   *NE2  HE2    0.0000    0.00  180.00    0.00   0.0000
IC NE2  ND1   *CE1  HE1    0.0000    0.00  180.00    0.00   0.0000

RESI BENZ          0.00 ! C6H6 benzene, adm jr.
GROUP
ATOM CG   CG2R61  -0.115
ATOM HG   HGR61    0.115 !      HD1  HE1
ATOM CD1  CG2R61  -0.115 !       |    |
ATOM HD1  HGR61    0.115 !      CD1--CE1
ATOM CD2  CG2R61  -0.115 !      /      \
ATOM HD2  HGR61    0.115 ! HG--CG      CZ--HZ
ATOM CE1  CG2R61  -0.115 !      \      /
ATOM HE1  HGR61    0.115 !      CD2--CE2
ATOM CE2  CG2R61  -0.115 !       |    |
ATOM HE2  HGR61    0.115 !      HD2  HE2
ATOM CZ   CG2R61  -0.115
ATOM HZ   HGR61    0.115
BOND CD1 CG CD2 CG CE1 CD1
BOND CE2 CD2 CZ CE1 CZ CE2
BOND CG HG CD1 HD1 CD2 HD2 CE1 HE1
BOND CE2 HE2 CZ HZ
IC CG   CD1  CE1  CZ    0.0000  0.0000   0.0000  0.0000  0.0000
IC CD1  CE1  CZ   CE2   0.0000  0.0000   0.0000  0.0000  0.0000
IC CE1  CZ   CE2  CD2   0.0000  0.0000   0.0000  0.0000  0.0000
IC CD1  CD2  *CG  HG    0.0000  0.0000 180.0000  0.0000  0.0000
IC CE1  CG   *CD1 HD1   0.0000  0.0000 180.0000  0.0000  0.0000
IC CE2  CG   *CD2 HD2   0.0000  0.0000 180.0000  0.0000  0.0000
IC CZ   CD1  *CE1 HE1   0.0000  0.0000 180.0000  0.0000  0.0000
IC CZ   CD2  *CE2 HE2   0.0000  0.0000 180.0000  0.0000  0.0000
IC CE1  CE2  *CZ  HZ    0.0000  0.0000 180.0000  0.0000  0.0000

RESI EBEN          0.00  ! C8H10 ethylbenzene, adm jr.
GROUP
ATOM CG   CG2R61   0.000
                         !             HD1  HE1
GROUP                    !              |    |
ATOM CD1  CG2R61  -0.115 !HA1    HB1   CD1--CE1
ATOM HD1  HGR61    0.115 !   \    |    /      \
GROUP                    !HA2-CA--CB--CG      CZ--HZ
ATOM CD2  CG2R61  -0.115 !   /    |    \      /
ATOM HD2  HGR61    0.115 !HA3    HB2   CD2--CE2
GROUP                    !              |    |
ATOM CE1  CG2R61  -0.115 !             HD2  HE2
ATOM HE1  HGR61    0.115
GROUP
ATOM CE2  CG2R61  -0.115
ATOM HE2  HGR61    0.115
GROUP
ATOM CZ   CG2R61  -0.115
ATOM HZ   HGR61    0.115
GROUP
ATOM CB   CG321   -0.18
ATOM HB1  HGA2     0.09
ATOM HB2  HGA2     0.09
GROUP
ATOM CA   CG331   -0.27
ATOM HA1  HGA3     0.09
ATOM HA2  HGA3     0.09
ATOM HA3  HGA3     0.09

BOND CD1 CG  CD2 CG  CE1 CD1
BOND CE2 CD2 CZ  CE1 CZ CE2
BOND CG  CB  CD1 HD1 CD2 HD2 CE1 HE1
BOND CE2 HE2 CZ  HZ
BOND CB  HB1 CB  HB2 CB  CA
BOND CA  HA1 CA  HA2 CA  HA3

IC CG   CD1  CE1  CZ    0.0000  0.0000   0.0000  0.0000  0.0000
IC CD1  CE1  CZ   CE2   0.0000  0.0000   0.0000  0.0000  0.0000
IC CE1  CZ   CE2  CD2   0.0000  0.0000   0.0000  0.0000  0.0000
IC CD1  CD2  *CG  CB    0.0000  0.0000 180.0000  0.0000  0.0000
IC CE1  CG   *CD1 HD1   0.0000  0.0000 180.0000  0.0000  0.0000
IC CE2  CG   *CD2 HD2   0.0000  0.0000 180.0000  0.0000  0.0000
IC CZ   CD1  *CE1 HE1   0.0000  0.0000 180.0000  0.0000  0.0000
IC CZ   CD2  *CE2 HE2   0.0000  0.0000 180.0000  0.0000  0.0000
IC CE1  CE2  *CZ  HZ    0.0000  0.0000 180.0000  0.0000  0.0000
IC CD2  CG   CB   HB1   0.0000  0.0000 120.0000  0.0000  0.0000
IC CD2  CG   CB   HB2   0.0000  0.0000 240.0000  0.0000  0.0000
IC CD2  CG   CB   CA    0.0000  0.0000   0.0000  0.0000  0.0000
IC CG   CB   CA   HA1   0.0000  0.0000 180.0000  0.0000  0.0000
IC CG   CB   CA   HA2   0.0000  0.0000  60.0000  0.0000  0.0000
IC CG   CB   CA   HA3   0.0000  0.0000 300.0000  0.0000  0.0000

RESI PHEN          0.00  ! C6H6O phenol, adm jr.
GROUP
ATOM CG   CG2R61  -0.115
ATOM HG   HGR61    0.115 !      HD1  HE1
GROUP                    !       |    |
ATOM CD1  CG2R61  -0.115 !      CD1--CE1
ATOM HD1  HGR61    0.115 !     //     \\
GROUP                    ! HG--CG      CZ--OH
ATOM CD2  CG2R61  -0.115 !      \      /     \
ATOM HD2  HGR61    0.115 !      CD2==CE2      HH
GROUP                    !       |    |
ATOM CE1  CG2R61  -0.115 !      HD2  HE2
ATOM HE1  HGR61    0.115
GROUP
ATOM CE2  CG2R61  -0.115
ATOM HE2  HGR61    0.115
GROUP
ATOM CZ   CG2R61   0.11
ATOM OH   OG311   -0.53
ATOM HH   HGP1     0.42
BOND CD2 CG CE1 CD1
BOND CZ CE2
BOND CG HG CD1 HD1 CD2 HD2 CE1 HE1
BOND CE2 HE2 CZ OH OH HH
DOUBLE CD1 CG CE2 CD2  CZ CE1
IC CG   CD1  CE1  CZ    0.0000  0.0000   0.0000  0.0000  0.0000
IC CD1  CE1  CZ   CE2   0.0000  0.0000   0.0000  0.0000  0.0000
IC CE1  CZ   CE2  CD2   0.0000  0.0000   0.0000  0.0000  0.0000
IC CD1  CD2  *CG  HG    0.0000  0.0000 180.0000  0.0000  0.0000
IC CE1  CG   *CD1 HD1   0.0000  0.0000 180.0000  0.0000  0.0000
IC CE2  CG   *CD2 HD2   0.0000  0.0000 180.0000  0.0000  0.0000
IC CZ   CD1  *CE1 HE1   0.0000  0.0000 180.0000  0.0000  0.0000
IC CZ   CD2  *CE2 HE2   0.0000  0.0000 180.0000  0.0000  0.0000
IC CE1  CE2  *CZ  OH    0.0000  0.0000 180.0000  0.0000  0.0000
IC CE1  CZ   OH   HH    0.0000  0.0000 180.0000  0.0000  0.0000

RESI EPHE          0.00  ! C8H10O p-ethylphenol, adm jr.
GROUP
ATOM CG   CG2R61   0.00
                         !             HD1  HE1
GROUP                    !              |    |
ATOM CD1  CG2R61  -0.115 !HA1    HB1   CD1--CE1
ATOM HD1  HGR61    0.115 !   \    |    /      \
GROUP                    !HA2-CA--CB--CG      CZ--OH
ATOM CD2  CG2R61  -0.115 !   /    |    \      /     \
ATOM HD2  HGR61    0.115 !HA3    HB2   CD2--CE2      HH
GROUP                    !              |    |
ATOM CE1  CG2R61  -0.115 !             HD2  HE2
ATOM HE1  HGR61    0.115
GROUP
ATOM CE2  CG2R61  -0.115
ATOM HE2  HGR61    0.115
GROUP
ATOM CZ   CG2R61   0.11
ATOM OH   OG311   -0.53
ATOM HH   HGP1     0.42
GROUP
ATOM CB   CG321   -0.18
ATOM HB1  HGA2     0.09
ATOM HB2  HGA2     0.09
GROUP
ATOM CA   CG331   -0.27
ATOM HA1  HGA3     0.09
ATOM HA2  HGA3     0.09
ATOM HA3  HGA3     0.09

BOND CD2 CG  CE1 CD1
BOND CZ  CE2
BOND CG  CB  CD1 HD1 CD2 HD2 CE1 HE1
BOND CE2 HE2 CZ  OH  OH  HH
BOND CB  HB1 CB  HB2 CB  CA
BOND CA  HA1 CA  HA2 CA  HA3
DOUBLE CD1 CG CE2 CD2  CZ CE1

IC CG   CD1  CE1  CZ    0.0000  0.0000   0.0000  0.0000  0.0000
IC CD1  CE1  CZ   CE2   0.0000  0.0000   0.0000  0.0000  0.0000
IC CE1  CZ   CE2  CD2   0.0000  0.0000   0.0000  0.0000  0.0000
IC CD1  CD2  *CG  CB    0.0000  0.0000 180.0000  0.0000  0.0000
IC CE1  CG   *CD1 HD1   0.0000  0.0000 180.0000  0.0000  0.0000
IC CE2  CG   *CD2 HD2   0.0000  0.0000 180.0000  0.0000  0.0000
IC CZ   CD1  *CE1 HE1   0.0000  0.0000 180.0000  0.0000  0.0000
IC CZ   CD2  *CE2 HE2   0.0000  0.0000 180.0000  0.0000  0.0000
IC CE1  CE2  *CZ  OH    0.0000  0.0000 180.0000  0.0000  0.0000
IC CE1  CZ   OH   HH    0.0000  0.0000 180.0000  0.0000  0.0000
IC CD2  CG   CB   HB1   0.0000  0.0000 120.0000  0.0000  0.0000
IC CD2  CG   CB   HB2   0.0000  0.0000 240.0000  0.0000  0.0000
IC CD2  CG   CB   CA    0.0000  0.0000   0.0000  0.0000  0.0000
IC CG   CB   CA   HA1   0.0000  0.0000 180.0000  0.0000  0.0000
IC CG   CB   CA   HA2   0.0000  0.0000  60.0000  0.0000  0.0000
IC CG   CB   CA   HA3   0.0000  0.0000 300.0000  0.0000  0.0000

RESI PHEO         -1.00 ! C6H5O phenoxide, adm jr.
GROUP
ATOM CG   CG2R61  -0.115
ATOM HG   HGR61    0.115 !      HD1  HE1
GROUP                    !       |    |
ATOM CD1  CG2R61  -0.115 !      CD1--CE1
ATOM HD1  HGR61    0.115 !      /      \
GROUP                    ! HG--CG      CZ--OH (-)
ATOM CD2  CG2R61  -0.115 !      \      /
ATOM HD2  HGR61    0.115 !      CD2--CE2
GROUP                    !       |    |
ATOM CE1  CG2R61  -0.60  !      HD2  HE2
ATOM HE1  HGR61    0.28
ATOM CE2  CG2R61  -0.60
ATOM HE2  HGR61    0.28
ATOM CZ   CG2R61   0.40
ATOM OH   OG312   -0.76
BOND CD1 CG CD2 CG CE1 CD1
BOND CE2 CD2 CZ CE1 CZ CE2
BOND CG HG CD1 HD1 CD2 HD2 CE1 HE1
BOND CE2 HE2 CZ OH
IC CG   CD1  CE1  CZ    0.0000  0.0000   0.0000  0.0000  0.0000
IC CD1  CE1  CZ   CE2   0.0000  0.0000   0.0000  0.0000  0.0000
IC CE1  CZ   CE2  CD2   0.0000  0.0000   0.0000  0.0000  0.0000
IC CD1  CD2  *CG  HG    0.0000  0.0000 180.0000  0.0000  0.0000
IC CE1  CG   *CD1 HD1   0.0000  0.0000 180.0000  0.0000  0.0000
IC CE2  CG   *CD2 HD2   0.0000  0.0000 180.0000  0.0000  0.0000
IC CZ   CD1  *CE1 HE1   0.0000  0.0000 180.0000  0.0000  0.0000
IC CZ   CD2  *CE2 HE2   0.0000  0.0000 180.0000  0.0000  0.0000
IC CE1  CE2  *CZ  OH    0.0000  0.0000 180.0000  0.0000  0.0000

RESI APNH          0.00 ! C7H12N2O2 acetyl-prolineamide (aka AP2, APAM), R. Dunbrack

                        !HY1 HY2 HY3
ATOM N     NG2S0  -0.29 !   \ | /
ATOM CA   CG3C51   0.02 !    CAY
ATOM CB   CG3C52  -0.18 !     |
ATOM CG   CG3C52  -0.18 !  OY=CY  HD1 HD2
ATOM CD   CG3C52   0.00 !      \    \ /
ATOM CY   CG2O1    0.51 !       N---CD   HG1
ATOM OY   OG2D1   -0.51 !       |     \  /
ATOM C    CG2O1    0.51 !       |      CG
ATOM HA   HGA1     0.09 !       |     /  \
ATOM HB1  HGA2     0.09 !    HA-CA--CB   HG2
ATOM HB2  HGA2     0.09 !       |   / \
ATOM HG1  HGA2     0.09 !       | HB1 HB2
ATOM HG2  HGA2     0.09 !     O=C
ATOM HD1  HGA2     0.09 !       |
ATOM HD2  HGA2     0.09 !       NT
ATOM CAY  CG331   -0.27 !      / \
ATOM HY1  HGA3     0.09 !   HT1   HT2
ATOM HY2  HGA3     0.09
ATOM HY3  HGA3     0.09
ATOM O    OG2D1   -0.51
ATOM NT   NG2S2   -0.62
ATOM HT1  HGP1     0.31
ATOM HT2  HGP1     0.31
BOND CY N CAY HY1 CAY HY2 CAY HY3
BOND CY CAY N CA   CA CB  CB CG  CG CD  CD N
BOND HA  CA HG1 CG HG2 CG HD1 CD HD2 CD HB1 CB HB2 CB
BOND C CA  C NT NT HT1 NT HT2
DOUBLE C O  CY OY
IMPR CY CAY N OY
IMPR C CA  NT O
DONOR HT1 NT
DONOR HT2 NT
ACCEPTOR OY CY
ACCEPTOR O C
! Improper ICs
IC CY CA *N CD      0.00   0.00  180.00   0.00 0.00
IC N C *CA CB       0.00   0.00  120.00   0.00 0.00
IC N C *CA HA       0.00   0.00 -120.00   0.00 0.00
IC N CAY *CY OY     0.00   0.00  180.00   0.00 0.00
! Backbone + Peptide bond IC's
IC OY CY N  CA      0.00   0.00    0.00   0.00 0.00 !Omega
IC CAY CY N  CA     0.00   0.00  180.00   0.00 0.00 !Omega
IC CY  N  CA C      0.00 120.64  -60.00   0.00 0.00 !Psi
IC N  CA C  NT      0.00   0.00  180.0    0.00 0.00 !Phi
IC CAY CY N CD      0.00   0.00    0.00 120.64 0.00
IC CY N CD CG       0.00   0.00  168.60 103.28 0.00
IC CY N CA CB       0.00   0.00  168.64 103.34 0.00
! Ring IC's
IC N  CA CB CG      0.00 103.34   29.25 103.67 0.00
IC CA CB CG CD      0.00 103.67  -36.72 103.63 0.00
IC CB CG CD N       0.00 103.63   29.50 103.28 0.00
IC CG CD N  CA      0.00 103.28  -11.61 112.90 0.00
IC CD N  CA CB      0.00 112.90  -11.17 103.34 0.00
! Carbonyl IC's
IC CD N CA C        0.00 112.90  120.00 108.00 0.00
! Hydrogen IC's
IC CD N CA HA       0.00   0.00 -120.00 108.00 0.00
IC N CA CB HB1      0.00   0.00  120.00 108.00 0.00
IC N CA CB HB2      0.00   0.00 -120.00 108.00 0.00
IC CA CB CG HG1     0.00   0.00  120.00 108.00 0.00
IC CA CB CG HG2     0.00   0.00 -120.00 108.00 0.00
IC CB CG CD HD1     0.00   0.00  120.00 108.00 0.00
IC CB CG CD HD2     0.00   0.00 -120.00 108.00 0.00
IC NT CA *C O       0.00   0.00  180.00   0.00 0.00
IC CA C NT HT2      0.00   0.00  180.00   0.00 0.00
IC C HT2 *NT HT1    0.00   0.00  180.00   0.00 0.00
IC OY  CY  CAY HY1  0.00   0.00   90.00   0.00 0.00
IC CY  HY1 *CAY HY2 0.00   0.00  120.00   0.00 0.00
IC CY  HY1 *CAY HY3 0.00   0.00 -120.00   0.00 0.00

RESI PDIP          0.00 ! C8H14N2O2 proline dipeptide

                        !HY1 HY2 HY3
ATOM N    NG2S0   -0.29 !   \ | /
ATOM CA   CG3C51   0.02 !    CAY
ATOM CB   CG3C52  -0.18 !     |
ATOM CG   CG3C52  -0.18 !  OY=CY  HD1 HD2
ATOM CD   CG3C52   0.00 !      \    \ /
ATOM CY   CG2O1    0.51 !       N---CD   HG1
ATOM OY   OG2D1   -0.51 !       |     \  /
ATOM C    CG2O1    0.51 !       |      CG
ATOM HA   HGA1     0.09 !       |     /  \
ATOM HB1  HGA2     0.09 !    HA-CA--CB   HG2
ATOM HB2  HGA2     0.09 !       |   / \
ATOM HG1  HGA2     0.09 !       | HB1 HB2
ATOM HG2  HGA2     0.09 !     O=C
ATOM HD1  HGA2     0.09 !       |
ATOM HD2  HGA2     0.09 !       NT
ATOM CAY  CG331   -0.27 !      / \
ATOM HY1  HGA3     0.09 !   HT1   CR-HR3
ATOM HY2  HGA3     0.09 !        /  \
ATOM HY3  HGA3     0.09 !      HR1  HR2
ATOM O    OG2D1   -0.51
ATOM NT   NG2S1   -0.47
ATOM HT1  HGP1     0.31
ATOM CR   CG331   -0.11
ATOM HR1  HGA3     0.09
ATOM HR2  HGA3     0.09
ATOM HR3  HGA3     0.09

BOND CY N   CAY HY1 CAY HY2 CAY HY3
BOND CY CAY N   CA  CA  CB  CB  CG  CG  CD  CD  N
BOND HA CA  HG1 CG  HG2 CG  HD1 CD  HD2 CD  HB1 CB HB2 CB
BOND C CA   C   NT  NT  HT1 NT  CR
BOND CR HR1 CR  HR2 CR  HR3
DOUBLE C O  CY OY
IMPR CY CAY N OY
IMPR C CA  NT O
DONOR HT1 NT
ACCEPTOR OY CY
ACCEPTOR O C

IC CAY    CY    N    CA         1.4871  118.91  174.70  123.38   1.4590
IC CY     N     CA   C          1.3234  123.38  -72.54  111.46   1.5357
IC N      CA    C    NT         1.4590  111.46  117.46  121.78   1.3479
IC CY     CA    *N   CD         1.3234  123.38  176.71  112.56   1.4667
IC N      C     *CA  CB         1.4590  111.46  114.78  112.03   1.5409
IC N      C     *CA  HA         1.4590  111.46 -122.11  109.86   1.0785
IC N      CAY   *CY  OY         1.3234  118.91 -179.24  119.14   1.2260
IC OY     CY    N    CA         1.2260  121.95   -6.08  123.38   1.4590
IC CAY    CY    N    CA         1.4871  118.91  174.70  123.38   1.4590
IC CY     N     CA   C          1.3234  123.38  -72.54  111.46   1.5357
IC N      CA    C    NT         1.4590  111.46  117.46  121.78   1.3479
IC CAY    CY    N    CD         1.4871  118.91   -1.63  123.97   1.4667
IC CY     N     CD   CG         1.3234  123.97  171.81  105.08   1.5319
IC CY     N     CA   CB         1.3234  123.38  167.19  102.97   1.5409
IC N      CA    CB   CG         1.4590  102.97   30.57  104.52   1.5340
IC CA     CB    CG   CD         1.5409  104.52  -33.72  103.37   1.5319
IC CB     CG    CD   N          1.5340  103.37   23.86  105.08   1.4667
IC CG     CD    N    CA         1.5319  105.08   -4.88  112.56   1.4590
IC CD     N     CA   CB         1.4667  112.56  -16.10  102.97   1.5409
IC CD     N     CA   C          1.4667  112.56  104.17  111.46   1.5357
IC CD     N     CA   HA         1.4667  112.56 -133.77  109.94   1.0785
IC N      CA    CB   HB1        1.4590  102.97  153.44  113.27   1.1091
IC N      CA    CB   HB2        1.4590  102.97  -85.51  108.72   1.1129
IC CA     CB    CG   HG1        1.5409  104.52   82.51  109.30   1.1137
IC CA     CB    CG   HG2        1.5409  104.52 -155.89  112.80   1.1079
IC CB     CG    CD   HD1        1.5340  103.37  144.10  110.20   1.1134
IC CB     CG    CD   HD2        1.5340  103.37  -93.57  110.40   1.1126
IC NT     CA    *C   O          1.3479  121.78  179.58  119.57   1.2276
IC CA     C     NT   HT1        1.5357  121.78 -178.24  114.38   0.9952
IC N      CY    CAY  HY1        1.3234  118.91  177.72  108.99   1.1118
IC HY1    CY    *CAY HY2        1.1118  108.99  119.00  110.21   1.1099
IC HY1    CY    *CAY HY3        1.1118  108.99 -119.34  110.53   1.1094
IC C      HT1   *NT  CR         1.3479  114.38 -176.13  117.94   1.4463
IC C      NT    CR   HR1        1.3479  127.54 -178.11  110.27   1.1125
IC C      NT    CR   HR2        1.3479  127.54   62.09  110.97   1.1130
IC C      NT    CR   HR3        1.3479  127.54  -58.81  110.79   1.1141

RESI PNH2          1.00 ! C5H11N2O prolineamide (aka TP2, PAMD), R. Dunbrack
ATOM N    NG3P2   -0.07
ATOM HN1  HGP2     0.24
ATOM HN2  HGP2     0.24
ATOM CD   CG3C54   0.16
ATOM CB   CG3C52  -0.18 !    HN1   HD1 HD2
ATOM CG   CG3C52  -0.18 !      \    \ /
ATOM CA   CG3C53   0.16 !  HN2--N---CD   HG1
ATOM C    CG2O1    0.51 !       |(+)  \  /
ATOM O    OG2D1   -0.51 !       |      CG
ATOM HA   HGA1     0.09 !       |     /  \
ATOM HB1  HGA2     0.09 !    HA-CA--CB   HG2
ATOM HB2  HGA2     0.09 !       |   / \
ATOM HG1  HGA2     0.09 !       | HB1 HB2
ATOM HG2  HGA2     0.09 !     O=C
ATOM HD1  HGA2     0.09 !       |
ATOM HD2  HGA2     0.09 !       NT
ATOM NT   NG2S2   -0.62 !      / \
ATOM HT1  HGP1     0.31 !   HT1   HT2
ATOM HT2  HGP1     0.31
BOND HN1 N HN2 N N CA  CA CB  CB CG  CG CD  CD N
BOND HA  CA HG1 CG HG2 CG HD1 CD HD2 CD HB1 CB HB2 CB
BOND C CA  C NT NT HT1 NT HT2
DOUBLE C O
IMPR C CA  NT O
DONOR HT1 NT
DONOR HT2 NT
DONOR HN1 N
DONOR HN2 N
ACCEPTOR O C
! Improper ICs
IC HN1 CA *N CD     0.00   0.00  120.00   0.00 0.00
IC HN2 CA *N HN1    0.00   0.00  120.00   0.00 0.00
IC N C *CA CB       0.00   0.00  120.00   0.00 0.00
IC N C *CA HA       0.00   0.00 -120.00   0.00 0.00
! Backbone + Peptide bond IC's
IC N  CA C  NT      0.00   0.00  180.0    0.00 0.00   !Phi
! Ring IC's
IC N  CA CB CG      0.00 103.34   29.25 103.67 0.00
IC CA CB CG CD      0.00 103.67  -36.72 103.63 0.00
IC CB CG CD N       0.00 103.63   29.50 103.28 0.00
IC CG CD N  CA      0.00 103.28  -11.61 112.90 0.00
IC CD N  CA CB      0.00 112.90  -11.17 103.34 0.00
! Carbonyl IC's
IC CD N CA C        0.00 112.90  120.00 108.00 0.00
! Hydrogen IC's
IC CD N CA HA       0.00   0.00 -120.00 108.00 0.00
IC N CA CB HB1      0.00   0.00  120.00 108.00 0.00
IC N CA CB HB2      0.00   0.00 -120.00 108.00 0.00
IC CA CB CG HG1     0.00   0.00  120.00 108.00 0.00
IC CA CB CG HG2     0.00   0.00 -120.00 108.00 0.00
IC CB CG CD HD1     0.00   0.00  120.00 108.00 0.00
IC CB CG CD HD2     0.00   0.00 -120.00 108.00 0.00
IC NT CA *C O       0.00   0.00  180.00   0.00 0.00
IC CA C NT HT2      0.00   0.00  180.00   0.00 0.00
IC C HT2 *NT HT1    0.00   0.00  180.00   0.00 0.00

RESI ETHA          0.00 ! C2H6 ethane
GROUP
ATOM  H11 HGA3     0.09 !  H11      H21
ATOM  H12 HGA3     0.09 !    \      /
ATOM  H13 HGA3     0.09 ! H12-C1--C2-H22
ATOM  C1  CG331   -0.27 !    /      \
GROUP                   !  H13      H23
ATOM  H21 HGA3     0.09
ATOM  H22 HGA3     0.09
ATOM  H23 HGA3     0.09
ATOM  C2  CG331   -0.27
BOND C1 H11  C1 H12  C1 H13
BOND C1 C2   C2 H21  C2 H22  C2 H23
IC  C2  H11 *C1 H12  0.00 0.00  120.0 0.0  0.0
IC  C2  H11 *C1 H13  0.00 0.00 -120.0 0.0  0.0
IC  H11 C1  C2  H21  0.00 0.00  180.0 0.0  0.0
IC  C1  H21 *C2 H22  0.00 0.00  120.0 0.0  0.0
IC  C1  H21 *C2 H23  0.00 0.00 -120.0 0.0  0.0

RESI PRPA          0.00 ! C3H8 propane, adm jr.
GROUP
ATOM  H11 HGA3     0.09
ATOM  H12 HGA3     0.09
ATOM  H13 HGA3     0.09
ATOM  C1  CG331   -0.27 !  H11   H21    H31
ATOM  C2  CG321   -0.18 !    \    |     /
ATOM  H21 HGA2     0.09 ! H12-C1--C2--C3-H32
ATOM  H22 HGA2     0.09 !    /    |     \
ATOM  H31 HGA3     0.09 !  H13   H22    H33
ATOM  H32 HGA3     0.09
ATOM  H33 HGA3     0.09
ATOM  C3  CG331   -0.27
BOND C1 H11  C1 H12  C1 H13
BOND C1 C2  C2 H21  C2 H22
BOND C2 C3  C3 H31  C3 H32  C3 H33
IC  C1  C2  C3  H31  0.00 0.00  180.0 0.0  0.0
IC  C2  H31 *C3 H32  0.00 0.00  120.0 0.0  0.0
IC  C2  H31 *C3 H33  0.00 0.00 -120.0 0.0  0.0
IC  C3  C2  C1  H11  0.00 0.00  180.0 0.0  0.0
IC  C2  H11 *C1 H12  0.00 0.00  120.0 0.0  0.0
IC  C2  H11 *C1 H13  0.00 0.00 -120.0 0.0  0.0
IC  C1  C3  *C2 H21  0.00 0.00  120.0 0.0  0.0
IC  C1  C3  *C2 H22  0.00 0.00 -120.0 0.0  0.0

RESI BUTA          0.00 ! C4H10 butane
GROUP
ATOM  H11 HGA3     0.09 !  H11   H21 H31    H41
ATOM  H12 HGA3     0.09 !    \    |   |     /
ATOM  H13 HGA3     0.09 ! H12-C1--C2--C3--C4-H42
ATOM  C1  CG331   -0.27 !    /    |   |     \
GROUP                   !  H13   H22 H33    H43
ATOM  H21 HGA2     0.09
ATOM  H22 HGA2     0.09
ATOM  C2  CG321   -0.18
GROUP
ATOM  H31 HGA2     0.09
ATOM  H32 HGA2     0.09
ATOM  C3  CG321   -0.18
GROUP
ATOM  H41 HGA3     0.09
ATOM  H42 HGA3     0.09
ATOM  H43 HGA3     0.09
ATOM  C4  CG331   -0.27
BOND H11 C1  H12 C1  H13 C1  C1 C2
BOND H21 C2  H22 C2  C2  C3
BOND H31 C3  H32 C3  C3  C4
BOND H41 C4  H42 C4  H43 C4
IC  C1  C2  C3  C4   0.00 0.00  180.0 0.0  0.0
IC  C3  C2  C1  H11  0.00 0.00  180.0 0.0  0.0
IC  C2  H11 *C1 H12  0.00 0.00  120.0 0.0  0.0
IC  C2  H11 *C1 H13  0.00 0.00 -120.0 0.0  0.0
IC  C1  C3  *C2 H21  0.00 0.00  120.0 0.0  0.0
IC  C1  C3  *C2 H22  0.00 0.00 -120.0 0.0  0.0
IC  C2  C4  *C3 H31  0.00 0.00  120.0 0.0  0.0
IC  C2  C4  *C3 H32  0.00 0.00 -120.0 0.0  0.0
IC  C2  C3  C4  H41  0.00 0.00  180.0 0.0  0.0
IC  C3  H41 *C4 H42  0.00 0.00  120.0 0.0  0.0
IC  C3  H41 *C4 H43  0.00 0.00 -120.0 0.0  0.0

RESI IBUT          0.00 ! C4H10 Iso-butane, S. Fischer
GROUP
ATOM  CT  CG311   -0.09 !          H12
ATOM  HT  HGA1     0.09 !           |
GROUP                   !       H11-C1-H13
ATOM  C1  CG331   -0.27 !           |
ATOM  H11 HGA3     0.09 !           CT-HT
ATOM  H12 HGA3     0.09 !          / \
ATOM  H13 HGA3     0.09 !         /   \
GROUP                   !   H21-C2     C3-H31
ATOM  C2  CG331   -0.27 !      / |     | \
ATOM  H21 HGA3     0.09 !   H22 H23   H33 H32
ATOM  H22 HGA3     0.09
ATOM  H23 HGA3     0.09
GROUP
ATOM  C3  CG331   -0.27
ATOM  H31 HGA3     0.09
ATOM  H32 HGA3     0.09
ATOM  H33 HGA3     0.09
BOND CT  C1  CT  C2  CT C3 CT  HT
BOND C1 H11 C1 H12 C1 H13
BOND C2 H21 C2 H22 C2 H23
BOND C3 H31 C3 H32 C3 H33
IC  C1  C2  *CT C3   0.00 0.00  120.0 0.0  0.0
IC  C1  C2  *CT HT   0.00 0.00 -120.0 0.0  0.0
IC  C2  CT  C1  H11  0.00 0.00  180.0 0.0  0.0
IC  CT  H11 *C1 H12  0.00 0.00  120.0 0.0  0.0
IC  CT  H11 *C1 H13  0.00 0.00 -120.0 0.0  0.0
IC  C1  CT  C2  H21  0.00 0.00  180.0 0.0  0.0
IC  CT  H21 *C2 H22  0.00 0.00  120.0 0.0  0.0
IC  CT  H21 *C2 H23  0.00 0.00 -120.0 0.0  0.0
IC  C1  CT  C3  H31  0.00 0.00  180.0 0.0  0.0
IC  CT  H31 *C3 H32  0.00 0.00  120.0 0.0  0.0
IC  CT  H31 *C3 H33  0.00 0.00 -120.0 0.0  0.0

RESI PENT          0.00 ! C5H12 pentane, adm jr.
GROUP
ATOM  C1   CG331  -0.27 !  H11   H21 H31 H41    H51
ATOM  H11  HGA3    0.09 !    \    |   |   |     /
ATOM  H12  HGA3    0.09 ! H12-C1--C2--C3--C4--C5-H52
ATOM  H13  HGA3    0.09 !    /    |   |   |     \
GROUP                   !  H13   H22 H33 H42    H53
ATOM  C2   CG321  -0.18
ATOM  H21  HGA2    0.09
ATOM  H22  HGA2    0.09
GROUP
ATOM  C3   CG321  -0.18
ATOM  H31  HGA2    0.09
ATOM  H32  HGA2    0.09
GROUP
ATOM  C4   CG321  -0.18
ATOM  H41  HGA2    0.09
ATOM  H42  HGA2    0.09
GROUP
ATOM  C5   CG331  -0.27
ATOM  H51  HGA3    0.09
ATOM  H52  HGA3    0.09
ATOM  H53  HGA3    0.09

BOND  C1   C2     C2   C3     C3   C4     C4   C5
BOND  C1   H11    C1   H12    C1   H13    C2   H21    C2   H22
BOND  C3   H31    C3   H32    C4   H41    C4   H42    C5   H51
BOND  C5   H52    C5   H53
IC   H11  C1   C2   C3   0.0000    0.00  180.00    0.00   0.0000
IC   C1   C2   C3   C4   0.0000    0.00  180.00    0.00   0.0000
IC   C2   C3   C4   C5   0.0000    0.00  180.00    0.00   0.0000
IC   C3   C4   C5   H51  0.0000    0.00  180.00    0.00   0.0000
IC   H11  C2  *C1   H12  0.0000    0.00  120.00    0.00   0.0000
IC   H11  C2  *C1   H13  0.0000    0.00 -120.00    0.00   0.0000
IC   C1   C3  *C2   H21  0.0000    0.00  120.00    0.00   0.0000
IC   C1   C3  *C2   H22  0.0000    0.00 -120.00    0.00   0.0000
IC   C2   C4  *C3   H31  0.0000    0.00  120.00    0.00   0.0000
IC   C2   C4  *C3   H32  0.0000    0.00 -120.00    0.00   0.0000
IC   C3   C5  *C4   H41  0.0000    0.00  120.00    0.00   0.0000
IC   C3   C5  *C4   H42  0.0000    0.00 -120.00    0.00   0.0000
IC   C4   H51 *C5   H52  0.0000    0.00  120.00    0.00   0.0000
IC   C4   H51 *C5   H53  0.0000    0.00 -120.00    0.00   0.0000
PATC FIRS NONE LAST NONE

RESI OCOH          0.00  ! C8H18O OCTANOL
GROUP
ATOM  C1   CG321   0.05
ATOM  H11  HGA2    0.09
ATOM  H12  HGA2    0.09
ATOM  O1   OG311  -0.65
ATOM  HO1  HGP1    0.42
GROUP
ATOM  C2   CG321  -0.18
ATOM  H21  HGA2    0.09
ATOM  H22  HGA2    0.09
GROUP
ATOM  C3   CG321  -0.18
ATOM  H31  HGA2    0.09
ATOM  H32  HGA2    0.09
GROUP
ATOM  C4   CG321  -0.18
ATOM  H41  HGA2    0.09
ATOM  H42  HGA2    0.09
GROUP
ATOM  C5   CG321  -0.18
ATOM  H51  HGA2    0.09
ATOM  H52  HGA2    0.09
GROUP
ATOM  C6   CG321  -0.18
ATOM  H61  HGA2    0.09
ATOM  H62  HGA2    0.09
GROUP
ATOM  C7   CG321  -0.18
ATOM  H71  HGA2    0.09
ATOM  H72  HGA2    0.09
GROUP
ATOM  C8   CG331  -0.27
ATOM  H81  HGA3    0.09
ATOM  H82  HGA3    0.09
ATOM  H83  HGA3    0.09

BOND  C1   C2     C2   C3     C3   C4     C4   C5
BOND  C5   C6     C6   C7     C7   C8     C1   O1     O1   HO1
BOND  C1   H11    C1   H12    C2   H21    C2   H22
BOND  C3   H31    C3   H32    C4   H41    C4   H42    C5   H51
BOND  C5   H52    C6   H61    C6   H62    C7   H71    C7   H72
BOND  C8   H81    C8   H82    C8   H83
IC   H11  C1   C2   C3   0.0000    0.00  180.00    0.00   0.0000
IC   C1   C2   C3   C4   0.0000    0.00  180.00    0.00   0.0000
IC   C2   C3   C4   C5   0.0000    0.00  180.00    0.00   0.0000
IC   C3   C4   C5   C6   0.0000    0.00  180.00    0.00   0.0000
IC   C4   C5   C6   C7   0.0000    0.00  180.00    0.00   0.0000
IC   C5   C6   C7   C8   0.0000    0.00  180.00    0.00   0.0000
IC   C6   C7   C8   H83  0.0000    0.00  180.00    0.00   0.0000
IC   H11  C2  *C1   H12  0.0000    0.00  120.00    0.00   0.0000
IC   H11  C2  *C1   O1   0.0000    0.00 -120.00    0.00   0.0000
IC   C2   C1   O1   HO1  0.0000    0.00  180.00    0.00   0.0000
IC   C1   C3  *C2   H21  0.0000    0.00  120.00    0.00   0.0000
IC   C1   C3  *C2   H22  0.0000    0.00 -120.00    0.00   0.0000
IC   C2   C4  *C3   H31  0.0000    0.00  120.00    0.00   0.0000
IC   C2   C4  *C3   H32  0.0000    0.00 -120.00    0.00   0.0000
IC   C3   C5  *C4   H41  0.0000    0.00  120.00    0.00   0.0000
IC   C3   C5  *C4   H42  0.0000    0.00 -120.00    0.00   0.0000
IC   C4   C6  *C5   H51  0.0000    0.00  120.00    0.00   0.0000
IC   C4   C6  *C5   H52  0.0000    0.00 -120.00    0.00   0.0000
IC   C5   C7  *C6   H61  0.0000    0.00  120.00    0.00   0.0000
IC   C5   C7  *C6   H62  0.0000    0.00 -120.00    0.00   0.0000
IC   C6   C8  *C7   H71  0.0000    0.00  120.00    0.00   0.0000
IC   C6   C8  *C7   H72  0.0000    0.00 -120.00    0.00   0.0000
IC   C7   H83 *C8   H81  0.0000    0.00  120.00    0.00   0.0000
IC   C7   H83 *C8   H82  0.0000    0.00 -120.00    0.00   0.0000
PATC FIRS NONE LAST NONE

RESI CO2           0.00 ! CO2 Carbon Dioxide, John Straub
GROUP
ATOM C    CG2O7    0.60
ATOM OC1  OG2D5   -0.30
ATOM OC2  OG2D5   -0.30
BOND OC1 C   OC2 C

RESI CO3          -2.00 ! CO3 ionized carbonate, adm jr., aug 2001
!As organic carbonates and carbamates are uncharged, we definitely want to use
!other (ester respectively amide?) atom typing for those. This leaves the atom
!typing for their (-1) counterparts undefined, but these are unstable anyway...
GROUP
ATOM C1   CG2O6    1.42
ATOM O1   OG2D2   -1.14
ATOM O2   OG2D2   -1.14
ATOM O3   OG2D2   -1.14

BOND C1  O1  C1  O2  C1  O3
! required for out-of-plane vibrations
IMPR C1 O1 O2 O3
IC O2   O1   *C1  O3     0.0000    0.00  180.00    0.00   0.0000
IC O3   O2   *C1  O1     0.0000    0.00  180.00    0.00   0.0000 !redundant definition needed to enable seeding.

RESI C3            0.00 ! C3H6 Cyclopropane Model Compound
GROUP                     !  JMW and CBP 16 April 2004
ATOM C1   CG3C31  -0.18
ATOM H11  HGA2     0.09   !       H11  H12
ATOM H12  HGA2     0.09   !         \  /
GROUP                     !          C1
ATOM C2   CG3C31  -0.18   !         /  \
ATOM H21  HGA2     0.09   !  H21--C2----C3--H31
ATOM H22  HGA2     0.09   !        |    |
GROUP                     !       H22   H32
ATOM C3   CG3C31  -0.18
ATOM H31  HGA2     0.09
ATOM H32  HGA2     0.09
BOND C1 C2  C2 C3  C3 C1
BOND C1 H11 C1 H12
BOND C2 H21 C2 H22
BOND C3 H31 C3 H32

IC  C1   C2  C3   H31    0.0000    0.00 -120.00    0.00   0.0000
IC  C3   C2  *C1  H11    0.0000    0.00  120.00    0.00   0.0000
IC  C3   C2  *C1  H12    0.0000    0.00 -120.00    0.00   0.0000
IC  C3   C1  *C2  H21    0.0000    0.00 -120.00    0.00   0.0000
IC  C3   C1  *C2  H22    0.0000    0.00  120.00    0.00   0.0000
IC  C2   C1  *C3  H31    0.0000    0.00  120.00    0.00   0.0000
IC  C2   C1  *C3  H32    0.0000    0.00 -120.00    0.00   0.0000

PATCHING FIRST NONE LAST NONE

!toppar_all22_prot_aldehydes.str
!acetaldehyde additions, ssc & adm, jr., 2/01
RESI AALD          0.00 ! C2H4O Acetaldehyde, adm, Oct 2008
GROUP
ATOM HA  HGR52     0.09 !   HB3
ATOM C   CG2O4     0.20 !    |
ATOM O   OG2D1    -0.40 !HB1-CB-HB2
ATOM CB  CG331    -0.16 !    |
ATOM HB1 HGA3      0.09 !  O=C
ATOM HB2 HGA3      0.09 !    |
ATOM HB3 HGA3      0.09 !    HA

BOND HA C  C CB  CB HB1  CB HB2  CB HB3
DOUB C O
IMPR C CB O HA
ACCE O
IC O   C   CB   HB1        1.2074  123.73   -0.46  108.58   1.1053
IC HB2 CB  C    O          1.0625  110.65  118.23  123.73   1.2074
IC HB3 CB  C    O          1.0898  105.98 -126.83  123.73   1.2074
IC HA  O   *C   CB         1.1347  126.86 -176.51  123.73   1.5462
PATCHING FIRST NONE LAST NONE

RESI PALD          0.00 ! C3H6O Propionaldehyde
GROUP
ATOM O   OG2D1    -0.40 !   HG3
ATOM C   CG2O4     0.20 !    |
ATOM CB  CG321    -0.07 !HG1-CG-HG2
ATOM HB1 HGA2      0.09 !    |
ATOM HB2 HGA2      0.09 !HB1-CB-HB2
ATOM HA  HGR52     0.09 !    |
GROUP                   !  O=C
ATOM CG  CG331    -0.27 !    |
ATOM HG1 HGA3      0.09 !    HA
ATOM HG2 HGA3      0.09
ATOM HG3 HGA3      0.09
BOND HA C  C CB  CB HB1  CB HB2
BOND CB CG  CG HG1  CG HG3  CG HG2
DOUBLE C O
IMPR C CB O HA
ACCE O
IC O C CB CG        0.0     0.0     0.0      0.0   0.0
IC CG CB C HA       0.0     0.0   180.0      0.0   0.0
IC HB1 CB C O       0.0     0.0   120.0      0.0   0.0
IC HB2 CB C O       0.0     0.0  -120.0      0.0   0.0
IC C CB CG HG1      0.0     0.0   180.0      0.0   0.0
IC C CB CG HG2      0.0     0.0    60.0      0.0   0.0
IC C CB CG HG3      0.0     0.0   -60.0      0.0   0.0
PATCHING FIRST NONE LAST NONE

RESI CALD          0.00 ! C2H3ClO Chloroacetaldehyde
!KEVO: charges adjusted to reflect updated aldehyde AND aliphatic chlorine L-J.
!==> RE-OPTIMIZE!!!
GROUP                   !    CL
ATOM O   OG2D1    -0.40 !    |
ATOM C   CG2O4     0.20 !HB1-CB-HB2
ATOM CB  CG321    -0.03 !    |
ATOM HB1 HGA2      0.09 !  O=C
ATOM HB2 HGA2      0.09 !    |
ATOM CL  CLGA1    -0.04 !    HA
ATOM HA  HGR52     0.09
BOND HA C  C CB  CB HB1  CB HB2
BOND CB CL
DOUBLE C O
IMPR C CB O HA
ACCE O
IC O   C  CB  CL       0.0     0.0   180.0      0.0   0.0
IC CL  CB C   HA       0.0     0.0     0.0      0.0   0.0
IC HA  O  *C  CB       0.0     0.0     0.0      0.0   0.0
IC CL  C  *CB HB1      0.0     0.0   120.0      0.0   0.0
IC HB1 C  *CB HB2      0.0     0.0   120.0      0.0   0.0
PATCHING FIRST NONE LAST NONE

!benzaldehyde additions, ssc & adm, jr., 2/01
RESI BALD          0.00  ! C7H6O Benzaldehyde
GROUP
ATOM HA  HGR52     0.08  !       HZ
ATOM C   CG2O4     0.24  !       |
ATOM O   OG2D1    -0.41  !       CZ
ATOM CG  CG2R61    0.09  !     //  \
GROUP                    !HE1-CE1  CE2-HE2
ATOM CD1  CG2R61  -0.115 !     |    ||
ATOM HD1  HGR61    0.115 !HD1-CD1  CD2-HD2
GROUP                    !     \\  /
ATOM CE1  CG2R61  -0.115 !       CG
ATOM HE1  HGR61    0.115 !       |
GROUP                    !     O=C
ATOM CZ   CG2R61  -0.115 !       |
ATOM HZ   HGR61    0.115 !       HA
GROUP
ATOM CD2  CG2R61  -0.115
ATOM HD2  HGR61    0.115
GROUP
ATOM CE2  CG2R61  -0.115
ATOM HE2  HGR61    0.115
BOND HA C  C CG  CG CD1 CG CD2
BOND CD1 HD1  CD2 HD2  CD1 CE1 CD2 CE2
BOND CE1 HE1  CE2 HE2  CE1 CZ CE2 CZ
BOND CZ HZ
DOUBLE C O
IMPR C CG O HA
ACCE O
IC O    C    CG   CD1   0.0      0.0       0.0      0.0     0.0
IC HA   O    *C   CG    0.0      0.0     180.0      0.0     0.0
IC CD1  C    *CG  CD2   0.0      0.0    -177.9600   0.0     0.0
IC C    CG   CD1  CE1   0.0      0.0    -177.3700   0.0     0.0
IC CE1  CG   *CD1 HD1   0.0      0.0     179.7000   0.0     0.0
IC C    CG   CD2  CE2   0.0      0.0     177.2000   0.0     0.0
IC CE2  CG   *CD2 HD2   0.0      0.0    -178.6900   0.0     0.0
IC CG   CD1  CE1  CZ    0.0      0.0      -0.1200   0.0     0.0
IC CZ   CD1  *CE1 HE1   0.0      0.0    -179.6900   0.0     0.0
IC CZ   CD2  *CE2 HE2   0.0      0.0    -179.9300   0.0     0.0
IC CE1  CE2  *CZ  HZ    0.0      0.0     179.5100   0.0     0.0
PATCHING FIRST NONE LAST NONE

!toppar_all22_prot_fluoro_alkanes.str
RESI FETH          0.00 ! C2H5F fluoroethane, adm jr., 4/99
GROUP
ATOM  H13 HGA3     0.09
ATOM  C1  CG331   -0.21
ATOM  C2  CG322   -0.06
ATOM  F21 FGA1    -0.22
ATOM  H22 HGA6     0.11
ATOM  H23 HGA6     0.11
ATOM  H11 HGA3     0.09
ATOM  H12 HGA3     0.09
BOND C1 H11  C1 H12   C1 H13
BOND C1 C2
BOND C2 F21  C2 H22   C2 H23
IC H13 C1 C2  F21  1.1111  110.55  180.00  109.78   1.3721
IC H13 C1 C2  H22  1.1111  110.55   60.02  111.56   1.0839
IC H13 C1 C2  H23  1.1111  110.55  -60.02  111.56   1.0839
IC C1  C2 H22 H23  1.5188  111.56 -122.50   36.33   1.7464
IC H13 C2 *C1 H11  1.1111  110.55 -120.29  110.55   1.1111
IC H13 C2 *C1 H12  1.1111  110.55  120.29  110.55   1.1111
PATC FIRS NONE LAST NONE

RESI DFET          0.00 ! C2H4F2 difluoroethane, adm jr., 4/99
GROUP
ATOM  H13 HGA3     0.09
ATOM  C1  CG331   -0.23
ATOM  C2  CG312    0.24
ATOM  H21 HGA7     0.10
ATOM  F22 FGA2    -0.19
ATOM  F23 FGA2    -0.19
ATOM  H11 HGA3     0.09
ATOM  H12 HGA3     0.09
BOND C1 H11  C1 H12   C1 H13
BOND C1 C2
BOND C2 F23  C2 F22   C2 H21
IC  H13  C1 C2  H21  0.00 0.00  180.0 0.0  0.0
IC  C1   C2 F23 F22  0.00 0.00    0.0 0.0  0.0
IC  H13  C1 C2  F22  0.00 0.00   60.0 0.0  0.0
IC  H13  C1 C2  F23  0.00 0.00  -60.0 0.0  0.0
IC  H12  C1 C2  H21  0.00 0.00  -60.0 0.0  0.0
IC  H11  C1 C2  H21  0.00 0.00   60.0 0.0  0.0
PATC FIRS NONE LAST NONE

RESI TFET          0.00 ! C2H3F3 trifluoroethane
GROUP
ATOM  H11 HGA3     0.09
ATOM  H12 HGA3     0.09
ATOM  H13 HGA3     0.09
ATOM  C1  CG331   -0.20
ATOM  F21 FGA3    -0.15
ATOM  F22 FGA3    -0.15
ATOM  F23 FGA3    -0.15
ATOM  C2  CG302    0.38
BOND C1 H11  C1 H12  C1 H13
BOND C1 C2   C2 F21  C2 F22  C2 F23
IC  H13  C1 C2 F21  0.00 0.00  180.0 0.0  0.0
IC  C1   C2 F22 F23 0.00 0.00    0.0 0.0  0.0
IC  H13  C1 C2 F22  0.00 0.00   60.0 0.0  0.0
IC  H13  C1 C2 F23  0.00 0.00  -60.0 0.0  0.0
IC  H11  C1 C2 F21  0.00 0.00   60.0 0.0  0.0
IC  H12  C1 C2 F21  0.00 0.00  -60.0 0.0  0.0
PATC FIRS NONE LAST NONE

RESI TFE           0.00  ! C2H3F3O trifluoroethanol
GROUP
ATOM  O1  OG311   -0.59
ATOM  HO1 HGP1     0.41
ATOM  H11 HGA2     0.09
ATOM  H12 HGA2     0.09
ATOM  C1  CG321    0.08
ATOM  F21 FGA3    -0.14
ATOM  F22 FGA3    -0.14
ATOM  F23 FGA3    -0.14
ATOM  C2  CG302    0.34
BOND C1 H11  C1 H12  C1 O1   O1 HO1
BOND C1 C2   C2 F21  C2 F22  C2 F23
IC  HO1   O1  C1  C2     0.0000    0.00  180.00    0.00   0.0000
IC  C2    O1  *C1 H11    0.0000    0.00  120.00    0.00   0.0000
IC  H11   O1  *C1 H12    0.0000    0.00 -120.00    0.00   0.0000
IC  O1    C1  C2  F21    0.0000    0.00  180.00    0.00   0.0000
IC  F21   C1  *C2 F22    0.0000    0.00  120.00    0.00   0.0000
IC  F21   C1  *C2 F23    0.0000    0.00 -120.00    0.00   0.0000
PATC FIRS NONE LAST NONE

!toppar_all22_prot_pyridines.str
RESI PYR1          0.00 ! C5H5N pyridine, yin
GROUP
ATOM N1   NG2R60  -0.600
ATOM C2   CG2R61   0.180
ATOM C3   CG2R61  -0.115
ATOM C4   CG2R61  -0.115
ATOM C5   CG2R61  -0.115
ATOM C6   CG2R61   0.180
ATOM H2   HGR62    0.120
ATOM H3   HGR61    0.115
ATOM H4   HGR61    0.115
ATOM H5   HGR61    0.115
ATOM H6   HGR62    0.120

BOND N1  C2   C2  C3   C3  C4  C4  C5  C5  C6  C6  N1
BOND C2  H2   C3  H3   C4  H4  C5  H5  C6  H6

IC N1   C2   C3   C4    0.0000    0.00    0.00    0.00   0.0000
IC C2   C3   C4   C5    0.0000    0.00    0.00    0.00   0.0000
IC C6   N1   C2   C3    0.0000    0.00    0.00    0.00   0.0000
IC C3   N1   *C2  H2    0.0000    0.00  180.00    0.00   0.0000
IC C4   C2   *C3  H3    0.0000    0.00  180.00    0.00   0.0000
IC C5   C3   *C4  H4    0.0000    0.00  180.00    0.00   0.0000
IC C6   C4   *C5  H5    0.0000    0.00  180.00    0.00   0.0000
IC C5   N1   *C6  H6    0.0000    0.00  180.00    0.00   0.0000
PATCH FIRST NONE LAST NONE

RESI 4AP2          0.00 ! C5H6N2 4-aminopyridine, yin
GROUP
ATOM NZ   NG2R60  -0.600
ATOM CE1  CG2R61   0.180
ATOM CD1  CG2R61  -0.115
ATOM CG   CG2R61   0.050
ATOM CE2  CG2R61   0.180
ATOM CD2  CG2R61  -0.115
ATOM NG   NG2S3   -0.850
ATOM HE1  HGR62    0.120
ATOM HD1  HGR61    0.115
ATOM HD2  HGR61    0.115
ATOM HE2  HGR62    0.120
ATOM HG11 HGP4     0.400
ATOM HG12 HGP4     0.400

BOND CD1 CG  CD2 CG   CE1 CD1
BOND CE2 CD2 NZ  CE1  NZ CE2
BOND CD1 HD1 CD2 HD2  CE1 HE1
BOND CE2 HE2
BOND CG  NG  NG  HG11 NG  HG12

IMPR NG  HG12 HG11 CG

IC CG   CD1  CE1  NZ    0.0000  0.0000   0.0000  0.0000  0.0000
IC CD1  CE1  NZ   CE2   0.0000  0.0000   0.0000  0.0000  0.0000
IC CE1  NZ   CE2  CD2   0.0000  0.0000   0.0000  0.0000  0.0000
IC CD1  CD2  *CG  NG    0.0000  0.0000 180.0000  0.0000  0.0000
IC CE1  CG   *CD1 HD1   0.0000  0.0000 180.0000  0.0000  0.0000
IC CE2  CG   *CD2 HD2   0.0000  0.0000 180.0000  0.0000  0.0000
IC NZ   CD1  *CE1 HE1   0.0000  0.0000 180.0000  0.0000  0.0000
IC NZ   CD2  *CE2 HE2   0.0000  0.0000 180.0000  0.0000  0.0000
IC CD1  CG   NG   HG11  0.0000  0.0000   0.0000  0.0000  0.0000
IC HG11 CG   *NG  HG12  0.0000  0.0000 120.0000  0.0000  0.0000
IC NZ   CE1   CD1 CG    0.0000  0.0000   0.0000  0.0000  0.0000
IC CE2  NZ    CE1 CD1   0.0000  0.0000   0.0000  0.0000  0.0000
PATCH FIRST NONE LAST NONE

RESI 3APY          0.00  ! C5H6N2 3-aminopyridine, yin

GROUP                    ! HD11 HD12
ATOM CG   CG2R61  -0.115 !    \ /
ATOM HG   HGR61    0.115 !    ND1     HE1
GROUP                    !      \      |
ATOM CD1  CG2R61   0.090 !       CD1--CE1
ATOM ND1  NG2S3   -0.840 !       /      \
ATOM HD11 HGP4     0.370 !  HG--CG      NZ
ATOM HD12 HGP4     0.380 !       \      /
GROUP                    !       CD2--CE2
ATOM CD2  CG2R61  -0.115 !        |    |
ATOM HD2  HGR61    0.115 !       HD2  HE2
GROUP
ATOM CE1  CG2R61   0.180
ATOM HE1  HGR62    0.120
ATOM CE2  CG2R61   0.180
ATOM HE2  HGR62    0.120
ATOM NZ   NG2R60  -0.600

BOND CD1 CG  CD2 CG   CE1 CD1
BOND CE2 CD2 NZ  CE1  NZ  CE2
BOND CG  HG  CD2 HD2  CE1 HE1
BOND CE2 HE2
BOND CD1 ND1 ND1 HD11 ND1 HD12

IMPR ND1  HD12 HD11 CD1

IC CG   CD1  CE1  NZ    0.0000  0.0000   0.0000  0.0000  0.0000
IC CD1  CE1  NZ   CE2   0.0000  0.0000   0.0000  0.0000  0.0000
IC CE1  NZ   CE2  CD2   0.0000  0.0000   0.0000  0.0000  0.0000
IC CD1  CD2  *CG  HG    0.0000  0.0000 180.0000  0.0000  0.0000
IC CE1  CG   *CD1 ND1   0.0000  0.0000 180.0000  0.0000  0.0000
IC CE2  CG   *CD2 HD2   0.0000  0.0000 180.0000  0.0000  0.0000
IC NZ   CD1  *CE1 HE1   0.0000  0.0000 180.0000  0.0000  0.0000
IC NZ   CD2  *CE2 HE2   0.0000  0.0000 180.0000  0.0000  0.0000
IC CE1  CD1  ND1  HD11  0.0000  0.0000   0.0000  0.0000  0.0000
IC HD11 CD1  *ND1 HD12  0.0000  0.0000 180.0000  0.0000  0.0000
IC NZ   CE1   CD1 CG    0.0000  0.0000   0.0000  0.0000  0.0000
IC CE2  NZ    CE1 CD1   0.0000  0.0000   0.0000  0.0000  0.0000

RESI 34AP          0.00 ! C5H7N3 3,4-diaminopyridine, adm jr.
GROUP
ATOM NZ   NG2R60  -0.600
ATOM CE1  CG2R61   0.180
ATOM CD1  CG2R61   0.120
ATOM CG   CG2R61   0.070
ATOM CE2  CG2R61   0.180
ATOM CD2  CG2R61  -0.115
ATOM ND1  NG2S3   -0.850
ATOM NG   NG2S3   -0.850
ATOM HE1  HGR62    0.120
ATOM HD2  HGR61    0.115
ATOM HE2  HGR62    0.120
ATOM HD11 HGP4     0.350
ATOM HD12 HGP4     0.380
ATOM HG11 HGP4     0.390
ATOM HG12 HGP4     0.390

BOND CD1 CG  CD2 CG   CE1 CD1
BOND CE2 CD2 NZ  CE1  NZ CE2
BOND CD2 HD2 CE1 HE1
BOND CE2 HE2
BOND CD1 ND1 ND1 HD11 ND1 HD12
BOND CG  NG  NG  HG11 NG  HG12

IMPR ND1  HD12 HD11 CD1
IMPR NG   HG12 HG11 CG

IC CG   CD1  CE1  NZ    0.0000  0.0000   0.0000  0.0000  0.0000
IC CD1  CE1  NZ   CE2   0.0000  0.0000   0.0000  0.0000  0.0000
IC CE1  NZ   CE2  CD2   0.0000  0.0000   0.0000  0.0000  0.0000
IC CD1  CD2  *CG  NG    0.0000  0.0000 180.0000  0.0000  0.0000
IC CE1  CG   *CD1 ND1   0.0000  0.0000 180.0000  0.0000  0.0000
IC CE2  CG   *CD2 HD2   0.0000  0.0000 180.0000  0.0000  0.0000
IC NZ   CD1  *CE1 HE1   0.0000  0.0000 180.0000  0.0000  0.0000
IC NZ   CD2  *CE2 HE2   0.0000  0.0000 180.0000  0.0000  0.0000
IC CD1  CG   NG   HG11  0.0000  0.0000   0.0000  0.0000  0.0000
IC HG11 CG   *NG  HG12  0.0000  0.0000 120.0000  0.0000  0.0000
IC CE1  CD1  ND1  HD11  0.0000  0.0000   0.0000  0.0000  0.0000
IC HD11 CD1  *ND1 HD12  0.0000  0.0000 120.0000  0.0000  0.0000
IC NZ   CE1   CD1 CG    0.0000  0.0000   0.0000  0.0000  0.0000
IC CE2  NZ    CE1 CD1   0.0000  0.0000   0.0000  0.0000  0.0000

PATCH FIRST NONE LAST NONE

RESI 3CPY         -1.00  ! C6H4NO2 pyridine-3-carboxylate (niacinate), yin
GROUP
ATOM NZ   NG2R60  -0.600
ATOM CE1  CG2R61   0.180
ATOM CD1  CG2R61  -0.10
ATOM CG   CG2R61  -0.155
ATOM CE2  CG2R61   0.180 !    O1       HG
ATOM CD2  CG2R61  -0.115 !      \      |
ATOM HE1  HGR62    0.120 ! (-) ) CD3   CG
ATOM HG   HGR61    0.155 !      /  \  /  \\
ATOM HD2  HGR61    0.115 !    O2    CD1   CD2--HD2
ATOM HE2  HGR62    0.120 !          ||     |
ATOM CD3  CG2O3    0.62  !     HE1--CE1   CE2--HE2
ATOM O1   OG2D2   -0.76  !            \  //
ATOM O2   OG2D2   -0.76  !             NZ

BOND CD1 CG CD2 CG CE1 CD1
BOND CE2 CD2 NZ CE1 NZ CE2
BOND CG  HG  CD2 HD2  CE1 HE1
BOND CE2 HE2
BOND CD1 CD3 CD3 O1
DOUB CD3 O2
IMPR CD3 O2  O1  CD1

IC CG   CD1  CE1  NZ    0.0000  0.0000   0.0000  0.0000  0.0000
IC CD1  CE1  NZ   CE2   0.0000  0.0000   0.0000  0.0000  0.0000
IC CE1  NZ   CE2  CD2   0.0000  0.0000   0.0000  0.0000  0.0000
IC CD1  CD2  *CG  HG    0.0000  0.0000 180.0000  0.0000  0.0000
IC CE1  CG   *CD1 CD3   0.0000  0.0000 180.0000  0.0000  0.0000
IC CE2  CG   *CD2 HD2   0.0000  0.0000 180.0000  0.0000  0.0000
IC NZ   CD1  *CE1 HE1   0.0000  0.0000 180.0000  0.0000  0.0000
IC NZ   CD2  *CE2 HE2   0.0000  0.0000 180.0000  0.0000  0.0000
IC CE1  CD1  CD3  O1    0.0000  0.0000   0.0000  0.0000  0.0000
IC O1   CD1  *CD3 O2    0.0000  0.0000 180.0000  0.0000  0.0000
IC NZ   CE1   CD1 CG    0.0000  0.0000   0.0000  0.0000  0.0000
IC CE2  NZ    CE1 CD1   0.0000  0.0000   0.0000  0.0000  0.0000

RESI 3CB          -1.00  ! C7H5O2 benzoate
GROUP
ATOM CZ   CG2R61  -0.115
ATOM CE1  CG2R61  -0.115
ATOM CD1  CG2R61  -0.100
ATOM CG   CG2R61  -0.115
ATOM CE2  CG2R61  -0.115
ATOM CD2  CG2R61  -0.115
ATOM HE1  HGR61    0.115
ATOM HG   HGR61    0.115
ATOM HD2  HGR61    0.115
ATOM HE2  HGR61    0.115
ATOM HZ   HGR61    0.115
ATOM CD3  CG2O3    0.620
ATOM O1   OG2D2   -0.760
ATOM O2   OG2D2   -0.760

BOND CD1 CG   CD2 CG   CE1 CD1
BOND CE2 CD2  CZ  CE1  CZ  CE2
BOND CG  HG   CD1 CD3  CD3 O1
BOND CD2 HD2  CE1 HE1
BOND CE2 HE2  CZ  HZ
DOUB CD3 O2
IMPR CD3 O2  O1  CD1

IC CG   CD1  CE1  CZ    0.0000  0.0000   0.0000  0.0000  0.0000
IC CD1  CE1  CZ   CE2   0.0000  0.0000   0.0000  0.0000  0.0000
IC CE1  CZ   CE2  CD2   0.0000  0.0000   0.0000  0.0000  0.0000
IC CD1  CD2  *CG  HG    0.0000  0.0000 180.0000  0.0000  0.0000
IC CE1  CG   *CD1 CD3   0.0000  0.0000 180.0000  0.0000  0.0000
IC CE2  CG   *CD2 HD2   0.0000  0.0000 180.0000  0.0000  0.0000
IC CZ   CD1  *CE1 HE1   0.0000  0.0000 180.0000  0.0000  0.0000
IC CZ   CD2  *CE2 HE2   0.0000  0.0000 180.0000  0.0000  0.0000
IC CE1  CE2  *CZ  HZ    0.0000  0.0000 180.0000  0.0000  0.0000
IC CE1  CD1  CD3  O1    0.0000  0.0000   0.0000  0.0000  0.0000
IC O1   CD1  *CD3 O2    0.0000  0.0000 180.0000  0.0000  0.0000
IC NZ   CE1   CD1 CG    0.0000  0.0000   0.0000  0.0000  0.0000
IC CE2  NZ    CE1 CD1   0.0000  0.0000   0.0000  0.0000  0.0000

RESI 3FLP          0.00 ! C5H4FN 3-fluoropyridine, yin
GROUP
ATOM NZ   NG2R60  -0.600
ATOM CE1  CG2R61   0.220
ATOM CD1  CG2R66   0.170
ATOM CG   CG2R61  -0.115
ATOM CE2  CG2R61   0.180
ATOM CD2  CG2R61  -0.115
ATOM HE1  HGR62    0.120
ATOM F1   FGR1    -0.210 !charge similar to difluorotoluene
ATOM HG   HGR62    0.115
ATOM HD2  HGR61    0.115
ATOM HE2  HGR62    0.120

BOND CD1 CG  CD2 CG  CE1 CD1
BOND CE2 CD2 NZ  CE1 NZ  CE2
BOND CG  HG  CD1 F1  CD2 HD2 CE1 HE1
BOND CE2 HE2

IC CG   CD1  CE1  NZ    0.0000  0.0000   0.0000  0.0000  0.0000
IC CD1  CE1  NZ   CE2   0.0000  0.0000   0.0000  0.0000  0.0000
IC CE1  NZ   CE2  CD2   0.0000  0.0000   0.0000  0.0000  0.0000
IC CD1  CD2  *CG  HG    0.0000  0.0000 180.0000  0.0000  0.0000
IC CE1  CG   *CD1 F1    0.0000  0.0000 180.0000  0.0000  0.0000
IC CE2  CG   *CD2 HD2   0.0000  0.0000 180.0000  0.0000  0.0000
IC NZ   CD1  *CE1 HE1   0.0000  0.0000 180.0000  0.0000  0.0000
IC NZ   CD2  *CE2 HE2   0.0000  0.0000 180.0000  0.0000  0.0000
IC NZ   CE1   CD1 CG    0.0000  0.0000   0.0000  0.0000  0.0000
IC CE2  NZ    CE1 CD1   0.0000  0.0000   0.0000  0.0000  0.0000
PATCH FIRST NONE LAST NONE

RESI 3ALP          0.00  ! C6H5NO 3-pyridinecarboxaldehyde, 3-formylpyridine, nicotinaldehyde, yin
GROUP
ATOM NZ   NG2R60  -0.600 ! H3       HG
ATOM CE1  CG2R61   0.180 !   \      |
ATOM CD1  CG2R61   0.09  !    CD3   CG
ATOM CG   CG2R61  -0.115 !   // \  /  \\
ATOM CD2  CG2R61  -0.115 !  O1   CD1   CD2--HD2
ATOM CE2  CG2R61   0.180 !       ||     |
ATOM HE1  HGR62    0.120 !  HE1--CE1   CE2--HE2
ATOM HG   HGR61    0.115 !         \  //
ATOM HD2  HGR61    0.115 !          NZ
ATOM HE2  HGR62    0.120
ATOM CD3  CG2O4    0.24  !benzaldehyde
ATOM O1   OG2D1   -0.41  !benzaldehyde
ATOM H3   HGR52    0.08  !benzaldehyde

BOND CD1 CG  CD2 CG   CE1 CD1
BOND CE2 CD2 NZ  CE1  NZ CE2
BOND CG  HG  CD2 HD2  CE1 HE1
BOND CE2 HE2
BOND CD1 CD3 CD3 H3
DOUB CD3 O1

IMPR CD3 CD1 O1  H3

IC CG   CD1  CE1  NZ    0.0000  0.0000   0.0000  0.0000  0.0000
IC CD1  CE1  NZ   CE2   0.0000  0.0000   0.0000  0.0000  0.0000
IC CE1  NZ   CE2  CD2   0.0000  0.0000   0.0000  0.0000  0.0000
IC CD1  CD2  *CG  HG    0.0000  0.0000 180.0000  0.0000  0.0000
IC CE1  CG   *CD1 CD3   0.0000  0.0000 180.0000  0.0000  0.0000
IC CE2  CG   *CD2 HD2   0.0000  0.0000 180.0000  0.0000  0.0000
IC NZ   CD1  *CE1 HE1   0.0000  0.0000 180.0000  0.0000  0.0000
IC NZ   CD2  *CE2 HE2   0.0000  0.0000 180.0000  0.0000  0.0000
IC CE1  CD1  CD3  O1    0.0000  0.0000   0.0000  0.0000  0.0000
IC O1   CD1  *CD3 H3    0.0000  0.0000 180.0000  0.0000  0.0000
IC NZ   CE1   CD1 CG    0.0000  0.0000   0.0000  0.0000  0.0000
IC CE2  NZ    CE1 CD1   0.0000  0.0000   0.0000  0.0000  0.0000

RESI 3HOP          0.000 ! C5H5NO 3-hydroxypyridine, yin
GROUP
ATOM NZ   NG2R60  -0.600
ATOM CE1  CG2R61   0.180
ATOM CG   CG2R61  -0.115
ATOM CD2  CG2R61  -0.115
ATOM CE2  CG2R61   0.180
ATOM HE1  HGR62    0.120
ATOM HG   HGR61    0.115
ATOM HD2  HGR61    0.115
ATOM HE2  HGR62    0.120
ATOM CD1  CG2R61   0.11  !phenol
ATOM OH   OG311   -0.53  !phenol
ATOM HO1  HGP1     0.42  !phenol

BOND CD1 CG   CD2 CG   CE1 CD1
BOND CE2 CD2  NZ  CE1  NZ  CE2
BOND CG  HG   CD1 OH   CD2 HD2
BOND CE1 HE1  CE2 HE2  OH  HO1

IC CG   CD1  CE1  NZ    0.0000  0.0000   0.0000  0.0000  0.0000
IC CD1  CE1  NZ   CE2   0.0000  0.0000   0.0000  0.0000  0.0000
IC CE1  NZ   CE2  CD2   0.0000  0.0000   0.0000  0.0000  0.0000
IC CD1  CD2  *CG  HG    0.0000  0.0000 180.0000  0.0000  0.0000
IC CE1  CG   *CD1 OH    0.0000  0.0000 180.0000  0.0000  0.0000
IC CE2  CG   *CD2 HD2   0.0000  0.0000 180.0000  0.0000  0.0000
IC NZ   CD1  *CE1 HE1   0.0000  0.0000 180.0000  0.0000  0.0000
IC NZ   CD2  *CE2 HE2   0.0000  0.0000 180.0000  0.0000  0.0000
IC NZ   CE1   CD1 CG    0.0000  0.0000   0.0000  0.0000  0.0000
IC CE2  NZ    CE1 CD1   0.0000  0.0000   0.0000  0.0000  0.0000
IC HO1  OH    CD2 CE1   0.0000  0.0000   0.0000  0.0000  0.0000
PATCH FIRST NONE LAST NONE

RESI 3MEP          0.00 ! C6H7N 3-methylpyridine, yin
GROUP
ATOM NZ   NG2R60  -0.600
ATOM CE1  CG2R61   0.180
ATOM CD1  CG2R61   0.000 !    H32  H33
ATOM CG   CG2R61  -0.115 !      \ /
ATOM CD2  CG2R61  -0.115 ! H31--CD3     HE1
ATOM CE2  CG2R61   0.180 !        \      |
ATOM HE1  HGR62    0.120 !         CD1--CE1
ATOM HG   HGR61    0.115 !         /      \
ATOM HD2  HGR61    0.115 !    HG--CG      NZ
ATOM HE2  HGR62    0.120 !         \      /
ATOM CD3  CG331   -0.27  !         CD2--CE2
ATOM H31  HGA3     0.09  !          |    |
ATOM H32  HGA3     0.09  !         HD2  HE2
ATOM H33  HGA3     0.09

BOND CD1 CG   CD2 CG   CE1 CD1
BOND CE2 CD2  NZ  CE1  NZ  CE2
BOND CG  HG   CD1 CD3  CD2 HD2
BOND CE1 HE1  CE2 HE2
BOND CD3 H31  CD3 H32  CD3 H33

IC CG   CD1  CE1  NZ    0.0000  0.0000   0.0000  0.0000  0.0000
IC CD1  CE1  NZ   CE2   0.0000  0.0000   0.0000  0.0000  0.0000
IC CE1  NZ   CE2  CD2   0.0000  0.0000   0.0000  0.0000  0.0000
IC CD1  CD2  *CG  HG    0.0000  0.0000 180.0000  0.0000  0.0000
IC CE1  CG   *CD1 CD3   0.0000  0.0000 180.0000  0.0000  0.0000
IC CE2  CG   *CD2 HD2   0.0000  0.0000 180.0000  0.0000  0.0000
IC NZ   CD1  *CE1 HE1   0.0000  0.0000 180.0000  0.0000  0.0000
IC NZ   CD2  *CE2 HE2   0.0000  0.0000 180.0000  0.0000  0.0000
IC NZ   CE1   CD1 CG    0.0000  0.0000   0.0000  0.0000  0.0000
IC CE2  NZ    CE1 CD1   0.0000  0.0000   0.0000  0.0000  0.0000
IC CE1  CD1   CD3 H31   0.0000  0.0000  60.0000  0.0000  0.0000
IC CE1  CD1   CD3 H32   0.0000  0.0000 180.0000  0.0000  0.0000
IC CE1  CD1   CD3 H33   0.0000  0.0000 300.0000  0.0000  0.0000
PATCH FIRST NONE LAST NONE

RESI 3ETP          0.00 ! C7H9N ethylpyridine, yin
GROUP
ATOM NZ   NG2R60  -0.600
ATOM CE1  CG2R61   0.180
ATOM CD1  CG2R61   0.000
ATOM CG   CG2R61  -0.115
ATOM CD2  CG2R61  -0.115
ATOM CE2  CG2R61   0.180
ATOM HE1  HGR62    0.120
ATOM HG   HGR61    0.115
ATOM HD2  HGR61    0.115
ATOM HE2  HGR62    0.120
ATOM CD3  CG321   -0.18  !aliphatic, corresponds to new CT2, HA2
ATOM H11  HGA2     0.09
ATOM H12  HGA2     0.09
ATOM C2   CG331   -0.27  !aliphatic, corresponds to new CT3, HA3
ATOM H21  HGA3     0.09
ATOM H22  HGA3     0.09
ATOM H23  HGA3     0.09

BOND CD1 CG   CD2 CG   CE1 CD1
BOND CE2 CD2  NZ  CE1  NZ  CE2
BOND CG  HG   CD1 CD3  CD2 HD2
BOND CE1 HE1  CE2 HE2
BOND CD3 H11  CD3 H12  CD3 C2
BOND H21 C2   H22 C2   H23 C2

IC CG   CD1  CE1  NZ    0.0000  0.0000    0.0000  0.0000  0.0000
IC CD1  CE1  NZ   CE2   0.0000  0.0000    0.0000  0.0000  0.0000
IC CE1  NZ   CE2  CD2   0.0000  0.0000    0.0000  0.0000  0.0000
IC CD1  CD2  *CG  HG    0.0000  0.0000  180.0000  0.0000  0.0000
IC CE2  CG   *CD2 HD2   0.0000  0.0000  180.0000  0.0000  0.0000
IC NZ   CD1  *CE1 HE1   0.0000  0.0000  180.0000  0.0000  0.0000
IC NZ   CD2  *CE2 HE2   0.0000  0.0000  180.0000  0.0000  0.0000
IC CE1  CG   *CD1 CD3   0.0000  0.0000  180.0000  0.0000  0.0000
IC CE1  CD1  CD3  C2    0.0000  0.0000   90.0000  0.0000  0.0000
IC CD1  C2   *CD3 H11   0.0000  0.0000  120.0000  0.0000  0.0000
IC CD1  C2   *CD3 H12   0.0000  0.0000 -120.0000  0.0000  0.0000
IC CD1  CD3  C2   H21   0.0000  0.0000  180.0000  0.0000  0.0000
IC CD3  H21  *C2  H22   0.0000  0.0000  120.0000  0.0000  0.0000
IC CD3  H21  *C2  H23   0.0000  0.0000 -120.0000  0.0000  0.0000
PATCH FIRST NONE LAST NONE

RESI 3BPY          0.00  ! C9H13N butylpyridine, yin
GROUP
ATOM NZ   NG2R60  -0.600
ATOM CE1  CG2R61   0.180
ATOM CD1  CG2R61   0.000
ATOM CG   CG2R61  -0.115
ATOM CE2  CG2R61   0.180
ATOM CD2  CG2R61  -0.115
ATOM HE1  HGR62    0.120
ATOM HG   HGR61    0.115
ATOM HD2  HGR61    0.115
ATOM HE2  HGR62    0.120
ATOM CD3  CG321   -0.18
ATOM H11  HGA2     0.09
ATOM H12  HGA2     0.09
ATOM C2   CG321   -0.18
ATOM H21  HGA2     0.09
ATOM H22  HGA2     0.09
ATOM C3   CG321   -0.18
ATOM H31  HGA2     0.09
ATOM H32  HGA2     0.09
ATOM C4   CG331   -0.27
ATOM H41  HGA3     0.09
ATOM H42  HGA3     0.09
ATOM H43  HGA3     0.09

BOND CD1 CG   CD2 CG   CE1 CD1
BOND CE2 CD2  NZ  CE1  NZ  CE2
BOND CG  HG   CD2 HD2  CE1 HE1  CE2 HE2
BOND CD1 CD3  CD3 H11  CD3 H12
BOND CD3 C2   C2  C3   C3  C4
BOND C2  H21  C2  H22
BOND C3  H31  C3  H32
BOND C4  H41  C4  H42  C4  H43

IC CG   CD1  CE1  NZ    0.0000  0.0000    0.0000  0.0000  0.0000
IC CD1  CE1  NZ   CE2   0.0000  0.0000    0.0000  0.0000  0.0000
IC CE1  NZ   CE2  CD2   0.0000  0.0000    0.0000  0.0000  0.0000
IC CD1  CD2  *CG  HG    0.0000  0.0000  180.0000  0.0000  0.0000
IC CE2  CG   *CD2 HD2   0.0000  0.0000  180.0000  0.0000  0.0000
IC NZ   CD1  *CE1 HE1   0.0000  0.0000  180.0000  0.0000  0.0000
IC NZ   CD2  *CE2 HE2   0.0000  0.0000  180.0000  0.0000  0.0000
IC NZ   CE1  CD1  CG    0.0000  0.0000    0.0000  0.0000  0.0000
IC CE2  NZ   CE1  CD1   0.0000  0.0000    0.0000  0.0000  0.0000
IC CE1  CG   *CD1 CD3   0.0000  0.0000  180.0000  0.0000  0.0000
IC CE1  CD1  CD3  C2    0.0000  0.0000   90.0000  0.0000  0.0000
IC CD1  C2   *CD3 H11   0.0000  0.0000  120.0000  0.0000  0.0000
IC CD1  C2   *CD3 H12   0.0000  0.0000 -120.0000  0.0000  0.0000
IC CD1  CD3  C2   C3    0.0000  0.0000  180.0000  0.0000  0.0000
IC CD3  C3   *C2  H21   0.0000  0.0000  120.0000  0.0000  0.0000
IC CD3  C3   *C2  H22   0.0000  0.0000 -120.0000  0.0000  0.0000
IC CD3  C2   C3   C4    0.0000  0.0000  180.0000  0.0000  0.0000
IC C2   C4   *C3  H31   0.0000  0.0000  120.0000  0.0000  0.0000
IC C2   C4   *C3  H32   0.0000  0.0000 -120.0000  0.0000  0.0000
IC C2   C3   C4   H41   0.0000  0.0000  180.0000  0.0000  0.0000
IC C3   H41  *C4  H42   0.0000  0.0000  120.0000  0.0000  0.0000
IC C3   H41  *C4  H43   0.0000  0.0000 -120.0000  0.0000  0.0000
PATCH FIRST NONE LAST NONE

RESI 3CYP          0.00  ! C6H4N2 3-Cyanopyridine, yin
GROUP
ATOM NZ   NG2R60  -0.600
ATOM CE1  CG2R61   0.180 !    N3C
ATOM CD1  CG2R61   0.100 !     \\\
ATOM CG   CG2R61  -0.115 !      C3N     HE1
ATOM CD2  CG2R61  -0.115 !        \      |
ATOM CE2  CG2R61   0.180 !         CD1--CE1
ATOM HE1  HGR62    0.120 !         /      \
ATOM HG   HGR61    0.115 !    HG--CG      NZ
ATOM HD2  HGR61    0.115 !         \      /
ATOM HE2  HGR62    0.120 !         CD2--CE2
ATOM C3N  CG1N1    0.360 !          |    |
ATOM N3C  NG1T1   -0.460 !         HD2  HE2
! Original charges after bringing HE1 and HE2 in line with the other pyridines.

!ATOM NZ   NG2R60  -0.600
!ATOM CE1  CG2R61   0.180 !    N3C
!ATOM CD1  CG2R61   0.080 !     \\\
!ATOM CG   CG2R61  -0.120 !      C3N     HE1
!ATOM CD2  CG2R61  -0.115 !        \      |
!ATOM CE2  CG2R61   0.180 !         CD1--CE1
!ATOM HE1  HGR62    0.120 !         /      \
!ATOM HG   HGR61    0.140 !    HG--CG      NZ
!ATOM HD2  HGR61    0.115 !         \      /
!ATOM HE2  HGR62    0.120 !         CD2--CE2
!ATOM C3N  CG1N1    0.360 !          |    |
!ATOM N3C  NG1T1   -0.460 !         HD2  HE2
!! Partially optimized charges with
!! - Dipoles and H2O interactions substantially better
!! - DHvap slightly worse (but not really significant)
!! - Not transferable

BOND CD1 CG   CD2 CG   CE1 CD1
BOND CE2 CD2  NZ  CE1  NZ  CE2
BOND CG  HG   CD2 HD2
BOND CE1 HE1  CE2 HE2
BOND CD1 C3N
BOND C3N N3C

IC CG   CD1  CE1  NZ    0.0000  0.0000   0.000   0.0000  0.0000
IC CD1  CE1  NZ   CE2   0.0000  0.0000   0.0000  0.0000  0.0000
IC CE1  NZ   CE2  CD2   0.0000  0.0000   0.0000  0.0000  0.0000
IC CD1  CD2  *CG  HG    0.0000  0.0000 180.0000  0.0000  0.0000
IC CE2  CG   *CD2 HD2   0.0000  0.0000 180.0000  0.0000  0.0000
IC NZ   CD1  *CE1 HE1   0.0000  0.0000 180.0000  0.0000  0.0000
IC NZ   CD2  *CE2 HE2   0.0000  0.0000 180.0000  0.0000  0.0000
IC CE1  CG   *CD1 C3N   0.0000  0.0000 180.0000  0.0000  0.0000
IC NZ   CE1   CD1 CG    0.0000  0.0000   0.0000  0.0000  0.0000
IC CE2  NZ    CE1 CD1   0.0000  0.0000   0.0000  0.0000  0.0000
IC N3C  C3N   CD1 CE1   0.0000  0.0000   0.0000  0.0000  0.0000
PATCH FIRST NONE LAST NONE

RESI 3ACP          0.00  ! C7H7NO 3-acetylpyridine, yin
GROUP
ATOM NZ   NG2R60  -0.600 !  HC2    HC3
ATOM CE1  CG2R61   0.180 !     \  /
ATOM CD1  CG2R61   0.070 ! HC1--CH3     HG
ATOM CG   CG2R61  -0.115 !        \     |
ATOM CD2  CG2R61  -0.115 !         C    CG
ATOM CE2  CG2R61   0.180 !        //\  /  \\
ATOM HE1  HGR62    0.120 !        O  CD1   CD2--HD2
ATOM HG   HGR61    0.115 !           ||     |
ATOM HD2  HGR61    0.115 !      HE1--CE1   CE2--HE2
ATOM HE2  HGR62    0.120 !             \  //
ATOM C    CG2O5    0.360 !              NZ
ATOM O    OG2D3   -0.470
ATOM CH3  CG331   -0.230 !aliphatic, corresponds to new CT3, HA3
ATOM HC1  HGA3     0.090
ATOM HC2  HGA3     0.090
ATOM HC3  HGA3     0.090

BOND CD1 CG   CD2 CG   CE1 CD1
BOND CE2 CD2  NZ  CE1  NZ  CE2
BOND CG  HG   CD2 HD2
BOND CE1 HE1  CE2 HE2
BOND CD1 C    C   CH3
BOND HC1 CH3  HC2 CH3  HC3 CH3
DOUB C   O

IMPR C    CD1 CH3  O

IC CG   CD1  CE1  NZ    0.0000  0.0000    0.000   0.0000  0.0000
IC CD1  CE1  NZ   CE2   0.0000  0.0000    0.0000  0.0000  0.0000
IC CE1  NZ   CE2  CD2   0.0000  0.0000    0.0000  0.0000  0.0000
IC CD1  CD2  *CG  HG    0.0000  0.0000  180.0000  0.0000  0.0000
IC CE1  CG   *CD1 C     0.0000  0.0000  180.0000  0.0000  0.0000
IC CE2  CG   *CD2 HD2   0.0000  0.0000  180.0000  0.0000  0.0000
IC NZ   CD1  *CE1 HE1   0.0000  0.0000  180.0000  0.0000  0.0000
IC NZ   CD2  *CE2 HE2   0.0000  0.0000  180.0000  0.0000  0.0000
IC NZ   CE1  CD1  CG    0.0000  0.0000    0.0000  0.0000  0.0000
IC CE2  NZ   CE1  CD1   0.0000  0.0000    0.0000  0.0000  0.0000
IC CH3  C    CD1  CE1   0.0000  0.0000    0.0000  0.0000  0.0000
IC CH3  CD1  *C   O     0.0000  0.0000  180.0000  0.0000  0.0000
IC O    C    CH3  HC1   0.0000  0.0000  180.0000  0.0000  0.0000
IC O    C    CH3  HC2   0.0000  0.0000   60.0000  0.0000  0.0000
IC O    C    CH3  HC3   0.0000  0.0000  -60.0000  0.0000  0.0000
PATCH FIRST NONE LAST NONE

RESI 3NAP          0.00  ! C6H6N2O Really just unprotonated oxidized nicotinamide,
GROUP                    ! aka. "nicotinamide". Other correct names include:
ATOM NZ   NG2R60  -0.600 ! 3-pyridinecarboxamide, 3-amidopyridine,
ATOM CE1  CG2R61   0.180 ! 3-(aminocarbonyl)pyridine, yin
ATOM CD1  CG2R61  -0.020
ATOM CG   CG2R61  -0.115
ATOM CD2  CG2R61  -0.115 !       HT
ATOM CE2  CG2R61   0.180 !      /
ATOM HE1  HGR62    0.120 ! Hc--N      HG
ATOM HG   HGR61    0.115 !      \     |
ATOM HD2  HGR61    0.115 !       C    CG
ATOM HE2  HGR62    0.120 !      //\  /  \\
ATOM C    CG2O1    0.630 !      O  CD1   CD2--HD2
ATOM O    OG2D1   -0.460 !         ||     |
ATOM N    NG2S2   -0.900 !    HE1--CE1   CE2--HE2
ATOM HC   HGP1     0.390 !           \  //
ATOM HT   HGP1     0.360 !            NZ

BOND CD1 CG   CD2 CG   CE1 CD1
BOND CE2 CD2  NZ  CE1  NZ  CE2
BOND CG  HG   CD2 HD2
BOND CE1 HE1  CE2 HE2
BOND CD1 C    C   N
BOND HC  N    HT  N
DOUB C   O

IMPR C    CD1 N    O

IC CG   CD1  CE1  NZ    0.0000  0.0000    0.000   0.0000  0.0000
IC CD1  CE1  NZ   CE2   0.0000  0.0000    0.0000  0.0000  0.0000
IC CE1  NZ   CE2  CD2   0.0000  0.0000    0.0000  0.0000  0.0000
IC CD1  CD2  *CG  HG    0.0000  0.0000  180.0000  0.0000  0.0000
IC CE1  CG   *CD1 C     0.0000  0.0000  180.0000  0.0000  0.0000
IC CE2  CG   *CD2 HD2   0.0000  0.0000  180.0000  0.0000  0.0000
IC NZ   CD1  *CE1 HE1   0.0000  0.0000  180.0000  0.0000  0.0000
IC NZ   CD2  *CE2 HE2   0.0000  0.0000  180.0000  0.0000  0.0000
IC NZ   CE1  CD1  CG    0.0000  0.0000    0.0000  0.0000  0.0000
IC CE2  NZ   CE1  CD1   0.0000  0.0000    0.0000  0.0000  0.0000
IC N    C    CD1  CE1   0.0000  0.0000    0.0000  0.0000  0.0000
IC N    CD1  *C   O     0.0000  0.0000  180.0000  0.0000  0.0000
IC HC   N    C    O     0.0000  0.0000    0.0000  0.0000  0.0000
IC HT   N    C    O     0.0000  0.0000  180.0000  0.0000  0.0000
PATCH FIRST NONE LAST NONE

RESI 3CAP          0.00  ! C6H7NO carbinol-pyridine, yin
GROUP
ATOM NZ   NG2R60  -0.600
ATOM CE1  CG2R61   0.180
ATOM CD1  CG2R61   0.000
ATOM CG   CG2R61  -0.115
ATOM CD2  CG2R61  -0.115
ATOM CE2  CG2R61   0.180
ATOM HE1  HGR62    0.120
ATOM HG   HGR61    0.115
ATOM HD2  HGR61    0.115
ATOM HE2  HGR62    0.120
GROUP
ATOM CD3  CG321    0.05  !aliphatic, corresponds to new CT2, HA2
ATOM H11  HGA2     0.09
ATOM H12  HGA2     0.09
ATOM OH   OG311   -0.65
ATOM HO   HGP1     0.42

BOND CD1 CG   CD2 CG   CE1 CD1
BOND CE2 CD2  NZ  CE1  NZ  CE2
BOND CG  HG   CD2 HD2
BOND CE1 HE1  CE2 HE2
BOND CD1 CD3  CD3 OH   OH  HO
BOND CD3 H11  CD3 H12

IC CG   CD1  CE1  NZ    0.0000  0.0000    0.000   0.0000  0.0000
IC CD1  CE1  NZ   CE2   0.0000  0.0000    0.0000  0.0000  0.0000
IC CE1  NZ   CE2  CD2   0.0000  0.0000    0.0000  0.0000  0.0000
IC CD1  CD2  *CG  HG    0.0000  0.0000  180.0000  0.0000  0.0000
IC CE1  CG   *CD1 C     0.0000  0.0000  180.0000  0.0000  0.0000
IC CE2  CG   *CD2 HD2   0.0000  0.0000  180.0000  0.0000  0.0000
IC NZ   CD1  *CE1 HE1   0.0000  0.0000  180.0000  0.0000  0.0000
IC NZ   CD2  *CE2 HE2   0.0000  0.0000  180.0000  0.0000  0.0000
IC NZ   CE1  CD1  CG    0.0000  0.0000    0.0000  0.0000  0.0000
IC CE2  NZ   CE1  CD1   0.0000  0.0000    0.0000  0.0000  0.0000
IC NZ   CE1  CD1  CD3   0.0000  0.0000  180.0000  0.0000  0.0000
IC CE1  CD1  CD3  OH    0.0000  0.0000  180.0000  0.0000  0.0000
IC CD1  CD3  OH   HO    0.0000  0.0000  180.0000  0.0000  0.0000
IC OH   CD1  *CD3 H11   0.0000  0.0000  120.0000  0.0000  0.0000
IC OH   CD1  *CD3 H12   0.0000  0.0000 -120.0000  0.0000  0.0000

PATCH FIRST NONE LAST NONE

RESI 3PHP          0.00  ! C11H9N 3-phenyl-pyridine, yin
GROUP
ATOM NZ   NG2R60  -0.600
ATOM CE1  CG2R61   0.180
ATOM CD1  CG2R67   0.000
ATOM CG   CG2R61  -0.115
ATOM CD2  CG2R61  -0.115
ATOM CE2  CG2R61   0.180
ATOM HE1  HGR62    0.120
ATOM HG   HGR61    0.115
ATOM HD2  HGR61    0.115
ATOM HE2  HGR62    0.120
ATOM CA1  CG2R67   0.000
ATOM CA2  CG2R61  -0.115
ATOM CA3  CG2R61  -0.115
ATOM CA4  CG2R61  -0.115
ATOM CA5  CG2R61  -0.115
ATOM CA6  CG2R61  -0.115
ATOM HA2  HGR61    0.115
ATOM HA3  HGR61    0.115
ATOM HA4  HGR61    0.115
ATOM HA5  HGR61    0.115
ATOM HA6  HGR61    0.115

BOND CD1 CG   CD2 CG   CE1 CD1
BOND CE2 CD2  NZ  CE1  NZ  CE2
BOND CG  HG   CD2 HD2
BOND CE1 HE1  CE2 HE2
BOND CD1 CA1  CA1 CA2  CA2 CA3
BOND CA3 CA4  CA4 CA5  CA6 CA5
BOND CA6 CA1
BOND CA2 HA2  CA3 HA3  CA4 HA4
BOND CA5 HA5  CA6 HA6

IC CG   CD1  CE1  NZ    0.0000  0.0000    0.000   0.0000  0.0000
IC CD1  CE1  NZ   CE2   0.0000  0.0000    0.0000  0.0000  0.0000
IC CE1  NZ   CE2  CD2   0.0000  0.0000    0.0000  0.0000  0.0000
IC CD1  CD2  *CG  HG    0.0000  0.0000  180.0000  0.0000  0.0000
IC CE1  CG   *CD1 CA1   0.0000  0.0000  180.0000  0.0000  0.0000
IC CE2  CG   *CD2 HD2   0.0000  0.0000  180.0000  0.0000  0.0000
IC NZ   CD1  *CE1 HE1   0.0000  0.0000  180.0000  0.0000  0.0000
IC NZ   CD2  *CE2 HE2   0.0000  0.0000  180.0000  0.0000  0.0000
IC NZ   CE1  CD1  CG    0.0000  0.0000    0.0000  0.0000  0.0000
IC CE2  NZ   CE1  CD1   0.0000  0.0000    0.0000  0.0000  0.0000
IC CA2  CA1  CD1  CG    0.0000  0.0000    0.0000  0.0000  0.0000
IC CA3  CA2  CA1  CD1   0.0000  0.0000  180.0000  0.0000  0.0000
IC CA4  CA3  CA2  CA1   0.0000  0.0000    0.0000  0.0000  0.0000
IC CA5  CA4  CA3  CA2   0.0000  0.0000    0.0000  0.0000  0.0000
IC CA6  CA5  CA4  CA3   0.0000  0.0000    0.0000  0.0000  0.0000
IC CA1  CA3  *CA2 HA2   0.0000  0.0000  180.0000  0.0000  0.0000
IC CA2  CA4  *CA3 HA3   0.0000  0.0000  180.0000  0.0000  0.0000
IC CA3  CA5  *CA4 HA4   0.0000  0.0000  180.0000  0.0000  0.0000
IC CA4  CA6  *CA5 HA5   0.0000  0.0000  180.0000  0.0000  0.0000
IC CA5  CA1  *CA6 HA6   0.0000  0.0000  180.0000  0.0000  0.0000
PATCH FIRST NONE LAST NONE

RESI 3BNP          0.00  ! C12H11N 3-benzyl-pyridine, yin
GROUP                    !methylene between rings
ATOM NZ   NG2R60  -0.600 !1
ATOM CE1  CG2R61   0.180 !2
ATOM CD1  CG2R61   0.000 !3
ATOM CG   CG2R61  -0.115 !4
ATOM CD2  CG2R61  -0.115 !5
ATOM CE2  CG2R61   0.180 !6
ATOM HE1  HGR62    0.120 !7
ATOM HG   HGR61    0.115 !8
ATOM HD2  HGR61    0.115 !9
ATOM HE2  HGR62    0.120 !10
ATOM C    CG321   -0.180 !11
ATOM HC1  HGA2     0.090 !12
ATOM HC2  HGA2     0.090 !13
ATOM CA1  CG2R61   0.000 !14
ATOM CA2  CG2R61  -0.115 !15
ATOM CA3  CG2R61  -0.115 !16
ATOM CA4  CG2R61  -0.115 !17
ATOM CA5  CG2R61  -0.115 !18
ATOM CA6  CG2R61  -0.115 !19
ATOM HA2  HGR61    0.115 !20
ATOM HA3  HGR61    0.115 !21
ATOM HA4  HGR61    0.115 !22
ATOM HA5  HGR61    0.115 !23
ATOM HA6  HGR61    0.115 !24

BOND CD1 CG   CD2 CG   CE1 CD1
BOND CE2 CD2  NZ  CE1  NZ  CE2
BOND CG  HG   CD2 HD2
BOND CE1 HE1  CE2 HE2
BOND CD1 C    C   CA1
BOND C   HC1  C   HC2
BOND CA1 CA2  CA2 CA3
BOND CA3 CA4  CA4 CA5  CA6 CA5
BOND CA6 CA1
BOND CA2 HA2  CA3 HA3  CA4 HA4
BOND CA5 HA5  CA6 HA6

IC CG   CD1  CE1  NZ    0.0000  0.0000    0.000   0.0000  0.0000
IC CD1  CE1  NZ   CE2   0.0000  0.0000    0.0000  0.0000  0.0000
IC CE1  NZ   CE2  CD2   0.0000  0.0000    0.0000  0.0000  0.0000
IC CD1  CD2  *CG  HG    0.0000  0.0000  180.0000  0.0000  0.0000
IC CE1  CG   *CD1 C     0.0000  0.0000  180.0000  0.0000  0.0000
IC CE2  CG   *CD2 HD2   0.0000  0.0000  180.0000  0.0000  0.0000
IC NZ   CD1  *CE1 HE1   0.0000  0.0000  180.0000  0.0000  0.0000
IC NZ   CD2  *CE2 HE2   0.0000  0.0000  180.0000  0.0000  0.0000
IC NZ   CE1  CD1  CG    0.0000  0.0000    0.0000  0.0000  0.0000
IC CE2  NZ   CE1  CD1   0.0000  0.0000    0.0000  0.0000  0.0000
IC CE1  CD1  C    CA1   0.0000  0.0000   90.0000  0.0000  0.0000
IC CD1  C    CA1  CA2   0.0000  0.0000   90.0000  0.0000  0.0000
IC CA1  CD1  *C   HC1   0.0000  0.0000  120.0000  0.0000  0.0000
IC CA1  CD1  *C   HC2   0.0000  0.0000 -120.0000  0.0000  0.0000
IC C    CA1  CA2  CA3   0.0000  0.0000  180.0000  0.0000  0.0000
IC CA1  CA2  CA3  CA4   0.0000  0.0000    0.0000  0.0000  0.0000
IC CA2  CA3  CA4  CA5   0.0000  0.0000    0.0000  0.0000  0.0000
IC CA3  CA4  CA5  CA6   0.0000  0.0000    0.0000  0.0000  0.0000
IC CA1  CA3  *CA2 HA2   0.0000  0.0000  180.0000  0.0000  0.0000
IC CA2  CA4  *CA3 HA3   0.0000  0.0000  180.0000  0.0000  0.0000
IC CA3  CA5  *CA4 HA4   0.0000  0.0000  180.0000  0.0000  0.0000
IC CA4  CA6  *CA5 HA5   0.0000  0.0000  180.0000  0.0000  0.0000
IC CA5  CA1  *CA6 HA6   0.0000  0.0000  180.0000  0.0000  0.0000
PATCH FIRST NONE LAST NONE

!toppar_all27_lipid_cholesterol.str
RESI CLOL          0.00  ! C27H46O cholesterol (name to avoid conflict with choline)
! atoms names correspond to the correct cholesterol nomenclature
GROUP
ATOM C3   CG311    0.14
ATOM O3   OG311   -0.65
ATOM H3'  HGP1     0.42
ATOM H3   HGA1     0.09
GROUP
ATOM C4   CG321   -0.18
ATOM H4A  HGA2     0.09
ATOM H4B  HGA2     0.09
GROUP
ATOM C5   CG2D1    0.00
ATOM C6   CG2D1   -0.15
ATOM H6   HGA4     0.15
GROUP
ATOM C7   CG321   -0.18
ATOM H7A  HGA2     0.09
ATOM H7B  HGA2     0.09
GROUP
ATOM C8   CG311   -0.09
ATOM H8   HGA1     0.09
GROUP
ATOM C14  CG3RC1  -0.09
ATOM H14  HGA1     0.09
GROUP
ATOM C15  CG3C52  -0.18
ATOM H15A HGA2     0.09
ATOM H15B HGA2     0.09
GROUP
ATOM C16  CG3C52  -0.18
ATOM H16A HGA2     0.09
ATOM H16B HGA2     0.09
GROUP
ATOM C17  CG3C51  -0.09
ATOM H17  HGA1     0.09
GROUP
ATOM C13  CG3RC1   0.00
GROUP
ATOM C18  CG331   -0.27  !methyl at c13
ATOM H18A HGA3     0.09
ATOM H18B HGA3     0.09
ATOM H18C HGA3     0.09
GROUP
ATOM C12  CG321   -0.18
ATOM H12A HGA2     0.09
ATOM H12B HGA2     0.09
GROUP
ATOM C11  CG321   -0.18
ATOM H11A HGA2     0.09
ATOM H11B HGA2     0.09
GROUP
ATOM C9   CG311   -0.09
ATOM H9   HGA1     0.09
GROUP
ATOM C10  CG301    0.00  ! no hydrogen
GROUP
ATOM C19  CG331   -0.27  !methyl at c10
ATOM H19A HGA3     0.09
ATOM H19B HGA3     0.09
ATOM H19C HGA3     0.09
GROUP
ATOM C1   CG321   -0.18
ATOM H1A  HGA2     0.09
ATOM H1B  HGA2     0.09
GROUP
ATOM C2   CG321   -0.18 !               OH     Me21   C22   C24   Me26
ATOM H2A  HGA2     0.09 !               |         \  /  \  /  \  /
ATOM H2B  HGA2     0.09 !               C12 Me18   C20   C23   C25--Me27
GROUP                   !              /  \ |     /
ATOM C20  CG311   -0.09 !             C11  C13---C17
ATOM H20  HGA1     0.09 !        Me19 |    |     |
GROUP                   !       C1 | C9    C14   C16
ATOM C21  CG331   -0.27 !      /  \|/  \  /  \  /
ATOM H21A HGA3     0.09 !     C2   C10  C8    C15
ATOM H21B HGA3     0.09 !     |    |     |
ATOM H21C HGA3     0.09 !     C3   C5   C7
GROUP                   !    / \  / \\ /
ATOM C22  CG321   -0.18 !  HO   C4   C6
ATOM H22A HGA2     0.09
ATOM H22B HGA2     0.09 !   Cholesterol (CHL1)
GROUP
ATOM C23  CG321   -0.18
ATOM H23A HGA2     0.09
ATOM H23B HGA2     0.09
GROUP
ATOM C24  CG321   -0.18  !beyond this nomenclature may not be correct
ATOM H24A HGA2     0.09
ATOM H24B HGA2     0.09
GROUP
ATOM C25  CG311   -0.09  !c25
ATOM H25  HGA1     0.09
GROUP
ATOM C26  CG331   -0.27  !terminal methyl, c26
ATOM H26A HGA3     0.09
ATOM H26B HGA3     0.09
ATOM H26C HGA3     0.09
GROUP
ATOM C27  CG331   -0.27  !terminal methyl, c27
ATOM H27A HGA3     0.09
ATOM H27B HGA3     0.09
ATOM H27C HGA3     0.09

BOND C3   O3   C3   H3   O3   H3'
BOND C3   C2   C2   H2A  C2   H2B
BOND C2   C1   C1   H1A  C1   H1B
BOND C3   C4   C4   H4A  C4   H4B
BOND C4   C5
BOND C5   C10
BOND C10  C1
BOND C10  C19  C19  H19A C19  H19B C19  H19C
DOUBLE C5   C6
BOND C6   H6
BOND C6   C7   C7   H7A  C7   H7B
BOND C7   C8   C8   H8
BOND C8   C9   C9   H9
BOND C9   C10
BOND C8   C14  C14  H14
BOND C14  C13
BOND C13  C12  C12  H12A C12  H12B
BOND C12  C11  C11  H11A C11  H11B
BOND C11  C9
BOND C13  C18  C18  H18A C18  H18B C18  H18C
BOND C14  C15  C15  H15A C15  H15B
BOND C15  C16  C16  H16A C16  H16B
BOND C16  C17  C17  H17
BOND C17  C13
BOND C17  C20  C20  H20
BOND C20  C21  C21  H21A C21  H21B C21  H21C
BOND C20  C22  C22  H22A C22  H22B
BOND C22  C23  C23  H23A C23  H23B
BOND C23  C24  C24  H24A C24  H24B
BOND C24  C25  C25  H25
BOND C25  C26  C26  H26A C26  H26B C26  H26C
BOND C25  C27  C27  H27A C27  H27B C27  H27C
!ICs based on CHARMM optimized structure
IC C1   C2   C3   C4    1.5383  110.44   55.92  110.66   1.5367
IC C4   C2   *C3  O3    1.5367  110.66  120.28  109.14   1.4158
IC O3   C2   *C3  H3    1.4158  109.14  118.92  109.40   1.1155
IC C2   C3   O3   H3'   1.5311  109.14  -58.51  105.39   0.9593
IC C2   C3   C4   C5    1.5311  110.66  -55.96  111.70   1.5156
IC C5   C3   *C4  H4A   1.5156  111.70  121.99  109.16   1.1099
IC H4A  C3   *C4  H4B   1.1099  109.16  115.03  107.34   1.1142
IC C3   C4   C5   C10   1.5367  111.70   54.04  115.09   1.5304
IC C10  C4   *C5  C6    1.5304  115.09 -177.32  121.28   1.3432
IC C4   C5   C6   C7    1.5156  121.28 -178.39  123.88   1.5018
IC C7   C5   *C6  H6    1.5018  123.88  177.19  119.54   1.1001
IC C5   C6   C7   C8    1.3432  123.88   14.50  112.36   1.5506
IC C8   C6   *C7  H7A   1.5506  112.36  122.18  110.84   1.1114
IC H7A  C6   *C7  H7B   1.1114  110.84  118.17  109.17   1.1124
IC C6   C7   C8   C14   1.5018  112.36 -165.89  110.02   1.5202
IC C14  C7   *C8  C9    1.5202  110.02  121.07  110.84   1.5327
IC C9   C7   *C8  H8    1.5327  110.84  119.34  108.18   1.1123
IC C7   C8   C14  C13   1.5506  110.02  179.73  115.21   1.5247
IC C13  C8   *C14 C15   1.5247  115.21  126.69  117.86   1.5382
IC C13  C8   *C14 H14   1.5247  115.21 -116.05  105.83   1.1205
IC C8   C14  C15  C16   1.5202  117.86 -163.10  103.40   1.5360
IC C16  C14  *C15 H15A  1.5360  103.40  117.45  109.62   1.1113
IC H15A C14  *C15 H15B  1.1113  109.62  121.32  111.94   1.1082
IC C14  C15  C16  C17   1.5382  103.40    7.85  106.79   1.5620
IC C17  C15  *C16 H16A  1.5620  106.79  118.96  109.25   1.1107
IC H16A C15  *C16 H16B  1.1107  109.25  120.76  111.65   1.1090
IC C13  C16  *C17 C20   1.5401  104.94  132.02  112.36   1.5633
IC C13  C16  *C17 H17   1.5401  104.94 -111.76  106.42   1.1153
IC C17  C14  *C13 C12   1.5401  100.27  122.68  106.98   1.5408
IC C12  C14  *C13 C18   1.5408  106.98  122.91  110.83   1.5518
IC C14  C13  C18  H18A  1.5247  110.83   60.33  111.48   1.1077
IC H18A C13  *C18 H18B  1.1077  111.48  119.80  110.01   1.1086
IC H18A C13  *C18 H18C  1.1077  111.48 -121.00  111.71   1.1067
IC C14  C13  C12  C11   1.5247  106.98   56.78  111.10   1.5422
IC C11  C13  *C12 H12A  1.5422  111.10  121.37  111.21   1.1067
IC H12A C13  *C12 H12B  1.1067  111.21  118.82  108.68   1.1119
IC C9   C12  *C11 H11A  1.5593  113.54  121.67  107.06   1.1093
IC H11A C12  *C11 H11B  1.1093  107.06  115.98  108.75   1.1100
IC C10  C8   *C9  H9    1.5531  112.73 -114.54  104.68   1.1185
IC C9   C5   *C10 C19   1.5531  111.91 -120.04  108.03   1.5524
IC C19  C5   *C10 C1    1.5524  108.03 -119.87  109.26   1.5579
IC C5   C10  C19  H19A  1.5304  108.03 -172.88  110.67   1.1082
IC H19A C10  *C19 H19B  1.1082  110.67  118.48  111.77   1.1080
IC H19A C10  *C19 H19C  1.1082  110.67 -120.66  110.97   1.1095
IC C2   C10  *C1  H1A   1.5383  114.55  122.42  109.26   1.1104
IC C2   C10  *C1  H1B   1.5383  114.55 -120.71  108.29   1.1134
IC C1   C3   *C2  H2A   1.5383  110.44  121.16  109.41   1.1119
IC H2A  C3   *C2  H2B   1.1119  109.41  118.30  109.70   1.1112
IC C16  C17  C20  C22   1.5620  112.36   55.21  110.55   1.5476
IC C22  C17  *C20 C21   1.5476  110.55  125.88  113.32   1.5349
IC C21  C17  *C20 H20   1.5349  113.32  118.87  107.27   1.1157
IC C17  C20  C21  H21A  1.5633  113.32   64.90  110.93   1.1077
IC H21A C20  *C21 H21B  1.1077  110.93 -121.00  110.41   1.1104
IC H21A C20  *C21 H21C  1.1077  110.93  118.40  111.29   1.1085
IC C17  C20  C22  C23   1.5633  110.55 -174.59  115.12   1.5394
IC C23  C20  *C22 H22A  1.5394  115.12  120.23  109.35   1.1116
IC H22A C20  *C22 H22B  1.1116  109.35  117.13  108.75   1.1121
IC C20  C22  C23  C24   1.5476  115.12  172.50  112.25   1.5377
IC C24  C22  *C23 H23A  1.5377  112.25  121.13  109.69   1.1108
IC H23A C22  *C23 H23B  1.1108  109.69  118.14  108.99   1.1129
IC C22  C23  C24  C25   1.5394  112.25 -176.23  114.06   1.5418
IC C25  C23  *C24 H24A  1.5418  114.06  120.56  108.44   1.1132
IC H24A C23  *C24 H24B  1.1132  108.44  117.11  109.39   1.1121
IC C23  C24  C25  C26   1.5377  114.06  174.26  111.24   1.5378
IC C26  C24  *C25 C27   1.5378  111.24  119.63  112.86   1.5381
IC C26  C24  *C25 H25   1.5378  111.24 -119.50  108.47   1.1151
IC C24  C25  C26  H26A  1.5418  111.24 -178.53  110.52   1.1105
IC H26A C25  *C26 H26B  1.1105  110.52  120.00  110.36   1.1105
IC H26A C25  *C26 H26C  1.1105  110.52 -120.09  110.33   1.1106
IC C24  C25  C27  H27A  1.5418  112.86 -178.28  110.40   1.1105
IC H27A C25  *C27 H27B  1.1105  110.40  119.95  110.31   1.1105
IC H27A C25  *C27 H27C  1.1105  110.40 -119.82  110.77   1.1097

RESI CLNS          0.00 ! C20H32O cholesterol with sidechain beyond c18(c20) omitted
! atoms names after the comments correspond to the
! correct cholesterol nomenclature
GROUP
ATOM C1   CG311      0.14  !c3
ATOM O1   OG311     -0.65
ATOM HO1  HGP1       0.42
ATOM H1   HGA1       0.09

ATOM C2   CG321     -0.18  !c4
ATOM H2   HGA2       0.09
ATOM H2'  HGA2       0.09

ATOM C3   CG2D1      0.00  !c5
ATOM C4   CG2D1     -0.15  !c6
ATOM H4   HGA4       0.15

ATOM C5   CG321     -0.18  !c7
ATOM H5   HGA2       0.09
ATOM H5'  HGA2       0.09

ATOM C6   CG311     -0.09  !c8
ATOM H6   HGA1       0.09
GROUP
ATOM C7   CG3RC1    -0.09  !c14
ATOM H7   HGA1       0.09

ATOM C8   CG3C52    -0.18  !c15
ATOM H8   HGA2       0.09
ATOM H8'  HGA2       0.09

ATOM C9   CG3C52    -0.18  !c16
ATOM H9   HGA2       0.09
ATOM H9'  HGA2       0.09

ATOM C10  CG3C51    -0.09  !c17
ATOM H10  HGA1       0.09

ATOM C11  CG3RC1     0.00  !c13
GROUP
ATOM CC11 CG331     -0.27  !c18, methyl at c13
ATOM H111 HGA3       0.09
ATOM H112 HGA3       0.09
ATOM H113 HGA3       0.09

ATOM C12  CG321     -0.18  !c12
ATOM H12  HGA2       0.09
ATOM H12' HGA2       0.09

ATOM C13  CG321     -0.18  !c11
ATOM H13  HGA2       0.09
ATOM H13' HGA2       0.09

ATOM C14  CG311     -0.09  !c9
ATOM H14  HGA1       0.09

ATOM C15  CG301      0.00  !c10: no hydrogen
GROUP
ATOM CC15 CG331     -0.27  !c19, methyl at c10
ATOM H151 HGA3       0.09
ATOM H152 HGA3       0.09
ATOM H153 HGA3       0.09

ATOM C16  CG321     -0.18  !c1
ATOM H16  HGA2       0.09
ATOM H16' HGA2       0.09

ATOM C17  CG321     -0.18  !c2
ATOM H17  HGA2       0.09
ATOM H17' HGA2       0.09

ATOM C18  CG331     -0.27  !c20
ATOM H181 HGA3       0.09
ATOM H182 HGA3       0.09
ATOM H183 HGA3       0.09

BOND C1 O1 C1 H1 C1 C2
BOND O1 HO1
BOND C2 C3 C2 H2 C2 H2'
DOUBLE C3 C4
BOND C4 C5 C4 H4
BOND C5 C6 C5 H5 C5 H5'
BOND C6 C7 C6 H6
BOND C7 C8 C7 H7
BOND C8 C9 C8 H8 C8 H8'
BOND C9 C10 C9 H9 C9 H9'
BOND C10 C18 C10 C11 C10 H10
BOND C11 CC11 C11 C7 C11 C12
BOND CC11 H111 CC11 H112 CC11 H113
BOND C12 C13 C12 H12 C12 H12'
BOND C13 C14 C13 H13 C13 H13'
BOND C14 C15 C14 C6 C14 H14
BOND C15 C16 C15 C3 C15 CC15
BOND CC15 H151 CC15 H152 CC15 H153
BOND C16 C17 C16 H16 C16 H16'
BOND C17 C1 C17 H17 C17 H17'
BOND C18  H181 C18 H182 C18 H183

!DONO HO1 O1
!ACCE O1

IC O1   C1   C2   C3      1.4158  109.24 -176.17  111.80   1.5153
IC C1   C2   C3   C4      1.5368  111.80 -123.48  121.41   1.3430
IC C2   C3   C4   C5      1.5153  121.41 -178.76  123.84   1.5019
IC C3   C4   C5   C6      1.3430  123.84   14.64  112.44   1.5504
IC C4   C5   C6   C7      1.5019  112.44 -166.16  109.90   1.5192
IC C5   C6   C7   C8      1.5504  109.90  -54.73  118.74   1.5447
IC C6   C7   C8   C9      1.5192  118.74 -161.90  103.72   1.5418
IC C7   C8   C9   C10     1.5447  103.72    5.69  105.45   1.5530
IC C8   C9   C10  C11     1.5418  105.45   21.50  105.85   1.5300
IC C9   C10  C11  C12     1.5530  105.85 -155.90  116.00   1.5351
IC C7   C12  *C11 CC11    1.5194  108.58 -123.00  111.88   1.5530
IC C10  C11  C12  C13     1.5300  116.00  167.75  110.42   1.5414
IC C10  C11  C7   C8      1.5300   99.46   43.93  105.86   1.5447
IC C11  C12  C13  C14     1.5351  110.42  -52.28  113.50   1.5626
IC CC11 C11  C12  C13     1.5530  111.88  -66.16  110.42   1.5414
IC CC11 C11  C7   C8      1.5530  111.12  -70.96  105.86   1.5447
IC C12  C13  C14  C15     1.5414  113.50  179.43  114.52   1.5524
IC C13  C14  C15  CC15    1.5626  114.52  -50.80  109.07   1.5522
IC C13  C14  C15  C16     1.5626  114.52   69.29  108.64   1.5574
IC C13  C14  C6   C7      1.5626  113.16  -48.42  109.31   1.5192
IC CC15 C15  C16  C17     1.5522  110.15  -68.75  114.54   1.5383
IC C14  C15  C16  C17     1.5524  108.64  171.83  114.54   1.5383
IC C14  C15  C3   C4      1.5524  111.86    7.71  123.46   1.3430
IC C15  C16  C17  C1      1.5574  114.54  -54.68  110.51   1.5312
IC C11  C9   *C10 C18     1.5300  105.85  126.88  114.22   1.5413
IC O1   C2   *C1  H1      1.4158  109.24 -119.02  109.53   1.1156
IC C2   C1   O1   HO1     1.5368  109.24   62.69  105.39   0.9593
IC C3   C1   *C2  H2      1.5153  111.80  121.88  109.11   1.1100
IC C3   C1   *C2  H2'     1.5153  111.80 -123.05  107.36   1.1142
IC C5   C3   *C4  H4      1.5019  123.84  177.13  119.55   1.1001
IC C6   C4   *C5  H5      1.5504  112.44  122.17  110.88   1.1114
IC C6   C4   *C5  H5'     1.5504  112.44 -119.69  109.16   1.1124
IC C7   C5   *C6  H6      1.5192  109.90 -119.58  108.19   1.1122
IC C8   C6   *C7  H7      1.5447  118.74  117.73  105.77   1.1205
IC C9   C7   *C8  H8      1.5418  103.72  117.51  109.61   1.1108
IC C9   C7   *C8  H8'     1.5418  103.72 -121.25  111.67   1.1078
IC C10  C8   *C9  H9      1.5530  105.45  118.45  109.64   1.1105
IC C10  C8   *C9  H9'     1.5530  105.45 -120.18  112.16   1.1085
IC C18  C9   *C10 H10     1.5413  114.22  119.69  107.07   1.1162
IC C7   C11  CC11 H111    1.5194  111.12 -178.60  110.01   1.1092
IC H111 C11  *CC11 H112   1.1092  110.01  118.82  111.63   1.1068
IC H111 C11  *CC11 H113   1.1092  110.01 -120.26  111.66   1.1075
IC C13  C11  *C12 H12     1.5414  110.42  122.09  109.96   1.1102
IC C13  C11  *C12 H12'    1.5414  110.42 -119.49  108.88   1.1120
IC C14  C12  *C13 H13     1.5626  113.50  121.59  107.14   1.1091
IC C14  C12  *C13 H13'    1.5626  113.50 -122.38  108.79   1.1098
IC C13  C6   *C14 H14     1.5626  113.16  113.80  104.59   1.1184
IC C3   C15  CC15 H151    1.5435  107.81 -172.81  110.68   1.1082
IC H151 C15  *CC15 H152   1.1082  110.68  118.52  111.71   1.1081
IC H151 C15  *CC15 H153   1.1082  110.68 -120.68  110.98   1.1094
IC C17  C15  *C16  H16    1.5383  114.54  122.43  109.27   1.1104
IC C17  C15  *C16  H16'   1.5383  114.54 -120.70  108.26   1.1134
IC C16  C1   *C17  H17    1.5383  110.51  121.12  109.37   1.1120
IC C16  C1   *C17  H17'   1.5383  110.51 -120.62  109.70   1.1111
IC C9   C10  C18   H181   0.0000    0.00  180.00    0.00   0.0000
IC C10  H181 *C18  H182   0.0000    0.00  120.00    0.00   0.0000
IC C10  H181 *C18  H183   0.0000    0.00 -120.00    0.00   0.0000

RESI CLM1          0.00 ! C11H18O cholesterol analog with only rings 1 and 2
                          !and the position 19 methyl
! atoms names after the comments correspond to the
! correct cholesterol nomenclature

! ring 1

GROUP
ATOM C1   CG311    0.14  !c3
ATOM O1   OG311   -0.65
ATOM HO1  HGP1     0.42
ATOM H1   HGA1     0.09

ATOM C2   CG321   -0.18  !c4
ATOM H2   HGA2     0.09
ATOM H2'  HGA2     0.09

ATOM C3   CG2D1    0.00  !c5
ATOM C15  CG301    0.00  !c10: no hydrogen

ATOM C16  CG321   -0.18  !c1
ATOM H16  HGA2     0.09
ATOM H16' HGA2     0.09

ATOM C17  CG321   -0.18  !c2
ATOM H17  HGA2     0.09
ATOM H17' HGA2     0.09

ATOM CC15 CG331   -0.27  !c19, methyl at c10
ATOM H151 HGA3     0.09
ATOM H152 HGA3     0.09
ATOM H153 HGA3     0.09
! ring 2
GROUP
ATOM C4   CG2D1   -0.15  !c6
ATOM H4   HGA4     0.15

ATOM C5   CG321   -0.18  !c7
ATOM H5   HGA2     0.09
ATOM H5'  HGA2     0.09

ATOM C6   CG321   -0.18  !c8
ATOM H6   HGA2     0.09
ATOM H6'  HGA2     0.09

ATOM C14  CG321   -0.18  !c9
ATOM H14  HGA2     0.09
ATOM H14' HGA2     0.09

BOND C1  C2   C2   C3   C3   C15  C15  C16  C16  C17  C17  C1
BOND C1  O1   O1   HO1  C1   H1
BOND C2  H2   C2   H2'
BOND C15 CC15 CC15 H151 CC15 H152 CC15 H153
BOND C16 H16  C16  H16'
BOND C17 H17  C17  H17'
DOUB C3  C4
BOND C4  C5   C5   C6   C6  C14  C14  C15
BOND C4  H4
BOND C5  H5   C5   H5'
BOND C6  H6   C6   H6'
BOND C14 H14  C14  H14'

IC C1    C2    C3    C15    0.0000    0.00    0.00    0.00   0.0000
IC C2    C3    C15   C16    0.0000    0.00    0.00    0.00   0.0000
IC C17   C1    C2    C3     0.0000    0.00    0.00    0.00   0.0000
IC C2    C17   *C1   O1     0.0000    0.00  120.00    0.00   0.0000
IC C2    C17   *C1   H1     0.0000    0.00 -120.00    0.00   0.0000
IC C17   C1    O1    HO1    0.0000    0.00  180.00    0.00   0.0000
IC C3    C1    *C2   H2     0.0000    0.00  120.00    0.00   0.0000
IC C3    C1    *C2   H2'    0.0000    0.00 -120.00    0.00   0.0000
IC C1    C2    C3    C4     0.0000    0.00  180.00    0.00   0.0000
IC C2    C3    C4    C5     0.0000    0.00  180.00    0.00   0.0000
IC C3    C4    C5    C6     0.0000    0.00   15.00    0.00   0.0000
IC C4    C5    C6    C14    0.0000    0.00  -45.00    0.00   0.0000
IC C14   C3    *C15  CC15   0.0000    0.00 -120.00    0.00   0.0000
IC C17   C15   *C16  H16    0.0000    0.00  120.00    0.00   0.0000
IC C17   C15   *C16  H16'   0.0000    0.00 -120.00    0.00   0.0000
IC C16   C1    *C17  H17    0.0000    0.00  120.00    0.00   0.0000
IC C16   C1    *C17  H17'   0.0000    0.00 -120.00    0.00   0.0000
IC C3    C15   CC15  H151   0.0000    0.00  180.00    0.00   0.0000
IC H151  C15   *CC15  H152   0.0000    0.00  120.00    0.00   0.0000
IC H151  C15   *CC15  H153   0.0000    0.00 -120.00    0.00   0.0000
IC C5    C3    *C4   H4     0.0000    0.00  180.00    0.00   0.0000
IC C6    C4    *C5   H5     0.0000    0.00  120.00    0.00   0.0000
IC C6    C4    *C5   H5'    0.0000    0.00 -120.00    0.00   0.0000
IC C14   C5    *C6   H6     0.0000    0.00  120.00    0.00   0.0000
IC C14   C5    *C6   H6'    0.0000    0.00 -120.00    0.00   0.0000
IC C6    C15   *C14  H14    0.0000    0.00  120.00    0.00   0.0000
IC C6    C15   *C14  H14'   0.0000    0.00 -120.00    0.00   0.0000

!toppar_all27_lipid_model.str
RESI MAS            0.00 ! C3H6O2 methylacetate
GROUP
ATOM C1   CG331    -0.31 !           H22
ATOM C    CG2O2     0.90 !           |
ATOM OM   OG302    -0.49 !       H21-C2-H23
ATOM C2   CG331    -0.01 !             \
ATOM O    OG2D1    -0.63 !             OM
ATOM H11  HGA3      0.09 !            /
ATOM H12  HGA3      0.09 !         O=C
ATOM H13  HGA3      0.09 !           |
ATOM H21  HGA3      0.09 !       H11-C1-H13
ATOM H22  HGA3      0.09 !           |
ATOM H23  HGA3      0.09 !           H12

BOND C1   C       C    OM      OM    C2
DOUBLE C    O
BOND C1   H11     C1   H12     C1   H13
BOND C2   H21     C2   H22     C2   H23
IMPR C C1 O OM
! internal coordinates from experiment for heavy atoms
IC C1   C    OM   C2   1.520     109.0     180.0     114.8     1.437
IC O    C    OM   C2   1.200     125.9       0.0     114.8     1.437
IC H11  C1   C    OM   1.1       108.9     180.0     109.0     1.334
IC H12  C1   C    OM   1.1       109.75     60.4     109.0     1.334
IC H13  C1   C    OM   1.1       109.75    -60.4     109.0     1.334
IC H21  C2   OM   C    1.0788    109.94    180.0     114.8     1.334
IC H22  C2   OM   C    1.0802    110.50     60.5     114.8     1.334
IC H23  C2   OM   C    1.0802    110.50    -60.5     114.8     1.334

RESI ETAC           0.00 ! C4H8O2 Ethylacetate
!                        !            H213
GROUP                    !             |
ATOM C1   CG331    -0.31 !        H211-C21-H212
ATOM C    CG2O2     0.90 !             /
ATOM OM   OG302    -0.49 !        H22-C2-H23
ATOM C2   CG321     0.08 !             \
ATOM O    OG2D1    -0.63 !             OM
ATOM H11  HGA3      0.09 !            /
ATOM H12  HGA3      0.09 !         O=C
ATOM H13  HGA3      0.09 !            \
ATOM H22  HGA2      0.09 !         H11-C1-H13
ATOM H23  HGA2      0.09 !             |
GROUP                    !             H12
ATOM C21  CG331    -0.27
ATOM H211 HGA3      0.09
ATOM H212 HGA3      0.09
ATOM H213 HGA3      0.09
BOND C1   C       C    OM      OM    C2
BOND C1   H11     C1   H12     C1   H13
BOND C2   C21     C2   H22     C2   H23
BOND C21  H211    C21  H212    C21  H213
DOUBLE C    O
IMPR C C1 O OM
! internal coordinates from experiment for heavy atoms
IC C1   C    OM   C2   1.520     109.0     180.0     114.8     1.437
IC O    C    OM   C2   1.200     125.9       0.0     114.8     1.437
IC H11  C1   C    OM   1.1       108.9     180.0     109.0     1.334
IC H12  C1   C    OM   1.1       109.75     60.4     109.0     1.334
IC H13  C1   C    OM   1.1       109.75    -60.4     109.0     1.334
IC C21  C2   OM   C    1.520     109.94    180.0     114.8     1.334
IC H22  C2   OM   C    1.0802    110.50     60.5     114.8     1.334
IC H23  C2   OM   C    1.0802    110.50    -60.5     114.8     1.334
IC H211 C21  C2   OM   1.1       108.90    180.0     116.7     1.437
IC H212 C21  C2   OM   1.1       108.90     60.0     116.7     1.437
IC H213 C21  C2   OM   1.1       108.90    -60.0     116.7     1.437

RESI MPRO           0.00 ! C4H8O2 Methylpropionate
GROUP
ATOM C1   CG321    -0.22 !           H22
ATOM C    CG2O2     0.90 !           |
ATOM OM   OG302    -0.49 !       H21-C2-H23
ATOM C2   CG331    -0.01 !             \
ATOM O    OG2D1    -0.63 !             OM
ATOM H12  HGA2      0.09 !            /
ATOM H13  HGA2      0.09 !         O=C
ATOM H21  HGA3      0.09 !            \
ATOM H22  HGA3      0.09 !         H12-C1-H13
ATOM H23  HGA3      0.09 !            /
GROUP                    !     H112-C11-H111
ATOM C11  CG331    -0.27 !           |
ATOM H111 HGA3      0.09 !          H113
ATOM H112 HGA3      0.09
ATOM H113 HGA3      0.09
BOND C1   C       C    OM      C    O      OM    C2
BOND C1   C11     C1   H12     C1   H13
BOND C11  H111    C11  H112    C11  H113
BOND C2   H21     C2   H22     C2   H23
IMPR C C1 O OM
! internal coordinates from experiment for heavy atoms
IC C1   C    OM   C2   1.520     109.0     180.0     114.8     1.437
IC O    C    OM   C2   1.200     125.9       0.0     114.8     1.437
IC C11  C1   C    OM   1.520     108.9     180.0     109.0     1.334
IC H12  C1   C    OM   1.1       109.75     60.4     109.0     1.334
IC H13  C1   C    OM   1.1       109.75    -60.4     109.0     1.334
IC H21  C2   OM   C    1.0788    109.94    180.0     114.8     1.334
IC H22  C2   OM   C    1.0802    110.50     60.5     114.8     1.334
IC H23  C2   OM   C    1.0802    110.50    -60.5     114.8     1.334
IC H111 C11  C1   C    1.1       109.75    180.0     109.0     1.520
IC H112 C11  C1   C    1.1       109.75     60.4     109.0     1.520
IC H113 C11  C1   C    1.1       109.75    -60.4     109.0     1.520

RESI MSO4          -1.00 ! CH3O4S Methylsulfate
GROUP
ATOM S    SG3O1     1.33 !           OS2(-1)
ATOM OS1  OG303    -0.28 !            |
ATOM OS2  OG2P1    -0.65 ! (-1) OS2--S(+2)--OS4 (-1)
ATOM OS3  OG2P1    -0.65 !            |
ATOM OS4  OG2P1    -0.65 !           OS1
ATOM C1   CG331    -0.37 !             \
ATOM H11  HGA3      0.09 !         H11-C1-H13
ATOM H12  HGA3      0.09 !              |
ATOM H13  HGA3      0.09 !             H12

BOND  S  OS1  S  OS2  S  OS3  S  OS4  OS1  C1
BOND  C1 H11  C1 H12  C1 H13
ACCE  OS1
ACCE  OS2
ACCE  OS3
ACCE  OS4

IC OS4  S    OS2  OS1   0.0000  0.0000   60.0000  0.0000  0.0000
IC OS2  S    OS2  OS3   0.0000  0.0000  -60.0000  0.0000  0.0000
IC OS3  S    OS1  OS4   0.0000  0.0000   60.0000  0.0000  0.0000
IC OS1  S   OS3   OS2   0.0000  0.0000   60.0000  0.0000  0.0000
IC C1   OS1   S   OS2   0.0000  0.0000   60.0000  0.0000  0.0000
IC S    OS1  C1   OS3   0.0000  0.0000   60.0000  0.0000  0.0000
IC OS1  S    OS4  OS2   0.0000  0.0000  180.0000  0.0000  0.0000
IC OS1  S    OS2  OS3   0.0000  0.0000  180.0000  0.0000  0.0000
IC OS1  S    OS3  OS2   0.0000  0.0000  180.0000  0.0000  0.0000
IC OS4  S    OS2  OS1   0.0000  0.0000   60.0000  0.0000  0.0000
IC OS4  S    OS3  OS1   0.0000  0.0000   60.0000  0.0000  0.0000
IC OS3  S    OS2  OS1   0.0000  0.0000   60.0000  0.0000  0.0000
IC OS4  S    OS1  C1    0.0000  0.0000   60.0000  0.0000  0.0000
IC OS2  S    OS1  C1    0.0000  0.0000   60.0000  0.0000  0.0000
IC OS3  S    OS1  C1    0.0000  0.0000   60.0000  0.0000  0.0000

RESI HEXA           0.00 ! C6H14 hexane
GROUP
ATOM  H11 HGA3      0.09 !    H2
ATOM  H12 HGA3      0.09 !     |
ATOM  H13 HGA3      0.09 ! H1-C1-H3
ATOM  C1  CG331    -0.27 !     |
GROUP                    !     |
ATOM  H21 HGA2      0.09 ! H4-C2-H5
ATOM  H22 HGA2      0.09 !     |
ATOM  C2  CG321    -0.18 !     |
GROUP                    !     |
ATOM  H31 HGA2      0.09 ! H6-C3-H7
ATOM  H32 HGA2      0.09 !     |
ATOM  C3  CG321    -0.18 !     |
GROUP                    !     |
ATOM  H41 HGA2      0.09 ! H8-C4-H10
ATOM  H42 HGA2      0.09 !     |
ATOM  C4  CG321    -0.18 !     |
GROUP                    !     |
ATOM  H51 HGA2      0.09 ! H51-C5-H152
ATOM  H52 HGA2      0.09 !     |
ATOM  C5  CG321    -0.18 !     |
GROUP                    !     |
ATOM  H61 HGA3      0.09 ! H61-C4-H62
ATOM  H62 HGA3      0.09 !     |
ATOM  H63 HGA3      0.09 !    H63
ATOM  C6  CG331    -0.27
BOND H11 C1  H12 C1  H13 C1  C1 C2
BOND H21 C2  H22 C2  C2  C3
BOND H31 C3  H32 C3  C3  C4
BOND H41 C4  H42 C4  C4  C5
BOND H51 C5  H52 C5  C5  C6
BOND H61 C6  H62 C6  C6  H63
IC  C1  C2  C3  C4  0.00  0.00  180.0   0.00 0.00
IC  C2  C3  C4  C5  0.00  0.00  180.0   0.00 0.00
IC  C3  C4  C5  C6  0.00  0.00  180.0   0.00 0.00
IC  C3  C2  C1  H11 0.00  0.00  180.0   0.00 0.00
IC  H11 C2 *C1  H12 0.00  0.00  120.0   0.00 0.00
IC  H11 C2 *C1  H13 0.00  0.00  240.0   0.00 0.00
IC  C1  C3 *C2  H21 0.00  0.00  120.0   0.00 0.00
IC  C1  C3 *C2  H22 0.00  0.00  240.0   0.00 0.00
IC  C2  C4 *C3  H31 0.00  0.00  120.0   0.00 0.00
IC  C2  C4 *C3  H32 0.00  0.00  240.0   0.00 0.00
IC  C3  C5 *C4  H41 0.00  0.00  120.0   0.00 0.00
IC  C3  C5 *C4  H42 0.00  0.00  240.0   0.00 0.00
IC  C4  C6 *C5  H51 0.00  0.00  120.0   0.00 0.00
IC  C4  C6 *C5  H52 0.00  0.00  240.0   0.00 0.00
IC  C4  C5  C6  H61 0.00  0.00  180.0   0.00 0.00
IC  H61 C5 *C6  H62 0.00  0.00  120.0   0.00 0.00
IC  H61 C5 *C6  H63 0.00  0.00  240.0   0.00 0.00

RESI ETHE          0.00 ! C2H4 ethylene, yin/adm jr.
GROUP
ATOM  C1  CG2D2   -0.42
ATOM  H11 HGA5     0.21 !  H11     H21
ATOM  H12 HGA5     0.21 !    \     /
GROUP                   !     C1=C2
ATOM  C2  CG2D2   -0.42 !    /     \
ATOM  H21 HGA5     0.21 !  H12     H22
ATOM  H22 HGA5     0.21
BOND C1 H11  C1 H12
DOUBLE C1 C2
BOND C2 H21  C2 H22
IC H11 C1 C2  H21  1.1036  121.37  180.00  121.37   1.1036
IC H12 C2 *C1 H11  1.1036  121.37  180.00  121.37   1.1036
IC H22 C1 *C2 H21  1.1036  121.37  180.00  121.37   1.1036
IC C1  C2 H21 H22  1.3370  121.37 -180.00   31.37   1.8845
PATC FIRS NONE LAST NONE

RESI PRPE          0.00 ! C3H6 propene, yin/adm jr.
GROUP
ATOM  C1  CG2D2   -0.42
ATOM  H11 HGA5     0.21 ! H11     H21
ATOM  H12 HGA5     0.21 !   \     /
GROUP                   !    C1=C2   H31
ATOM  C2  CG2D1   -0.15 !   /     \  /
ATOM  H21 HGA4     0.15 ! H12      C3
GROUP                   !         /  \
ATOM  C3  CG331   -0.27 !       H33  H32
ATOM  H31 HGA3     0.09
ATOM  H32 HGA3     0.09
ATOM  H33 HGA3     0.09
BOND C1 H11  C1 H12
DOUBLE C1 C2
BOND C2 H21
BOND C2 C3
BOND C3 H31  C3 H32  C3 H33
IC H11 C1 C2  H21  0.00 0.00  180.0 0.0  0.0
IC H12 C2 *C1 H11  0.00 0.00  180.0 0.0  0.0
IC C3  C1 *C2 H21  0.00 0.00  180.0 0.0  0.0
IC H31 C3 C2  C1   0.00 0.00    0.0 0.0  0.0
IC H32 C3 C2  C1   0.00 0.00  120.0 0.0  0.0
IC H33 C3 C2  C1   0.00 0.00 -120.0 0.0  0.0
PATC FIRS NONE LAST NONE

RESI BTE1          0.00 ! C4H8 1-Butene, yin/adm jr.
GROUP
ATOM  C1  CG2D2   -0.42
ATOM  H11 HGA5     0.21 ! H11     H21 H41
ATOM  H12 HGA5     0.21 !   \     /    |
GROUP                   !    C1=C2    C4-H42
ATOM  C2  CG2D1   -0.15 !   /     \  /  \
ATOM  H21 HGA4     0.15 ! H12      C3    H43
GROUP                   !         /  \
ATOM  C3  CG321   -0.18 !       H31  H32
ATOM  H31 HGA2     0.09
ATOM  H32 HGA2     0.09
GROUP
ATOM  C4  CG331   -0.27
ATOM  H41 HGA3     0.09
ATOM  H42 HGA3     0.09
ATOM  H43 HGA3     0.09
BOND C1 H11  C1 H12
DOUBLE C1 C2
BOND C2 H21
BOND C2 C3
BOND C3 H31  C3 H32
BOND C3 C4
BOND C4 H41  C4 H42  C4 H43
IC  C1   C2 C3  C4   0.00 0.00  180.0 0.00 0.00
IC  H11  C1 C2  C3   0.00 0.00  180.0 0.00 0.00
IC  H12  C1 C2  C3   0.00 0.00    0.0 0.00 0.00
IC  H21  C1 *C2 C3   0.00 0.00  180.0 0.00 0.00
IC  H31  C2 *C3 C4   0.00 0.00  120.0 0.00 0.00
IC  H32  C2 *C3 C4   0.00 0.00 -120.0 0.00 0.00
IC  H41  C4 C3  C2   0.00 0.00  180.0 0.00 0.00
IC  H42  C4 C3  C2   0.00 0.00   60.0 0.00 0.00
IC  H43  C4 C3  C2   0.00 0.00  -60.0 0.00 0.00
PATC FIRS NONE LAST NONE

RESI BTE2          0.00 ! C4H8 2-Butene, yin/adm jr.
GROUP
ATOM  C1  CG331   -0.27 !  H12 H13
ATOM  H11 HGA3     0.09 !    \ |
ATOM  H12 HGA3     0.09 ! H13-C1      H31
ATOM  H13 HGA3     0.09 !       \     /
GROUP                   !        C2=C3
ATOM  C2  CG2D1   -0.15 !       /     \
ATOM  H21 HGA4     0.15 !     H21      C4-H41
GROUP                   !              | \
ATOM  C3  CG2D1   -0.15 !            H43 H42
ATOM  H31 HGA4     0.15
GROUP
ATOM  C4  CG331   -0.27
ATOM  H41 HGA3     0.09
ATOM  H42 HGA3     0.09
ATOM  H43 HGA3     0.09
BOND C1 H11  C1 H12  C1 H13
BOND C1 C2
BOND C2 H21
DOUBLE C2 C3
BOND C3 H31
BOND C3 C4
BOND C4 H41  C4 H42  C4 H43
IC  C1   C2 C3  C4   0.00 0.00  180.0 0.00 0.00
IC  H11  C1 C2  C3   0.00 0.00    0.0 0.00 0.00
IC  H12  C1 C2  C3   0.00 0.00  120.0 0.00 0.00
IC  H13  C1 C2  C3   0.00 0.00 -120.0 0.00 0.00
IC  H21  C1 *C2 C3   0.00 0.00  180.0 0.00 0.00
IC  H31  C4 *C3 C2   0.00 0.00  180.0 0.00 0.00
IC  H41  C4 C3  C2   0.00 0.00    0.0 0.00 0.00
IC  H42  C4 C3  C2   0.00 0.00  120.0 0.00 0.00
IC  H43  C4 C3  C2   0.00 0.00 -120.0 0.00 0.00
PATC FIRS NONE LAST NONE

RESI DIPE          0.00 ! C5H8 1,4-dipentene, adm jr.
GROUP
ATOM  C1  CG2D2   -0.42
ATOM  H11 HGA5     0.21 ! H11     H21 H41  H51
ATOM  H12 HGA5     0.21 !   \     /    |   /
GROUP                   !    C1=C2    C4=C5
ATOM  C2  CG2D1   -0.15 !   /     \  /     \
ATOM  H21 HGA4     0.15 ! H12      C3      H52
GROUP                   !         /  \
ATOM  C3  CG321   -0.18 !       H31  H32
ATOM  H31 HGA2     0.09
ATOM  H32 HGA2     0.09
GROUP
ATOM  C4  CG2D1   -0.15
ATOM  H41 HGA4     0.15
GROUP
ATOM  C5  CG2D2   -0.42
ATOM  H51 HGA5     0.21
ATOM  H52 HGA5     0.21
BOND C1 H11  C1 H12
DOUBLE C1 C2
BOND C2 H21
BOND C2 C3
BOND C3 H31  C3 H32
BOND C3 C4
BOND C4 H41
DOUBLE C4 C5
BOND C5 H51  C5 H52
IC H11  C1   C2   H21    0.0000    0.00    0.00    0.00   0.0000
IC H11  C2   *C1  H12    0.0000    0.00  180.00    0.00   0.0000
IC H11  C1   C2   C3     0.0000    0.00  180.00    0.00   0.0000
IC C1   C2   C3   C4     0.0000    0.00  180.00    0.00   0.0000
IC C4   C2   *C3  H31    0.0000    0.00  120.00    0.00   0.0000
IC C4   C2   *C3  H32    0.0000    0.00 -120.00    0.00   0.0000
IC C2   C3   C4   C5     0.0000    0.00  180.00    0.00   0.0000
IC C5   C3   *C4  H41    0.0000    0.00  180.00    0.00   0.0000
IC C3   C4   C5   H51    0.0000    0.00  180.00    0.00   0.0000
IC H51  C4   *C5  H52    0.0000    0.00  180.00    0.00   0.0000
PATC FIRS NONE LAST NONE

RESI DIHE          0.00 ! C7H12 2,5-diheptene, adm jr.

GROUP
ATOM  C1  CG331   -0.27
ATOM  H11 HGA3     0.09
ATOM  H12 HGA3     0.09
ATOM  H13 HGA3     0.09
GROUP
ATOM  C2  CG2D1   -0.15 !    H21     H31 H51  H61
ATOM  H21 HGA4     0.15 !      \     /    |   /
GROUP                   !       C2=C3    C5=C6
ATOM  C3  CG2D1   -0.15 !      /     \  /     \
ATOM  H31 HGA4     0.15 ! H11-C1      C4       C7-H71
GROUP                   !    / \     /  \     / \
ATOM  C4  CG321   -0.18 !  H12 H13 H41  H42 H73 H72
ATOM  H41 HGA2     0.09
ATOM  H42 HGA2     0.09
GROUP
ATOM  C5  CG2D1   -0.15
ATOM  H51 HGA4     0.15
GROUP
ATOM  C6  CG2D1   -0.15
ATOM  H61 HGA4     0.15
GROUP
ATOM  C7  CG331   -0.27
ATOM  H71 HGA3     0.09
ATOM  H72 HGA3     0.09
ATOM  H73 HGA3     0.09

BOND C1 H11  C1 H12  C1 H13
BOND C1 C2   C2 H21
DOUBLE C2 C3
BOND C3 H31
BOND C3 C4   C4 H41  C4 H42
BOND C4 C5   C5 H51
DOUBLE C5 C6
BOND C6 H61
BOND C6 C7   C7 H71  C7 H72  C7 H73
IC H11  C1   C2   H21    0.0000    0.00    0.00    0.00   0.0000
IC H11  C2   *C1  H12    0.0000    0.00  120.00    0.00   0.0000
IC H11  C2   *C1  H13    0.0000    0.00 -120.00    0.00   0.0000
IC H11  C1   C2   C3     0.0000    0.00  180.00    0.00   0.0000
IC C3   C1   *C2  H21    0.0000    0.00  180.00    0.00   0.0000
IC C1   C2   C3   C4     0.0000    0.00    0.00    0.00   0.0000
IC C4   C2   *C3  H31    0.0000    0.00  180.00    0.00   0.0000
IC C2   C3   C4   C5     0.0000    0.00  180.00    0.00   0.0000
IC C5   C3   *C4  H41    0.0000    0.00  120.00    0.00   0.0000
IC C5   C3   *C4  H42    0.0000    0.00 -120.00    0.00   0.0000
IC C3   C4   C5   C6     0.0000    0.00  180.00    0.00   0.0000
IC C6   C4   *C5  H51    0.0000    0.00  180.00    0.00   0.0000
IC C4   C5   C6   C7     0.0000    0.00    0.00    0.00   0.0000
IC C7   C5   *C6  H61    0.0000    0.00  180.00    0.00   0.0000
IC C5   C6   C7   H71    0.0000    0.00  180.00    0.00   0.0000
IC H71  C6   *C7  H72    0.0000    0.00  120.00    0.00   0.0000
IC H71  C6   *C7  H73    0.0000    0.00 -120.00    0.00   0.0000
PATC FIRS NONE LAST NONE

RESI HXE2         0.00 ! C6H12 2-hexene, yin/adm jr.
GROUP
ATOM  C1  CG331  -0.27 !  H12 H13
ATOM  H11 HGA3    0.09 !    \ |
ATOM  H12 HGA3    0.09 ! H13-C1    H31 H51 H52
ATOM  H13 HGA3    0.09 !       \    /    \ /
GROUP                  !        C2=C3    C5    H61
ATOM  C2  CG2D1  -0.15 !       /     \  /  \  /
ATOM  H21 HGA4    0.15 !     H21      C4    C6-H62
GROUP                  !             / \      \
ATOM  C3  CG2D1  -0.15 !           H41 H42     H63
ATOM  H31 HGA4    0.15
GROUP
ATOM  C4  CG321  -0.18
ATOM  H41 HGA2    0.09
ATOM  H42 HGA2    0.09
GROUP
ATOM  C5  CG321  -0.18
ATOM  H51 HGA2    0.09
ATOM  H52 HGA2    0.09
GROUP
ATOM  C6  CG331  -0.27
ATOM  H61 HGA3    0.09
ATOM  H62 HGA3    0.09
ATOM  H63 HGA3    0.09

BOND C1 H11  C1 H12  C1 H13
BOND C1 C2
BOND C2 H21
DOUBLE C2 C3
BOND C3 H31
BOND C3 C4
BOND C4 H41  C4 H42
BOND C4 C5   C5 H51  C5 H52
BOND C5 C6   C6 H61  C6 H62  C6 H63
! all trans
IC  C1   C2 C3  C4   0.00 0.00  180.0 0.00 0.00
IC  H11  C1 C2  C3   0.00 0.00    0.0 0.00 0.00
IC  H12  C1 C2  C3   0.00 0.00  120.0 0.00 0.00
IC  H13  C1 C2  C3   0.00 0.00 -120.0 0.00 0.00
IC  H21  C1 *C2 C3   0.00 0.00  180.0 0.00 0.00
IC  H31  C4 *C3 C2   0.00 0.00  180.0 0.00 0.00
IC  C2   C3 C4  C5   0.00 0.00  180.0 0.00 0.00
IC  C3   C5 *C4 H41  0.00 0.00  120.0 0.00 0.00
IC  C3   C5 *C4 H42  0.00 0.00 -120.0 0.00 0.00
IC  C3   C4 C5  C6   0.00 0.00  180.0 0.00 0.00
IC  C4   C6 *C5 H51  0.00 0.00  120.0 0.00 0.00
IC  C4   C6 *C5 H52  0.00 0.00 -120.0 0.00 0.00
IC  H61  C6 C5  C4   0.00 0.00  180.0 0.00 0.00
IC  H62  C6 C5  C4   0.00 0.00   60.0 0.00 0.00
IC  H63  C6 C5  C4   0.00 0.00  300.0 0.00 0.00
PATC FIRS NONE LAST NONE

RESI NC4            1.00 ! C4H12N tetramethylammonium
GROUP
ATOM N    NG3P0    -0.60 !                H32
ATOM C1   CG334    -0.35 !                 |
ATOM C2   CG334    -0.35 !            H31-C3-H33
ATOM C3   CG334    -0.35 !         H23     |      H41
ATOM C4   CG334    -0.35 !         |       |      |
ATOM H11  HGP5      0.25 !     H22-C2------N------C4-H42    (+)
ATOM H12  HGP5      0.25 !         |       |      |
ATOM H13  HGP5      0.25 !         H21     |      H43
ATOM H21  HGP5      0.25 !            H11-C1-H13
ATOM H22  HGP5      0.25 !                 |
ATOM H23  HGP5      0.25 !                 H12
ATOM H31  HGP5      0.25
ATOM H32  HGP5      0.25
ATOM H33  HGP5      0.25
ATOM H41  HGP5      0.25
ATOM H42  HGP5      0.25
ATOM H43  HGP5      0.25
BOND N C1 N C2 N C3 N C4
BOND C1 H11 C1 H12 C1 H13
BOND C2 H21 C2 H22 C2 H23
BOND C3 H31 C3 H32 C3 H33
BOND C4 H41 C4 H42 C4 H43
IC C2   N    C1   H11   0.0000  0.0000  180.0000  0.0000  0.0000
IC N    H11  *C1  H12   0.0000  0.0000  120.0000  0.0000  0.0000
IC N    H11  *C1  H13   0.0000  0.0000 -120.0000  0.0000  0.0000
IC C2   C1   *N   C3    0.0000  0.0000  120.0000  0.0000  0.0000
IC C2   C1   *N   C4    0.0000  0.0000 -120.0000  0.0000  0.0000
IC C3   N    C2   H21   0.0000  0.0000  180.0000  0.0000  0.0000
IC N    H21  *C2  H22   0.0000  0.0000  120.0000  0.0000  0.0000
IC N    H21  *C2  H23   0.0000  0.0000 -120.0000  0.0000  0.0000
IC C4   N    C3   H31   0.0000  0.0000  180.0000  0.0000  0.0000
IC N    H31  *C3  H32   0.0000  0.0000  120.0000  0.0000  0.0000
IC N    H31  *C3  H33   0.0000  0.0000 -120.0000  0.0000  0.0000
IC C1   N    C4   H41   0.0000  0.0000  180.0000  0.0000  0.0000
IC N    H41  *C4  H42   0.0000  0.0000  120.0000  0.0000  0.0000
IC N    H41  *C4  H43   0.0000  0.0000 -120.0000  0.0000  0.0000

RESI NC5            1.00 ! C5H14N tetramethylammonium ethyl analog
GROUP
ATOM N    NG3P0    -0.60
ATOM C1   CG324    -0.10 !                 |
ATOM C2   CG334    -0.35 !               -C3-
ATOM C3   CG334    -0.35 !                 |
ATOM C4   CG334    -0.35 !            |    |   |
ATOM H11  HGP5      0.25 !           -C2---N---C4-     (+)
ATOM H12  HGP5      0.25 !            |    |   |
ATOM H21  HGP5      0.25 !                 |
ATOM H22  HGP5      0.25 !               -C1-
ATOM H23  HGP5      0.25 !                 |
ATOM H31  HGP5      0.25 !                 |
ATOM H32  HGP5      0.25 !               -C5-
ATOM H33  HGP5      0.25 !                 |
ATOM H41  HGP5      0.25
ATOM H42  HGP5      0.25
ATOM H43  HGP5      0.25
GROUP
ATOM C5   CG331    -0.27
ATOM H51  HGA3      0.09
ATOM H52  HGA3      0.09
ATOM H53  HGA3      0.09
BOND N C1 N C2 N C3 N C4
BOND C1 H11 C1 H12 C1 C5
BOND C2 H21 C2 H22 C2 H23
BOND C3 H31 C3 H32 C3 H33
BOND C4 H41 C4 H42 C4 H43
BOND C5 H51 C5 H52 C5 H53
! ab-initio HF/6-31G* structure
IC C4    N     C1    C5     1.4967  107.80  180.00  115.98   1.5217
IC C5    C1    N     C2     1.5217  115.98  -61.05  111.12   1.4950
IC C5    C1    N     C3     1.5217  115.98   61.05  111.12   1.4950
IC C4    N     C1    H11    1.4967  107.80   57.27  105.76   1.0809
IC C4    N     C1    H12    1.4967  107.80  -57.27  105.76   1.0809
IC C1    N     C2    H21    1.5176  111.12 -174.50  108.75   1.0795
IC C1    N     C2    H22    1.5176  111.12   65.81  109.69   1.0773
IC C1    N     C2    H23    1.5176  111.12  -54.79  109.07   1.0797
IC C1    N     C3    H31    1.5176  111.12  174.50  108.75   1.0795
IC C1    N     C3    H32    1.5176  111.12  -65.81  109.69   1.0773
IC C1    N     C3    H33    1.5176  111.12   54.79  109.07   1.0797
IC C1    N     C4    H41    1.5176  107.80  180.00  109.11   1.0793
IC C1    N     C4    H42    1.5176  107.80   60.03  109.12   1.0793
IC C1    N     C4    H43    1.5176  107.80  -60.03  109.12   1.0793
IC N     C1    C5    H51    1.5176  115.98  180.00  107.05   1.0836
IC N     C1    C5    H52    1.5176  115.98   62.29  112.91   1.0820
IC N     C1    C5    H53    1.5176  115.98  -62.29  112.91   1.0820

RESI CHOL           1.00 ! C5H14NO choline
GROUP
ATOM N    NG3P0    -0.60
ATOM C1   CG324    -0.10 !                 |
ATOM C2   CG334    -0.35 !               -C3-
ATOM C3   CG334    -0.35 !                 |
ATOM C4   CG334    -0.35 !            |    |   |
ATOM H11  HGP5      0.25 !           -C2---N---C4-     (+)
ATOM H12  HGP5      0.25 !            |    |   |
ATOM H21  HGP5      0.25 !                 |
ATOM H22  HGP5      0.25 !               -C1-
ATOM H23  HGP5      0.25 !                 |
ATOM H31  HGP5      0.25 !                 |
ATOM H32  HGP5      0.25 !                 |
ATOM H33  HGP5      0.25 !                 |
ATOM H41  HGP5      0.25 !                 |
ATOM H42  HGP5      0.25 !                 |
ATOM H43  HGP5      0.25 !                 |
GROUP                    !                 |
ATOM C5   CG321     0.05 !                 |
ATOM H51  HGA2      0.09 !               -C5-
ATOM H52  HGA2      0.09 !                 |
ATOM OH1  OG311    -0.65 !                 OH1---HO1
ATOM HO1  HGP1      0.42
BOND N C1 N C2 N C3 N C4
BOND C1 H11 C1 H12 C1 C5
BOND C2 H21 C2 H22 C2 H23
BOND C3 H31 C3 H32 C3 H33
BOND C4 H41 C4 H42 C4 H43
BOND C5 H51 C5 H52
BOND C5 OH1 OH1 HO1
! ab-initio HF/6-31G* geometry  of gauche conformer
IC C4    N     C1    C5     1.4964  107.76  161.60  116.58   1.5208
IC C5    C1    N     C2     1.5208  116.58  -80.13  111.04   1.5031
IC C5    C1    N     C3     1.5208  116.58   42.05  111.71   1.4945
IC N     C1    C5    OH1    1.5158  116.58   56.02  109.57   1.3947
IC C1    C5    OH1   HO1    1.5208  109.57  169.05  110.84   0.9491
IC C2    N     C1    H11    1.5031  111.04  158.76  106.72   1.0813
IC C3    N     C1    H12    1.4945  111.71  165.25  106.14   1.0802
IC C1    N     C2    H21    1.5158  111.04 -179.38  108.21   1.0796
IC C3    N     C2    H22    1.4945  109.20  -63.85  109.22   1.0746
IC C4    N     C2    H23    1.4964  108.15   57.69  108.56   1.0794
IC C1    N     C3    H31    1.5158  111.71  173.42  108.53   1.0794
IC C2    N     C3    H32    1.5031  109.20  177.22  109.23   1.0800
IC C4    N     C3    H33    1.4964  108.88  174.14  109.12   1.0773
IC C1    N     C4    H41    1.5158  107.76  175.04  109.01   1.0793
IC C2    N     C4    H42    1.5031  108.15  -64.86  109.05   1.0796
IC C3    N     C4    H43    1.4945  108.88   56.40  109.30   1.0794
IC N     C1    C5    H51    1.5158  116.58  176.61  105.66   1.0855
IC N     C1    C5    H52    1.5158  116.58  -67.32  110.89   1.0847

RESI ACHO           1.00 ! C7H16NO2 acetylcholine
GROUP
ATOM N    NG3P0    -0.60
ATOM C1   CG324    -0.10 !                 |
ATOM C2   CG334    -0.35 !               -C3-
ATOM C3   CG334    -0.35 !                 |
ATOM C4   CG334    -0.35 !            |    |   |
ATOM H11  HGP5      0.25 !           -C2---N---C4-     (+)
ATOM H12  HGP5      0.25 !            |    |   |
ATOM H21  HGP5      0.25 !                 |
ATOM H22  HGP5      0.25 !               -C1-
ATOM H23  HGP5      0.25 !                 |
ATOM H31  HGP5      0.25 !                 |
ATOM H32  HGP5      0.25 !                 |
ATOM H33  HGP5      0.25 !                 |
ATOM H41  HGP5      0.25 !                 |
ATOM H42  HGP5      0.25 !                 |
ATOM H43  HGP5      0.25 !                 |
GROUP                    !                 |
ATOM C5   CG321     0.08 !               -C5-
ATOM OM   OG302    -0.49 !                 |
ATOM C    CG2O2     0.90 !                OM
ATOM C7   CG331    -0.31 !                /
ATOM O    OG2D1    -0.63 !            O==C
ATOM H51  HGA2      0.09 !               |
ATOM H52  HGA2      0.09 !             --C7--
ATOM H71  HGA3      0.09 !               |
ATOM H72  HGA3      0.09
ATOM H73  HGA3      0.09
BOND N C1   N C2   N C3   N C4
BOND C1 H11 C1 H12 C1 C5
BOND C2 H21 C2 H22 C2 H23
BOND C3 H31 C3 H32 C3 H33
BOND C4 H41 C4 H42 C4 H43
BOND C5 H51 C5 H52
BOND C7   C       C    OM      OM    C5
DOUBLE C   O
BOND C7   H71     C7   H72     C7   H73
IMPR C C7 O OM
IC C4    N     C1    C5     0.0000  000.00  161.60  000.00   0.0000
IC C5    C1    N     C2     0.0000  000.00  -80.13  000.00   0.0000
IC C5    C1    N     C3     0.0000  000.00   42.05  000.00   0.0000
IC C2    N     C1    H11    0.0000  000.00  158.76  000.00   0.0000
IC C3    N     C1    H12    0.0000  000.00  165.25  000.00   0.0000
IC C1    N     C2    H21    0.0000  000.00 -179.38  000.00   0.0000
IC C3    N     C2    H22    0.0000  000.00  -63.85  000.00   0.0000
IC C4    N     C2    H23    0.0000  000.00   57.69  000.00   0.0000
IC C1    N     C3    H31    0.0000  000.00  173.42  000.00   0.0000
IC C2    N     C3    H32    0.0000  000.00  177.22  000.00   0.0000
IC C4    N     C3    H33    0.0000  000.00  174.14  000.00   0.0000
IC C1    N     C4    H41    0.0000  000.00  175.04  000.00   0.0000
IC C2    N     C4    H42    0.0000  000.00  -64.86  000.00   0.0000
IC C3    N     C4    H43    0.0000  000.00   56.40  000.00   0.0000
IC N     C1    C5    H51    0.0000  000.00  180.00  000.00   0.0000
IC N     C1    C5    H52    0.0000  000.00  -60.0   000.00   0.0000
IC N     C1    C5    OM     0.0000  000.00   72.0   000.00   0.0000
IC C1    C5    OM    C      0.0000  000.00  166.9   000.00   0.0000
IC C7    C     OM    C5     0.0000  000.00   20.0   000.00   0.0000
IC O     C     OM    C5     0.0000  000.00 -160.0   000.00   0.0000
IC H71   C7    C     OM     0.0000  000.00  180.0   000.00   0.0000
IC H72   C7    C     OM     0.0000  000.00   60.4   000.00   0.0000
IC H73   C7    C     OM     0.0000  000.00  -60.4   000.00   0.0000

RESI PC             0.00 ! C6H16NO4P phosphatidylcholine
GROUP
ATOM N    NG3P0    -0.60
ATOM C1   CG324    -0.10 !                 |
ATOM C2   CG334    -0.35 !               -C3-
ATOM C3   CG334    -0.35 !                 |
ATOM C4   CG334    -0.35 !            |    |   |
ATOM H11  HGP5      0.25 !           -C2---N---C4-     (+)
ATOM H12  HGP5      0.25 !            |    |   |
ATOM H21  HGP5      0.25 !                 |
ATOM H22  HGP5      0.25 !               -C1-
ATOM H23  HGP5      0.25 !                 |
ATOM H31  HGP5      0.25 !                 |
ATOM H32  HGP5      0.25 !                 |
ATOM H33  HGP5      0.25 !                 |
ATOM H41  HGP5      0.25 !                 |
ATOM H42  HGP5      0.25 !                 |
ATOM H43  HGP5      0.25 !                 |
GROUP                    !                 |
ATOM C5   CG321    -0.08 !                 |
ATOM H51  HGA2      0.09 !          H52---C5---H51
ATOM H52  HGA2      0.09 !                 |
GROUP                    !                 |
ATOM P1   PG1       1.50 !       (-) O3   O1
ATOM O3   OG2P1    -0.78 !             \ /
ATOM O4   OG2P1    -0.78 !              P1 (+)
ATOM O1   OG303    -0.57 !             / \
ATOM O2   OG303    -0.57 !       (-) O4   O2
GROUP                    !                 |
ATOM C6   CG331    -0.17 !                 |
ATOM H61  HGA3      0.09 !            H63-C6-H62
ATOM H62  HGA3      0.09 !                 |
ATOM H63  HGA3      0.09 !                H61

BOND N C1 N C2 N C3 N C4
BOND C1 H11 C1 H12 C1 C5
BOND C2 H21 C2 H22 C2 H23
BOND C3 H31 C3 H32 C3 H33
BOND C4 H41 C4 H42 C4 H43
BOND C5 H51 C5 H52
BOND P1   O1     P1   O2    P1   O3    P1   O4    O1   C5    O2   C6
BOND C6   H61    C6   H62   C6   H63

IC C4    N     C1    C5     0.0000  000.00  112.00  000.00   0.0000
IC C5    C1    N     C2     0.0000  000.00 -121.00  000.00   0.0000
IC C5    C1    N     C3     0.0000  000.00    0.00  000.00   0.0000
IC C2    N     C1    H11    0.0000  000.00  120.00  000.00   0.0000
IC C3    N     C1    H12    0.0000  000.00  120.00  000.00   0.0000
IC C1    N     C2    H21    0.0000  000.00  180.00  000.00   0.0000
IC C3    N     C2    H22    0.0000  000.00  -60.00  000.00   0.0000
IC C4    N     C2    H23    0.0000  000.00   60.00  000.00   0.0000
IC C1    N     C3    H31    0.0000  000.00  180.00  000.00   0.0000
IC C2    N     C3    H32    0.0000  000.00  180.00  000.00   0.0000
IC C4    N     C3    H33    0.0000  000.00  180.00  000.00   0.0000
IC C1    N     C4    H41    0.0000  000.00  180.00  000.00   0.0000
IC C2    N     C4    H42    0.0000  000.00  -60.00  000.00   0.0000
IC C3    N     C4    H43    0.0000  000.00   60.00  000.00   0.0000
IC N     C1    C5    H51    0.0000  000.00 -150.00  000.00   0.0000
IC N     C1    C5    H52    0.0000  000.00  100.00  000.00   0.0000
IC N     C1    C5    O1     0.0000  000.00  -30.00  000.00   0.0000
IC C1    C5    O1    P1     0.0000  000.00  130.00  000.00   0.0000
IC C5    O1    P1    O2     0.0000  000.00 -160.0   000.00   0.0000
IC O3    P1    O1    C5     0.0000  000.00   80.00  000.00   0.0000
IC O4    P1    O1    C5     0.0000  000.00  -60.00  000.00   0.0000
IC O1    P1    O2    C6     0.0000  000.00  180.00  000.00   0.0000
IC H61   C6    O2    P1     0.0000  000.00    0.00  000.00   0.0000
IC H62   C6    O2    P1     0.0000  000.00  120.00  000.00   0.0000
IC H63   C6    O2    P1     0.0000  000.00 -120.00  000.00   0.0000

RESI GPC            0.00 ! C8H20NO6P glycerolphosphorylcholine
GROUP
ATOM N    NG3P0    -0.60
ATOM C1   CG324    -0.10 !             |
ATOM C2   CG334    -0.35 !           -C3-
ATOM C3   CG334    -0.35 !             |
ATOM C4   CG334    -0.35 !        |    |   |
ATOM H11  HGP5      0.25 !       -C2---N---C4-     (+)
ATOM H12  HGP5      0.25 !        |    |   |
ATOM H21  HGP5      0.25 !             |
ATOM H22  HGP5      0.25 !           -C1-
ATOM H23  HGP5      0.25 !             |
ATOM H31  HGP5      0.25 !             |
ATOM H32  HGP5      0.25 !             |
ATOM H33  HGP5      0.25 !             |
ATOM H41  HGP5      0.25 !             |
ATOM H42  HGP5      0.25 !             |
ATOM H43  HGP5      0.25 !             |
GROUP                    !             |
ATOM C5   CG321    -0.08 !             |
ATOM H51  HGA2      0.09 !       H51---C5---H52
ATOM H52  HGA2      0.09 !             |
ATOM P    PG1       1.50 !    (-) O3   O1
ATOM O3   OG2P1    -0.78 !          \ /
ATOM O4   OG2P1    -0.78 !           P (+)
ATOM O1   OG303    -0.57 !          / \
ATOM O2   OG303    -0.57 !    (-) O4   O2
ATOM CG1  CG321    -0.08 !             |
ATOM HG11 HGA2      0.09 !        HG11-CG1-HG12
ATOM HG12 HGA2      0.09 !             |
GROUP                    !             |
ATOM CG2  CG311     0.14 !             |
ATOM HG21 HGA1      0.09 !        HG21-CG2-OG2-HO2
ATOM OG2  OG311    -0.65 !             |
ATOM HO2  HGP1      0.42 !             |
GROUP                    !             |
ATOM CG3  CG321     0.05 !             |
ATOM HG31 HGA2      0.09 !        HG31-CG3-OG3-HO3
ATOM HG32 HGA2      0.09 !             |
ATOM OG3  OG311    -0.65 !             HG32
ATOM HO3  HGP1      0.42
BOND CG1 O2   CG1 HG11  CG1 HG12
BOND CG2 CG1  CG2 HG21  CG2 OG2   OG2 HO2
BOND CG3 CG2  CG3 HG31  CG3 HG32  CG3 OG3  OG3 HO3
BOND N   C1   N   C2    N   C3    N   C4
BOND C1 H11 C1 H12 C1 C5
BOND C2 H21 C2 H22 C2 H23
BOND C3 H31 C3 H32 C3 H33
BOND C4 H41 C4 H42 C4 H43
BOND C5 H51 C5 H52
BOND P   O1   P   O2    P   O3    P   O4    O1   C5

! internal coordinates for analysis
! see H.Hauser,I.Pascher,R.H.Pearson,S.Sundell, BBA 650, 21-51 (1981)
!  glycerol backbone
IC O2   CG1  CG2  CG3   0.      0.        0.      0.      0. !  t1
IC O2   CG1  CG2  OG2   0.      0.        0.      0.      0. !  t2
IC CG1  CG2  CG3  OG3   0.      0.        0.      0.      0. !  t3
IC OG2  CG2  CG3  OG3   0.      0.        0.      0.      0. !  t3

!  zwitterionic headgroup
IC P    O2   CG1  CG2   0.      0.        0.      0.      0. !  a1
IC O1   P    O2   CG1   0.      0.        0.      0.      0. !  a2
IC O2   P    O1   C5    0.      0.        0.      0.      0. !  a3
IC C1   C5   O1   P     0.      0.        0.      0.      0. !  a4
IC N    C1   C5   O1    0.      0.        0.      0.      0. !  a5
IC C2   N    C1   C5    0.      0.        0.      0.      0. !  a6
IC C3   N    C1   C5    0.      0.        0.      0.      0. !  a6
IC C4   N    C1   C5    0.      0.        0.      0.      0. !  a6
IC O1   O2   *P   O3    0.      0.      120.      0.      0.
IC O1   O2   *P   O4    0.      0.     -120.      0.      0.
PATCH FIRST NONE LAST NONE

RESI TEA            1.00 ! C8H20N tetra ethylammonium (TEA)
                         ! S. Crouzy, S. Berneche and B. Roux
                         ! calc F.E. solvation = -51 kcal/mol
                         ! versus experiment = -49 kcal/mol

                         !                 |
GROUP                    !               -C7-
ATOM N    NG3P0    -0.60 !                 |
ATOM C1   CG324    -0.10 !                 |
ATOM C2   CG324    -0.10 !               -C3-
ATOM C3   CG324    -0.10 !                 |
ATOM C4   CG324    -0.10 !        |   |    |   |   |
ATOM H11  HGP5      0.25 !       -C6--C2---N---C4--C8-   (+)
ATOM H12  HGP5      0.25 !        |   |    |   |   |
ATOM H21  HGP5      0.25 !                 |
ATOM H22  HGP5      0.25 !               -C1-
ATOM H31  HGP5      0.25 !                 |
ATOM H32  HGP5      0.25 !               -C5-
ATOM H41  HGP5      0.25 !                 |
ATOM H42  HGP5      0.25

! in the following methyl groups, the atom type HAL
! has been changed to HGA3  . adm jr.

GROUP
ATOM C5   CG331    -0.27
ATOM H51  HGA3      0.09
ATOM H52  HGA3      0.09
ATOM H53  HGA3      0.09
GROUP
ATOM C6   CG331    -0.27
ATOM H61  HGA3      0.09
ATOM H62  HGA3      0.09
ATOM H63  HGA3      0.09
GROUP
ATOM C7   CG331    -0.27
ATOM H71  HGA3      0.09
ATOM H72  HGA3      0.09
ATOM H73  HGA3      0.09
GROUP
ATOM C8   CG331    -0.27
ATOM H81  HGA3      0.09
ATOM H82  HGA3      0.09
ATOM H83  HGA3      0.09
BOND N C1 N C2 N C3 N C4
BOND C1 H11 C1 H12 C1 C5
BOND C2 H21 C2 H22 C2 C6
BOND C3 H31 C3 H32 C3 C7
BOND C4 H41 C4 H42 C4 C8
BOND C5 H51 C5 H52 C5 H53
BOND C6 H61 C6 H62 C6 H63
BOND C7 H71 C7 H72 C7 H73
BOND C8 H81 C8 H82 C8 H83

! ab-initio HF/6-31G* structure
IC C4    N     C1    C5     1.4967  107.80  180.00  115.98   1.5217
IC C5    C1    N     C2     1.5217  115.98  -61.05  111.12   1.4950
IC C5    C1    N     C3     1.5217  115.98   61.05  111.12   1.4950
IC C4    N     C1    H11    1.4967  107.80   57.27  105.76   1.0809
IC C4    N     C1    H12    1.4967  107.80  -57.27  105.76   1.0809
IC C1    N     C2    H21    1.5176  111.12 -174.50  108.75   1.0795
IC C1    N     C2    H22    1.5176  111.12   65.81  109.69   1.0773
IC C1    N     C3    H31    1.5176  111.12  174.50  108.75   1.0795
IC C1    N     C3    H32    1.5176  111.12  -65.81  109.69   1.0773
IC C1    N     C4    H41    1.5176  107.80  180.00  109.11   1.0793
IC C1    N     C4    H42    1.5176  107.80   60.03  109.12   1.0793
IC N     C1    C5    H51    1.5176  115.98  180.00  107.05   1.0836
IC N     C1    C5    H52    1.5176  115.98   62.29  112.91   1.0820
IC N     C1    C5    H53    1.5176  115.98  -62.29  112.91   1.0820
IC C3    N     C2    C6     1.4967  107.80  180.00  115.98   1.5217
IC N     C1    C6    H61    1.5176  115.98  180.00  107.05   1.0836
IC N     C1    C6    H62    1.5176  115.98   62.29  112.91   1.0820
IC N     C1    C6    H63    1.5176  115.98  -62.29  112.91   1.0820
IC C2    N     C3    C7     1.4967  107.80  180.00  115.98   1.5217
IC N     C1    C7    H71    1.5176  115.98  180.00  107.05   1.0836
IC N     C1    C7    H72    1.5176  115.98   62.29  112.91   1.0820
IC N     C1    C7    H73    1.5176  115.98  -62.29  112.91   1.0820
IC C1    N     C4    C8     1.4967  107.80  180.00  115.98   1.5217
IC N     C1    C8    H81    1.5176  115.98  180.00  107.05   1.0836
IC N     C1    C8    H82    1.5176  115.98   62.29  112.91   1.0820
IC N     C1    C8    H83    1.5176  115.98  -62.29  112.91   1.0820

RESI ETAM           1.00 ! C2H8NO ethanolamine
GROUP
ATOM N    NG3P3    -0.30 !           HN2
ATOM HN1  HGP2      0.33 !            |
ATOM HN2  HGP2      0.33 !  (+) HN1---N---HN3
ATOM HN3  HGP2      0.33 !            |
ATOM C1   CG324     0.13 !            |
ATOM H11  HGA2      0.09 !     H12---C1---H11
ATOM H12  HGA2      0.09 !            |
GROUP                    !            |
ATOM C5   CG321     0.05 !            |
ATOM H51  HGA2      0.09 !      H52---C5---H51
ATOM H52  HGA2      0.09 !            |
ATOM OH1  OG311    -0.65 !            OH1---HO1
ATOM HO1  HGP1      0.42
BOND N HN1 N HN2 N HN3 N C1
BOND C1 H11 C1 H12 C1 C5
BOND C5 H51 C5 H52
BOND C5 OH1 OH1 HO1
! HF/6-31G* OPTIMIZED STRUCTURE:
IC N    C1    C5    OH1    1.5084  107.86   48.44  104.92   1.3987
IC C1   C5    OH1   HO1    1.5191  104.92  173.19  111.99   0.9495
IC HN1  N     C1    C5     1.0145  108.35  -49.03  107.86   1.5191
IC HN2  N     C1    C5     1.0107  112.05   69.23  107.86   1.5191
IC HN3  N     C1    C5     1.0102  112.39 -169.37  107.86   1.5191
IC N    C5    *C1   H11    0.0000  000.00  120.00  000.00   0.0000
IC N    C5    *C1   H12    0.0000  000.00 -120.00  000.00   0.0000
IC OH1  C1    *C5   H51    0.0000  000.00  120.00  000.00   0.0000
IC OH1  C1    *C5   H52    0.0000  000.00 -120.00  000.00   0.0000

RESI GLYC           0.00 ! C7H12O4 Model compound for glycerol headgroup the
                         ! aliphatic tail linker region
GROUP
ATOM C3   CG331    -0.27
ATOM H31  HGA3      0.09
ATOM H32  HGA3      0.09
ATOM H33  HGA3      0.09
GROUP
ATOM C1   CG321     0.08 !         H12  H21 H31
ATOM H11  HGA2      0.09 !          |    |   |
ATOM H12  HGA2      0.09 !     H11--C1--C2--C3--H32
ATOM O4   OG302    -0.49 !          /    |   |
ATOM C5   CG2O2     0.90 !         O4   O8  H33
ATOM O6   OG2D1    -0.63 !        /      \
ATOM C7   CG331    -0.31 !    O6=C5      C9=O10
ATOM H71  HGA3      0.09 !      /          \
ATOM H72  HGA3      0.09 ! H71-C7-H73  H113-C11-H111
ATOM H73  HGA3      0.09 !     |            |
GROUP                    !    H72          H112
ATOM C2   CG311     0.17
ATOM H21  HGA1      0.09
ATOM O8   OG302    -0.49
ATOM C9   CG2O2     0.90
ATOM O10  OG2D1    -0.63
ATOM C11  CG331    -0.31
ATOM H111 HGA3      0.09
ATOM H112 HGA3      0.09
ATOM H113 HGA3      0.09
BOND C1 C2  C2 C3
BOND C1 O4  O4 C5  C5 C7   C5 O6
BOND C2 O8  O8 C9  C9 C11  C9 O10
BOND C1 H11 C1 H12
BOND C2 H21
BOND C3 H31    C3  H32   C3  H33
BOND C7 H71 C7 H72 C7 H73
BOND C11 H111  C11 H112  C11 H113
IMPR C5 C7 O6 O4
IMPR C9 C11 O10 O8
! internal coordinates
IC C1    C2    C3   H31    0.0000    0.00  180.00    0.00   0.0000
IC C3    C2    C1   H11    0.0000    0.00  180.00    0.00   0.0000
IC H31   C2   *C3   H32    0.0000    0.00  120.00    0.00   0.0000
IC H31   C2   *C3   H33    0.0000    0.00 -120.00    0.00   0.0000
IC H31   C3    C2   C1     0.0000    0.00  180.00    0.00   0.0000
IC C1    C3   *C2   O8     0.0000    0.00  120.00    0.00   0.0000
IC C1    C3   *C2   H21    0.0000    0.00 -120.00    0.00   0.0000
IC C3    C2    C1   O4     0.0000    0.00  180.00    0.00   0.0000
IC O4    C2   *C1   H11    0.0000    0.00  120.00    0.00   0.0000
IC O4    C2   *C1   H12    0.0000    0.00 -120.00    0.00   0.0000
IC C2    C1    O4   C5     0.0000    0.00  180.00    0.00   0.0000
IC C1    O4    C5   O6     0.0000    0.00    0.00    0.00   0.0000
IC O6    O4   *C5   C7     0.0000    0.00  180.00    0.00   0.0000
IC O4    C5    C7   H71    0.0000    0.00  180.00    0.00   0.0000
IC H71   C5   *C7   H72    0.0000    0.00  120.00    0.00   0.0000
IC H71   C5   *C7   H73    0.0000    0.00 -120.00    0.00   0.0000
IC C3    C2    O8   C9     0.0000    0.00   90.00    0.00   0.0000
IC C2    O8    C9   O10    0.0000    0.00    0.00    0.00   0.0000
IC O10   O8   *C9   C11    0.0000    0.00  180.00    0.00   0.0000
IC O8    C9    C11  H111   0.0000    0.00  180.00    0.00   0.0000
IC H111  C9   *C11  H112   0.0000    0.00  120.00    0.00   0.0000
IC H111  C9   *C11  H113   0.0000    0.00 -120.00    0.00   0.0000

RESI AAPM          -1.00 ! C8H14O8P acetyl,acetyl-phosphatidylmethanol
GROUP                    ! Model compound for glycerol headgroup the
ATOM P1   PG1       1.50 ! aliphatic tail linker region, phosphorylated
ATOM OP3  OG2P1    -0.78
ATOM OP4  OG2P1    -0.78 !           HP11
ATOM OP1  OG303    -0.57 !            |
ATOM OP2  OG303    -0.57 !      HP13-CP1-HP12
                         !             \
ATOM CP1  CG331    -0.17 !     (-)OP3  OP1
ATOM HP11 HGA3      0.09 !          \ /
ATOM HP12 HGA3      0.09 !           P1 (+)
ATOM HP13 HGA3      0.09 !          /  \
                         !     (-)OP4   OP2
                         !               \
ATOM C3   CG321    -0.08 !                \  Combining DMEP and GLYC lead to omission
ATOM H31  HGA2      0.09 !                 \ of the C2 methylene group
ATOM H32  HGA2      0.09 !                  \
GROUP                    !                   |
ATOM C1   CG321     0.08 !         H12  H21  |
ATOM H11  HGA2      0.09 !          |    |   |
ATOM H12  HGA2      0.09 !     H11--C1--C2--C3--H31
ATOM O4   OG302    -0.49 !          /    |   |
ATOM C5   CG2O2     0.90 !         O4   O8  H32
ATOM O6   OG2D1    -0.63 !        /      \
ATOM C7   CG331    -0.31 !    O6=C5      C9=O10
ATOM H71  HGA3      0.09 !      /          \
ATOM H72  HGA3      0.09 ! H71-C7-H73  H113-C11-H111
ATOM H73  HGA3      0.09 !     |            |
GROUP                    !    H72          H112
ATOM C2   CG311     0.17
ATOM H21  HGA1      0.09
ATOM O8   OG302    -0.49
ATOM C9   CG2O2     0.90
ATOM O10  OG2D1    -0.63
ATOM C11  CG331    -0.31
ATOM H111 HGA3      0.09
ATOM H112 HGA3      0.09
ATOM H113 HGA3      0.09
BOND P1   OP1    P1   OP2   P1   OP3   P1   OP4   OP1  CP1
BOND CP1  HP11   CP1  HP12  CP1  HP13  OP2  C3
BOND C1   C2     C2   C3
BOND C1   O4     O4   C5    C5   C7    C5   O6
BOND C2   O8     O8   C9    C9   C11   C9  O10
BOND C1   H11    C1   H12   C2   H21   C3  H31    C3   H32
BOND C7   H71    C7   H72   C7   H73
BOND C11  H111   C11  H112  C11  H113
IMPR C5 C7 O6 O4
IMPR C9 C11 O10 O8
! internal coordinates from ic generate, dihedrals corrected
IC CP1   OP1   P1   OP2    0.0000    0.00   60.00    0.00   0.0000
IC OP1   OP2   *P1  OP3    0.0000    0.00  120.00    0.00   0.0000
IC OP1   OP2   *P1  OP4    0.0000    0.00 -120.00    0.00   0.0000
IC OP2   P1    OP1  CP1    0.0000    0.00   60.00    0.00   0.0000
IC P1    OP1   CP1  HP11   0.0000    0.00  180.00    0.00   0.0000
IC HP11  OP1   *CP1 HP12   0.0000    0.00  120.00    0.00   0.0000
IC HP11  OP1   *CP1 HP13   0.0000    0.00 -120.00    0.00   0.0000
IC OP1   P1    OP2  C3     0.0000    0.00 -120.00    0.00   0.0000
IC P1    OP2   C3   C2     0.0000    0.00  180.00    0.00   0.0000
IC C2    OP2   *C3  H31    0.0000    0.00  120.00    0.00   0.0000
IC C2    OP2   *C3  H32    0.0000    0.00 -120.00    0.00   0.0000
IC OP2   C3    C2   C1     0.0000    0.00  120.00    0.00   0.0000
IC C1    C3    *C2  O8     0.0000    0.00  120.00    0.00   0.0000
IC C1    C3    *C2  H21    0.0000    0.00 -120.00    0.00   0.0000
IC C3    C2    C1   O4     0.0000    0.00  180.00    0.00   0.0000
IC O4    C2    *C1  H11    0.0000    0.00  120.00    0.00   0.0000
IC O4    C2    *C1  H12    0.0000    0.00 -120.00    0.00   0.0000
IC C2    C1    O4   C5     0.0000    0.00  180.00    0.00   0.0000
IC C1    O4    C5   O6     0.0000    0.00  180.00    0.00   0.0000
IC O6    O4    *C5  C7     0.0000    0.00  180.00    0.00   0.0000
IC O4    C5    C7   H71    0.0000    0.00  180.00    0.00   0.0000
IC H71   C5    *C7  H72    0.0000    0.00  120.00    0.00   0.0000
IC H71   C5    *C7  H73    0.0000    0.00 -120.00    0.00   0.0000
IC C3    C2    O8   C9     0.0000    0.00   60.00    0.00   0.0000
IC C2    O8    C9   O10    0.0000    0.00  180.00    0.00   0.0000
IC O10   O8    *C9  C11    0.0000    0.00  180.00    0.00   0.0000
IC O8    C9    C11  H111   0.0000    0.00  180.00    0.00   0.0000
IC H111  C9    *C11 H112   0.0000    0.00  120.00    0.00   0.0000
IC H111  C9    *C11 H113   0.0000    0.00 -120.00    0.00   0.0000
!Small corrections

RESI MBUT           0.00 ! C5H10O2 methyl-butyrate
GROUP
ATOM C4   CG331    -0.27 !     H42
ATOM H41  HGA3      0.09 !      |
ATOM H42  HGA3      0.09 !  H41-C4-H43
ATOM H43  HGA3      0.09 !      |
GROUP                    !      |
ATOM C3   CG321    -0.18 !  H31-C3-H32
ATOM H31  HGA2      0.09 !      |
ATOM H32  HGA2      0.09 !      |
GROUP                    !  H21-C2-H22
ATOM C2   CG321    -0.22 !      |
ATOM H21  HGA2      0.09 !      |
ATOM H22  HGA2      0.09 !      C1      HM1
ATOM C1   CG2O2     0.90 !    //  \    /
ATOM O1   OG2D1    -0.63 !   O1    OM-CM-HM2
ATOM OM   OG302    -0.49 !             \
ATOM CM   CG331    -0.01 !              HM3
ATOM HM1  HGA3      0.09
ATOM HM2  HGA3      0.09
ATOM HM3  HGA3      0.09
BOND C1 OM  OM CM   CM HM1  CM HM2  CM HM3
BOND C1 C2  C2 H21  C2 H22
BOND C2 C3  C3 H31  C3 H32
BOND C3 C4  C4 H41  C4 H42  C4 H43
DOUBLE C1 O1
IMPR C1 C2 O1 OM

IC C1   C2   C3    C4     0.0000    0.00   60.00    0.00   0.0000
IC C3   C2    C1   OM     0.0000    0.00  180.00    0.00   0.0000
IC H41  C3   *C4   H42    0.0000    0.00  120.00    0.00   0.0000
IC H41  C3   *C4   H43    0.0000    0.00 -120.00    0.00   0.0000
IC H41  C4   C3    C2     0.0000    0.00  180.00    0.00   0.0000
IC C2   C4   *C3   H31    0.0000    0.00  120.00    0.00   0.0000
IC C2   C4   *C3   H32    0.0000    0.00 -120.00    0.00   0.0000
IC C4   C3   C2    C1     0.0000    0.00  180.00    0.00   0.0000
IC C1   C3   *C2   H21    0.0000    0.00  120.00    0.00   0.0000
IC C1   C3   *C2   H22    0.0000    0.00 -120.00    0.00   0.0000
IC C3   C2   C1    OM     0.0000    0.00  180.00    0.00   0.0000
IC OM   C2   *C1   O1     0.0000    0.00  180.00    0.00   0.0000
IC C2   C1   OM    CM     0.0000    0.00  180.00    0.00   0.0000
IC C1   OM   CM    HM1    0.0000    0.00  180.00    0.00   0.0000
IC HM1  OM   *CM   HM2    0.0000    0.00  120.00    0.00   0.0000
IC HM1  OM   *CM   HM3    0.0000    0.00 -120.00    0.00   0.0000

!toppar_all27_na_base_modifications.str

RESI DFT            0.00     ! C7H6F2 2,4-difluorotoluene
GROUP                        ! adm jr. w/Daniel Barsky
ATOM C1   CG2R61   -0.24
ATOM C2   CG2R66    0.28
ATOM C3   CG2R61   -0.24 !             F4
ATOM C4   CG2R66    0.22 !             |
ATOM C5   CG2R61    0.10 !    H51      C4    H3
ATOM C6   CG2R61   -0.28 !       \    /  \\ /
ATOM H1   HGR62     0.21 ! H52--C5M-C5    C3
ATOM F2   FGR1     -0.21 !       /  ||    |
ATOM H3   HGR62     0.19 !    H52   C6    C2
ATOM F4   FGR1     -0.21 !         /  \  // \
ATOM C5M  CG331    -0.24 !       H6    C1    F2
ATOM H51  HGA3      0.07 !             |
ATOM H52  HGA3      0.07 !             H1
ATOM H53  HGA3      0.07
ATOM H6   HGR61     0.21

BOND C1  C2   C2  C3   C3  C4   C4  C5   C5  C6   C6  C1
BOND C1  H1   C2  F2   C3  H3   C4  F4   C5  C5M  C6  H6
BOND C5M H51  C5M H52  C5M H53
IC C1   C2   C3   C4     0.00      0.00    0.00    0.00   0.00
IC C2   C3   C4   C5     0.00      0.00    0.00    0.00   0.00
IC C3   C4   C5   C6     0.00      0.00    0.00    0.00   0.00
IC C4   C5   C6   C1     0.00      0.00    0.00    0.00   0.00
IC C5   C6   C1   C2     0.00      0.00    0.00    0.00   0.00
IC C6   C1   C2   C3     0.00      0.00    0.00    0.00   0.00
IC C3   C2   C1   H1     0.00      0.00  180.00    0.00   0.00
IC C4   C3   C2   F2     0.00      0.00  180.00    0.00   0.00
IC C5   C4   C3   H3     0.00      0.00  180.00    0.00   0.00
IC C6   C5   C4   F4     0.00      0.00  180.00    0.00   0.00
IC C3   C4   C5   C5M    0.00      0.00  180.00    0.00   0.00
IC C4   C5   C6   H6     0.00      0.00  180.00    0.00   0.00
IC C4   C5   C5M  H51    0.00      0.00  180.00    0.00   0.00
IC H51  C5   *C5M H52    0.00      0.00   60.00    0.00   0.00
IC H51  C5   *C5M H53    0.00      0.00  240.00    0.00   0.00

RESI DFB            0.00     ! C6H4F2 1,3-difluorobenzene aka m-difluorobenzene
                             ! adm jr. w/Daniel Barsky
GROUP                        ! atom numbering based in difluorotoluene
ATOM C1   CG2R61   -0.26
ATOM H1   HGR62     0.23 !             F4
ATOM C2   CG2R66    0.27 !             |
ATOM F2   FGR1     -0.19 !       H5    C4    H3
ATOM C3   CG2R61   -0.23 !         \  /  \\ /
ATOM H3   HGR62     0.19 !          C5    C3
ATOM C4   CG2R66    0.27 !          ||    |
ATOM F4   FGR1     -0.19 !          C6    C2
ATOM C5   CG2R61   -0.26 !         /  \  // \
ATOM H5   HGR62     0.23 !       H6    C1    F2
ATOM C6   CG2R61   -0.32 !             |
ATOM H6   HGR61     0.26 !             H1

BOND C1  C2   C2  C3   C3  C4   C4  C5   C5  C6   C6  C1
BOND C1  H1   C2  F2   C3  H3   C4  F4   C5  H5   C6  H6

IC C1   C2   C3   C4     0.00      0.00    0.00    0.00   0.00
IC C2   C3   C4   C5     0.00      0.00    0.00    0.00   0.00
IC C3   C4   C5   C6     0.00      0.00    0.00    0.00   0.00
IC C4   C5   C6   C1     0.00      0.00    0.00    0.00   0.00
IC C5   C6   C1   C2     0.00      0.00    0.00    0.00   0.00
IC C6   C1   C2   C3     0.00      0.00    0.00    0.00   0.00
IC C3   C2   C1   H1     0.00      0.00  180.00    0.00   0.00
IC C4   C3   C2   F2     0.00      0.00  180.00    0.00   0.00
IC C5   C4   C3   H3     0.00      0.00  180.00    0.00   0.00
IC C6   C5   C4   F4     0.00      0.00  180.00    0.00   0.00
IC C3   C4   C5   H5     0.00      0.00  180.00    0.00   0.00
IC C4   C5   C6   H6     0.00      0.00  180.00    0.00   0.00

!toppar_all27_na_bkb_modifications.str
RESI BPET          -2.00  ! C4H10O8P2 Bis-methylphosphate-ethane
                          ! adm jr., w/Daniel Barsky
GROUP
ATOM C1   CG331    -0.17  !           H11
ATOM H11  HGA3      0.09  !            |
ATOM H12  HGA3      0.09  !       H13-C1-H12
ATOM H13  HGA3      0.09  !             \
ATOM O2   OG303    -0.57  !         O31  O2
ATOM P3   PG1       1.50  !          \\ /
ATOM O31  OG2P1    -0.78  !      (-)   P3
ATOM O32  OG2P1    -0.78  !          // \
ATOM O4   OG303    -0.57  !         O32  O4
ATOM C5   CG321    -0.08  !             /
ATOM H51  HGA2      0.09  !        H51-C5-H52
ATOM H52  HGA2      0.09  !            |
ATOM C6   CG321    -0.08  !        H51-C6-H52
ATOM H61  HGA2      0.09  !             \
ATOM H62  HGA2      0.09  !        O81   O7
ATOM O7   OG303    -0.57  !          \\ /
ATOM P8   PG1       1.50  !       (-)  P8
ATOM O81  OG2P1    -0.78  !          // \
ATOM O82  OG2P1    -0.78  !        O82   O9
ATOM O9   OG303    -0.57  !             /
ATOM C10  CG331    -0.17  !      H101-C10-H102
ATOM H101 HGA3      0.09  !            |
ATOM H102 HGA3      0.09  !          H103
ATOM H103 HGA3      0.09

BOND C1   O2     O2   P3    P3   O4    O4   C5    C5   C6    C6   O7
BOND O7   P8     P8   O9    O9   C10   P3   O31   P3   O32
BOND P8   O81    P8   O82
BOND C1   H11    C1   H12   C1   H13   C5   H51   C5   H52
BOND C6   H61    C6   H62   C10  H101  C10  H102  C10  H103
!from IC generate
IC H11   C1    O2    P3       0.0000    0.00  180.00    0.00   0.0000
IC C1    O2    P3    O4     0.0000    0.00  180.00    0.00   0.0000
IC H11   O2    *C1   H12    0.0000    0.00  120.00    0.00   0.0000
IC H11   O2    *C1   H13    0.0000    0.00 -120.00    0.00   0.0000
IC O4    O2    *P3   O31    0.0000    0.00  120.00    0.00   0.0000
IC O4    O2    *P3   O32    0.0000    0.00 -120.00    0.00   0.0000
IC O2    P3    O4    C5     0.0000    0.00  180.00    0.00   0.0000
IC P3    O4    C5    C6     0.0000    0.00  180.00    0.00   0.0000
IC C6    O4    *C5   H51    0.0000    0.00  120.00    0.00   0.0000
IC C6    O4    *C5   H52    0.0000    0.00 -120.00    0.00   0.0000
IC O4    C5    C6    O7     0.0000    0.00  180.00    0.00   0.0000
IC O7    C5    *C6   H61    0.0000    0.00  120.00    0.00   0.0000
IC O7    C5    *C6   H62    0.0000    0.00 -120.00    0.00   0.0000
IC C5    C6    O7    P8     0.0000    0.00  180.00    0.00   0.0000
IC C6    O7    P8    O9     0.0000    0.00  180.00    0.00   0.0000
IC O9    O7    *P8   O81    0.0000    0.00  120.00    0.00   0.0000
IC O9    O7    *P8   O82    0.0000    0.00 -120.00    0.00   0.0000
IC O7    P8    O9    C10    0.0000    0.00  180.00    0.00   0.0000
IC P8    O9    C10   H101   0.0000    0.00  180.00    0.00   0.0000
IC H101  O9    *C10  H102   0.0000    0.00  120.00    0.00   0.0000
IC H101  O9    *C10  H103   0.0000    0.00 -120.00    0.00   0.0000

RESI ABNS           0.00  ! C5H10O3 abasic deoxyribose nucleoside (susil)
                          ! adm jr., w/Daniel Barsky
GROUP
ATOM H5T  HGP1      0.42
ATOM O5'  OG311    -0.65
ATOM C5'  CG321     0.05  !       H5T
ATOM H51' HGA2      0.09  !        \
ATOM H52' HGA2      0.09  !   H51'  O5'
ATOM C4'  CG3C51    0.11  !      \ /
ATOM H42' HGA1      0.09  ! H52'--C5'  O4'   H11'
ATOM O4'  OG3C51   -0.40  !        \  /  \  /
ATOM C1'  CG3C52    0.02  !    H42'-C4'   C1'-H12'
ATOM H11' HGA2      0.09  !          |    |
ATOM H12' HGA2      0.09  !         C3'---C2'-H21'
ATOM C2'  CG3C52   -0.18  !        / |     \
ATOM H21' HGA2      0.09  !     O3' H31'   H22'
ATOM H22' HGA2      0.09  !      |
ATOM C3'  CG3C51    0.14  !     H32'
ATOM H31' HGA1      0.09
ATOM O3'  OG311    -0.65
ATOM H32' HGP1      0.42

BOND O4'  C4'       O4'  C1'       C4'  C5'       C4'  H42'      C4'  C3'
BOND C1'  H11'      C1'  H12'      C1'  C2'       C2'  H21'      C2'  H22'
BOND C3'  H31'      C3'  O3'       O3'  H32'      C5'  O5'       C5'  H51'
BOND C5'  H52'      O5'  H5T       C2'  C3'

IC O4'  C1'  C2'  C3'    1.433   104.1    41.2   100.9    1.525
IC C1'  C2'  C3'  C4'    1.521   100.9   325.1   102.6    1.533
IC C2'  C3'  C4'  C5'    1.525   102.6   257.8   113.7    1.513
IC C3'  C4'  C5'  O5'    1.534   113.7    46.5   108.2    1.428
IC C4'  C5'  O5'  H5T    1.513   108.2   170.4   107.7    0.971
IC C3'  C4'  C5'  H52'   1.534   113.7   167.5   108.4    1.098
IC C3'  C4'  C5'  H51'   1.534   113.7   285.5   109.1    1.101
IC C2'  C3'  C4'  H42'   1.525   102.6   135.9   108.6    1.099
IC C1'  C2'  C3'  H31'   1.521   100.9   204.2   113.0    1.097
IC C1'  C2'  C3'  O3'    1.521   100.9    78.3   111.7    1.434
IC C2'  C3'  O3'  H32'   1.525   111.7    65.4   107.1    0.973
IC O4'  C1'  C2'  H22'   1.433   104.1   162.1   113.9    1.096
IC O4'  C1'  C2'  H21'   1.433   104.1   285.5   110.1    1.093
IC O4'  C1'  C2'  H11'   1.433   104.1   243.2    26.8    2.209
IC O4'  C1'  C2'  H12'   1.433   104.1   119.0    28.2    2.173

! May need to revisit the phosphoramidates when we get to the anionic sulfamates and try an aromatic one. -- Kenno
RESI PHA           -1.00  ! C2H7NO3P Phosphoramidate (backbone for DNA)
GROUP
ATOM P1   PG1       1.57
ATOM O3   OG2P1    -0.82
ATOM O4   OG2P1    -0.82
ATOM O2   OG303    -0.56  !           H11
ATOM N1   NG2S3    -0.86  !            |
ATOM H1   HGP1      0.33  !       H13- C1-H12
                          !             \
ATOM C1   CG331    -0.19  !     (-)O3   N1-H1
ATOM H11  HGA3      0.09  !          \ /
ATOM H12  HGA3      0.09  !           P1(+1)
ATOM H13  HGA3      0.09  !           / \
                          !      (-)O4   O2
ATOM C2   CG331    -0.19  !             /
ATOM H21  HGA3      0.09  !        H23-C2-H22
ATOM H22  HGA3      0.09  !            |
ATOM H23  HGA3      0.09  !           H21

BOND P1   N1     P1   O2    P1   O3    P1   O4    N1   C2   N1   H1   O2   C1
BOND C1   H11    C1   H12   C1   H13   C2   H21   C2   H22  C2   H23
! IC FOR THE g,g crystal conformation (6-31G* opt. structure)
IC O3   P1   N1   C2   1.4816  107.70  342.80  123.13   1.4559
IC O3   P1   N1   H1   1.4816  107.70  171.10  119.02   0.9986
IC O4   P1   O2   C1   1.4812  105.80   43.90  118.08   1.4331
IC N1   P1   O2   C1   1.6728   99.90  158.10  118.08   1.4331
IC O2   P1   N1   C2   1.6480   99.90   96.20  123.13   1.4559
IC H11  C1   O2   P1   1.0913  113.30  253.00  123.13   1.6728
IC H12  C1   O2   P1   1.0790  106.20   12.40  123.13   1.6728
IC H13  C1   O2   P1   1.0898  111.90  131.00  123.13   1.6728
IC H21  C2   N1   P1   1.0841  108.20  196.00  118.08   1.6480
IC H22  C2   N1   P1   1.0805  109.90  316.40  118.08   1.6480
IC H23  C2   N1   P1   1.0862  111.20   76.70  118.08   1.6480
PATC FIRS NONE LAST NONE

RESI TPHC          -1.00 ! C5H11NO4P monoanionic 3'phosphoramidate-tetrahydrofuran
! used to fit epsilon
! Charges and atom types for the monoanionic phosphate groups were
! transfered from residue PHA
! Atom types for aliphatic hydrogens are a mess

GROUP
ATOM O4'  OG3C51   -0.40  ! Note: has 1 asymmetric carbon.
ATOM C1'  CG3C52    0.02  ! Abs. config is arbitrary.
ATOM H11' HGA2      0.09
ATOM H12' HGA2      0.09 !         H41' O4'  H11'
ATOM C4'  CG3C52    0.02 !           \  / \  /
ATOM H41' HGA2      0.09 !       H42'-C4'  C1'-H12'
ATOM H42' HGA2      0.09 !            |    |
GROUP                    !       H31'-C3'-C2'-H21'
ATOM C2'  CG3C52   -0.18 !            /     \
ATOM H21' HGA2      0.09 !        H1-N1  O3  H22'
ATOM H22' HGA2      0.09 !            \ /
GROUP                    !             P1
ATOM C3'  CG3C51   -0.01 !            / \
ATOM H31' HGA1      0.09 !          O2   O4
ATOM N1   NG2S3    -0.86 !          |
ATOM H1   HGP1      0.33 !     H51'-C5-H52'
ATOM P1   PG1       1.57 !          |
ATOM O3   OG2P1    -0.82 !          H53'
ATOM O4   OG2P1    -0.82
ATOM O2   OG303    -0.56
ATOM C5'  CG331    -0.19
ATOM H51' HGA3      0.09
ATOM H52' HGA3      0.09
ATOM H53' HGA3      0.09

BOND C1'  O4'  C1'  C2'  C2'  C3'  C3'  C4'  C4'  O4'  C3'  N1
BOND N1   H1   C1'  H11' C1'  H12' C2'  H21' C2'  H22' C3'  H31'
BOND C4'  H41' C4'  H42' N1   P1   P1   O3   P1   O4   P1   O2
BOND O2   C5'  C5'  H51' C5'  H52' C5'  H53'
IC   C4'     O4'     C1'     C2'    1.4055  108.09   23.45  106.18   1.5457
IC   O4'     C1'     C2'     C3'    1.4127  106.18    3.96  103.11   1.5346
IC   C1'     C2'     C3'     C4'    1.5457  103.11  -26.93  100.86   1.5211
IC   C2'     C3'     C4'     O4'    1.5346  100.86   41.73  103.15   1.4055
IC   C3'     C4'     O4'     C1'    1.5211  103.15  -41.62  108.09   1.4127
IC   O4'     C2'    *C1'     H11'   0.0000    0.00  120.00    0.00   0.0000
IC   O4'     C2'    *C1'     H12'   0.0000    0.00 -120.00    0.00   0.0000
IC   C1'     C3'    *C2'     H21'   0.0000    0.00  120.00    0.00   0.0000
IC   C1'     C3'    *C2'     H22'   0.0000    0.00 -120.00    0.00   0.0000
IC   C2'     C4'    *C3'     H31'   0.0000    0.00  120.00    0.00   0.0000
IC   C3'     O4'    *C4'     H41'   0.0000    0.00  120.00    0.00   0.0000
IC   C3'     O4'    *C4'     H42'   0.0000    0.00 -120.00    0.00   0.0000
IC   H11'    C1'     C2'     C3'    1.0856  111.62  123.53  103.11   1.5346
IC   H12'    C1'     C2'     C3'    1.0818  113.32 -114.11  103.11   1.5346
IC   H21'    C2'     C3'     C4'    1.0846  110.65   91.68  100.86   1.5211
IC   H22'    C2'     C3'     C4'    1.0822  110.88 -148.45  100.86   1.5211
IC   H31'    C3'     C4'     O4'    1.0806  113.53  162.89  103.15   1.4055
IC   H41'    C4'     O4'     C1'    1.0891  110.89   77.76  108.09   1.4127
IC   H42'    C4'     O4'     C1'    1.0808  108.72 -162.12  108.09   1.4127
IC   N1      C3'     C4'     O4'    1.4028  110.98  -77.39  103.15   1.4055
IC   O3      P1      N1      H1     1.4816  107.70  171.10  119.02   0.9986
IC   P1      N1      C3'     C4'    1.7190  119.98  185.77  110.95   1.5332
IC   O3      P1      N1      C3'    1.4771  109.35   14.75  120.00   1.4525
IC   O4      P1      N1      C3'    1.4818  105.19  150.42  120.00   1.4525
IC   O2      P1      N1      C3'    1.6379  101.65  263.47  120.00   1.4525
IC   C5'     O2      P1      N1     1.3955  119.61  286.08  101.65   1.7190
IC   H51'    C5'     O2      P1     1.0859  107.43  179.85  119.61   1.6379
IC   H52'    C5'     O2      P1     1.0835  111.18  299.56  119.61   1.6379
IC   H53'    C5'     O2      P1     1.0868  111.29   60.84  119.61   1.6379

PATC  FIRS NONE LAST NONE

RESI THNI           0.00  ! C8H13N3O2 tetrahydrofuran with 3'-NH2, 5'-CH2OH, 1'-imidazole
GROUP
ATOM O4'  OG3C51   -0.40  ! Note: has 3 asymmetric carbons.
ATOM C4'  CG3C51    0.11  ! Abs. config is arbitrary.
ATOM H42' HGA1      0.09
ATOM C1'  CG3C51    0.11
ATOM H12' HGA1      0.09
GROUP
ATOM C2'  CG3C52   -0.18
ATOM H21' HGA2      0.09
ATOM H22' HGA2      0.09
GROUP     ! Imidazole: transferred from isolated imidazole (IMIA)
ATOM CG   CG2R51   -0.05 !              HE1
ATOM HG   HGR52     0.09 !              /
ATOM CD2  CG2R51    0.22 !       ND1---CE1
ATOM HD2  HGR52     0.10 !      /       |
ATOM ND1  NG2R51   -0.04 ! HG-CG        |
ATOM CE1  CG2R53    0.25 !      \       |
ATOM HE1  HGR52     0.13 !      CD2---NE2
ATOM NE2  NG2R50   -0.70 !       |
                         !      HD2
GROUP   ! Hydroxyl group on C3'
ATOM H31' HGA1      0.09
ATOM C3'  CG3C51    0.14
ATOM N1   NG321    -0.91
ATOM H1   HGPAM2    0.34
ATOM H2   HGPAM2    0.34
GROUP   ! Methyl group on C4'
ATOM C5'  CG321     0.05
ATOM H51' HGA2      0.09
ATOM H52' HGA2      0.09
ATOM O5'  OG311    -0.65
ATOM H5'  HGP1      0.42

BOND C1'  O4'  C1'  C2'  C2'  C3'  C3'  C4'  C4'  O4'  C4'  C5'
BOND C3'  N1   N1   H1   N1   H2   C1'  H12' C2'  H21' C2'  H22'
BOND C3'  H31' C4'  H42'
BOND C5'  H51' C5'  H52' C5'  O5'  O5'  H5'
BOND C1'  ND1  ND1  CE1  CE1  NE2  NE2  CD2  CD2  CG  CG  ND1
BOND CE1  HE1  CD2  HD2  CG  HG
! This IC table is only an initial guess:
IC      C1'     C2'     C3'     C4'     0.0 0.0 324.92 0.0 0.0
IC      C2'     C3'     C4'     O4'     0.0 0.0 33.390 0.0 0.0
IC      H12'    C1'     C2'     C3'     0.0 0.0 268.35 0.0 0.0
IC      H21'    C2'     C3'     C4'     0.0 0.0 82.530 0.0 0.0
IC      H22'    C2'     C3'     C4'     0.0 0.0 204.06 0.0 0.0
IC      N1      C3'     C4'     O4'     0.0 0.0 -93.14 0.0 0.0
IC      H1      N1      C3'     C2'     0.0 0.0 -60.00 0.0 0.0
IC      H2      N1      C3'     C2'     0.0 0.0  60.00 0.0 0.0
IC      H31'    C3'     C4'     O4'     0.0 0.0 147.80 0.0 0.0
IC      H41'    C4'     O4'     C1'     0.0 0.0 132.30 0.0 0.0
IC      H42'    C4'     O4'     C1'     0.0 0.0 220.70 0.0 0.0
IC      C4'     O4'     C1'     ND1     0.0 0.0 256.98 0.0 0.0
IC      O4'     C1'     ND1     CE1     0.0 0.0 180.00 0.0 0.0
IC      C1'     ND1     CE1     NE2     0.0 0.0 181.56 0.0 0.0
IC      ND1     CE1     NE2     CD2     0.0 0.0   0.34 0.0 0.0
IC      CE1     NE2     CD2     CG      0.0 0.0   0.00 0.0 0.0
IC      HE1     CE1     NE2     CD2     0.0 0.0 180.40 0.0 0.0
IC      CE1     NE2     CD2     HD2     0.0 0.0 179.83 0.0 0.0
IC      NE2     CD2     CG      HG      0.0 0.0 178.45 0.0 0.0
IC      C5'     C4'     O4'     C1'     0.0 0.0 144.82 0.0 0.0
IC      H51'    C5'     C4'     O4'     0.0 0.0 -179.98 0.0 0.0
IC      H52'    C5'     C4'     O4'     0.0 0.0  -59.66 0.0 0.0
IC      O5'     C5'     C4'     O4'     0.0 0.0   59.68 0.0 0.0
IC      H5'     O5'     C5'     C4'     0.0 0.0   59.68 0.0 0.0
PATC  FIRS NONE LAST NONE

RESI THNP          -1.00  ! C9H15N3O5P Tetrahydrofuran with 3'-NH-PO2-OCH3, 5'-CH2OH, 1'-imidazole
GROUP
ATOM O4'  OG3C51   -0.40  ! Note: has 3 asymmetric carbons.
ATOM C4'  CG3C51    0.11  ! Abs. config is arbitrary.
ATOM H42' HGA1      0.09
ATOM C1'  CG3C51    0.11
ATOM H12' HGA1      0.09
GROUP
ATOM C2'  CG3C52   -0.18
ATOM H21' HGA2      0.09
ATOM H22' HGA2      0.09
GROUP     ! Imidazole: transferred from isolated imidazole (IMIA)
ATOM CG   CG2R51   -0.05 !              HE1
ATOM HG   HGR52     0.09 !              /
ATOM CD2  CG2R51    0.22 !       ND1---CE1
ATOM HD2  HGR52     0.10 !      /       |
ATOM ND1  NG2R51   -0.04 ! HG-CG        |
ATOM CE1  CG2R53    0.25 !      \       |
ATOM HE1  HGR52     0.13 !      CD2---NE2
ATOM NE2  NG2R50   -0.70 !       |
                         !      HD2
GROUP   ! Methyl group on C4'
ATOM C5'  CG321     0.05
ATOM H51' HGA2      0.09
ATOM H52' HGA2      0.09
ATOM O5'  OG311    -0.65
ATOM H5'  HGP1      0.42

GROUP   ! phosphoramidate group on C3'
ATOM H31' HGA1      0.09
ATOM C3'  CG3C51   -0.01
ATOM N1   NG2S3    -0.86
ATOM H1   HGP1      0.33
ATOM P1   PG1       1.57
ATOM O3   OG2P1    -0.82
ATOM O4   OG2P1    -0.82
ATOM O5   OG303    -0.56
ATOM C5   CG331    -0.19
ATOM H51  HGA3      0.09
ATOM H52  HGA3      0.09
ATOM H53  HGA3      0.09

BOND C1'  O4'  C1'  C2'  C2'  C3'  C3'  C4'  C4'  O4'  C4'  C5'
BOND C3'  N1   N1   H1   C1'  H12' C2'  H21' C2'  H22'
BOND C3'  H31' C4'  H42'
BOND C5'  H51' C5'  H52' C5'  O5'  O5'  H5'
BOND C1'  ND1  ND1  CE1  CE1  NE2  NE2  CD2  CD2  CG  CG  ND1
BOND CE1  HE1  CD2  HD2  CG   HG
BOND P1   N1   P1   O5   P1   O3   P1   O4   O5   C5
BOND C5   H51  C5   H52  C5   H53
! This IC table is only an initial guess:
IC   C4'     O4'     C1'     C2'    1.4055  108.09   23.45  106.18   1.5457
IC   O4'     C1'     C2'     C3'    1.4127  106.18    3.96  103.11   1.5346
IC   C1'     C2'     C3'     C4'    1.5457  103.11  -26.93  100.86   1.5211
IC   C2'     C3'     C4'     O4'    1.5346  100.86   41.73  103.15   1.4055
IC   C3'     C4'     O4'     C1'    1.5211  103.15  -41.62  108.09   1.4127
IC   ND1     C1'     C2'     C3'    1.0856  111.62  123.53  103.11   1.5346
IC   H12'    C1'     C2'     C3'    1.0818  113.32 -114.11  103.11   1.5346
IC   H21'    C2'     C3'     C4'    1.0846  110.65   91.68  100.86   1.5211
IC   H22'    C2'     C3'     C4'    1.0822  110.88 -148.45  100.86   1.5211
IC   H31'    C3'     C4'     O4'    1.0806  113.53  162.89  103.15   1.4055
IC   C5'     C4'     O4'     C1'    1.0891  110.89   77.76  108.09   1.4127
IC   H42'    C4'     O4'     C1'    1.0808  108.72 -162.12  108.09   1.4127
IC   N1      C3'     C4'     O4'    1.4028  110.98  -77.39  103.15   1.4055
IC   P1      N1      C3'     C4'    0.0000  000.00  180.00  000.00   0.0000
IC   C3'     N1      P1      O5     0.0000  000.00  -95.22  000.00   0.0000
IC   O5      N1      *P1     O3     0.0000  000.00 -115.82  000.00   0.0000
IC   O5      N1      *P1     O4     0.0000  000.00  115.90  000.00   0.0000
IC   O3      P1      N1      H1     1.4816  107.70  171.10  119.02   0.9986
IC   C5      O5      P1      N1     0.0000  000.00  -46.90  000.00   0.0000
IC   H51     C5      O5      P1     0.0000  000.00  180.00  000.00   0.0000
IC   H52     C5      O5      P1     0.0000  000.00   60.00  000.00   0.0000
IC   H53     C5      O5      P1     0.0000  000.00  -60.00  000.00   0.0000
IC      O4'     C1'     ND1     CE1     0.0 0.0 180.00 0.0 0.0
IC      C1'     ND1     CE1     NE2     0.0 0.0 181.56 0.0 0.0
IC      ND1     CE1     NE2     CD2     0.0 0.0   0.34 0.0 0.0
IC      CE1     NE2     CD2     CG      0.0 0.0   0.00 0.0 0.0
IC      HE1     CE1     NE2     CD2     0.0 0.0 180.40 0.0 0.0
IC      CE1     NE2     CD2     HD2     0.0 0.0 179.83 0.0 0.0
IC      NE2     CD2     CG      HG      0.0 0.0 178.45 0.0 0.0
IC      H51'    C5'     C4'     O4'     0.0 0.0 -179.98 0.0 0.0
IC      H52'    C5'     C4'     O4'     0.0 0.0  -59.66 0.0 0.0
IC      O5'     C5'     C4'     O4'     0.0 0.0   59.68 0.0 0.0
IC      H5'     O5'     C5'     C4'     0.0 0.0   59.68 0.0 0.0
PATC  FIRS NONE LAST NONE

!toppar_all27_na_carbocyclic.str
RESI CPEN           0.00 ! C5H10 cyclopentane, adm jr.
                         ! with north atom types

! the atom types used correspond to those used in the NA
! ribose/deoxyribose moieties

GROUP
ATOM C1   CG3C52   -0.18 !         H51  H52
ATOM H11  HGA2      0.09 !           \  /
ATOM H12  HGA2      0.09 !            C5
GROUP                    !     H41   /  \   H11
ATOM C2   CG3C52   -0.18 !        \ /    \ /
ATOM H21  HGA2      0.09 !    H42-C4      C1-H12
ATOM H22  HGA2      0.09 !         |      |
GROUP                    !    H31-C3------C2-H21
ATOM C3   CG3C52   -0.18 !         |      |
ATOM H31  HGA2      0.09 !        H32    H22
ATOM H32  HGA2      0.09
GROUP
ATOM C4   CG3C52   -0.18
ATOM H41  HGA2      0.09
ATOM H42  HGA2      0.09
GROUP
ATOM C5   CG3C52   -0.18
ATOM H51  HGA2      0.09
ATOM H52  HGA2      0.09

BOND C1   C2        C2   C3        C3   C4        C4   C5        C5   C1
BOND C1   H11       C1   H12       C2   H21       C2   H22
BOND C3   H31       C3   H32       C4   H41       C4   H42
BOND C5   H51       C5   H52
! internal coordinates from parameter file, note initial planar geometry
IC   C1   C2  C3    C4      0.0000    0.00    0.0     0.00   0.0000
IC   C2   C3  C4    C5      0.0000    0.00    0.0     0.00   0.0000
IC   C3   C4  C5    C1      0.0000    0.00    0.0     0.00   0.0000
IC   C5   C2  *C1   H11     0.0000    0.00  120.0     0.00   0.0000
IC   C5   C2  *C1   H12     0.0000    0.00  240.0     0.00   0.0000
IC   C1   C3  *C2   H21     0.0000    0.00  120.0     0.00   0.0000
IC   C1   C3  *C2   H22     0.0000    0.00  240.0     0.00   0.0000
IC   C2   C4  *C3   H31     0.0000    0.00  120.0     0.00   0.0000
IC   C2   C4  *C3   H32     0.0000    0.00  240.0     0.00   0.0000
IC   C3   C5  *C4   H41     0.0000    0.00  120.0     0.00   0.0000
IC   C3   C5  *C4   H42     0.0000    0.00  240.0     0.00   0.0000
IC   C4   C1  *C5   H51     0.0000    0.00  120.0     0.00   0.0000
IC   C4   C1  *C5   H52     0.0000    0.00  240.0     0.00   0.0000
PATC  FIRS NONE LAST NONE

RESI CPES           0.00 ! C5H10 cyclopentane, adm jr.
                         ! with south atom types

! the atom types used correspond to those used in the NA
! ribose/deoxyribose moieties

GROUP
ATOM C1   CG3C52   -0.18 !         H51  H52
ATOM H11  HGA2      0.09 !           \  /
ATOM H12  HGA2      0.09 !            C5
GROUP                    !     H41   /  \   H11
ATOM C2   CG3C52   -0.18 !        \ /    \ /
ATOM H21  HGA2      0.09 !    H42-C4      C1-H12
ATOM H22  HGA2      0.09 !         |      |
GROUP                    !    H31-C3------C2-H21
ATOM C3   CG3C52   -0.18 !         |      |
ATOM H31  HGA2      0.09 !        H32    H22
ATOM H32  HGA2      0.09
GROUP
ATOM C4   CG3C52   -0.18
ATOM H41  HGA2      0.09
ATOM H42  HGA2      0.09
GROUP
ATOM C5   CG3C52   -0.18
ATOM H51  HGA2      0.09
ATOM H52  HGA2      0.09

BOND C1   C2        C2   C3        C3   C4        C4   C5        C5   C1
BOND C1   H11       C1   H12       C2   H21       C2   H22
BOND C3   H31       C3   H32       C4   H41       C4   H42
BOND C5   H51       C5   H52
! internal coordinates from parameter file, note initial planar geometry
IC   C1   C2  C3    C4      0.0000    0.00    0.0     0.00   0.0000
IC   C2   C3  C4    C5      0.0000    0.00    0.0     0.00   0.0000
IC   C3   C4  C5    C1      0.0000    0.00    0.0     0.00   0.0000
IC   C5   C2  *C1   H11     0.0000    0.00  120.0     0.00   0.0000
IC   C5   C2  *C1   H12     0.0000    0.00  240.0     0.00   0.0000
IC   C1   C3  *C2   H21     0.0000    0.00  120.0     0.00   0.0000
IC   C1   C3  *C2   H22     0.0000    0.00  240.0     0.00   0.0000
IC   C2   C4  *C3   H31     0.0000    0.00  120.0     0.00   0.0000
IC   C2   C4  *C3   H32     0.0000    0.00  240.0     0.00   0.0000
IC   C3   C5  *C4   H41     0.0000    0.00  120.0     0.00   0.0000
IC   C3   C5  *C4   H42     0.0000    0.00  240.0     0.00   0.0000
IC   C4   C1  *C5   H51     0.0000    0.00  120.0     0.00   0.0000
IC   C4   C1  *C5   H52     0.0000    0.00  240.0     0.00   0.0000
PATC  FIRS NONE LAST NONE

RESI BPNP          -1.00 ! C7H12O4P North carbocyclic sugar with 3'-OPOCH3
                         ! used to parameterize epsilon

! the atom types used correspond to those used in the NA
! ribose/deoxyribose moieties

GROUP
ATOM C2   CG3C51    0.01 ! This charge changed from -0.09 to make it
ATOM H21  HGA1      0.09 ! compatible with -OPOCH3
ATOM O3'  OG303    -0.57
ATOM P    PG1       1.50
ATOM O1P  OG2P1    -0.78
ATOM O2P  OG2P1    -0.78
ATOM O5'  OG303    -0.57
ATOM C5'  CG331    -0.17
ATOM H51' HGA3      0.09
ATOM H52' HGA3      0.09
ATOM H53' HGA3      0.09
                         !         H61  H62
                         !           \  /
                         !            C6
GROUP                    !           /  \  H11
ATOM C4   CG3C52   -0.18 !          /    \ /
ATOM H41  HGA2      0.09 !    H51-C5-----C1                H51'
ATOM H42  HGA2      0.09 !         |      |                /
GROUP                    !    H41-C4      C2--O3'--P--O5'-C5'-H52'
ATOM C3   CG3C52   -0.18 !       /  \    / \     // \  _   \
ATOM H31  HGA2      0.09 !     H42   \  /  H21  O1P O2P    H53'
ATOM H32  HGA2      0.09 !            C3
GROUP                    !           / \
ATOM C1   CG3RC1   -0.09 !         H31 H32
ATOM H11  HGA1      0.09
GROUP
ATOM C5   CG3RC1   -0.09
ATOM H51  HGA1      0.09
GROUP
ATOM C6   CG3C31   -0.18
ATOM H61  HGA2      0.09
ATOM H62  HGA2      0.09

BOND C1   C2        C2   C3        C3   C4        C4   C5
BOND C5   C1        C5   C6        C6   C1        C5   H51
BOND C2   H21       C4   H42       C3   H31       C3   H32
BOND C4   H41       C6   H61       C1   H11
BOND C6   H62       C2   O3'       O3'  P         P    O1P
BOND P    O2P       P    O5'       O5'  C5'       C5'  H51'
BOND C5'  H52'      C5'  H53'
! internal coordinates from parameter file, note initial planar geometry
IC   C1   C2  C3    C4      0.0000    0.00    0.0     0.00   0.0000
IC   C2   C3  C4    C5      0.0000    0.00    0.0     0.00   0.0000
IC   C3   C4  C5    C1      0.0000    0.00    0.0     0.00   0.0000
IC   C2   C5  *C1   H11     0.0000    0.00  120.0     0.00   0.0000
IC   C1   C3  *C2   H21     0.0000    0.00  240.0     0.00   0.0000
IC   C1   C3  *C2   O3'     0.0000    0.00  120.0     0.00   0.0000
IC   C2   C4  *C3   H31     0.0000    0.00  120.0     0.00   0.0000
IC   C2   C4  *C3   H32     0.0000    0.00  240.0     0.00   0.0000
IC   C3   C5  *C4   H41     0.0000    0.00  120.0     0.00   0.0000
IC   C3   C5  *C4   H42     0.0000    0.00  240.0     0.00   0.0000
IC   C1   C4  *C5   H51     0.0000    0.00  120.0     0.00   0.0000
IC   C4   C1  *C5   C6      0.0000    0.00  120.0     0.00   0.0000
IC   C1   C5  *C6   H61     0.0000    0.00  120.0     0.00   0.0000
IC   C1   C5  *C6   H62     0.0000    0.00  240.0     0.00   0.0000
IC   O3'  C2  C1    C5      1.4028  110.98  -77.39  103.15   1.4055
IC   P    O3' C2    C1      0.0       0.0   180.00    0.0    0.0
IC   O1P  P   O3'   C2      0.0       0.0   -60.0     0.0    0.0
IC   O2P  P   O3'   C2      0.0       0.0    60.0     0.0    0.0
IC   O5'  P   O3'   C2      0.0       0.0   180.0     0.0    0.0
IC   C5'  O5' P     O3'     0.0       0.0   180.0     0.0    0.0
IC   H51' C5' O5'   P       0.0       0.0    60.0     0.0    0.0
IC   H52' C5' O5'   P       0.0       0.0   -60.0     0.0    0.0
IC   H53' C5' O5'   P       0.0       0.0   180.0     0.0    0.0

PATC  FIRS NONE LAST NONE

RESI BPSP          -1.00 ! C7H12O4P south carbcyclic sugar with 3'-OPOCH3

! the atom types used correspond to those used in the NA
! ribose/deoxyribose moieties

GROUP
ATOM C1   CG3RC1   -0.09 !         H31  H32
ATOM H11  HGA1      0.09 !           \  /
                         !            C6
GROUP                    !           /  \
ATOM C2   CG3C52   -0.18 !          /    \
ATOM H21  HGA2      0.09 !    H51-C5------C1-H11
ATOM H22  HGA2      0.09 !         |      |
GROUP                    !    H41-C4      C2-H22
ATOM C6   CG3C31   -0.18 !        / \    / \
ATOM H61  HGA2      0.09 !      H42  \  /   H21
ATOM H62  HGA2      0.09 !            C3-H31
GROUP                    !            |
ATOM C4   CG3C52   -0.18 !            O3'         H51'
ATOM H41  HGA2      0.09 !              \         /
ATOM H42  HGA2      0.09 !                P--O5'-C5'-H52'
                         !              // \   _  \
GROUP                    !             O1P  O2P    H53'
ATOM C5   CG3RC1   -0.09
ATOM H51  HGA1      0.09
GROUP
ATOM C3   CG3C51    0.01 ! This charge changed from -0.09 to make it
ATOM H31  HGA1      0.09 ! compatible with -OPOCH3
ATOM O3'  OG303    -0.57
ATOM P    PG1       1.50
ATOM O1P  OG2P1    -0.78
ATOM O2P  OG2P1    -0.78
ATOM O5'  OG303    -0.57
ATOM C5'  CG331    -0.17
ATOM H51' HGA3      0.09
ATOM H52' HGA3      0.09
ATOM H53' HGA3      0.09

BOND C1   C2        C2   C3        C3   C4        C4   C5
BOND C5   C1        C5   C6        C6   C1        C4   H42
BOND C1   H11       C2   H21       C2   H22
BOND C6   H61       C6   H62       C4   H41
BOND C5   H51       C3   H31       C3   O3'       O3'  P
BOND P    O1P       P    O2P       P    O5'       O5'  C5'
BOND C5'  H51'      C5'  H52'      C5'  H53'
! internal coordinates
IC   C1   C2  C3    C4      0.0000    0.00    0.0     0.00   0.0000
IC   C2   C3  C4    C5      0.0000    0.00    0.0     0.00   0.0000
IC   C3   C4  C5    C1      0.0000    0.00    0.0     0.00   0.0000
IC   C5   C2  *C1   H11     0.0000    0.00  120.0     0.00   0.0000
IC   C2   C5  *C1   C6      0.0000    0.00  120.0     0.00   0.0000
IC   C1   C3  *C2   H21     0.0000    0.00  120.0     0.00   0.0000
IC   C1   C3  *C2   H22     0.0000    0.00  240.0     0.00   0.0000
IC   C2   C4  *C3   H31     0.0000    0.00  120.0     0.00   0.0000
IC   C2   C4  *C3   O3'     0.0000    0.00  240.0     0.00   0.0000
IC   C3   C5  *C4   H41     0.0000    0.00  120.0     0.00   0.0000
IC   C3   C5  *C4   H42     0.0000    0.00  240.0     0.00   0.0000
IC   C4   C1  *C5   H51     0.0000    0.00  120.0     0.00   0.0000
IC   C4   C1  *C5   H52     0.0000    0.00  240.0     0.00   0.0000
IC   C1   C5  *C6   H61     0.0000    0.00  120.0     0.00   0.0000
IC   C1   C5  *C6   H62     0.0000    0.00  240.0     0.00   0.0000
IC   O3'  C3  C4    C5      1.4028  110.98  -77.39  103.15   1.4055
IC   P    O3' C3    C4      0.0       0.0   180.00    0.0    0.0
IC   O1P  P   O3'   C3      0.0       0.0   -60.0     0.0    0.0
IC   O2P  P   O3'   C3      0.0       0.0    60.0     0.0    0.0
IC   O5'  P   O3'   C3      0.0       0.0   180.0     0.0    0.0
IC   C5'  O5' P     O3'     0.0       0.0   180.0     0.0    0.0
IC   H51' C5' O5'   P       0.0       0.0    60.0     0.0    0.0
IC   H52' C5' O5'   P       0.0       0.0   -60.0     0.0    0.0
IC   H53' C5' O5'   P       0.0       0.0   180.0     0.0    0.0

PATC  FIRS NONE LAST NONE

RESI CSAD           0.00 ! C11H13N5 carbocyclic sugar with adenine base, south
                         ! base attached to C1 of carbocyclic sugar
                         ! used to parameterize chi

! the atom types used correspond to those used in the NA
! ribose/deoxyribose moieties

GROUP
ATOM C4S  CG3C52  -0.18 !         H61S H62S
ATOM H41S HGA2      0.09 !           \  /
ATOM H42S HGA2      0.09 !            C6S
GROUP                    !           /  \
ATOM C2S  CG3C52   -0.18 !          /    \
ATOM H21S HGA2      0.09 !   H51S-C5S----C1S-----------*
ATOM H22S HGA2      0.09 !         |      |
GROUP                    !   H41S-C4S    C2S-H22S
ATOM C3S  CG3C52   -0.18 !       /  \    / \
ATOM H31S HGA2      0.09 !     H42S  \  /  H21S
ATOM H32S HGA2      0.09 !            C3S
                         !           / \
GROUP                    !        H31S  H32S
ATOM C5S  CG3RC1   -0.09
ATOM H51S HGA1      0.09
GROUP
ATOM C6S  CG3C31   -0.18
ATOM H61S HGA2      0.09
ATOM H62S HGA2      0.09
GROUP
ATOM C1S  CG3RC1    0.00
ATOM C5   CG2RC0    0.28 !             H61  H62
ATOM N7   NG2R50   -0.71 !               \  /
ATOM C8   CG2R53    0.34 !                N6
ATOM H8   HGR52     0.12 !                |
ATOM N9   NG2R51   -0.05 !                C6
                         !              //  \
ATOM N1   NG2R62   -0.74 !              N1   C5--N7\\
ATOM C2   CG2R64    0.50 !              |    ||     C8-H8
ATOM H2   HGR62     0.13 !              C2   C4--N9/
ATOM N3   NG2R62   -0.75 !             / \\ /     \
ATOM C4   CG2RC0    0.43 !           H2   N3       \
ATOM C6   CG2R64    0.46 !                          \
ATOM N6   NG2S3    -0.77 !                           \
ATOM H61  HGP4      0.38 !                            \
ATOM H62  HGP4      0.38 !                             *

BOND C1S  C2S       C2S  C3S       C3S  C4S       C4S  C5S
BOND C5S  C1S       C5S  C6S       C6S  C1S
BOND C2S  H21S      C2S  H22S      C3S  H31S      C3S  H32S
BOND C4S  H41S      C4S  H42S      C5S  H51S      C6S  H61S
BOND C6S  H62S      C1S  N9
BOND N9   C4        N9   C8        C4   N3        C2   N1
BOND C6   N6        N6   H61       N6   H62       C6   C5
BOND C5   N7        C8   H8        C2   H2
DOUB N1  C6         C2   N3        C4   C5        N7   C8

IMPR C6  C5 N1  N6
IMPR N6 H62 H61 C6

! internal coordinates
IC   C1S  C2S C3S   C4S     0.0000    0.00    0.0     0.00   0.0000
IC   C2S  C3S C4S   C5S     0.0000    0.00    0.0     0.00   0.0000
IC   C3S  C4S C5S   C1S     0.0000    0.00    0.0     0.00   0.0000
IC   C5S  C2S *C1S  C6S     0.0000    0.00  300.0     0.00   0.0000
IC   C1S  C5S *C6S  H61S    0.0000    0.00  120.0     0.00   0.0000
IC   C1S  C5S *C6S  H62S    0.0000    0.00  240.0     0.00   0.0000
IC   C5S  C2S *C1S  N9      0.0000  108.00  140.0   120.00   0.0000
IC   C1S  C3S *C2S  H21S    0.0000    0.00  120.0     0.00   0.0000
IC   C1S  C3S *C2S  H22S    0.0000    0.00  240.0     0.00   0.0000
IC   C2S  C4S *C3S  H31S    0.0000    0.00  120.0     0.00   0.0000
IC   C2S  C4S *C3S  H32S    0.0000    0.00  240.0     0.00   0.0000
IC   C3S  C5S *C4S  H41S    0.0000    0.00  120.0     0.00   0.0000
IC   C3S  C5S *C4S  H42S    0.0000    0.00  240.0     0.00   0.0000
IC   C4S  C1S *C5S  H51S    0.0000    0.00  120.0     0.00   0.0000
!IC   C3S  C2S  C1S  N9      1.5284  101.97  147.80  120.00   1.4896 !N9 is already defined
IC   C5S  C1S  N9   C4      1.5251  120.00 -150.0   125.59   1.3783 !chi
IC   C1S  C4   *N9  C8      1.4896  125.97 -180.00  106.0    1.367
IC   C4   N9   C8   N7      1.376   106.0     0.0   113.6    1.312
IC   C8   N9   C4   C5      1.367   106.0     0.0   105.6    1.382
IC   C8   N7   C5   C6      0.0       0.0   180.0     0.0    0.0
IC   N7   C5   C6   N1      0.0       0.0   180.0     0.0    0.0
IC   C5   C6   N1   C2      0.0       0.0     0.0     0.0    0.0
IC   N9   C5   *C4  N3      1.376   105.6  -180.0   126.9    1.342
IC   C5   N1   *C6  N6      1.409   117.6  -180.0   121.2    1.337
IC   N1   C6   N6   H61     1.337   121.2     0.0   119.0    1.01
IC   H61  C6   *N6  H62     1.01    119.0   180.0   119.00   1.01
IC   C5   N1   *C6  N6      1.409   117.6  -180.0   119.0    1.337
IC   N1   C6   N6   H61     1.337   119.0     0.0   119.0    1.01
IC   H61  C6   *N6  H62     1.01    119.0   180.0   121.00   1.01
IC   N9   N7   *C8   H8     0.0       0.0   180.0     0.0    0.0
IC   N1   N3   *C2   H2     0.0       0.0   180.0     0.0    0.0
PATC  FIRS NONE LAST NONE

RESI CSGU           0.00 ! C11H13N5O carbocyclic sugar with guanine base, south
                         ! base attached to C1 of carbocyclic sugar
                         ! used to parameterize chi

! the atom types used correspond to those used in the NA
! ribose/deoxyribose moieties

GROUP
ATOM C4S  CG3C52   -0.18 !         H61S H62S
ATOM H41S HGA2      0.09 !           \  /
ATOM H42S HGA2      0.09 !            C6S
GROUP                    !           /  \
ATOM C2S  CG3C52   -0.18 !          /    \
ATOM H21S HGA2      0.09 !   H51S-C5S----C1S-----------*
ATOM H22S HGA2      0.09 !         |      |
GROUP                    !   H41S-C4S    C2S-H22S
ATOM C3S  CG3C52   -0.18 !       /  \    / \
ATOM H31S HGA2      0.09 !     H42S  \  /  H21S
ATOM H32S HGA2      0.09 !            C3S
                         !           / \
GROUP                    !        H31S  H32S
ATOM C5S  CG3RC1   -0.09
ATOM H51S HGA1      0.09
GROUP
ATOM C6S  CG3C31   -0.18
ATOM H61S HGA2      0.09
ATOM H62S HGA2      0.09
GROUP
ATOM C1S  CG3RC1    0.00
GROUP
ATOM N9   NG2R51   -0.02 !               O6
ATOM C4   CG2RC0    0.26 !               ||
ATOM N3   NG2R62   -0.74 !               C6
ATOM C2   CG2R64    0.75 !              /  \
ATOM N1   NG2R61   -0.34 !          H1-N1   C5--N7\\
ATOM H1   HGP1      0.26 !             |    ||     C8-H8
ATOM N2   NG2S3    -0.68 !             C2   C4--N9/
ATOM H21  HGP4      0.32 !            / \\ /      \
ATOM H22  HGP4      0.35 !      H21-N2   N3        \
ATOM C6   CG2R63    0.54 !          |               \
ATOM O6   OG2D4    -0.51 !         H22               \
ATOM C5   CG2RC0    0.00 !                            *
ATOM N7   NG2R50   -0.60
ATOM C8   CG2R53    0.25
ATOM H8   HGR52     0.16

BOND C1S  C2S       C2S  C3S       C3S  C4S       C4S  C5S
BOND C5S  C1S       C5S  C6S       C6S  C1S
BOND C2S  H21S      C2S  H22S      C3S  H31S      C3S  H32S
BOND C4S  H41S      C4S  H42S      C5S  H51S      C6S  H61S
BOND C6S  H62S      C1S  N9
BOND N9   C4        N9   C8        C4   N3        C8   H8
BOND C4   C5        N3   C2        C2   N2        C2   N1        N2   H21
BOND N2   H22       N1   H1        N1   C6        C6   O6        C6   C5
BOND C5   N7        N7   C8

IMPR C2 N1  N3  N2
IMPR N2 H22 H21 C2
IMPR C6 C5  N1  O6

DONO H21  N2
DONO H22  N2
DONO H1   N1
ACCE O6   C6
ACCE N3
ACCE N7

! internal coordinates
IC   C1S  C2S C3S   C4S     0.0000    0.00    0.0     0.00   0.0000
IC   C2S  C3S C4S   C5S     0.0000    0.00    0.0     0.00   0.0000
IC   C3S  C4S C5S   C1S     0.0000    0.00    0.0     0.00   0.0000
IC   C5S  C2S *C1S  C6S     0.0000    0.00  300.0     0.00   0.0000
IC   C1S  C5S *C6S  H61S    0.0000    0.00  120.0     0.00   0.0000
IC   C1S  C5S *C6S  H62S    0.0000    0.00  240.0     0.00   0.0000
IC   C5S  C2S *C1S  N9      0.0000  108.00  140.0   120.00   0.0000
IC   C1S  C3S *C2S  H21S    0.0000    0.00  120.0     0.00   0.0000
IC   C1S  C3S *C2S  H22S    0.0000    0.00  240.0     0.00   0.0000
IC   C2S  C4S *C3S  H31S    0.0000    0.00  120.0     0.00   0.0000
IC   C2S  C4S *C3S  H32S    0.0000    0.00  240.0     0.00   0.0000
IC   C3S  C5S *C4S  H41S    0.0000    0.00  120.0     0.00   0.0000
IC   C3S  C5S *C4S  H42S    0.0000    0.00  240.0     0.00   0.0000
IC   C4S  C1S *C5S  H51S    0.0000    0.00  120.0     0.00   0.0000
!IC   C3S  C2S  C1S  N9      1.5284  101.97  147.80  113.71   1.4896 !N9 is already defined
IC   C5S  C1S  N9   C4      1.5251  120.00 -150.0   125.59   1.3783 !chi
IC   C1S  C4   *N9  C8      1.4896  125.97 -180.00  106.0    1.367
IC   C4   N9   C8   N7      1.377   106.0     0.0   113.5    1.304
IC   C8   N9   C4   C5      1.374   106.0     0.0   105.6    1.377
IC   N9   C5   *C4  N3      1.377   105.6   180.0   128.4    1.355
IC   C5   C4   N3   C2      1.377   128.4     0.0   111.8    1.327
IC   C4   N3   C2   N1      1.355   111.8     0.0   124.0    1.375
IC   N1   N3   *C2  N2      1.375   124.0   180.0   119.7    1.341
IC   N3   C2   N2   H21     1.327   119.7   180.0   127.0    1.01
IC   H21  C2   *N2  H22     1.01    127.0  -180.0   116.5    1.01
IC   N3   C2   N1   C6      1.327   124.0     0.0   124.9    1.393
IC   C6   C2   *N1  H1      1.393   124.9  180.00   117.4    1.03
IC   C5   N1   *C6  O6      1.415   111.7  180.0    120.0    1.239
IC   N9   N7   *C8  H8      0.0       0.0   180.0     0.0    0.0

PATC  FIRS NONE LAST NONE

RESI CSTH           0.00 ! C11H14N2O2 carbocyclic sugar with thymine base, south
                         ! base attached to C1 of carbocyclic sugar
                         ! used to parameterize chi

! the atom types used correspond to those used in the NA
! ribose/deoxyribose moieties

GROUP
ATOM C4S  CG3C52   -0.18 !         H61S H62S
ATOM H41S HGA2      0.09 !           \  /
ATOM H42S HGA2      0.09 !            C6S
GROUP                    !           /  \
ATOM C2S  CG3C52   -0.18 !          /    \
ATOM H21S HGA2      0.09 !   H51S-C5S----C1S-----------*
ATOM H22S HGA2      0.09 !         |      |
GROUP                    !   H41S-C4S    C2S-H22S
ATOM C3S  CG3C52   -0.18 !       /  \    / \
ATOM H31S HGA2      0.09 !     H42S  \  /  H21S
ATOM H32S HGA2      0.09 !            C3S
                         !           / \
GROUP                    !        H31S  H32S
ATOM C5S  CG3RC1   -0.09
ATOM H51S HGA1      0.09
GROUP
ATOM C6S  CG3C31   -0.18
ATOM H61S HGA2      0.09
ATOM H62S HGA2      0.09
GROUP
ATOM C1S  CG3RC1    0.00
GROUP
ATOM N1   NG2R61   -0.34 !                  H51    O4
ATOM C6   CG2R62    0.17 !                   |     ||
ATOM H6   HGR62     0.17 !               H52-C5M   C4    H3
ATOM C2   CG2R63    0.51 !                   |  \ /  \  /
ATOM O2   OG2D4    -0.41 !                  H53  C5   N3
ATOM N3   NG2R61   -0.46 !                       ||   |
ATOM H3   HGP1      0.36 !                    H6-C6   C2
ATOM C4   CG2R63    0.50 !                        \  / \\
ATOM O4   OG2D4    -0.45 !                         N1   O2
ATOM C5   CG2R62   -0.15 !                          \
ATOM C5M  CG331    -0.11 !                           \
ATOM H51  HGA3      0.07 !                            \
ATOM H52  HGA3      0.07 !                             *
ATOM H53  HGA3      0.07

BOND C1S  C2S       C2S  C3S       C3S  C4S       C4S  C5S
BOND C5S  C1S       C5S  C6S       C6S  C1S
BOND C2S  H21S      C2S  H22S      C3S  H31S      C3S  H32S
BOND C4S  H41S      C4S  H42S      C5S  H51S      C6S  H61S
BOND C6S  H62S      C1S  N1
BOND N1   C2        N1   C6        C2   O2        C4   C5
BOND C2   N3        N3   H3        N3   C4        C4   O4
BOND C5   C5M       C5   C6        C6   H6        C5M  H51
BOND C5M  H52       C5M  H53

IMPR C2 N1 N3 O2
IMPR C4 C5 N3 O4

DONO H3   N3
ACCE O2   C2
ACCE O4   C4

! internal coordinates
IC   C1S  C2S C3S   C4S     0.0000    0.00    0.0     0.00   0.0000
IC   C2S  C3S C4S   C5S     0.0000    0.00    0.0     0.00   0.0000
IC   C3S  C4S C5S   C1S     0.0000    0.00    0.0     0.00   0.0000
IC   C5S  C2S *C1S  C6S     0.0000    0.00  300.0     0.00   0.0000
IC   C1S  C5S *C6S  H61S    0.0000    0.00  120.0     0.00   0.0000
IC   C1S  C5S *C6S  H62S    0.0000    0.00  240.0     0.00   0.0000
IC   C5S  C2S *C1S  N1      0.0000  108.00  140.0   120.00   0.0000
IC   C1S  C3S *C2S  H21S    0.0000    0.00  120.0     0.00   0.0000
IC   C1S  C3S *C2S  H22S    0.0000    0.00  240.0     0.00   0.0000
IC   C2S  C4S *C3S  H31S    0.0000    0.00  120.0     0.00   0.0000
IC   C2S  C4S *C3S  H32S    0.0000    0.00  240.0     0.00   0.0000
IC   C3S  C5S *C4S  H41S    0.0000    0.00  120.0     0.00   0.0000
IC   C3S  C5S *C4S  H42S    0.0000    0.00  240.0     0.00   0.0000
IC   C4S  C1S *C5S  H51S    0.0000    0.00  120.0     0.00   0.0000
!IC   C3S  C2S  C1S  N1      1.5284  101.97   147.80 120.00   1.4896 !N9 is already defined
IC   C5S  C1S  N1   C2      0.0000  120.00  -130.0  125.59   1.3783 !chi
IC   C1S  C2   *N1  C6      0.0000    0.0  -180.00    0.0    0.0
IC   C2   N1   C6   C5      0.0000    0.0    -0.02    0.0    0.0
IC   C6   N1   C2   N3      0.0000    0.0     0.06    0.0    0.0
IC   N1   N3   *C2  O2      0.0000    0.0  -179.95    0.0    0.0
IC   N1   C2   N3   C4      0.0000    0.0    -0.07    0.0    0.0
IC   C5   N3   *C4  O4      0.0000    0.0   179.98    0.0    0.0
IC   C2   C4   *N3  H3      0.0000    0.0   180.00    0.0    0.0
IC   C4   C6   *C5  C5M     0.0000    0.0  -179.94    0.0    0.0
IC   N1   C5   *C6  H6      0.0       0.0    180.0    0.0    0.0
IC   C6   C5   C5M  H51     0.0       0.0     90.0    0.0    0.0
IC   C5   H51  *C5M H52     0.0       0.0    115.0    0.0    0.0
IC   H51  H52  *C5M H53     0.0       0.0   -115.0    0.0    0.0

PATC  FIRS NONE LAST NONE

RESI CSCY           0.00 ! C10H13N3O carbocyclic sugar with cytosine base, south
                         ! base attached to C1 of carbocyclic sugar
                         ! used to parameterize chi

! the atom types used correspond to those used in the NA
! ribose/deoxyribose moieties

GROUP
ATOM C4S  CG3C52   -0.18 !         H61S H62S
ATOM H41S HGA2      0.09 !           \  /
ATOM H42S HGA2      0.09 !            C6S
GROUP                    !           /  \
ATOM C2S  CG3C52   -0.18 !          /    \
ATOM H21S HGA2      0.09 !   H51S-C5S----C1S-----------*
ATOM H22S HGA2      0.09 !         |      |
GROUP                    !   H41S-C4S    C2S-H22S
ATOM C3S  CG3C52   -0.18 !       /  \    / \
ATOM H31S HGA2      0.09 !     H42S  \  /  H21S
ATOM H32S HGA2      0.09 !            C3S
                         !           / \
GROUP                    !        H31S  H32S
ATOM C5S  CG3RC1   -0.09
ATOM H51S HGA1      0.09
GROUP
ATOM C6S  CG3C31   -0.18
ATOM H61S HGA2      0.09
ATOM H62S HGA2      0.09
GROUP
ATOM C1S  CG3RC1    0.00 !                      H42  H41
GROUP                    !                        \  /
ATOM N1   NG2R61   -0.13 !                         N4
ATOM C6   CG2R62    0.05 !                         |
ATOM H6   HGR62     0.17 !                         C4
ATOM C2   CG2R63    0.52 !                        /  \\
ATOM O2   OG2D4    -0.49 !                    H5-C5   N3
ATOM N3   NG2R62   -0.66 !                       ||   |
ATOM C4   CG2R64    0.65 !                    H6-C6   C2
ATOM N4   NG2S3    -0.75 !                        \  / \\
ATOM H41  HGP4      0.37 !                         N1   O2
ATOM H42  HGP4      0.33 !                          \
ATOM C5   CG2R62   -0.13 !                           \
ATOM H5   HGR62     0.07 !                            *

BOND C1S  C2S       C2S  C3S       C3S  C4S       C4S  C5S
BOND C5S  C1S       C5S  C6S       C6S  C1S
BOND C2S  H21S      C2S  H22S      C3S  H31S      C3S  H32S
BOND C4S  H41S      C4S  H42S      C5S  H51S      C6S  H61S
BOND C6S  H62S      C1S  N1
BOND N1   C2        N1   C6        C2   O2
BOND C2   N3        N3   C4        C4   N4        N4   H41       N4   H42
BOND C4   C5        C5   C6        C5   H5        C6   H6

IMPR C4 C5  N3  N4
IMPR C2 N1 N3 O2
IMPR N4 H42 H41 C4

DONO H42  N4
DONO H41  N4
ACCE O2   C2
ACCE N3

! internal coordinates
IC   C1S  C2S C3S   C4S     0.0000    0.00    0.0     0.00   0.0000
IC   C2S  C3S C4S   C5S     0.0000    0.00    0.0     0.00   0.0000
IC   C3S  C4S C5S   C1S     0.0000    0.00    0.0     0.00   0.0000
IC   C5S  C2S *C1S  C6S     0.0000    0.00  300.0     0.00   0.0000
IC   C1S  C5S *C6S  H61S    0.0000    0.00  120.0     0.00   0.0000
IC   C1S  C5S *C6S  H62S    0.0000    0.00  240.0     0.00   0.0000
IC   C5S  C2S *C1S  N1      0.0000  108.00  140.0   120.00   0.0000
IC   C1S  C3S *C2S  H21S    0.0000    0.00  120.0     0.00   0.0000
IC   C1S  C3S *C2S  H22S    0.0000    0.00  240.0     0.00   0.0000
IC   C2S  C4S *C3S  H31S    0.0000    0.00  120.0     0.00   0.0000
IC   C2S  C4S *C3S  H32S    0.0000    0.00  240.0     0.00   0.0000
IC   C3S  C5S *C4S  H41S    0.0000    0.00  120.0     0.00   0.0000
IC   C3S  C5S *C4S  H42S    0.0000    0.00  240.0     0.00   0.0000
IC   C4S  C1S *C5S  H51S    0.0000    0.00  120.0     0.00   0.0000
!IC   C3S  C2S  C1S  N1      1.5284  101.97   147.80 113.71   1.4896 !N9 is already defined
IC   C5S  C1S  N1   C2      0.0000  120.00 -130.0   125.59   1.3783 !chi
IC   C1S  C2   *N1  C6      0.0000    0.00 -180.00    0.00   0.0000
IC   C2   N1   C6   C5      0.0000    0.00    0.0     0.00   0.0000
IC   C6   N1   C2   N3      0.0000    0.00    0.0     0.00   0.0000
IC   N1   N3   *C2  O2      0.0000    0.00  180.0     0.00   0.0000
IC   N1   C2   N3   C4      0.0000    0.00    0.0     0.00   0.0000
IC   C5   N3   *C4  N4      0.0000    0.00  180.00    0.00   0.0000
IC   N3   C4   N4   H41     0.0000    0.00    0.00    0.00   0.0000
IC   H41  C4   *N4  H42     0.0000    0.00  180.00    0.00   0.0000
IC   C6   C4   *C5  H5      0.0       0.0   180.0     0.0    0.0
IC   N1   C5   *C6  H6      0.0       0.0   180.0     0.0    0.0

PATC  FIRS NONE LAST NONE

RESI CNAD           0.00 ! C11H13N5 carbocyclic sugar with adenine base, north
                         ! base attached to C2 of carbocyclic sugar
                         ! used to parameterize chi

! the atom types used correspond to those used in the NA
! ribose/deoxyribose moieties

GROUP
ATOM C4S  CG3C52   -0.18 !         H61S H62S
ATOM H41S HGA2      0.09 !           \  /
ATOM H42S HGA2      0.09 !            C6S
GROUP                    !           /  \
ATOM C2S  CG3C51   -0.09 !          /    \
ATOM H21S HGA1      0.09 !   H51S-C5S----C1S-H11S
                         !         |      |
GROUP                    !   H41S-C4S    C2S---------*
ATOM C3S  CG3C52   -0.18 !       /  \    / \
ATOM H31S HGA2      0.09 !     H42S  \  /  H21S
ATOM H32S HGA2      0.09 !            C3S
                         !           / \
GROUP                    !        H31S  H32S
ATOM C5S  CG3RC1   -0.09
ATOM H51S HGA1      0.09
GROUP
ATOM C6S  CG3C31   -0.18
ATOM H61S HGA2      0.09
ATOM H62S HGA2      0.09
GROUP
ATOM C1S  CG3RC1   -0.09
ATOM H11S HGA1      0.09
GROUP
ATOM C5   CG2RC0    0.28 !             H61  H62
ATOM N7   NG2R50   -0.71 !               \  /
ATOM C8   CG2R53    0.34 !                N6
ATOM H8   HGR52     0.12 !                |
ATOM N9   NG2R51   -0.05 !                C6
                         !              //  \
ATOM N1   NG2R62   -0.74 !              N1   C5--N7\\
ATOM C2   CG2R64    0.50 !              |    ||     C8-H8
ATOM H2   HGR62     0.13 !              C2   C4--N9/
ATOM N3   NG2R62   -0.75 !             / \\ /     \
ATOM C4   CG2RC0    0.43 !           H2   N3       \
ATOM C6   CG2R64    0.46 !                          \
ATOM N6   NG2S3    -0.77 !                           \
ATOM H61  HGP4      0.38 !                            \
ATOM H62  HGP4      0.38 !                             *

BOND C1S  C2S       C2S  C3S       C3S  C4S       C4S  C5S
BOND C5S  C1S       C5S  C6S       C6S  C1S
BOND C1S  H11S      C2S  H21S      C3S  H31S      C3S  H32S
BOND C4S  H41S      C4S  H42S      C5S  H51S      C6S  H61S
BOND C6S  H62S      C2S  N9
BOND N9   C4        N9   C8        C4   N3        C2   N1       C6   N6
BOND N6   H61       N6   H62       C6   C5        C5   N7       C8   H8    C2   H2
DOUB N1   C6        C2   N3        C4   C5        N7   C8

IMPR C6 C5  N1  N6
IMPR N6 H62 H61 C6

! internal coordinates
IC   C1S  C2S C3S   C4S     0.0000    0.00    0.0     0.00   0.0000
IC   C2S  C3S C4S   C5S     0.0000    0.00    0.0     0.00   0.0000
IC   C3S  C4S C5S   C1S     0.0000    0.00    0.0     0.00   0.0000
IC   C5S  C2S *C1S  C6S     0.0000    0.00  300.0     0.00   0.0000
IC   C1S  C5S *C6S  H61S    0.0000    0.00  120.0     0.00   0.0000
IC   C1S  C5S *C6S  H62S    0.0000    0.00  240.0     0.00   0.0000
IC   C5S  C2S *C1S  H11S    0.0000    0.00  120.0     0.00   0.0000
IC   C1S  C3S *C2S  N9      0.0000    0.00  120.0     0.00   0.0000
IC   C1S  C3S *C2S  H21S    0.0000    0.00  240.0     0.00   0.0000
IC   C2S  C4S *C3S  H31S    0.0000    0.00  120.0     0.00   0.0000
IC   C2S  C4S *C3S  H32S    0.0000    0.00  240.0     0.00   0.0000
IC   C3S  C5S *C4S  H41S    0.0000    0.00  120.0     0.00   0.0000
IC   C3S  C5S *C4S  H42S    0.0000    0.00  240.0     0.00   0.0000
IC   C4S  C1S *C5S  H51S    0.0000    0.00  120.0     0.00   0.0000
!IC   C4S  C3S  C2S  N9      1.5284  101.97  147.80  113.71   1.4896 !N9 is already defined
IC   C1S  C2S  N9   C4      1.5251  113.71 -120.0   125.59   1.3783 !chi
IC   C2S  C4   *N9  C8      1.4896  125.97 -180.00  106.0    1.367
IC   C4   N9   C8   N7      1.376   106.0     0.0   113.6    1.312
IC   C8   N9   C4   C5      1.367   106.0     0.0   105.6    1.382
IC   C8   N7   C5   C6      0.0       0.0   180.0     0.0    0.0
IC   N7   C5   C6   N1      0.0       0.0   180.0     0.0    0.0
IC   C5   C6   N1   C2      0.0       0.0     0.0     0.0    0.0
IC   N9   C5   *C4  N3      1.376   105.6  -180.0   126.9    1.342
IC   C5   N1   *C6  N6      1.409   117.6  -180.0   121.2    1.337
IC   N1   C6   N6   H61     1.337   121.2     0.0   119.0    1.01
IC   H61  C6   *N6  H62     1.01    119.0   180.0   119.00   1.01
IC   C5   N1   *C6  N6      1.409   117.6  -180.0   119.0    1.337
IC   N1   C6   N6   H61     1.337   119.0     0.0   119.0    1.01
IC   H61  C6   *N6  H62     1.01    119.0   180.0   121.00   1.01
IC   N9   N7   *C8   H8     0.0       0.0   180.0     0.0    0.0
IC   N1   N3   *C2   H2     0.0       0.0   180.0     0.0    0.0
PATCH FIRST NONE LAST NONE

RESI CNGU           0.00 ! C11H13N5O carbocyclic sugar with guanine base, north
                         ! base attached to C2 of carbocyclic sugar
                         ! used to parameterize chi

! the atom types used correspond to those used in the NA
! ribose/deoxyribose moieties

GROUP
ATOM C4S  CG3C52   -0.18 !         H61S H62S
ATOM H41S HGA2      0.09 !           \  /
ATOM H42S HGA2      0.09 !            C6S
GROUP                    !           /  \
ATOM C2S  CG3C51   -0.09 !          /    \
ATOM H21S HGA1      0.09 !   H51S-C5S----C1S-H11S
                         !         |      |
GROUP                    !   H41S-C4S    C2S---------*
ATOM C3S  CG3C52   -0.18 !       /  \    / \
ATOM H31S HGA2      0.09 !     H42S  \  /  H21S
ATOM H32S HGA2      0.09 !            C3S
                         !           / \
GROUP                    !        H31S  H32S
ATOM C5S  CG3RC1   -0.09
ATOM H51S HGA1      0.09
GROUP
ATOM C6S  CG3C31   -0.18
ATOM H61S HGA2      0.09
ATOM H62S HGA2      0.09
GROUP
ATOM C1S  CG3RC1   -0.09
ATOM H11S HGA1      0.09
GROUP
ATOM N9   NG2R51   -0.02 !               O6
ATOM C4   CG2RC0    0.26 !               ||
ATOM N3   NG2R62   -0.74 !               C6
ATOM C2   CG2R64    0.75 !              /  \
ATOM N1   NG2R61   -0.34 !          H1-N1   C5--N7\\
ATOM H1   HGP1      0.26 !             |    ||     C8-H8
ATOM N2   NG2S3    -0.68 !             C2   C4--N9/
ATOM H21  HGP4      0.32 !            / \\ /      \
ATOM H22  HGP4      0.35 !      H21-N2   N3        \
ATOM C6   CG2R63    0.54 !          |               \
ATOM O6   OG2D4    -0.51 !         H22               \
ATOM C5   CG2RC0    0.00 !                            *
ATOM N7   NG2R50   -0.60
ATOM C8   CG2R53    0.25
ATOM H8   HGR52     0.16

BOND C1S  C2S       C2S  C3S       C3S  C4S       C4S  C5S
BOND C5S  C1S       C5S  C6S       C6S  C1S
BOND C1S  H11S      C2S  H21S      C3S  H31S      C3S  H32S
BOND C4S  H41S      C4S  H42S      C5S  H51S      C6S  H61S
BOND C6S  H62S      C2S  N9
BOND N9   C4        N9   C8        C4   N3        C8   H8
BOND C4   C5        N3   C2        C2   N2        C2   N1        N2   H21
BOND N2   H22       N1   H1        N1   C6        C6   O6        C6   C5
BOND C5   N7        N7   C8

IMPR C2 N1  N3  N2
IMPR N2 H22 H21 C2
IMPR C6 C5  N1  O6

DONO H21  N2
DONO H22  N2
DONO H1   N1
ACCE O6   C6
ACCE N3
ACCE N7

! internal coordinates
IC   C1S  C2S C3S   C4S     0.0000    0.00    0.0     0.00   0.0000
IC   C2S  C3S C4S   C5S     0.0000    0.00    0.0     0.00   0.0000
IC   C3S  C4S C5S   C1S     0.0000    0.00    0.0     0.00   0.0000
IC   C5S  C2S *C1S  C6S     0.0000    0.00  300.0     0.00   0.0000
IC   C1S  C5S *C6S  H61S    0.0000    0.00  120.0     0.00   0.0000
IC   C1S  C5S *C6S  H62S    0.0000    0.00  240.0     0.00   0.0000
IC   C5S  C2S *C1S  H11S    0.0000    0.00  120.0     0.00   0.0000
IC   C1S  C3S *C2S  N9      0.0000    0.00  120.0     0.00   0.0000
IC   C1S  C3S *C2S  H21S    0.0000    0.00  240.0     0.00   0.0000
IC   C2S  C4S *C3S  H31S    0.0000    0.00  120.0     0.00   0.0000
IC   C2S  C4S *C3S  H32S    0.0000    0.00  240.0     0.00   0.0000
IC   C3S  C5S *C4S  H41S    0.0000    0.00  120.0     0.00   0.0000
IC   C3S  C5S *C4S  H42S    0.0000    0.00  240.0     0.00   0.0000
IC   C4S  C1S *C5S  H51S    0.0000    0.00  120.0     0.00   0.0000
!IC   C4S  C3S  C2S  N9      1.5284  101.97  147.80  113.71   1.4896 !N9 is already defined
IC   C1S  C2S  N9   C4      1.5251  113.71 -120.00  125.59   1.3783 !chi
IC   C2S  C4   *N9  C8      1.4896  125.97 -180.00  106.0    1.367
IC   C4   N9   C8   N7      1.377   106.0     0.0   113.5    1.304
IC   C8   N9   C4   C5      1.374   106.0     0.0   105.6    1.377
IC   N9   C5   *C4  N3      1.377   105.6   180.0   128.4    1.355
IC   C5   C4   N3   C2      1.377   128.4     0.0   111.8    1.327
IC   C4   N3   C2   N1      1.355   111.8     0.0   124.0    1.375
IC   N1   N3   *C2  N2      1.375   124.0   180.0   119.7    1.341
IC   N3   C2   N2   H21     1.327   119.7   180.0   127.0    1.01
IC   H21  C2   *N2  H22     1.01    127.0  -180.0   116.5    1.01
IC   N3   C2   N1   C6      1.327   124.0     0.0   124.9    1.393
IC   C6   C2   *N1  H1      1.393   124.9  180.00   117.4    1.03
IC   C5   N1   *C6  O6      1.415   111.7  180.0    120.0    1.239
IC   N9   N7   *C8  H8      0.0       0.0   180.0     0.0    0.0

PATCH FIRST NONE LAST NONE

RESI CNTH           0.00 ! C11H14N2O2 carbocyclic sugar with thymine base, north
                         ! base attached to C2 of carbocyclic sugar
                         ! used to parameterize chi

! the atom types used correspond to those used in the NA
! ribose/deoxyribose moieties

GROUP
ATOM C4S  CG3C52   -0.18 !         H61S H62S
ATOM H41S HGA2      0.09 !           \  /
ATOM H42S HGA2      0.09 !            C6S
GROUP                    !           /  \
ATOM C2S  CG3C51   -0.09 !          /    \
ATOM H21S HGA1      0.09 !   H51S-C5S----C1S-H11S
                         !         |      |
GROUP                    !   H41S-C4S    C2S---------*
ATOM C3S  CG3C52   -0.18 !       /  \    / \
ATOM H31S HGA2      0.09 !     H42S  \  /  H21S
ATOM H32S HGA2      0.09 !            C3S
                         !           / \
GROUP                    !        H31S  H32S
ATOM C5S  CG3RC1   -0.09
ATOM H51S HGA1      0.09
GROUP
ATOM C6S  CG3C31   -0.18
ATOM H61S HGA2      0.09
ATOM H62S HGA2      0.09
GROUP
ATOM C1S  CG3RC1   -0.09
ATOM H11S HGA1      0.09
GROUP
ATOM N1   NG2R61   -0.34 !                  H51    O4
ATOM C6   CG2R62    0.17 !                   |     ||
ATOM H6   HGR62     0.17 !               H52-C5M   C4    H3
ATOM C2   CG2R63    0.51 !                   |  \ /  \  /
ATOM O2   OG2D4    -0.41 !                  H53  C5   N3
ATOM N3   NG2R61   -0.46 !                       ||   |
ATOM H3   HGP1      0.36 !                    H6-C6   C2
ATOM C4   CG2R63    0.50 !                        \  / \\
ATOM O4   OG2D4    -0.45 !                         N1   O2
ATOM C5   CG2R62   -0.15 !                          \
ATOM C5M  CG331    -0.11 !                           \
ATOM H51  HGA3      0.07 !                            \
ATOM H52  HGA3      0.07 !                             *
ATOM H53  HGA3      0.07

BOND C1S  C2S       C2S  C3S       C3S  C4S       C4S  C5S
BOND C5S  C1S       C5S  C6S       C6S  C1S
BOND C1S  H11S      C2S  H21S      C3S  H31S      C3S  H32S
BOND C4S  H41S      C4S  H42S      C5S  H51S      C6S  H61S
BOND C6S  H62S      C2S  N1
BOND N1   C2        N1   C6        C2   O2        C4   C5
BOND C2   N3        N3   H3        N3   C4        C4   O4
BOND C5   C5M       C5   C6        C6   H6        C5M  H51
BOND C5M  H52       C5M  H53

IMPR C2 N1 N3 O2
IMPR C4 C5 N3 O4

DONO H3   N3
ACCE O2   C2
ACCE O4   C4

! internal coordinates
IC   C1S  C2S C3S   C4S     0.0000    0.00    0.0     0.00   0.0000
IC   C2S  C3S C4S   C5S     0.0000    0.00    0.0     0.00   0.0000
IC   C3S  C4S C5S   C1S     0.0000    0.00    0.0     0.00   0.0000
IC   C5S  C2S *C1S  C6S     0.0000    0.00  300.0     0.00   0.0000
IC   C1S  C5S *C6S  H61S    0.0000    0.00  120.0     0.00   0.0000
IC   C1S  C5S *C6S  H62S    0.0000    0.00  240.0     0.00   0.0000
IC   C5S  C2S *C1S  H11S    0.0000    0.00  120.0     0.00   0.0000
IC   C1S  C3S *C2S  N1      0.0000    0.00  120.0     0.00   0.0000
IC   C1S  C3S *C2S  H21S    0.0000    0.00  240.0     0.00   0.0000
IC   C2S  C4S *C3S  H31S    0.0000    0.00  120.0     0.00   0.0000
IC   C2S  C4S *C3S  H32S    0.0000    0.00  240.0     0.00   0.0000
IC   C3S  C5S *C4S  H41S    0.0000    0.00  120.0     0.00   0.0000
IC   C3S  C5S *C4S  H42S    0.0000    0.00  240.0     0.00   0.0000
IC   C4S  C1S *C5S  H51S    0.0000    0.00  120.0     0.00   0.0000
!IC   C4S  C3S  C2S  N1      1.5284  101.97  147.80  113.71   1.4896 !N9 is already defined
IC   C1S  C2S  N1   C2      0.0       0.0 -160.0      0.0    0.0 !chi
IC   C2S  C2   *N1  C6      0.0       0.0 -180.00     0.0    0.0
IC   C2   N1   C6   C5      0.0       0.0   -0.02     0.0    0.0
IC   C6   N1   C2   N3      0.0       0.0    0.06     0.0    0.0
IC   N1   N3   *C2  O2      0.0       0.0 -179.95     0.0    0.0
IC   N1   C2   N3   C4      0.0       0.0   -0.07     0.0    0.0
IC   C5   N3   *C4  O4      0.0       0.0  179.98     0.0    0.0
IC   C2   C4   *N3  H3      0.0       0.0  180.00     0.0    0.0
IC   C4   C6   *C5  C5M     0.0       0.0 -179.94     0.0    0.0
IC   N1   C5   *C6  H6      0.0       0.0   180.0     0.0    0.0
IC   C6   C5   C5M  H51     0.0       0.0   -90.0     0.0    0.0
IC   C5   H51  *C5M H52     0.0       0.0   115.0     0.0    0.0
IC   H51  H52  *C5M H53     0.0       0.0  -115.0     0.0    0.0

PATCH FIRST NONE LAST NONE

RESI CNT1           0.00 ! C11H14N2O2 carbocyclic sugar with thymine base, north
                         ! base attached to C2 of carbocyclic sugar
                         ! used to parameterize chi

! the atom types used correspond to those used in the NA
! ribose/deoxyribose moieties

GROUP
ATOM C4S  CG3C52   -0.18 !         H61S H62S
ATOM H41S HGA2      0.09 !           \  /
ATOM H42S HGA2      0.09 !            C6S
GROUP                    !           /  \
ATOM C2S  CG3C51   -0.09 !          /    \
ATOM H21S HGA1      0.09 !   H51S-C5S----C1S-H11S
                         !         |      |
GROUP                    !   H41S-C4S    C2S---------*
ATOM C3S  CG3C52   -0.18 !       /  \    / \
ATOM H31S HGA2      0.09 !     H42S  \  /  H21S
ATOM H32S HGA2      0.09 !            C3S
                         !           / \
GROUP                    !        H31S  H32S
ATOM C5S  CG3RC1   -0.09
ATOM H51S HGA1      0.09
GROUP
ATOM C6S  CG3C31   -0.18
ATOM H61S HGA2      0.09
ATOM H62S HGA2      0.09
GROUP
ATOM C1S  CG3RC1   -0.09
ATOM H11S HGA1      0.09
GROUP
ATOM N1   NG2R61   -0.34 !                  H51    O4
ATOM C6   CG2R62    0.17 !                   |     ||
ATOM H6   HGR62     0.17 !               H52-C5M   C4    H3
ATOM C2   CG2R63    0.51 !                   |  \ /  \  /
ATOM O2   OG2D4    -0.41 !                  H53  C5   N3
ATOM N3   NG2R61   -0.46 !                       ||   |
ATOM H3   HGP1      0.36 !                    H6-C6   C2
ATOM C4   CG2R63    0.50 !                        \  / \\
ATOM O4   OG2D4    -0.45 !                         N1   O2
ATOM C5   CG2R62   -0.15 !                          \
ATOM C5M  CG331    -0.11 !                           \
ATOM H51  HGA3      0.07 !                            \
ATOM H52  HGA3      0.07 !                             *
ATOM H53  HGA3      0.07


BOND C1S  C2S       C2S  C3S       C3S  C4S       C4S  C5S
BOND C5S  C1S       C5S  C6S       C6S  C1S
BOND C1S  H11S      C2S  H21S      C3S  H31S      C3S  H32S
BOND C4S  H41S      C4S  H42S      C5S  H51S      C6S  H61S
BOND C6S  H62S      C2S  N1
BOND N1   C2        N1   C6        C2   O2        C4   C5
BOND C2   N3        N3   H3        N3   C4        C4   O4
BOND C5   C5M       C5   C6        C6   H6        C5M  H51
BOND C5M  H52       C5M  H53

IMPR C2 N1 N3 O2
IMPR C4 C5 N3 O4

DONO H3   N3
ACCE O2   C2
ACCE O4   C4

! internal coordinates
IC   C1S  C2S C3S   C4S     0.0000    0.00    0.0     0.00   0.0000
IC   C2S  C3S C4S   C5S     0.0000    0.00    0.0     0.00   0.0000
IC   C3S  C4S C5S   C1S     0.0000    0.00    0.0     0.00   0.0000
IC   C5S  C2S *C1S  C6S     0.0000    0.00  300.0     0.00   0.0000
IC   C1S  C5S *C6S  H61S    0.0000    0.00  120.0     0.00   0.0000
IC   C1S  C5S *C6S  H62S    0.0000    0.00  240.0     0.00   0.0000
IC   C5S  C2S *C1S  H11S    0.0000    0.00  120.0     0.00   0.0000
IC   C1S  C3S *C2S  N1      0.0000    0.00  120.0     0.00   0.0000
IC   C1S  C3S *C2S  H21S    0.0000    0.00  240.0     0.00   0.0000
IC   C2S  C4S *C3S  H31S    0.0000    0.00  120.0     0.00   0.0000
IC   C2S  C4S *C3S  H32S    0.0000    0.00  240.0     0.00   0.0000
IC   C3S  C5S *C4S  H41S    0.0000    0.00  120.0     0.00   0.0000
IC   C3S  C5S *C4S  H42S    0.0000    0.00  240.0     0.00   0.0000
IC   C4S  C1S *C5S  H51S    0.0000    0.00  120.0     0.00   0.0000
!IC   C4S  C3S  C2S  N1      1.5284  101.97  147.80  113.71   1.4896 !N9 is already defined
IC   C1S  C2S  N1   C2      0.0       0.0  -160.00    0.0    0.0 !chi
IC   C2S  C2   *N1  C6      0.0       0.0  -180.00    0.0    0.0
IC   C2   N1   C6   C5      0.0       0.0    -0.02    0.0    0.0
IC   C6   N1   C2   N3      0.0       0.0     0.06    0.0    0.0
IC   N1   N3   *C2  O2      0.0       0.0  -179.95    0.0    0.0
IC   N1   C2   N3   C4      0.0       0.0    -0.07    0.0    0.0
IC   C5   N3   *C4  O4      0.0       0.0   179.98    0.0    0.0
IC   C2   C4   *N3  H3      0.0       0.0   180.00    0.0    0.0
IC   C4   C6   *C5  C5M     0.0       0.0  -179.94    0.0    0.0
IC   N1   C5   *C6  H6      0.0       0.0   180.0     0.0    0.0
IC   C6   C5   C5M  H51     0.0       0.0   -90.0     0.0    0.0
IC   C5   H51  *C5M H52     0.0       0.0   115.0     0.0    0.0
IC   H51  H52  *C5M H53     0.0       0.0  -115.0     0.0    0.0

PATCH FIRST NONE LAST NONE

RESI CNT2           0.00 ! C11H14N2O2 carbocyclic sugar with thymine base, north
                         ! base attached to C2 of carbocyclic sugar
                         ! used to parameterize chi

! the atom types used correspond to those used in the NA
! ribose/deoxyribose moieties

GROUP
ATOM C4S  CG3C52   -0.18 !         H61S H62S
ATOM H41S HGA2      0.09 !           \  /
ATOM H42S HGA2      0.09 !            C6S
GROUP                    !           /  \
ATOM C2S  CG3C51   -0.09 !          /    \
ATOM H21S HGA1      0.09 !   H51S-C5S----C1S-H11S
                         !         |      |
GROUP                    !   H41S-C4S    C2S---------*
ATOM C3S  CG3C52   -0.18 !       /  \    / \
ATOM H31S HGA2      0.09 !     H42S  \  /  H21S
ATOM H32S HGA2      0.09 !            C3S
                         !           / \
GROUP                    !        H31S  H32S
ATOM C5S  CG3RC1   -0.09
ATOM H51S HGA1      0.09
GROUP
ATOM C6S  CG3C31   -0.18
ATOM H61S HGA2      0.09
ATOM H62S HGA2      0.09
GROUP
ATOM C1S  CG3RC1   -0.09
ATOM H11S HGA1      0.09
GROUP
ATOM N1   NG2R61   -0.34 !                  H51    O4
ATOM C6   CG2R62    0.17 !                   |     ||
ATOM H6   HGR62     0.17 !               H52-C5M   C4    H3
ATOM C2   CG2R63    0.51 !                   |  \ /  \  /
ATOM O2   OG2D4    -0.41 !                  H53  C5   N3
ATOM N3   NG2R61   -0.46 !                       ||   |
ATOM H3   HGP1      0.36 !                    H6-C6   C2
ATOM C4   CG2R63    0.50 !                        \  / \\
ATOM O4   OG2D4    -0.45 !                         N1   O2
ATOM C5   CG2R62   -0.15 !                          \
ATOM C5M  CG331    -0.11 !                           \
ATOM H51  HGA3      0.07 !                            \
ATOM H52  HGA3      0.07 !                             *
ATOM H53  HGA3      0.07


BOND C1S  C2S       C2S  C3S       C3S  C4S       C4S  C5S
BOND C5S  C1S       C5S  C6S       C6S  C1S
BOND C1S  H11S      C2S  H21S      C3S  H31S      C3S  H32S
BOND C4S  H41S      C4S  H42S      C5S  H51S      C6S  H61S
BOND C6S  H62S      C2S  N1
BOND N1   C2        N1   C6        C2   O2        C4   C5
BOND C2   N3        N3   H3        N3   C4        C4   O4
BOND C5   C5M       C5   C6        C6   H6        C5M  H51
BOND C5M  H52       C5M  H53

IMPR C2 N1 N3 O2
IMPR C4 C5 N3 O4

DONO H3   N3
ACCE O2   C2
ACCE O4   C4

! internal coordinates
IC   C1S  C2S C3S   C4S     0.0000    0.00    0.0     0.00   0.0000
IC   C2S  C3S C4S   C5S     0.0000    0.00    0.0     0.00   0.0000
IC   C3S  C4S C5S   C1S     0.0000    0.00    0.0     0.00   0.0000
IC   C5S  C2S *C1S  C6S     0.0000    0.00  300.0     0.00   0.0000
IC   C1S  C5S *C6S  H61S    0.0000    0.00  120.0     0.00   0.0000
IC   C1S  C5S *C6S  H62S    0.0000    0.00  240.0     0.00   0.0000
IC   C5S  C2S *C1S  H11S    0.0000    0.00  120.0     0.00   0.0000
IC   C1S  C3S *C2S  N1      0.0000    0.00  120.0     0.00   0.0000
IC   C1S  C3S *C2S  H21S    0.0000    0.00  240.0     0.00   0.0000
IC   C2S  C4S *C3S  H31S    0.0000    0.00  120.0     0.00   0.0000
IC   C2S  C4S *C3S  H32S    0.0000    0.00  240.0     0.00   0.0000
IC   C3S  C5S *C4S  H41S    0.0000    0.00  120.0     0.00   0.0000
IC   C3S  C5S *C4S  H42S    0.0000    0.00  240.0     0.00   0.0000
IC   C4S  C1S *C5S  H51S    0.0000    0.00  120.0     0.00   0.0000
!IC   C4S  C3S  C2S  N1      1.5284  101.97  147.80  113.71   1.4896 !N9 is already defined
IC   C1S  C2S  N1   C2      0.0       0.0  -160.00    0.0    0.0 !chi
IC   C2S  C2   *N1  C6      0.0       0.0  -180.00    0.0    0.0
IC   C2   N1   C6   C5      0.0       0.0    -0.02    0.0    0.0
IC   C6   N1   C2   N3      0.0       0.0     0.06    0.0    0.0
IC   N1   N3   *C2  O2      0.0       0.0  -179.95    0.0    0.0
IC   N1   C2   N3   C4      0.0       0.0    -0.07    0.0    0.0
IC   C5   N3   *C4  O4      0.0       0.0   179.98    0.0    0.0
IC   C2   C4   *N3  H3      0.0       0.0   180.00    0.0    0.0
IC   C4   C6   *C5  C5M     0.0       0.0  -179.94    0.0    0.0
IC   N1   C5   *C6  H6      0.0       0.0   180.0     0.0    0.0
IC   C6   C5   C5M  H51     0.0       0.0   -90.0     0.0    0.0
IC   C5   H51  *C5M H52     0.0       0.0   115.0     0.0    0.0
IC   H51  H52  *C5M H53     0.0       0.0  -115.0     0.0    0.0

PATCH FIRST NONE LAST NONE

RESI CNT3           0.00 ! C11H14N2O2 carbocyclic sugar with thymine base, north
                         ! base attached to C2 of carbocyclic sugar
                         ! used to parameterize chi

! the atom types used correspond to those used in the NA
! ribose/deoxyribose moieties

GROUP
ATOM C4S  CG3C52   -0.18 !         H61S H62S
ATOM H41S HGA2      0.09 !           \  /
ATOM H42S HGA2      0.09 !            C6S
GROUP                    !           /  \
ATOM C2S  CG3C51   -0.09 !          /    \
ATOM H21S HGA1      0.09 !   H51S-C5S----C1S-H11S
                         !         |      |
GROUP                    !   H41S-C4S    C2S---------*
ATOM C3S  CG3C52   -0.18 !       /  \    / \
ATOM H31S HGA2      0.09 !     H42S  \  /  H21S
ATOM H32S HGA2      0.09 !            C3S
                         !           / \
GROUP                    !        H31S  H32S
ATOM C5S  CG3RC1   -0.09
ATOM H51S HGA1      0.09
GROUP
ATOM C6S  CG3C31   -0.18
ATOM H61S HGA2      0.09
ATOM H62S HGA2      0.09
GROUP
ATOM C1S  CG3RC1   -0.09
ATOM H11S HGA1      0.09
GROUP
ATOM N1   NG2R61   -0.34 !                  H51    O4
ATOM C6   CG2R62    0.17 !                   |     ||
ATOM H6   HGR62     0.17 !               H52-C5M   C4    H3
ATOM C2   CG2R63    0.51 !                   |  \ /  \  /
ATOM O2   OG2D4    -0.41 !                  H53  C5   N3
ATOM N3   NG2R61   -0.46 !                       ||   |
ATOM H3   HGP1      0.36 !                    H6-C6   C2
ATOM C4   CG2R63    0.50 !                        \  / \\
ATOM O4   OG2D4    -0.45 !                         N1   O2
ATOM C5   CG2R62   -0.15 !                          \
ATOM C5M  CG331    -0.11 !                           \
ATOM H51  HGA3      0.07 !                            \
ATOM H52  HGA3      0.07 !                             *
ATOM H53  HGA3      0.07


BOND C1S  C2S       C2S  C3S       C3S  C4S       C4S  C5S
BOND C5S  C1S       C5S  C6S       C6S  C1S
BOND C1S  H11S      C2S  H21S      C3S  H31S      C3S  H32S
BOND C4S  H41S      C4S  H42S      C5S  H51S      C6S  H61S
BOND C6S  H62S      C2S  N1
BOND N1   C2        N1   C6        C2   O2        C4   C5
BOND C2   N3        N3   H3        N3   C4        C4   O4
BOND C5   C5M       C5   C6        C6   H6        C5M  H51
BOND C5M  H52       C5M  H53

IMPR C2 N1 N3 O2
IMPR C4 C5 N3 O4

DONO H3   N3
ACCE O2   C2
ACCE O4   C4

! internal coordinates
IC   C1S  C2S C3S   C4S     0.0000    0.00    0.0     0.00   0.0000
IC   C2S  C3S C4S   C5S     0.0000    0.00    0.0     0.00   0.0000
IC   C3S  C4S C5S   C1S     0.0000    0.00    0.0     0.00   0.0000
IC   C5S  C2S *C1S  C6S     0.0000    0.00  300.0     0.00   0.0000
IC   C1S  C5S *C6S  H61S    0.0000    0.00  120.0     0.00   0.0000
IC   C1S  C5S *C6S  H62S    0.0000    0.00  240.0     0.00   0.0000
IC   C5S  C2S *C1S  H11S    0.0000    0.00  120.0     0.00   0.0000
IC   C1S  C3S *C2S  N1      0.0000    0.00  120.0     0.00   0.0000
IC   C1S  C3S *C2S  H21S    0.0000    0.00  240.0     0.00   0.0000
IC   C2S  C4S *C3S  H31S    0.0000    0.00  120.0     0.00   0.0000
IC   C2S  C4S *C3S  H32S    0.0000    0.00  240.0     0.00   0.0000
IC   C3S  C5S *C4S  H41S    0.0000    0.00  120.0     0.00   0.0000
IC   C3S  C5S *C4S  H42S    0.0000    0.00  240.0     0.00   0.0000
IC   C4S  C1S *C5S  H51S    0.0000    0.00  120.0     0.00   0.0000
!IC   C4S  C3S  C2S  N1      1.5284  101.97  147.80  113.71   1.4896 !N9 is already defined
IC   C1S  C2S  N1   C2      0.0       0.0  -160.00    0.0    0.0 !chi
IC   C2S  C2   *N1  C6      0.0       0.0  -180.00    0.0    0.0
IC   C2   N1   C6   C5      0.0       0.0    -0.02    0.0    0.0
IC   C6   N1   C2   N3      0.0       0.0     0.06    0.0    0.0
IC   N1   N3   *C2  O2      0.0       0.0  -179.95    0.0    0.0
IC   N1   C2   N3   C4      0.0       0.0    -0.07    0.0    0.0
IC   C5   N3   *C4  O4      0.0       0.0   179.98    0.0    0.0
IC   C2   C4   *N3  H3      0.0       0.0   180.00    0.0    0.0
IC   C4   C6   *C5  C5M     0.0       0.0  -179.94    0.0    0.0
IC   N1   C5   *C6  H6      0.0       0.0   180.0     0.0    0.0
IC   C6   C5   C5M  H51     0.0       0.0   -90.0     0.0    0.0
IC   C5   H51  *C5M H52     0.0       0.0   115.0     0.0    0.0
IC   H51  H52  *C5M H53     0.0       0.0  -115.0     0.0    0.0

PATCH FIRST NONE LAST NONE


RESI CNCY           0.00 ! C10H13N3O carbocyclic sugar with cytosine base, north
                         ! base attached to C2 of carbocyclic sugar
                         ! used to parameterize chi

! the atom types used correspond to those used in the NA
! ribose/deoxyribose moieties

GROUP
ATOM C4S  CG3C52   -0.18 !         H61S H62S
ATOM H41S HGA2      0.09 !           \  /
ATOM H42S HGA2      0.09 !            C6S
GROUP                    !           /  \
ATOM C2S  CG3C51   -0.09 !          /    \
ATOM H21S HGA1      0.09 !   H51S-C5S----C1S-H11S
                         !         |      |
GROUP                    !   H41S-C4S    C2S---------*
ATOM C3S  CG3C52   -0.18 !       /  \    / \
ATOM H31S HGA2      0.09 !     H42S  \  /  H21S
ATOM H32S HGA2      0.09 !            C3S
                         !           / \
GROUP                    !        H31S  H32S
ATOM C5S  CG3RC1   -0.09
ATOM H51S HGA1      0.09
GROUP
ATOM C6S  CG3C31   -0.18
ATOM H61S HGA2      0.09
ATOM H62S HGA2      0.09
GROUP
ATOM C1S  CG3RC1   -0.09
ATOM H11S HGA1      0.09 !                      H42  H41
GROUP                    !                        \  /
ATOM N1   NG2R61   -0.13 !                         N4
ATOM C6   CG2R62    0.05 !                         |
ATOM H6   HGR62     0.17 !                         C4
ATOM C2   CG2R63    0.52 !                        /  \\
ATOM O2   OG2D4    -0.49 !                    H5-C5   N3
ATOM N3   NG2R62   -0.66 !                       ||   |
ATOM C4   CG2R64    0.65 !                    H6-C6   C2
ATOM N4   NG2S3    -0.75 !                        \  / \\
ATOM H41  HGP4      0.37 !                         N1   O2
ATOM H42  HGP4      0.33 !                          \
ATOM C5   CG2R62   -0.13 !                           \
ATOM H5   HGR62     0.07 !                            *

BOND C1S  C2S       C2S  C3S       C3S  C4S       C4S  C5S
BOND C5S  C1S       C5S  C6S       C6S  C1S
BOND C1S  H11S      C2S  H21S      C3S  H31S      C3S  H32S
BOND C4S  H41S      C4S  H42S      C5S  H51S      C6S  H61S
BOND C6S  H62S      C2S  N1
BOND N1   C2        N1   C6        C2   O2
BOND C2   N3        N3   C4        C4   N4        N4   H41       N4   H42
BOND C4   C5        C5   C6        C5   H5        C6   H6

IMPR C4 C5  N3  N4
IMPR C2 N1  N3  O2
IMPR N4 H42 H41 C4

DONO H42  N4
DONO H41  N4
ACCE O2   C2
ACCE N3

! internal coordinates
IC   C1S  C2S C3S   C4S     0.0000    0.00    0.0     0.00   0.0000
IC   C2S  C3S C4S   C5S     0.0000    0.00    0.0     0.00   0.0000
IC   C3S  C4S C5S   C1S     0.0000    0.00    0.0     0.00   0.0000
IC   C5S  C2S *C1S  C6S     0.0000    0.00  300.0     0.00   0.0000
IC   C1S  C5S *C6S  H61S    0.0000    0.00  120.0     0.00   0.0000
IC   C1S  C5S *C6S  H62S    0.0000    0.00  240.0     0.00   0.0000
IC   C5S  C2S *C1S  H11S    0.0000    0.00  120.0     0.00   0.0000
IC   C1S  C3S *C2S  N1      0.0000    0.00  120.0     0.00   0.0000
IC   C1S  C3S *C2S  H21S    0.0000    0.00  240.0     0.00   0.0000
IC   C2S  C4S *C3S  H31S    0.0000    0.00  120.0     0.00   0.0000
IC   C2S  C4S *C3S  H32S    0.0000    0.00  240.0     0.00   0.0000
IC   C3S  C5S *C4S  H41S    0.0000    0.00  120.0     0.00   0.0000
IC   C3S  C5S *C4S  H42S    0.0000    0.00  240.0     0.00   0.0000
IC   C4S  C1S *C5S  H51S    0.0000    0.00  120.0     0.00   0.0000
!IC   C4S  C3S  C2S  N1      1.5284  101.97  147.80  113.71   1.4896 !N9 is already defined
IC   C1S  C2S  N1   C2      0.0       0.0  -160.00    0.0    0.0 !chi
IC   C2S  C2   *N1  C6      0.0       0.0  -180.00    0.0    0.0
IC   C2   N1   C6   C5      0.0       0.0     0.0     0.0    0.0
IC   C6   N1   C2   N3      0.0       0.0     0.0     0.0    0.0
IC   N1   N3   *C2  O2      0.0       0.0   180.0     0.0    0.0
IC   N1   C2   N3   C4      0.0       0.0     0.0     0.0    0.0
IC   C5   N3   *C4  N4      0.0       0.0   180.00    0.0    0.0
IC   N3   C4   N4   H41     0.0       0.0     0.00    0.0    0.0
IC   H41  C4   *N4  H42     0.0       0.0   180.00    0.0    0.0
IC   C6   C4   *C5  H5      0.0       0.0   180.0     0.0    0.0
IC   N1   C5   *C6  H6      0.0       0.0   180.0     0.0    0.0

PATCH FIRST NONE LAST NONE

RESI B5NP          -1.00 ! C8H14O5P carbocyclic sugar with 5' OPOCH3
                         ! north conformation
                         ! used to parameterize gamma
GROUP                    ! Note : C1 charge changed from -0.09 to 0.00 to
ATOM C5'  CG321    -0.08 ! accomodate the CH2-OPOCH3
ATOM H51' HGA2      0.09
ATOM H52' HGA2      0.09
ATOM O5'  OG303    -0.57
ATOM P    PG1       1.50
ATOM O1P  OG2P1    -0.78
ATOM O2P  OG2P1    -0.78
ATOM O3'  OG303    -0.57
ATOM C3'  CG331    -0.17
ATOM H31' HGA3      0.09 !                                H31'
ATOM H32' HGA3      0.09 !         H61  H62               /
ATOM H33' HGA3      0.09 !           \  /  H51'    O1P   C3'-H32'
                         !            C6    |       |   / \
GROUP                    !           /  \   C5'-O5'-P-O3'  H33'
ATOM C4   CG3C52   -0.18 !          /    \ / \      |
ATOM H41  HGA2      0.09 !    H51-C5-----C1  H52'  O2P
ATOM H42  HGA2      0.09 !         |      |
GROUP                    !    H41-C4      C2--H21
ATOM C3   CG3C52   -0.18 !       /  \    / \
ATOM H31  HGA2      0.09 !     H42   \  /  O3T-H3T
ATOM H32  HGA2      0.09 !            C3
GROUP                    !           / \
ATOM C1   CG3RC1    0.00 !         H31 H32
GROUP
ATOM C2   CG3C51    0.14 ! changed from -0.18 to accomodate O3'-H
ATOM H21  HGA1      0.09
ATOM O3T  OG311    -0.65
ATOM H3T  HGP1      0.42
GROUP
ATOM C5   CG3RC1   -0.09
ATOM H51  HGA1      0.09
GROUP
ATOM C6   CG3C31   -0.18
ATOM H61  HGA2      0.09
ATOM H62  HGA2      0.09

BOND C1   C2        C2   C3        C3   C4        C4   C5
BOND C5   C1        C5   C6        C6   C1        C5   H51
BOND C2   H21       C4   H42       C3   H31       C3   H32
BOND C4   H41       C6   H61       C1   C5'       C2   O3T
BOND C6   H62       C5'  O5'       O5'  P         P    O1P
BOND P    O2P       P    O3'       O3'  C3'       C3'  H31'
BOND C3'  H32'      C3'  H33'      C5'  H51'      C5'  H52'
BOND O3T  H3T

! internal coordinates from parameter file, note initial planar geometry
IC   C1   C2  C3    C4      0.0000    0.00    0.0     0.00   0.0000
IC   C2   C3  C4    C5      0.0000    0.00    0.0     0.00   0.0000
IC   C3   C4  C5    C1      0.0000    0.00    0.0     0.00   0.0000
IC   C5   C2  *C1   C5'     0.0000    0.00  240.0     0.00   0.0000
IC   C1   O5' *C5'  H51'    0.0000    0.00  120.0     0.00   0.0000
IC   C1   O5' *C5'  H52'    0.0000    0.00  240.0     0.00   0.0000
IC   C3   C5  *C2   H21     0.0000    0.00  120.0     0.00   0.0000
IC   C3   C5  *C2   O3T     0.0000    0.00  240.0     0.00   0.0000
IC   C1   C2  O3T   H3T     0.0000    0.00  -60.0     0.00   0.0000
IC   C2   C4  *C3   H31     0.0000    0.00  120.0     0.00   0.0000
IC   C2   C4  *C3   H32     0.0000    0.00  240.0     0.00   0.0000
IC   C3   C5  *C4   H41     0.0000    0.00  120.0     0.00   0.0000
IC   C3   C5  *C4   H42     0.0000    0.00  240.0     0.00   0.0000
IC   C1   C4  *C5   H51     0.0000    0.00  120.0     0.00   0.0000
IC   C4   C1  *C5   C6      0.0000    0.00  120.0     0.00   0.0000
IC   C1   C5  *C6   H61     0.0000    0.00  120.0     0.00   0.0000
IC   C1   C5  *C6   H62     0.0000    0.00  240.0     0.00   0.0000
IC   C5'  C1  C2    O3T     0.0000    0.00   70.0     0.00   0.0000
IC   O5'  C5' C1    C2      0.0000    0.00   50.0     0.00   0.0000
IC   P    O5' C5'   C1      0.0       0.0  -105.0     0.0    0.0
IC   C5'  O5' P     O3'     0.0       0.0   140.0     0.0    0.0
IC   O5'  O3' *P    O1P     0.0       0.0   120.0     0.0    0.0
IC   O5'  O3' *P    O2P     0.0       0.0   240.0     0.0    0.0
IC   O5'  P   O3'   C3'     0.0       0.0   180.0     0.0    0.0
IC   H31' C3' O3'   P       0.0       0.0    60.0     0.0    0.0
IC   H32' C3' O3'   P       0.0       0.0   -60.0     0.0    0.0
IC   H33' C3' O3'   P       0.0       0.0   180.0     0.0    0.0

PATC  FIRS NONE LAST NONE

RESI B5SP          -1.00 ! C8H14O5P south carbcyclic sugar with C5'-OPOCH3

GROUP
ATOM C1   CG3RC1   -0.09
ATOM H11  HGA1      0.09 !         H61  H62
GROUP                    !           \  /
ATOM C3   CG3C51    0.14 !            C6
ATOM H31  HGA1      0.09 !          /   \
ATOM O3T  OG311    -0.65 !    H51-C5------C1-H11  H51'  O1P     H31'
ATOM H3T  HGP1      0.42 !         |      |       /      |      /
GROUP                    !    H41-C4      C2-----C5'-O5'-P-O3'-C3'-H32'
ATOM C6   CG3C31   -0.18 !        / \    / \      \      |      \
ATOM H61  HGA2      0.09 !      H42  \  /   H21   H52'  O2P     H33'
ATOM H62  HGA2      0.09 !            C3-H31
GROUP                    !            |
ATOM C4   CG3C52   -0.18 !            O3T
ATOM H41  HGA2      0.09 !              \
ATOM H42  HGA2      0.09 !              H3T
GROUP
ATOM C5   CG3RC1   -0.09
ATOM H51  HGA1      0.09
GROUP
ATOM C2   CG3C51   -0.09 ! This charge changed from -0.18 to make it
ATOM H21  HGA1      0.09 ! compatible with C5'-OPOCH3
ATOM C5'  CG321    -0.08
ATOM H51' HGA2      0.09
ATOM H52' HGA2      0.09
ATOM O5'  OG303    -0.57
ATOM P    PG1       1.50
ATOM O1P  OG2P1    -0.78
ATOM O2P  OG2P1    -0.78
ATOM O3'  OG303    -0.57
ATOM C3'  CG331    -0.17
ATOM H31' HGA3      0.09
ATOM H32' HGA3      0.09
ATOM H33' HGA3      0.09

BOND C1   C2        C2   C3        C3   C4        C4   C5
BOND C5   C1        C5   C6        C6   C1        C2   C5'
BOND C4   H41       C4   H42       C5'  H51'      C1   H11
BOND C5'  H52'      C6   H61       C6   H62       C2   H21
BOND C5   H51       C3   H31       C3   O3T       C5'  O5'
BOND O5'  P         O3T  H3T
BOND P    O1P       P    O2P       P    O3'       O3'  C3'
BOND C3'  H31'      C3'  H32'      C3'  H33'

! internal coordinates
IC   C1   C2  C3    C4      0.0000    0.00    0.0     0.00   0.0000
IC   C2   C3  C4    C5      0.0000    0.00    0.0     0.00   0.0000
IC   C3   C4  C5    C1      0.0000    0.00    0.0     0.00   0.0000
IC   C4   C5  C1    C6      1.5000   60.00  120.0    60.00   1.5000
IC   C5   C2  *C1   H11     0.0000    0.00  120.0     0.00   0.0000
IC   C5   C3  *C4   H41     0.0000    0.00  120.0     0.00   0.0000
IC   C3   C5  *C4   H42     0.0000    0.00  120.0     0.00   0.0000
IC   C4   C3  O3T   H3T     0.0000    0.00  270.0     0.00   0.0000
IC   C2   C4  *C3   H31     0.0000    0.00  240.0     0.00   0.0000
IC   C2   C4  *C3   O3T     0.0000    0.00  120.0     0.00   0.0000
IC   C3   C1  *C2   C5'     0.0000    0.00  120.0     0.00   0.0000
IC   C2   O5' *C5'  H51'    0.0000    0.00  120.0     0.00   0.0000
IC   C2   O5' *C5'  H52'    0.0000    0.00  240.0     0.00   0.0000
IC   C5   C3  *C2   H21     0.0000    0.00  120.0     0.00   0.0000
IC   C4   C1  *C5   H51     0.0000    0.00  120.0     0.00   0.0000
IC   C1   C4  *C5   C6      1.5000    0.00  120.0    60.00   1.5000
IC   C1   C5  *C6   H61     0.0000   60.00  120.0     0.00   0.0000
IC   C1   C5  *C6   H62     0.0000   60.00  240.0     0.00   0.0000
IC   C5'  C2  C3    O3T     0.0000    0.00  150.0     0.00   0.0000
IC   O5'  C5' C2    C3      0.0000    0.00   60.0     0.00   0.0000
IC   P    O5' C5'   C2      0.0       0.0   180.00    0.0    0.0
IC   O1P  P   O5'   C5'     0.0       0.0   -60.0     0.0    0.0
IC   O2P  P   O5'   C5'     0.0       0.0    60.0     0.0    0.0
IC   C5'  O5' P     O3'     0.0       0.0   180.0     0.0    0.0
IC   O5'  P   O3'   C3'     0.0       0.0   180.0     0.0    0.0
IC   H31' C3' O3'   P       0.0       0.0    60.0     0.0    0.0
IC   H32' C3' O3'   P       0.0       0.0   -60.0     0.0    0.0
IC   H33' C3' O3'   P       0.0       0.0   180.0     0.0    0.0
PATC  FIRS NONE LAST NONE

!toppar_all27_na_model.str

RESI DMEP          -1.00 ! C2H6O4P Dimethylphosphate
GROUP
ATOM P1   PG1       1.50 !           H11
ATOM O3   OG2P1    -0.78 !            |
ATOM O4   OG2P1    -0.78 !       H13- C1-H12
ATOM O1   OG303    -0.57 !             \
ATOM O2   OG303    -0.57 !         O3   O1
ATOM C1   CG331    -0.17 !          \\ /
ATOM H11  HGA3      0.09 !      (-)   P1
ATOM H12  HGA3      0.09 !          // \
ATOM H13  HGA3      0.09 !         O4   O2
ATOM C2   CG331    -0.17 !             /
ATOM H21  HGA3      0.09 !        H23-C2-H22
ATOM H22  HGA3      0.09 !            |
ATOM H23  HGA3      0.09 !           H21

BOND P1   O1     P1   O2    P1   O3    P1   O4    O1   C1    O2   C2
BOND C1   H11    C1   H12   C1   H13   C2   H21   C2   H22   C2   H23
! IC FOR THE g,g conformation (3-21G* opt. structure)
IC O3   P1   O1   C1   1.4723    107.31    000.0     117.79    1.4356
IC O4   P1   O2   C2   1.4722    000.0     000.0     117.79    1.4357
IC O1   P1   O2   C2   1.6343    000.0      73.8     117.79    1.4357
IC O2   P1   O1   C1   1.6344    000.0      73.7     117.79    1.4356
IC H11  C1   O1   P1   1.0827    107.8     174.8     117.79    1.6343
IC H12  C1   O1   P1   1.0800    110.4      54.1     117.79    1.6343
IC H13  C1   O1   P1   1.0848    110.7     294.3     117.79    1.6343
IC H21  C2   O2   P1   1.0827    107.9     174.7     117.79    1.6344
IC H22  C2   O2   P1   1.0800    110.4      54.1     117.79    1.6344
IC H23  C2   O2   P1   1.0848    110.7     294.2     117.79    1.6344

RESI MP_0           0.00   ! CH5O4P Methylphosphate, neutral
GROUP
! atom order for molvib
ATOM C1   CG331    -0.17
ATOM O1   OG303    -0.56   !                 H11
ATOM P1   PG0       1.50   !                  |
ATOM O2   OG311    -0.62   !            H13--C1--H12
ATOM O3   OG311    -0.62   !                  |
ATOM O4   OG2P1    -0.64   !                 O1
ATOM H11  HGA3      0.09   !                  |
ATOM H12  HGA3      0.09   !             O4==P1--O3
ATOM H13  HGA3      0.09   !                  |    \
ATOM H2   HGP1      0.42   !                 O2     H3
ATOM H3   HGP1      0.42   !                   \
                           !                    H2

BOND P1   O1     P1   O2    P1   O3    P1   O4    O1   C1
BOND C1   H11    C1   H12   C1   H13   O2   H2    O3   H3

IC H11  C1    O1    P1     0.0000    0.00  180.00    0.00   0.0000
IC C1   O1    P1    O2     0.0000    0.00  180.00    0.00   0.0000
IC H11  O1    *C1   H12    0.0000    0.00  120.00    0.00   0.0000
IC H11  O1    *C1   H13    0.0000    0.00 -120.00    0.00   0.0000
IC O2   O1    *P1   O3     0.0000    0.00  120.00    0.00   0.0000
IC O2   O1    *P1   O4     0.0000    0.00 -120.00    0.00   0.0000
IC O1   P1    O2    H2     0.0000    0.00  180.00    0.00   0.0000
IC O1   P1    O3    H3     0.0000    0.00  180.00    0.00   0.0000

RESI MP_1          -1.00   ! CH4O4P Methylphosphate, anionic
GROUP
ATOM C1   CG331    -0.170  !                 H11
ATOM O1   OG303    -0.620  !                  |
ATOM P1   PG1       1.500  !            H13--C1--H12
ATOM O2   OG311    -0.670  !                  |
ATOM O3   OG2P1    -0.820  !                 O1
ATOM O4   OG2P1    -0.820  !                  |
ATOM H11  HGA3      0.090  !             O4==P1==O3 (-)
ATOM H12  HGA3      0.090  !                  |
ATOM H13  HGA3      0.090  !                 O2
ATOM H2   HGP1      0.330  !                   \
                           !                    H2

BOND P1   O1     P1   O2    P1   O3    P1   O4    O1   C1
BOND C1   H11    C1   H12   C1   H13   O2   H2
IC   P1   O1   C1   H11  0.0000    0.00  180.00    0.00   0.0000
IC   O1   H11  *C1  H12  0.0000    0.00  120.00    0.00   0.0000
IC   O1   H11  *C1  H13  0.0000    0.00 -120.00    0.00   0.0000
IC   C1   O1   P1   O2   0.0000    0.00  180.00    0.00   0.0000
IC   O1   O2   *P1  O3   0.0000    0.00  120.00    0.00   0.0000
IC   O1   O2   *P1  O4   0.0000    0.00 -120.00    0.00   0.0000
IC   O1   P1   O2   H2   0.0000    0.00   90.00    0.00   0.0000 ! asymm

RESI MP_2          -2.00   ! CH3O4P Methylphosphate, dianionic
GROUP
ATOM P1   PG2       1.100
ATOM O1   OG303    -0.400  !                 H11
ATOM O2   OG2P1    -0.900  !                  |
ATOM O3   OG2P1    -0.900  !            H13--C1--H12
ATOM O4   OG2P1    -0.900  !                  |
GROUP                      !                 O1
ATOM C1   CG331    -0.270  !                  |
ATOM H11  HGA3      0.090  !        (-)  O4==P1==O3  (-)
ATOM H12  HGA3      0.090  !                 ||
ATOM H13  HGA3      0.090  !                 O2

BOND P1   O1     P1   O2    P1   O3    P1   O4    O1   C1
BOND C1   H11    C1   H12   C1   H13
IC   P1   O1   C1   H11  0.0000    0.00  180.00    0.00   0.0000
IC   O1   H11  *C1  H12  0.0000    0.00  120.00    0.00   0.0000
IC   O1   H11  *C1  H13  0.0000    0.00 -120.00    0.00   0.0000
IC   C1   O1   P1   O2   0.0000    0.00  180.00    0.00   0.0000
IC   O1   O2   *P1  O3   0.0000    0.00  120.00    0.00   0.0000
IC   O1   O2   *P1  O4   0.0000    0.00 -120.00    0.00   0.0000

! below are residues and patches added for the 97/98 optimization
! and extension of the na all-atom parameters

RESI THF            0.00  ! C4H8O tetrahydrofuran, for MOLVIB

GROUP
ATOM O4'  OG3C51   -0.40  !      H41'  O4'  H11'
ATOM C4'  CG3C52    0.02  !        \  /  \  /
ATOM C3'  CG3C52   -0.18  !   H42'--C4'  C1'--H12'
ATOM C2'  CG3C52   -0.18  !          |    |
ATOM C1'  CG3C52    0.02  !   H31'--C3'--C2'--H21'
ATOM H11' HGA2      0.09  !        /       \
ATOM H12' HGA2      0.09  !      H32'      H22'
ATOM H21' HGA2      0.09
ATOM H22' HGA2      0.09
ATOM H31' HGA2      0.09
ATOM H32' HGA2      0.09
ATOM H41' HGA2      0.09
ATOM H42' HGA2      0.09

BOND C1'  O4'  C1'  C2'  C2'  C3'  C3'  C4'  C4'  O4'
BOND C1'  H11'  C1'  H12' C2' H21' C2'  H22' C3'  H31' C3'  H32'
BOND C4'  H41'  C4'  H42'

IC C1'  O4'   C4'   C3'    0.0000    0.00   45.00    0.00   0.0000
IC C3'  O4'   *C4'  H41'   0.0000    0.00  120.00    0.00   0.0000
IC C3'  O4'   *C4'  H42'   0.0000    0.00 -120.00    0.00   0.0000
IC C4'  O4'   C1'   C2'    0.0000    0.00  -45.00    0.00   0.0000
IC C2'  O4'   *C1'  H11'   0.0000    0.00  120.00    0.00   0.0000
IC C2'  O4'   *C1'  H12'   0.0000    0.00 -120.00    0.00   0.0000
IC C3'  C1'   *C2'  H21'   0.0000    0.00  120.00    0.00   0.0000
IC C3'  C1'   *C2'  H22'   0.0000    0.00 -120.00    0.00   0.0000
IC C2'  C4'   *C3'  H31'   0.0000    0.00  120.00    0.00   0.0000
IC C2'  C4'   *C3'  H32'   0.0000    0.00 -120.00    0.00   0.0000
PATC  FIRS NONE LAST NONE

RESI THFM           0.00  ! C5H10O Methyl-tetrahydrofuran
GROUP
ATOM O4'  OG3C51   -0.40  ! Note: has 1 asymmetric carbon.
ATOM C1'  CG3C52    0.02  ! Abs. config is arbitrary.
ATOM C2'  CG3C52   -0.18
ATOM C3'  CG3C52   -0.18 !    H52' H53'
ATOM C4'  CG3C51    0.11 !      \  /
ATOM H11' HGA2      0.09 !  H51'-C5'  O4'  H11'
ATOM H12' HGA2      0.09 !        \  /  \  /
ATOM H21' HGA2      0.09 !   H42'--C4'  C1'--H12'
ATOM H22' HGA2      0.09 !          |    |
ATOM H31' HGA2      0.09 !   H31'--C3'--C2'--H21'
ATOM H32' HGA2      0.09 !        /       \
ATOM H42' HGA1      0.09 !      H32'      H22'
GROUP
ATOM C5'  CG331    -0.27
ATOM H51' HGA3      0.09
ATOM H52' HGA3      0.09
ATOM H53' HGA3      0.09

BOND C1'  O4'  C1'  C2'  C2'  C3'  C3'  C4'  C4'  O4'  C4'  C5'
BOND C1'  H11' C1'  H12' C2'  H21' C2'  H22' C3'  H31' C3'  H32'
BOND C4'  H42' C5'  H51' C5'  H52' C5'  H53'

IC C4'  O4'   C1'   C2'    0.0000    0.00   45.00    0.00   0.0000
IC C2'  O4'   *C1'  H11'   0.0000    0.00  120.00    0.00   0.0000
IC C2'  O4'   *C1'  H12'   0.0000    0.00 -120.00    0.00   0.0000
IC O4'  C1'   C2'   C3'    0.0000    0.00  -25.00    0.00   0.0000
IC C3'  C1'   *C2'  H21'   0.0000    0.00  120.00    0.00   0.0000
IC C3'  C1'   *C2'  H22'   0.0000    0.00 -120.00    0.00   0.0000
IC C4'  C2'   *C3'  H31'   0.0000    0.00  120.00    0.00   0.0000
IC C4'  C2'   *C3'  H32'   0.0000    0.00 -120.00    0.00   0.0000
IC C3'  O4'   *C4'  C5'    0.0000    0.00  120.00    0.00   0.0000
IC C3'  O4'   *C4'  H42'   0.0000    0.00 -120.00    0.00   0.0000
IC O4'  C4'   C5'   H51'   0.0000    0.00  180.00    0.00   0.0000
IC H51' C4'   *C5'  H52'   0.0000    0.00  120.00    0.00   0.0000
IC H51' C4'   *C5'  H53'   0.0000    0.00 -120.00    0.00   0.0000
PATC  FIRS NONE LAST NONE

RESI THFO           0.00 ! C4H8O2 3'-hydroxyl-tetrahydrofuran
                         ! Atom types for aliphatic hydrogens based on nucleotide
GROUP
ATOM O4'  OG3C51   -0.40  ! Note: has 1 asymmetric carbon.
ATOM C1'  CG3C52    0.02  ! Abs. config is arbitrary.
ATOM C2'  CG3C52   -0.18
ATOM C4'  CG3C52    0.02 !      H41'  O4'  H11'
ATOM H11' HGA2      0.09 !        \  /  \  /
ATOM H12' HGA2      0.09 !   H42'--C4'  C1'--H12'
ATOM H21' HGA2      0.09 !          |    |
ATOM H22' HGA2      0.09 !   H31'--C3'--C2'--H21'
ATOM H41' HGA2      0.09 !        /       \
ATOM H42' HGA2      0.09 !      O3'       H22'
GROUP                    !       |
ATOM C3'  CG3C51    0.14 !      H32'
ATOM H31' HGA1      0.09
ATOM O3'  OG311    -0.65
ATOM H32' HGP1      0.42

BOND C1'  O4'  C1'  C2'  C2'  C3'  C3'  C4'  C4'  O4'  C3'  O3'
BOND C1'  H11' C1'  H12' C2'  H21' C2'  H22' C3'  H31' C4'  H41'
BOND C4'  H42' O3'  H32'
!Nicolas: the following IC are for thf-oh as optimized via ab initio calculations
IC   C4'     O4'     C1'     C2'    1.4055  108.09   23.45  106.18   1.5457
IC   O4'     C1'     C2'     C3'    1.4127  106.18    3.96  103.11   1.5346
IC   C1'     C2'     C3'     C4'    1.5457  103.11  -26.93  100.86   1.5211
IC   C2'     C3'     C4'     O4'    1.5346  100.86   41.73  103.15   1.4055
IC   C3'     C4'     O4'     C1'    1.5211  103.15  -41.62  108.09   1.4127
IC   H11'    C1'     C2'     C3'    1.0856  111.62  123.53  103.11   1.5346
IC   H12'    C1'     C2'     C3'    1.0818  113.32 -114.11  103.11   1.5346
IC   H21'    C2'     C3'     C4'    1.0846  110.65   91.68  100.86   1.5211
IC   H22'    C2'     C3'     C4'    1.0822  110.88 -148.45  100.86   1.5211
IC   H31'    C3'     C4'     O4'    1.0806  113.53  162.89  103.15   1.4055
IC   H41'    C4'     O4'     C1'    1.0891  110.89   77.76  108.09   1.4127
IC   H42'    C4'     O4'     C1'    1.0808  108.72 -162.12  108.09   1.4127
IC   O3'     C3'     C4'     O4'    1.4028  110.98  -77.39  103.15   1.4055
IC   H32'    O3'     C3'     C4'    0.9492  108.72   44.80  110.98   1.5211
PATC  FIRS NONE LAST NONE

RESI THFI           0.00 ! C7H10N2O imidazole analog with THF ring
! Sugar: transferred from thf; used for optimization of chi, therefore
! the sugar carbon atom types are not rigorously correct
! Atom types for aliphatic hydrogens based on nucleotide

GROUP
ATOM O4'  OG3C51   -0.40  ! Note: has 1 asymmetric carbon.
ATOM C1'  CG3C51    0.11  ! Abs. config is arbitrary.
ATOM H12' HGA1      0.09
ATOM C4'  CG3C52    0.02 !      H41'  O4'  Imidazole
ATOM H41' HGA2      0.09 !        \  /  \  /
ATOM H42' HGA2      0.09 !   H42'--C4'  C1'--H12'
GROUP                    !          |    |
ATOM C2'  CG3C52   -0.18 !   H31'--C3'--C2'--H21'
ATOM H21' HGA2      0.09 !        /       \
ATOM H22' HGA2      0.09 !      H32'      H22'
GROUP
ATOM C3'  CG3C52   -0.18
ATOM H31' HGA2      0.09
ATOM H32' HGA2      0.09
GROUP   ! Imidazole: transferred from isolated imidazole (IMIA)
ATOM CG   CG2R51  -0.05 !     C1'       HE1
ATOM HG   HGR52    0.09 !       \       /
ATOM CD2  CG2R51   0.22 !       ND1---CE1
ATOM HD2  HGR52    0.10 !      /       |
ATOM ND1  NG2R51  -0.04 ! HG-CG        |
ATOM CE1  CG2R53   0.25 !      \       |
ATOM HE1  HGR52    0.13 !      CD2---NE2
ATOM NE2  NG2R50  -0.70 !       |
                        !      HD2

BOND C1'  O4'  C1'  C2'  C2'  C3'  C3'  C4'  C4'  O4'  C1'  ND1
BOND C1'  H12' C2'  H21' C2'  H22' C3'  H31' C3'  H32'
BOND C4'  H41' C4'  H42'
BOND ND1  CE1  CE1  NE2  NE2  CD2  CD2  CG  CG  ND1
BOND CE1  HE1  CD2  HD2  CG  HG
! ic table for thfim, from Nicolas:
IC      C1'     C2'     C3'     C4'     0.0 0.0 324.92 0.0 0.0
IC      C2'     C3'     C4'     O4'     0.0 0.0 33.390 0.0 0.0
IC      H12'    C1'     C2'     C3'     0.0 0.0 268.35 0.0 0.0
IC      H21'    C2'     C3'     C4'     0.0 0.0 82.530 0.0 0.0
IC      H22'    C2'     C3'     C4'     0.0 0.0 204.06 0.0 0.0
IC      H31'    C3'     C4'     O4'     0.0 0.0 155.99 0.0 0.0
IC      H32'    C3'     C4'     O4'     0.0 0.0 276.70 0.0 0.0
IC      H41'    C4'     O4'     C1'     0.0 0.0 132.30 0.0 0.0
IC      H42'    C4'     O4'     C1'     0.0 0.0 220.70 0.0 0.0
IC      C4'     O4'     C1'     ND1     0.0 0.0 256.98 0.0 0.0
IC      O4'     C1'     ND1     CE1     0.0 0.0 180.00 0.0 0.0
IC      C1'     ND1     CE1     NE2     0.0 0.0 181.56 0.0 0.0
IC      ND1     CE1     NE2     CD2     0.0 0.0   0.34 0.0 0.0
IC      CE1     NE2     CD2     CG      0.0 0.0   0.00 0.0 0.0
IC      HE1     CE1     NE2     CD2     0.0 0.0 180.40 0.0 0.0
IC      CE1     NE2     CD2     HD2     0.0 0.0 179.83 0.0 0.0
IC      NE2     CD2     CG      HG      0.0 0.0 178.45 0.0 0.0
PATC  FIRS NONE LAST NONE

RESI THMI           0.00 ! C8H12N2O thf-ch3-imidazole
! C5' has been declared as CN8, and C3' as CN7, for compatibility
! with DNA, but these carbons are rigorously CG331 and CG321 respectively

! Atom types for aliphatic hydrogens based on nucleotide

GROUP     ! Sugar: transferred from thf
ATOM O4'  OG3C51   -0.40  ! Note: has 2 asymmetric carbons.
ATOM C1'  CG3C51    0.11  ! Abs. config is arbitrary.
ATOM H12' HGA1      0.09
ATOM C4'  CG3C51    0.11 !    H52' H53'
ATOM H42' HGA1      0.09 !      \  /
GROUP                    !  H51'-C5'  O4'  Imidazole
ATOM C2'  CG3C52   -0.18 !        \  /  \  /
ATOM H21' HGA2      0.09 !   H42'--C4'  C1'--H12'
ATOM H22' HGA2      0.09 !          |    |
GROUP                    !   H31'--C3'--C2'--H21'
ATOM C3'  CG3C52   -0.18 !        /       \
ATOM H31' HGA2      0.09 !      H32'      H22'
ATOM H32' HGA2      0.09
GROUP
ATOM C5'  CG331    -0.27
ATOM H51' HGA3      0.09
ATOM H52' HGA3      0.09
ATOM H53' HGA3      0.09
GROUP   ! Imidazole: transferred from isolated imidazole (IMIA)
ATOM CG   CG2R51   -0.05 !     C1'       HE1
ATOM HG   HGR52     0.09 !       \       /
ATOM CD2  CG2R51    0.22 !       ND1---CE1
ATOM HD2  HGR52     0.10 !      /       ||
ATOM ND1  NG2R51   -0.04 !  HG-CG       ||
ATOM CE1  CG2R53    0.25 !      \\      ||
ATOM HE1  HGR52     0.13 !       CD2---NE2
ATOM NE2  NG2R50   -0.70 !        |
                         !       HD2

BOND C1'  O4'  C1'  C2'  C2'  C3'  C3'  C4'  C4'  O4'  C1'  ND1
BOND C1'  H12' C2'  H21' C2'  H22' C3'  H31' C3'  H32'
BOND C4'  H42' C4'  C5'  C5'  H51' C5'  H52' C5'  H53'
BOND ND1  CE1  NE2  CD2  CG  ND1
BOND CE1  HE1  CD2  HD2  CG  HG
DOUBLE CG  CD2   CE1  NE2

! ic table for thfim, from Nicolas:
IC      C1'     C2'     C3'     C4'     0.0 0.0 324.92 0.0 0.0
IC      C2'     C3'     C4'     O4'     0.0 0.0 33.390 0.0 0.0
IC      H12'    C1'     C2'     C3'     0.0 0.0 268.35 0.0 0.0
IC      H21'    C2'     C3'     C4'     0.0 0.0 82.530 0.0 0.0
IC      H22'    C2'     C3'     C4'     0.0 0.0 204.06 0.0 0.0
IC      H31'    C3'     C4'     O4'     0.0 0.0 155.99 0.0 0.0
IC      H32'    C3'     C4'     O4'     0.0 0.0 276.70 0.0 0.0
IC      C5'     C4'     O4'     C1'     0.0 0.0 132.30 0.0 0.0
IC      H51'    C5'     C4'     O4'     0.0 0.0 -179.98 0.0 0.0
IC      H52'    C5'     C4'     O4'     0.0 0.0  -59.66 0.0 0.0
IC      H53'    C5'     C4'     O4'     0.0 0.0   59.68 0.0 0.0
IC      H42'    C4'     O4'     C1'     0.0 0.0 220.70 0.0 0.0
IC      C4'     O4'     C1'     ND1     0.0 0.0 256.98 0.0 0.0
IC      O4'     C1'     ND1     CE1     0.0 0.0 180.00 0.0 0.0
IC      C1'     ND1     CE1     NE2     0.0 0.0 181.56 0.0 0.0
IC      ND1     CE1     NE2     CD2     0.0 0.0   0.34 0.0 0.0
IC      CE1     NE2     CD2     CG      0.0 0.0   0.00 0.0 0.0
IC      HE1     CE1     NE2     CD2     0.0 0.0 180.40 0.0 0.0
IC      CE1     NE2     CD2     HD2     0.0 0.0 179.83 0.0 0.0
IC      NE2     CD2     CG      HG      0.0 0.0 178.45 0.0 0.0
PATC  FIRS NONE LAST NONE

RESI THFC           0.00 ! C5H10O2 THF-3'-OH-4'-CH3

! Atom types for aliphatic hydrogens based on nucleotide

GROUP
ATOM O4'  OG3C51   -0.40  ! Note: has 2 asymmetric carbons.
ATOM C1'  CG3C52    0.02  ! Abs. config is arbitrary.
ATOM H11' HGA2      0.09
ATOM H12' HGA2      0.09 !    H52' H53'
ATOM C4'  CG3C51    0.11 !      \  /
ATOM H42' HGA1      0.09 !  H51'-C5'  O4'  H11'
GROUP                    !        \  /  \  /
ATOM C2'  CG3C52   -0.18 !   H42'--C4'  C1'--H12'
ATOM H21' HGA2      0.09 !          |    |
ATOM H22' HGA2      0.09 !   H31'--C3'--C2'--H21'
GROUP                    !        /       \
ATOM H31' HGA1      0.09 !      O3'       H22'
ATOM C3'  CG3C51    0.14 !       |
ATOM O3'  OG311    -0.65 !      H32'
ATOM H32' HGP1      0.42
GROUP
ATOM C5'  CG331    -0.27
ATOM H51' HGA3      0.09
ATOM H52' HGA3      0.09
ATOM H53' HGA3      0.09
BOND C1'  O4'  C1'  C2'  C2'  C3'  C3'  C4'  C4'  O4'  C4'  C5'
BOND C3'  O3'
BOND C1'  H11'      C1'  H12'
BOND C2'  H21'      C2'  H22'
BOND C3'  H31'
BOND C4'  H42'
BOND C5'  H51'      C5'  H52'      C5'  H53'
BOND O3'  H32'

IC C4'  O4'   C1'   C2'    0.0000    0.00  180.00    0.00   0.0000
IC C2'  O4'   *C1'  H11'   0.0000    0.00  120.00    0.00   0.0000
IC C2'  O4'   *C1'  H12'   0.0000    0.00 -120.00    0.00   0.0000
IC C1'  O4'   C4'   C3'    0.0000    0.00  180.00    0.00   0.0000
IC C3'  O4'   *C4'  C5'    0.0000    0.00  120.00    0.00   0.0000
IC C3'  O4'   *C4'  H42'   0.0000    0.00 -120.00    0.00   0.0000
IC C3'  C1'   *C2'  H21'   0.0000    0.00  120.00    0.00   0.0000
IC C3'  C1'   *C2'  H22'   0.0000    0.00 -120.00    0.00   0.0000
IC C2'  C4'   *C3'  O3'    0.0000    0.00  120.00    0.00   0.0000
IC C2'  C4'   *C3'  H31'   0.0000    0.00 -120.00    0.00   0.0000
IC C4'  C3'   O3'   H32'   0.0000    0.00  180.00    0.00   0.0000
IC O4'  C4'   C5'   H51'   0.0000    0.00  180.00    0.00   0.0000
IC H51' C4'   *C5'  H52'   0.0000    0.00  120.00    0.00   0.0000
IC H51' C4'   *C5'  H53'   0.0000    0.00 -120.00    0.00   0.0000
PATC  FIRS NONE LAST NONE

RESI TH5P          -2.00 ! C5H9O5P 5'-phosphate-methyl-tetrahydrofuran (phosphate -2)
                         ! Atom types for aliphatic hydrogens based on nucleotide
GROUP
ATOM O4'  OG3C51   -0.40  ! Note: has 1 asymmetric carbon.
ATOM C1'  CG3C52    0.02  ! Abs. config is arbitrary.
ATOM H1'  HGA2      0.09
ATOM H1'' HGA2      0.09 !      O1P  (-2)
ATOM C4'  CG3C51    0.11 !       ||
ATOM H4'' HGA1      0.09 !  O2P==P==O2P
GROUP                    !       |
ATOM C2'  CG3C52   -0.18 !  H5'' O5'
ATOM H2'  HGA2      0.09 !     \ |
ATOM H2'' HGA2      0.09 ! H5'--C5'   O4'  H1'
GROUP                    !        \  /  \  /
ATOM C3'  CG3C52   -0.18 !    H4'--C4'  C1'--H1''
ATOM H3'  HGA2      0.09 !          |    |
ATOM H3'' HGA2      0.09 !    H3'--C3'--C2'--H2'
GROUP                    !        /       \
ATOM C5'  CG321    -0.18 !      H3''      H2''
ATOM H5'  HGA2      0.09
ATOM H5'' HGA2      0.09
GROUP
ATOM O5'  OG303    -0.40
ATOM P    PG2       1.10
ATOM O1P  OG2P1    -0.90
ATOM O2P  OG2P1    -0.90
ATOM O3P  OG2P1    -0.90

BOND C1'  O4'  C1'  C2'  C2'  C3'  C3'  C4'  C4'  O4'  C4'  C5'
BOND C1'  H1'  C1'  H1'' C2'  H2'  C2'  H2'' C3'  H3'  C3'  H3''
BOND C4'  H4'' C5'  H5'  C5'  H5'' C5'  O5'  O5'  P    P    O1P
BOND P    O2P  P    O3P
IC   C4'     O4'     C1'     C2'    1.4416  109.61    0.45  106.74   1.5328
IC   O4'     C1'     C2'     C3'    1.4471  106.74  -21.92  103.38   1.5200
IC   C1'     C2'     C3'     C4'    1.5328  103.38   33.49  102.18   1.5321
IC   C2'     C3'     C4'     O4'    1.5200  102.18  -34.11  105.43   1.4416
IC   C3'     C4'     O4'     C1'    1.5321  105.43   21.23  109.61   1.4471
IC   H1'     C1'     C2'     C3'    1.1099  113.03 -141.96  103.38   1.5200
IC   H1''    C1'     C2'     C3'    1.1111  111.16   93.50  103.38   1.5200
IC   H2'     C2'     C3'     C4'    1.1135  109.13  -81.76  102.18   1.5321
IC   H2''    C2'     C3'     C4'    1.1076  113.49  155.97  102.18   1.5321
IC   H3'     C3'     C4'     O4'    1.1127  108.68   81.68  105.43   1.4416
IC   H3''    C3'     C4'     O4'    1.1069  112.41 -156.66  105.43   1.4416
IC   H4''    C4'     O4'     C1'    1.1127  106.71  -95.75  109.61   1.4471
IC   C5'     C4'     O4'     C1'    1.5325  108.43  144.82  109.61   1.4471
IC   H51'    C5'     C4'     O4'    1.1092  110.48  180.00  108.43   1.4416
IC   H52'    C5'     C4'     O4'    1.1104  110.01  -60.00  108.43   1.4416
IC   O4'     C4'     C5'     O5'    0.0       0.0    60.00    0.0    0.0
IC   C4'     C5'     O5'     P      0.0       0.0   180.0     0.0    0.0
IC   C5'     O5'     P       O1P    0.0       0.0   -60.0     0.0    0.0
IC   C5'     O5'     P       O2P    0.0       0.0   180.0     0.0    0.0
IC   C5'     O5'     P       O3P    0.0       0.0   60.0      0.0    0.0
PATC  FIRS NONE LAST NONE

RESI TH5H           0.00 ! C5H10O2 5'-hydroxy-methyl-tetrahydrofuran (phosphate -2)
                         ! Atom types for aliphatic hydrogens based on nucleotide

GROUP
ATOM O4'  OG3C51   -0.40  ! Note: has 1 asymmetric carbon.
ATOM C1'  CG3C52    0.02  ! Abs. config is arbitrary.
ATOM H1'  HGA2      0.09
ATOM H1'' HGA2      0.09 !         H5T
ATOM C4'  CG3C51    0.11 !        /
ATOM H4'' HGA1      0.09 !  H5'' O5'
GROUP                    !     \ |
ATOM C2'  CG3C52   -0.18 ! H5'--C5'   O4'  H1'
ATOM H2'  HGA2      0.09 !        \  /  \  /
ATOM H2'' HGA2      0.09 !    H4'--C4'  C1'--H1''
GROUP                    !          |    |
ATOM C3'  CG3C52   -0.18 !    H3'--C3'--C2'--H2'
ATOM H3'  HGA2      0.09 !        /       \
ATOM H3'' HGA2      0.09 !      H3''      H2''
GROUP
ATOM C5'  CG321     0.05
ATOM H5'  HGA2      0.09
ATOM H5'' HGA2      0.09
ATOM O5'  OG311    -0.65
ATOM H5T  HGP1      0.42

BOND C1'  O4'  C1'  C2'  C2'  C3'  C3'  C4'  C4'  O4'  C4'  C5'
BOND C1'  H1'  C1'  H1'' C2'  H2'  C2'  H2'' C3'  H3'  C3'  H3''
BOND C4'  H4'' C5'  H5'  C5'  H5'' C5'  O5'  O5'  H5T

IC   C4'     O4'     C1'     C2'    1.4416  109.61    0.45  106.74   1.5328
IC   O4'     C1'     C2'     C3'    1.4471  106.74  -21.92  103.38   1.5200
IC   C1'     C2'     C3'     C4'    1.5328  103.38   33.49  102.18   1.5321
IC   C2'     C3'     C4'     O4'    1.5200  102.18  -34.11  105.43   1.4416
IC   C3'     C4'     O4'     C1'    1.5321  105.43   21.23  109.61   1.4471
IC   H1'     C1'     C2'     C3'    1.1099  113.03 -141.96  103.38   1.5200
IC   H1''    C1'     C2'     C3'    1.1111  111.16   93.50  103.38   1.5200
IC   H2'     C2'     C3'     C4'    1.1135  109.13  -81.76  102.18   1.5321
IC   H2''    C2'     C3'     C4'    1.1076  113.49  155.97  102.18   1.5321
IC   H3'     C3'     C4'     O4'    1.1127  108.68   81.68  105.43   1.4416
IC   H3''    C3'     C4'     O4'    1.1069  112.41 -156.66  105.43   1.4416
IC   H4''    C4'     O4'     C1'    1.1127  106.71  -95.75  109.61   1.4471
IC   C5'     C4'     O4'     C1'    1.5325  108.43  144.82  109.61   1.4471
IC   H5'     C5'     C4'     O4'    1.1092  110.48  180.00  108.43   1.4416
IC   H5''    C5'     C4'     O4'    1.1104  110.01  -60.00  108.43   1.4416
IC   O4'     C4'     C5'     O5'    0.0       0.0    60.00    0.0    0.0
IC   C4'     C5'     O5'     H5T    0.0       0.0   180.0     0.0    0.0
PATC  FIRS NONE LAST NONE

RESI T5PH          -1.00 ! C5H10O5P 5'-phosphate-methyl-tetrahydrofuran (phosphate -1)

! Atom types for aliphatic hydrogens based on nucleotide

GROUP
ATOM C5'  CG321    -0.08  ! Note: has 1 asymmetric carbon.
ATOM H5'  HGA2      0.09  ! Abs. config is arbitrary.
ATOM H5'' HGA2      0.09
ATOM O5'  OG303    -0.62 !      O1P    H5T
ATOM P    PG1       1.50 !      ||     /
ATOM O1P  OG2P1    -0.82 !  O2P==P==O3P
ATOM O2P  OG2P1    -0.82 !       |
ATOM O3P  OG311    -0.67 !      O5'
ATOM H5T  HGP1      0.33 !       |
GROUP                    !  H5'' |
ATOM O4'  OG3C51   -0.40 !     \ |
ATOM C1'  CG3C52    0.02 ! H5'--C5'   O4'  H1'
ATOM H1'  HGA2      0.09 !        \  /  \  /
ATOM H1'' HGA2      0.09 !    H4'--C4'  C1'--H1''
ATOM C4'  CG3C51    0.11 !          |    |
ATOM H4'' HGA1      0.09 !    H3'--C3'--C2'--H2'
GROUP                    !        /       \
ATOM C2'  CG3C52   -0.18 !      H3''      H2''
ATOM H2'  HGA2      0.09
ATOM H2'' HGA2      0.09
GROUP
ATOM C3'  CG3C52   -0.18
ATOM H3'  HGA2      0.09
ATOM H3'' HGA2      0.09

BOND C1'  O4'  C1'  C2'  C2'  C3'  C3'  C4'  C4'  O4'  C4'  C5'
BOND C1'  H1'  C1'  H1'' C2'  H2'  C2'  H2'' C3'  H3'  C3'  H3''
BOND C4'  H4'' C5'  H5'  C5'  H5'' C5'  O5'  O5'  P    P    O1P
BOND P    O2P  P    O3P  O3P  H5T
IC   C4'     O4'     C1'     C2'    1.4416  109.61    0.45  106.74   1.5328
IC   O4'     C1'     C2'     C3'    1.4471  106.74  -21.92  103.38   1.5200
IC   C1'     C2'     C3'     C4'    1.5328  103.38   33.49  102.18   1.5321
IC   C2'     C3'     C4'     O4'    1.5200  102.18  -34.11  105.43   1.4416
IC   C3'     C4'     O4'     C1'    1.5321  105.43   21.23  109.61   1.4471
IC   H1'     C1'     C2'     C3'    1.1099  113.03 -141.96  103.38   1.5200
IC   H1''    C1'     C2'     C3'    1.1111  111.16   93.50  103.38   1.5200
IC   H2'     C2'     C3'     C4'    1.1135  109.13  -81.76  102.18   1.5321
IC   H2''    C2'     C3'     C4'    1.1076  113.49  155.97  102.18   1.5321
IC   H3'     C3'     C4'     O4'    1.1127  108.68   81.68  105.43   1.4416
IC   H3''    C3'     C4'     O4'    1.1069  112.41 -156.66  105.43   1.4416
IC   H4''    C4'     O4'     C1'    1.1127  106.71  -95.75  109.61   1.4471
IC   C5'     C4'     O4'     C1'    1.5325  108.43  144.82  109.61   1.4471
IC   H51'    C5'     C4'     O4'    1.1092  110.48  180.00  108.43   1.4416
IC   H52'    C5'     C4'     O4'    1.1104  110.01  -60.00  108.43   1.4416
IC   O4'     C4'     C5'     O5'    0.0       0.0    60.0     0.0    0.0
IC   O4'     C4'     C5'     H5'    0.0       0.0   180.0     0.0    0.0
IC   O4'     C4'     C5'     H5''   0.0       0.0   -60.0     0.0    0.0
IC   C4'     C5'     O5'     P      0.0       0.0   180.0     0.0    0.0
IC   C5'     O5'     P       O1P    0.0       0.0   -60.0     0.0    0.0
IC   C5'     O5'     P       O2P    0.0       0.0   180.0     0.0    0.0
IC   C5'     O5'     P       O3P    0.0       0.0    60.0     0.0    0.0
IC   O5'     P       O3P     H5T    0.0       0.0   180.0     0.0    0.0
PATC  FIRS NONE LAST NONE

RESI TH3P          -2.00  ! C4H7O5P 3'phosphate-hydroxyl-tetrahydrofuran (phosphate -2)
                        ! used to fit epsilon

! Atom types for aliphatic hydrogens based on nucleotide

GROUP
ATOM O4'  OG3C51   -0.40  ! Note: has 1 asymmetric carbon.
ATOM C1'  CG3C52    0.02  ! Abs. config is arbitrary.
ATOM H11' HGA2      0.09
ATOM H12' HGA2      0.09 !      H41'  O4'  H11'
ATOM C4'  CG3C52    0.02 !        \  /  \  /
ATOM H41' HGA2      0.09 !   H42'--C4'  C1'--H12'
ATOM H42' HGA2      0.09 !          |    |
GROUP                    !   H31'--C3'--C2'--H21'
ATOM C2'  CG3C52   -0.18 !        /       \
ATOM H21' HGA2      0.09 !      O3'       H22'
ATOM H22' HGA2      0.09 !       |
GROUP                    !  O1P==P==O2P
ATOM C3'  CG3C51   -0.09 !       ||
ATOM H31' HGA1      0.09 !      O3P (-2)
GROUP
ATOM O3'  OG303    -0.40
ATOM P    PG2       1.10
ATOM O1P  OG2P1    -0.90
ATOM O2P  OG2P1    -0.90
ATOM O3P  OG2P1    -0.90

BOND C1'  O4'  C1'  C2'  C2'  C3'  C3'  C4'  C4'  O4'  C3'  O3'
BOND C1'  H11' C1'  H12' C2'  H21' C2'  H22' C3'  H31' C4'  H41'
BOND C4'  H42' O3'  P    P    O1P  P    O2P  P    O3P
IC   C4'     O4'     C1'     C2'    1.4055  108.09   23.45  106.18   1.5457
IC   O4'     C1'     C2'     C3'    1.4127  106.18    3.96  103.11   1.5346
IC   C1'     C2'     C3'     C4'    1.5457  103.11  -26.93  100.86   1.5211
IC   C2'     C3'     C4'     O4'    1.5346  100.86   41.73  103.15   1.4055
IC   C3'     C4'     O4'     C1'    1.5211  103.15  -41.62  108.09   1.4127
IC   H11'    C1'     C2'     C3'    1.0856  111.62  123.53  103.11   1.5346
IC   H12'    C1'     C2'     C3'    1.0818  113.32 -114.11  103.11   1.5346
IC   H21'    C2'     C3'     C4'    1.0846  110.65   91.68  100.86   1.5211
IC   H22'    C2'     C3'     C4'    1.0822  110.88 -148.45  100.86   1.5211
IC   H31'    C3'     C4'     O4'    1.0806  113.53  162.89  103.15   1.4055
IC   H41'    C4'     O4'     C1'    1.0891  110.89   77.76  108.09   1.4127
IC   H42'    C4'     O4'     C1'    1.0808  108.72 -162.12  108.09   1.4127
IC   O3'     C3'     C4'     O4'    1.4028  110.98  -77.39  103.15   1.4055
IC   P       O3'     C3'     C4'    0.0       0.0   180.00    0.0    0.0
IC   O1P     P       O3'     C3'    0.0       0.0   -60.0     0.0    0.0
IC   O2P     P       O3'     C3'    0.0       0.0   180.0     0.0    0.0
IC   O3P     P       O3'     C3'    0.0       0.0    60.0     0.0    0.0
PATC  FIRS NONE LAST NONE

RESI T3PH          -1.00 ! C4H8O5P monoanionic 3'phosphate-tetrahydrofuran
                         ! used to fit epsilon

! Atom types for aliphatic hydrogens based on nucleotide

GROUP
ATOM O4'  OG3C51   -0.40  ! Note: has 1 asymmetric carbon.
ATOM C1'  CG3C52    0.02  ! Abs. config is arbitrary.
ATOM H11' HGA2      0.09
ATOM H12' HGA2      0.09 !      H41'  O4'  H11'
ATOM C4'  CG3C52    0.02 !        \  /  \  /
ATOM H41' HGA2      0.09 !   H42'--C4'  C1'--H12'
ATOM H42' HGA2      0.09 !          |    |
GROUP                    !   H31'--C3'--C2'--H21'
ATOM C2'  CG3C52   -0.18 !        /       \
ATOM H21' HGA2      0.09 !      O3'       H22'
ATOM H22' HGA2      0.09 !       |
GROUP                    !  O1P==P==O2P
ATOM C3'  CG3C51    0.01 !       |
ATOM H31' HGA1      0.09 !      O3T  (-1)
ATOM O3'  OG303    -0.62 !        \
ATOM P    PG1       1.50 !        H3T
ATOM O1P  OG2P1    -0.82
ATOM O2P  OG2P1    -0.82
ATOM O3T  OG311    -0.67
ATOM H3T  HGP1      0.33

BOND C1'  O4'  C1'  C2'  C2'  C3'  C3'  C4'  C4'  O4'  C3'  O3'
BOND C1'  H11' C1'  H12' C2'  H21' C2'  H22' C3'  H31' C4'  H41'
BOND C4'  H42' O3'  P    P    O1P  P    O2P  P    O3T  O3T  H3T
IC   C4'     O4'     C1'     C2'    1.4055  108.09   23.45  106.18   1.5457
IC   O4'     C1'     C2'     C3'    1.4127  106.18    3.96  103.11   1.5346
IC   C1'     C2'     C3'     C4'    1.5457  103.11  -26.93  100.86   1.5211
IC   C2'     C3'     C4'     O4'    1.5346  100.86   41.73  103.15   1.4055
IC   C3'     C4'     O4'     C1'    1.5211  103.15  -41.62  108.09   1.4127
IC   H11'    C1'     C2'     C3'    1.0856  111.62  123.53  103.11   1.5346
IC   H12'    C1'     C2'     C3'    1.0818  113.32 -114.11  103.11   1.5346
IC   H21'    C2'     C3'     C4'    1.0846  110.65   91.68  100.86   1.5211
IC   H22'    C2'     C3'     C4'    1.0822  110.88 -148.45  100.86   1.5211
IC   H31'    C3'     C4'     O4'    1.0806  113.53  162.89  103.15   1.4055
IC   H41'    C4'     O4'     C1'    1.0891  110.89   77.76  108.09   1.4127
IC   H42'    C4'     O4'     C1'    1.0808  108.72 -162.12  108.09   1.4127
IC   O3'     C3'     C4'     O4'    1.4028  110.98  -77.39  103.15   1.4055
IC   P       O3'     C3'     C4'    0.0       0.0   180.00    0.0    0.0
IC   O1P     P       O3'     C3'    0.0       0.0   -60.0     0.0    0.0
IC   O2P     P       O3'     C3'    0.0       0.0    60.0     0.0    0.0
IC   O3T     P       O3'     C3'    0.0       0.0   180.0     0.0    0.0
IC   H3T     O3T     P       O3'    0.0       0.0   180.0     0.0    0.0

PATC  FIRS NONE LAST NONE

RESI R3PH          -1.00 ! C4H8O6P monoanionic 3'phosphate-tetrahydrofuran
                         ! with O2' hydroxyl. Used to fit C2'-O2' torsion in RNA

! Atom types for aliphatic hydrogens based on RNA nucleotide

GROUP
ATOM O4'  OG3C51   -0.40  ! Note: has 1 asymmetric carbon.
ATOM C1'  CG3C52    0.02  ! Abs. config is arbitrary.
ATOM H11' HGA2      0.09
ATOM H12' HGA2      0.09 !      H41'  O4'  H11'
ATOM C4'  CG3C52    0.02 !        \  /  \  /
ATOM H41' HGA2      0.09 !   H42'--C4'  C1'--H12'
ATOM H42' HGA2      0.09 !          |    |
GROUP                    !   H31'--C3'--C2'--H21'
ATOM C2'  CG3C51    0.14 !        /       \
ATOM H21' HGA1      0.09 !      O3'       O2'
ATOM O2'  OG311    -0.65 !       |         |
ATOM H22' HGP1      0.42 !  O1P==P==O2P   H22'
GROUP                    !       |
ATOM C3'  CG3C51    0.01 !      O3T  (-1)
ATOM H31' HGA1      0.09 !        \
ATOM O3'  OG303    -0.62 !        H3T
ATOM P    PG1       1.50
ATOM O1P  OG2P1    -0.82
ATOM O2P  OG2P1    -0.82
ATOM O3T  OG311    -0.67
ATOM H3T  HGP1      0.33

BOND C1'  O4'  C1'  C2'  C2'  C3'  C3'  C4'  C4'  O4'  C3'  O3'
BOND C1'  H11' C1'  H12' C2'  H21' C2'  O2'  O2'  H22' C3'  H31' C4'  H41'
BOND C4'  H42' O3'  P    P    O1P  P    O2P  P    O3T  O3T  H3T
IC   C4'     O4'     C1'     C2'    1.4055  108.09   23.45  106.18   1.5457
IC   O4'     C1'     C2'     C3'    1.4127  106.18    3.96  103.11   1.5346
IC   C1'     C2'     C3'     C4'    1.5457  103.11  -26.93  100.86   1.5211
IC   C2'     C3'     C4'     O4'    1.5346  100.86   41.73  103.15   1.4055
IC   C3'     C4'     O4'     C1'    1.5211  103.15  -41.62  108.09   1.4127
IC   H11'    C1'     C2'     C3'    1.0856  111.62  123.53  103.11   1.5346
IC   H12'    C1'     C2'     C3'    1.0818  113.32 -114.11  103.11   1.5346
IC   H21'    C2'     C3'     C4'    1.0846  110.65   91.68  100.86   1.5211
IC   O2'     C2'     C3'     C4'    1.0822  110.88  283.41  100.86   1.5211
IC   H22'    O2'     C2'     C3'    1.0822  110.88    0.00  100.86   1.5211
IC   H31'    C3'     C4'     O4'    1.0806  113.53  162.89  103.15   1.4055
IC   H41'    C4'     O4'     C1'    1.0891  110.89   77.76  108.09   1.4127
IC   H42'    C4'     O4'     C1'    1.0808  108.72 -162.12  108.09   1.4127
IC   O3'     C3'     C4'     O4'    1.4028  110.98  -77.39  103.15   1.4055
IC   P       O3'     C3'     C4'    0.0       0.0   180.00    0.0    0.0
IC   O1P     P       O3'     C3'    0.0       0.0   -60.0     0.0    0.0
IC   O2P     P       O3'     C3'    0.0       0.0    60.0     0.0    0.0
IC   O3T     P       O3'     C3'    0.0       0.0   180.0     0.0    0.0
IC   H3T     O3T     P       O3'    0.0       0.0   180.0     0.0    0.0

PATC  FIRS NONE LAST NONE

RESI A3PH          -1.00 ! C4H8O6P monoanionic 3'phosphate-tetrahydrofuran
                         ! with O2' hydroxyl in an arabinose (beta) conformation.

! The furanose ring contains atom type CG311 , specific of arabinose

GROUP
ATOM O4'  OG3C51   -0.40
ATOM C1'  CG3C52    0.02
ATOM H11' HGA2      0.09 !      H41'  O4'  H11'
ATOM H12' HGA2      0.09 !        \  /  \  /
ATOM C4'  CG3C52    0.02 !   H42'--C4'  C1'--H12'
ATOM H41' HGA2      0.09 !          |    |
ATOM H42' HGA2      0.09 !   H31'--C3'--C2'--H21'
GROUP                    !        /       \
ATOM C2'  CG3C51    0.14 !      O3'       O2'  O2' is beta
ATOM H22' HGA1      0.09 !       |         |
ATOM O2'  OG311    -0.65 !  O1P==P==O2P   H22'
ATOM H21' HGP1      0.42 !       |
GROUP                    !      O3T  (-1)
ATOM C3'  CG3C51    0.01 !        \
ATOM H31' HGA1      0.09 !        H3T
ATOM O3'  OG303    -0.62
ATOM P    PG1       1.50
ATOM O1P  OG2P1    -0.82
ATOM O2P  OG2P1    -0.82
ATOM O3T  OG311    -0.67
ATOM H3T  HGP1      0.33

BOND C1'  O4'  C1'  C2'  C2'  C3'  C3'  C4'  C4'  O4'  C3'  O3'
BOND C1'  H11' C1'  H12' C2'  H22' C2'  O2'  O2'  H21' C3'  H31' C4'  H41'
BOND C4'  H42' O3'  P    P    O1P  P    O2P  P    O3T  O3T  H3T
IC   C4'     O4'     C1'     C2'    1.4055  108.09   23.45  106.18   1.5457
IC   O4'     C1'     C2'     C3'    1.4127  106.18    3.96  103.11   1.5346
IC   C1'     C2'     C3'     C4'    1.5457  103.11  -26.93  100.86   1.5211
IC   C2'     C3'     C4'     O4'    1.5346  100.86   41.73  103.15   1.4055
IC   C3'     C4'     O4'     C1'    1.5211  103.15  -41.62  108.09   1.4127
IC   H11'    C1'     C2'     C3'    1.0856  111.62  123.53  103.11   1.5346
IC   H12'    C1'     C2'     C3'    1.0818  113.32 -114.11  103.11   1.5346
IC   H22'    C2'     C3'     C4'    1.0822  110.88  283.41  100.86   1.5211
IC   O2'     C2'     C3'     C4'    1.0846  110.65  120.00  100.86   1.5211
IC   H21'    O2'     C2'     C3'    1.0822  110.88  120.00  100.86   1.5211
IC   H31'    C3'     C4'     O4'    1.0806  113.53  162.89  103.15   1.4055
IC   H41'    C4'     O4'     C1'    1.0891  110.89   77.76  108.09   1.4127
IC   H42'    C4'     O4'     C1'    1.0808  108.72 -162.12  108.09   1.4127
IC   O3'     C3'     C4'     O4'    1.4028  110.98  -77.39  103.15   1.4055
IC   P       O3'     C3'     C4'    0.0       0.0   180.00    0.0    0.0
IC   O1P     P       O3'     C3'    0.0       0.0   -60.0     0.0    0.0
IC   O2P     P       O3'     C3'    0.0       0.0    60.0     0.0    0.0
IC   O3T     P       O3'     C3'    0.0       0.0   180.0     0.0    0.0
IC   H3T     O3T     P       O3'    0.0       0.0   180.0     0.0    0.0
PATC  FIRS NONE LAST NONE

RESI T3PM          -1.00 ! C5H10O5P 3'phosphate-hydroxyl-tetrahydrofuran (phosphate -1)
                         ! capped with a methyl group. This is to investigate the differences
                         ! between BI and BII forms of DNA
                         ! C3T is defined as CG321  to miminck DNA
GROUP
ATOM O4'  OG3C51   -0.40  ! Note: has 1 asymmetric carbon.
ATOM C1'  CG3C52    0.02  ! Abs. config is arbitrary.
ATOM H11' HGA2      0.09
ATOM H12' HGA2      0.09 !     H41'   O4'  H11'
ATOM C4'  CG3C52    0.02 !        \  /  \  /
ATOM H41' HGA2      0.09 !   H42'--C4'  C1'--H12'
ATOM H42' HGA2      0.09 !          |    |
GROUP                    !   H31'--C3'--C2'--H21'
ATOM C2'  CG3C52   -0.18 !        /       \
ATOM H21' HGA2      0.09 !      O3'       H22'
ATOM H22' HGA2      0.09 !       |
GROUP                    !  O1P==P==O2P
ATOM C3'  CG3C51    0.01 !       |
ATOM H31' HGA1      0.09 !      O3T  (-1)
GROUP                    !        \
ATOM O3'  OG303    -0.57 !        C3T--H3T3
ATOM P    PG1       1.50 !       /  \
ATOM O1P  OG2P1    -0.78 !    H3T1 H3T2
ATOM O2P  OG2P1    -0.78
ATOM O3T  OG303    -0.57
ATOM C3T  CG331    -0.17
ATOM H3T1 HGA3      0.09
ATOM H3T2 HGA3      0.09
ATOM H3T3 HGA3      0.09

BOND C1'  O4'  C1'  C2'  C2'  C3'  C3'  C4'  C4'  O4'  C3'  O3'
BOND C1'  H11' C1'  H12' C2'  H21' C2'  H22' C3'  H31' C4'  H41'
BOND C4'  H42' O3'  P    P    O1P  P    O2P  P    O3T  O3T  C3T
BOND C3T  H3T1   C3T  H3T2  C3T  H3T3
IC   C4'     O4'     C1'     C2'    1.4055  108.09   23.45  106.18   1.5457
IC   O4'     C1'     C2'     C3'    1.4127  106.18    3.96  103.11   1.5346
IC   C1'     C2'     C3'     C4'    1.5457  103.11  -26.93  100.86   1.5211
IC   C2'     C3'     C4'     O4'    1.5346  100.86   41.73  103.15   1.4055
IC   C3'     C4'     O4'     C1'    1.5211  103.15  -41.62  108.09   1.4127
IC   H11'    C1'     C2'     C3'    1.0856  111.62  123.53  103.11   1.5346
IC   H12'    C1'     C2'     C3'    1.0818  113.32 -114.11  103.11   1.5346
IC   H21'    C2'     C3'     C4'    1.0846  110.65   91.68  100.86   1.5211
IC   H22'    C2'     C3'     C4'    1.0822  110.88 -148.45  100.86   1.5211
IC   H31'    C3'     C4'     O4'    1.0806  113.53  162.89  103.15   1.4055
IC   H41'    C4'     O4'     C1'    1.0891  110.89   77.76  108.09   1.4127
IC   H42'    C4'     O4'     C1'    1.0808  108.72 -162.12  108.09   1.4127
IC   O3'     C3'     C4'     O4'    1.4028  110.98  -77.39  103.15   1.4055
IC   P       O3'     C3'     C4'    0.0000  000.00  180.00  000.00   0.0000
IC   C3'     O3'     P       O3T    0.0000  000.00  -95.22  000.00   0.0000
IC   O3T     O3'     *P      O1P    0.0000  000.00 -115.82  000.00   0.0000
IC   O3T     O3'     *P      O2P    0.0000  000.00  115.90  000.00   0.0000
IC   C3T     O3T     P       O3'    0.0000  000.00  -46.90  000.00   0.0000
IC   H3T1    C3T     O3T     P      0.0000  000.00  180.00  000.00   0.0000
IC   H3T2    C3T     O3T     P      0.0000  000.00   60.00  000.00   0.0000
IC   H3T3    C3T     O3T     P      0.0000  000.00  -60.00  000.00   0.0000
PATC  FIRS NONE LAST NONE

RESI TM3P          -2.00 ! C5H9O5P 4'-methyl,3'-phosphate tetrahydrofuran (phosphate -2)

! This is the DNA version (the RNA version is RM3P, see below)

GROUP
ATOM O4'  OG3C51   -0.40  ! Note: has 2 asymmetric carbons.
ATOM C1'  CG3C52    0.02  ! Abs. config is arbitrary.
ATOM H11' HGA2      0.09
ATOM H12' HGA2      0.09 !    H52' H53'
ATOM C4'  CG3C51    0.11 !      \  /
ATOM H42' HGA1      0.09 !  H51'-C5'  O4'  H11'
GROUP                    !        \  /  \  /
ATOM C2'  CG3C52   -0.18 !   H42'--C4'  C1'--H12'
ATOM H21' HGA2      0.09 !          |    |
ATOM H22' HGA2      0.09 !   H31'--C3'--C2'--H21'
GROUP                    !        /       \
ATOM C3'  CG3C51   -0.09 !      O3'       H22'
ATOM H31' HGA1      0.09 !       |
GROUP                    !  O1P==P==O2P
ATOM O3'  OG303    -0.40 !       ||
ATOM P    PG2       1.10 !      O3P (-2)
ATOM O1P  OG2P1    -0.90
ATOM O2P  OG2P1    -0.90
ATOM O3P  OG2P1    -0.90
GROUP
ATOM C5'  CG331    -0.27
ATOM H51' HGA3      0.09
ATOM H52' HGA3      0.09
ATOM H53' HGA3      0.09

BOND C1'  O4'  C1'  C2'  C2'  C3'  C3'  C4'  C4'  O4'  C3'  O3'
BOND C1'  H11' C1'  H12' C2'  H21' C2'  H22' C3'  H31' C4'  H42'
BOND O3'  P    P    O1P  P    O2P  P    O3P
BOND C4'  C5'  C5'  H51' C5'  H52' C5'  H53'
IC   C4'     O4'     C1'     C2'    1.4055  108.09   23.45  106.18   1.5457
IC   O4'     C1'     C2'     C3'    1.4127  106.18    3.96  103.11   1.5346
IC   C1'     C2'     C3'     C4'    1.5457  103.11  -26.93  100.86   1.5211
IC   C2'     C3'     C4'     O4'    1.5346  100.86   41.73  103.15   1.4055
IC   C3'     C4'     O4'     C1'    1.5211  103.15  -41.62  108.09   1.4127
IC   H11'    C1'     C2'     C3'    1.0856  111.62  123.53  103.11   1.5346
IC   H12'    C1'     C2'     C3'    1.0818  113.32 -114.11  103.11   1.5346
IC   H21'    C2'     C3'     C4'    1.0846  110.65   91.68  100.86   1.5211
IC   H22'    C2'     C3'     C4'    1.0822  110.88 -148.45  100.86   1.5211
IC   H31'    C3'     C4'     O4'    1.0806  113.53  162.89  103.15   1.4055
IC   C5'     C4'     O4'     C1'    0.0000  000.00   77.76  108.09   1.4127
IC   H51'    C5'     C4'     O4'    0.0       0.0   180.0     0.0    0.0
IC   H52'    C5'     C4'     O4'    0.0       0.0   -60.0     0.0    0.0
IC   H53'    C5'     C4'     O4'    0.0       0.0    60.0     0.0    0.0
IC   H42'    C4'     O4'     C1'    1.0808  108.72 -162.12  108.09   1.4127
IC   O3'     C3'     C4'     O4'    1.4028  110.98  -77.39  103.15   1.4055
IC   P       O3'     C3'     C4'    0.0       0.0   180.00    0.0    0.0
IC   O1P     P       O3'     C3'    0.0       0.0   -60.0     0.0    0.0
IC   O2P     P       O3'     C3'    0.0       0.0   180.0     0.0    0.0
IC   O3P     P       O3'     C3'    0.0       0.0    60.0     0.0    0.0
PATC  FIRS NONE LAST NONE

RESI RM3P          -2.00 ! C5H9O5P 4'-methyl,3'-phosphate tetrahydrofuran (phosphate -2)

! This is the RNA version of TM3P: NOTE that it does NOT have a 2'hydroxyl to
! allow for the determination of the influence of the ring dihedrals on the
! sugar puckering energetics in the absence of the 2' hydroxyl

GROUP
ATOM O4'  OG3C51   -0.40  ! Note: has 2 asymmetric carbons.
ATOM C1'  CG3C52    0.02  ! Abs. config is arbitrary.
ATOM H11' HGA2      0.09
ATOM H12' HGA2      0.09
ATOM C4'  CG3C51    0.11
ATOM H42' HGA1      0.09
GROUP
ATOM C2'  CG3C52   -0.18
ATOM H21' HGA2      0.09
ATOM H22' HGA2      0.09
GROUP
ATOM C3'  CG3C51   -0.09
ATOM H31' HGA1      0.09
GROUP
ATOM O3'  OG303    -0.40
ATOM P    PG2       1.10
ATOM O1P  OG2P1    -0.90
ATOM O2P  OG2P1    -0.90
ATOM O3P  OG2P1    -0.90
GROUP
ATOM C5'  CG331    -0.27
ATOM H51' HGA3      0.09
ATOM H52' HGA3      0.09
ATOM H53' HGA3      0.09

BOND C1'  O4'  C1'  C2'  C2'  C3'  C3'  C4'  C4'  O4'  C3'  O3'
BOND C1'  H11' C1'  H12' C2'  H21' C2'  H22' C3'  H31' C4'  H42'
BOND O3'  P    P    O1P  P    O2P  P    O3P
BOND C4'  C5'  C5'  H51' C5'  H52' C5'  H53'
IC   C4'     O4'     C1'     C2'    1.4055  108.09   23.45  106.18   1.5457
IC   O4'     C1'     C2'     C3'    1.4127  106.18    3.96  103.11   1.5346
IC   C1'     C2'     C3'     C4'    1.5457  103.11  -26.93  100.86   1.5211
IC   C2'     C3'     C4'     O4'    1.5346  100.86   41.73  103.15   1.4055
IC   C3'     C4'     O4'     C1'    1.5211  103.15  -41.62  108.09   1.4127
IC   H11'    C1'     C2'     C3'    1.0856  111.62  123.53  103.11   1.5346
IC   H12'    C1'     C2'     C3'    1.0818  113.32 -114.11  103.11   1.5346
IC   H21'    C2'     C3'     C4'    1.0846  110.65   91.68  100.86   1.5211
IC   H22'    C2'     C3'     C4'    1.0822  110.88 -148.45  100.86   1.5211
IC   H31'    C3'     C4'     O4'    1.0806  113.53  162.89  103.15   1.4055
IC   C5'     C4'     O4'     C1'    0.0000  000.00   77.76  108.09   1.4127
IC   H51'    C5'     C4'     O4'    0.0     0.0     180.0     0.0    0.0
IC   H52'    C5'     C4'     O4'    0.0     0.0      -60.0    0.0    0.0
IC   H53'    C5'     C4'     O4'    0.0     0.0       60.0    0.0    0.0
IC   H42'    C4'     O4'     C1'    1.0808  108.72 -162.12  108.09   1.4127
IC   O3'     C3'     C4'     O4'    1.4028  110.98  -77.39  103.15   1.4055
IC   P       O3'     C3'     C4'    0.0       0.0   180.00    0.0    0.0
IC   O1P     P       O3'     C3'    0.0       0.0   -60.0     0.0    0.0
IC   O2P     P       O3'     C3'    0.0       0.0   180.0     0.0    0.0
IC   O3P     P       O3'     C3'    0.0       0.0    60.0     0.0    0.0
PATC  FIRS NONE LAST NONE

RESI T2FU          -2.00 ! C4H6FO5P THF with PO3  on c3, F (beta, up) on c2
GROUP                  ! Charges by analogy
ATOM O4'  OG3C51   -0.40
ATOM C1'  CG3C52    0.05 ! Note: has 2 asymmetric carbons.
ATOM C4'  CG3C52    0.02 ! Abs. config is arbitrary.
ATOM H11' HGA2      0.09
ATOM H12' HGA2      0.09 !     H41'   O4'  H11'
ATOM H41' HGA2      0.09 !        \  /  \  /
ATOM H42' HGA2      0.09 !   H42'--C4'  C1'--H12'
ATOM C2'  CG3C51    0.05 !          |    |
ATOM H22' HGA6      0.11 !   H31'--C3'--C2'--F2' (beta)
ATOM F2'  FGA1     -0.22 !        /       \
ATOM C3'  CG3C51   -0.06 !      O3'       H22'
ATOM H31' HGA1      0.09 !       |
GROUP                    !  O1P==P==O2P
ATOM O3'  OG303    -0.40 !       ||
ATOM P    PG2       1.10 !      O3P (-2)
ATOM O1P  OG2P1    -0.90
ATOM O2P  OG2P1    -0.90
ATOM O3P  OG2P1    -0.90

BOND C1'  O4'  C1'  C2'  C2'  C3'  C3'  C4'  C4'  O4'  C3'  O3'
BOND C1'  H11' C1'  H12' C2'  F2'  C2'  H22' C3'  H31' C4'  H41'
BOND C4'  H42' O3'  P    P    O1P  P    O2P  P    O3P
IC   C4'     O4'     C1'     C2'    1.4055  108.09   23.45  106.18   1.5457
IC   O4'     C1'     C2'     C3'    1.4127  106.18    3.96  103.11   1.5346
IC   C1'     C2'     C3'     C4'    1.5457  103.11  -26.93  100.86   1.5211
IC   C2'     C3'     C4'     O4'    1.5346  100.86   41.73  103.15   1.4055
IC   C3'     C4'     O4'     C1'    1.5211  103.15  -41.62  108.09   1.4127
IC   H11'    C1'     C2'     C3'    1.0856  111.62  123.53  103.11   1.5346
IC   H12'    C1'     C2'     C3'    1.0818  113.32 -114.11  103.11   1.5346
IC   F2'     C2'     C3'     C4'    1.0846  110.65   91.68  100.86   1.5211
IC   H22'    C2'     C3'     C4'    1.0822  110.88 -148.45  100.86   1.5211
IC   H31'    C3'     C4'     O4'    1.0806  113.53  162.89  103.15   1.4055
IC   H41'    C4'     O4'     C1'    1.0891  110.89   77.76  108.09   1.4127
IC   H42'    C4'     O4'     C1'    1.0808  108.72 -162.12  108.09   1.4127
IC   O3'     C3'     C4'     O4'    1.4028  110.98  -77.39  103.15   1.4055
IC   P       O3'     C3'     C4'    0.0       0.0   180.00    0.0    0.0
IC   O1P     P       O3'     C3'    0.0       0.0   -60.0     0.0    0.0
IC   O2P     P       O3'     C3'    0.0       0.0   180.0     0.0    0.0
IC   O3P     P       O3'     C3'    0.0       0.0    60.0     0.0    0.0
PATC  FIRS NONE LAST NONE

RESI TMFU          -2.00 ! C5H8FO5P THF with ch3 on c4', opo3 on c3', F (beta, up) on c2'
GROUP                  ! Charges by analogy
ATOM O4'  OG3C51   -0.40
ATOM C1'  CG3C52    0.05  ! Note: has 3 asymmetric carbons.
ATOM H11' HGA2      0.09  ! Abs. config is arbitrary.
ATOM H12' HGA2      0.09
ATOM C4'  CG3C51    0.11 !    H52' H53'
ATOM H42' HGA1      0.09 !      \  /
ATOM C2'  CG3C51    0.05 !  H51'-C5'  O4'  H11'
ATOM H22' HGA6      0.11 !        \  /  \  /
ATOM F2'  FGA1     -0.22 !   H42'--C4'  C1'--H12'
ATOM C3'  CG3C51   -0.06 !          |    |
ATOM H31' HGA1      0.09 !   H31'--C3'--C2'--F2' (beta)
GROUP                    !        /       \
ATOM O3'  OG303    -0.40 !      O3'       H22'
ATOM P    PG2       1.10 !       |
ATOM O1P  OG2P1    -0.90 !  O1P==P==O2P
ATOM O2P  OG2P1    -0.90 !       ||
ATOM O3P  OG2P1    -0.90 !      O3P (-2)
GROUP
ATOM C5'  CG331    -0.27
ATOM H51' HGA3      0.09
ATOM H52' HGA3      0.09
ATOM H53' HGA3      0.09

BOND C1'  O4'  C1'  C2'  C2'  C3'  C3'  C4'  C4'  O4'
BOND C1'  H11' C1'  H12'
BOND C2'  H22' C2'  F2'
BOND C3'  O3'  C3'  H31'
BOND O3'  P    P    O1P  P    O2P   P   O3P
BOND C4'  C5'  C5'  H51' C5'  H52' C5'  H53' C4'  H42'
! The following IC table is a guess from thfohch3 (Nicolas):
IC      C1'     C2'     C3'     C4'     0.0 0.0 330.81 0.0 0.0
IC      C2'     C3'     C4'     O4'     0.0 0.0  39.77 0.0 0.0
IC      H11'    C1'     C2'     C3'     0.0 0.0 129.38 0.0 0.0
IC      H12'    C1'     C2'     C3'     0.0 0.0 251.29 0.0 0.0
IC      F2'     C2'     C3'     C4'     0.0 0.0  89.74 0.0 0.0
IC      H22'    C2'     C3'     C4'     0.0 0.0 209.60 0.0 0.0
IC      H31'    C3'     C4'     O4'     0.0 0.0 161.48 0.0 0.0
IC      O3'     C3'     C4'     O4'     0.0 0.0 280.72 0.0 0.0
IC      P       O3'     C3'     C4'     0.0 0.0 180.00 0.0 0.0
IC      O1P     P       O3'     C3'     0.0 0.0 180.00 0.0 0.0
IC      O2P     P       O3'     C3'     0.0 0.0  60.00 0.0 0.0
IC      O3P     P       O3'     C3'     0.0 0.0 -60.00 0.0 0.0
IC      C5'     C4'     O4'     C1'     0.0 0.0  87.60 0.0 0.0
IC      H51'    C5'     C4'     O4'     0.0 0.0 176.37 0.0 0.0
IC      H52'    C5'     C4'     O4'     0.0 0.0  56.84 0.0 0.0
IC      H53'    C5'     C4'     O4'     0.0 0.0 297.06 0.0 0.0
IC      H42'    C4'     O4'     C1'     0.0 0.0 207.55 0.0 0.0

PATC  FIRS NONE LAST NONE

RESI T2FD          -2.00 ! C4H6FO5P THF with PO3  on c3, F (alpha, down) on c2
GROUP                  ! Charges by analogy
ATOM O4'  OG3C51   -0.40
ATOM C1'  CG3C52    0.05 ! Note: has 2 asymmetric carbons.
ATOM C4'  CG3C52    0.02 ! Abs. config is arbitrary.
ATOM H11' HGA2      0.09
ATOM H12' HGA2      0.09 !     H41'   O4'  H11'
ATOM H41' HGA2      0.09 !        \  /  \  /
ATOM H42' HGA2      0.09 !   H42'--C4'  C1'--H12'
ATOM C2'  CG3C51    0.05 !          |    |
ATOM H21' HGA6      0.11 !   H31'--C3'--C2'--F2' (beta)
ATOM F2'  FGA1     -0.22 !        /       \
ATOM C3'  CG3C51   -0.06 !      O3'       H22'
ATOM H31' HGA1      0.09 !       |
GROUP                    !  O1P==P==O2P
ATOM O3'  OG303    -0.40 !       ||
ATOM P    PG2       1.10 !      O3P (-2)
ATOM O1P  OG2P1    -0.90
ATOM O2P  OG2P1    -0.90
ATOM O3P  OG2P1    -0.90

BOND C1'  O4'  C1'  C2'  C2'  C3'  C3'  C4'  C4'  O4'  C3'  O3'
BOND C1'  H11' C1'  H12' C2'  F2'  C2'  H21' C3'  H31' C4'  H41'
BOND C4'  H42' O3'  P    P    O1P  P    O2P  P    O3P
IC   C4'     O4'     C1'     C2'    1.4055  108.09   23.45  106.18   1.5457
IC   O4'     C1'     C2'     C3'    1.4127  106.18    3.96  103.11   1.5346
IC   C1'     C2'     C3'     C4'    1.5457  103.11  -26.93  100.86   1.5211
IC   C2'     C3'     C4'     O4'    1.5346  100.86   41.73  103.15   1.4055
IC   C3'     C4'     O4'     C1'    1.5211  103.15  -41.62  108.09   1.4127
IC   H11'    C1'     C2'     C3'    1.0856  111.62  123.53  103.11   1.5346
IC   H12'    C1'     C2'     C3'    1.0818  113.32 -114.11  103.11   1.5346
IC   F2'     C2'     C3'     C4'    1.0846  110.65 -148.45  100.86   1.5211
IC   H21'    C2'     C3'     C4'    1.0822  110.88   91.68  100.86   1.5211
IC   H31'    C3'     C4'     O4'    1.0806  113.53  162.89  103.15   1.4055
IC   H41'    C4'     O4'     C1'    1.0891  110.89   77.76  108.09   1.4127
IC   H42'    C4'     O4'     C1'    1.0808  108.72 -162.12  108.09   1.4127
IC   O3'     C3'     C4'     O4'    1.4028  110.98  -77.39  103.15   1.4055
IC   P       O3'     C3'     C4'    0.0       0.0   180.00    0.0    0.0
IC   O1P     P       O3'     C3'    0.0       0.0   -60.0     0.0    0.0
IC   O2P     P       O3'     C3'    0.0       0.0   180.0     0.0    0.0
IC   O3P     P       O3'     C3'    0.0       0.0    60.0     0.0    0.0
PATC  FIRS NONE LAST NONE

RESI TMFD          -2.00 ! C5H8FO5P Flourine on C2' (alpha, down) with ch3 on c4', opo3 on c3', oh on c2'
GROUP                  ! Charges by analogy
ATOM O4'  OG3C51   -0.40
ATOM C1'  CG3C52    0.05  ! Note: has 3 asymmetric carbons.
ATOM H11' HGA2      0.09  ! Abs. config is arbitrary.
ATOM H12' HGA2      0.09
ATOM C4'  CG3C51    0.11 !    H52' H53'
ATOM H42' HGA1      0.09 !      \  /
ATOM C2'  CG3C51    0.05 !  H51'-C5'  O4'  H11'
ATOM H21' HGA6      0.11 !        \  /  \  /
ATOM F2'  FGA1     -0.22 !   H42'--C4'  C1'--H12'
ATOM C3'  CG3C51   -0.06 !          |    |
ATOM H31' HGA1      0.09 !   H31'--C3'--C2'--F2' (beta)
GROUP                    !        /       \
ATOM O3'  OG303    -0.40 !      O3'       H22'
ATOM P    PG2       1.10 !       |
ATOM O1P  OG2P1    -0.90 !  O1P==P==O2P
ATOM O2P  OG2P1    -0.90 !       ||
ATOM O3P  OG2P1    -0.90 !      O3P (-2)
GROUP
ATOM C5'  CG331    -0.27
ATOM H51' HGA3      0.09
ATOM H52' HGA3      0.09
ATOM H53' HGA3      0.09

BOND C1'  O4'  C1'  C2'  C2'  C3'  C3'  C4'  C4'  O4'
BOND C1'  H11' C1'  H12'
BOND C2'  F2'  C2'  H21'
BOND C3'  O3'  C3'  H31'
BOND O3'  P    P    O1P  P    O2P   P   O3P
BOND C4'  C5'  C5'  H51' C5'  H52' C5'  H53' C4'  H42'
! The following IC table is a guess from thfohch3 (Nicolas):
IC      C1'     C2'     C3'     C4'     0.0 0.0 330.81 0.0 0.0
IC      C2'     C3'     C4'     O4'     0.0 0.0  39.77 0.0 0.0
IC      H11'    C1'     C2'     C3'     0.0 0.0 129.38 0.0 0.0
IC      H12'    C1'     C2'     C3'     0.0 0.0 251.29 0.0 0.0
IC      H21'    C2'     C3'     C4'     0.0 0.0  89.74 0.0 0.0
IC      F2'     C2'     C3'     C4'     0.0 0.0 209.60 0.0 0.0
IC      H31'    C3'     C4'     O4'     0.0 0.0 161.48 0.0 0.0
IC      O3'     C3'     C4'     O4'     0.0 0.0 280.72 0.0 0.0
IC      P       O3'     C3'     C4'     0.0 0.0 180.00 0.0 0.0
IC      O1P     P       O3'     C3'     0.0 0.0 180.00 0.0 0.0
IC      O2P     P       O3'     C3'     0.0 0.0  60.00 0.0 0.0
IC      O3P     P       O3'     C3'     0.0 0.0 -60.00 0.0 0.0
IC      C5'     C4'     O4'     C1'     0.0 0.0  87.60 0.0 0.0
IC      H51'    C5'     C4'     O4'     0.0 0.0 176.37 0.0 0.0
IC      H52'    C5'     C4'     O4'     0.0 0.0  56.84 0.0 0.0
IC      H53'    C5'     C4'     O4'     0.0 0.0 297.06 0.0 0.0
IC      H42'    C4'     O4'     C1'     0.0 0.0 207.55 0.0 0.0
PATC  FIRS NONE LAST NONE

RESI ARMO           0.00 ! C5H10O3 ribose, thfch3ohoh, with the c2' hydroxyl in the beta configuration
GROUP
ATOM O4'  OG3C51   -0.40 !    H52' H53'
ATOM C1'  CG3C52    0.02 !      \  /
ATOM H11' HGA2      0.09 !  H51'-C5'  O4'  H11'
ATOM H12' HGA2      0.09 !        \  /  \  /
ATOM C4'  CG3C51    0.11 !   H42'--C4'  C1'--H12'
ATOM H42' HGA1      0.09 !          |    |
GROUP                    !   H31'--C3'--C2'--H21'
ATOM C2'  CG3C51    0.14 !        /       \
ATOM H22' HGA1      0.09 !      O3'       O2'
ATOM O2'  OG311    -0.65 !       |         |    (beta)
ATOM H21' HGP1      0.42 !      H32'      H22'
GROUP
ATOM C3'  CG3C51    0.14
ATOM H31' HGA1      0.09
ATOM O3'  OG311    -0.65
ATOM H32' HGP1      0.42
GROUP
ATOM C5'  CG331    -0.27
ATOM H51' HGA3      0.09
ATOM H52' HGA3      0.09
ATOM H53' HGA3      0.09

BOND C1'  O4'  C1'  C2'  C2'  C3'  C3'  C4'  C4'  O4'
BOND C1'  H11' C1'  H12'
BOND C2'  O2'  C2'  H22' O2'  H21'
BOND C3'  O3'  O3'  H32' C3'  H31'
BOND C4'  C5'  C5'  H51' C5'  H52' C5'  H53' C4'  H42'

! The following IC table is a guess from thfohch3 (Nicolas):
IC      C1'     C2'     C3'     C4'     0.0 0.0 330.81 0.0 0.0
IC      C2'     C3'     C4'     O4'     0.0 0.0  39.77 0.0 0.0
IC      H11'    C1'     C2'     C3'     0.0 0.0 129.38 0.0 0.0
IC      H12'    C1'     C2'     C3'     0.0 0.0 251.29 0.0 0.0
IC      O2'     C2'     C3'     C4'     0.0 0.0  89.74 0.0 0.0
IC      H21'    O2'     C2'     C3'     0.0 0.0  90.00 0.0 0.0
IC      H22'    C2'     C3'     C4'     0.0 0.0 209.60 0.0 0.0
IC      H31'    C3'     C4'     O4'     0.0 0.0 161.48 0.0 0.0
IC      O3'     C3'     C4'     O4'     0.0 0.0 280.72 0.0 0.0
IC      H32'    O3'     C3'     C4'     0.0 0.0  44.72 0.0 0.0
IC      C5'     C4'     O4'     C1'     0.0 0.0  87.60 0.0 0.0
IC      H51'    C5'     C4'     O4'     0.0 0.0 176.37 0.0 0.0
IC      H52'    C5'     C4'     O4'     0.0 0.0  56.84 0.0 0.0
IC      H53'    C5'     C4'     O4'     0.0 0.0 297.06 0.0 0.0
IC      H42'    C4'     O4'     C1'     0.0 0.0 207.55 0.0 0.0
PATC  FIRS NONE LAST NONE

RESI THFA           0.00  ! C8H12N2O2 THF-OH-CH3-IM
GROUP                     ! Note: has 3 asymmetric carbons.
ATOM O4'  OG3C51   -0.40  ! Abs. config is arbitrary.
ATOM C4'  CG3C51    0.11
ATOM H42' HGA1      0.09 !    H52' H53'
ATOM C1'  CG3C51    0.11 !      \  /
ATOM H12' HGA1      0.09 !  H51'-C5'  O4'  Imidazole
GROUP                    !        \  /  \  /
ATOM C2'  CG3C52   -0.18 !   H42'--C4'  C1'--H12'
ATOM H21' HGA2      0.09 !          |    |
ATOM H22' HGA2      0.09 !   H31'--C3'--C2'--H21'
GROUP                    !        /       \
ATOM H31' HGA1      0.09 !      O3'       H22'
ATOM C3'  CG3C51    0.14 !       |
ATOM O3'  OG311    -0.65 !      H32'
ATOM H32' HGP1      0.42
GROUP
ATOM C5'  CG331    -0.27
ATOM H51' HGA3      0.09
ATOM H52' HGA3      0.09
ATOM H53' HGA3      0.09
GROUP   ! Imidazole: transferred from isolated imidazole (IMIA)
ATOM CG   CG2R51   -0.05 !     C1'       HE1
ATOM HG   HGR52     0.09 !       \       /
ATOM CD2  CG2R51    0.22 !       ND1---CE1
ATOM HD2  HGR52     0.10 !      /       ||
ATOM ND1  NG2R51   -0.04 !  HG-CG       ||
ATOM CE1  CG2R53    0.25 !      \\      ||
ATOM HE1  HGR52     0.13 !       CD2---NE2
ATOM NE2  NG2R50   -0.70 !        |
                       !       HD2

BOND C1'  O4'  C1'  C2'  C2'  C3'  C3'  C4'  C4'  O4'  C4'  C5'
BOND C3'  O3'  C1'  H12' C2'  H21' C2'  H22' C3'  H31' C4'  H42'
BOND C5'  H51' C5'  H52' C5'  H53'
BOND O3'  H32'
BOND C1'  ND1  ND1  CE1  NE2  CD2  CG  ND1
BOND CE1  HE1  CD2  HD2  CG  HG
DOUBLE CG  CD2   CE1  NE2
! This IC table is only an initial guess:
IC      C1'     C2'     C3'     C4'     0.0 0.0 324.92 0.0 0.0
IC      C2'     C3'     C4'     O4'     0.0 0.0 33.390 0.0 0.0
IC      H12'    C1'     C2'     C3'     0.0 0.0 268.35 0.0 0.0
IC      H21'    C2'     C3'     C4'     0.0 0.0 82.530 0.0 0.0
IC      H22'    C2'     C3'     C4'     0.0 0.0 204.06 0.0 0.0
IC      O3'     C3'     C4'     O4'     0.0 0.0 -93.14 0.0 0.0
IC      H32'    O3'     C3'     C2'     0.0 0.0 -60.00 0.0 0.0
IC      H31'    C3'     C4'     O4'     0.0 0.0 147.80 0.0 0.0
IC      H41'    C4'     O4'     C1'     0.0 0.0 132.30 0.0 0.0
IC      H42'    C4'     O4'     C1'     0.0 0.0 220.70 0.0 0.0
IC      C4'     O4'     C1'     ND1     0.0 0.0 256.98 0.0 0.0
IC      O4'     C1'     ND1     CE1     0.0 0.0 180.00 0.0 0.0
IC      C1'     ND1     CE1     NE2     0.0 0.0 181.56 0.0 0.0
IC      ND1     CE1     NE2     CD2     0.0 0.0   0.34 0.0 0.0
IC      CE1     NE2     CD2     CG      0.0 0.0   0.00 0.0 0.0
IC      HE1     CE1     NE2     CD2     0.0 0.0 180.40 0.0 0.0
IC      CE1     NE2     CD2     HD2     0.0 0.0 179.83 0.0 0.0
IC      NE2     CD2     CG      HG      0.0 0.0 178.45 0.0 0.0
IC      C5'     C4'     O4'     C1'     0.0 0.0 144.82 0.0 0.0
IC      H51'    C5'     C4'     O4'     0.0 0.0 -179.98 0.0 0.0
IC      H52'    C5'     C4'     O4'     0.0 0.0  -59.66 0.0 0.0
IC      H53'    C5'     C4'     O4'     0.0 0.0   59.68 0.0 0.0
PATC  FIRS NONE LAST NONE

RESI ARAO           0.00 ! C4H8O3 arabinose sugar, oh alpha on c3', oh beta on c2'
GROUP
ATOM O4'  OG3C51   -0.40
ATOM C1'  CG3C52    0.02
ATOM H11' HGA2      0.09 !     H41'   O4'  H11'
ATOM H12' HGA2      0.09 !        \  /  \  /
ATOM C4'  CG3C52    0.02 !   H42'--C4'  C1'--H12'
ATOM H41' HGA2      0.09 !          |    |
ATOM H42' HGA2      0.09 !   H31'--C3'--C2'--H21'
GROUP                    !        /       \
ATOM C2'  CG3C51    0.14 !      O3'       O2'
ATOM H22' HGA1      0.09 !       |         |    (beta)
ATOM O2'  OG311    -0.65 !      H32'      H22'
ATOM H21' HGP1      0.42
GROUP
ATOM C3'  CG3C51    0.14
ATOM H31' HGA1      0.09
ATOM O3'  OG311    -0.65
ATOM H32' HGP1      0.42

BOND C1'  O4'  C1'  C2'  C2'  C3'  C3'  C4'  C4'  O4'  C3'  O3'
BOND C1'  H11' C1'  H12' C2'  O2'  C2'  H22' C3'  H31' C4'  H41'
BOND C4'  H42' O2'  H21' O3'  H32'
!Nicolas: the following IC are for thf-oh as optimized via ab initio calculations
IC   C4'     O4'     C1'     C2'    1.4055  108.09   23.45  106.18   1.5457
IC   O4'     C1'     C2'     C3'    1.4127  106.18    3.96  103.11   1.5346
IC   C1'     C2'     C3'     C4'    1.5457  103.11  -26.93  100.86   1.5211
IC   C2'     C3'     C4'     O4'    1.5346  100.86   41.73  103.15   1.4055
IC   C3'     C4'     O4'     C1'    1.5211  103.15  -41.62  108.09   1.4127
IC   H11'    C1'     C2'     C3'    1.0856  111.62  123.53  103.11   1.5346
IC   H12'    C1'     C2'     C3'    1.0818  113.32 -114.11  103.11   1.5346
IC   O2'     C2'     C3'     C4'    0.0000    0.00   91.68  0.0000   0.0000
IC   H21'    O2'     C2'     C3'    0.0       0.0   -60.0     0.0    0.0
IC   H22'    C2'     C3'     C4'    1.0822  110.88 -148.45  100.86   1.5211
IC   H31'    C3'     C4'     O4'    1.0806  113.53  162.89  103.15   1.4055
IC   H41'    C4'     O4'     C1'    1.0891  110.89   77.76  108.09   1.4127
IC   H42'    C4'     O4'     C1'    1.0808  108.72 -162.12  108.09   1.4127
IC   O3'     C3'     C4'     O4'    1.4028  110.98  -77.39  103.15   1.4055
IC   H32'    O3'     C3'     C4'    0.9492  108.72   44.80  110.98   1.5211
PATC  FIRS NONE LAST NONE

RESI ARIM           0.00 ! C7H10N2O2 arabinose sugar with imidazole
                         ! transferred from thf
GROUP
ATOM O4'  OG3C51   -0.40
ATOM C1'  CG3C51    0.11 !     H41'   O4'  Imidazole
ATOM H12' HGA1      0.09 !        \  /  \  /
ATOM C4'  CG3C52    0.02 !   H42'--C4'  C1'--H12'
ATOM H41' HGA2      0.09 !          |    |
ATOM H42' HGA2      0.09 !   H31'--C3'--C2'--H21'
GROUP                    !        /       \
ATOM C3'  CG3C52   -0.18 !      H32'      O2'
ATOM H31' HGA2      0.09 !                 |    (beta)
ATOM H32' HGA2      0.09 !                H22'
GROUP
ATOM C2'  CG3C51    0.14
ATOM H22' HGA1      0.09
ATOM O2'  OG311    -0.65
ATOM H21' HGP1      0.42
GROUP   ! Imidazole: transferred from isolated imidazole (IMIA)
ATOM CG   CG2R51   -0.05 !     C1'       HE1
ATOM HG   HGR52     0.09 !       \       /
ATOM CD2  CG2R51    0.22 !       ND1---CE1
ATOM HD2  HGR52     0.10 !      /       ||
ATOM ND1  NG2R51   -0.04 !  HG-CG       ||
ATOM CE1  CG2R53    0.25 !      \\      ||
ATOM HE1  HGR52     0.13 !       CD2---NE2
ATOM NE2  NG2R50   -0.70 !        |
                       !       HD2

BOND C1'  O4'  C1'  C2'  C2'  C3'  C3'  C4'  C4'  O4'  C1'  ND1
BOND C2'  O2'  C1'  H12' C2'  H22' C3'  H31' C3'  H32' O2'  H21'
BOND C4'  H41' C4'  H42'
BOND ND1  CE1  NE2  CD2  CG  ND1
BOND CE1  HE1  CD2  HD2  CG  HG
DOUBLE CG  CD2   CE1  NE2
! ic table for thfim, from Nicolas:
IC      C1'     C2'     C3'     C4'    1.532 101.886 324.92 0.0 0.0
IC      C2'     C3'     C4'     O4'     0.0 0.0 33.390 0.0 0.0
IC      H12'    C1'     C2'     C3'     0.0 0.0 268.35 0.0 0.0
IC      O2'     C2'     C3'     C4'     0.0 0.0 82.530 0.0 0.0
IC      H21'    O2'     C2'     C3'     0.0 0.0 -60.0  0.0 0.0
IC      H22'    C2'     C3'     C4'     0.0 0.0 204.06 0.0 0.0
IC      H31'    C3'     C4'     O4'     0.0 0.0 155.99 0.0 0.0
IC      H32'    C3'     C4'     O4'     0.0 0.0 276.70 0.0 0.0
IC      H41'    C4'     O4'     C1'     0.0 0.0 132.30 0.0 0.0
IC      H42'    C4'     O4'     C1'     0.0 0.0 220.70 0.0 0.0
IC      C4'     O4'     C1'     ND1     0.0 0.0 256.98 0.0 0.0
IC      O4'     C1'     ND1     CE1     0.0 0.0 180.00 0.0 0.0
IC      C1'     ND1     CE1     NE2     0.0 0.0 181.56 0.0 0.0
IC      ND1     CE1     NE2     CD2     0.0 0.0   0.34 0.0 0.0
IC      CE1     NE2     CD2     CG      0.0 0.0   0.00 0.0 0.0
IC      HE1     CE1     NE2     CD2     0.0 0.0 180.40 0.0 0.0
IC      CE1     NE2     CD2     HD2     0.0 0.0 179.83 0.0 0.0
IC      NE2     CD2     CG      HG      0.0 0.0 178.45 0.0 0.0
PATC  FIRS NONE LAST NONE

RESI AR3P          -2.00 ! C4H7O6P arabinose sugar with phosphate on 3' (phosphate -2)
GROUP
ATOM O4'  OG3C51   -0.40 !      H41'  O4'  H11'
ATOM C1'  CG3C52    0.02 !        \  /  \  /
ATOM C4'  CG3C52    0.02 !   H42'--C4'  C1'--H12'
ATOM H11' HGA2      0.09 !          |    |
ATOM H12' HGA2      0.09 !   H31'--C3'--C2'--H22' (alpha)
ATOM H41' HGA2      0.09 !        /       \
ATOM H42' HGA2      0.09 !      O3'       O2'
GROUP                    !       |         |
ATOM C2'  CG3C51    0.14 !  O1P==P==O2P   H21'
ATOM H22' HGA1      0.09 !       ||
ATOM O2'  OG311    -0.65 !      O3P (-2)
ATOM H21' HGP1      0.42
GROUP
ATOM C3'  CG3C51   -0.09
ATOM H31' HGA1      0.09
GROUP
ATOM O3'  OG303    -0.40
ATOM P    PG2       1.10
ATOM O1P  OG2P1    -0.90
ATOM O2P  OG2P1    -0.90
ATOM O3P  OG2P1    -0.90

BOND C1'  O4'  C1'  C2'  C2'  C3'  C3'  C4'  C4'  O4'  C3'  O3'
BOND C1'  H11' C1'  H12' C2'  O2'  C2'  H22' C3'  H31' C4'  H41'
BOND C4'  H42' O2'  H21' O3'  P    P    O1P  P    O2P  P    O3P
IC   C4'     O4'     C1'     C2'    1.4055  108.09    6.07  106.18   1.5457
IC   O4'     C1'     C2'     C3'    1.4127  106.18  -25.13  103.11   1.5346
IC   C1'     C2'     C3'     C4'    1.5457  103.11   33.40  100.86   1.5211
IC   C2'     C3'     C4'     O4'    1.5346  100.86  -30.20  103.15   1.4055
IC   C3'     C4'     O4'     C1'    1.5211  103.15   14.98  108.09   1.4127
IC   H11'    C1'     C2'     C3'    1.0856  111.62   91.77  103.11   1.5346
IC   H12'    C1'     C2'     C3'    1.0818  113.32 -144.31  103.11   1.5346
IC   O2'     C2'     C3'     C4'    1.0846  110.65  152.51  100.86   1.5211
IC   H21'    O2'     C2'     C3'    0.0       0.0    60.0     0.0    0.0
IC   H22'    C2'     C3'     C4'    1.0822  110.88  -84.13  100.86   1.5211
IC   H31'    C3'     C4'     O4'    1.0806  113.53   87.99  103.15   1.4055
IC   H41'    C4'     O4'     C1'    1.0891  110.89  136.35  108.09   1.4127
IC   H42'    C4'     O4'     C1'    1.0808  108.72 -102.74  108.09   1.4127
IC   O3'     C3'     C4'     O4'    1.4028  110.98 -151.73  103.15   1.4055
IC   P       O3'     C3'     C4'    0.0       0.0   180.00    0.0    0.0
IC   O1P     P       O3'     C3'    0.0       0.0   -60.0     0.0    0.0
IC   O2P     P       O3'     C3'    0.0       0.0   180.0     0.0    0.0
IC   O3P     P       O3'     C3'    0.0       0.0    60.0     0.0    0.0
PATC  FIRS NONE LAST NONE

RESI RIBO           0.00 ! C4H8O3 ribose, both c2' and c3' hydroxyls are alpha
GROUP
ATOM O4'  OG3C51   -0.40 !      H41'  O4'  H11'
ATOM C1'  CG3C52    0.02 !        \  /  \  /
ATOM C4'  CG3C52    0.02 !   H42'--C4'  C1'--H12'
ATOM H11' HGA2      0.09 !          |    |
ATOM H12' HGA2      0.09 !   H31'--C3'--C2'--H22'
ATOM H41' HGA2      0.09 !        /       \
ATOM H42' HGA2      0.09 !      O3'       O2'
GROUP                    !       |         |
ATOM C2'  CG3C51    0.14 !      H32'      H21'
ATOM H21' HGA1      0.09
ATOM O2'  OG311    -0.65
ATOM H22' HGP1      0.42
GROUP
ATOM C3'  CG3C51    0.14
ATOM H31' HGA1      0.09
ATOM O3'  OG311    -0.65
ATOM H32' HGP1      0.42

BOND C1'  O4'  C1'  C2'  C2'  C3'  C3'  C4'  C4'  O4'  C3'  O3'
BOND C1'  H11' C1'  H12' C2'  O2'  C2'  H21' C3'  H31' C4'  H41'
BOND C4'  H42' O2'  H22' O3'  H32'
!Nicolas: the following IC are for thf-oh as optimized via ab initio calculations
IC   C4'     O4'     C1'     C2'    1.4055  108.09   23.45  106.18   1.5457
IC   O4'     C1'     C2'     C3'    1.4127  106.18    3.96  103.11   1.5346
IC   C1'     C2'     C3'     C4'    1.5457  103.11  -26.93  100.86   1.5211
IC   C2'     C3'     C4'     O4'    1.5346  100.86   41.73  103.15   1.4055
IC   C3'     C4'     O4'     C1'    1.5211  103.15  -41.62  108.09   1.4127
IC   H11'    C1'     C2'     C3'    1.0856  111.62  123.53  103.11   1.5346
IC   H12'    C1'     C2'     C3'    1.0818  113.32 -114.11  103.11   1.5346
IC   H21'    C2'     C3'     C4'    1.0846  110.65   91.68  100.86   1.5211
IC   O2'     C2'     C3'     C4'    1.0822  110.88 -148.45  100.86   1.5211
IC   H22'    O2'     C2'     C3'    0.0       0.0   -60.0     0.0    0.0
IC   H31'    C3'     C4'     O4'    1.0806  113.53  162.89  103.15   1.4055
IC   H41'    C4'     O4'     C1'    1.0891  110.89   77.76  108.09   1.4127
IC   H42'    C4'     O4'     C1'    1.0808  108.72 -162.12  108.09   1.4127
IC   O3'     C3'     C4'     O4'    1.4028  110.98  -77.39  103.15   1.4055
IC   H32'    O3'     C3'     C4'    0.9492  108.72   44.80  110.98   1.5211
PATC  FIRS NONE LAST NONE

RESI TMPM          -1.00 ! C6H12O5P 4'-methyl,3'-methylphosphate tetrahydrofuran (phosphate -1)
                         !charges corrected by adm jr. 9/98
GROUP
ATOM O4'  OG3C51   -0.40 !    H52' H53'
ATOM C1'  CG3C52    0.02 !      \  /
ATOM H11' HGA2      0.09 !  H51'-C5'  O4'  H11'
ATOM H12' HGA2      0.09 !        \  /  \  /
ATOM C4'  CG3C51    0.11 !   H42'--C4'  C1'--H12'
ATOM H42' HGA1      0.09 !          |    |
GROUP                    !   H31'--C3'--C2'--H21'
ATOM C2'  CG3C52   -0.18 !        /       \
ATOM H21' HGA2      0.09 !      O3'       H22'
ATOM H22' HGA2      0.09 !       |
GROUP                    !  O1P==P==O2P
ATOM C3'  CG3C51    0.01 !       |
ATOM H31' HGA1      0.09 !      O3P  (-1)
GROUP                    !        \
ATOM O3'  OG303    -0.57 !        C3T--H3T3
ATOM P    PG1       1.50 !       /  \
ATOM O1P  OG2P1    -0.78 !    H3T1 H3T2
ATOM O2P  OG2P1    -0.78
ATOM O3P  OG303    -0.57
ATOM C3T  CG331    -0.17
ATOM H3T1 HGA3      0.09
ATOM H3T2 HGA3      0.09
ATOM H3T3 HGA3      0.09
GROUP
ATOM C5'  CG331    -0.27
ATOM H51' HGA3      0.09
ATOM H52' HGA3      0.09
ATOM H53' HGA3      0.09

BOND C1'  O4'  C1'  C2'  C2'  C3'  C3'  C4'  C4'  O4'  C3'  O3'
BOND C1'  H11' C1'  H12' C2'  H21' C2'  H22' C3'  H31' C4'  H42'
BOND O3'  P    P    O1P  P    O2P  P    O3P
BOND O3P  C3T  C3T  H3T1 C3T  H3T2 C3T  H3T3
BOND C4'  C5'  C5'  H51' C5'  H52' C5'  H53'
IC   C4'     O4'     C1'     C2'    1.4055  108.09   23.45  106.18   1.5457
IC   O4'     C1'     C2'     C3'    1.4127  106.18    3.96  103.11   1.5346
IC   C1'     C2'     C3'     C4'    1.5457  103.11  -26.93  100.86   1.5211
IC   C2'     C3'     C4'     O4'    1.5346  100.86   41.73  103.15   1.4055
IC   C3'     C4'     O4'     C1'    1.5211  103.15  -41.62  108.09   1.4127
IC   H11'    C1'     C2'     C3'    1.0856  111.62  123.53  103.11   1.5346
IC   H12'    C1'     C2'     C3'    1.0818  113.32 -114.11  103.11   1.5346
IC   H21'    C2'     C3'     C4'    1.0846  110.65   91.68  100.86   1.5211
IC   H22'    C2'     C3'     C4'    1.0822  110.88 -148.45  100.86   1.5211
IC   H31'    C3'     C4'     O4'    1.0806  113.53  162.89  103.15   1.4055
IC   C5'     C4'     O4'     C1'    0.0000  000.00   77.76  108.09   1.4127
IC   H51'    C5'     C4'     O4'    0.0     0.0     180.0     0.0    0.0
IC   H52'    C5'     C4'     O4'    0.0     0.0      -60.0    0.0    0.0
IC   H53'    C5'     C4'     O4'    0.0     0.0       60.0    0.0    0.0
IC   H42'    C4'     O4'     C1'    1.0808  108.72 -162.12  108.09   1.4127
IC   O3'     C3'     C4'     O4'    1.4028  110.98  -77.39  103.15   1.4055
IC   P       O3'     C3'     C4'    0.0       0.0   180.00    0.0    0.0
IC   O1P     P       O3'     C3'    0.0       0.0   -60.0     0.0    0.0
IC   O2P     P       O3'     C3'    0.0       0.0    60.0     0.0    0.0
IC   O3P     P       O3'     C3'    0.0       0.0   180.0     0.0    0.0
IC   C3T     O3P     P       O3'    0.0       0.0   180.0     0.0    0.0
IC   H3T1    C3T     O3P     P      0.0       0.0    60.0     0.0    0.0
IC   H3T2    C3T     O3P     P      0.0       0.0   -60.0     0.0    0.0
IC   H3T3    C3T     O3P     P      0.0       0.0   180.0     0.0    0.0
PATC  FIRS NONE LAST NONE

RESI TADE           0.00 ! C9H11N5O thf with adenine
                         ! Atom types for aliphatic atoms based on nucleotide
                         ! atom order consistent with 9-m-ade
GROUP
ATOM C5   CG2RC0    0.28 !             H61  H62
ATOM N7   NG2R50   -0.71 !               \  /
ATOM C8   CG2R53    0.34 !                N6
ATOM H8   HGR52     0.12 !                |
ATOM N9   NG2R51   -0.05 !                C6
ATOM N1   NG2R62   -0.74 !              //  \
ATOM C2   CG2R64    0.50 !              N1   C5--N7\\
ATOM H2   HGR62     0.13 !              |    ||     C8-H8
ATOM N3   NG2R62   -0.75 !              C2   C4--N9/
ATOM C4   CG2RC0    0.43 !             / \\ /     \
ATOM C6   CG2R64    0.46 !           H2   N3       \
ATOM N6   NG2S3    -0.77 !                          \
ATOM H61  HGP4      0.38 !                           \
ATOM H62  HGP4      0.38 !                            \
ATOM O4'  OG3C51   -0.40 !                  H42'  O4'  \
ATOM C1'  CG3C51    0.11 !                     \ /   \  \
ATOM H12' HGA1      0.09 !                H41'-C4'    C1'
ATOM C4'  CG3C52    0.02 !                      \     / \
ATOM H41' HGA2      0.09 !                H31'--C3'--C2' H12'
ATOM H42' HGA2      0.09 !                     /    /  \
GROUP                    !                 H32'   H21' H22'
ATOM C2'  CG3C52   -0.18
ATOM H21' HGA2      0.09
ATOM H22' HGA2      0.09
GROUP
ATOM C3'  CG3C52   -0.18
ATOM H31' HGA2      0.09
ATOM H32' HGA2      0.09

BOND C1'  O4'  C1'  C2'  C2'  C3'  C3'  C4'  C4'  O4'
BOND C1'  H12' C2'  H21' C2'  H22' C3'  H31' C3'  H32'
BOND C4'  H41' C4'  H42'
BOND C1'  N9
BOND N9   C4    N9   C8   C4   N3    C2   N1    C6   N6
BOND N6   H61   N6   H62  C6   C5    C5   N7    C8   H8    C2   H2
DOUBLE  N1  C6    C2   N3     C4   C5     N7   C8
IMPR C6 C5  N1  N6
IMPR N6 H62 H61 C6
! ic table for thfim, from Nicolas:
IC      C1'     C2'     C3'     C4'     0.0 0.0 324.92 0.0 0.0
IC      C2'     C3'     C4'     O4'     0.0 0.0 33.390 0.0 0.0
IC      H12'    C1'     C2'     C3'     0.0 0.0 268.35 0.0 0.0
IC      H21'    C2'     C3'     C4'     0.0 0.0 82.530 0.0 0.0
IC      H22'    C2'     C3'     C4'     0.0 0.0 204.06 0.0 0.0
IC      H31'    C3'     C4'     O4'     0.0 0.0 155.99 0.0 0.0
IC      H32'    C3'     C4'     O4'     0.0 0.0 276.70 0.0 0.0
IC      H41'    C4'     O4'     C1'     0.0 0.0 132.30 0.0 0.0
IC      H42'    C4'     O4'     C1'     0.0 0.0 220.70 0.0 0.0
IC C3'  C2'  C1'  N9     1.5284  101.97  147.80  113.71   1.4896
IC O4'  C1'  N9   C4     1.5251  113.71  180.2   125.59   1.3783 !chi
IC C1'  C4   *N9  C8     1.4896  125.97 -180.00  106.0    1.367
IC C4   N9   C8   N7     1.376   106.0     0.0   113.6    1.312
IC C8   N9   C4   C5     1.367   106.0     0.0   105.6    1.382
IC C8   N7   C5   C6     0.0       0.0   180.0     0.0    0.0
IC N7   C5   C6   N1     0.0       0.0   180.0     0.0    0.0
IC C5   C6   N1   C2     0.0       0.0     0.0     0.0    0.0
IC N9   C5   *C4  N3     1.376   105.6  -180.0   126.9    1.342
IC C5   N1   *C6  N6     1.409   117.6  -180.0   121.2    1.337
IC N1   C6   N6   H61    1.337   121.2     0.0   119.0    1.01
IC H61  C6   *N6  H62    1.01    119.0   180.0   119.00   1.01
IC C5   N1   *C6  N6     1.409   117.6  -180.0   119.0    1.337
IC N1   C6   N6   H61    1.337   119.0     0.0   119.0    1.01
IC H61  C6   *N6  H62    1.01    119.0   180.0   121.00   1.01
IC N9   N7   *C8   H8    0.0       0.0   180.0     0.0    0.0
IC N1   N3   *C2   H2    0.0       0.0   180.0     0.0    0.0
PATC  FIRS NONE LAST NONE

RESI TCYT           0.00  ! C8H11N3O2 THF with cytosine
                          ! Atom types for aliphatic atoms based on nucleotide
                          !atom order to be consistent with 1-m-cyt
GROUP
ATOM N1   NG2R61   -0.13
ATOM C6   CG2R62    0.05  !                      H42  H41
ATOM H6   HGR62     0.17  !                        \  /
ATOM C2   CG2R63    0.52  !                         N4
ATOM O2   OG2D4    -0.49  !                         |
ATOM N3   NG2R62   -0.66  !                         C4
ATOM C4   CG2R64    0.65  !                        /  \\
ATOM N4   NG2S3    -0.75  !                    H5-C5   N3
ATOM H41  HGP4      0.37  !                       ||   |
ATOM H42  HGP4      0.33  !                    H6-C6   C2
ATOM C5   CG2R62   -0.13  !                        \  / \\
ATOM H5   HGR62     0.07  !                         N1   O2
ATOM O4'  OG3C51   -0.40  !                          \
ATOM C1'  CG3C51    0.11  !                           \
ATOM H12' HGA1      0.09  !                            \
ATOM C4'  CG3C52    0.02  !                  H42'  O4'  \
ATOM H41' HGA2      0.09  !                     \ /   \  \
ATOM H42' HGA2      0.09  !                H41'-C4'    C1'
GROUP                     !                      \     / \
ATOM C2'  CG3C52   -0.18  !                H31'--C3'--C2' H12'
ATOM H21' HGA2      0.09  !                     /    /  \
ATOM H22' HGA2      0.09  !                 H32'   H21' H22'
GROUP
ATOM C3'  CG3C52   -0.18
ATOM H31' HGA2      0.09
ATOM H32' HGA2      0.09

BOND C1'  O4'  C1'  C2'  C2'  C3'  C3'  C4'  C4'  O4'
BOND C1'  H12' C2'  H21' C2'  H22' C3'  H31' C3'  H32'
BOND C4'  H41' C4'  H42'
BOND C1'  N1
BOND N1   C2    N1   C6    C4   N4    N4   H41   N4   H42
BOND C2   N3    C4   C5    C5   H5    C6   H6
DOUBLE   C2   O2    C5   C6       N3   C4
IMPR C4 C5  N3  N4
IMPR C2 N1  N3  O2
IMPR N4 H42 H41 C4
IC C3'  C2'  C1'  N1     1.5284  101.97  147.89  113.71   1.4896
IC O4'  C1'  N1   C2     1.5251  113.71  -97.2   125.59   1.3783 !chi
IC C1'  C2   *N1  C6     1.4896  117.79 -180.00  120.6    1.364
IC C2   N1   C6   C5     1.399   120.6     0.0   121.0    1.337
IC C6   N1   C2   N3     1.364   120.6     0.0   118.9    1.356
IC N1   N3   *C2  O2     1.399   118.9   180.0   121.9    1.237
IC N1   C2   N3   C4     1.399   118.9     0.0   120.0    1.334
IC C5   N3   *C4  N4     1.426   121.8   180.00  118.9    1.337
IC N3   C4   N4   H41    1.337   117.9     0.00  118.9    1.01
IC H41  C4   *N4  H42    1.01    118.9   180.00  120.7    1.01
IC C6   C4   *C5  H5     0.0       0.0   180.0     0.0    0.0
IC N1   C5   *C6  H6     0.0       0.0   180.0     0.0    0.0
! ic table for thfim, from Nicolas:
IC      C1'     C2'     C3'     C4'     0.0 0.0 324.92 0.0 0.0
IC      C2'     C3'     C4'     O4'     0.0 0.0 33.390 0.0 0.0
IC      H12'    C1'     C2'     C3'     0.0 0.0 268.35 0.0 0.0
IC      H21'    C2'     C3'     C4'     0.0 0.0 82.530 0.0 0.0
IC      H22'    C2'     C3'     C4'     0.0 0.0 204.06 0.0 0.0
IC      H31'    C3'     C4'     O4'     0.0 0.0 155.99 0.0 0.0
IC      H32'    C3'     C4'     O4'     0.0 0.0 276.70 0.0 0.0
IC      H41'    C4'     O4'     C1'     0.0 0.0 132.30 0.0 0.0
IC      H42'    C4'     O4'     C1'     0.0 0.0 220.70 0.0 0.0
IC C3'  C2'  C1'  N1     1.5284  101.97  147.89  113.71   1.4896
IC O4'  C1'  N1   C2     1.5251  113.71  -97.2   125.59   1.3783 !chi
IC C1'  C2   *N1  C6     1.4896  117.79 -180.00  120.6    1.364
IC C2   N1   C6   C5     1.399   120.6     0.0   121.0    1.337
IC C6   N1   C2   N3     1.364   120.6     0.0   118.9    1.356
IC N1   N3   *C2  O2     1.399   118.9   180.0   121.9    1.237
IC N1   C2   N3   C4     1.399   118.9     0.0   120.0    1.334
IC C5   N3   *C4  N4     1.426   121.8   180.00  118.9    1.337
IC N3   C4   N4   H41    1.337   117.9     0.00  118.9    1.01
IC H41  C4   *N4  H42    1.01    118.9   180.00  120.7    1.01
IC C6   C4   *C5  H5     0.0       0.0   180.0     0.0    0.0
IC N1   C5   *C6  H6     0.0       0.0   180.0     0.0    0.0
PATC  FIRS NONE LAST NONE

RESI TGUA           0.00  ! C9H11N5O2 thf with guanine
                          ! Atom types for aliphatic atoms based on nucleotide
                          ! atom order consistent with 9-m-gua
GROUP
ATOM N9   NG2R51   -0.02  !               O6
ATOM C4   CG2RC0    0.26  !               ||
ATOM N3   NG2R62   -0.74  !               C6
ATOM C2   CG2R64    0.75  !              /  \
ATOM N1   NG2R61   -0.34  !          H1-N1   C5--N7\\
ATOM H1   HGP1      0.26  !             |    ||     C8-H8
ATOM N2   NG2S3    -0.68  !             C2   C4--N9/
ATOM H21  HGP4      0.32  !            / \\ /      \
ATOM H22  HGP4      0.35  !      H21-N2   N3        \
ATOM C6   CG2R63    0.54  !          |               \
ATOM O6   OG2D4    -0.51  !         H22               \
ATOM C5   CG2RC0    0.00  !                            \
ATOM N7   NG2R50   -0.60  !                  H42'  O4'  \
ATOM C8   CG2R53    0.25  !                     \ /   \  \
ATOM H8   HGR52     0.16  !                H41'-C4'    C1'
ATOM O4'  OG3C51   -0.40  !                      \     / \
ATOM C1'  CG3C51    0.11  !                H31'--C3'--C2' H12'
ATOM H12' HGA1      0.09  !                     /    /  \
ATOM C4'  CG3C52    0.02  !                 H32'   H21' H22'
ATOM H41' HGA2      0.09
ATOM H42' HGA2      0.09
GROUP
ATOM C2'  CG3C52   -0.18
ATOM H21' HGA2      0.09
ATOM H22' HGA2      0.09
GROUP
ATOM C3'  CG3C52   -0.18
ATOM H31' HGA2      0.09
ATOM H32' HGA2      0.09

BOND C1'  O4'  C1'  C2'  C2'  C3'  C3'  C4'  C4'  O4'
BOND C1'  H12' C2'  H21' C2'  H22' C3'  H31' C3'  H32'
BOND C4'  H41' C4'  H42'
BOND C1'  N9
BOND N9   C4     N9   C8    C4   N3    C2   N2   C2   N1    N2   H21
BOND N2   H22    N1   H1    N1   C6    C6   C5   C5   N7    C8   H8
DOUBLE  C2   N3    C4   C5    N7   C8   C6   O6
IMPR C2 N1  N3  N2
IMPR N2 H22 H21 C2
IMPR C6 C5  N1  O6
! ic table for thfim, from Nicolas:
IC      C1'     C2'     C3'     C4'     0.0 0.0 324.92 0.0 0.0
IC      C2'     C3'     C4'     O4'     0.0 0.0 33.390 0.0 0.0
IC      H12'    C1'     C2'     C3'     0.0 0.0 268.35 0.0 0.0
IC      H21'    C2'     C3'     C4'     0.0 0.0 82.530 0.0 0.0
IC      H22'    C2'     C3'     C4'     0.0 0.0 204.06 0.0 0.0
IC      H31'    C3'     C4'     O4'     0.0 0.0 155.99 0.0 0.0
IC      H32'    C3'     C4'     O4'     0.0 0.0 276.70 0.0 0.0
IC      H41'    C4'     O4'     C1'     0.0 0.0 132.30 0.0 0.0
IC      H42'    C4'     O4'     C1'     0.0 0.0 220.70 0.0 0.0
IC C3'  C2'  C1'  N9     1.5284  101.97  147.80  113.71   1.4896
IC O4'  C1'  N9   C4     1.5251  113.71  -97.2   125.59   1.3783 !chi
IC C1'  C4   *N9  C8     1.4896  125.59 -179.99  106.0    1.374
IC C4   N9   C8   N7     1.377   106.0     0.0   113.5    1.304
IC C8   N9   C4   C5     1.374   106.0     0.0   105.6    1.377
IC N9   C5   *C4  N3     1.377   105.6   180.0   128.4    1.355
IC C5   C4   N3   C2     1.377   128.4     0.0   111.8    1.327
IC C4   N3   C2   N1     1.355   111.8     0.0   124.0    1.375
IC N1   N3   *C2  N2     1.375   124.0   180.0   119.7    1.341
IC N3   C2   N2   H21    1.327   119.7   180.0   127.0    1.01
IC H21  C2   *N2  H22    1.01    127.0  -180.0   116.5    1.01
IC N3   C2   N1   C6     1.327   124.0     0.0   124.9    1.393
IC C6   C2   *N1  H1     1.393   124.9  180.00   117.4    1.03
IC C5   N1   *C6  O6     1.415   111.7  180.0    120.0    1.239
IC N9   N7   *C8  H8     0.0       0.0   180.0     0.0    0.0
PATC  FIRS NONE LAST NONE

RESI TTHY           0.00  ! C9H12N2O3 THF with thymine on C1'
                        ! Atom type for N1 changed from NN2 to NN2B, to adjust
                        ! chi in thymine independantly of cytosine.
                        ! Atom types for aliphatic atoms based on nucleotide
                        ! atom order consistent with 1-m-thy
GROUP
ATOM N1   NG2R61   -0.34  !                  H51    O4
ATOM C6   CG2R62    0.17  !                   |     ||
ATOM H6   HGR62     0.17  !               H52-C5M   C4    H3
ATOM C2   CG2R63    0.51  !                   |  \ /  \  /
ATOM O2   OG2D4    -0.41  !                  H53  C5   N3
ATOM N3   NG2R61   -0.46  !                       ||   |
ATOM H3   HGP1      0.36  !                    H6-C6   C2
ATOM C4   CG2R63    0.50  !                        \  / \\
ATOM O4   OG2D4    -0.45  !                         N1   O2
ATOM C5   CG2R62   -0.15  !                          \
ATOM C5M  CG331    -0.11  !                           \
ATOM H51  HGA3      0.07  !                            \
ATOM H52  HGA3      0.07  !                  H42'  O4'  \
ATOM H53  HGA3      0.07  !                     \ /   \  \
ATOM O4'  OG3C51   -0.40  !                H41'-C4'    C1'
ATOM C1'  CG3C51    0.11  !                      \     / \
ATOM H12' HGA1      0.09  !                H31'--C3'--C2' H12'
ATOM C4'  CG3C52    0.02  !                     /    /  \
ATOM H41' HGA2      0.09  !                 H32'   H21' H22'
ATOM H42' HGA2      0.09
GROUP
ATOM C2'  CG3C52   -0.18
ATOM H21' HGA2      0.09
ATOM H22' HGA2      0.09
GROUP
ATOM C3'  CG3C52   -0.18
ATOM H31' HGA2      0.09
ATOM H32' HGA2      0.09

BOND C1'  O4'  C1'  C2'  C2'  C3'  C3'  C4'  C4'  O4'
BOND C1'  H12' C2'  H21' C2'  H22' C3'  H31' C3'  H32'
BOND C4'  H41' C4'  H42'
BOND C1'  N1
BOND N1   C2   N1   C6   C2   N3   N3   H3   N3   C4   C4   C5
BOND C5   C5M  C6   H6   C5M  H51  C5M  H52  C5M  H53
DOUBLE  C2   O2    C4   O4     C5   C6
IMPR C2 N1 N3 O2
IMPR C4 C5 N3 O4
! ic table for thfim, from Nicolas:
IC      C1'     C2'     C3'     C4'     0.0 0.0 324.92 0.0 0.0
IC      C2'     C3'     C4'     O4'     0.0 0.0 33.390 0.0 0.0
IC      H12'    C1'     C2'     C3'     0.0 0.0 268.35 0.0 0.0
IC      H21'    C2'     C3'     C4'     0.0 0.0 82.530 0.0 0.0
IC      H22'    C2'     C3'     C4'     0.0 0.0 204.06 0.0 0.0
IC      H31'    C3'     C4'     O4'     0.0 0.0 155.99 0.0 0.0
IC      H32'    C3'     C4'     O4'     0.0 0.0 276.70 0.0 0.0
IC      H41'    C4'     O4'     C1'     0.0 0.0 132.30 0.0 0.0
IC      H42'    C4'     O4'     C1'     0.0 0.0 220.70 0.0 0.0
IC C3'  C2'  C1'  N1     1.5284  101.97  147.89  113.71   1.4896
IC C3'  C2'  C1'  N1     1.5284  101.97  147.89  113.71   1.4896
IC O4'  C1'  N1   C2     1.5251  113.71  180.0   125.59   1.3783 !chi
IC C1'  C2   *N1  C6     1.4896  117.06 -179.96  122.08   1.3704
IC C2   N1   C6   C5     1.3746  122.08   -0.02  121.23   1.3432
IC C6   N1   C2   N3     1.3704  122.08    0.06  115.38   1.3813
IC N1   N3   *C2  O2     1.3746  115.38 -179.95  121.70   1.2191
IC N1   C2   N3   C4     1.3746  115.38   -0.07  126.46   1.3795
IC C5   N3   *C4  O4     1.4439  114.07  179.98  120.59   1.2327
IC C2   C4   *N3  H3     1.3813  126.46  180.00  116.77   1.0900
IC C4   C6   *C5  C5M    1.4439  120.78 -179.94  121.63   1.5000
IC N1   C5   *C6  H6     0.0       0.0   180.0     0.0    0.0
IC C6   C5   C5M  H51    0.0       0.0     0.0     0.0    0.0
IC C5   H51  *C5M H52    0.0       0.0   115.0     0.0    0.0
IC H51  H52  *C5M H53    0.0       0.0  -115.0     0.0    0.0
PATC  FIRS NONE LAST NONE

RESI TURA           0.00  ! C8H10N2O3 THF with uracil on C1'
                          ! Atom type for N1 changed from NN2 to NN2B, in order to adjust
                          ! chi in uracil/thymine independantly of cytosine.
                          ! Atom types for aliphatic atoms based on nucleotide
                          ! atom order consistent with 1-m-thy
GROUP
ATOM N1   NG2R61   -0.34  !                         O4
ATOM C6   CG2R62    0.20  !                         ||
ATOM H6   HGR62     0.14  !                         C4    H3
ATOM C2   CG2R63    0.55  !                        /  \  /
ATOM O2   OG2D4    -0.45  !                    H5-C5   N3
ATOM N3   NG2R61   -0.46  !                       ||   |
ATOM H3   HGP1      0.36  !                    H6-C6   C2
ATOM C4   CG2R63    0.53  !                        \  / \\
ATOM O4   OG2D4    -0.48  !                         N1   O2
ATOM C5   CG2R62   -0.15  !                          \
ATOM H5   HGR62     0.10  !                           \
ATOM O4'  OG3C51   -0.40  !                            \
ATOM C1'  CG3C51    0.11  !                  H42'  O4'  \
ATOM H12' HGA1      0.09  !                     \ /   \  \
ATOM C4'  CG3C52    0.02  !                H41'-C4'    C1'
ATOM H41' HGA2      0.09  !                      \     / \
ATOM H42' HGA2      0.09  !                H31'--C3'--C2' H12'
GROUP                     !                     /    /  \
ATOM C2'  CG3C52   -0.18  !                 H32'   H21' H22'
ATOM H21' HGA2      0.09
ATOM H22' HGA2      0.09
GROUP
ATOM C3'  CG3C52   -0.18
ATOM H31' HGA2      0.09
ATOM H32' HGA2      0.09

BOND C1'  O4'  C1'  C2'  C2'  C3'  C3'  C4'  C4'  O4'
BOND C1'  H12' C2'  H21' C2'  H22' C3'  H31' C3'  H32'
BOND C4'  H41' C4'  H42'
BOND C1'  N1
BOND N1   C2   N1   C6
BOND C2   N3   N3   H3   N3   C4    C4   C5
BOND C5   H5   C6   H6
DOUBLE  C2   O2     C4   O4      C5   C6
IMPR C2   N1   N3   O2
IMPR C4   C5   N3   O4
! ic table for thfim, from Nicolas:
IC      C1'     C2'     C3'     C4'     0.0 0.0 324.92 0.0 0.0
IC      C2'     C3'     C4'     O4'     0.0 0.0 33.390 0.0 0.0
IC      H12'    C1'     C2'     C3'     0.0 0.0 268.35 0.0 0.0
IC      H21'    C2'     C3'     C4'     0.0 0.0 82.530 0.0 0.0
IC      H22'    C2'     C3'     C4'     0.0 0.0 204.06 0.0 0.0
IC      H31'    C3'     C4'     O4'     0.0 0.0 155.99 0.0 0.0
IC      H32'    C3'     C4'     O4'     0.0 0.0 276.70 0.0 0.0
IC      H41'    C4'     O4'     C1'     0.0 0.0 132.30 0.0 0.0
IC      H42'    C4'     O4'     C1'     0.0 0.0 220.70 0.0 0.0
IC C3'  C2'  C1'  N1     1.5284  101.97  147.89  113.71   1.4896
IC C3'  C2'  C1'  N1     1.5284  101.97  147.89  113.71   1.4896
IC O4'  C1'  N1   C2     1.5251  113.71  180.0   125.59   1.3783 !chi
IC C1'  C2   *N1  C6     1.4896  117.06 -179.96  122.08   1.3704
IC C2   N1   C6   C5     1.3746  122.08   -0.02  121.23   1.3432
IC C6   N1   C2   N3     1.3704  122.08    0.06  115.38   1.3813
IC N1   N3   *C2  O2     1.3746  115.38 -179.95  121.70   1.2191
IC N1   C2   N3   C4     1.3746  115.38   -0.07  126.46   1.3795
IC C5   N3   *C4  O4     1.4439  114.07  179.98  120.59   1.2327
IC C2   C4   *N3  H3     1.3813  126.46  180.00  116.77   1.0900
IC C4   C6   *C5  C5M    1.4439  120.78 -179.94  121.63   1.5000
IC C4   C6   *C5  H5     0.0       0.0   180.0     0.0    0.0
IC N1   C5   *C6  H6     0.0       0.0   180.0     0.0    0.0
IC C6   C5   C5M  H51    0.0       0.0     0.0     0.0    0.0
IC C5   H51  *C5M H52    0.0       0.0   115.0     0.0    0.0
IC H51  H52  *C5M H53    0.0       0.0  -115.0     0.0    0.0
PATC  FIRS NONE LAST NONE

RESI THAO           0.00 ! C8H12N2O3 Nucleoside analogue with imidazole
GROUP
ATOM O4'  OG3C51   -0.40 !          H5T
ATOM C4'  CG3C51    0.11 !         /
ATOM H42' HGA1      0.09 !  H51' O5'
ATOM C1'  CG3C51    0.11 !     \ |
ATOM H12' HGA1      0.09 !H52'--C5'   O4'  Imidazole
GROUP                    !        \  /  \  /
ATOM C2'  CG3C52   -0.18 !   H42'--C4'  C1'--H12'
ATOM H21' HGA2      0.09 !          |    |
ATOM H22' HGA2      0.09 !   H31'--C3'--C2'--H21'
GROUP                    !        /       \
ATOM H31' HGA1      0.09 !      O3'       H22'
ATOM C3'  CG3C51    0.14 !       |
ATOM O3'  OG311    -0.65 !     H32'
ATOM H32' HGP1      0.42
GROUP
ATOM C5'  CG321     0.05
ATOM H51' HGA2      0.09
ATOM H52' HGA2      0.09
ATOM O5'  OG311    -0.65
ATOM H5T  HGP1      0.42
GROUP   ! Imidazole: transferred from isolated imidazole (IMIA)
ATOM CG   CG2R51   -0.05 !     C1'       HE1
ATOM HG   HGR52     0.09 !       \       /
ATOM CD2  CG2R51    0.22 !       ND1---CE1
ATOM HD2  HGR52     0.10 !      /       ||
ATOM ND1  NG2R51   -0.04 !  HG-CG       ||
ATOM CE1  CG2R53    0.25 !      \\      ||
ATOM HE1  HGR52     0.13 !       CD2---NE2
ATOM NE2  NG2R50   -0.70 !        |
                         !       HD2

BOND C1'  O4'  C1'  C2'  C2'  C3'  C3'  C4'  C4'  O4'  C4'  C5'
BOND C3'  O3'  C1'  H12' C2'  H21' C2'  H22' C3'  H31' C4'  H42'
BOND C5'  H51' C5'  H52' C5'  O5'  O5'  H5T
BOND O3'  H32'
BOND C1'  ND1
BOND ND1  CE1  NE2  CD2  CG  ND1
BOND CE1  HE1  CD2  HD2  CG  HG
DOUBLE CG  CD2   CE1  NE2
! This IC table is only an initial guess:
IC      C1'     C2'     C3'     C4'     0.0 0.0 324.92 0.0 0.0
IC      C2'     C3'     C4'     O4'     0.0 0.0 33.390 0.0 0.0
IC      H12'    C1'     C2'     C3'     0.0 0.0 268.35 0.0 0.0
IC      H21'    C2'     C3'     C4'     0.0 0.0 82.530 0.0 0.0
IC      H22'    C2'     C3'     C4'     0.0 0.0 204.06 0.0 0.0
IC      O3'     C3'     C4'     O4'     0.0 0.0 -93.14 0.0 0.0
IC      H32'    O3'     C3'     C2'     0.0 0.0 -60.00 0.0 0.0
IC      H31'    C3'     C4'     O4'     0.0 0.0 147.80 0.0 0.0
IC      H41'    C4'     O4'     C1'     0.0 0.0 132.30 0.0 0.0
IC      H42'    C4'     O4'     C1'     0.0 0.0 220.70 0.0 0.0
IC      C4'     O4'     C1'     ND1     0.0 0.0 256.98 0.0 0.0
IC      O4'     C1'     ND1     CG      0.0 0.0  90.00 0.0 0.0
IC      C1'     ND1     CE1     NE2     0.0 0.0 181.56 0.0 0.0
IC      ND1     CE1     NE2     CD2     0.0 0.0   0.34 0.0 0.0
IC      CE1     NE2     CD2     CG      0.0 0.0   0.00 0.0 0.0
IC      HE1     CE1     NE2     CD2     0.0 0.0 180.40 0.0 0.0
IC      CE1     NE2     CD2     HD2     0.0 0.0 179.83 0.0 0.0
IC      NE2     CD2     CG      HG      0.0 0.0 178.45 0.0 0.0
IC      C5'     C4'     O4'     C1'     0.0 0.0 144.82 0.0 0.0
IC      H51'    C5'     C4'     O4'     0.0 0.0 -179.98 0.0 0.0
IC      H52'    C5'     C4'     O4'     0.0 0.0   59.66 0.0 0.0
IC      O5'     C5'     C4'     O4'     0.0 0.0  -59.68 0.0 0.0
IC      H5T     O5'     C5'     C4'     0.0 0.0  180.0 0.0 0.0
PATC  FIRS NONE LAST NONE

RESI NUSA           0.00 ! C10H13N5O3 deoxy-nucleoside with adenine
GROUP
ATOM O4'  OG3C51   -0.40 !          H5T
ATOM C4'  CG3C51    0.11 !         /
ATOM H42' HGA1      0.09 !  H51' O5'
ATOM C1'  CG3C51    0.11 !     \ |
ATOM H12' HGA1      0.09 !H52'--C5'   O4'  Adenine
GROUP                    !        \  /  \  /
ATOM C2'  CG3C52   -0.18 !   H42'--C4'  C1'--H12'
ATOM H21' HGA2      0.09 !          |    |
ATOM H22' HGA2      0.09 !   H31'--C3'--C2'--H21'
! Adenine atoms          !        /       \
GROUP                    !      O3'       H22'
ATOM C5   CG2RC0    0.28 !       |
ATOM N7   NG2R50   -0.71 !     H32'
ATOM C8   CG2R53    0.34
ATOM H8   HGR52     0.12
ATOM N9   NG2R51   -0.05
ATOM N1   NG2R62   -0.74
ATOM C2   CG2R64    0.50
ATOM H2   HGR62     0.13
ATOM N3   NG2R62   -0.75
ATOM C4   CG2RC0    0.43
ATOM C6   CG2R64    0.46
ATOM N6   NG2S3    -0.77
ATOM H61  HGP4      0.38
ATOM H62  HGP4      0.38
GROUP   ! Hydroxyl group on C3'
ATOM H31' HGA1      0.09
ATOM C3'  CG3C51    0.14
ATOM O3'  OG311    -0.65
ATOM H32' HGP1      0.42
GROUP   ! Methyl group on C4'
ATOM C5'  CG321     0.05
ATOM H51' HGA2      0.09
ATOM H52' HGA2      0.09
ATOM O5'  OG311    -0.65
ATOM H5T  HGP1      0.42

BOND C1'  O4'  C1'  C2'  C2'  C3'  C3'  C4'  C4'  O4'  C4'  C5'
BOND C3'  O3'  C1'  H12' C2'  H21' C2'  H22' C3'  H31' C4'  H42'
BOND C5'  H51' C5'  H52' C5'  O5'  O5'  H5T
BOND O3'  H32'
BOND C1'  N9
BOND N9   C4    N9   C8   C4   N3    C2   N1    C6   N6
BOND N6   H61   N6   H62  C6   C5    C5   N7    C8   H8    C2   H2
DOUBLE  N1  C6    C2   N3     C4   C5     N7   C8
IMPR C6 C5  N1  N6
IMPR N6 H62 H61 C6
! This IC table is only an initial guess:
IC      C1'     C2'     C3'     C4'     0.0 0.0 324.92 0.0 0.0
IC      C2'     C3'     C4'     O4'     0.0 0.0 33.390 0.0 0.0
IC      H12'    C1'     C2'     C3'     0.0 0.0 268.35 0.0 0.0
IC      H21'    C2'     C3'     C4'     0.0 0.0 82.530 0.0 0.0
IC      H22'    C2'     C3'     C4'     0.0 0.0 204.06 0.0 0.0
IC      O3'     C3'     C4'     O4'     0.0 0.0 -93.14 0.0 0.0
IC      H32'    O3'     C3'     C2'     0.0 0.0 -60.00 0.0 0.0
IC      H31'    C3'     C4'     O4'     0.0 0.0 147.80 0.0 0.0
IC      H41'    C4'     O4'     C1'     0.0 0.0 132.30 0.0 0.0
IC      H42'    C4'     O4'     C1'     0.0 0.0 220.70 0.0 0.0
IC C3'  C2'  C1'  N9     1.5284  101.97  147.80  113.71   1.4896
IC O4'  C1'  N9   C4     1.5251  113.71  -97.2   125.59   1.3783 !chi
IC C1'  C4   *N9  C8     1.4896  125.97 -179.94  106.0    1.367
IC C4   N9   C8   N7     1.376   106.0     0.0   113.6    1.312
IC C8   N9   C4   C5     1.367   106.0     0.0   105.6    1.382
IC C8   N7   C5   C6     0.0       0.0   180.0     0.0    0.0
IC N7   C5   C6   N1     0.0       0.0   180.0     0.0    0.0
IC C5   C6   N1   C2     0.0       0.0     0.0     0.0    0.0
IC N9   C5   *C4  N3     1.376   105.6  -180.0   126.9    1.342
IC C5   N1   *C6  N6     1.409   117.6  -180.0   121.2    1.337
IC N1   C6   N6   H61    1.337   121.2     0.0   119.0    1.01
IC H61  C6   *N6  H62    1.01    119.0   180.0   119.00   1.01
IC C5   N1   *C6  N6     1.409   117.6  -180.0   119.0    1.337
IC N1   C6   N6   H61    1.337   119.0     0.0   119.0    1.01
IC H61  C6   *N6  H62    1.01    119.0   180.0   121.00   1.01
IC N9   N7   *C8   H8    0.0       0.0   180.0     0.0    0.0
IC N1   N3   *C2   H2    0.0       0.0   180.0     0.0    0.0
IC      C5'     C4'     O4'     C1'     0.0 0.0 144.82 0.0 0.0
IC      H51'    C5'     C4'     O4'     0.0 0.0 -179.98 0.0 0.0
IC      H52'    C5'     C4'     O4'     0.0 0.0   59.66 0.0 0.0
IC      O5'     C5'     C4'     O4'     0.0 0.0  -59.68 0.0 0.0
IC      H5T     O5'     C5'     C4'     0.0 0.0  180.0 0.0 0.0
PATC  FIRS NONE LAST NONE

RESI NUSG           0.00 ! C10H13N5O4 nucleoside with guanine
GROUP
ATOM O4'  OG3C51   -0.40 !          H5T
ATOM C4'  CG3C51    0.11 !         /
ATOM H42' HGA1      0.09 !  H51' O5'
ATOM C1'  CG3C51    0.11 !     \ |
ATOM H12' HGA1      0.09 !H52'--C5'   O4'  Guanine
GROUP                    !        \  /  \  /
ATOM C2'  CG3C52   -0.18 !   H42'--C4'  C1'--H12'
ATOM H21' HGA2      0.09 !          |    |
ATOM H22' HGA2      0.09 !   H31'--C3'--C2'--H21'
!Guanine atoms           !        /       \
GROUP                    !      O3'       H22'
ATOM N9   NG2R51   -0.02 !       |
ATOM C4   CG2RC0    0.26 !     H32'
ATOM N3   NG2R62   -0.74
ATOM C2   CG2R64    0.75
ATOM N1   NG2R61   -0.34
ATOM H1   HGP1      0.26
ATOM N2   NG2S3    -0.68
ATOM H21  HGP4      0.32
ATOM H22  HGP4      0.35
ATOM C6   CG2R63    0.54
ATOM O6   OG2D4    -0.51
ATOM C5   CG2RC0    0.00
ATOM N7   NG2R50   -0.60
ATOM C8   CG2R53    0.25
ATOM H8   HGR52     0.16
GROUP   ! Hydroxyl group on C3'
ATOM H31' HGA1      0.09
ATOM C3'  CG3C51    0.14
ATOM O3'  OG311    -0.65
ATOM H32' HGP1      0.42
GROUP   ! C5' hydroxyl
ATOM C5'  CG321     0.05
ATOM H51' HGA2      0.09
ATOM H52' HGA2      0.09
ATOM O5'  OG311    -0.65
ATOM H5T  HGP1      0.42

BOND C1'  O4'  C1'  C2'  C2'  C3'  C3'  C4'  C4'  O4'  C4'  C5'
BOND C3'  O3'  C1'  H12' C2'  H21' C2'  H22' C3'  H31' C4'  H42'
BOND C5'  H51' C5'  H52' C5'  O5'  O5'  H5T
BOND O3'  H32'
BOND C1'  N9
BOND N9   C4     N9   C8    C4   N3    C2   N2   C2   N1    N2   H21
BOND N2   H22    N1   H1    N1   C6    C6   C5   C5   N7    C8   H8
DOUBLE  C2   N3    C4   C5    N7   C8   C6   O6
IMPR C2 N1  N3  N2
IMPR N2 H22 H21 C2
IMPR C6 C5  N1  O6
! This IC table is only an initial guess:
IC      C1'     C2'     C3'     C4'     0.0 0.0 324.92 0.0 0.0
IC      C2'     C3'     C4'     O4'     0.0 0.0 33.390 0.0 0.0
IC      H12'    C1'     C2'     C3'     0.0 0.0 268.35 0.0 0.0
IC      H21'    C2'     C3'     C4'     0.0 0.0 82.530 0.0 0.0
IC      H22'    C2'     C3'     C4'     0.0 0.0 204.06 0.0 0.0
IC      O3'     C3'     C4'     O4'     0.0 0.0 -93.14 0.0 0.0
IC      H32'    O3'     C3'     C2'     0.0 0.0 -60.00 0.0 0.0
IC      H31'    C3'     C4'     O4'     0.0 0.0 147.80 0.0 0.0
IC      H41'    C4'     O4'     C1'     0.0 0.0 132.30 0.0 0.0
IC      H42'    C4'     O4'     C1'     0.0 0.0 220.70 0.0 0.0
IC C3'  C2'  C1'  N9     1.5284  101.97  147.80  113.71   1.4896
IC O4'  C1'  N9   C4     1.5251  113.71  -97.2   125.59   1.3783 !chi
IC C1'  C4   *N9  C8     1.4896  125.59 -179.99  106.0    1.374
IC C4   N9   C8   N7     1.377   106.0     0.0   113.5    1.304
IC C8   N9   C4   C5     1.374   106.0     0.0   105.6    1.377
IC N9   C5   *C4  N3     1.377   105.6   180.0   128.4    1.355
IC C5   C4   N3   C2     1.377   128.4     0.0   111.8    1.327
IC C4   N3   C2   N1     1.355   111.8     0.0   124.0    1.375
IC N1   N3   *C2  N2     1.375   124.0   180.0   119.7    1.341
IC N3   C2   N2   H21    1.327   119.7   180.0   127.0    1.01
IC H21  C2   *N2  H22    1.01    127.0  -180.0   116.5    1.01
IC N3   C2   N1   C6     1.327   124.0     0.0   124.9    1.393
IC C6   C2   *N1  H1     1.393   124.9  180.00   117.4    1.03
IC C5   N1   *C6  O6     1.415   111.7  180.0    120.0    1.239
IC N9   N7   *C8  H8     0.0       0.0   180.0     0.0    0.0
IC      C5'     C4'     O4'     C1'     0.0 0.0 144.82 0.0 0.0
IC      H51'    C5'     C4'     O4'     0.0 0.0 -179.98 0.0 0.0
IC      H52'    C5'     C4'     O4'     0.0 0.0   59.66 0.0 0.0
IC      O5'     C5'     C4'     O4'     0.0 0.0  -59.68 0.0 0.0
IC      H5T     O5'     C5'     C4'     0.0 0.0  180.0 0.0 0.0
PATC  FIRS NONE LAST NONE

RESI NUSC           0.00 ! C9H13N3O4 nucleoside with cytosine
GROUP
ATOM O4'  OG3C51   -0.40 !          H5T
ATOM C4'  CG3C51    0.11 !         /
ATOM H42' HGA1      0.09 !  H51' O5'
ATOM C1'  CG3C51    0.11 !     \ |
ATOM H12' HGA1      0.09 !H52'--C5'   O4'  Cytosine
GROUP                    !        \  /  \  /
ATOM C2'  CG3C52   -0.18 !   H42'--C4'  C1'--H12'
ATOM H21' HGA2      0.09 !          |    |
ATOM H22' HGA2      0.09 !   H31'--C3'--C2'--H21'
! Cytosine atoms         !        /       \
GROUP                    !      O3'       H22'
ATOM N1   NG2R61   -0.13 !       |
ATOM C6   CG2R62    0.05 !     H32'
ATOM H6   HGR62     0.17
ATOM C2   CG2R63    0.52
ATOM O2   OG2D4    -0.49
ATOM N3   NG2R62   -0.66
ATOM C4   CG2R64    0.65
ATOM N4   NG2S3    -0.75
ATOM H41  HGP4      0.37
ATOM H42  HGP4      0.33
ATOM C5   CG2R62   -0.13
ATOM H5   HGR62     0.07
GROUP   ! Hydroxyl group on C3'
ATOM H31' HGA1      0.09
ATOM C3'  CG3C51    0.14
ATOM O3'  OG311    -0.65
ATOM H32' HGP1      0.42
GROUP   ! C5' hydroxyl
ATOM C5'  CG321     0.05
ATOM H51' HGA2      0.09
ATOM H52' HGA2      0.09
ATOM O5'  OG311    -0.65
ATOM H5T  HGP1      0.42

BOND C1'  O4'  C1'  C2'  C2'  C3'  C3'  C4'  C4'  O4'  C4'  C5'
BOND C3'  O3'  C1'  H12' C2'  H21' C2'  H22' C3'  H31' C4'  H42'
BOND C5'  H51' C5'  H52' C5'  O5'  O5'  H5T
BOND O3'  H32'
BOND C1'  N1
BOND N1   C2    N1   C6    C4   N4    N4   H41   N4   H42
BOND C2   N3    C4   C5    C5   H5    C6   H6
DOUBLE   C2   O2    C5   C6       N3   C4
IMPR C4 C5  N3  N4
IMPR C2 N1  N3  O2
IMPR N4 H42 H41 C4
! This IC table is only an initial guess:
IC      C1'     C2'     C3'     C4'     0.0 0.0 324.92 0.0 0.0
IC      C2'     C3'     C4'     O4'     0.0 0.0 33.390 0.0 0.0
IC      H12'    C1'     C2'     C3'     0.0 0.0 268.35 0.0 0.0
IC      H21'    C2'     C3'     C4'     0.0 0.0 82.530 0.0 0.0
IC      H22'    C2'     C3'     C4'     0.0 0.0 204.06 0.0 0.0
IC      O3'     C3'     C4'     O4'     0.0 0.0 -93.14 0.0 0.0
IC      H32'    O3'     C3'     C2'     0.0 0.0 -60.00 0.0 0.0
IC      H31'    C3'     C4'     O4'     0.0 0.0 147.80 0.0 0.0
IC      H41'    C4'     O4'     C1'     0.0 0.0 132.30 0.0 0.0
IC      H42'    C4'     O4'     C1'     0.0 0.0 220.70 0.0 0.0
IC C3'  C2'  C1'  N1     1.5284  101.97  147.89  113.71   1.4896
IC O4'  C1'  N1   C2     1.5251  113.71  -97.2   125.59   1.3783 !chi
IC C1'  C2   *N1  C6     1.4896  117.79 -180.00  120.6    1.364
IC C2   N1   C6   C5     1.399   120.6     0.0   121.0    1.337
IC C6   N1   C2   N3     1.364   120.6     0.0   118.9    1.356
IC N1   N3   *C2  O2     1.399   118.9   180.0   121.9    1.237
IC N1   C2   N3   C4     1.399   118.9     0.0   120.0    1.334
IC C5   N3   *C4  N4     1.426   121.8   180.00  118.9    1.337
IC N3   C4   N4   H41    1.337   117.9     0.00  118.9    1.01
IC H41  C4   *N4  H42    1.01    118.9   180.00  120.7    1.01
IC C6   C4   *C5  H5     0.0       0.0   180.0     0.0    0.0
IC N1   C5   *C6  H6     0.0       0.0   180.0     0.0    0.0
IC      C5'     C4'     O4'     C1'     0.0 0.0 144.82 0.0 0.0
IC      H51'    C5'     C4'     O4'     0.0 0.0 -179.98 0.0 0.0
IC      H52'    C5'     C4'     O4'     0.0 0.0   59.66 0.0 0.0
IC      O5'     C5'     C4'     O4'     0.0 0.0  -59.68 0.0 0.0
IC      H5T     O5'     C5'     C4'     0.0 0.0  180.0 0.0 0.0
PATC  FIRS NONE LAST NONE

RESI NUST           0.00 ! C10H14N2O5 nucleoside with thymine
GROUP
ATOM O4'  OG3C51   -0.40 !          H5T
ATOM C4'  CG3C51    0.11 !         /
ATOM H42' HGA1      0.09 !  H51' O5'
ATOM C1'  CG3C51    0.11 !     \ |
ATOM H12' HGA1      0.09 !H52'--C5'   O4'  Thymine
GROUP                    !        \  /  \  /
ATOM C2'  CG3C52   -0.18 !   H42'--C4'  C1'--H12'
ATOM H21' HGA2      0.09 !          |    |
ATOM H22' HGA2      0.09 !   H31'--C3'--C2'--H21'
! Atoms for thymine     !        /       \
GROUP                    !      O3'       H22'
ATOM N1   NG2R61   -0.34 !       |
ATOM C6   CG2R62    0.17 !     H32'
ATOM H6   HGR62     0.17
ATOM C2   CG2R63    0.51
ATOM O2   OG2D4    -0.41
ATOM N3   NG2R61   -0.46
ATOM H3   HGP1      0.36
ATOM C4   CG2R63    0.50
ATOM O4   OG2D4    -0.45
ATOM C5   CG2R62   -0.15
ATOM C5M  CG331    -0.11
ATOM H51  HGA3      0.07
ATOM H52  HGA3      0.07
ATOM H53  HGA3      0.07
GROUP   ! Hydroxyl group on C3'
ATOM H31' HGA1      0.09
ATOM C3'  CG3C51    0.14
ATOM O3'  OG311    -0.65
ATOM H32' HGP1      0.42
GROUP   ! C5' hydroxyl
ATOM C5'  CG321     0.05
ATOM H51' HGA2      0.09
ATOM H52' HGA2      0.09
ATOM O5'  OG311    -0.65
ATOM H5T  HGP1      0.42

BOND C1'  O4'  C1'  C2'  C2'  C3'  C3'  C4'  C4'  O4'  C4'  C5'
BOND C3'  O3'  C1'  H12' C2'  H21' C2'  H22' C3'  H31' C4'  H42'
BOND C5'  H51' C5'  H52' C5'  O5'  O5'  H5T
BOND O3'  H32'
BOND C1'  N1
BOND N1   C2   N1   C6   C2   N3   N3   H3   N3   C4   C4   C5
BOND C5   C5M  C6   H6   C5M  H51  C5M  H52  C5M  H53
DOUBLE  C2   O2    C4   O4     C5   C6
IMPR C2 N1 N3 O2
IMPR C4 C5 N3 O4
! This IC table is only an initial guess:
IC      C1'     C2'     C3'     C4'     0.0 0.0 324.92 0.0 0.0
IC      C2'     C3'     C4'     O4'     0.0 0.0 33.390 0.0 0.0
IC      H12'    C1'     C2'     C3'     0.0 0.0 268.35 0.0 0.0
IC      H21'    C2'     C3'     C4'     0.0 0.0 82.530 0.0 0.0
IC      H22'    C2'     C3'     C4'     0.0 0.0 204.06 0.0 0.0
IC      O3'     C3'     C4'     O4'     0.0 0.0 -93.14 0.0 0.0
IC      H32'    O3'     C3'     C2'     0.0 0.0 -60.00 0.0 0.0
IC      H31'    C3'     C4'     O4'     0.0 0.0 147.80 0.0 0.0
IC      H41'    C4'     O4'     C1'     0.0 0.0 132.30 0.0 0.0
IC      H42'    C4'     O4'     C1'     0.0 0.0 220.70 0.0 0.0
IC C3'  C2'  C1'  N1     1.5284  101.97  147.89  113.71   1.4896
IC O4'  C1'  N1   C2     1.5251  113.71  -97.2   125.59   1.3783 !chi
IC C1'  C2   *N1  C6     1.4896  117.06 -179.96  122.08   1.3704
IC C2   N1   C6   C5     1.3746  122.08   -0.02  121.23   1.3432
IC C6   N1   C2   N3     1.3704  122.08    0.06  115.38   1.3813
IC N1   N3   *C2  O2     1.3746  115.38 -179.95  121.70   1.2191
IC N1   C2   N3   C4     1.3746  115.38   -0.07  126.46   1.3795
IC C5   N3   *C4  O4     1.4439  114.07  179.98  120.59   1.2327
IC C2   C4   *N3  H3     1.3813  126.46  180.00  116.77   1.0900
IC C4   C6   *C5  C5M    1.4439  120.78 -179.94  121.63   1.5000
IC N1   C5   *C6  H6     0.0       0.0   180.0     0.0    0.0
IC C6   C5   C5M  H51    0.0       0.0     0.0     0.0    0.0
IC C5   H51  *C5M H52    0.0       0.0   115.0     0.0    0.0
IC H51  H52  *C5M H53    0.0       0.0  -115.0     0.0    0.0
IC      C5'     C4'     O4'     C1'     0.0 0.0 144.82 0.0 0.0
IC      H51'    C5'     C4'     O4'     0.0 0.0 -179.98 0.0 0.0
IC      H52'    C5'     C4'     O4'     0.0 0.0   59.66 0.0 0.0
IC      O5'     C5'     C4'     O4'     0.0 0.0  -59.68 0.0 0.0
IC      H5T     O5'     C5'     C4'     0.0 0.0  180.0 0.0 0.0
PATC  FIRS NONE LAST NONE

RESI NUSU           0.00  ! C9H12N2O5 nucleoside with uracil
GROUP
ATOM O4'  OG3C51   -0.40 !          H5T
ATOM C4'  CG3C51    0.11 !         /
ATOM H42' HGA1      0.09 !  H51' O5'
ATOM C1'  CG3C51    0.11 !     \ |
ATOM H12' HGA1      0.09 !H52'--C5'   O4'  Uracil
GROUP                    !        \  /  \  /
ATOM C2'  CG3C52   -0.18 !   H42'--C4'  C1'--H12'
ATOM H21' HGA2      0.09 !          |    |
ATOM H22' HGA2      0.09 !   H31'--C3'--C2'--H21'
! Atoms for uracil       !        /       \
GROUP                    !      O3'       H22'
ATOM N1   NG2R61   -0.34 !       |
ATOM C6   CG2R62    0.20 !     H32'
ATOM H6   HGR62     0.14
ATOM C2   CG2R63    0.55
ATOM O2   OG2D4    -0.45
ATOM N3   NG2R61   -0.46
ATOM H3   HGP1      0.36
ATOM C4   CG2R63    0.53
ATOM O4   OG2D4    -0.48
ATOM C5   CG2R62   -0.15
ATOM H5   HGR62     0.10
GROUP   ! Hydroxyl group on C3'
ATOM H31' HGA1      0.09
ATOM C3'  CG3C51    0.14
ATOM O3'  OG311    -0.65
ATOM H32' HGP1      0.42
GROUP   ! C5' hydroxyl
ATOM C5'  CG321     0.05
ATOM H51' HGA2      0.09
ATOM H52' HGA2      0.09
ATOM O5'  OG311    -0.65
ATOM H5T  HGP1      0.42

BOND C1'  O4'  C1'  C2'  C2'  C3'  C3'  C4'  C4'  O4'  C4'  C5'
BOND C3'  O3'  C1'  H12' C2'  H21' C2'  H22' C3'  H31' C4'  H42'
BOND C5'  H51' C5'  H52' C5'  O5'  O5'  H5T
BOND O3'  H32'
BOND C1'  N1        N1   C2        N1   C6        C2   O2
BOND C2   N3        N3   H3        N3   C4        C4   O4        C4   C5
BOND C5   C6        C5   H5        C6   H6
IMPR C2 N1 N3 O2
IMPR C4 C5 N3 O4
! This IC table is only an initial guess:
IC      C1'     C2'     C3'     C4'     0.0 0.0 324.92 0.0 0.0
IC      C2'     C3'     C4'     O4'     0.0 0.0 33.390 0.0 0.0
IC      H12'    C1'     C2'     C3'     0.0 0.0 268.35 0.0 0.0
IC      H21'    C2'     C3'     C4'     0.0 0.0 82.530 0.0 0.0
IC      H22'    C2'     C3'     C4'     0.0 0.0 204.06 0.0 0.0
IC      O3'     C3'     C4'     O4'     0.0 0.0 -93.14 0.0 0.0
IC      H32'    O3'     C3'     C2'     0.0 0.0 -60.00 0.0 0.0
IC      H31'    C3'     C4'     O4'     0.0 0.0 147.80 0.0 0.0
IC      H41'    C4'     O4'     C1'     0.0 0.0 132.30 0.0 0.0
IC      H42'    C4'     O4'     C1'     0.0 0.0 220.70 0.0 0.0
IC C3'  C2'  C1'  N1     1.5284  101.97  144.39  113.71   1.4896
IC O4'  C1'  N1   C2     1.5251  113.71  -96.0   117.06   1.3746
IC C1'  C2   *N1  C6     1.4896  117.06 -180.0   121.3    1.379
IC C2   N1   C6   C5     1.379   121.3     0.0   122.8    1.338
IC C6   N1   C2   N3     1.380   121.3     0.0   114.8    1.373
IC N1   N3   *C2  O2     1.379   114.8  -180.0   122.0    1.218
IC N1   C2   N3   C4     1.379   114.8     0.0   127.0    1.383
IC C5   N3   *C4  O4     1.440   114.7   180.0   119.8    1.227
IC C2   C4   *N3  H3     1.373   127.0   180.0   116.5    1.03
IC C6   C4   *C5  H5     0.0       0.0   180.0     0.0    0.0
IC N1   C5   *C6  H6     0.0       0.0   180.0     0.0    0.0
IC      C5'     C4'     O4'     C1'     0.0 0.0 144.82 0.0 0.0
IC      H51'    C5'     C4'     O4'     0.0 0.0 -179.98 0.0 0.0
IC      H52'    C5'     C4'     O4'     0.0 0.0   59.66 0.0 0.0
IC      O5'     C5'     C4'     O4'     0.0 0.0  -59.68 0.0 0.0
IC      H5T     O5'     C5'     C4'     0.0 0.0  180.0 0.0 0.0
PATC  FIRS NONE LAST NONE

RESI RNUS           0.00 ! C8H12N2O4 Ribonucleoside analogue with imidazole
GROUP
ATOM O4'  OG3C51   -0.40 !          H5T
ATOM C4'  CG3C51    0.11 !         /
ATOM H42' HGA1      0.09 !  H51' O5'
ATOM C1'  CG3C51    0.11 !     \ |
ATOM H12' HGA1      0.09 !H52'--C5'   O4'  Imidazole
GROUP                    !        \  /  \  /
ATOM C2'  CG3C51    0.14 !   H42'--C4'  C1'--H12'
ATOM H21' HGA1      0.09 !          |    |
ATOM O2'  OG311    -0.65 !   H31'--C3'--C2'--H21'
ATOM H22' HGP1      0.42 !        /       \
GROUP                    !      O3'       O2'
ATOM H31' HGA1      0.09 !       |         |
ATOM C3'  CG3C51    0.14 !      H32'      H22'
ATOM O3'  OG311    -0.65
ATOM H32' HGP1      0.42
GROUP
ATOM C5'  CG321     0.05
ATOM H51' HGA2      0.09
ATOM H52' HGA2      0.09
ATOM O5'  OG311    -0.65
ATOM H5T  HGP1      0.42
GROUP   ! Imidazole: transferred from isolated imidazole (IMIA)
ATOM CG   CG2R51   -0.05 !     C1'       HE1
ATOM HG   HGR52     0.09 !       \       /
ATOM CD2  CG2R51    0.22 !       ND1---CE1
ATOM HD2  HGR52     0.10 !      /       ||
ATOM ND1  NG2R51   -0.04 !  HG-CG       ||
ATOM CE1  CG2R53    0.25 !      \\      ||
ATOM HE1  HGR52     0.13 !       CD2---NE2
ATOM NE2  NG2R50   -0.70 !        |
                       !       HD2

BOND C1'  O4'  C1'  C2'  C2'  C3'  C3'  C4'  C4'  O4'  C4'  C5'
BOND C3'  O3'  C1'  H12' C2'  H21' C2'  O2'  O2'  H22' C3'  H31'
BOND C4'  H42' C5'  H51' C5'  H52' C5'  O5'  O5'  H5T
BOND O3'  H32'
BOND C1'  ND1
BOND ND1  CE1  NE2  CD2  CG  ND1
BOND CE1  HE1  CD2  HD2  CG  HG
DOUBLE CG  CD2   CE1  NE2
! This IC table is only an initial guess:
IC      C1'     C2'     C3'     C4'     0.0 0.0 324.92 0.0 0.0
IC      C2'     C3'     C4'     O4'     0.0 0.0 33.390 0.0 0.0
IC      H12'    C1'     C2'     C3'     0.0 0.0 268.35 0.0 0.0
IC      H21'    C2'     C3'     C4'     0.0 0.0 82.530 0.0 0.0
IC      O2'     C2'     C3'     C4'     0.0 0.0 204.06 0.0 0.0
IC      H22'    O2'     C2'     C3'     0.0 0.0 -60.00 0.0 0.0
IC      O3'     C3'     C4'     O4'     0.0 0.0 -93.14 0.0 0.0
IC      H32'    O3'     C3'     C2'     0.0 0.0 -60.00 0.0 0.0
IC      H31'    C3'     C4'     O4'     0.0 0.0 147.80 0.0 0.0
IC      H41'    C4'     O4'     C1'     0.0 0.0 132.30 0.0 0.0
IC      H42'    C4'     O4'     C1'     0.0 0.0 220.70 0.0 0.0
IC      C4'     O4'     C1'     ND1     0.0 0.0 256.98 0.0 0.0
IC      O4'     C1'     ND1     CE1     0.0 0.0 180.00 0.0 0.0
IC      C1'     ND1     CE1     NE2     0.0 0.0 181.56 0.0 0.0
IC      ND1     CE1     NE2     CD2     0.0 0.0   0.34 0.0 0.0
IC      CE1     NE2     CD2     CG      0.0 0.0   0.00 0.0 0.0
IC      HE1     CE1     NE2     CD2     0.0 0.0 180.40 0.0 0.0
IC      CE1     NE2     CD2     HD2     0.0 0.0 179.83 0.0 0.0
IC      NE2     CD2     CG      HG      0.0 0.0 178.45 0.0 0.0
IC      C5'     C4'     O4'     C1'     0.0 0.0 144.82 0.0 0.0
IC      H51'    C5'     C4'     O4'     0.0 0.0 -179.98 0.0 0.0
IC      H52'    C5'     C4'     O4'     0.0 0.0   59.66 0.0 0.0
IC      O5'     C5'     C4'     O4'     0.0 0.0  -59.68 0.0 0.0
IC      H5T     O5'     C5'     C4'     0.0 0.0  180.0 0.0 0.0
PATC  FIRS NONE LAST NONE

RESI RNUA           0.00 ! C10H13N5O4 ribo-nucleoside with adenine
GROUP
ATOM O4'  OG3C51   -0.40 !          H5T
ATOM C4'  CG3C51    0.11 !         /
ATOM H42' HGA1      0.09 !  H51' O5'
ATOM C1'  CG3C51    0.11 !     \ |
ATOM H12' HGA1      0.09 !H52'--C5'   O4'  Adenine
GROUP                    !        \  /  \  /
ATOM H21' HGA1      0.09 !   H42'--C4'  C1'--H12'
ATOM C2'  CG3C51    0.14 !          |    |
ATOM O2'  OG311    -0.65 !   H31'--C3'--C2'--H21'
ATOM H22' HGP1      0.42 !        /       \
! Adenine atoms          !      O3'       O2'
GROUP                    !       |         |
ATOM C5   CG2RC0    0.28 !      H32'      H22'
ATOM N7   NG2R50   -0.71
ATOM C8   CG2R53    0.34
ATOM H8   HGR52     0.12
ATOM N9   NG2R51   -0.05
ATOM N1   NG2R62   -0.74
ATOM C2   CG2R64    0.50
ATOM H2   HGR62     0.13
ATOM N3   NG2R62   -0.75
ATOM C4   CG2RC0    0.43
ATOM C6   CG2R64    0.46
ATOM N6   NG2S3    -0.77
ATOM H61  HGP4      0.38
ATOM H62  HGP4      0.38
GROUP   ! Hydroxyl group on C3'
ATOM H31' HGA1      0.09
ATOM C3'  CG3C51    0.14
ATOM O3'  OG311    -0.65
ATOM H32' HGP1      0.42
GROUP   ! C5' hydroxyl
ATOM C5'  CG321     0.05
ATOM H51' HGA2      0.09
ATOM H52' HGA2      0.09
ATOM O5'  OG311    -0.65
ATOM H5T  HGP1      0.42

BOND C1'  O4'  C1'  C2'  C2'  C3'  C3'  C4'  C4'  O4'  C4'  C5'
BOND C3'  O3'  C1'  H12' C2'  H21' C2'  O2'  C3'  H31' C4'  H42'
BOND C5'  H51' C5'  H52' C5'  O5'  O5'  H5T
BOND O2'  H22' O3'  H32'
BOND C1'  N9
BOND N9   C4    N9   C8   C4   N3    C2   N1    C6   N6
BOND N6   H61   N6   H62  C6   C5    C5   N7    C8   H8    C2   H2
DOUBLE  N1  C6    C2   N3     C4   C5     N7   C8
IMPR C6 C5  N1  N6
IMPR N6 H62 H61 C6
! This IC table is only an initial guess:
IC      C1'     C2'     C3'     C4'     0.0 0.0 324.92 0.0 0.0
IC      C2'     C3'     C4'     O4'     0.0 0.0 33.390 0.0 0.0
IC      H12'    C1'     C2'     C3'     0.0 0.0 268.35 0.0 0.0
IC      H21'    C2'     C3'     C4'     0.0 0.0 82.530 0.0 0.0
IC      O2'     C2'     C3'     C4'     1.42 109.06 283.42 0.0 0.0
IC      H22'    O2'     C2'     C3'     0.98 109.05 283.42 0.0 0.0
IC      O3'     C3'     C4'     O4'     0.0 0.0 324.95 0.0 0.0
IC      H32'    O3'     C3'     C2'     0.0 0.0 -60.00 0.0 0.0
IC      H31'    C3'     C4'     O4'     0.0 0.0 147.80 0.0 0.0
IC      H41'    C4'     O4'     C1'     0.0 0.0 132.30 0.0 0.0
IC      H42'    C4'     O4'     C1'     0.0 0.0 220.70 0.0 0.0
IC C3'  C2'  C1'  N9     1.5284  101.97  150.8   113.71   1.4896
IC O4'  C1'  N9   C4     1.5251  108.6   229.5   125.5    1.3783 !chi
IC C1'  C4   *N9  C8     1.4896  125.97 -179.94  106.0    1.367
IC C4   N9   C8   N7     1.376   106.0     0.0   113.6    1.312
IC C8   N9   C4   C5     1.367   106.0     0.0   105.6    1.382
IC C8   N7   C5   C6     0.0       0.0   180.0     0.0    0.0
IC N7   C5   C6   N1     0.0       0.0   180.0     0.0    0.0
IC C5   C6   N1   C2     0.0       0.0     0.0     0.0    0.0
IC N9   C5   *C4  N3     1.376   105.6  -180.0   126.9    1.342
IC C5   N1   *C6  N6     1.409   117.6  -180.0   121.2    1.337
IC N1   C6   N6   H61    1.337   121.2     0.0   119.0    1.01
IC H61  C6   *N6  H62    1.01    119.0   180.0   119.00   1.01
IC C5   N1   *C6  N6     1.409   117.6  -180.0   119.0    1.337
IC N1   C6   N6   H61    1.337   119.0     0.0   119.0    1.01
IC H61  C6   *N6  H62    1.01    119.0   180.0   121.00   1.01
IC N9   N7   *C8   H8    0.0       0.0   180.0     0.0    0.0
IC N1   N3   *C2   H2    0.0       0.0   180.0     0.0    0.0
IC      C5'     C4'     O4'     C1'     0.0 0.0 144.82 0.0 0.0
IC      H51'    C5'     C4'     O4'     0.0 0.0 -179.98 0.0 0.0
IC      H52'    C5'     C4'     O4'     0.0 0.0   59.66 0.0 0.0
IC      O5'     C5'     C4'     O4'     0.0 0.0  -59.68 0.0 0.0
IC      H5T     O5'     C5'     C4'     0.0 0.0  180.0 0.0 0.0
PATC  FIRS NONE LAST NONE

RESI RNUG           0.00 ! C10H13N5O5 ribo-nucleoside with guanine
GROUP
ATOM O4'  OG3C51   -0.40 !          H5T
ATOM C4'  CG3C51    0.11 !         /
ATOM H42' HGA1      0.09 !  H51' O5'
ATOM C1'  CG3C51    0.11 !     \ |
ATOM H12' HGA1      0.09 !H52'--C5'   O4'  Guanine
GROUP                    !        \  /  \  /
ATOM H21' HGA1      0.09 !   H42'--C4'  C1'--H12'
ATOM C2'  CG3C51    0.14 !          |    |
ATOM O2'  OG311    -0.65 !   H31'--C3'--C2'--H21'
ATOM H22' HGP1      0.42 !        /       \
! Guanine atoms          !      O3'       O2'
GROUP                    !       |         |
ATOM N9   NG2R51   -0.02 !      H32'      H22'
ATOM C4   CG2RC0    0.26
ATOM N3   NG2R62   -0.74
ATOM C2   CG2R64    0.75
ATOM N1   NG2R61   -0.34
ATOM H1   HGP1      0.26
ATOM N2   NG2S3    -0.68
ATOM H21  HGP4      0.32
ATOM H22  HGP4      0.35
ATOM C6   CG2R63    0.54
ATOM O6   OG2D4    -0.51
ATOM C5   CG2RC0    0.00
ATOM N7   NG2R50   -0.60
ATOM C8   CG2R53    0.25
ATOM H8   HGR52     0.16
GROUP   ! Hydroxyl group on C3'
ATOM H31' HGA1      0.09
ATOM C3'  CG3C51    0.14
ATOM O3'  OG311    -0.65
ATOM H32' HGP1      0.42
GROUP   ! C5' hydroxyl
ATOM C5'  CG321     0.05
ATOM H51' HGA2      0.09
ATOM H52' HGA2      0.09
ATOM O5'  OG311    -0.65
ATOM H5T  HGP1      0.42

BOND C1'  O4'  C1'  C2'  C2'  C3'  C3'  C4'  C4'  O4'  C4'  C5'
BOND C3'  O3'  C1'  H12' C2'  H21' C2'  O2'  C3'  H31' C4'  H42'
BOND C5'  H51' C5'  H52' C5'  O5'  O5'  H5T
BOND O2'  H22' O3'  H32'
BOND C1'  N9
BOND N9   C4     N9   C8    C4   N3    C2   N2   C2   N1    N2   H21
BOND N2   H22    N1   H1    N1   C6    C6   C5   C5   N7    C8   H8
DOUBLE  C2   N3    C4   C5    N7   C8   C6   O6
IMPR C2 N1  N3  N2
IMPR N2 H22 H21 C2
IMPR C6 C5  N1  O6
! This IC table is only an initial guess:
IC      C1'     C2'     C3'     C4'     0.0 0.0 324.92 0.0 0.0
IC      C2'     C3'     C4'     O4'     0.0 0.0 33.390 0.0 0.0
IC      H12'    C1'     C2'     C3'     0.0 0.0 268.35 0.0 0.0
IC      H21'    C2'     C3'     C4'     0.0 0.0 82.530 0.0 0.0
IC      O2'     C2'     C3'     C4'     1.42 109.06 283.42 0.0 0.0
IC      H22'    O2'     C2'     C3'     0.98 109.05 283.42 0.0 0.0
IC      O3'     C3'     C4'     O4'     0.0 0.0 324.95 0.0 0.0
IC      H32'    O3'     C3'     C2'     0.0 0.0 -60.00 0.0 0.0
IC      H31'    C3'     C4'     O4'     0.0 0.0 147.80 0.0 0.0
IC      H41'    C4'     O4'     C1'     0.0 0.0 132.30 0.0 0.0
IC      H42'    C4'     O4'     C1'     0.0 0.0 220.70 0.0 0.0
IC C3'  C2'  C1'  N9     1.5284  101.97  147.80  113.71   1.4896
IC O4'  C1'  N9   C4     1.5251  113.71  -97.2   125.59   1.3783 !chi
IC C1'  C4   *N9  C8     1.4896  125.59 -179.99  106.0    1.374
IC C4   N9   C8   N7     1.377   106.0     0.0   113.5    1.304
IC C8   N9   C4   C5     1.374   106.0     0.0   105.6    1.377
IC N9   C5   *C4  N3     1.377   105.6   180.0   128.4    1.355
IC C5   C4   N3   C2     1.377   128.4     0.0   111.8    1.327
IC C4   N3   C2   N1     1.355   111.8     0.0   124.0    1.375
IC N1   N3   *C2  N2     1.375   124.0   180.0   119.7    1.341
IC N3   C2   N2   H21    1.327   119.7   180.0   127.0    1.01
IC H21  C2   *N2  H22    1.01    127.0  -180.0   116.5    1.01
IC N3   C2   N1   C6     1.327   124.0     0.0   124.9    1.393
IC C6   C2   *N1  H1     1.393   124.9   180.0   117.4    1.03
IC C5   N1   *C6  O6     1.415   111.7   180.0   120.0    1.239
IC N9   N7   *C8  H8     0.0       0.0   180.0     0.0    0.0
IC      C5'     C4'     O4'     C1'     0.0 0.0 144.82 0.0 0.0
IC      H51'    C5'     C4'     O4'     0.0 0.0 -179.98 0.0 0.0
IC      H52'    C5'     C4'     O4'     0.0 0.0   59.66 0.0 0.0
IC      O5'     C5'     C4'     O4'     0.0 0.0  -59.68 0.0 0.0
IC      H5T     O5'     C5'     C4'     0.0 0.0  180.0 0.0 0.0
PATC  FIRS NONE LAST NONE

RESI RNUC           0.00  ! C9H13N3O5 ribo-nucleoside with cytosine
GROUP
ATOM O4'  OG3C51   -0.40 !          H5T
ATOM C4'  CG3C51    0.11 !         /
ATOM H42' HGA1      0.09 !  H51' O5'
ATOM C1'  CG3C51    0.11 !     \ |
ATOM H12' HGA1      0.09 !H52'--C5'   O4'  Cytosine
GROUP                    !        \  /  \  /
ATOM H21' HGA1      0.09 !   H42'--C4'  C1'--H12'
ATOM C2'  CG3C51    0.14 !          |    |
ATOM O2'  OG311    -0.65 !   H31'--C3'--C2'--H21'
ATOM H22' HGP1      0.42 !        /       \
! Cytosine atoms         !      O3'       O2'
GROUP                    !       |         |
ATOM N1   NG2R61   -0.13 !      H32'      H22'
ATOM C6   CG2R62    0.05
ATOM H6   HGR62     0.17
ATOM C2   CG2R63    0.52
ATOM O2   OG2D4    -0.49
ATOM N3   NG2R62   -0.66
ATOM C4   CG2R64    0.65
ATOM N4   NG2S3    -0.75
ATOM H41  HGP4      0.37
ATOM H42  HGP4      0.33
ATOM C5   CG2R62   -0.13
ATOM H5   HGR62     0.07
GROUP   ! Hydroxyl group on C3'
ATOM H31' HGA1      0.09
ATOM C3'  CG3C51    0.14
ATOM O3'  OG311    -0.65
ATOM H32' HGP1      0.42
GROUP   ! Methyl group on C4'
ATOM C5'  CG321     0.05
ATOM H51' HGA2      0.09
ATOM H52' HGA2      0.09
ATOM O5'  OG311    -0.65
ATOM H5T  HGP1      0.42

BOND C1'  O4'  C1'  C2'  C2'  C3'  C3'  C4'  C4'  O4'  C4'  C5'
BOND C3'  O3'  C1'  H12' C2'  H21' C2'  O2'  C3'  H31' C4'  H42'
BOND C5'  H51' C5'  H52' C5'  O5'  O5'  H5T
BOND O2'  H22' O3'  H32'
BOND C1'  N1
BOND N1   C2        N1   C6
BOND C2   N3        C4   N4        N4   H41       N4   H42
BOND C4   C5        C5   H5        C6   H6
DOUBLE   C2   O2    C5   C6        N3   C4
IMPR C4 C5  N3  N4
IMPR C2 N1  N3  O2
IMPR N4 H42 H41 C4
! This IC table is only an initial guess:
IC      C1'     C2'     C3'     C4'     0.0 0.0 324.92 0.0 0.0
IC      C2'     C3'     C4'     O4'     0.0 0.0 33.390 0.0 0.0
IC      H12'    C1'     C2'     C3'     0.0 0.0 268.35 0.0 0.0
IC      H21'    C2'     C3'     C4'     0.0 0.0 82.530 0.0 0.0
IC      O2'     C2'     C3'     C4'     1.42 109.06 283.42 0.0 0.0
IC      H22'    O2'     C2'     C3'     0.98 109.05 283.42 0.0 0.0
IC      O3'     C3'     C4'     O4'     0.0 0.0 324.95 0.0 0.0
IC      H32'    O3'     C3'     C2'     0.0 0.0 -60.00 0.0 0.0
IC      H31'    C3'     C4'     O4'     0.0 0.0 147.80 0.0 0.0
IC      H41'    C4'     O4'     C1'     0.0 0.0 132.30 0.0 0.0
IC      H42'    C4'     O4'     C1'     0.0 0.0 220.70 0.0 0.0
IC C3'  C2'  C1'  N1     1.5284  101.97  147.89  113.71   1.4896
IC O4'  C1'  N1   C2     1.5251  113.71  -97.2   125.59   1.3783 !chi
IC C1'  C2   *N1  C6     1.4896  117.79 -180.00  120.6    1.364
IC C2   N1   C6   C5     1.399   120.6     0.0   121.0    1.337
IC C6   N1   C2   N3     1.364   120.6     0.0   118.9    1.356
IC N1   N3   *C2  O2     1.399   118.9   180.0   121.9    1.237
IC N1   C2   N3   C4     1.399   118.9     0.0   120.0    1.334
IC C5   N3   *C4  N4     1.426   121.8   180.00  118.9    1.337
IC N3   C4   N4   H41    1.337   117.9     0.00  118.9    1.01
IC H41  C4   *N4  H42    1.01    118.9   180.00  120.7    1.01
IC C6   C4   *C5  H5     0.0       0.0   180.0     0.0    0.0
IC N1   C5   *C6  H6     0.0       0.0   180.0     0.0    0.0
IC      C5'     C4'     O4'     C1'     0.0 0.0 144.82 0.0 0.0
IC      H51'    C5'     C4'     O4'     0.0 0.0 -179.98 0.0 0.0
IC      H52'    C5'     C4'     O4'     0.0 0.0   59.66 0.0 0.0
IC      O5'     C5'     C4'     O4'     0.0 0.0  -59.68 0.0 0.0
IC      H5T     O5'     C5'     C4'     0.0 0.0  180.0 0.0 0.0
PATC  FIRS NONE LAST NONE

RESI NUCL          -1.00 ! C9H14N2O6P
!WARNING: - The charge distribution on the imidazole is identical
! to the charge distribution on the imidazole in THFI, which is
! different from the charge distribution on the equivalent moiety
! in adenine.
!       - The charge distribution on the sugar is identical to what
! it is in the DNA.
!       - The charge' on the 3' end of the "backbone" is identical to
! what it is in the DNA, except for the terminal methyl group for which
! there is no DNA equivalent.
!       - The charges on the 5' extremity of the backbone is as in the
! 5TER patch used for the DNA. An alternative to that would be to use
! charges more similar to what is in non-terminal residues in DNA.
GROUP
ATOM O4'  OG3C51   -0.40
ATOM C1'  CG3C51    0.11
ATOM H12' HGA1      0.09
ATOM C4'  CG3C51    0.11
ATOM H42' HGA1      0.09
GROUP   ! Imidazole: transferred from isolated imidazole (IMIA)
! The following atom types use the parameters specifically developed
! for the imidazole
! Atom types for aliphatic atoms based on nucleotide
ATOM CG   CG2R51   -0.05 !     C1'       HE1
ATOM HG   HGR52     0.09 !       \       /
ATOM CD2  CG2R51    0.22 !       ND1---CE1
ATOM HD2  HGR52     0.10 !      /       ||
ATOM ND1  NG2R51   -0.04 !  HG-CG       ||
ATOM CE1  CG2R53    0.25 !      \\      ||
ATOM HE1  HGR52     0.13 !       CD2---NE2
ATOM NE2  NG2R50   -0.70 !        |
                       !       HD2
GROUP
ATOM C2'  CG3C52   -0.18
ATOM H21' HGA2      0.09 !         H5T
ATOM H22' HGA2      0.09 !          |
GROUP                    !    H52' O5'
ATOM C3'  CG3C51    0.01 !      \ /
ATOM H31' HGA1      0.09 !  H51'-C5'  O4'  Imidazole
ATOM O3'  OG303    -0.57 !        \  /  \  /
ATOM P    PG1       1.50 !   H42'--C4'  C1'--H12'
ATOM O1P  OG2P1    -0.78 !          |    |
ATOM O2P  OG2P1    -0.78 !   H31'--C3'--C2'--H21'
ATOM O3P  OG303    -0.57 !        /       \
ATOM C3T  CG331    -0.17 !      O3'       H22'
ATOM H3T1 HGA3      0.09 !       |
ATOM H3T2 HGA3      0.09 !  O1P==P==O2P
ATOM H3T3 HGA3      0.09 !       |
GROUP                    !      O3P  (-1)
ATOM C5'  CG321     0.05 !        \
ATOM H51' HGA2      0.09 !        C3T--H3T3
ATOM H52' HGA2      0.09 !       /  \
ATOM H5T  HGP1      0.42 !    H3T1 H3T2
ATOM O5'  OG311    -0.65

BOND C1'  O4'  C1'  C2'  C2'  C3'  C3'  C4'  C4'  O4'  C3'  O3'
BOND C1'  H12' C2'  H21' C2'  H22' C3'  H31' C4'  H42'
BOND O3'  P    P    O1P  P    O2P  P    O3P
BOND O3P  C3T  C3T  H3T1 C3T  H3T2 C3T  H3T3
BOND C4'  C5'  C5'  H51' C5'  H52'
BOND C5'  O5'  O5'  H5T
BOND C1'  ND1
BOND ND1  CE1  NE2  CD2  CG  ND1
BOND CE1  HE1  CD2  HD2  CG  HG
DOUBLE CG  CD2   CE1  NE2
IC   C4'     O4'     C1'     C2'    1.4055  108.09   23.45  106.18   1.5457
IC   O4'     C1'     C2'     C3'    1.4127  106.18    3.96  103.11   1.5346
IC   C1'     C2'     C3'     C4'    1.5457  103.11  -26.93  100.86   1.5211
IC   C2'     C3'     C4'     O4'    1.5346  100.86   41.73  103.15   1.4055
IC   C3'     C4'     O4'     C1'    1.5211  103.15  -41.62  108.09   1.4127
IC   H12'    C1'     C2'     C3'    1.0818  113.32 -114.11  103.11   1.5346
IC   H21'    C2'     C3'     C4'    1.0846  110.65   91.68  100.86   1.5211
IC   H22'    C2'     C3'     C4'    1.0822  110.88 -148.45  100.86   1.5211
IC   H31'    C3'     C4'     O4'    1.0806  113.53  162.89  103.15   1.4055
IC   C5'     C4'     O4'     C1'    0.0000  000.00   77.76  108.09   1.4127
IC   H51'    C5'     C4'     O4'    0.0     0.0     180.0     0.0    0.0
IC   H52'    C5'     C4'     O4'    0.0     0.0      -60.0    0.0    0.0
IC   H42'    C4'     O4'     C1'    1.0808  108.72 -162.12  108.09   1.4127
IC   O3'     C3'     C4'     O4'    1.4028  110.98  -77.39  103.15   1.4055
IC   P       O3'     C3'     C4'    0.0       0.0   180.00    0.0    0.0
IC   O1P     P       O3'     C3'    0.0       0.0   -60.0     0.0    0.0
IC   O2P     P       O3'     C3'    0.0       0.0    60.0     0.0    0.0
IC   O3P     P       O3'     C3'    0.0       0.0   180.0     0.0    0.0
IC   C3T     O3P     P       O3'    0.0       0.0   180.0     0.0    0.0
IC   H3T1    C3T     O3P     P      0.0       0.0    60.0     0.0    0.0
IC   H3T2    C3T     O3P     P      0.0       0.0   -60.0     0.0    0.0
IC   H3T3    C3T     O3P     P      0.0       0.0   180.0     0.0    0.0
IC      C4'     O4'     C1'     ND1     0.0 0.0 256.98 0.0 0.0
IC      O4'     C1'     ND1     CE1     0.0 0.0  90.00 0.0 0.0
IC      C1'     ND1     CE1     NE2     0.0 0.0 181.56 0.0 0.0
IC      ND1     CE1     NE2     CD2     0.0 0.0   0.34 0.0 0.0
IC      CE1     NE2     CD2     CG      0.0 0.0   0.00 0.0 0.0
IC      HE1     CE1     NE2     CD2     0.0 0.0 180.40 0.0 0.0
IC      CE1     NE2     CD2     HD2     0.0 0.0 179.83 0.0 0.0
IC      NE2     CD2     CG      HG      0.0 0.0 178.45 0.0 0.0
IC      C3'     C4'     C5'     O5'     0.0 0.0 60.0   0.0 0.0
IC      H5T     O5'     C5'     C4'   0.0000    0.00  180.00    0.00   0.0000
PATC  FIRS NONE LAST NONE

RESI NADE          -1.00 ! C11H15N5O6P
! NADE is a nucleotide analogue similar to NUCL, except that the imidazole
! has been replaced by an adenine
!       - The charge distribution on the sugar is identical to what
! it is in the DNA.
!       - The charge' on the 3' end of the "backbone" is identical to
! what it is in the DNA, except for the terminal methyl group for which
! there is no DNA equivalent.
!       - The charges on the 5' extremity of the backbone is as in the
! 5TER patch used for the DNA. An alternative to that would be to use
! charges more similar to what is actuallly in non-terminal residues in the
! DNA.
GROUP
ATOM O4'  OG3C51   -0.40 !         H5T
ATOM C1'  CG3C51    0.11 !          |
ATOM H12' HGA1      0.09 !    H52' O5'
ATOM C4'  CG3C51    0.11 !      \ /
ATOM H42' HGA1      0.09 !  H51'-C5'  O4'  Adenine
GROUP                    !        \  /  \  /
ATOM C5   CG2RC0    0.30 !   H42'--C4'  C1'--H12'
ATOM N7   NG2R50   -0.69 !          |    |
ATOM C8   CG2R53    0.34 !   H31'--C3'--C2'--H21'
ATOM H8   HGR52     0.10 !        /       \
ATOM N9   NG2R51   -0.06 !      O3'       H22'
ATOM N1   NG2R62   -0.74 !       |
ATOM C2   CG2R64    0.50 !  O1P==P==O2P
ATOM H2   HGR62     0.13 !       |
ATOM N3   NG2R62   -0.75 !      O3P  (-1)
ATOM C4   CG2RC0    0.43 !        \
ATOM C6   CG2R64    0.44 !        C3T--H3T3
ATOM N6   NG2S3    -0.75 !       /  \
ATOM H61  HGP4      0.38 !    H3T1 H3T2
ATOM H62  HGP4      0.37
GROUP
ATOM C2'  CG3C52   -0.18
ATOM H21' HGA2      0.09
ATOM H22' HGA2      0.09
GROUP
ATOM C3'  CG3C51    0.01
ATOM H31' HGA1      0.09
ATOM O3'  OG303    -0.57
ATOM P    PG1       1.50
ATOM O1P  OG2P1    -0.78
ATOM O2P  OG2P1    -0.78
ATOM O3P  OG303    -0.57
ATOM C3T  CG331    -0.17
ATOM H3T1 HGA3      0.09
ATOM H3T2 HGA3      0.09
ATOM H3T3 HGA3      0.09
GROUP
ATOM C5'  CG321     0.05
ATOM H51' HGA2      0.09
ATOM H52' HGA2      0.09
ATOM H5T  HGP1      0.42
ATOM O5'  OG311    -0.65

BOND C1'  O4'  C1'  C2'  C2'  C3'  C3'  C4'  C4'  O4'  C3'  O3'
BOND C1'  H12' C2'  H21' C2'  H22' C3'  H31' C4'  H42'
BOND O3'  P    P    O1P  P    O2P  P    O3P
BOND O3P  C3T  C3T  H3T1 C3T  H3T2 C3T  H3T3
BOND C4'  C5'  C5'  H51' C5'  H52'
BOND C5'  O5'  O5'  H5T
BOND C1'  N9
BOND N9   C4    N9   C8   C4   N3    C2   N1    C6   N6
BOND N6   H61   N6   H62  C6   C5    C5   N7    C8   H8    C2   H2
DOUBLE  N1  C6    C2   N3     C4   C5     N7   C8
IMPR C6 C5  N1  N6
IMPR N6 H62 H61 C6
IC   C4'     O4'     C1'     C2'    1.4055  108.09   23.45  106.18   1.5457
IC   O4'     C1'     C2'     C3'    1.4127  106.18    3.96  103.11   1.5346
IC   C1'     C2'     C3'     C4'    1.5457  103.11  -26.93  100.86   1.5211
[truncated: 995,109 more chars]
