# Supplementary material for: OpenMM 7: Rapid development of high performance algorithms for molecular dynamics
Source: PLoS Comput Biol. 2017 Jul 26;13(7):e1005659. doi: 10.1371/journal.pcbi.1005659 (PMC5549999; doi:10.1371/journal.pcbi.1005659)
Supplement: S1 Supporting Information — (ZIP) [file pcbi.1005659.s001.zip › SI/Energy Comparisons/CHARMM/2koc/toppar/toppar_all36_carb_chemmod.str]

read rtf card append
* glycan chemical modification patches
* 
36 1

MASS   -1 FCA1    18.99800  ! aliphatic fluorine, monofluoro
MASS   -1 SC311   32.06000  ! sulphur, SH, -S-
MASS   -1 HCP3     1.00800  ! polar H, thiol


PRES NAC1A          0.20 ! Add N-acetyl to alpha C1 position
DELE ATOM O1
DELE ATOM HO1
GROUP                      
ATOM C1   CC3162    0.270  
ATOM H1   HCA1      0.090  
ATOM N1   NC2D1    -0.470  
ATOM HN1  HCP1      0.310  
GROUP                      
ATOM C    CC2O1     0.510  
ATOM O    OC2D1    -0.510  
GROUP                      
ATOM CT   CC331    -0.270  
ATOM HT1  HCA3      0.090  
ATOM HT2  HCA3      0.090  
ATOM HT3  HCA3      0.090  
BOND   C1   N1      N1   HN1      N1   C
BOND   C    O       C    CT       CT   HT1       CT   HT2       CT   HT3
IMPR   C  CT  N1  O
IMPR   N1 C   C1  HN
IC   H1   O5  *C1   C2     1.0892  112.62  127.32  109.20   1.5149
IC    N1  O5  *C1   C2     1.4607  112.62 -127.32  109.20   1.5149
IC   O5   C1    N1  HN1    1.5156  112.62  -21.73  117.18   0.9940
IC    C    N1  C1   C2     1.3365  123.04  -84.98  113.70   1.5149
IC    C   C1   *N1  HN1    1.3365  123.04 -171.85  117.18   0.9940
IC   CT    C    N1  C1     1.4798  117.02 -173.18  123.04   1.4607
IC    N1  CT   *C    O     1.3365  117.02  178.97  121.63   1.2235
IC    O    C   CT  HT1     1.2235  121.63  116.39  110.28   1.1105
IC    O    C   CT  HT2     1.2235  121.63   -3.06  109.29   1.1121
IC    O    C   CT  HT3     1.2235  121.63 -122.59  110.33   1.1105


PRES NAC1B          0.20 ! Add N-acetyl to beta C1 position 
DELE ATOM O1
DELE ATOM HO1
GROUP                      
ATOM C1   CC3162    0.270  
ATOM H1   HCA1      0.090  
ATOM N1   NC2D1    -0.470  
ATOM HN1  HCP1      0.310  
GROUP                      
ATOM C    CC2O1     0.510  
ATOM O    OC2D1    -0.510  
GROUP                      
ATOM CT   CC331    -0.270  
ATOM HT1  HCA3      0.090  
ATOM HT2  HCA3      0.090  
ATOM HT3  HCA3      0.090  
BOND   C1   N1      N1   HN1      N1   C
BOND   C    O       C    CT       CT   HT1       CT   HT2       CT   HT3
IMPR   C  CT  N1  O
IMPR   N1 C   C1  HN
IC   H1   O5  *C1   C2     1.0892  112.62 -127.32  109.20   1.5149
IC    N1  O5  *C1   C2     1.4607  112.62  127.32  109.20   1.5149
IC   O5   C1    N1  HN1    1.5156  112.62  -21.73  117.18   0.9940
IC    C    N1  C1   C2     1.3365  123.04  -84.98  113.70   1.5149
IC    C   C1   *N1  HN1    1.3365  123.04 -171.85  117.18   0.9940
IC   CT    C    N1  C1     1.4798  117.02 -173.18  123.04   1.4607
IC    N1  CT   *C    O     1.3365  117.02  178.97  121.63   1.2235
IC    O    C   CT  HT1     1.2235  121.63  116.39  110.28   1.1105
IC    O    C   CT  HT2     1.2235  121.63   -3.06  109.29   1.1121
IC    O    C   CT  HT3     1.2235  121.63 -122.59  110.33   1.1105


PRES NAC2A          0.00 ! Add N-acetyl to axial C2 position 
DELE ATOM O2
DELE ATOM HO2
GROUP                      
ATOM C2   CC3161    0.070  
ATOM H2   HCA1      0.090  
ATOM N2   NC2D1    -0.470  
ATOM HN2  HCP1      0.310  
GROUP                      
ATOM C    CC2O1     0.510  
ATOM O    OC2D1    -0.510  
GROUP                      
ATOM CT   CC331    -0.270  
ATOM HT1  HCA3      0.090  
ATOM HT2  HCA3      0.090  
ATOM HT3  HCA3      0.090  
BOND   C2   N2      N2   HN2      N2   C
BOND   C    O       C    CT       CT   HT1       CT   HT2       CT   HT3
IMPR   C  CT  N2  O
IMPR   N2 C   C2  HN
IC    N2  C3  *C2   H2     1.4190  110.99  116.97  108.77   1.0892
IC    N2  C1  *C2   C3     1.4607  112.62  127.32  109.20   1.5149
IC   C1   C2    N2  HN2    1.5156  112.62  -21.73  117.18   0.9940
IC    C    N2  C2   C3     1.3365  123.04  -84.98  113.70   1.5149
IC    C   C2   *N2  HN2    1.3365  123.04 -171.85  117.18   0.9940
IC   CT    C    N2  C2     1.4798  117.02 -173.18  123.04   1.4607
IC    N2  CT   *C    O     1.3365  117.02  178.97  121.63   1.2235
IC    O    C   CT  HT1     1.2235  121.63  116.39  110.28   1.1105
IC    O    C   CT  HT2     1.2235  121.63   -3.06  109.29   1.1121
IC    O    C   CT  HT3     1.2235  121.63 -122.59  110.33   1.1105


PRES NAC2B          0.00 ! Add N-acetyl to equitorial C2 position
DELE ATOM O2
DELE ATOM HO2
GROUP                      
ATOM C2   CC3161    0.070  
ATOM H2   HCA1      0.090  
ATOM N2   NC2D1    -0.470  
ATOM HN2  HCP1      0.310  
GROUP                      
ATOM C    CC2O1     0.510  
ATOM O    OC2D1    -0.510  
GROUP                      
ATOM CT   CC331    -0.270  
ATOM HT1  HCA3      0.090  
ATOM HT2  HCA3      0.090  
ATOM HT3  HCA3      0.090  
BOND   C2   N2      N2   HN2      N2   C
BOND   C    O       C    CT       CT   HT1       CT   HT2       CT   HT3
IMPR   C  CT  N2  O
IMPR   N2 C   C2  HN
IC    N2  C3  *C2   H2     1.4190  110.99 -116.97  108.77   1.0892
IC    N2  C1  *C2   C3     1.4607  112.62 -127.32  109.20   1.5149
IC   C1   C2    N2  HN2    1.5156  112.62  -21.73  117.18   0.9940
IC    C    N2  C2   C3     1.3365  123.04  -84.98  113.70   1.5149
IC    C   C2   *N2  HN2    1.3365  123.04 -171.85  117.18   0.9940
IC   CT    C    N2  C2     1.4798  117.02 -173.18  123.04   1.4607
IC    N2  CT   *C    O     1.3365  117.02  178.97  121.63   1.2235
IC    O    C   CT  HT1     1.2235  121.63  116.39  110.28   1.1105
IC    O    C   CT  HT2     1.2235  121.63   -3.06  109.29   1.1121
IC    O    C   CT  HT3     1.2235  121.63 -122.59  110.33   1.1105


PRES NAC4A          0.00 ! Add N-acetyl to axial C4 position 
DELE ATOM O4
DELE ATOM HO4
GROUP                      
ATOM C4   CC3161    0.070  
ATOM H4   HCA1      0.090  
ATOM N4   NC2D1    -0.470  
ATOM HN4  HCP1      0.310  
GROUP                      
ATOM C    CC2O1     0.510  
ATOM O    OC2D1    -0.510  
GROUP                      
ATOM CT   CC331    -0.270  
ATOM HT1  HCA3      0.090  
ATOM HT2  HCA3      0.090  
ATOM HT3  HCA3      0.090  
BOND   C4   N4      N4   HN4      N4   C
BOND   C    O       C    CT       CT   HT1       CT   HT2       CT   HT3
IMPR   C  CT  N4  O
IMPR   N4 C   C4  HN
IC   H4   C3  *C4   C5     1.0892  112.62 -127.32  109.20   1.5149
IC    N4  C3  *C4   C5     1.4607  112.62  127.32  109.20   1.5149
IC   C3   C4    N4  HN4    1.5156  112.62  -21.73  117.18   0.9940
IC    C    N4  C4   C5     1.3365  123.04  -84.98  113.70   1.5149
IC    C   C4   *N4  HN4    1.3365  123.04 -171.85  117.18   0.9940
IC   CT    C    N4  C4     1.4798  117.02 -173.18  123.04   1.4607
IC    N4  CT   *C    O     1.3365  117.02  178.97  121.63   1.2235
IC    O    C   CT  HT1     1.2235  121.63  116.39  110.28   1.1105
IC    O    C   CT  HT2     1.2235  121.63   -3.06  109.29   1.1121
IC    O    C   CT  HT3     1.2235  121.63 -122.59  110.33   1.1105


PRES NAC4B          0.00 ! Add N-acetyl to equitorial C4 position
DELE ATOM O4
DELE ATOM HO4
GROUP                      
ATOM C4   CC3161    0.070  
ATOM H4   HCA1      0.090  
ATOM N4   NC2D1    -0.470  
ATOM HN4  HCP1      0.310  
GROUP                      
ATOM C    CC2O1     0.510  
ATOM O    OC2D1    -0.510  
GROUP                      
ATOM CT   CC331    -0.270  
ATOM HT1  HCA3      0.090  
ATOM HT2  HCA3      0.090  
ATOM HT3  HCA3      0.090  
BOND   C4   N4      N4   HN4      N4   C
BOND   C    O       C    CT       CT   HT1       CT   HT2       CT   HT3
IMPR   C  CT  N4  O
IMPR   N4 C   C4  HN
IC   H4   C3  *C4   C5     1.0892  112.62  127.32  109.20   1.5149
IC    N4  C3  *C4   C5     1.4607  112.62 -127.32  109.20   1.5149
IC   C3   C4    N4  HN4    1.5156  112.62  -21.73  117.18   0.9940
IC    C    N4  C4   C5     1.3365  123.04  -84.98  113.70   1.5149
IC    C   C4   *N4  HN4    1.3365  123.04 -171.85  117.18   0.9940
IC   CT    C    N4  C4     1.4798  117.02 -173.18  123.04   1.4607
IC    N4  CT   *C    O     1.3365  117.02  178.97  121.63   1.2235
IC    O    C   CT  HT1     1.2235  121.63  116.39  110.28   1.1105
IC    O    C   CT  HT2     1.2235  121.63   -3.06  109.29   1.1121
IC    O    C   CT  HT3     1.2235  121.63 -122.59  110.33   1.1105


PRES DEO1           0.20 ! Deoxylation at C1 position
DELE ATOM O1
DELE ATOM HO1
DELE ATOM H1
GROUP
ATOM C1   CC3261    0.020
ATOM H11  HCA2      0.090
ATOM H12  HCA2      0.090
BOND   C1   H11     C1    H12
IC   H11  O5  *C1   C2     1.0892  112.62  127.32  109.20   1.5149
IC   H12  O5  *C1   C2     1.0892  112.62 -127.32  109.20   1.5149


PRES DEO2           0.00 ! Deoxylation at C2 position 
DELE ATOM O2
DELE ATOM HO2
DELE ATOM H2
GROUP
ATOM C2   CC3261   -0.180
ATOM H21  HCA2      0.090
ATOM H22  HCA2      0.090
BOND   C2   H21     C2    H22
IC   H21  C1  *C2   C3     1.0892  112.62  127.32  109.20   1.5149
IC   H22  C1  *C2   C3     1.0892  112.62 -127.32  109.20   1.5149


PRES DEO3           0.00 ! Deoxylation at C3 position 
DELE ATOM O3
DELE ATOM HO3
DELE ATOM H3
GROUP
ATOM C3   CC3261   -0.180
ATOM H31  HCA2      0.090
ATOM H32  HCA2      0.090
BOND   C3   H31     C3    H32
IC   H31  C2  *C3   C4     1.0892  112.62  127.32  109.20   1.5149
IC   H32  C2  *C3   C4     1.0892  112.62 -127.32  109.20   1.5149


PRES DEO4           0.00 ! Deoxylation at C4 position 
DELE ATOM O4
DELE ATOM HO4
DELE ATOM H4
GROUP
ATOM C4   CC3261   -0.180
ATOM H41  HCA2      0.090
ATOM H42  HCA2      0.090
BOND   C4   H41     C4    H42
IC   H41  C3  *C4   C5     1.0892  112.62  127.32  109.20   1.5149
IC   H42  C3  *C4   C5     1.0892  112.62 -127.32  109.20   1.5149


PRES DEO6           0.00 ! Deoxylation at C6 position 
DELE ATOM O6
DELE ATOM HO6
GROUP
ATOM C6   CC331    -0.270
ATOM H61  HCA3      0.090
ATOM H62  HCA3      0.090
ATOM H63  HCA3      0.090
BOND   C6   H63
IC   H63  H62 *C6   H61    1.0900  111.42  118.10  108.62   1.0873
IC   H63  C5  *C6   H62    1.0900  111.44  123.18  108.72   1.0943
IC   C4   C5   C6   H63    1.5171  112.84  -60.00  111.44   1.0900


PRES PHOS1A        -1.80 ! Phosphate at alpha C1 position
DELE ATOM HO1
GROUP
ATOM C1   CC3162    0.11
ATOM H1   HCA1      0.09
ATOM O1   OC30P    -0.40
ATOM P1   PC        1.10
ATOM OP12 OC2DP    -0.90
ATOM OP13 OC2DP    -0.90
ATOM OP14 OC2DP    -0.90
BOND   O1   P1      OP12 P1      OP13 P1      OP14 P1
IC   C5   O5   C1    O1         1.4305  111.50   63.93  108.22   1.4352
IC   O5   O1   *C1   H1         1.5613  108.22 -116.76  114.09   1.1193
IC   O5   C1   O1    P1         1.5613  108.22  131.56  117.57   1.5527
IC   C1   O1   P1    OP12       1.4352  117.57  177.25  104.11   1.4504
IC   O1   OP12 *P1   OP13       1.5527  104.11  112.40  113.72   1.4529
IC   O1   OP12 *P1   OP14       1.5527  104.11 -114.18  114.03   1.4500


PRES PHOS1B        -1.80 ! Phosphate at beta C1 position 
DELE ATOM HO1
GROUP
ATOM C1   CC3162    0.11
ATOM H1   HCA1      0.09
ATOM O1   OC30P    -0.40
ATOM P1   PC        1.10
ATOM OP12 OC2DP    -0.90
ATOM OP13 OC2DP    -0.90
ATOM OP14 OC2DP    -0.90
BOND   O1   P1      OP12 P1      OP13 P1      OP14 P1
IC   C5   O5   C1    O1         1.4305  111.50  174.93  108.22   1.4352
IC   O5   O1   *C1   H1         1.5613  108.22  116.76  114.09   1.1193
IC   O5   C1   O1    P1         1.5613  108.22  131.56  117.57   1.5527
IC   C1   O1   P1    OP12       1.4352  117.57  177.25  104.11   1.4504
IC   O1   OP12 *P1   OP13       1.5527  104.11  112.40  113.72   1.4529
IC   O1   OP12 *P1   OP14       1.5527  104.11 -114.18  114.03   1.4500


PRES PHOS2A        -2.00 ! Phosphate at axial C2 position 
DELE ATOM HO2
GROUP
ATOM C2   CC3161   -0.09
ATOM H2   HCA1      0.09
ATOM O2   OC30P    -0.40
ATOM P2   PC        1.10
ATOM OP22 OC2DP    -0.90
ATOM OP23 OC2DP    -0.90
ATOM OP24 OC2DP    -0.90
BOND   O2   P2      OP22 P2      OP23 P2      OP24 P2
IC   O5   C1   C2    O2         1.4305  111.50  -60.93  108.22   1.4352
IC   C1   O2   *C2   H2         1.5613  108.22  116.76  114.09   1.1193
IC   C1   C2   O2    P2         1.5613  108.22  131.56  117.57   1.5527
IC   C2   O2   P2    OP22       1.4352  117.57  177.25  104.11   1.4504
IC   O2   OP22 *P2   OP23       1.5527  104.11  112.40  113.72   1.4529
IC   O2   OP22 *P2   OP24       1.5527  104.11 -114.18  114.03   1.4500


PRES PHOS2B        -2.00 ! Phosphate at equitorial C2 position
DELE ATOM HO2
GROUP
ATOM C2   CC3161   -0.09
ATOM H2   HCA1      0.09
ATOM O2   OC30P    -0.40
ATOM P2   PC        1.10
ATOM OP22 OC2DP    -0.90
ATOM OP23 OC2DP    -0.90
ATOM OP24 OC2DP    -0.90
BOND   O2   P2      OP22 P2      OP23 P2      OP24 P2
IC   O5   C1   C2    O2         1.4305  111.50 -170.93  108.22   1.4352
IC   C1   O2   *C2   H2         1.5613  108.22 -116.76  114.09   1.1193
IC   C1   C2   O2    P2         1.5613  108.22  131.56  117.57   1.5527
IC   C2   O2   P2    OP22       1.4352  117.57  177.25  104.11   1.4504
IC   O2   OP22 *P2   OP23       1.5527  104.11  112.40  113.72   1.4529
IC   O2   OP22 *P2   OP24       1.5527  104.11 -114.18  114.03   1.4500


PRES PHOS3A        -2.00 ! Phosphate at axial C3 position 
DELE ATOM HO3
GROUP
ATOM C3   CC3161   -0.09
ATOM H3   HCA1      0.09
ATOM O3   OC30P    -0.40
ATOM P3   PC        1.10
ATOM OP32 OC2DP    -0.90
ATOM OP33 OC2DP    -0.90
ATOM OP34 OC2DP    -0.90
BOND   O3   P3      OP32 P3      OP33 P3      OP34 P3
IC   C1   C2   C3    O3         1.5413  114.47   71.07  109.68   1.4364
IC   C2   O3   *C3   H3         1.5146  109.68 -119.48  114.05   1.1261
IC   C2   C3   O3    P3         1.5146  109.68  125.46  115.96   1.5805
IC   C3   O3   P3    OP32       1.4364  115.96  176.98  104.32   1.4471
IC   O3   OP32 *P3   OP33       1.5805  104.32  111.57  114.64   1.4516
IC   O3   OP32 *P3   OP34       1.5805  104.32 -111.89  114.79   1.4496


PRES PHOS3B        -2.00 ! Phosphate at equitorial C3 position
DELE ATOM HO3
GROUP
ATOM C3   CC3161   -0.09
ATOM H3   HCA1      0.09
ATOM O3   OC30P    -0.40
ATOM P3   PC        1.10
ATOM OP32 OC2DP    -0.90
ATOM OP33 OC2DP    -0.90
ATOM OP34 OC2DP    -0.90
BOND   O3   P3      OP32 P3      OP33 P3      OP34 P3
IC   C1   C2   C3    O3         1.5397  112.35  179.14  111.07   1.4293
IC   C2   O3   *C3   H3         1.5217  111.07  115.81  106.51   1.1190
IC   C2   C3   O3    P3         1.5217  111.07   88.75  123.02   1.5789
IC   C3   O3   P3    OP32       1.4293  123.02 -165.25  103.14   1.4482
IC   O3   OP32 *P3   OP33       1.5789  103.14  111.60  114.04   1.4527
IC   O3   OP32 *P3   OP34       1.5789  103.14 -114.44  114.19   1.4494


PRES PHOS4A        -2.00 ! Phosphate at axial C4 position
DELE ATOM HO4
GROUP
ATOM C4   CC3161   -0.09
ATOM H4   HCA1      0.09
ATOM O4   OC30P    -0.40
ATOM P4   PC        1.10
ATOM OP42 OC2DP    -0.90
ATOM OP43 OC2DP    -0.90
ATOM OP44 OC2DP    -0.90
BOND   O4   P4      OP42 P4      OP43 P4      OP44 P4
!IC   C2   C3   C4    O4         1.5156  110.32  -64.72  111.35   1.4312
!IC   C3   O4   *C4   H4         1.5118  111.35  122.25  113.81   1.1233
IC   O4   C5   *C4   H4         1.4233  107.75  119.05  111.86   1.0818
IC   O4   C3   *C4   C5         1.4233  111.62  121.16  112.36   1.4931
IC   C3   C4   O4    P4         1.5118  111.35 -108.94  116.63   1.5860
IC   C4   O4   P4    OP42       1.4312  116.63 -179.91  103.62   1.4478
IC   O4   OP42 *P4   OP43       1.5860  103.62  111.53  114.38   1.4512
IC   O4   OP42 *P4   OP44       1.5860  103.62 -113.15  114.60   1.4494


PRES PHOS4B        -2.00 ! Phosphate at equitorial C4 position
DELE ATOM HO4
GROUP
ATOM C4   CC3161   -0.09
ATOM H4   HCA1      0.09
ATOM O4   OC30P    -0.40
ATOM P4   PC        1.10
ATOM OP42 OC2DP    -0.90
ATOM OP43 OC2DP    -0.90
ATOM OP44 OC2DP    -0.90
BOND   O4   P4      OP42 P4      OP43 P4      OP44 P4
!IC   C2   C3   C4    O4         1.5146  109.17  170.97  110.74   1.4309
!IC   C3   O4   *C4   H4         1.5121  110.74 -123.52  114.80   1.1229
IC   O4   C5   *C4   H4         1.4086  116.22 -115.71  106.93   1.0762
IC   O4   C3   *C4   C5         1.4086  108.71 -128.79  110.69   1.5002
IC   C3   C4   O4    P4         1.5121  110.74  110.03  115.71   1.5894
IC   C4   O4   P4    OP42       1.4309  115.71 -178.78  103.74   1.4477
IC   O4   OP42 *P4   OP43       1.5894  103.74  113.11  114.55   1.4496
IC   O4   OP42 *P4   OP44       1.5894  103.74 -111.86  114.39   1.4516


PRES PHOS5         -2.00 ! Phosphate at C6 (for furanoses)
DELE ATOM HO5
GROUP
ATOM C5   CC321    -0.18
ATOM H51  HCA2      0.09
ATOM H52  HCA2      0.09
ATOM O5   OC30P    -0.40
ATOM P5   PC        1.10
ATOM OP52 OC2DP    -0.90
ATOM OP53 OC2DP    -0.90
ATOM OP54 OC2DP    -0.90
BOND   O5   P5      OP52 P5      OP53 P5      OP54 P5
IC O4   C4    C5   O5         1.4309  113.01 -178.27  111.12   1.4304
IC O4   C4   *C5   H51        2.4824   32.04   59.71  109.84   1.1020
IC O4   C4   *C5   H52        2.4824   32.04  -58.37  108.86   1.1027
IC C4   C5    O5   P5         1.5448  111.12  -87.73  110.40   1.4275
IC C5   O5    P5   OP52       1.4275  115.83  177.39  103.52   1.4539
IC O5   OP52 *P5   OP53       1.5647  103.52  114.97  113.22   1.4527
IC O5   OP52 *P5   OP54       1.5647  103.52 -113.66  112.94   1.4539


PRES PHOS6         -2.00 ! Phosphate at C6 
DELE ATOM HO6
GROUP
ATOM C6   CC321    -0.18
ATOM H61  HCA2      0.09
ATOM H62  HCA2      0.09
ATOM O6   OC30P    -0.40
ATOM P6   PC        1.10
ATOM OP62 OC2DP    -0.90
ATOM OP63 OC2DP    -0.90
ATOM OP64 OC2DP    -0.90
BOND   O6   P6      OP62 P6      OP63 P6      OP64 P6
IC   O5   C5   C6    O6         1.4383  108.81   76.01  109.30   1.4275
IC   C5   O6   *C6   H61        1.5222  109.30  120.33  111.18   1.1156
IC   C5   O6   *C6   H62        1.5222  109.30 -118.94  111.25   1.1168
IC   C5   C6   O6    P6         1.5222  109.30  169.79  115.83   1.5647
IC   C6   O6   P6    OP62       1.4275  115.83  177.39  103.52   1.4539
IC   O6   OP62 *P6   OP63       1.5647  103.52  114.97  113.22   1.4527
IC   O6   OP62 *P6   OP64       1.5647  103.52 -113.66  112.94   1.4539


PRES OME1A          0.20 ! add axial O-methyl to C1 on pyranose (modified from PRES OMEA)
DELE ATOM HO1
ATOM C1   CC3162    0.29
ATOM H1   HCA1      0.09
ATOM O1   OC301    -0.36
ATOM CM1  CC331    -0.09
ATOM HM11 HCA3      0.09
ATOM HM12 HCA3      0.09
ATOM HM13 HCA3      0.09
BOND   O1   CM1
BOND   CM1  HM11    CM1  HM12    CM1  HM13
!    I    J    K    L      R(IK)   T(IKJ)    PHI   T(JKL)   R(KL)
IC   C5   O5   C1   O1     1.4305  111.50   63.93  108.22   1.4352
IC   O5   O1  *C1   H1     1.5613  108.22 -116.76  114.09   1.1193
IC   O5   C1   O1   CM1    1.4477  109.89   66.08  108.74   1.4244
IC   C1   O1   CM1  HM11   1.4355  108.74   59.11  111.44   1.0883
IC   HM11 O1  *CM1  HM12   1.0883  111.44  119.69  113.64   1.0586
IC   HM13 O1  *CM1  HM12   1.1131  110.64 -122.99  113.64   1.0586


PRES OME1B          0.20 ! add equatorial O-methyl to C1 on pyranose (modified PRES OMEB)
DELE ATOM HO1
ATOM C1   CC3162    0.29 
ATOM H1   HCA1      0.09
ATOM O1   OC301    -0.36 
ATOM CM1  CC331    -0.09 
ATOM HM11 HCA3      0.09 
ATOM HM12 HCA3      0.09 
ATOM HM13 HCA3      0.09 
BOND   O1   CM1
BOND   CM1  HM11    CM1  HM12    CM1  HM13
!    I    J    K    L      R(IK)   T(IKJ)    PHI   T(JKL)   R(KL)
IC   C5   O5   C1   O1     1.4305  111.50  174.93  108.22   1.4352
IC   O5   O1  *C1   H1     1.5613  108.22  116.76  114.09   1.1193
IC   O5   C1   O1   CM1    1.4138  114.30  -66.36  108.55   1.4077
IC   C1   O1   CM1  HM11   1.4353  108.55   41.11  109.39   1.0734
IC   HM11 O1  *CM1  HM12   1.0734  109.39  129.90  119.45   1.0441
IC   HM13 O1  *CM1  HM12   1.1148  107.24 -121.74  119.45   1.0441


PRES OME2A          0.00 ! add axial O-methyl to C2 on pyranose
DELE ATOM HO2
ATOM C2   CC3161    0.09
ATOM H1   HCA1      0.09
ATOM O2   OC301    -0.36 
ATOM CM2  CC331    -0.09 
ATOM HM21 HCA3      0.09 
ATOM HM22 HCA3      0.09 
ATOM HM23 HCA3      0.09 
BOND   O2   CM2
BOND   CM2  HM21    CM2  HM22    CM2  HM23
!    I    J    K    L      R(IK)   T(IKJ)    PHI   T(JKL)   R(KL)
IC   O5   C1   C2   O2     1.4305  111.50  -60.93  108.22   1.4352
IC   C1   O2  *C2   H2     1.5613  108.22  116.76  114.09   1.1193
IC   C1   C2   O2   CM2    1.4477  109.89   66.08  108.74   1.4244
IC   C2   O2   CM2  HM21   1.4355  108.74   59.11  111.44   1.0883
IC   HM21 O2  *CM2  HM22   1.0883  111.44  119.69  113.64   1.0586
IC   HM23 O2  *CM2  HM22   1.1131  110.64 -122.99  113.64   1.0586


PRES OME2B          0.00 ! add equatorial O-methyl to C2 on pyranose
DELE ATOM HO2
ATOM C2   CC3161    0.09 
ATOM H1   HCA1      0.09
ATOM O2   OC301    -0.36 
ATOM CM2  CC331    -0.09 
ATOM HM21 HCA3      0.09 
ATOM HM22 HCA3      0.09 
ATOM HM23 HCA3      0.09 
BOND   O2   CM2
BOND   CM2  HM21    CM2  HM22    CM2  HM23
!    I    J    K    L      R(IK)   T(IKJ)    PHI   T(JKL)   R(KL)
IC   O5   C1   C2   O2     1.4305  111.50 -170.93  108.22   1.4352
IC   C1   O2  *C2   H2     1.5613  108.22 -116.76  114.09   1.1193
IC   C1   C2   O2   CM2    1.4477  109.89   66.08  108.74   1.4244
IC   C2   O2   CM2  HM21   1.4355  108.74   59.11  111.44   1.0883
IC   HM21 O2  *CM2  HM22   1.0883  111.44  119.69  113.64   1.0586
IC   HM23 O2  *CM2  HM22   1.1131  110.64 -122.99  113.64   1.0586


PRES OME3A          0.00 ! add axial O-methyl to C3 on pyranose
DELE ATOM HO3
ATOM C3   CC3161    0.09 
ATOM H1   HCA1      0.09
ATOM O3   OC301    -0.36 
ATOM CM3  CC331    -0.09 
ATOM HM31 HCA3      0.09 
ATOM HM32 HCA3      0.09 
ATOM HM33 HCA3      0.09 
BOND   O3   CM3
BOND   CM3  HM31    CM3  HM32    CM3  HM33
!    I    J    K    L      R(IK)   T(IKJ)    PHI   T(JKL)   R(KL)
IC   C1   C2   C3   O3     1.5413  114.47   71.07  109.68   1.4364
IC   C2   O3  *C3   H3     1.5146  109.68 -119.48  114.05   1.1261
IC   C2   C3   O3   CM3    1.4477  109.89   66.08  108.74   1.4244
IC   C3   O3   CM3  HM31   1.4355  108.74   59.11  111.44   1.0883
IC   HM31 O3  *CM3  HM32   1.0883  111.44  119.69  113.64   1.0586
IC   HM33 O3  *CM3  HM32   1.1131  110.64 -122.99  113.64   1.0586


PRES OME3B          0.00 ! add equatorial O-methyl to C3 on pyranose
DELE ATOM HO3
ATOM C3   CC3161    0.09 
ATOM H1   HCA1      0.09
ATOM O3   OC301    -0.36 
ATOM CM3  CC331    -0.09 
ATOM HM31 HCA3      0.09 
ATOM HM32 HCA3      0.09 
ATOM HM33 HCA3      0.09 
BOND   O3   CM3
BOND   CM3  HM31    CM3  HM32    CM3  HM33
!    I    J    K    L      R(IK)   T(IKJ)    PHI   T(JKL)   R(KL)
IC   C1   C2   C3   O3     1.5397  112.35  179.14  111.07   1.4293
IC   C2   O3  *C3   H3     1.5217  111.07  115.81  106.51   1.1190
IC   C2   C3   O3   CM3    1.4477  109.89   66.08  108.74   1.4244
IC   C3   O3   CM3  HM31   1.4355  108.74   59.11  111.44   1.0883
IC   HM31 O3  *CM3  HM32   1.0883  111.44  119.69  113.64   1.0586
IC   HM33 O3  *CM3  HM32   1.1131  110.64 -122.99  113.64   1.0586


PRES OME4A          0.00 ! add axial O-methyl to C4 on pyranose
DELE ATOM HO4
ATOM C4   CC3161    0.09 
ATOM H1   HCA1      0.09
ATOM O4   OC301    -0.36 
ATOM CM4  CC331    -0.09 
ATOM HM41 HCA3      0.09 
ATOM HM42 HCA3      0.09 
ATOM HM43 HCA3      0.09 
BOND   O4   CM4
BOND   CM4  HM41    CM4  HM42    CM4  HM43
!    I    J    K    L      R(IK)   T(IKJ)    PHI   T(JKL)   R(KL)
IC   O4   C5  *C4   H4     1.4233  107.75  119.05  111.86   1.0818
IC   O4   C3  *C4   C5     1.4233  111.62  121.16  112.36   1.4931
IC   C3   C4   O4   CM4    1.4477  109.89   66.08  108.74   1.4244
IC   C4   O4   CM4  HM41   1.4355  108.74   59.11  111.44   1.0883
IC   HM41 O4  *CM4  HM42   1.0883  111.44  119.69  113.64   1.0586
IC   HM43 O4  *CM4  HM42   1.1131  110.64 -122.99  113.64   1.0586


PRES OME4B          0.00 ! add equatorial O-methyl to C4 on pyranose
DELE ATOM HO4
ATOM C4   CC3161    0.09 
ATOM H1   HCA1      0.09
ATOM O4   OC301    -0.36 
ATOM CM4  CC331    -0.09 
ATOM HM41 HCA3      0.09 
ATOM HM42 HCA3      0.09 
ATOM HM43 HCA3      0.09 
BOND   O4   CM4
BOND   CM4  HM41    CM4  HM42    CM4  HM43
!    I    J    K    L      R(IK)   T(IKJ)    PHI   T(JKL)   R(KL)
IC   O4   C5  *C4   H4     1.4086  116.22 -115.71  106.93   1.0762
IC   O4   C3  *C4   C5     1.4086  108.71 -128.79  110.69   1.5002
IC   C3   C4   O4   CM4    1.4477  109.89   66.08  108.74   1.4244
IC   C4   O4   CM4  HM41   1.4355  108.74   59.11  111.44   1.0883
IC   HM41 O4  *CM4  HM42   1.0883  111.44  119.69  113.64   1.0586
IC   HM43 O4  *CM4  HM42   1.1131  110.64 -122.99  113.64   1.0586


PRES COO6          -1.00 ! Add carboxylate at C5 
DELE ATOM H61
DELE ATOM H62
DELE ATOM O6
DELE ATOM HO6
GROUP
ATOM C6   CC2O2     0.52
ATOM O61  OC2D2    -0.76
ATOM O62  OC2D2    -0.76
BOND   C5   C6      C6   O61     C6   O61
IMPR C6 C5 O62 O61
IC   O61  C5  *C6  O62     1.4163  111.44  180.00  108.72   1.0943
IC   C4   C5   C6  O61     1.5171  112.84 -120.00  111.44   1.4163


PRES CF1A           0.20 ! fluorine at alpha C1 position
DELE ATOM O1
DELE ATOM HO1
DELE ATOM H1
GROUP
ATOM C1   CC3261    0.310  ! instead of using HCA6, 
ATOM H11  HCA2      0.110  ! use the same atom type as in DEO to reduce undefine parameters
ATOM F12  FCA1     -0.220
BOND   C1   H11     C1    F12
IC   H11  O5  *C1   C2     1.0892  112.62  127.32  109.20   1.5149
IC   F12  O5  *C1   C2     1.0892  112.62 -127.32  109.20   1.5149


PRES CF1B           0.20 ! fluorine at beta C1 position
DELE ATOM O1
DELE ATOM HO1
DELE ATOM H1
GROUP
ATOM C1   CC3261    0.310  ! instead of using HCA6, 
ATOM H11  HCA2      0.110  ! use the same atom type as in DEO to reduce undefine parameters
ATOM F12  FCA1     -0.220
BOND   C1   H11     C1    F12
IC   H11  O5  *C1   C2     1.0892  112.62 -127.32  109.20   1.5149
IC   F12  O5  *C1   C2     1.0892  112.62  127.32  109.20   1.5149


PRES CF2A           0.00 ! fluorine at axial C2 position
DELE ATOM O2
DELE ATOM HO2
DELE ATOM H2
GROUP
ATOM C2   CC3261    0.110
ATOM H21  HCA2      0.110
ATOM F22  FCA1     -0.220
BOND   C2   H21     C2    F22
IC   H21  C1  *C2   C3     1.0892  112.62 -127.32  109.20   1.5149
IC   F22  C1  *C2   C3     1.0892  112.62  127.32  109.20   1.5149


PRES CF2B           0.00 ! fluorine at equitorial C2 position
DELE ATOM O2
DELE ATOM HO2
DELE ATOM H2
GROUP
ATOM C2   CC3261    0.110
ATOM H21  HCA2      0.110
ATOM F22  FCA1     -0.220
BOND   C2   H21     C2    F22
IC   H21  C1  *C2   C3     1.0892  112.62  127.32  109.20   1.5149
IC   F22  C1  *C2   C3     1.0892  112.62 -127.32  109.20   1.5149


PRES CF3A           0.00 ! fluorine at axial C3 position
DELE ATOM O3
DELE ATOM HO3
DELE ATOM H3
GROUP
ATOM C3   CC3261    0.110
ATOM H31  HCA2      0.110
ATOM F32  FCA1     -0.220
BOND   C3   H31     C3    F32
IC   H31  C2  *C3   C4     1.0892  112.62  127.32  109.20   1.5149
IC   F32  C2  *C3   C4     1.0892  112.62 -127.32  109.20   1.5149


PRES CF3B           0.00 ! fluorine at equitorial C3 position
DELE ATOM O3
DELE ATOM HO3
DELE ATOM H3
GROUP
ATOM C3   CC3261    0.110
ATOM H31  HCA2      0.110
ATOM F32  FCA1     -0.220
BOND   C3   H31     C3    F32
IC   H31  C2  *C3   C4     1.0892  112.62 -127.32  109.20   1.5149
IC   F32  C2  *C3   C4     1.0892  112.62  127.32  109.20   1.5149


PRES CF4A            0.00 ! fluorine at axial C4 position
DELE ATOM O4
DELE ATOM HO4
DELE ATOM H4
GROUP
ATOM C4   CC3261    0.110
ATOM H41  HCA2      0.110
ATOM F42  FCA1     -0.220
BOND   C4   H41     C4    F42
IC   H41  C3  *C4   C5     1.0892  112.62 -127.32  109.20   1.5149
IC   f42  C3  *C4   C5     1.0892  112.62  127.32  109.20   1.5149


PRES CF4B            0.00 ! fluorine at equitorial C4 position
DELE ATOM O4
DELE ATOM HO4
DELE ATOM H4
GROUP
ATOM C4   CC3261    0.110
ATOM H41  HCA2      0.110
ATOM F42  FCA1     -0.220
BOND   C4   H41     C4    F42
IC   H41  C3  *C4   C5     1.0892  112.62  127.32  109.20   1.5149
IC   f42  C3  *C4   C5     1.0892  112.62 -127.32  109.20   1.5149


PRES SH1A           0.20 ! add axial -SH to C1 on pyranose
DELE ATOM O1
DELE ATOM HO1
ATOM C1   CC3162    0.18
ATOM H1   HCA1      0.09
ATOM S1   SC311    -0.23
ATOM HS1  HCP3      0.16
BOND   C1   S1
BOND   S1   HS1
!    I    J    K    L      R(IK)   T(IKJ)    PHI   T(JKL)   R(KL)
IC   C5   O5   C1   S1     1.4305  111.50   63.93  108.22   1.4352
IC   O5   S1  *C1   H1     1.5613  108.22 -116.76  114.09   1.1193
IC   O5   C1   S1   HS1    1.4477  109.89   66.08  108.74   1.0883


PRES SH1B           0.20 ! add equatorial -SH to C1 on pyranose
DELE ATOM O1
DELE ATOM HO1
ATOM C1   CC3162    0.18
ATOM H1   HCA1      0.09
ATOM S1   SC311    -0.23 
ATOM HS1  HCP3      0.16 
BOND   C1   S1
BOND   S1   HS1
!    I    J    K    L      R(IK)   T(IKJ)    PHI   T(JKL)   R(KL)
IC   C5   O5   C1   S1     1.4305  111.50  174.93  108.22   1.4352
IC   O5   S1  *C1   H1     1.5613  108.22  116.76  114.09   1.1193
IC   O5   C1   S1   HS1    1.4138  114.30  -66.36  108.55   1.0734


PRES SH2A           0.00 ! add axial -SH to C2 on pyranose
DELE ATOM O2
DELE ATOM HO2
ATOM C2   CC3161   -0.02
ATOM H1   HCA1      0.09
ATOM S2   SC311    -0.23 
ATOM HS2  HCP3      0.16 
BOND   C2   S2
BOND   S2   HS2
!    I    J    K    L      R(IK)   T(IKJ)    PHI   T(JKL)   R(KL)
IC   O5   C1   C2   S2     1.4305  111.50  -60.93  108.22   1.4352
IC   C1   S2  *C2   H2     1.5613  108.22  116.76  114.09   1.1193
IC   C1   C2   S2   HS2    1.4477  109.89   66.08  108.74   1.0883


PRES SH2B           0.00 ! add equatorial -SH to C2 on pyranose
DELE ATOM O2
DELE ATOM HO2
ATOM C2   CC3161   -0.02
ATOM H1   HCA1      0.09
ATOM S2   SC311    -0.23 
ATOM HS2  HCP3      0.16 
BOND   C2   S2
BOND   S2   HS2
!    I    J    K    L      R(IK)   T(IKJ)    PHI   T(JKL)   R(KL)
IC   O5   C1   C2   S2     1.4305  111.50 -170.93  108.22   1.4352
IC   C1   S2  *C2   H2     1.5613  108.22 -116.76  114.09   1.1193
IC   C1   C2   S2   HS2    1.4477  109.89   66.08  108.74   1.0883


PRES SH3A           0.00 ! add axial -SH to C3 on pyranose
DELE ATOM O3
DELE ATOM HO3
ATOM C3   CC3161   -0.02
ATOM H1   HCA1      0.09
ATOM S3   SC311    -0.23 
ATOM HS3  HCP3      0.16 
BOND   C3   S3
BOND   S3   HS3
!    I    J    K    L      R(IK)   T(IKJ)    PHI   T(JKL)   R(KL)
IC   C1   C2   C3   S3     1.5413  114.47   71.07  109.68   1.4364
IC   C2   S3  *C3   H3     1.5146  109.68 -119.48  114.05   1.1261
IC   C2   C3   S3   HS3    1.4477  109.89   66.08  108.74   1.0883


PRES SH3B           0.00 ! add equatorial -SH to C3 on pyranose
DELE ATOM O3
DELE ATOM HO3
ATOM C3   CC3161   -0.02
ATOM H1   HCA1      0.09
ATOM S3   SC311    -0.23 
ATOM HS3  HCP3      0.16 
BOND   C3   S3
BOND   S3   HS3
!    I    J    K    L      R(IK)   T(IKJ)    PHI   T(JKL)   R(KL)
IC   C1   C2   C3   S3     1.5397  112.35  179.14  111.07   1.4293
IC   C2   S3  *C3   H3     1.5217  111.07  115.81  106.51   1.1190
IC   C2   C3   S3   HS3    1.4477  109.89   66.08  108.74   1.0883


PRES SH4A           0.00 ! add axial -SH to C4 on pyranose
DELE ATOM O4
DELE ATOM HO4
ATOM C4   CC3161   -0.02
ATOM H1   HCA1      0.09
ATOM S4   SC311    -0.23 
ATOM HS4  HCP3      0.16 
BOND   C4   S4
BOND   S4   HS4
!    I    J    K    L      R(IK)   T(IKJ)    PHI   T(JKL)   R(KL)
IC   S4   C5  *C4   H4     1.4233  107.75  119.05  111.86   1.0818
IC   S4   C3  *C4   C5     1.4233  111.62  121.16  112.36   1.4931
IC   C3   C4   S4   HS4    1.4477  109.89   66.08  108.74   1.0883


PRES SH4B           0.00 ! add equatorial -SH to C4 on pyranose
DELE ATOM O4
DELE ATOM HO4
ATOM C4   CC3161   -0.02 
ATOM H1   HCA1      0.09
ATOM S4   SC311    -0.23 
ATOM HS4  HCP3      0.16 
BOND   C4   S4
BOND   S4   HS4
!    I    J    K    L      R(IK)   T(IKJ)    PHI   T(JKL)   R(KL)
IC   S4   C5  *C4   H4     1.4086  116.22 -115.71  106.93   1.0762
IC   S4   C3  *C4   C5     1.4086  108.71 -128.79  110.69   1.5002
IC   C3   C4   S4   HS4    1.4477  109.89   66.08  108.74   1.0883


PRES AM1A           0.20 ! Add -NH2 to alpha C1 position
DELE ATOM O1
DELE ATOM HO1
GROUP                      
ATOM C1   CC3162    0.340  
ATOM H1   HCA1      0.090  
ATOM N1   NC2D1    -0.910  ! from RESI THNI
ATOM HN11 HCP1      0.340  
ATOM HN12 HCP1      0.340  
BOND   C1   N1      N1   HN11     N1   NH2
IC   H1   O5  *C1   C2     1.0892  112.62  127.32  109.20   1.5149
IC   N1   O5  *C1   C2     1.4607  112.62 -127.32  109.20   1.5149
IC   O5   C1    N1  HN11   1.5156  112.62  -21.73  117.18   0.9940
IC   O5   C1    N1  HN12   1.5156  112.62   41.73  117.18   0.9940


PRES AM1B           0.20 ! Add -NH2 to beta C1 position 
DELE ATOM O1
DELE ATOM HO1
GROUP                      
ATOM C1   CC3162    0.340  
ATOM H1   HCA1      0.090  
ATOM N1   NC2D1    -0.910  
ATOM HN11 HCP1      0.340  
ATOM HN12 HCP1      0.340  
BOND   C1   N1      N1   HN11     N1   NH2
IC   H1   O5  *C1   C2     1.0892  112.62 -127.32  109.20   1.5149
IC   N1   O5  *C1   C2     1.4607  112.62  127.32  109.20   1.5149
IC   O5   C1    N1  HN11   1.5156  112.62  -21.73  117.18   0.9940
IC   O5   C1    N1  HN12   1.5156  112.62   41.73  117.18   0.9940


PRES AM2A           0.00 ! Add -NH2 to axial C2 position 
DELE ATOM O2
DELE ATOM HO2
GROUP                      
ATOM C2   CC3161    0.140  
ATOM H2   HCA1      0.090  
ATOM N2   NC2D1    -0.910  
ATOM HN21 HCP1      0.340  
ATOM HN22 HCP1      0.340  
BOND   C2   N2      N2   HN21     N2   NH2
IC   N2   C3  *C2   H2     1.4190  110.99  116.97  108.77   1.0892
IC   N2   C1  *C2   C3     1.4607  112.62  127.32  109.20   1.5149
IC   C1   C2    N2  HN21   1.5156  112.62  -21.73  117.18   0.9940
IC   C1   C2    N2  HN22   1.5156  112.62   41.73  117.18   0.9940


PRES AM2B           0.00 ! Add -NH2 to equitorial C2 position
DELE ATOM O2
DELE ATOM HO2
GROUP                      
ATOM C2   CC3161    0.140  
ATOM H2   HCA1      0.090  
ATOM N2   NC2D1    -0.910  
ATOM HN21 HCP1      0.340  
ATOM HN22 HCP1      0.340  
BOND   C2   N2      N2   HN21     N2   NH2
IC   N2   C3  *C2   H2     1.4190  110.99 -116.97  108.77   1.0892
IC   N2   C1  *C2   C3     1.4607  112.62 -127.32  109.20   1.5149
IC   C1   C2    N2  HN21   1.5156  112.62  -21.73  117.18   0.9940
IC   C1   C2    N2  HN22   1.5156  112.62   41.73  117.18   0.9940


PRES AM3A           0.00 ! Add -NH2 to axial C3 position 
DELE ATOM O3
DELE ATOM HO3
GROUP                      
ATOM C3   CC3161    0.140  
ATOM H3   HCA1      0.090  
ATOM N3   NC2D1    -0.910  
ATOM HN31 HCP1      0.340  
ATOM HN32 HCP1      0.340  
BOND   C3   N3      N3   HN31     N3   NH2
IC   N3   C4  *C3   H3     1.4190  110.99 -116.97  108.77   1.0892
IC   N3   C2  *C3   C4     1.4607  112.62 -127.32  109.20   1.5149
IC   C2   C3    N3  HN31   1.5156  112.62  -21.73  117.18   0.9940
IC   C2   C3    N3  HN32   1.5156  112.62   41.73  117.18   0.9940


PRES AM3B           0.00 ! Add -NH2 to equitorial C3 position
DELE ATOM O3
DELE ATOM HO3
GROUP                      
ATOM C3   CC3161    0.140  
ATOM H3   HCA1      0.090  
ATOM N3   NC2D1    -0.910  
ATOM HN31 HCP1      0.340  
ATOM HN32 HCP1      0.340  
BOND   C3   N3      N3   HN31     N3   NH2
IC   N3   C4  *C3   H3     1.4190  110.99  116.97  108.77   1.0892
IC   N3   C2  *C3   C4     1.4607  112.62  127.32  109.20   1.5149
IC   C2   C3    N3  HN31   1.5156  112.62  -21.73  117.18   0.9940
IC   C2   C3    N3  HN32   1.5156  112.62   41.73  117.18   0.9940


PRES AM4A           0.00 ! Add -NH2 to axial C4 position 
DELE ATOM O4
DELE ATOM HO4
GROUP                      
ATOM C4   CC3161    0.140  
ATOM H4   HCA1      0.090  
ATOM N4   NC2D1    -0.910  
ATOM HN41 HCP1      0.340  
ATOM HN42 HCP1      0.340  
BOND   C4   N4      N4   HN41     N4   NH2
IC   H4   C3  *C4   C5     1.0892  112.62 -127.32  109.20   1.5149
IC   N4   C3  *C4   C5     1.4607  112.62  127.32  109.20   1.5149
IC   C3   C4    N4  HN41   1.5156  112.62  -21.73  117.18   0.9940
IC   C3   C4    N4  HN42   1.5156  112.62   41.73  117.18   0.9940


PRES AM4B           0.00 ! Add -NH2 to equitorial C4 position
DELE ATOM O4
DELE ATOM HO4
GROUP                      
ATOM C4   CC3161    0.140
ATOM H4   HCA1      0.090  
ATOM N4   NC2D1    -0.910  
ATOM HN41 HCP1      0.340  
ATOM HN42 HCP1      0.340  
BOND   C4   N4      N4   HN41     N4   NH2
IC   H4   C3  *C4   C5     1.0892  112.62  127.32  109.20   1.5149
IC   N4   C3  *C4   C5     1.4607  112.62 -127.32  109.20   1.5149
IC   C3   C4    N4  HN41   1.5156  112.62  -21.73  117.18   0.9940
IC   C3   C4    N4  HN42   1.5156  112.62   41.73  117.18   0.9940


PRES NSF2A         -1.00 ! -NSO3 at axial C2 position 
DELE ATOM O2
DELE ATOM HO2
GROUP
ATOM C2   CC3161    0.070  
ATOM H2   HCA1      0.090  
ATOM N2   NC2D1    -0.470  
ATOM HN2  HCP1      0.310  
GROUP                      
ATOM S2   SC        0.95
ATOM OS22 OC2DP    -0.65
ATOM OS23 OC2DP    -0.65
ATOM OS24 OC2DP    -0.65
BOND   C2   N2      N2   HN2
BOND   N2   S2      OS22 S2       OS23 S2       OS24 S2
IC   O5   C1   C2    N2         1.4305  111.50  -60.93  108.22   1.4352
IC   C1   N2   *C2   H2         1.5613  108.22  116.76  114.09   1.1193
IC   C1   C2   N2    HN2        1.5156  112.62  -21.73  117.18   0.9940
IC   C1   C2   N2    S2         1.5613  108.22  131.56  117.57   1.5527
IC   C2   N2   S2    OS22       1.4352  117.57  177.25  104.11   1.4504
IC   N2   OS22 *S2   OS23       1.5527  104.11  112.40  113.72   1.4529
IC   N2   OS22 *S2   OS24       1.5527  104.11 -114.18  114.03   1.4500


PRES NSF2B         -1.00 ! -NSO3 at equitorial C2 position
DELE ATOM O2
DELE ATOM HO2
GROUP
ATOM C2   CC3161    0.070  
ATOM H2   HCA1      0.090  
ATOM N2   NC2D1    -0.470  
ATOM HN2  HCP1      0.310  
GROUP                      
ATOM S2   SC        0.95
ATOM OS22 OC2DP    -0.65
ATOM OS23 OC2DP    -0.65
ATOM OS24 OC2DP    -0.65
BOND   C2   N2      N2   HN2
BOND   N2   S2      OS22 S2       OS23 S2       OS24 S2
IC   O5   C1   C2    N2         1.4305  111.50 -170.93  108.22   1.4352
IC   C1   N2   *C2   H2         1.5613  108.22 -116.76  114.09   1.1193
IC   C1   C2   N2    HN2        1.5156  112.62  -21.73  117.18   0.9940
IC   C1   C2   N2    S2         1.5613  108.22  131.56  117.57   1.5527
IC   C2   N2   S2    OS22       1.4352  117.57  177.25  104.11   1.4504
IC   N2   OS22 *S2   OS23       1.5527  104.11  112.40  113.72   1.4529
IC   N2   OS22 *S2   OS24       1.5527  104.11 -114.18  114.03   1.4500

!!!sialic acid o-acetylation!!
PRES sace9        0.00
dele atom HO9
GROUP                  ! use in generate statement
ATOM O9   OC301  -0.36 ! charge smilar to C--O--C linkage
ATOM C9   CC322   0.18 ! readjusted
GROUP
ATOM CAY  CT3    -0.27 !
ATOM HY1  HA3     0.09 ! HY1 HY2 HY3
ATOM HY2  HA3     0.09 !    \ | /
ATOM HY3  HA3     0.09 !     CAY
GROUP                  !      |
ATOM CY   C       0.51 !      CY=OY
ATOM OY   O      -0.51 !      |

BOND C9 O9 CY O9
BOND CY CAY CAY HY1 CAY HY2 CAY HY3
DOUBLE OY CY
IMPR CY CAY O9 OY

IC O9   CAY  *CY  OY    1.4057  115.36  179.19  120.40   1.2235
IC OY   CY   CAY  HY1   1.2235  120.40  -24.99  106.26   1.1034
IC OY   CY   CAY  HY2   1.2235  120.40   99.27  111.74   1.0361
IC OY   CY   CAY  HY3   1.2235  120.40 -142.61  115.02   1.1259
IC C8   C9   O9   CY    1.5049  111.95  175.79  122.46   1.4057
IC C9   O9   CY   OY    1.4033  122.46 -178.02  124.23   1.2235
IC OY   O9   *CY  CAY   1.2235  124.23  179.16  115.36   1.4958
IC O9   CY   CAY  HY1   1.4057  115.36  155.82  106.26   1.1034
IC HY1  CY   *CAY HY2   1.1034  106.26  124.26  111.74   1.0361
IC HY1  CY   *CAY HY3   1.1034  106.26 -117.62  115.02   1.1259

END 


read param card flex append
* glycan chemical modification patches
*

ATOMS
MASS   -1 FCA1    18.99800  ! aliphatic fluorine, monofluoro
MASS   -1 SC311   32.06000  ! sulphur, SH, -S-
MASS   -1 HCP3     1.00800  ! polar H, thiol


BONDS
!DEO
CC3161  CC3261   222.50  1.480   ! CC3161  CC3161   222.50  1.480
CC3162  CC3261   222.50  1.480   ! CC3161  CC3162   222.50  1.480
CC3261  OC3C61   360.00  1.425   ! CC3162  OC3C61   360.00  1.425
CC3261  CC3163   222.50  1.500   ! CC3161  CC3163   222.50  1.500
!CF
CC3261  FCA1     420.00  1.3740  ! CG3C51  FGA1     420.00  1.3740 
!SH
SC311   HCP3     275.00  1.3250  ! SG311   HGP3     275.00  1.3250
CC3162  SC311    198.00  1.8180  ! CG321   SG311    198.00  1.8180 
CC3161  SC311    198.00  1.8180  ! CG321   SG311    198.00  1.8180 
!NSF
NC2D1   SC       235.00  1.6500  !NG311  SG3O2   235.00     1.6500 
!!sace9
CC322    OC301   360.00  1.415   ! all36_carb, from, CC3161  OC301
C        OC301   150.000 1.3340  ! from, OS   CD, ALLOW POL PEP
                           
ANGLES
!DEO
OC301   CC3162  CC3261   45.00   105.00                ! OC301   CC3162  CC3161   45.00   105.00
HCA1    CC3162  CC3261   34.50   110.10  22.53  2.179  ! CC3161  CC3162  HCA1     34.50   110.10  22.53  2.179
OC3C61  CC3162  CC3261   45.00   106.00                ! CC3161  CC3162  OC3C61   45.00   106.00
CC3162  CC3261  HCA2     34.50   110.10  22.53  2.179  ! CC3162  CC3161  HCA1     34.50   110.10  22.53  2.179
CC3162  CC3261  CC3161   53.35   111.00   8.00  2.561  ! CC3162  CC3161  CC3161   53.35   111.00   8.00  2.561
OC311   CC3162  CC3261   45.00   116.50                ! CC3162  OC3C61   45.00   116.50  
CC3161  CC3261  CC3161   53.35   111.00   8.00  2.561  ! CC3161  CC3161  CC3161   53.35   111.00   8.00  2.561  
CC3162  CC3161  CC3261   53.35   111.00   8.00  2.561  ! CC3162  CC3161  CC3161   53.35   111.00   8.00  2.561  
CC3163  CC3161  CC3261   53.35   111.00   8.00  2.561  ! CC3161  CC3161  CC3163   53.35   111.00   8.00  2.561  
CC3261  CC3161  OC301    45.00   109.00                ! OC301   CC3161  CC3161   45.00   109.00  
CC3261  CC3163  CC3261   58.35   113.50  11.16  2.561  ! CC3161  CC3163  CC321    58.35   113.50  11.16  2.561  
CC3163  CC3261  CC3161   53.35   111.00   8.00  2.561  ! CC3161  CC3161  CC3163   53.35   111.00   8.00  2.561  
HCA2    CC3261  OC3C61   45.00   109.50                ! HCA1    CC3162  OC3C61   45.00   109.50  
OC3C61  CC3261  CC3161   45.00   106.00                ! CC3161  CC3162  OC3C61   45.00   106.00  
CC3261  OC3C61  CC3163   95.00   109.70                ! CC3163  OC3C61  CC3162   95.00   109.70  
HCA1    CC3163  CC3261   34.50   110.10  22.53  2.179  ! CC3161  CC3163  HCA1     34.50   110.10  22.53  2.179  
OC3C61  CC3163  CC3261   45.00   110.00                ! CC3161  CC3163  OC3C61   45.00   110.00  
CC3261  CC3163  CC321    58.35   113.50  11.16  2.561  ! CC3161  CC3163  CC321    58.35   113.50  11.16  2.561  
CC3163  CC3261  HCA2     34.50   110.10  22.53  2.179  ! CC3163  CC3161  HCA1     34.50   110.10  22.53  2.179  
!PHOS
CC3153  CC321   OC30P    75.70   107.50                ! OC30P   CC321   CC3163   75.700  107.50                  
CC321   OC30P   PC       20.0    120.0   35.0   2.33   ! CC311D  OC30P      PC    20.0    120.0   35.0   2.33   
!OME
CC3161  OC301   CC331    95.00   109.70                ! CC3162  OC301   CC331    95.00   109.70  
!CF
HCA2    CC3261  FCA1     57.50   108.89   5.00  1.997  ! FGA1    CG3C51  HGA6     57.50   108.89   5.00  1.997 
FCA1    CC3261  OC3C61   44.00   112.00  30.00  2.369  ! CG3C51  CG3C51  FGA1     44.00   112.00  30.00  2.369 
FCA1    CC3261  CC3161   44.00   112.00  30.00  2.369  ! CG3C51  CG3C51  FGA1     44.00   112.00  30.00  2.369 
CC3162  CC3261  FCA1     44.00   112.00  30.00  2.369  ! CG3C51  CG3C51  FGA1     44.00   112.00  30.00  2.369 
CC3163  CC3261  FCA1     44.00   112.00  30.00  2.369  ! CG3C51  CG3C51  FGA1     44.00   112.00  30.00  2.369 
!SH
SC311   CC3162  OC3C61   45.00   116.50                ! OC311   CC3162  OC3C61   45.00   116.50  
HCA1    CC3162  SC311    46.10   111.30                ! SG311   CG321   HGA2     46.10   111.30 
SC311   CC3161  HCA1     46.10   111.30                ! SG311   CG321   HGA2     46.10   111.30 
SC311   CC3162  CC3161   58.00   114.50                ! CG321   CG321   SG311    58.00   114.50 
SC311   CC3161  CC3161   58.00   114.50                ! CG321   CG321   SG311    58.00   114.50 
SC311   CC3161  CC3163   58.00   114.50                ! CG321   CG321   SG311    58.00   114.50 
CC3162  CC3161  SC311    58.00   114.50                ! CG321   CG321   SG311    58.00   114.50 
CC3162  SC311   HCP3     38.80    95.00                ! CG321   SG311   HGP3     38.80    95.00 
HCP3    SC311   CC3161   38.80    95.00                ! CG321   SG311   HGP3     38.80    95.00 
!NSF
CC3161  NC2D1   SC       60.00   115.00                ! CG321  NG311  SG3O2    60.00    115.00 
HCP1    NC2D1   SC       42.30   113.20                ! SG3O2  NG311  HGP1     42.30    113.20 
NC2D1   SC      OC2DP    80.00   111.00                ! NG321  SG3O2  OG2P1    80.00    111.00 
!!sace9!!
CC312    CC322    OC301  45.00   106.00  ! from, OC301   CC321   CC3163
HCA2     CC322    OC301  60.00   109.50  ! from, OC301   CC321   HCA2
CT3      C        OC301  55.000    109.00   20.00   2.32600 ! from, OS   CD   CT3, methyl acetate, ALLOW POL PE
O        C        OC301  90.000    125.90  160.00   2.25760 ! from, OS   CD   OB, from, lipid methyl acetate, ALLOW  PEP POL
CC322    OC301    C      40.000    109.60   30.00   2.26510 ! from, CT2  OS   CD, ALLOW  POL PEP


DIHEDRALS
!NAC
CC321   CC3163  CC3161  NC2D1    0.20  3    0.0        ! CC312   CC3163  CC3161  NC2D1    0.20  3    0.0
!DEO
HCA1    CC3162  CC3261  HCA2     0.20  3    0.0        ! HCA1    CC3162  CC3161  HCA1     0.20  3    0.0 
HCA1    CC3162  CC3261  CC3161   0.20  3    0.0        ! HCA1    CC3162  CC3161  CC3161   0.20  3    0.0 
OC3C61  CC3162  CC3161  CC3261   0.31  3  180.0        ! CC3161  CC3161  CC3162  OC3C61   0.31  3  180.0 
OC3C61  CC3163  CC3161  CC3261   0.31  3  180.0        ! CC3161  CC3161  CC3163  OC3C61   0.31  3  180.0 
CC3162  CC3261  CC3161  HCA1     0.20  3    0.0        ! HCA1    CC3161  CC3161  CC3162   0.20  3    0.0 
CC3162  CC3261  CC3161  OC311    0.20  3    0.0        ! CC3162  CC3161  CC3161  OC311    0.20  3    0.0 
CC3162  CC3261  CC3161  CC3161   0.19  3  180.0        ! CC3161  CC3161  CC3161  CC3162   0.19  3  180.0 
CC3261  CC3161  CC3161  OC301    0.20  3    0.0        ! CC3161  CC3161  CC3161  OC301    0.20  3    0.0 
OC311   CC3162  CC3261  HCA2     0.14  3    0.0        ! HCA1    CC3161  CC3162  OC311    0.14  3    0.0 
OC311   CC3162  CC3261  CC3161   0.20  3    0.0        ! CC3162  CC3161  CC3161  OC311    0.20  3    0.0 
OC3C61  CC3162  CC3261  HCA2     0.20  3    0.0        ! HCA1    CC3161  CC3162  OC3C61   0.20  3    0.0 
OC3C61  CC3162  CC3261  CC3161   0.31  3  180.0        ! CC3161  CC3161  CC3162  OC3C61   0.31  3  180.0 
CC3161  CC3261  CC3161  HCA1     0.20  3    0.0        ! HCA1    CC3161  CC3161  CC3161   0.20  3    0.0 
CC3161  CC3261  CC3161  OC301    0.20  3    0.0        ! CC3161  CC3161  CC3161  OC301    0.20  3    0.0 
OC311   CC3161  CC3261  CC3161   0.20  3    0.0        ! CC3161  CC3161  CC3161  OC311    0.20  3    0.0 
CC3162  CC3161  CC3261  HCA2     0.20  3    0.0        ! HCA1    CC3161  CC3161  CC3162   0.20  3    0.0 
CC3162  CC3161  CC3261  CC3161   0.19  3  180.0        ! CC3161  CC3161  CC3161  CC3162   0.19  3  180.0 
HCA1    CC3162  CC3161  CC3261   0.20  3    0.0        ! HCA1    CC3162  CC3161  CC3161   0.20  3    0.0 
OC311   CC3162  CC3161  CC3261   0.20  3    0.0        ! CC3162  CC3161  CC3161  OC311    0.20  3    0.0 
HCA1    CC3163  CC3161  CC3261   0.20  3    0.0        ! HCA1    CC3163  CC3161  CC3161   0.20  3    0.0 
CC3261  CC3161  CC3163  CC321    0.20  3    0.0        ! CC3161  CC3161  CC3163  CC321    0.20  3    0.0 
HCA2    CC3261  CC3161  OC301    0.20  3    0.0        ! OC301   CC3161  CC3161  HCA1     0.20  3    0.0 
HCA1    CC3163  CC3261  CC3161   0.20  3    0.0        ! HCA1    CC3163  CC3161  CC3161   0.20  3    0.0 
OC3C61  CC3163  CC3261  CC3161   0.31  3  180.0        ! CC3161  CC3161  CC3163  OC3C61   0.31  3  180.0 
CC3162  CC3161  CC3161  CC3261   0.19  3  180.0        ! CC3161  CC3161  CC3161  CC3162   0.19  3  180.0 
CC3163  CC3261  CC3161  CC3161   0.19  3  180.0        ! CC3161  CC3161  CC3161  CC3163   0.19  3  180.0 
CC3163  CC3261  CC3161  HCA1     0.20  3    0.0        ! HCA1    CC3161  CC3161  CC3163   0.20  3    0.0 
CC3163  CC3161  CC3261  CC3161   0.19  3  180.0        ! CC3161  CC3161  CC3161  CC3163   0.19  3  180.0 
CC3163  CC3161  CC3261  HCA2     0.20  3    0.0        ! HCA1    CC3161  CC3161  CC3163   0.20  3    0.0 
CC3163  OC3C61  CC3162  CC3261   0.20  3    0.0        ! CC3161  CC3162  OC3C61  CC3163   0.20  3    0.0 
CC3163  CC3261  CC3161  OC301    0.20  3    0.0        ! CC3163  CC3161  CC3161  OC301    0.20  3    0.0 
CC3163  CC3261  CC3161  OC311    0.20  3    0.0        ! CC3163  CC3161  CC3161  OC311    0.20  3    0.0 
CC3162  OC3C61  CC3163  CC3261   0.20  3    0.0        ! CC3161  CC3163  OC3C61  CC3162   0.20  3    0.0 
HCA1    CC3163  CC3261  HCA2     0.20  3    0.0        ! HCA1    CC3161  CC3163  HCA1     0.20  3    0.0 
OC3C61  CC3163  CC3261  HCA2     0.20  3    0.0        ! HCA1    CC3161  CC3163  OC3C61   0.20  3    0.0
CC3161  CC3261  CC3163  CC321    0.20  3    0.0        ! CC3161  CC3161  CC3163  CC321    0.20  3    0.0 
CC3261  CC3163  CC321   HCA2     0.20  3    0.0        ! HCA2    CC321   CC3163  CC3161   0.20  3    0.0 
HCA2    CC3261  CC3163  CC321    0.20  3    0.0        ! HCA1    CC3161  CC3163  CC321    0.20  3    0.0
CC3261  CC3161  CC3161  OC311    0.20  3    0.0        ! CC3162  CC3161  CC3161  OC311    0.20  3    0.0 
CC3261  OC3C61  CC3163  CC3161   0.20  3    0.0        ! CC3161  CC3163  OC3C61  CC3162   0.20  3    0.0
CC3261  OC3C61  CC3163  CC321    0.20  3    0.0        ! CC321   CC3163  OC3C61  CC3162   0.20  3    0.0 
CC3261  OC3C61  CC3163  CC3261   0.20  3    0.0        ! CC3161  CC3163  OC3C61  CC3162   0.20  3    0.0 
CC3261  OC3C61  CC3163  HCA1     0.284 3    0.0        ! HCA1    CC3163  OC3C61  CC3162   0.284 3    0.0 
HCA2    CC3261  OC3C61  CC3163   0.284 3    0.0        ! HCA1    CC3162  OC3C61  CC3163   0.284 3    0.0 
CC3163  OC3C61  CC3261  CC3161   0.20  3    0.0        ! CC3161  CC3162  OC3C61  CC3163   0.20  3    0.0 
CC3261  CC3161  CC3161  CC3161   0.19  3  180.0        ! CC3161  CC3161  CC3161  CC3162   0.19  3  180.0 
OC3C61  CC3261  CC3161  HCA1     0.20  3    0.0        ! HCA1    CC3161  CC3162  OC3C61   0.20  3    0.0 
OC3C61  CC3261  CC3161  CC3161   0.31  3  180.0        ! CC3161  CC3161  CC3162  OC3C61   0.31  3  180.0 
OC3C61  CC3261  CC3161  OC311    2.75  1  180.0        ! OC311   CC3161  CC3162  OC3C61   2.75  1  180.0
OC3C61  CC3261  CC3161  OC311    0.26  2  180.0        ! OC311   CC3161  CC3162  OC3C61   0.26  2  180.0
OC3C61  CC3261  CC3161  OC311    0.10  3    0.0        ! OC311   CC3161  CC3162  OC3C61   0.10  3    0.0
CC3261  CC3161  OC301   CC3162   0.13  1  180.0        ! CC3161  CC3161  OC301   CC3162   0.13  1  180.0 
CC3261  CC3161  OC301   CC3162   0.25  2  180.0        ! CC3161  CC3161  OC301   CC3162   0.25  2  180.0 
CC3261  CC3161  OC301   CC3162   0.06  3  180.0        ! CC3161  CC3161  OC301   CC3162   0.06  3  180.0 
CC3261  CC3163  CC321   OC311    0.75  1  180.0        ! OC311   CC321   CC3163  OC3C61   0.75  1  180.0
CC3261  CC3163  CC321   OC311    0.17  2    0.0        ! OC311   CC321   CC3163  OC3C61   0.17  2    0.0
CC3261  CC3163  CC321   OC311    0.25  3  180.0        ! OC311   CC321   CC3163  OC3C61   0.25  3  180.0
HCP1    OC311   CC3162  CC3261   0.29  1    0.0        ! CC3161  CC3162  OC311   HCP1     0.29  1    0.0
HCP1    OC311   CC3162  CC3261   0.62  2    0.0        ! CC3161  CC3162  OC311   HCP1     0.62  2    0.0
HCP1    OC311   CC3162  CC3261   0.05  3    0.0        ! CC3161  CC3162  OC311   HCP1     0.05  3    0.0
!PHOS
CC3162  CC3161  OC30P   PC       0.02  3  180.0        ! CC3161  CC3162  OC30P   PC       0.02  3  180.0
CC3163  CC321   OC30P   PC       0.02  3  180.0        ! CC311D  CC311D  OC30P   PC       0.02  3  180.0
CC321   OC30P   PC      OC2DP    0.33  3    0.0        ! CC311D  OC30P   PC      OC2DP    0.33  3    0.0
HCA2    CC321   OC30P   PC       0.284 3    0.0        ! HCA1    CC311D  OC30P   PC       0.284 3    0.0  
CC3153  CC321   OC30P   PC       0.02  3  180.0        ! CC311D  CC311D  OC30P   PC       0.02  3  180.0
HCA1    CC3153  CC321   OC30P    0.00  6  180.00       ! HCA1    CC3163  CC321   OC30P    0.00  6  180.00
OC30P   CC321   CC3153  CC3151   0.43  3    0.0        ! CC3161  CC3163  CC321   OC30P    0.43  3    0.0
OC3C51  CC3153  CC321   OC30P    0.06  1    0.0        ! OC3C61  CC3163  CC321   OC30P    0.06  1    0.0
OC3C51  CC3153  CC321   OC30P    0.78  2    0.0        ! OC3C61  CC3163  CC321   OC30P    0.78  2    0.0
OC3C51  CC3153  CC321   OC30P    0.74  3  180.0        ! OC3C61  CC3163  CC321   OC30P    0.74  3  180.0
!OME
CC3162  CC3161  OC301   CC331    0.22  1    0.0        ! CC3161  CC3162  OC301   CC331    0.22  1    0.0 
CC3162  CC3161  OC301   CC331    0.28  2  180.0        ! CC3161  CC3162  OC301   CC331    0.28  2  180.0 
CC3162  CC3161  OC301   CC331    0.89  3    0.0        ! CC3161  CC3162  OC301   CC331    0.89  3    0.0 
HCA1    CC3161  OC301   CC331    0.284 3    0.0        ! CC331   OC301   CC3162  HCA1     0.284 3    0.0 
CC3161  OC301   CC331   HCA3     0.284 3    0.0        ! CC3162  OC301   CC331   HCA3     0.284 3    0.0 
CC331   OC301   CC3161  CC3161   0.22  1    0.0        ! CC3161  CC3162  OC301   CC331    0.22  1    0.0 
CC331   OC301   CC3161  CC3161   0.28  2  180.0        ! CC3161  CC3162  OC301   CC331    0.28  2  180.0 
CC331   OC301   CC3161  CC3161   0.89  3    0.0        ! CC3161  CC3162  OC301   CC331    0.89  3    0.0 
CC3163  CC3161  OC301   CC331    0.22  1    0.0        ! CC3161  CC3162  OC301   CC331    0.22  1    0.0 
CC3163  CC3161  OC301   CC331    0.28  2  180.0        ! CC3161  CC3162  OC301   CC331    0.28  2  180.0 
CC3163  CC3161  OC301   CC331    0.89  3    0.0        ! CC3161  CC3162  OC301   CC331    0.89  3    0.0 
!CF
FCA1    CC3261  OC3C61  CC3163   0.200 3    0.00       ! CG3C51  CG3C51  CG3C51  FGA1     0.200 3    0.00 
FCA1    CC3261  CC3161  CC3161   0.200 3    0.00       ! CG3C51  CG3C51  CG3C51  FGA1     0.200 3    0.00 
FCA1    CC3261  CC3161  OC311    0.200 3    0.00       ! OG303   CG3C51  CG3C51  FGA1     0.200 3    0.00 
FCA1    CC3261  CC3161  HCA1     0.185 3    0.00       ! FGA1    CG3C51  CG3C51  HGA1     0.185 3    0.00 
HCA1    CC3162  CC3261  FCA1     0.185 3    0.00       ! FGA1    CG3C51  CG3C51  HGA1     0.185 3    0.00 
OC311   CC3162  CC3261  FCA1     0.200 3    0.00       ! OG303   CG3C51  CG3C51  FGA1     0.200 3    0.00 
OC3C61  CC3162  CC3261  FCA1     0.200 3    0.00       ! FGA1    CG3C51  CG3C52  OG3C51   0.200 3    0.00 
CC3162  CC3161  CC3261  FCA1     0.200 3    0.00       ! CG3C51  CG3C51  CG3C51  FGA1     0.200 3    0.00 
CC3163  CC3161  CC3261  FCA1     0.200 3    0.00       ! CG3C51  CG3C51  CG3C51  FGA1     0.200 3    0.00 
HCA1    CC3163  CC3261  FCA1     0.185 3    0.00       ! FGA1    CG3C51  CG3C51  HGA1     0.185 3    0.00 
OC3C61  CC3163  CC3261  FCA1     0.200 3    0.00       ! FGA1    CG3C51  CG3C52  OG3C51   0.200 3    0.00 
FCA1    CC3261  CC3163  CC321    0.200 3    0.00       ! CG3C51  CG3C51  CG3C51  FGA1     0.200 3    0.00 
!SH
HCP3    SC311   CC3162  OC3C61   3.400 1  180.00       ! SG311   CG321   CG3C51  OG3C51   3.400 1  180.00
SC311   CC3162  OC3C61  CC3163   0.41  1  180.0        ! CC3163  OC3C61  CC3162  OC311    0.41  1  180.0
SC311   CC3162  OC3C61  CC3163   0.89  2    0.0        ! CC3163  OC3C61  CC3162  OC311    0.89  2    0.0
SC311   CC3162  OC3C61  CC3163   0.05  3    0.0        ! CC3163  OC3C61  CC3162  OC311    0.05  3    0.0
SC311   CC3162  CC3161  OC311    2.65  1  180.0        ! OC311   CC3162  CC3161  OC311    2.65  1  180.0 
SC311   CC3162  CC3161  OC311    0.00  2    0.0        ! OC311   CC3162  CC3161  OC311    0.00  2    0.0 
SC311   CC3162  CC3161  OC311    0.13  3  180.0        ! OC311   CC3162  CC3161  OC311    0.13  3  180.0 
SC311   CC3161  CC3161  OC311    2.65  1  180.0        ! OC311   CC3162  CC3161  OC311    2.65  1  180.0 
SC311   CC3161  CC3161  OC311    0.00  2    0.0        ! OC311   CC3162  CC3161  OC311    0.00  2    0.0 
SC311   CC3161  CC3161  OC311    0.13  3  180.0        ! OC311   CC3162  CC3161  OC311    0.13  3  180.0 
SC311   CC3161  CC3162  OC311    2.65  1  180.0        ! OC311   CC3162  CC3161  OC311    2.65  1  180.0 
SC311   CC3161  CC3162  OC311    0.00  2    0.0        ! OC311   CC3162  CC3161  OC311    0.00  2    0.0 
SC311   CC3161  CC3162  OC311    0.13  3  180.0        ! OC311   CC3162  CC3161  OC311    0.13  3  180.0 
HCA1    CC3162  SC311   HCP3     0.200 3    0.00       ! HGA2    CG321   SG311   HGP3     0.200 3    0.00 
HCP3    SC311   CC3161  HCA1     0.200 3    0.00       ! HGA2    CG321   SG311   HGP3     0.200 3    0.00 
SC311   CC3162  CC3161  HCA1     0.010 3    0.00       ! SG311   CG321   CG321   HGA2     0.010 3    0.00 
SC311   CC3161  CC3161  HCA1     0.010 3    0.00       ! SG311   CG321   CG321   HGA2     0.010 3    0.00 
SC311   CC3161  CC3163  HCA1     0.010 3    0.00       ! SG311   CG321   CG321   HGA2     0.010 3    0.00 
HCA1    CC3162  CC3161  SC311    0.010 3    0.00       ! SG311   CG321   CG321   HGA2     0.010 3    0.00 
SC311   CC3162  CC3161  CC3161   0.195 3    0.00       ! CG321   CG321   CG321   SG311    0.195 3    0.00 
SC311   CC3161  CC3161  CC3161   0.195 3    0.00       ! CG321   CG321   CG321   SG311    0.195 3    0.00 
SC311   CC3161  CC3161  CC3163   0.195 3    0.00       ! CG321   CG321   CG321   SG311    0.195 3    0.00 
SC311   CC3161  CC3163  CC321    0.195 3    0.00       ! CG321   CG321   CG321   SG311    0.195 3    0.00 
CC3162  CC3161  CC3161  SC311    0.195 3    0.00       ! CG321   CG321   CG321   SG311    0.195 3    0.00 
HCP3    SC311   CC3162  CC3161   0.240 1    0.00       ! CG321   CG321   SG311   HGP3     0.240 1    0.00 
HCP3    SC311   CC3162  CC3161   0.150 2    0.00       ! CG321   CG321   SG311   HGP3     0.150 2    0.00 
HCP3    SC311   CC3162  CC3161   0.270 3    0.00       ! CG321   CG321   SG311   HGP3     0.270 3    0.00 
HCP3    SC311   CC3161  CC3161   0.240 1    0.00       ! CG321   CG321   SG311   HGP3     0.240 1    0.00 
HCP3    SC311   CC3161  CC3161   0.150 2    0.00       ! CG321   CG321   SG311   HGP3     0.150 2    0.00 
HCP3    SC311   CC3161  CC3161   0.270 3    0.00       ! CG321   CG321   SG311   HGP3     0.270 3    0.00 
CC3162  CC3161  SC311   HCP3     0.240 1    0.00       ! CG321   CG321   SG311   HGP3     0.240 1    0.00 
CC3162  CC3161  SC311   HCP3     0.150 2    0.00       ! CG321   CG321   SG311   HGP3     0.150 2    0.00 
CC3162  CC3161  SC311   HCP3     0.270 3    0.00       ! CG321   CG321   SG311   HGP3     0.270 3    0.00 
HCP3    SC311   CC3161  CC3163   0.240 1    0.00       ! CG321   CG321   SG311   HGP3     0.240 1    0.00 
HCP3    SC311   CC3161  CC3163   0.150 2    0.00       ! CG321   CG321   SG311   HGP3     0.150 2    0.00 
HCP3    SC311   CC3161  CC3163   0.270 3    0.00       ! CG321   CG321   SG311   HGP3     0.270 3    0.00 
SC311   CC3161  CC3162  OC3C61   2.75  1  180.0        ! OC311   CC3161  CC3162  OC3C61   2.75  1  180.0
SC311   CC3161  CC3162  OC3C61   0.26  2  180.0        ! OC311   CC3161  CC3162  OC3C61   0.26  2  180.0
SC311   CC3161  CC3162  OC3C61   0.10  3    0.0        ! OC311   CC3161  CC3162  OC3C61   0.10  3    0.0
SC311   CC3161  CC3163  OC3C61   2.75  1  180.0        ! OC311   CC3161  CC3162  OC3C61   2.75  1  180.0
SC311   CC3161  CC3163  OC3C61   0.26  2  180.0        ! OC311   CC3161  CC3162  OC3C61   0.26  2  180.0
SC311   CC3161  CC3163  OC3C61   0.10  3    0.0        ! OC311   CC3161  CC3162  OC3C61   0.10  3    0.0
!NSF
CC3162  CC3161  NC2D1   SC       0.100 1    0.00       ! CG331   CG321   NG311   SG3O2    0.100 1    0.00 
CC3162  CC3161  NC2D1   SC       0.700 2    0.00       ! CG331   CG321   NG311   SG3O2    0.700 2    0.00 
CC3162  CC3161  NC2D1   SC       0.100 3    0.00       ! CG331   CG321   NG311   SG3O2    0.100 3    0.00 
CC3161  NC2D1   SC      OC2DP    0.200 3    0.00       ! CG331   NG311   SG3O2   OG2P1    0.200 3    0.00 
HCA1    CC3161  NC2D1   SC       0.100 3    0.00       ! HGA3    CG331   NG311   SG3O2    0.100 3    0.00 
HCP1    NC2D1   SC      OC2DP    0.200 3    0.00       ! HGP1    NG321   SG3O2   OG2P1    0.200 3    0.00 
SC      NC2D1   CC3161  CC3161   0.100 1    0.00       ! CG331   CG321   NG311   SG3O2    0.100 1    0.00 
SC      NC2D1   CC3161  CC3161   0.700 2    0.00       ! CG331   CG321   NG311   SG3O2    0.700 2    0.00 
SC      NC2D1   CC3161  CC3161   0.100 3    0.00       ! CG331   CG321   NG311   SG3O2    0.100 3    0.00 
!!sace9!!
CC312    CC312    CC322    OC301   0.20  3    0.0 ! par27 X CTL1 CTL2 X
CC312    CC322    OC301    C       0.64  1  180.0 ! from, CC3163  CC321   OC301   CC3162
CC312    CC322    OC301    C       0.03  2  180.0 !
CC312    CC322    OC301    C       0.61  3    0.0 !
HCA1     CC312    CC322    OC301   0.20  3    0.0 ! par27 X CTL1 CTL2 X
OC311    CC312    CC322    OC301   2.65  1  180.0 ! og ethylene glycol combo
OC311    CC312    CC322    OC301   0.00  2    0.0 ! "
OC311    CC312    CC322    OC301   0.13  3  180.0 ! "
CC322    OC301    C        CT3     2.0500  2   180.00 ! from, X    CD   OS   X,
CC322    OC301    C        O       0.9650  1   180.00 ! from, OB   CD   OS   CT2, ALLOW   PEP POL
CC322    OC301    C        O       3.8500  2   180.00 ! "
HA3      CT3      C        OC301   0.00    6   180.00 ! from, par22 X CT3  CD X, OSL  CL   CTL3 HAL3, acetic acid
C        OC301    CC322    HCA2    0.284   3    0.0 ! from, par35 HCA2 CC32A OC30A CC32A


IMPROPER

NONBONDED  NBXMOD 5  ATOM CDIEL FSHIFT VATOM VDISTANCE VFSWITCH -
     CUTNB 14.0  CTOFNB 12.0  CTONNB 10.0  EPS 1.0  E14FAC 1.0  WMIN 1.5

HCP3     0.0       -0.1000     0.4500 ! methanethiol pure solvent, adm jr., 6/22/92
FCA1     0.0       -0.1350     1.6300 ! FGA1     0.0       -0.1350     1.6300
SC311    0.0       -0.4500     2.0000 ! SC311    0.0       -0.4500     2.0000


END 

RETURN
