# Supplementary material for: OpenMM 7: Rapid development of high performance algorithms for molecular dynamics
Source: PLoS Comput Biol. 2017 Jul 26;13(7):e1005659. doi: 10.1371/journal.pcbi.1005659 (PMC5549999; doi:10.1371/journal.pcbi.1005659)
Supplement: S1 Supporting Information — (ZIP) [file pcbi.1005659.s001.zip › SI/Energy Comparisons/CHARMM/2koc/toppar/toppar_all36_carb_glycopeptide.str]

read rtf card append
* Topology for glycopeptide linkages
* 
32 1

!     |                         |            * change charges
!  HN-N                      HN-N
!     |   HB1                   |   HB1
!     |   |                     |   | *   *
!  HA-CA--CB--OG        ==>  HA-CA--CB--OG    
!     |   |     \               |   |     \  * 
!     |   HB2    HG1            |   HB2    C1(sugar)
!   O=C                       O=C
!     |                         |

PRES SGPA           -0.07 ! for connecting SER at the alpha position
dele atom 1HG1
dele atom 2O1  
dele atom 2HO1  

GROUP

ATOM 1CB   CT2      0.00     !Charge assigned by adding
ATOM 1OG   OC301    -0.36  ! Charge from OMEA

GROUP

ATOM 2C1   CC3162    0.29  ! Charge from OMEA

BOND 1OG 2C1    

!    I    J    K    L      R(IK)   T(IKJ)    PHI   T(JKL)   R(KL)

!IC   1CA  1CB  1OG  2C1    0.0000  0.0000  167.06  0.0000   0.0000
!IC   1CB  1OG  2C1  2O5    0.0000  0.0000   71.26  0.0000   0.0000
!IC   1CB  1OG  2C1  2H1    0.0000  0.0000  -50.07  0.0000   0.0000
!IC   1OG  2C1  2O5  2C5    0.0000  0.0000   70.42  0.0000   0.0000  

!Thermalized IC
IC   1CA  1CB  1OG  2C1     1.5246  112.48 -174.87  115.72   1.4191 
IC   1CB  1OG  2C1  2O5     1.4218  115.72   45.37  110.03   1.4241 
IC   1CB  1OG  2C1  2H1     1.4218  115.72  -71.61  112.01   1.1125 
IC   1OG  2C1  2O5  2C5     1.4191  110.03   63.29  109.91   1.4591 

!     |                          |              
!  HN-N                       HN-N
!     |     OG1--HG1             |     OG1--C1(sugar)
!     |    /                     |    /
!  HA-CA--CB-HB          ==>  HA-CA--CB-HB   
!     |    \                     |    \
!     |     CG2--HG21            |     CG2--HG21
!   O=C    / \                 O=C    / \
!     | HG21 HG22                | HG21 HG22

PRES TGPA            0.02 ! for connecting THR at the alpha position
dele atom 1HG1
dele atom 2O1
dele atom 2HO1

GROUP

ATOM 1CB   CT1      0.09     !Charge assigned by adding
ATOM 1OG1  OC301    -0.36  ! Charge from OMEA

GROUP

ATOM 2C1   CC3162    0.29  ! Charge from OMEA

BOND 1OG1 2C1

!    I    J    K    L      R(IK)   T(IKJ)    PHI   T(JKL)   R(KL)

!IC   1CA  1CB  1OG1 2C1    0.0000  0.0000  167.06  0.0000   0.0000
!IC   1CB  1OG1 2C1  2O5    0.0000  0.0000   71.26  0.0000   0.0000
!IC   1CB  1OG1 2C1  2H1    0.0000  0.0000  -50.07  0.0000   0.0000
!IC   1OG1 2C1  2O5  2C5    0.0000  0.0000   70.42  0.0000   0.0000

!Thermalized IC
IC    1CA  1CB  1OG1 2C1    1.5900  102.09  161.11  116.78   1.4047 
IC    1CB  1OG1 2C1  2O5    1.5040  116.78   69.90  114.66   1.4346 
IC    1CB  1OG1 2C1  2H1    1.5040  116.78  -51.01  110.33   1.1436 
IC    1OG1 2C1  2O5  2C5    1.4047  114.66   71.63  114.71   1.4751 

!     |                         |            * change charges
!  HN-N                      HN-N
!     |   HB1                   |   HB1
!     |   |                     |   | *   *
!  HA-CA--CB--OG        ==>  HA-CA--CB--OG
!     |   |     \               |   |     \  *
!     |   HB2    HG1            |   HB2    C1(sugar)
!   O=C                       O=C
!     |                         |

PRES SGPB           -0.07 ! for connecting SER at the beta position
dele atom 1HG1
dele atom 2O1
dele atom 2HO1

GROUP

ATOM 1CB   CT2      0.00     !Charge assigned by adding
ATOM 1OG   OC301    -0.36  ! Charge from OMEA

GROUP

ATOM 2C1   CC3162    0.29  ! Charge from OMEA

BOND 1OG 2C1

!    I    J    K    L      R(IK)   T(IKJ)    PHI   T(JKL)   R(KL)

!IC   1CA  1CB  1OG  2C1    0.0000  0.0000  167.06  0.0000   0.0000
!IC   1CB  1OG  2C1  2O5    0.0000  0.0000   41.65  0.0000   0.0000
!IC   1CB  1OG  2C1  2H1    0.0000  0.0000  164.59  0.0000   0.0000
!IC   1OG  2C1  2O5  2C5    0.0000  0.0000  177.84  0.0000   0.0000

!Thermalized IC
IC   1CA  1CB  1OG  2C1     1.5288  114.42  160.15  116.19   1.4222 
IC   1CB  1OG  2C1  2O5     1.5026  116.19   19.87  107.74   1.4694 
IC   1CB  1OG  2C1  2H1     1.5026  116.19  149.79  108.46   1.1232 
IC   1OG  2C1  2O5  2C5     1.4222  107.74  173.59  112.12   1.4637 

!     |                          |
!  HN-N                       HN-N
!     |     OG1--HG1             |     OG1--C1(sugar)
!     |    /                     |    /
!  HA-CA--CB-HB          ==>  HA-CA--CB-HB
!     |    \                     |    \
!     |     CG2--HG21            |     CG2--HG21
!   O=C    / \                 O=C    / \
!     | HG21 HG22                | HG21 HG22

PRES TGPB            0.02 ! for connecting THR at the beta position
dele atom 1HG1
dele atom 2O1
dele atom 2HO1

GROUP

ATOM 1CB   CT1      0.09     !Charge assigned by adding
ATOM 1OG1  OC301    -0.36  ! Charge from OMEA

GROUP

ATOM 2C1   CC3162    0.29  ! Charge from OMEA

BOND 1OG1 2C1

!    I    J    K    L      R(IK)   T(IKJ)    PHI   T(JKL)   R(KL)

!IC   1CA  1CB  1OG1 2C1    0.0000  0.0000  167.06  0.0000   0.0000
!IC   1CB  1OG1 2C1  2O5    0.0000  0.0000   41.65  0.0000   0.0000
!IC   1CB  1OG1 2C1  2H1    0.0000  0.0000  164.59  0.0000   0.0000
!IC   1OG1 2C1  2O5  2C5    0.0000  0.0000  177.84  0.0000   0.0000

!Thermalized IC
IC    1CA  1CB  1OG1 2C1    1.5466  109.42   84.79  119.34   1.4626 
IC    1CB  1OG1 2C1  2O5    1.4452  119.34   33.16  108.68   1.4170 
IC    1CB  1OG1 2C1  2H1    1.4452  119.34  142.21  103.58   1.0859 
IC    1OG1 2C1  2O5  2C5    1.4626  108.68  167.53  109.99   1.4643 

PRES NGLB          0.00 ! og make model compound 3 by adding equat
dele atom 1HD21           !
dele atom 2O1             !  O-methyl to C1; apply to THP2
dele atom 2HO1            !  O-methyl to C1; apply to THP2

GROUP                   
ATOM 2C1   CC3162    0.27   !       |
ATOM 2H1   HCA1      0.09   !    HN-N  
ATOM 1ND2  NC2D1    -0.47   !       |   HB1 OD1    HD21 (cis to OD1)
ATOM 1HD22 HCP1      0.31   !       |   |   ||    /
ATOM 2C5   CC3163    0.11   !    HA-CA--CB--CG--ND2
ATOM 2H5   HCA1      0.09   !       |   |         \
ATOM 2O5   OC3C61   -0.40   !       |   HB2        HD22 (trans to OD1) 
GROUP                       !     O=C  
ATOM 1CG   CC2O1     0.510  !       |
ATOM 1OD1  OC2D1    -0.510  !   
GROUP                       !                          |              Sugar
ATOM 1CB   CC321    -0.180  !                       HN-N              |  
ATOM 1HB1  HCA2      0.090  !                          |   HB1 OD1    C1   (cis to OD1)
ATOM 1HB2  HCA2      0.090  !                          |   |   ||    /
                            !                       HA-CA--CB--CG--ND2
                            !                          |   |         \
                            !                          |   HB2        HD22 (trans to OD1) 
                            !                        O=C  
                            !                          |
BOND 2C1  1ND2              !
IMPR 1ND2  1CG  2C1  1HD22  !


!    I     J    K    L      R(IK)   T(IKJ)    PHI   T(JKL)   R(KL)
!IC   1CB   1CG  1ND2  2C1     1.4000  120.00  180.00  120.00   1.4000  
!IC   1CG   1ND2 2C1   2O5     1.4000  120.00 -120.00  120.00   1.4000  
!IC   1HD22 1ND2 2C1   2O5     1.4000  120.00    0.00  120.00   1.4000
!IC   2C5   2O5  2C1   2H1     1.4773  111.49   60.14  108.74   1.0555
!IC   1ND2  2C1  2O5   2C5     1.4000  120.00  180.00  120.00   1.4000  

!Thermalized
IC   1CB   1CG  1ND2  2C1         1.5479  118.86 -175.68  128.70   1.3783
IC   1CG   1ND2 2C1   2O5         1.3126  128.70  -70.91  104.39   1.4413
IC   1HD22 1ND2 2C1   2O5         1.0117  111.10  108.04  104.39   1.4413
IC   2C5   2O5  2C1   2H1         1.4242  116.13   41.53  110.40   1.1136
IC   1ND2  2C1  2O5   2C5         1.3783  104.39  165.66  116.13   1.4242

PRES NGLA          0.00 ! og make model compound 3 by adding equat
dele atom 1HD21           !
dele atom 2O1             !  O-methyl to C1; apply to THP2
dele atom 2HO1            !  O-methyl to C1; apply to THP2

GROUP
ATOM 2C1   CC3162    0.27   !       |
ATOM 2H1   HCA1      0.09   !    HN-N
ATOM 1ND2  NC2D1    -0.47   !       |   HB1 OD1    HD21 (cis to OD1)
ATOM 1HD22 HCP1      0.31   !       |   |   ||    /
ATOM 2C5   CC3163    0.11   !    HA-CA--CB--CG--ND2
ATOM 2H5   HCA1      0.09   !       |   |         \
ATOM 2O5   OC3C61   -0.40   !       |   HB2        HD22 (trans to OD1)
GROUP                       !     O=C
ATOM 1CG   CC2O1     0.510  !       |
ATOM 1OD1  OC2D1    -0.510  !
GROUP                       !                          |              Sugar
ATOM 1CB   CC321    -0.180  !                       HN-N              |
ATOM 1HB1  HCA2      0.090  !                          |   HB1 OD1    C1   (cis to OD1)
ATOM 1HB2  HCA2      0.090  !                          |   |   ||    /
                            !                       HA-CA--CB--CG--ND2
                            !                          |   |         \
                            !                          |   HB2        HD22 (trans to OD1)
                            !                        O=C
                            !                          |
BOND 2C1  1ND2              !
IMPR 1ND2  1CG  2C1  1HD22  !


!    I     J    K    L      R(IK)   T(IKJ)    PHI   T(JKL)   R(KL)
!IC   1CB   1CG  1ND2  2C1     1.4000  120.00  180.00  120.00   1.4000
!IC   1CG   1ND2 2C1   2O5     1.4000  120.00 -180.00  120.00   1.4000
!IC   1HD22 1ND2 2C1   2O5     1.4000  120.00    0.00  120.00   1.4000
!IC   2C5   2O5  2C1   2H1     1.4773  111.49 -180.14  108.74   1.0555
!IC   1ND2  2C1  2O5   2C5     1.4000  120.00   60.00  120.00   1.4000

!Thermalized
IC    1CB   1CG  1ND2  2C1         1.5278  116.61  179.92  128.01   1.4551
IC    1CG   1ND2 2C1   2O5         1.3341  128.01  168.99  103.48   1.4210
IC    1HD22 1ND2 2C1   2O5         0.9855  112.93  -12.55  103.48   1.4210
IC    2C5   2O5  2C1   2H1         1.4292  117.47 -174.95  108.88   1.0797
IC    1ND2  2C1  2O5   2C5         1.4551  103.48   75.29  117.47   1.4292

END

read param card flex append
*    new parametes
*
BONDS

!Nglycan
CC311D   NC2D1   320.00  1.430   ! 320.00  1.430   ! par22 NH1 CT1
CC3162   NC2D1   320.00  1.430   ! 320.00  1.430   ! par22 NH1 CT1 

CC321    CT1      222.500     1.5380  ! CT2  CT1   222.500     1.5380 ! ALLOW   ALI 
CC2O1    CC321    200.000     1.5220  ! CT2  CC    200.000     1.5220 ! ALLOW   POL 

!Oglycan
OC301    CT2	360.00  1.425  ! CC311   OC301    360.00  1.415   ! par35 CC32A OC30A 
OC301    CT1	360.00  1.425  ! CC311   OC301    360.00  1.415   ! par35 CC32A OC30A 

ANGLES

!Nglycan
NC2D1    CC311D   OC3C61  90.00   110.00  ! 90.00   110.00  ! OC301   CC311D  OC3C61   90.00   110.00
HCA1     CC311D   NC2D1   48.00   108.00  ! par22 NH1  CT1  HB
NC2D1    CC311D   CC321C  70.00   113.50  ! par22 NH1  CT1  CT1
NC2D1    CC311D   CC311D  70.00   113.50  ! par22 NH1  CT1  CT1
CC311D   NC2D1    HCP1    35.00   117.00  ! par22 H    NH1  CT1
CC311D   NC2D1    CC2O1   50.00   120.00  ! par22 CT1  NH1  C
NC2D1    CC3162   OC3C61  90.00   110.00  ! 90.00   110.00  ! OC301   CC311D  OC3C61   90.00   110.00  
HCA1     CC3162   NC2D1   48.00   108.00  ! par22 NH1  CT1  HB   
NC2D1    CC3162   CC3161  70.00   113.50  ! par22 NH1  CT1  CT1  
CC3162   NC2D1    HCP1    35.00   117.00  ! par22 H    NH1  CT1 
CC3162   NC2D1    CC2O1   50.00   120.00  ! par22 CT1  NH1  C

NH3      CT1      CC321  67.700   110.0000 ! NH3  CT1  CT2    67.700   110.0000 ! ALLOW   ALI POL
CC321    CT1      CC     52.000   108.0000 ! CT2  CT1  CC     52.000   108.0000 ! ALLOW   ALI PEP POL ARO
NH1      CT1      CC321  70.000   113.5000 ! NH1  CT1  CT2    70.000   113.5000 ! ALLOW   ALI PEP POL ARO
HB1      CT1      CC321  35.000   111.0000 ! HB   CT1  CT2    35.000   111.0000 ! ALLOW  PEP 
CC321    CT1      C      52.000   108.0000 ! CT2  CT1  C      52.000   108.0000 ! ALLOW   ALI PEP POL ARO 
CT1      CC321    CC2O1  52.000   108.0000 ! CT1  CT2  CC     52.000   108.0000 ! ALLOW   ALI PEP POL ARO 
CT1      CC321    HCA2   33.430    110.10   22.53   2.17900 ! HA   CT2  CT1   33.430    110.10   22.53   2.17900 ! ALLOW   ALI 
HCA2     CC321    CC2O1  33.000    109.50   30.00   2.16300 ! HA   CT2  CC    33.000    109.50   30.00   2.16300 ! ALLOW   ALI PEP POL ARO
CC321    CC2O1    OC2D1  15.000    121.00   50.00   2.44000 ! O    CC   CT2   15.000    121.00   50.00   2.44000 ! ALLOW   ALI PEP POL ARO
CC321    CC2O1    NC2D1  50.000    116.50   50.00   2.45000 ! NH2  CC   CT2   50.000    116.50   50.00   2.45000 ! ALLOW   ALI PEP POL ARO

!Oglycan
CT1      CT2      OC301   45.000   107.00  !    OC301   CC311   CC331    45.00   111.50  ! par35 OC30A CC32A  CC33A
CT1      CT1      OC301   45.000   107.00  !    OC301   CC311   CC331    45.00   111.50  ! par35 OC30A CC32A  CC33A
CT2      OC301    CC311D  95.00    110.70  !    CC311D  OC301   CC331    95.00   109.70  ! par35 CC33A  OC30A CC32A
CT1      OC301    CC311D  95.00    110.70  !    CC311D  OC301   CC331    95.00   109.70  ! par35 CC33A  OC30A CC32A
CT2      OC301    CC3162  95.00    110.70  !    CC3162  OC301   CC331    95.00   109.70  ! par35 CC33A  OC30A CC32A
CT1      OC301    CC3162  95.00    110.70  !    CC3162  OC301   CC331    95.00   109.70  ! par35 CC33A  OC30A CC32A
CT3      CT1      OC301   45.000   110.00  !    OC301   CC311   CC331    45.00   111.50  ! par35 OC30A CC32A  CC33A
HA       CT2      OC301   60.00    109.50  !    HCA1    CC311   OC301    60.00   109.50  ! par34 HCA2 CC32A OC30A
HA2      CT2      OC301   60.00    109.50  !    HCA1    CC311   OC301    60.00   109.50  ! par34 HCA2 CC32A OC30A
HA       CT1      OC301   60.00    109.50  !    HCA1    CC311   OC301    60.00   109.50  ! par34 HCA2 CC32A OC30A
HA1      CT1      OC301   60.00    109.50  !    HCA1    CC311   OC301    60.00   109.50  ! par34 HCA2 CC32A OC30A

DIHEDRALS

!Nglycan
CC321C  OC3C61  CC311D  NC2D1    0.62  1    0.0 ! og OMeTHP compounds 2 and 3
CC321C  OC3C61  CC311D  NC2D1    1.54  2    0.0 ! OC301    CC311D   OC3C61   CC321C
CC321C  OC3C61  CC311D  NC2D1    0.48  3    0.0 ! "  MP2/cc-pVTZ//MP2/6-31G*
HCP1    NC2D1   CC311D  OC3C61   0.00  1    0.0 ! par22 H NH1 CT1 CT1 
NC2D1   CC311D  CC311D  NC2D1    0.59  1  180.0 ! OC301   CC3161  CC3162  OC301 ! par35 OC30A CC32A CC32A OC30A
NC2D1   CC311D  CC311D  NC2D1    1.16  2    0.0 ! OC301   CC3161  CC3162  OC301 ! " og/rmv RESMOR and FABYOW10
CC311D  NC2D1   CC2O1   OC2D1    2.50  2  180.0 ! par22 O C NH1 CT1
CC311D  NC2D1   CC2O1   CC331    1.60  1    0.0 ! par22 CT1 NH1 C CT3
CC311D  NC2D1   CC2O1   CC331    2.50  2  180.0 ! "
HCP1    NC2D1   CC311D  HCA1     0.00  1    0.0 ! par22 HB CT1 NH1 H
CC2O1   NC2D1   CC311D  HCA1     0.00  1    0.0 ! par22 HB CT1 NH1 C
HCP1    NC2D1   CC311D  CC321C   0.00  1    0.0 ! par22 H NH1 CT1 CT1
HCA2    CC321C  CC311D  NC2D1    0.20  3    0.0 ! par27 X CTL1 CTL1 X
CC321C  CC321C  CC311D  NC2D1    0.20  3    0.0 ! par27 X CTL1 CTL1 X
CC311D  CC311D  NC2D1   HCP1     0.00  1    0.0 ! par22 H NH1 CT1 CT1
HCA1    CC311D  CC311D  NC2D1    0.20  3    0.0 ! par27 X CTL1 CTL1 X
NC2D1   CC311D  CC311D  CC321C   0.20  3    0.0 ! par27 X CTL1 CTL1 X
OC3C61  CC311D  CC311D  NC2D1    0.20  3    0.0 ! par27 X CTL1 CTL1 X
NC2D1   CC3162  OC3C61  CC3163   0.62  1    0.0 ! og OMeTHP compounds 2 and 3 
NC2D1   CC3162  OC3C61  CC3163   1.54  2    0.0 ! OC301    CC311D   OC3C61   CC321C
NC2D1   CC3162  OC3C61  CC3163   0.48  3    0.0 ! "  MP2/cc-pVTZ//MP2/6-31G*
NC2D1   CC3162  OC3C61  CC3263   0.62  1    0.0 ! og OMeTHP compounds 2 and 3 
NC2D1   CC3162  OC3C61  CC3263   1.54  2    0.0 ! OC301    CC311D   OC3C61   CC321C
NC2D1   CC3162  OC3C61  CC3263   0.48  3    0.0 ! "  MP2/cc-pVTZ//MP2/6-31G*
HCP1    NC2D1   CC3162  OC3C61   0.00  1    0.0 ! par22 H NH1 CT1 CT1
NC2D1   CC3162  CC3161  NC2D1    0.59  1  180.0 ! OC301   CC3161  CC3162  OC301 ! par35 OC30A CC32A CC32A OC30A
NC2D1   CC3162  CC3161  NC2D1    1.16  2    0.0 ! OC301   CC3161  CC3162  OC301 ! " og/rmv RESMOR and FABYOW10
CC3162  NC2D1   CC2O1   OC2D1    2.50  2  180.0 ! par22 O C NH1 CT1
CC3162  NC2D1   CC2O1   CC331    1.60  1    0.0 ! par22 CT1 NH1 C CT3 
CC3162  NC2D1   CC2O1   CC331    2.50  2  180.0 ! " 
HCA1    CC3162  NC2D1   HCP1     0.00  1    0.0 ! par22 HB CT1 NH1 H 
HCA1    CC3162  NC2D1   CC2O1    0.00  1    0.0 ! par22 HB CT1 NH1 C
NC2D1   CC3162  CC3161  HCA1     0.20  3    0.0 ! par27 X CTL1 CTL1 X 
NC2D1   CC3162  CC3161  CC3161   0.20  3    0.0 ! par27 X CTL1 CTL1 X 
HCP1    NC2D1   CC3162  CC3161   0.00  1    0.0 ! par22 H NH1 CT1 CT1
NC2D1   CC3162  CC3161  OC311    0.20  3    0.0 ! par27 X CTL1 CTL1 X
CC311D  CC311D  NC2D1   CC2O1    0.50  1  180.0 ! og fit to IPAA
CC2O1   NC2D1   CC311D  CC321C   0.50  1  180.0 ! og fit to IPAA
CC2O1   NC2D1  CC311D  OC3C61    2.70  1    180.0
CC2O1   NC2D1  CC311D  OC3C61    1.28  2      0.0
CC2O1   NC2D1   CC3162  CC3161   0.50  1  180.0 ! og fit to IPAA
CC2O1   NC2D1  CC3162  OC3C61    2.70  1    180.0
CC2O1   NC2D1  CC3162  OC3C61    1.28  2      0.0

NH3      CT1      CC321    HCA2    0.2000  3     0.0 ! X    CT1  CT2  X        0.2000  3     0.00 ! ALLOW   ALI
NH1      CT1      CC321    HCA2    0.2000  3     0.0 ! X    CT1  CT2  X        0.2000  3     0.00 ! ALLOW   AL
NH3      CT1      CC321    CC2O1   0.2000  3     0.0 ! X    CT1  CT2  X        0.2000  3     0.00 ! ALLOW   ALI   
NH1      CT1      CC321    CC2O1   0.2000  3     0.0 ! X    CT1  CT2  X        0.2000  3     0.00 ! ALLOW   ALI
CT1      CC321    CC2O1    OC2D1   0.0500  6   180.0 ! X    CT2  CC   X        0.0500  6   180.00 ! ALLOW   POL PEP
CT1      CC321    CC2O1    NC2D1   0.0500  6   180.0 ! X    CT2  CC   X        0.0500  6   180.00 ! ALLOW   POL PEP
HB1      CT1      CC321    HCA2    0.2000  3     0.0 ! X    CT1  CT2  X        0.2000  3     0.00 ! ALLOW   ALI    
HB1      CT1      CC321    CC2O1   0.2000  3     0.0 ! X    CT1  CT2  X        0.2000  3     0.00 ! ALLOW   ALI    
CC321    CC2O1    NC2D1    HCP1    2.50    2   180.0 ! HCP1    NC2D1   CC2O1   CC331    2.50  2  180.0 ! par22 H NH1 C   CT3
CC321    CC2O1    NC2D1    CC3162  1.60    1     0.0 ! CC3161  NC2D1   CC2O1   CC331    1.60  1    0.0 ! par22 CT1 NH1 C CT3
CC321    CC2O1    NC2D1    CC3162  2.50    2   180.0 ! CC3161  NC2D1   CC2O1   CC331    2.50  2  180.0 ! "
HCA2     CC321    CT1      CC      0.2000  3     0.0 ! X    CT1  CT2  X        0.2000  3     0.00 ! ALLOW   ALI
HCA2     CC321    CT1      C       0.2000  3     0.0 ! X    CT1  CT2  X        0.2000  3     0.00 ! ALLOW   ALI
HCA2     CC321    CC2O1    OC2D1   0.00    3   180.0 ! HCA3    CC331   CC2O1   OC2D1    0.00  3  180.0 ! par22 O C    CT3  HA
HCA2     CC321    CC2O1    NC2D1   0.00    3     0.0 ! NC2D1   CC2O1   CC331   HCA3     0.00  3    0.0 ! par22 NH1 C CT3 HA
CC2O1    CC321    CT1      CC      0.2000  3     0.0 ! X    CT1  CT2  X        0.2000  3     0.00 ! ALLOW   ALI 
CC2O1    CC321    CT1      C       0.2000  3     0.0 ! X    CT1  CT2  X        0.2000  3     0.00 ! ALLOW   ALI
CC321    CT1      C        O       1.4000  1     0.0 ! O    C    CT1  CT2      1.4000  1     0.00 !   ALLOW PEP
H        NH1      CT1      CC321   0.0000  1     0.0 ! H    NH1  CT1  CT2      0.0000  1     0.00 ! ALLOW PEP 
C        NH1      CT1      CC321   1.8000  1     0.0 ! CT2  CT1  NH1  C        1.8000  1     0.00 ! ALLOW PEP 
CC321    CT1      C        NH1     0.0000  1     0.0 ! NH1  C    CT1  CT2      0.0000  1     0.00 !   ALLOW PEP

!Oglycan Transferred
CC311D  OC301   CT2     HA       0.284 3    0.0   !CC311D  OC301   CC331   HCA3     0.284 3    0.0 ! par35 HCA3 CC33A OC30A CC32A
CC311D  OC301   CT2     HA2      0.284 3    0.0   !CC311D  OC301   CC331   HCA3     0.284 3    0.0 ! par35 HCA3 CC33A OC30A CC32A
HA      CT2     OC301   CC3162   0.284 3    0.0   !CC3162  OC301   CC331   HCA3     0.284 3    0.0 ! par35 HCA3 CC33A OC30A CC32A
HA2     CT2     OC301   CC3162   0.284 3    0.0   !CC3162  OC301   CC331   HCA3     0.284 3    0.0 ! par35 HCA3 CC33A OC30A CC32A
CC311D  OC301   CT1     HA       0.284 3    0.0   !CC311D  OC301   CC331   HCA3     0.284 3    0.0 ! par35 HCA3 CC33A OC30A CC32A
CC311D  OC301   CT1     HA1      0.284 3    0.0   !CC311D  OC301   CC331   HCA3     0.284 3    0.0 ! par35 HCA3 CC33A OC30A CC32A
HA      CT1     OC301   CC3162   0.284 3    0.0   !CC3162  OC301   CC331   HCA3     0.284 3    0.0 ! par35 HCA3 CC33A OC30A CC32A
HA1     CT1     OC301   CC3162   0.284 3    0.0   !CC3162  OC301   CC331   HCA3     0.284 3    0.0 ! par35 HCA3 CC33A OC30A CC32A
CT2     OC301   CC311D  HCA1     0.284 3    0.0   !CC331   OC301   CC311D  HCA1     0.284 3    0.0 ! par35 HCA2 CC32A OC30A CC32A
CT2     OC301   CC3162  HCA1     0.284 3    0.0   !CC331   OC301   CC3162  HCA1     0.284 3    0.0 ! par35 HCA2 CC32A OC30A CC32A
CT1     OC301   CC311D  HCA1     0.284 3    0.0   !CC331   OC301   CC311D  HCA1     0.284 3    0.0 ! par35 HCA2 CC32A OC30A CC32A
CT1     OC301   CC3162  HCA1     0.284 3    0.0   !CC331   OC301   CC3162  HCA1     0.284 3    0.0 ! par35 HCA2 CC32A OC30A CC32A


!Oglycan Optimized

!!!C2 C1 OG CB
CC321C   CC311D    OC301      CT2     1.38  1    180.0
CC321C   CC311D    OC301      CT2     1.23  2    180.0
CC321C   CC311D    OC301      CT2     0.25  3      0.0
CC321C   CC311D    OC301      CT1     1.15  1    180.0
CC321C   CC311D    OC301      CT1     1.54  2    180.0
CC321C   CC311D    OC301      CT1     0.39  3      0.0

!!O5 C1 OG CB
CT2    OC301   CC311D   OC3C61     0.27  1      0.0
CT2    OC301   CC311D   OC3C61     0.22  2      0.0
CT2    OC301   CC311D   OC3C61     0.07  3      0.0
CT1    OC301   CC311D   OC3C61     0.43  1    180.0
CT1    OC301   CC311D   OC3C61     0.05  2      0.0
CT1    OC301   CC311D   OC3C61     0.56  3    180.0

!!C1 OG CB CG
CC311D    OC301      CT1      CT3     1.52  1    180.0
CC311D    OC301      CT1      CT3     0.04  2    180.0
CC311D    OC301      CT1      CT3     0.45  3    180.0

!!C1 OG CB CA
CC311D    OC301      CT2      CT1     2.02  1    180.0
CC311D    OC301      CT2      CT1     0.04  2      0.0
CC311D    OC301      CT2      CT1     0.97  3    180.0
CC311D    OC301      CT1      CT1     2.21  1    180.0
CC311D    OC301      CT1      CT1     0.01  2    180.0
CC311D    OC301      CT1      CT1     0.03  3      0.0

!!N CA CB OG
NH1      CT1      CT2    OC301     0.42  1    180.0
NH1      CT1      CT2    OC301     0.68  2    180.0
NH1      CT1      CT2    OC301     1.06  3      0.0
NH1      CT1      CT1    OC301     0.47  1      0.0
NH1      CT1      CT1    OC301     1.60  2      0.0
NH1      CT1      CT1    OC301     0.39  3    180.0

NH3      CT1      CT2    OC301     0.42  1    180.0
NH3      CT1      CT2    OC301     0.68  2    180.0
NH3      CT1      CT2    OC301     1.06  3      0.0
NH3      CT1      CT1    OC301     0.47  1      0.0
NH3      CT1      CT1    OC301     1.60  2      0.0
NH3      CT1      CT1    OC301     0.39  3    180.0

!!C CA CB OG
C      CT1      CT2    OC301     0.41  1    180.0
C      CT1      CT2    OC301     0.32  2    180.0
C      CT1      CT2    OC301     1.19  3    180.0
C      CT1      CT1    OC301     1.03  1      0.0
C      CT1      CT1    OC301     1.41  2      0.0
C      CT1      CT1    OC301     0.66  3      0.0

!GALNAc
!!!C2 C1 OG CB
CC3161   CC3162    OC301      CT2     1.38  1    180.0
CC3161   CC3162    OC301      CT2     1.23  2    180.0
CC3161   CC3162    OC301      CT2     0.25  3      0.0
CC3161   CC3162    OC301      CT1     1.15  1    180.0
CC3161   CC3162    OC301      CT1     1.54  2    180.0
CC3161   CC3162    OC301      CT1     0.39  3      0.0

!!O5 C1 OG CB
CT2    OC301   CC3162   OC3C61     0.27  1      0.0
CT2    OC301   CC3162   OC3C61     0.22  2      0.0
CT2    OC301   CC3162   OC3C61     0.07  3      0.0
CT1    OC301   CC3162   OC3C61     0.43  1    180.0
CT1    OC301   CC3162   OC3C61     0.05  2      0.0
CT1    OC301   CC3162   OC3C61     0.56  3    180.0

!!C1 OG CB CG
CC3162    OC301      CT1      CT3     1.52  1    180.0
CC3162    OC301      CT1      CT3     0.04  2    180.0
CC3162    OC301      CT1      CT3     0.45  3    180.0

!!C1 OG CB CA
CC3162    OC301      CT2      CT1     2.02  1    180.0
CC3162    OC301      CT2      CT1     0.04  2      0.0
CC3162    OC301      CT2      CT1     0.97  3    180.0
CC3162    OC301      CT1      CT1     2.21  1    180.0
CC3162    OC301      CT1      CT1     0.01  2    180.0
CC3162    OC301      CT1      CT1     0.03  3      0.0

IMPROPER

NC2D1   CC2O1   CC311D  HCP1    20.00  0   0.00 ! par22 NH1  X    X    H
NC2D1   CC2O1   CC3162  HCP1    20.00  0   0.00 ! par22 NH1  X    X    H

CC2O1    NC2D1    CC321    OC2D1   45.0000         0      0.0000 ! O    CT2  NH2  CC     45.0000         0      0.0000 ! ALLOW PEP POL
CC2O1    CC321    NC2D1    OC2D1   45.0000         0      0.0000 ! O    NH2  CT2  CC     45.0000         0      0.0000 ! ALLOW PEP POL

END 


RETURN
