# Supplementary material for: OpenMM 7: Rapid development of high performance algorithms for molecular dynamics
Source: PLoS Comput Biol. 2017 Jul 26;13(7):e1005659. doi: 10.1371/journal.pcbi.1005659 (PMC5549999; doi:10.1371/journal.pcbi.1005659)
Supplement: S1 Supporting Information — (ZIP) [file pcbi.1005659.s001.zip › SI/Energy Comparisons/CHARMM/2koc/toppar/toppar_all36_lipid_bacterial.str]

* Toppar stream file for Branched and Cyclic Chained lipids.  Following reading of
* top_all36_lipid.rtf
* and
* par_all36_lipid.rtf
*

! REFERENCES
!
! Branched Lipids
!
! Lim, J.B. & Klauda, J.B. Branching at the Iso- and Anteiso- Positions in Complex Chlamydia 
! Membranes: A Molecular Dynamics Study. Biochimica et Biophysica Acta (BBA) - Biomembranes 
! 1808:323-331 (2011).   
!
! Cyclic-replacement of double bond
!
! Pandit, K.R. & Klauda, J.B. Membrane models of E. coli containing cyclic moieties in 
! the aliphatic lipid chain. Biochimica et Biophysica Acta (BBA) - Biomembranes 
! 1818:1205-1210 (2012).
!

set nat ?NATC
set app
!We're exploiting what is arguably a bug in the parser. On the left hand side,
!the quotes have proirity, so NAT is correctly substituted. On the right hand
!side, the ? has priority and NATC" (sic) is not a valid substitution...
if "@NAT" ne "?NATC" if @nat ne 0 set app append

read rtf card @app
* cholesterol residues
*
36  1

RESI PVPG        -1.00 ! 16:0 (palmitoyl) - 18:1 cis-11 (vaccenyl) Phosphatidylglycerol
!
!
! Polar Head and glycerol backbone
GROUP                  !
ATOM C13  CTL2    0.05 !
ATOM H13A HAL2    0.09 !                H13A
ATOM H13B HAL2    0.09 !                 |
ATOM OC3  OHL    -0.65 !                 |
ATOM HO3  HOL     0.42 !          H13B--C13---OC3--HO3
GROUP                  !                 |
ATOM C12  CTL1    0.14 !                 |
ATOM H12A HAL1    0.09 !                 |
ATOM OC2  OHL    -0.65 !          H12A--C12---OC2--HO2
ATOM HO2  HOL     0.42 !                 |
GROUP                  !                 |     alpha5
ATOM C11  CTL2   -0.08 !                 |
ATOM H11A HAL2    0.09 !          H11A--C11---H11B
ATOM H11B HAL2    0.09 !                 |     alpha4
ATOM P    PL      1.50 !        (-) O13  O12
ATOM O13  O2L    -0.78 !              \ /      alpha3
ATOM O14  O2L    -0.78 !               P (+)
ATOM O12  OSLP   -0.57 !              / \      alpha2
ATOM O11  OSLP   -0.57 !        (-) O14  O11
ATOM C1   CTL2   -0.08 !                 |     alpha1
ATOM HA   HAL2    0.09 !            HA---C1---HB
ATOM HB   HAL2    0.09 !                 |     theta1
GROUP                  !                 |
ATOM C2   CTL1    0.17 !            HS---C2--------------
ATOM HS   HAL1    0.09 !                 | beta1        |
ATOM O21  OSL    -0.49 !            O22  O21          theta3
ATOM C21  CL      0.90 !             \\ /  beta2        |
ATOM O22  OBL    -0.63 !               C21              |
ATOM C22  CTL2   -0.22 !               |   beta3        |
ATOM H2R  HAL2    0.09 !        H2R---C22---H2S         |
ATOM H2S  HAL2    0.09 !               |                |
GROUP                  !               |    beta4       |
ATOM C3   CTL2    0.08 !               |                |
ATOM HX   HAL2    0.09 !               |           HX---C3---HY
ATOM HY   HAL2    0.09 !               |                |   gamma1
ATOM O31  OSL    -0.49 !               |           O32  O31
ATOM C31  CL      0.90 !               |            \\ /    gamma2
ATOM O32  OBL    -0.63 !               |              C31
ATOM C32  CTL2   -0.22 !               |              |     gamma3
ATOM H2X  HAL2    0.09 !               |        H2X---C32---H2Y
ATOM H2Y  HAL2    0.09 !               |              |
GROUP                  !               |              |      gamma4
ATOM C23  CTL2   -0.18 !               |              |
ATOM H3R  HAL2    0.09 !        H3R ---C23---H3S      |
ATOM H3S  HAL2    0.09 !               |              |
GROUP                  !               |              |
ATOM C24  CTL2   -0.18 !               |              |
ATOM H4R  HAL2    0.09 !        H4R ---C24---H4S      |
ATOM H4S  HAL2    0.09 !               |              |
GROUP                  !               |              |
ATOM C25  CTL2   -0.18 !               |              |
ATOM H5R  HAL2    0.09 !        H5R ---C25---H5S      |
ATOM H5S  HAL2    0.09 !               |              |
GROUP                  !               |              |
ATOM C26  CTL2   -0.18 !               |              |
ATOM H6R  HAL2    0.09 !        H6R ---C26---H6S      |
ATOM H6S  HAL2    0.09 !               |              |
GROUP                  !               |              |
ATOM C27  CTL2   -0.18 !               |              |
ATOM H7R  HAL2    0.09 !        H7R ---C27---H7S      |
ATOM H7S  HAL2    0.09 !               |              |
GROUP                  !               |              |
ATOM C28  CTL2   -0.18 !               |              |
ATOM H8R  HAL2    0.09 !        H8R ---C28---H8S      |
ATOM H8S  HAL2    0.09 !               |              |
GROUP                  !               |              |
ATOM C29  CTL2   -0.18 !               |              |
ATOM H9R  HAL2    0.09 !        H9R ---C29---H9S      |
ATOM H9S  HAL2    0.09 !               |              |
GROUP                  !               |              |
ATOM C210 CTL2   -0.18 !               |              |
ATOM H10R HAL2    0.09 !        H10R---C210--H10S     |
ATOM H10S HAL2    0.09 !               |              |
GROUP                  !               |              |
ATOM C211 CEL1   -0.15 !               |              |
ATOM H111 HEL1    0.15 !        H111---C211           |
GROUP                  !               ||  (CIS)      |
ATOM C212 CEL1   -0.15 !               ||             |
ATOM H121 HEL1    0.15 !        H121---C212           |
GROUP                  !               |              |
ATOM C213 CTL2   -0.18 !               |              |
ATOM H13R HAL2    0.09 !        H13R---C213--H13S     |
ATOM H13S HAL2    0.09 !               |              |
GROUP                  !               |              |
ATOM C214 CTL2   -0.18 !               |              |
ATOM H14R HAL2    0.09 !        H14R---C214--H14S     |
ATOM H14S HAL2    0.09 !               |              |
GROUP                  !               |              |
ATOM C215 CTL2   -0.18 !               |              |
ATOM H15R HAL2    0.09 !        H15R---C215--H15S     |
ATOM H15S HAL2    0.09 !               |              |
GROUP                  !               |              |
ATOM C216 CTL2   -0.18 !               |              |
ATOM H16R HAL2    0.09 !        H16R---C216--H16S     |
ATOM H16S HAL2    0.09 !               |              |
GROUP                  !               |              |
ATOM C217 CTL2   -0.18 !               |              |
ATOM H17R HAL2    0.09 !        H17R---C217--H17S     |
ATOM H17S HAL2    0.09 !               |              |
GROUP                  !               |              |
ATOM C218 CTL3   -0.27 !               |              |
ATOM H18R HAL3    0.09 !        H18R---C218--H18S     |
ATOM H18S HAL3    0.09 !               |              |
ATOM H18T HAL3    0.09 !              H18T            |
GROUP                  !                              |
ATOM C33  CTL2   -0.18 !                              |
ATOM H3X  HAL2    0.09 !                       H3X ---C33---H3Y
ATOM H3Y  HAL2    0.09 !                              |
GROUP                  !                              |
ATOM C34  CTL2   -0.18 !                              |
ATOM H4X  HAL2    0.09 !                       H4X ---C34---H4Y
ATOM H4Y  HAL2    0.09 !                              |
GROUP                  !                              |
ATOM C35  CTL2   -0.18 !                              |
ATOM H5X  HAL2    0.09 !                       H5X ---C35---H5Y
ATOM H5Y  HAL2    0.09 !                              |
GROUP                  !                              |
ATOM C36  CTL2   -0.18 !                              |
ATOM H6X  HAL2    0.09 !                       H6X ---C36---H6Y
ATOM H6Y  HAL2    0.09 !                              |
GROUP                  !                              |
ATOM C37  CTL2   -0.18 !                              |
ATOM H7X  HAL2    0.09 !                       H7X ---C37---H7Y
ATOM H7Y  HAL2    0.09 !                              |
GROUP                  !                              |
ATOM C38  CTL2   -0.18 !                              |
ATOM H8X  HAL2    0.09 !                       H8X ---C38---H8Y
ATOM H8Y  HAL2    0.09 !                              |
GROUP                  !                              |
ATOM C39  CTL2   -0.18 !                              |
ATOM H9X  HAL2    0.09 !                       H9X ---C39---H9Y
ATOM H9Y  HAL2    0.09 !                              |
GROUP                  !                              |
ATOM C310 CTL2   -0.18 !                              |
ATOM H10X HAL2    0.09 !                       H10X---C310--H10Y
ATOM H10Y HAL2    0.09 !                              |
GROUP                  !                              |
ATOM C311 CTL2   -0.18 !                              |
ATOM H11X HAL2    0.09 !                       H11X---C311--H11Y
ATOM H11Y HAL2    0.09 !                              |
GROUP                  !                              |
ATOM C312 CTL2   -0.18 !                              |
ATOM H12X HAL2    0.09 !                       H12X---C312--H12Y
ATOM H12Y HAL2    0.09 !                              |
GROUP                  !                              |
ATOM C313 CTL2   -0.18 !                              |
ATOM H13X HAL2    0.09 !                       H13X---C313--H13Y
ATOM H13Y HAL2    0.09 !                              |
GROUP                  !                              |
ATOM C314 CTL2   -0.18 !                              |
ATOM H14X HAL2    0.09 !                       H14X---C314--H14Y
ATOM H14Y HAL2    0.09 !                              |
GROUP                  !                              |
ATOM C315 CTL2   -0.18 !                              |
ATOM H15X HAL2    0.09 !                       H15X---C315--H15Y
ATOM H15Y HAL2    0.09 !                              |
GROUP                  !                              |
ATOM C316 CTL3   -0.27 !                              |
ATOM H16X HAL3    0.09 !                       H16X---C316--H16Y
ATOM H16Y HAL3    0.09 !                              |
ATOM H16Z HAL3    0.09 !                              H16Z
 
! Polar Head
BOND  HO3  OC3       OC3  C13       C13  H13A      C13  H13B      C13  C12
BOND  HO2  OC2       OC2  C12       C12  H12A      C12  C11
BOND  C11  H11A      C11  H11B      C11  O12       O11  C1
BOND  O12  P         P    O11       P    O13       P    O14
! Glycerol Backbone
BOND  C1   HA        C1    HB       C1   C2        
BOND  C2   HS        C2    C3       C2   O21
BOND  C3   HX        C3    HY       C3   O31
! Chain from C2
BOND  O21  C21
BOND  C21  C22
DOUBLE  C21  O22
BOND  C22  H2R       C22  H2S       C22  C23
BOND  C23  H3R       C23  H3S       C23  C24
BOND  C24  H4R       C24  H4S       C24  C25
BOND  C25  H5R       C25  H5S       C25  C26
BOND  C26  H6R       C26  H6S       C26  C27
BOND  C27  H7R       C27  H7S       C27  C28
BOND  C28  H8R       C28  H8S       C28  C29
BOND  C29  H9R       C29  H9S       C29  C210
BOND  C210 H10R      C210 H10S      C210 C211
BOND  C211 H111       
DOUBLE  C211 C212
BOND  C212 H121      C212 C213
BOND  C213 H13R      C213 H13S      C213 C214
BOND  C214 H14R      C214 H14S      C214 C215
BOND  C215 H15R      C215 H15S      C215 C216
BOND  C216 H16R      C216 H16S      C216 C217
BOND  C217 H17R      C217 H17S      C217 C218
BOND  C218 H18R      C218 H18S      C218 H18T
! Chain From C3
BOND  O31  C31
BOND  C31  C32
DOUBLE  C31  O32
BOND  C32  H2X       C32  H2Y       C32  C33
BOND  C33  H3X       C33  H3Y       C33  C34
BOND  C34  H4X       C34  H4Y       C34  C35
BOND  C35  H5X       C35  H5Y       C35  C36
BOND  C36  H6X       C36  H6Y       C36  C37
BOND  C37  H7X       C37  H7Y       C37  C38
BOND  C38  H8X       C38  H8Y       C38  C39
BOND  C39  H9X       C39  H9Y       C39  C310
BOND  C310 H10X      C310 H10Y      C310 C311
BOND  C311 H11X      C311 H11Y      C311 C312
BOND  C312 H12X      C312 H12Y      C312 C313
BOND  C313 H13X      C313 H13Y      C313 C314
BOND  C314 H14X      C314 H14Y      C314 C315
BOND  C315 H15X      C315 H15Y      C315 C316
BOND  C316 H16X      C316 H16Y      C316 H16Z

IMPR C21 O21 C22 O22    C31 O31 C32 O32

!IC table from IC generate, minimized geometry
IC C13    C12    C11    O12        1.5527  112.85 -172.43  115.75   1.4326
IC OC3    C13    C12    C11        1.4270  111.28   66.71  112.85   1.5633
IC C11    C13    *C12   OC2        1.5633  112.85 -123.90  110.15   1.4283
IC OC3    C12    *C13   H13A       1.4270  111.28  119.84  108.43   1.1124
IC OC3    C12    *C13   H13B       1.4270  111.28 -121.62  109.64   1.1108
IC C12    C13    OC3    HO3        1.5527  111.28   31.95  102.00   0.9699
IC OC2    C13    *C12   H12A       1.4283  110.15 -117.28  107.28   1.1148
IC C13    C12    OC2    HO2        1.5527  110.15 -171.78  103.00   0.9822
IC O12    C12    *C11   H11A       1.4326  115.75 -123.85  108.44   1.1130
IC H11A   C12    *C11   H11B       1.1130  108.44 -115.56  107.30   1.1122
IC C12    C11    O12    P          1.5633  115.75  -47.69  121.24   1.5793
IC C11    O12    P      O11        1.4326  121.24 -163.05  101.81   1.5842
IC O11    O12    *P     O13        1.5842  101.81  115.87  108.46   1.4772
IC O11    O12    *P     O14        1.5842  101.81 -115.89  106.55   1.4794
IC O12    P      O11    C1         1.5793  101.81   52.06  120.97   1.4307
IC P      O11    C1     C2         1.5842  120.97 -123.35  111.16   1.5486
IC C2     O11    *C1    HA         1.5486  111.16 -119.56  109.11   1.1121
IC HA     O11    *C1    HB         1.1121  109.11 -119.08  113.21   1.1182
IC O11    C1     C2     O21        1.4307  111.16  174.21  106.66   1.4420
IC O21    C1     *C2    C3         1.4420  106.66 -120.98  111.16   1.5605 !defines S chirality
IC C3     C1     *C2    HS         1.5605  111.16 -118.20  107.43   1.1163 !defines S chirality
IC C1     C2     O21    C21        1.5486  106.66  151.72  115.89   1.3162
IC C2     O21    C21    C22        1.4420  115.89  174.64  108.39   1.5300
IC C22    O21    *C21   O22        1.5300  108.39  179.62  126.87   1.2174
IC O21    C21    C22    C23        1.3162  108.39 -178.91  112.40   1.5451
IC C23    C21    *C22   H2R        1.5451  112.40 -121.55  107.75   1.1090
IC H2R    C21    *C22   H2S        1.1090  107.75 -117.07  107.65   1.1094
IC C1     C2     C3     O31        1.5486  111.16  173.26  113.08   1.4465
IC O31    C2     *C3    HX         1.4465  113.08  126.36  109.19   1.1155
IC HX     C2     *C3    HY         1.1155  109.19  114.42  106.70   1.1130
IC C2     C3     O31    C31        1.5605  113.08   85.33  114.98   1.3287
IC C3     O31    C31    C32        1.4465  114.98 -175.76  108.36   1.5299
IC C32    O31    *C31   O32        1.5299  108.36 -179.46  126.35   1.2156
IC O31    C31    C32    C33        1.3287  108.36  179.34  112.58   1.5448
IC C33    C31    *C32   H2X        1.5448  112.58 -120.90  107.34   1.1099
IC H2X    C31    *C32   H2Y        1.1099  107.34 -117.24  107.84   1.1085
IC C21    C22    C23    C24        1.5300  112.40  179.84  112.28   1.5340
IC C24    C22    *C23   H3R        1.5340  112.28 -121.15  109.56   1.1144
IC H3R    C22    *C23   H3S        1.1144  109.56 -117.66  109.59   1.1144
IC C22    C23    C24    C25        1.5451  112.28 -179.93  112.52   1.5348
IC C25    C23    *C24   H4R        1.5348  112.52 -121.28  109.14   1.1133
IC H4R    C23    *C24   H4S        1.1133  109.14 -117.44  109.11   1.1133
IC C23    C24    C25    C26        1.5340  112.52  179.89  112.69   1.5347
IC C26    C24    *C25   H5R        1.5347  112.69 -121.36  109.01   1.1132
IC H5R    C24    *C25   H5S        1.1132  109.01 -117.25  109.07   1.1133
IC C24    C25    C26    C27        1.5348  112.69 -179.62  112.61   1.5356
IC C27    C25    *C26   H6R        1.5356  112.61 -121.31  109.08   1.1132
IC H6R    C25    *C26   H6S        1.1132  109.08 -117.38  109.05   1.1131
IC C25    C26    C27    C28        1.5347  112.61  179.89  112.39   1.5398
IC C28    C26    *C27   H7R        1.5398  112.39 -121.64  108.41   1.1137
IC H7R    C26    *C27   H7S        1.1137  108.41 -116.93  108.78   1.1140
IC C26    C27    C28    C29        1.5356  112.39 -177.47  111.53   1.5098
IC C29    C27    *C28   H8R        1.5098  111.53 -123.70  107.68   1.1128
IC H8R    C27    *C28   H8S        1.1128  107.68 -115.21  108.48   1.1128
IC C27    C28    C29    C210       1.5356  112.39 -177.47  111.53   1.5098
IC C210   C28    *C29   H9R        1.5098  111.53 -123.70  107.68   1.1128
IC H9R    C28    *C29   H9S        1.1128  107.68 -115.21  108.48   1.1128
IC C28    C29    C210   C211       1.5356  112.39 -177.47  111.53   1.5098
IC C211   C29    *C210  H10R       1.5098  111.53 -123.70  107.68   1.1128
IC H10R   C29    *C210  H10S       1.1128  107.68 -115.21  108.48   1.1128
IC C29    C210   C211   C212       1.5398  111.53 -118.23  126.87   1.3467
IC C212   C210   *C211  H111       1.3467  126.87  178.64  114.46   1.1012
IC C210   C211   C212   C213       1.5098  126.87   -1.03  126.59   1.5093
IC C213   C211   *C212  H121       1.5093  126.59  179.83  118.67   1.1011
IC C211   C212   C213   C214       1.3467  126.59   93.85  111.91   1.5393
IC C214   C212   *C213  H13R       1.5393  111.91 -121.29  111.52   1.1130
IC H13R   C212   *C213  H13S       1.1130  111.52 -117.67  110.00   1.1125
IC C212   C213   C214   C215       1.5355  112.61  179.58  112.66   1.5348
IC C215   C213   *C214  H14R       1.5348  112.66 -121.34  109.11   1.1131
IC H14R   C213   *C214  H14S       1.1131  109.11 -117.35  109.06   1.1134
IC C213   C214   C215   C216       1.5347  112.66 -179.86  112.61   1.5349
IC C216   C214   *C215  H15R       1.5349  112.61 -121.26  109.07   1.1133
IC H15R   C214   *C215  H15S       1.1133  109.07 -117.41  109.12   1.1130
IC C214   C215   C216   C217       1.5348  112.61  179.90  112.71   1.5340
IC C217   C215   *C216  H16R       1.5340  112.71 -121.38  109.14   1.1131
IC H16R   C215   *C216  H16S       1.1131  109.14 -117.33  109.09   1.1134
IC C215   C216   C217   C218       1.5349  112.71  180.00  113.31   1.5310
IC C218   C216   *C217  H17R       1.5310  113.31 -121.61  108.71   1.1142
IC H17R   C216   *C217  H17S       1.1142  108.71 -116.68  108.78   1.1140
IC C216   C217   C218   H18R       1.5340  113.31  -59.87  110.43   1.1115
IC H18R   C217   *C218  H18S       1.1115  110.43  119.84  110.48   1.1112
IC H18R   C217   *C218  H18T       1.1115  110.43 -120.02  110.62   1.1112
IC C31    C32    C33    C34        1.5299  112.58 -179.46  112.10   1.5339
IC C34    C32    *C33   H3X        1.5339  112.10 -121.48  109.72   1.1140
IC H3X    C32    *C33   H3Y        1.1140  109.72 -117.58  109.31   1.1149
IC C32    C33    C34    C35        1.5448  112.10  179.21  112.66   1.5346
IC C35    C33    *C34   H4X        1.5346  112.66 -121.16  108.94   1.1134
IC H4X    C33    *C34   H4Y        1.1134  108.94 -117.41  109.10   1.1130
IC C33    C34    C35    C36        1.5339  112.66 -179.91  112.56   1.5346
IC C36    C34    *C35   H5X        1.5346  112.56 -121.46  109.07   1.1132
IC H5X    C34    *C35   H5Y        1.1132  109.07 -117.21  108.96   1.1134
IC C34    C35    C36    C37        1.5346  112.56  179.56  112.70   1.5346
IC C37    C35    *C36   H6X        1.5346  112.70 -121.29  108.98   1.1132
IC H6X    C35    *C36   H6Y        1.1132  108.98 -117.32  109.02   1.1131
IC C35    C36    C37    C38        1.5346  112.70  179.89  112.56   1.5347
IC C38    C36    *C37   H7X        1.5347  112.56 -121.38  109.07   1.1132
IC H7X    C36    *C37   H7Y        1.1132  109.07 -117.30  109.01   1.1133
IC C36    C37    C38    C39        1.5346  112.56  179.63  112.69   1.5346
IC C39    C37    *C38   H8X        1.5346  112.69 -121.30  109.02   1.1132
IC H8X    C37    *C38   H8Y        1.1132  109.02 -117.33  109.03   1.1132
IC C37    C38    C39    C310       1.5347  112.69  179.94  112.58   1.5346
IC C310   C38    *C39   H9X        1.5346  112.58 -121.36  109.09   1.1132
IC H9X    C38    *C39   H9Y        1.1132  109.09 -117.34  109.04   1.1132
IC C38    C39    C310   C311       1.5346  112.58  179.62  112.67   1.5346
IC C311   C39    *C310  H10X       1.5346  112.67 -121.29  109.04   1.1132
IC H10X   C39    *C310  H10Y       1.1132  109.04 -117.34  109.06   1.1132
IC C39    C310   C311   C312       1.5346  112.67 -179.93  112.59   1.5346
IC C312   C310   *C311  H11X       1.5346  112.59 -121.36  109.10   1.1132
IC H11X   C310   *C311  H11Y       1.1132  109.10 -117.36  109.05   1.1132
IC C310   C311   C312   C313       1.5346  112.59  179.64  112.65   1.5346
IC C313   C311   *C312  H12X       1.5346  112.65 -121.28  109.06   1.1132
IC H12X   C311   *C312  H12Y       1.1132  109.06 -117.36  109.08   1.1132
IC C311   C312   C313   C314       1.5346  112.65 -179.95  112.60   1.5348
IC C314   C312   *C313  H13X       1.5348  112.60 -121.34  109.09   1.1132
IC H13X   C312   *C313  H13Y       1.1132  109.09 -117.37  109.06   1.1132
IC C312   C313   C314   C315       1.5346  112.60  179.75  112.70   1.5339
IC C315   C313   *C314  H14X       1.5339  112.70 -121.31  109.09   1.1132
IC H14X   C313   *C314  H14Y       1.1132  109.09 -117.35  109.10   1.1132
IC C313   C314   C315   C316       1.5348  112.70  179.98  113.30   1.5309
IC C316   C314   *C315  H15X       1.5309  113.30 -121.68  108.75   1.1141
IC H15X   C314   *C315  H15Y       1.1141  108.75 -116.64  108.73   1.1141
IC C314   C315   C316   H16X       1.5339  113.30  -59.99  110.44   1.1113
IC H16X   C315   *C316  H16Y       1.1113  110.44  119.85  110.44   1.1113
IC H16X   C315   *C316  H16Z       1.1113  110.44 -120.07  110.60   1.1112

RESI PVPE         0.00 ! 16:0 (palmitoyl) - 18:1 cis-11 (vaccenyl)  Phosphatidylethanolamine
!
!
! Polar Head and glycerol backbone
GROUP                  !
ATOM N     NH3L  -0.30 !           HN2
ATOM HN1   HCL    0.33 !            |
ATOM HN2   HCL    0.33 !  (+) HN1---N---HN3
ATOM HN3   HCL    0.33 !            |
ATOM C12   CTL2   0.13 !            |
ATOM H12A  HAL2   0.09 !     H12A--C12---H12B
ATOM H12B  HAL2   0.09 !            |
GROUP                  !            |     alpha5
ATOM C11  CTL2   -0.08 !            |
ATOM H11A HAL2    0.09 !     H11A--C11---H11B
ATOM H11B HAL2    0.09 !            |     alpha4
ATOM P    PL      1.50 !   (-) O13  O12
ATOM O13  O2L    -0.78 !         \ /      alpha3
ATOM O14  O2L    -0.78 !          P (+)
ATOM O11  OSLP   -0.57 !         / \      alpha2
ATOM O12  OSLP   -0.57 !   (-) O14  O11
ATOM C1   CTL2   -0.08 !            |     alpha1
ATOM HA   HAL2    0.09 !       HA---C1---HB
ATOM HB   HAL2    0.09 !            |     theta1
GROUP                  !            |
ATOM C2   CTL1    0.17 !       HS---C2--------------
ATOM HS   HAL1    0.09 !            | beta1        |
ATOM O21  OSL    -0.49 !       O22  O21          theta3
ATOM C21  CL      0.90 !        \\ /  beta2        |
ATOM O22  OBL    -0.63 !          C21              |
ATOM C22  CTL2   -0.22 !          |   beta3        |
ATOM H2R  HAL2    0.09 !   H2R---C22---H2S         |
ATOM H2S  HAL2    0.09 !          |                |
GROUP                  !          |    beta4       |
ATOM C3   CTL2    0.08 !          |                |
ATOM HX   HAL2    0.09 !          |           HX---C3---HY
ATOM HY   HAL2    0.09 !          |                |   gamma1
ATOM O31  OSL    -0.49 !          |           O32  O31
ATOM C31  CL      0.90 !          |            \\ /    gamma2
ATOM O32  OBL    -0.63 !          |              C31
ATOM C32  CTL2   -0.22 !          |              |     gamma3
ATOM H2X  HAL2    0.09 !          |        H2X---C32---H2Y
ATOM H2Y  HAL2    0.09 !          |              |
GROUP                  !          |              |      gamma4
ATOM C23  CTL2   -0.18 !          |              |
ATOM H3R  HAL2    0.09 !   H3R ---C23---H3S      |
ATOM H3S  HAL2    0.09 !          |              |
GROUP                  !          |              |
ATOM C24  CTL2   -0.18 !          |              |
ATOM H4R  HAL2    0.09 !   H4R ---C24---H4S      |
ATOM H4S  HAL2    0.09 !          |              |
GROUP                  !          |              |
ATOM C25  CTL2   -0.18 !          |              |
ATOM H5R  HAL2    0.09 !   H5R ---C25---H5S      |
ATOM H5S  HAL2    0.09 !          |              |
GROUP                  !          |              |
ATOM C26  CTL2   -0.18 !          |              |
ATOM H6R  HAL2    0.09 !   H6R ---C26---H6S      |
ATOM H6S  HAL2    0.09 !          |              |
GROUP                  !          |              |
ATOM C27  CTL2   -0.18 !          |              |
ATOM H7R  HAL2    0.09 !   H7R ---C27---H7S      |
ATOM H7S  HAL2    0.09 !          |              |
GROUP                  !          |              |
ATOM C28  CTL2   -0.18 !          |              |
ATOM H8R  HAL2    0.09 !   H8R ---C28---H8S      |
ATOM H8S  HAL2    0.09 !          |              |
GROUP                  !          |              |
ATOM C29  CTL2   -0.18 !          |              |
ATOM H9R  HAL2    0.09 !   H9R ---C29---H9S      |
ATOM H9S  HAL2    0.09 !          |              |
GROUP                  !          |              |
ATOM C210 CTL2   -0.18 !          |              |
ATOM H10R HAL2    0.09 !   H10R---C210--H10S     |
ATOM H10S HAL2    0.09 !          |              |
GROUP                  !          |              |
ATOM C211 CEL1   -0.15 !          |              |
ATOM H111 HEL1    0.15 !   H111---C211           |
GROUP                  !          ||  (CIS)      |
ATOM C212 CEL1   -0.15 !          ||             |
ATOM H121 HEL1    0.15 !   H121---C212           |
GROUP                  !          |              |
ATOM C213 CTL2   -0.18 !          |              |
ATOM H13R HAL2    0.09 !   H13R---C213--H13S     |
ATOM H13S HAL2    0.09 !          |              |
GROUP                  !          |              |
ATOM C214 CTL2   -0.18 !          |              |
ATOM H14R HAL2    0.09 !   H14R---C214--H14S     |
ATOM H14S HAL2    0.09 !          |              |
GROUP                  !          |              |
ATOM C215 CTL2   -0.18 !          |              |
ATOM H15R HAL2    0.09 !   H15R---C215--H15S     |
ATOM H15S HAL2    0.09 !          |              |
GROUP                  !          |              |
ATOM C216 CTL2   -0.18 !          |              |
ATOM H16R HAL2    0.09 !   H16R---C216--H16S     |
ATOM H16S HAL2    0.09 !          |              |
GROUP                  !          |              |
ATOM C217 CTL2   -0.18 !          |              |
ATOM H17R HAL2    0.09 !   H17R---C217--H17S     |
ATOM H17S HAL2    0.09 !          |              |
GROUP                  !          |              |
ATOM C218 CTL3   -0.27 !          |              |
ATOM H18R HAL3    0.09 !   H18R---C218--H18S     |
ATOM H18S HAL3    0.09 !          |              |
ATOM H18T HAL3    0.09 !         H18T            |
GROUP                  !                         |
ATOM C33  CTL2   -0.18 !                         |
ATOM H3X  HAL2    0.09 !                  H3X ---C33---H3Y
ATOM H3Y  HAL2    0.09 !                         |
GROUP                  !                         |
ATOM C34  CTL2   -0.18 !                         |
ATOM H4X  HAL2    0.09 !                  H4X ---C34---H4Y
ATOM H4Y  HAL2    0.09 !                         |
GROUP                  !                         |
ATOM C35  CTL2   -0.18 !                         |
ATOM H5X  HAL2    0.09 !                  H5X ---C35---H5Y
ATOM H5Y  HAL2    0.09 !                         |
GROUP                  !                         |
ATOM C36  CTL2   -0.18 !                         |
ATOM H6X  HAL2    0.09 !                  H6X ---C36---H6Y
ATOM H6Y  HAL2    0.09 !                         |
GROUP                  !                         |
ATOM C37  CTL2   -0.18 !                         |
ATOM H7X  HAL2    0.09 !                  H7X ---C37---H7Y
ATOM H7Y  HAL2    0.09 !                         |
GROUP                  !                         |
ATOM C38  CTL2   -0.18 !                         |
ATOM H8X  HAL2    0.09 !                  H8X ---C38---H8Y
ATOM H8Y  HAL2    0.09 !                         |
GROUP                  !                         |
ATOM C39  CTL2   -0.18 !                         |
ATOM H9X  HAL2    0.09 !                  H9X ---C39---H9Y
ATOM H9Y  HAL2    0.09 !                         |
GROUP                  !                         |
ATOM C310 CTL2   -0.18 !                         |
ATOM H10X HAL2    0.09 !                  H10X---C310--H10Y
ATOM H10Y HAL2    0.09 !                         |
GROUP                  !                         |
ATOM C311 CTL2   -0.18 !                         |
ATOM H11X HAL2    0.09 !                  H11X---C311--H11Y
ATOM H11Y HAL2    0.09 !                         |
GROUP                  !                         |
ATOM C312 CTL2   -0.18 !                         |
ATOM H12X HAL2    0.09 !                  H12X---C312--H12Y
ATOM H12Y HAL2    0.09 !                         |
GROUP                  !                         |
ATOM C313 CTL2   -0.18 !                         |
ATOM H13X HAL2    0.09 !                  H13X---C313--H13Y
ATOM H13Y HAL2    0.09 !                         |
GROUP                  !                         |
ATOM C314 CTL2   -0.18 !                         |
ATOM H14X HAL2    0.09 !                  H14X---C314--H14Y
ATOM H14Y HAL2    0.09 !                         |
GROUP                  !                         |
ATOM C315 CTL2   -0.18 !                         |
ATOM H15X HAL2    0.09 !                  H15X---C315--H15Y
ATOM H15Y HAL2    0.09 !                         |
GROUP                  !                         |
ATOM C316 CTL3   -0.27 !                         |
ATOM H16X HAL3    0.09 !                  H16X---C316--H16Y
ATOM H16Y HAL3    0.09 !                         |
ATOM H16Z HAL3    0.09 !                         H16Z

! Polar Head
BOND  N    HN1       N    HN2       N    HN3       N    C12
BOND  C12  H12A      C12  H12B      C12  C11
BOND  C11  H11A      C11  H11B      C11  O12
BOND  O12  P         P    O11       P    O13       P    O14
! Glycerol Backbone
BOND  C1   HA        C1    HB       C1   C2        C1   O11
BOND  C2   HS        C2    C3       C2   O21
BOND  C3   HX        C3    HY       C3   O31
! Chain from C2
BOND  O21  C21
BOND  C21  C22
DOUBLE  C21  O22
BOND  C22  H2R       C22  H2S       C22  C23
BOND  C23  H3R       C23  H3S       C23  C24
BOND  C24  H4R       C24  H4S       C24  C25
BOND  C25  H5R       C25  H5S       C25  C26
BOND  C26  H6R       C26  H6S       C26  C27
BOND  C27  H7R       C27  H7S       C27  C28
BOND  C28  H8R       C28  H8S       C28  C29
BOND  C29  H9R       C29  H9S       C29  C210
BOND  C210 H10R      C210 H10S      C210 C211
BOND  C211  H111
DOUBLE  C211 C212
BOND  C212 H121      C212 C213
BOND  C213 H13R      C213 H13S      C213 C214
BOND  C214 H14R      C214 H14S      C214 C215
BOND  C215 H15R      C215 H15S      C215 C216
BOND  C216 H16R      C216 H16S      C216 C217
BOND  C217 H17R      C217 H17S      C217 C218
BOND  C218 H18R      C218 H18S      C218 H18T
! Chain From C3
BOND  O31  C31
BOND  C31  C32
DOUBLE  C31  O32
BOND  C32  H2X       C32  H2Y       C32  C33
BOND  C33  H3X       C33  H3Y       C33  C34
BOND  C34  H4X       C34  H4Y       C34  C35
BOND  C35  H5X       C35  H5Y       C35  C36
BOND  C36  H6X       C36  H6Y       C36  C37
BOND  C37  H7X       C37  H7Y       C37  C38
BOND  C38  H8X       C38  H8Y       C38  C39
BOND  C39  H9X       C39  H9Y       C39  C310
BOND  C310 H10X      C310 H10Y      C310 C311
BOND  C311 H11X      C311 H11Y      C311 C312
BOND  C312 H12X      C312 H12Y      C312 C313
BOND  C313 H13X      C313 H13Y      C313 C314
BOND  C314 H14X      C314 H14Y      C314 C315
BOND  C315 H15X      C315 H15Y      C315 C316
BOND  C316 H16X      C316 H16Y      C316 H16Z

IMPR C21 O21 C22 O22    C31 O31 C32 O32

!IC table from IC generate, minimized geometry
IC N      C12    C11    O12        1.5078  111.09   68.79  110.33   1.4254
IC C11    N      *C12   H12A       1.5400  111.09 -122.33  108.17   1.1079
IC H12A   N      *C12   H12B       1.1079  108.17 -118.40  107.74   1.1112
IC C11    C12    N      HN1        1.5400  111.09  -35.27  106.06   1.0664
IC HN1    C12    *N     HN2        1.0664  106.06  114.05  112.10   1.0358
IC HN1    C12    *N     HN3        1.0664  106.06 -118.21  113.62   1.0353
IC O12    C12    *C11   H11A       1.4254  110.33 -126.01  111.43   1.1173
IC H11A   C12    *C11   H11B       1.1173  111.43 -116.40  108.25   1.1146
IC C12    C11    O12    P          1.5400  110.33  -98.67  122.01   1.5838
IC C11    O12    P      O11        1.4254  122.01  175.28  101.96   1.5733
IC O11    O12    *P     O13        1.5733  101.96  118.35  108.16   1.4702
IC O11    O12    *P     O14        1.5733  101.96 -114.83  104.73   1.4823
IC O12    P      O11    C1         1.5838  101.96   61.31  122.26   1.4287
IC P      O11    C1     C2         1.5733  122.26 -120.45  111.00   1.5491
IC C2     O11    *C1    HA         1.5491  111.00 -118.16  108.31   1.1134
IC HA     O11    *C1    HB         1.1134  108.31 -118.72  113.73   1.1170
IC O11    C1     C2     O21        1.4287  111.00 -170.08  107.01   1.4406
IC O21    C1     *C2    C3         1.4406  107.01 -121.48  111.36   1.5593 !defines S chirality
IC C3     C1     *C2    HS         1.5593  111.36 -118.41  106.90   1.1168 !defines S chirality
IC C1     C2     O21    C21        1.5491  107.01  151.66  115.21   1.3219
IC C2     O21    C21    C22        1.4406  115.21  176.14  108.47   1.5289
IC C22    O21    *C21   O22        1.5289  108.47  179.75  126.36   1.2176
IC O21    C21    C22    C23        1.3219  108.47 -177.19  112.65   1.5452
IC C23    C21    *C22   H2R        1.5452  112.65 -121.46  107.75   1.1093
IC H2R    C21    *C22   H2S        1.1093  107.75 -117.05  107.80   1.1094
IC C1     C2     C3     O31        1.5491  111.36  174.62  112.78   1.4451
IC O31    C2     *C3    HX         1.4451  112.78  126.20  108.61   1.1134
IC HX     C2     *C3    HY         1.1134  108.61  114.63  106.76   1.1126
IC C2     C3     O31    C31        1.5593  112.78   94.47  115.64   1.3298
IC C3     O31    C31    C32        1.4451  115.64 -170.85  108.57   1.5287
IC C32    O31    *C31   O32        1.5287  108.57 -178.35  125.82   1.2178
IC O31    C31    C32    C33        1.3298  108.57  176.09  113.01   1.5453
IC C33    C31    *C32   H2X        1.5453  113.01 -120.86  107.43   1.1106
IC H2X    C31    *C32   H2Y        1.1106  107.43 -117.02  107.94   1.1084
IC C21    C22    C23    C24        1.5289  112.65  179.22  112.12   1.5344
IC C24    C22    *C23   H3R        1.5344  112.12 -120.98  109.71   1.1144
IC H3R    C22    *C23   H3S        1.1144  109.71 -117.88  109.69   1.1144
IC C22    C23    C24    C25        1.5452  112.12  179.62  112.63   1.5348
IC C25    C23    *C24   H4R        1.5348  112.63 -121.34  109.27   1.1133
IC H4R    C23    *C24   H4S        1.1133  109.27 -117.46  109.10   1.1131
IC C23    C24    C25    C26        1.5344  112.63  177.81  112.75   1.5350
IC C26    C24    *C25   H5R        1.5350  112.75 -121.19  109.09   1.1132
IC H5R    C24    *C25   H5S        1.1132  109.09 -117.33  109.08   1.1133
IC C24    C25    C26    C27        1.5348  112.75  179.27  112.53   1.5359
IC C27    C25    *C26   H6R        1.5359  112.53 -121.31  109.26   1.1132
IC H6R    C25    *C26   H6S        1.1132  109.26 -117.44  109.05   1.1132
IC C25    C26    C27    C28        1.5350  112.53  177.65  112.47   1.5399
IC C28    C26    *C27   H7R        1.5399  112.47 -121.59  108.56   1.1135
IC H7R    C26    *C27   H7S        1.1135  108.56 -116.88  108.73   1.1139
IC C26    C27    C28    C29        1.5359  112.47 -179.09  111.48   1.5100
IC C29    C27    *C28   H8R        1.5100  111.48 -123.55  107.71   1.1131
IC H8R    C27    *C28   H8S        1.1131  107.71 -115.31  108.52   1.1127
IC C27    C28    C29    C210       1.5359  112.47 -179.09  111.48   1.5100
IC C210   C28    *C29   H9R        1.5100  111.48 -123.55  107.71   1.1131
IC H9R    C28    *C29   H9S        1.1131  107.71 -115.31  108.52   1.1127
IC C28    C29    C210   C211       1.5359  112.47 -179.09  111.48   1.5100
IC C211   C29    *C210  H10R       1.5100  111.48 -123.55  107.71   1.1131
IC H10R   C29    *C210  H10S       1.1131  107.71 -115.31  108.52   1.1127
IC C29    C210   C211   C212       1.5399  111.48 -120.51  126.65   1.3465
IC C212   C210   *C211  H111       1.3465  126.65  178.55  114.65   1.1012
IC C210   C211   C212   C213       1.5100  126.65   -1.33  126.32   1.5088
IC C213   C211   *C212  H121       1.5088  126.32 -179.89  118.81   1.1013
IC C211   C212   C213   C214       1.3465  126.32   90.84  112.10   1.5393
IC C214   C212   *C213  H13R       1.5393  112.10 -121.27  111.29   1.1133
IC H13R   C212   *C213  H13S       1.1133  111.29 -117.47  110.08   1.1126
IC C212   C213   C214   C215       1.5348  112.82  179.61  112.29   1.5344
IC C215   C213   *C214  H14R       1.5344  112.29 -121.35  109.32   1.1131
IC H14R   C213   *C214  H14S       1.1131  109.32 -117.49  109.04   1.1133
IC C213   C214   C215   C216       1.5344  112.29  178.10  112.83   1.5343
IC C216   C214   *C215  H15R       1.5343  112.83 -121.22  109.06   1.1133
IC H15R   C214   *C215  H15S       1.1133  109.06 -117.27  109.05   1.1132
IC C214   C215   C216   C217       1.5344  112.83  179.20  112.48   1.5338
IC C217   C215   *C216  H16R       1.5338  112.48 -121.30  109.23   1.1131
IC H16R   C215   *C216  H16S       1.1131  109.23 -117.48  109.17   1.1133
IC C215   C216   C217   C218       1.5343  112.48  179.30  113.32   1.5307
IC C218   C216   *C217  H17R       1.5307  113.32 -121.67  108.76   1.1142
IC H17R   C216   *C217  H17S       1.1142  108.76 -116.60  108.71   1.1141
IC C216   C217   C218   H18R       1.5338  113.32  -60.32  110.45   1.1114
IC H18R   C217   *C218  H18S       1.1114  110.45  119.86  110.49   1.1113
IC H18R   C217   *C218  H18T       1.1114  110.45 -120.04  110.58   1.1112
IC C31    C32    C33    C34        1.5287  113.01 -179.36  111.84   1.5345
IC C34    C32    *C33   H3X        1.5345  111.84 -121.48  110.04   1.1135
IC H3X    C32    *C33   H3Y        1.1135  110.04 -117.95  109.39   1.1149
IC C32    C33    C34    C35        1.5453  111.84  178.35  112.93   1.5350
IC C35    C33    *C34   H4X        1.5350  112.93 -121.06  108.92   1.1138
IC H4X    C33    *C34   H4Y        1.1138  108.92 -117.32  109.20   1.1130
IC C33    C34    C35    C36        1.5345  112.93 -179.86  112.46   1.5352
IC C36    C34    *C35   H5X        1.5352  112.46 -121.45  109.25   1.1129
IC H5X    C34    *C35   H5Y        1.1129  109.25 -117.43  109.01   1.1134
IC C34    C35    C36    C37        1.5350  112.46  179.21  112.88   1.5352
IC C37    C35    *C36   H6X        1.5352  112.88 -121.25  109.00   1.1134
IC H6X    C35    *C36   H6Y        1.1134  109.00 -117.27  109.08   1.1131
IC C35    C36    C37    C38        1.5352  112.88  179.79  112.50   1.5352
IC C38    C36    *C37   H7X        1.5352  112.50 -121.35  109.17   1.1130
IC H7X    C36    *C37   H7Y        1.1130  109.17 -117.42  109.08   1.1132
IC C36    C37    C38    C39        1.5352  112.50  179.41  112.91   1.5352
IC C39    C37    *C38   H8X        1.5352  112.91 -121.30  109.04   1.1133
IC H8X    C37    *C38   H8Y        1.1133  109.04 -117.27  109.05   1.1132
IC C37    C38    C39    C310       1.5352  112.91  179.74  112.46   1.5353
IC C310   C38    *C39   H9X        1.5353  112.46 -121.33  109.17   1.1131
IC H9X    C38    *C39   H9Y        1.1131  109.17 -117.42  109.10   1.1132
IC C38    C39    C310   C311       1.5352  112.46  179.50  112.91   1.5350
IC C311   C39    *C310  H10X       1.5350  112.91 -121.32  109.05   1.1133
IC H10X   C39    *C310  H10Y       1.1133  109.05 -117.29  109.05   1.1132
IC C39    C310   C311   C312       1.5353  112.91  179.80  112.52   1.5354
IC C312   C310   *C311  H11X       1.5354  112.52 -121.32  109.16   1.1131
IC H11X   C310   *C311  H11Y       1.1131  109.16 -117.41  109.11   1.1132
IC C310   C311   C312   C313       1.5350  112.52  179.66  112.78   1.5349
IC C313   C311   *C312  H12X       1.5349  112.78 -121.30  109.08   1.1133
IC H12X   C311   *C312  H12Y       1.1133  109.08 -117.35  109.09   1.1132
IC C311   C312   C313   C314       1.5354  112.78  179.95  112.66   1.5353
IC C314   C312   *C313  H13X       1.5353  112.66 -121.33  109.10   1.1131
IC H13X   C312   *C313  H13Y       1.1131  109.10 -117.38  109.07   1.1132
IC C312   C313   C314   C315       1.5349  112.66  179.95  112.69   1.5341
IC C315   C313   *C314  H14X       1.5341  112.69 -121.30  109.17   1.1132
IC H14X   C313   *C314  H14Y       1.1132  109.17 -117.38  109.15   1.1132
IC C313   C314   C315   C316       1.5353  112.69  179.98  113.37   1.5312
IC C316   C314   *C315  H15X       1.5312  113.37 -121.71  108.74   1.1141
IC H15X   C314   *C315  H15Y       1.1141  108.74 -116.61  108.74   1.1141
IC C314   C315   C316   H16X       1.5341  113.37  -59.94  110.51   1.1113
IC H16X   C315   *C316  H16Y       1.1113  110.51  119.91  110.52   1.1113
IC H16X   C315   *C316  H16Z       1.1113  110.51 -120.06  110.58   1.1112

RESI PPPE         0.00 ! 16:0 (palmitoyl) - 16:1 cis-9 (palmitoleoyl) Phosphatidylethanolamine
!
!
! Polar Head and glycerol backbone
GROUP                  !
ATOM N     NH3L  -0.30 !           HN2
ATOM HN1   HCL    0.33 !            |
ATOM HN2   HCL    0.33 !  (+) HN1---N---HN3
ATOM HN3   HCL    0.33 !            |
ATOM C12   CTL2   0.13 !            |
ATOM H12A  HAL2   0.09 !     H12A--C12---H12B
ATOM H12B  HAL2   0.09 !            |
GROUP                  !            |     alpha5
ATOM C11  CTL2   -0.08 !            |
ATOM H11A HAL2    0.09 !     H11A--C11---H11B
ATOM H11B HAL2    0.09 !            |     alpha4
ATOM P    PL      1.50 !   (-) O13  O12
ATOM O13  O2L    -0.78 !         \ /      alpha3
ATOM O14  O2L    -0.78 !          P (+)
ATOM O11  OSLP   -0.57 !         / \      alpha2
ATOM O12  OSLP   -0.57 !   (-) O14  O11
ATOM C1   CTL2   -0.08 !            |     alpha1
ATOM HA   HAL2    0.09 !       HA---C1---HB
ATOM HB   HAL2    0.09 !            |     theta1
GROUP                  !            |
ATOM C2   CTL1    0.17 !       HS---C2--------------
ATOM HS   HAL1    0.09 !            | beta1        |
ATOM O21  OSL    -0.49 !       O22  O21          theta3
ATOM C21  CL      0.90 !        \\ /  beta2        |
ATOM O22  OBL    -0.63 !          C21              |
ATOM C22  CTL2   -0.22 !          |   beta3        |
ATOM H2R  HAL2    0.09 !   H2R---C22---H2S         |
ATOM H2S  HAL2    0.09 !          |                |
GROUP                  !          |    beta4       |
ATOM C3   CTL2    0.08 !          |                |
ATOM HX   HAL2    0.09 !          |           HX---C3---HY
ATOM HY   HAL2    0.09 !          |                |   gamma1
ATOM O31  OSL    -0.49 !          |           O32  O31
ATOM C31  CL      0.90 !          |            \\ /    gamma2
ATOM O32  OBL    -0.63 !          |              C31
ATOM C32  CTL2   -0.22 !          |              |     gamma3
ATOM H2X  HAL2    0.09 !          |        H2X---C32---H2Y
ATOM H2Y  HAL2    0.09 !          |              |
GROUP                  !          |              |      gamma4
ATOM C23  CTL2   -0.18 !          |              |
ATOM H3R  HAL2    0.09 !   H3R ---C23---H3S      |
ATOM H3S  HAL2    0.09 !          |              |
GROUP                  !          |              |
ATOM C24  CTL2   -0.18 !          |              |
ATOM H4R  HAL2    0.09 !   H4R ---C24---H4S      |
ATOM H4S  HAL2    0.09 !          |              |
GROUP                  !          |              |
ATOM C25  CTL2   -0.18 !          |              |
ATOM H5R  HAL2    0.09 !   H5R ---C25---H5S      |
ATOM H5S  HAL2    0.09 !          |              |
GROUP                  !          |              |
ATOM C26  CTL2   -0.18 !          |              |
ATOM H6R  HAL2    0.09 !   H6R ---C26---H6S      |
ATOM H6S  HAL2    0.09 !          |              |
GROUP                  !          |              |
ATOM C27  CTL2   -0.18 !          |              |
ATOM H7R  HAL2    0.09 !   H7R ---C27---H7S      |
ATOM H7S  HAL2    0.09 !          |              |
GROUP                  !          |              |
ATOM C28  CTL2   -0.18 !          |              |
ATOM H8R  HAL2    0.09 !   H8R ---C28---H8S      |
ATOM H8S  HAL2    0.09 !          |              |
GROUP                  !          |              |
ATOM C29  CEL1   -0.15 !          |              |
ATOM H91  HEL1    0.15 !    H91---C29            |
GROUP                  !          ||  (CIS)      |
ATOM C210 CEL1   -0.15 !          ||             |
ATOM H101 HEL1    0.15 !   H101---C210           |
GROUP                  !          |              |
ATOM C211 CTL2   -0.18 !          |              |
ATOM H11R HAL2    0.09 !   H11R---C211--H11S     |
ATOM H11S HAL2    0.09 !          |              |
GROUP                  !          |              |
ATOM C212 CTL2   -0.18 !          |              |
ATOM H12R HAL2    0.09 !   H12R---C212--H12S     |
ATOM H12S HAL2    0.09 !          |              |
GROUP                  !          |              |
ATOM C213 CTL2   -0.18 !          |              |
ATOM H13R HAL2    0.09 !   H13R---C213--H13S     |
ATOM H13S HAL2    0.09 !          |              |
GROUP                  !          |              |
ATOM C214 CTL2   -0.18 !          |              |
ATOM H14R HAL2    0.09 !   H14R---C214--H14S     |
ATOM H14S HAL2    0.09 !          |              |
GROUP                  !          |              |
ATOM C215 CTL2   -0.18 !          |              |
ATOM H15R HAL2    0.09 !   H15R---C215--H15S     |
ATOM H15S HAL2    0.09 !          |              |
GROUP                  !          |              |
ATOM C216 CTL3   -0.27 !          |              |
ATOM H16R HAL3    0.09 !   H16R---C216--H16S     |
ATOM H16S HAL3    0.09 !          |              |
ATOM H16T HAL3    0.09 !         H16T            |
GROUP                  !                         |
ATOM C33  CTL2   -0.18 !                         |
ATOM H3X  HAL2    0.09 !                  H3X ---C33---H3Y
ATOM H3Y  HAL2    0.09 !                         |
GROUP                  !                         |
ATOM C34  CTL2   -0.18 !                         |
ATOM H4X  HAL2    0.09 !                  H4X ---C34---H4Y
ATOM H4Y  HAL2    0.09 !                         |
GROUP                  !                         |
ATOM C35  CTL2   -0.18 !                         |
ATOM H5X  HAL2    0.09 !                  H5X ---C35---H5Y
ATOM H5Y  HAL2    0.09 !                         |
GROUP                  !                         |
ATOM C36  CTL2   -0.18 !                         |
ATOM H6X  HAL2    0.09 !                  H6X ---C36---H6Y
ATOM H6Y  HAL2    0.09 !                         |
GROUP                  !                         |
ATOM C37  CTL2   -0.18 !                         |
ATOM H7X  HAL2    0.09 !                  H7X ---C37---H7Y
ATOM H7Y  HAL2    0.09 !                         |
GROUP                  !                         |
ATOM C38  CTL2   -0.18 !                         |
ATOM H8X  HAL2    0.09 !                  H8X ---C38---H8Y
ATOM H8Y  HAL2    0.09 !                         |
GROUP                  !                         |
ATOM C39  CTL2   -0.18 !                         |
ATOM H9X  HAL2    0.09 !                  H9X ---C39---H9Y
ATOM H9Y  HAL2    0.09 !                         |
GROUP                  !                         |
ATOM C310 CTL2   -0.18 !                         |
ATOM H10X HAL2    0.09 !                  H10X---C310--H10Y
ATOM H10Y HAL2    0.09 !                         |
GROUP                  !                         |
ATOM C311 CTL2   -0.18 !                         |
ATOM H11X HAL2    0.09 !                  H11X---C311--H11Y
ATOM H11Y HAL2    0.09 !                         |
GROUP                  !                         |
ATOM C312 CTL2   -0.18 !                         |
ATOM H12X HAL2    0.09 !                  H12X---C312--H12Y
ATOM H12Y HAL2    0.09 !                         |
GROUP                  !                         |
ATOM C313 CTL2   -0.18 !                         |
ATOM H13X HAL2    0.09 !                  H13X---C313--H13Y
ATOM H13Y HAL2    0.09 !                         |
GROUP                  !                         |
ATOM C314 CTL2   -0.18 !                         |
ATOM H14X HAL2    0.09 !                  H14X---C314--H14Y
ATOM H14Y HAL2    0.09 !                         |
GROUP                  !                         |
ATOM C315 CTL2   -0.18 !                         |
ATOM H15X HAL2    0.09 !                  H15X---C315--H15Y
ATOM H15Y HAL2    0.09 !                         |
GROUP                  !                         |
ATOM C316 CTL3   -0.27 !                         |
ATOM H16X HAL3    0.09 !                  H16X---C316--H16Y
ATOM H16Y HAL3    0.09 !                         |
ATOM H16Z HAL3    0.09 !                         H16Z

! Polar Head
BOND  N    HN1       N    HN2       N    HN3       N    C12
BOND  C12  H12A      C12  H12B      C12  C11
BOND  C11  H11A      C11  H11B      C11  O12
BOND  O12  P         P    O11       P    O13       P    O14
! Glycerol Backbone
BOND  C1   HA        C1    HB       C1   C2        C1   O11
BOND  C2   HS        C2    C3       C2   O21
BOND  C3   HX        C3    HY       C3   O31
! Chain from C2
BOND  O21  C21
BOND  C21  C22
DOUBLE  C21  O22
BOND  C22  H2R       C22  H2S       C22  C23
BOND  C23  H3R       C23  H3S       C23  C24
BOND  C24  H4R       C24  H4S       C24  C25
BOND  C25  H5R       C25  H5S       C25  C26
BOND  C26  H6R       C26  H6S       C26  C27
BOND  C27  H7R       C27  H7S       C27  C28
BOND  C28  H8R       C28  H8S       C28  C29
BOND  C29  H91
DOUBLE  C29 C210
BOND  C210 H101      C210 C211
BOND  C211 H11R      C211 H11S      C211 C212
BOND  C212 H12R      C212 H12S      C212 C213
BOND  C213 H13R      C213 H13S      C213 C214
BOND  C214 H14R      C214 H14S      C214 C215
BOND  C215 H15R      C215 H15S      C215 C216
BOND  C216 H16R      C216 H16S      C216 H16T
! Chain From C3
BOND  O31  C31
BOND  C31  C32
DOUBLE  C31  O32
BOND  C32  H2X       C32  H2Y       C32  C33
BOND  C33  H3X       C33  H3Y       C33  C34
BOND  C34  H4X       C34  H4Y       C34  C35
BOND  C35  H5X       C35  H5Y       C35  C36
BOND  C36  H6X       C36  H6Y       C36  C37
BOND  C37  H7X       C37  H7Y       C37  C38
BOND  C38  H8X       C38  H8Y       C38  C39
BOND  C39  H9X       C39  H9Y       C39  C310
BOND  C310 H10X      C310 H10Y      C310 C311
BOND  C311 H11X      C311 H11Y      C311 C312
BOND  C312 H12X      C312 H12Y      C312 C313
BOND  C313 H13X      C313 H13Y      C313 C314
BOND  C314 H14X      C314 H14Y      C314 C315
BOND  C315 H15X      C315 H15Y      C315 C316
BOND  C316 H16X      C316 H16Y      C316 H16Z

IMPR C21 O21 C22 O22    C31 O31 C32 O32

!IC table from IC generate, minimized geometry
IC N      C12    C11    O12        1.5078  111.09   68.79  110.33   1.4254
IC C11    N      *C12   H12A       1.5400  111.09 -122.33  108.17   1.1079
IC H12A   N      *C12   H12B       1.1079  108.17 -118.40  107.74   1.1112
IC C11    C12    N      HN1        1.5400  111.09  -35.27  106.06   1.0664
IC HN1    C12    *N     HN2        1.0664  106.06  114.05  112.10   1.0358
IC HN1    C12    *N     HN3        1.0664  106.06 -118.21  113.62   1.0353
IC O12    C12    *C11   H11A       1.4254  110.33 -126.01  111.43   1.1173
IC H11A   C12    *C11   H11B       1.1173  111.43 -116.40  108.25   1.1146
IC C12    C11    O12    P          1.5400  110.33  -98.67  122.01   1.5838
IC C11    O12    P      O11        1.4254  122.01  175.28  101.96   1.5733
IC O11    O12    *P     O13        1.5733  101.96  118.35  108.16   1.4702
IC O11    O12    *P     O14        1.5733  101.96 -114.83  104.73   1.4823
IC O12    P      O11    C1         1.5838  101.96   61.31  122.26   1.4287
IC P      O11    C1     C2         1.5733  122.26 -120.45  111.00   1.5491
IC C2     O11    *C1    HA         1.5491  111.00 -118.16  108.31   1.1134
IC HA     O11    *C1    HB         1.1134  108.31 -118.72  113.73   1.1170
IC O11    C1     C2     O21        1.4287  111.00 -170.08  107.01   1.4406
IC O21    C1     *C2    C3         1.4406  107.01 -121.48  111.36   1.5593 !defines S chirality
IC C3     C1     *C2    HS         1.5593  111.36 -118.41  106.90   1.1168 !defines S chirality
IC C1     C2     O21    C21        1.5491  107.01  151.66  115.21   1.3219
IC C2     O21    C21    C22        1.4406  115.21  176.14  108.47   1.5289
IC C22    O21    *C21   O22        1.5289  108.47  179.75  126.36   1.2176
IC O21    C21    C22    C23        1.3219  108.47 -177.19  112.65   1.5452
IC C23    C21    *C22   H2R        1.5452  112.65 -121.46  107.75   1.1093
IC H2R    C21    *C22   H2S        1.1093  107.75 -117.05  107.80   1.1094
IC C1     C2     C3     O31        1.5491  111.36  174.62  112.78   1.4451
IC O31    C2     *C3    HX         1.4451  112.78  126.20  108.61   1.1134
IC HX     C2     *C3    HY         1.1134  108.61  114.63  106.76   1.1126
IC C2     C3     O31    C31        1.5593  112.78   94.47  115.64   1.3298
IC C3     O31    C31    C32        1.4451  115.64 -170.85  108.57   1.5287
IC C32    O31    *C31   O32        1.5287  108.57 -178.35  125.82   1.2178
IC O31    C31    C32    C33        1.3298  108.57  176.09  113.01   1.5453
IC C33    C31    *C32   H2X        1.5453  113.01 -120.86  107.43   1.1106
IC H2X    C31    *C32   H2Y        1.1106  107.43 -117.02  107.94   1.1084
IC C21    C22    C23    C24        1.5289  112.65  179.22  112.12   1.5344
IC C24    C22    *C23   H3R        1.5344  112.12 -120.98  109.71   1.1144
IC H3R    C22    *C23   H3S        1.1144  109.71 -117.88  109.69   1.1144
IC C22    C23    C24    C25        1.5452  112.12  179.62  112.63   1.5348
IC C25    C23    *C24   H4R        1.5348  112.63 -121.34  109.27   1.1133
IC H4R    C23    *C24   H4S        1.1133  109.27 -117.46  109.10   1.1131
IC C23    C24    C25    C26        1.5344  112.63  177.81  112.75   1.5350
IC C26    C24    *C25   H5R        1.5350  112.75 -121.19  109.09   1.1132
IC H5R    C24    *C25   H5S        1.1132  109.09 -117.33  109.08   1.1133
IC C24    C25    C26    C27        1.5348  112.75  179.27  112.53   1.5359
IC C27    C25    *C26   H6R        1.5359  112.53 -121.31  109.26   1.1132
IC H6R    C25    *C26   H6S        1.1132  109.26 -117.44  109.05   1.1132
IC C25    C26    C27    C28        1.5350  112.53  177.65  112.47   1.5399
IC C28    C26    *C27   H7R        1.5399  112.47 -121.59  108.56   1.1135
IC H7R    C26    *C27   H7S        1.1135  108.56 -116.88  108.73   1.1139
IC C26    C27    C28    C29        1.5359  112.47 -179.09  111.48   1.5100
IC C29    C27    *C28   H8R        1.5100  111.48 -123.55  107.71   1.1131
IC H8R    C27    *C28   H8S        1.1131  107.71 -115.31  108.52   1.1127
IC C27    C28    C29    C210       1.5399  111.48 -120.51  126.65   1.3465
IC C210   C28    *C29   H91        1.3465  126.65  178.55  114.65   1.1012
IC C28    C29    C210   C211       1.5100  126.65   -1.33  126.32   1.5088
IC C211   C29    *C210  H101       1.5088  126.32 -179.89  118.81   1.1013
IC C29    C210   C211   C212       1.3465  126.32   90.84  112.10   1.5393
IC C212   C210   *C211  H11R       1.5393  112.10 -121.27  111.29   1.1133
IC H11R   C210   *C211  H11S       1.1133  111.29 -117.47  110.08   1.1126
IC C210   C211   C212   C213       1.5348  112.82  179.61  112.29   1.5344
IC C213   C211   *C212  H13R       1.5344  112.29 -121.35  109.32   1.1131
IC H12R   C211   *C212  H13S       1.1131  109.32 -117.49  109.04   1.1133
IC C211   C212   C213   C214       1.5344  112.29  178.10  112.83   1.5343
IC C214   C212   *C213  H13R       1.5343  112.83 -121.22  109.06   1.1133
IC H13R   C212   *C213  H13S       1.1133  109.06 -117.27  109.05   1.1132
IC C212   C213   C214   C215       1.5344  112.83  179.20  112.48   1.5338
IC C215   C213   *C214  H14R       1.5338  112.48 -121.30  109.23   1.1131
IC H14R   C213   *C214  H14S       1.1131  109.23 -117.48  109.17   1.1133
IC C213   C214   C215   C216       1.5343  112.48  179.30  113.32   1.5307
IC C216   C214   *C215  H15R       1.5307  113.32 -121.67  108.76   1.1142
IC H15R   C214   *C215  H15S       1.1142  108.76 -116.60  108.71   1.1141
IC C214   C215   C216   H16R       1.5338  113.32  -60.32  110.45   1.1114
IC H16R   C215   *C216  H16S       1.1114  110.45  119.86  110.49   1.1113
IC H16R   C215   *C216  H16T       1.1114  110.45 -120.04  110.58   1.1112
IC C31    C32    C33    C34        1.5287  113.01 -179.36  111.84   1.5345
IC C34    C32    *C33   H3X        1.5345  111.84 -121.48  110.04   1.1135
IC H3X    C32    *C33   H3Y        1.1135  110.04 -117.95  109.39   1.1149
IC C32    C33    C34    C35        1.5453  111.84  178.35  112.93   1.5350
IC C35    C33    *C34   H4X        1.5350  112.93 -121.06  108.92   1.1138
IC H4X    C33    *C34   H4Y        1.1138  108.92 -117.32  109.20   1.1130
IC C33    C34    C35    C36        1.5345  112.93 -179.86  112.46   1.5352
IC C36    C34    *C35   H5X        1.5352  112.46 -121.45  109.25   1.1129
IC H5X    C34    *C35   H5Y        1.1129  109.25 -117.43  109.01   1.1134
IC C34    C35    C36    C37        1.5350  112.46  179.21  112.88   1.5352
IC C37    C35    *C36   H6X        1.5352  112.88 -121.25  109.00   1.1134
IC H6X    C35    *C36   H6Y        1.1134  109.00 -117.27  109.08   1.1131
IC C35    C36    C37    C38        1.5352  112.88  179.79  112.50   1.5352
IC C38    C36    *C37   H7X        1.5352  112.50 -121.35  109.17   1.1130
IC H7X    C36    *C37   H7Y        1.1130  109.17 -117.42  109.08   1.1132
IC C36    C37    C38    C39        1.5352  112.50  179.41  112.91   1.5352
IC C39    C37    *C38   H8X        1.5352  112.91 -121.30  109.04   1.1133
IC H8X    C37    *C38   H8Y        1.1133  109.04 -117.27  109.05   1.1132
IC C37    C38    C39    C310       1.5352  112.91  179.74  112.46   1.5353
IC C310   C38    *C39   H9X        1.5353  112.46 -121.33  109.17   1.1131
IC H9X    C38    *C39   H9Y        1.1131  109.17 -117.42  109.10   1.1132
IC C38    C39    C310   C311       1.5352  112.46  179.50  112.91   1.5350
IC C311   C39    *C310  H10X       1.5350  112.91 -121.32  109.05   1.1133
IC H10X   C39    *C310  H10Y       1.1133  109.05 -117.29  109.05   1.1132
IC C39    C310   C311   C312       1.5353  112.91  179.80  112.52   1.5354
IC C312   C310   *C311  H11X       1.5354  112.52 -121.32  109.16   1.1131
IC H11X   C310   *C311  H11Y       1.1131  109.16 -117.41  109.11   1.1132
IC C310   C311   C312   C313       1.5350  112.52  179.66  112.78   1.5349
IC C313   C311   *C312  H12X       1.5349  112.78 -121.30  109.08   1.1133
IC H12X   C311   *C312  H12Y       1.1133  109.08 -117.35  109.09   1.1132
IC C311   C312   C313   C314       1.5354  112.78  179.95  112.66   1.5353
IC C314   C312   *C313  H13X       1.5353  112.66 -121.33  109.10   1.1131
IC H13X   C312   *C313  H13Y       1.1131  109.10 -117.38  109.07   1.1132
IC C312   C313   C314   C315       1.5349  112.66  179.95  112.69   1.5341
IC C315   C313   *C314  H14X       1.5341  112.69 -121.30  109.17   1.1132
IC H14X   C313   *C314  H14Y       1.1132  109.17 -117.38  109.15   1.1132
IC C313   C314   C315   C316       1.5353  112.69  179.98  113.37   1.5312
IC C316   C314   *C315  H15X       1.5312  113.37 -121.71  108.74   1.1141
IC H15X   C314   *C315  H15Y       1.1141  108.74 -116.61  108.74   1.1141
IC C314   C315   C316   H16X       1.5341  113.37  -59.94  110.51   1.1113
IC H16X   C315   *C316  H16Y       1.1113  110.51  119.91  110.52   1.1113
IC H16X   C315   *C316  H16Z       1.1113  110.51 -120.06  110.58   1.1112

RESI PMPE         0.00 ! 1-palmytoil-2-CIS-9,10-METHYLENEHEXADECANOYL-
!                        Phosphatidylethanolamine
!
! (April 7, 2010 Kunal Pandit)
!
!  Palmytoil - CH2        
!              |  
!      Oleyl - CH
!              |
!              CH2 - PO4 - CH2 - CH2 - NH3
!
! Polar Head and glycerol backbone
GROUP                  !
ATOM N     NH3L  -0.30 !           HN2
ATOM HN1   HCL    0.33 !            |
ATOM HN2   HCL    0.33 !  (+) HN1---N---HN3
ATOM HN3   HCL    0.33 !            |
ATOM C12   CTL2   0.13 !            |
ATOM H12A  HAL2   0.09 !     H12A--C12---H12B
ATOM H12B  HAL2   0.09 !            |
GROUP                  !            |     alpha5
ATOM C11  CTL2   -0.08 !            |
ATOM H11A HAL2    0.09 !     H11A--C11---H11B
ATOM H11B HAL2    0.09 !            |     alpha4
ATOM P    PL      1.50 !   (-) O13  O12
ATOM O13  O2L    -0.78 !         \ /      alpha3
ATOM O14  O2L    -0.78 !          P (+)
ATOM O11  OSLP   -0.57 !         / \      alpha2
ATOM O12  OSLP   -0.57 !   (-) O14  O11
ATOM C1   CTL2   -0.08 !            |     alpha1
ATOM HA   HAL2    0.09 !       HA---C1---HB
ATOM HB   HAL2    0.09 !            |     theta1
GROUP                  !            |
ATOM C2   CTL1    0.17 !       HS---C2--------------
ATOM HS   HAL1    0.09 !            | beta1        |
ATOM O21  OSL    -0.49 !       O22  O21          theta3
ATOM C21  CL      0.90 !        \\ /  beta2        |
ATOM O22  OBL    -0.63 !          C21              |
ATOM C22  CTL2   -0.22 !          |   beta3        |
ATOM H2R  HAL2    0.09 !   H2R---C22---H2S         |
ATOM H2S  HAL2    0.09 !          |                |
GROUP                  !          |    beta4       |
ATOM C3   CTL2    0.08 !          |                |
ATOM HX   HAL2    0.09 !          |           HX---C3---HY
ATOM HY   HAL2    0.09 !          |                |   gamma1
ATOM O31  OSL    -0.49 !          |           O32  O31
ATOM C31  CL      0.90 !          |            \\ /    gamma2
ATOM O32  OBL    -0.63 !          |              C31
ATOM C32  CTL2   -0.22 !          |              |     gamma3
ATOM H2X  HAL2    0.09 !          |        H2X---C32---H2Y
ATOM H2Y  HAL2    0.09 !          |              |
GROUP                  !          |              |      gamma4
ATOM C23  CTL2   -0.18 !          |              |
ATOM H3R  HAL2    0.09 !   H3R ---C23---H3S      |
ATOM H3S  HAL2    0.09 !          |              |
GROUP                  !          |              |
ATOM C24  CTL2   -0.18 !          |              |
ATOM H4R  HAL2    0.09 !   H4R ---C24---H4S      |
ATOM H4S  HAL2    0.09 !          |              |
GROUP                  !          |              |
ATOM C25  CTL2   -0.18 !          |              |
ATOM H5R  HAL2    0.09 !   H5R ---C25---H5S      |
ATOM H5S  HAL2    0.09 !          |              |
GROUP                  !          |              |
ATOM C26  CTL2   -0.18 !          |              |
ATOM H6R  HAL2    0.09 !   H6R ---C26---H6S      |
ATOM H6S  HAL2    0.09 !          |              |
GROUP                  !          |              |
ATOM C27  CTL2   -0.18 !          |              |
ATOM H7R  HAL2    0.09 !   H7R ---C27---H7S      |
ATOM H7S  HAL2    0.09 !          |              |
GROUP                  !          |              |
ATOM C28  CTL2   -0.18 !          |              |
ATOM H8R  HAL2    0.09 !   H8R ---C28---H8S      |
ATOM H8S  HAL2    0.09 !          |              |
GROUP                  !          |              |
ATOM C29  CG3RC1 -0.09 !          |              |
ATOM H9R  HGA1    0.09 !   H9R ---C29   H17R     |                
GROUP                  !          |\   /         |
ATOM C217 CG3C31 -0.18 !          | \ /          | 
ATOM H17R HGA2    0.09 !          |  C217        |
ATOM H17S HGA2    0.09 !          | / \          |
GROUP                  !          |/   \         |
ATOM C210 CG3RC1 -0.09 !  H10R ---C210  H17S     |
ATOM H10R HGA1    0.09 !          |              |
GROUP                  !          |              |
ATOM C211 CTL2   -0.18 !          |              |
ATOM H11R HAL2    0.09 !   H11R---C211--H121     |
ATOM H11S HAL2    0.09 !          |              |
GROUP                  !          |              |
ATOM C212 CTL2   -0.18 !          |              |
ATOM H12R HAL2    0.09 !   H12R---C212--H12S     |
ATOM H12S HAL2    0.09 !          |              |
GROUP                  !          |              |
ATOM C213 CTL2   -0.18 !          |              |
ATOM H13R HAL2    0.09 !   H13R---C213--H13S     |
ATOM H13S HAL2    0.09 !          |              |
GROUP                  !          |              |
ATOM C214 CTL2   -0.18 !          |              |
ATOM H14R HAL2    0.09 !   H14R---C214--H14S     |
ATOM H14S HAL2    0.09 !          |              |
GROUP                  !          |              |
ATOM C215 CTL2   -0.18 !          |              |
ATOM H15R HAL2    0.09 !   H15R---C215--H15S     |
ATOM H15S HAL2    0.09 !          |              |
GROUP                  !          |              |
ATOM C216 CTL3   -0.27 !          |              |
ATOM H16R HAL3    0.09 !   H16R---C216--H16S     |
ATOM H16S HAL3    0.09 !          |              |
ATOM H16T HAL3    0.09 !         H16T            |
GROUP                  !                         |
ATOM C33  CTL2   -0.18 !                         |
ATOM H3X  HAL2    0.09 !                  H3X ---C33---H3Y
ATOM H3Y  HAL2    0.09 !                         |
GROUP                  !                         |
ATOM C34  CTL2   -0.18 !                         |
ATOM H4X  HAL2    0.09 !                  H4X ---C34---H4Y
ATOM H4Y  HAL2    0.09 !                         |
GROUP                  !                         |
ATOM C35  CTL2   -0.18 !                         |
ATOM H5X  HAL2    0.09 !                  H5X ---C35---H5Y
ATOM H5Y  HAL2    0.09 !                         |
GROUP                  !                         |
ATOM C36  CTL2   -0.18 !                         |
ATOM H6X  HAL2    0.09 !                  H6X ---C36---H6Y
ATOM H6Y  HAL2    0.09 !                         |
GROUP                  !                         |
ATOM C37  CTL2   -0.18 !                         |
ATOM H7X  HAL2    0.09 !                  H7X ---C37---H7Y
ATOM H7Y  HAL2    0.09 !                         |
GROUP                  !                         |
ATOM C38  CTL2   -0.18 !                         |
ATOM H8X  HAL2    0.09 !                  H8X ---C38---H8Y
ATOM H8Y  HAL2    0.09 !                         |
GROUP                  !                         |
ATOM C39  CTL2   -0.18 !                         |
ATOM H9X  HAL2    0.09 !                  H9X ---C39---H9Y
ATOM H9Y  HAL2    0.09 !                         |
GROUP                  !                         |
ATOM C310 CTL2   -0.18 !                         |
ATOM H10X HAL2    0.09 !                  H10X---C310--H10Y
ATOM H10Y HAL2    0.09 !                         |
GROUP                  !                         |
ATOM C311 CTL2   -0.18 !                         |
ATOM H11X HAL2    0.09 !                  H11X---C311--H11Y
ATOM H11Y HAL2    0.09 !                         |
GROUP                  !                         |
ATOM C312 CTL2   -0.18 !                         |
ATOM H12X HAL2    0.09 !                  H12X---C312--H12Y
ATOM H12Y HAL2    0.09 !                         |
GROUP                  !                         |
ATOM C313 CTL2   -0.18 !                         |
ATOM H13X HAL2    0.09 !                  H13X---C313--H13Y
ATOM H13Y HAL2    0.09 !                         |
GROUP                  !                         |
ATOM C314 CTL2   -0.18 !                         |
ATOM H14X HAL2    0.09 !                  H14X---C314--H14Y
ATOM H14Y HAL2    0.09 !                         |
GROUP                  !                         |
ATOM C315 CTL2   -0.18 !                         |
ATOM H15X HAL2    0.09 !                  H15X---C315--H15Y
ATOM H15Y HAL2    0.09 !                         |
GROUP                  !                         |
ATOM C316 CTL3   -0.27 !                         |
ATOM H16X HAL3    0.09 !                  H16X---C316--H16Y
ATOM H16Y HAL3    0.09 !                         |
ATOM H16Z HAL3    0.09 !                         H16Z
 
! Polar Head
BOND  N    HN1       N    HN2       N    HN3       N    C12
BOND  C12  H12A      C12  H12B      C12  C11
BOND  C11  H11A      C11  H11B      C11  O12
BOND  O12  P         P    O11       P    O13       P    O14
! Glycerol Backbone
BOND  C1   HA        C1    HB       C1   C2        C1   O11
BOND  C2   HS        C2    C3       C2   O21
BOND  C3   HX        C3    HY       C3   O31
! Chain from C2
BOND  O21  C21
BOND  C21  C22
DOUBLE  C21  O22
BOND  C22  H2R       C22  H2S       C22  C23
BOND  C23  H3R       C23  H3S       C23  C24
BOND  C24  H4R       C24  H4S       C24  C25
BOND  C25  H5R       C25  H5S       C25  C26
BOND  C26  H6R       C26  H6S       C26  C27
BOND  C27  H7R       C27  H7S       C27  C28
BOND  C28  H8R       C28  H8S       C28  C29      
BOND  C29  H9R       C29  C210      C29  C217
BOND  C210 H10R      C210 C211      C210 C217
BOND  C211 H11R      C211 H11S      C211 C212
BOND  C212 H12R      C212 H12S      C212 C213
BOND  C213 H13R      C213 H13S      C213 C214
BOND  C214 H14R      C214 H14S      C214 C215
BOND  C215 H15R      C215 H15S      C215 C216
BOND  C216 H16R      C216 H16S      C216 H16T
BOND  C217 H17R      C217 H17S
! Chain From C3
BOND  O31  C31
BOND  C31  C32
DOUBLE  C31  O32
BOND  C32  H2X       C32  H2Y       C32  C33
BOND  C33  H3X       C33  H3Y       C33  C34
BOND  C34  H4X       C34  H4Y       C34  C35
BOND  C35  H5X       C35  H5Y       C35  C36
BOND  C36  H6X       C36  H6Y       C36  C37
BOND  C37  H7X       C37  H7Y       C37  C38
BOND  C38  H8X       C38  H8Y       C38  C39
BOND  C39  H9X       C39  H9Y       C39  C310
BOND  C310 H10X      C310 H10Y      C310 C311
BOND  C311 H11X      C311 H11Y      C311 C312
BOND  C312 H12X      C312 H12Y      C312 C313
BOND  C313 H13X      C313 H13Y      C313 C314
BOND  C314 H14X      C314 H14Y      C314 C315
BOND  C315 H15X      C315 H15Y      C315 C316
BOND  C316 H16X      C316 H16Y      C316 H16Z

IMPR C21 O21 C22 O22    C31 O31 C32 O32

!IC table from minimize coord
IC HN1    C12    *N     HN2        1.0400  113.54  121.34  115.64   1.0411
IC HN1    C12    *N     HN3        1.0400  113.54 -123.64  106.00   1.0397
IC HN1    N      C12    C11        1.0400  113.54 -163.97  108.03   1.6269
IC C11    N      *C12   H12A       1.6269  108.03 -116.99  110.74   1.1107
IC H12A   N      *C12   H12B       1.1107  110.74 -123.08  109.49   1.1110
IC N      C12    C11    O12        1.5740  108.03   62.34  109.55   1.4587
IC O12    C12    *C11   H11A       1.4587  109.55 -133.45  104.51   1.1111
IC H11A   C12    *C11   H11B       1.1111  104.51 -102.24  107.44   1.1106
IC C12    C11    O12    P          1.6269  109.55 -163.53  109.35   1.5489
IC C11    O12    P      O11        1.4587  109.35   45.61  102.47   1.5319
IC O11    O12    *P     O13        1.5319  102.47 -122.17  109.86   1.4873
IC O11    O12    *P     O14        1.5319  102.47  113.34  104.82   1.5089
IC O12    P      O11    C1         1.5489  102.47 -127.21  119.35   1.4081
IC P      O11    C1     C2         1.5319  119.35  168.57  109.93   1.5357
IC C2     O11    *C1    HA         1.5357  109.93 -115.95  114.29   1.1113
IC HA     O11    *C1    HB         1.1113  114.29 -119.43  108.09   1.1105
IC O11    C1     C2     O21        1.4081  109.93   48.51  107.78   1.3985
IC O21    C1     *C2    C3         1.3985  107.78 -124.83  112.50   1.5189
IC C3     C1     *C2    HS         1.5189  112.50 -116.89  107.38   1.1110
IC C1     C2     O21    C21        1.5357  107.78   69.98  118.97   1.3059
IC C2     O21    C21    C22        1.3985  118.97  166.82  107.13   1.5380
IC C22    O21    *C21   O22        1.5380  107.13 -170.88  125.96   1.1735
IC O21    C21    C22    C23        1.3059  107.13 -129.04  116.72   1.5340
IC C23    C21    *C22   H2R        1.5340  116.72 -121.20  110.01   1.1106
IC H2R    C21    *C22   H2S        1.1106  110.01 -115.57  107.31   1.1116
IC C1     C2     C3     O31        1.5357  112.50 -174.65  112.28   1.4522
IC O31    C2     *C3    HX         1.4522  112.28 -114.36  112.03   1.1112
IC HX     C2     *C3    HY         1.1112  112.03 -119.01  106.04   1.1105
IC C2     C3     O31    C31        1.5189  112.28  103.03  115.31   1.4071
IC C3     O31    C31    C32        1.4522  115.31  179.90  110.84   1.5158
IC C32    O31    *C31   O32        1.5158  110.84  172.37  122.14   1.2201
IC O31    C31    C32    C33        1.4071  110.84 -166.46  116.58   1.5719
IC C33    C31    *C32   H2X        1.5719  116.58 -117.94  109.57   1.1109
IC H2X    C31    *C32   H2Y        1.1109  109.57 -123.57  102.64   1.1107
IC C21    C22    C23    C24        1.5380  116.72  -80.26  109.08   1.5218
IC C24    C22    *C23   H3R        1.5218  109.08 -124.90  105.17   1.1108
IC H3R    C22    *C23   H3S        1.1108  105.17 -108.19  105.63   1.1108
IC C22    C23    C24    C25        1.5340  109.08 -159.22  112.40   1.5136
IC C23    C24    C25    C26        1.5218  112.40  -43.61  120.64   1.5087
IC C24    C25    C26    C27        1.5136  120.64  178.93  113.39   1.5700
IC C25    C26    C27    C28        1.5087  113.39   72.57  109.72   1.5767
IC C26    C27    C28    C29        1.5700  109.72 -173.11  106.46   1.5083
IC C27    C28    C29    C210       1.5767  106.46 -147.88  120.94   1.4723
IC C28    C29    C210   C211       1.5083  120.94   -1.64  121.09   1.5792
IC C29    C210   C211   C212       1.4723  121.09  164.86  109.30   1.5195
IC C210   C211   C212   C213       1.5792  109.30  174.67  109.83   1.5417
IC C211   C212   C213   C214       1.5195  109.83  152.45  110.39   1.5837
IC C212   C213   C214   C215       1.5417  110.39 -161.02  117.34   1.5467
IC C213   C214   C215   C216       1.5837  117.34  136.15  109.27   1.5335
IC C27    C28    C29    C217       1.5767  106.46  -77.30  114.54   1.5040
IC C28    C29    C217   C210       1.5083  114.54 -113.36   58.10   1.5281
IC C29    C217   C210   C211       1.5040   58.10  112.25  116.55   1.5792
IC C217   C210   C211   C212       1.5281  116.55   95.28  109.30   1.5195
IC C31    C32    C33    C34        1.5158  116.58 -156.33  110.79   1.5385
IC C34    C32    *C33   H3X        1.5385  110.79 -119.46  105.53   1.1099
IC H3X    C32    *C33   H3Y        1.1099  105.53 -124.63  112.06   1.1108
IC C32    C33    C34    C35        1.5719  110.79 -164.94  113.24   1.5570
IC C35    C33    *C34   H4X        1.5570  113.24 -115.88  103.84   1.1106
IC H4X    C33    *C34   H4Y        1.1106  103.84 -117.83  112.15   1.1111
IC C33    C34    C35    C36        1.5385  113.24 -175.74  108.09   1.4998
IC C36    C34    *C35   H5X        1.4998  108.09 -124.22  112.64   1.1110
IC H5X    C34    *C35   H5Y        1.1110  112.64 -112.55  111.15   1.1109
IC C34    C35    C36    C37        1.5570  108.09 -170.32  111.91   1.6017
IC C37    C35    *C36   H6X        1.6017  111.91 -113.57  111.94   1.1104
IC H6X    C35    *C36   H6Y        1.1104  111.94 -125.88  112.72   1.1112
IC C35    C36    C37    C38        1.4998  111.91 -166.01  112.78   1.5291
IC C38    C36    *C37   H7X        1.5291  112.78 -123.46  107.25   1.1111
IC H7X    C36    *C37   H7Y        1.1111  107.25 -118.21  107.27   1.1106
IC C36    C37    C38    C39        1.6017  112.78  -59.37  115.90   1.4988
IC C39    C37    *C38   H8X        1.4988  115.90 -121.29  104.94   1.1119
IC H8X    C37    *C38   H8Y        1.1119  104.94 -122.24  111.41   1.1102
IC C37    C38    C39    C310       1.5291  115.90  173.72  114.97   1.5808
IC C310   C38    *C39   H9X        1.5808  114.97 -120.44  103.80   1.1109
IC H9X    C38    *C39   H9Y        1.1109  103.80 -119.52  109.32   1.1115
IC C38    C39    C310   C311       1.4988  114.97  165.18  107.22   1.5315
IC HN1    C12    *N     HN2        1.0400  113.54  121.34  115.64   1.0411
IC HN1    C12    *N     HN3        1.0400  113.54 -123.64  106.00   1.0397
IC HN1    N      C12    C11        1.0400  113.54 -163.97  108.03   1.6269
IC C11    N      *C12   H12A       1.6269  108.03 -116.99  110.74   1.1107
IC H12A   N      *C12   H12B       1.1107  110.74 -123.08  109.49   1.1110
IC N      C12    C11    O12        1.5740  108.03   62.34  109.55   1.4587
IC O12    C12    *C11   H11A       1.4587  109.55 -133.45  104.51   1.1111
IC H11A   C12    *C11   H11B       1.1111  104.51 -102.24  107.44   1.1106
IC C12    C11    O12    P          1.6269  109.55 -163.53  109.35   1.5489
IC C11    O12    P      O11        1.4587  109.35   45.61  102.47   1.5319
IC O11    O12    *P     O13        1.5319  102.47 -122.17  109.86   1.4873
IC O11    O12    *P     O14        1.5319  102.47  113.34  104.82   1.5089
IC O12    P      O11    C1         1.5489  102.47 -127.21  119.35   1.4081
IC P      O11    C1     C2         1.5319  119.35  168.57  109.93   1.5357
IC C2     O11    *C1    HA         1.5357  109.93 -115.95  114.29   1.1113
IC HA     O11    *C1    HB         1.1113  114.29 -119.43  108.09   1.1105
IC O11    C1     C2     C3         1.4081  109.93  -76.32  112.50   1.5189
IC C3     C1     *C2    O21        1.5189  112.50  124.83  107.78   1.3985
IC C3     C1     *C2    HS         1.5189  112.50 -116.89  107.38   1.1110
IC C1     C2     O21    C21        1.5357  107.78   69.98  118.97   1.3059
IC C2     O21    C21    C22        1.3985  118.97  166.82  107.13   1.5380
IC C22    O21    *C21   O22        1.5380  107.13 -170.88  125.96   1.1735
IC O21    C21    C22    C23        1.3059  107.13 -129.04  116.72   1.5340
IC C23    C21    *C22   H2R        1.5340  116.72 -121.20  110.01   1.1106
IC H2R    C21    *C22   H2S        1.1106  110.01 -115.57  107.31   1.1116
IC C1     C2     C3     O31        1.5357  112.50 -174.65  112.28   1.4522
IC O31    C2     *C3    HX         1.4522  112.28 -114.36  112.03   1.1112
IC HX     C2     *C3    HY         1.1112  112.03 -119.01  106.04   1.1105
IC C2     C3     O31    C31        1.5189  112.28  103.03  115.31   1.4071
IC C3     O31    C31    C32        1.4522  115.31  179.90  110.84   1.5158
IC C32    O31    *C31   O32        1.5158  110.84  172.37  122.14   1.2201
IC O31    C31    C32    C33        1.4071  110.84 -166.46  116.58   1.5719
IC C33    C31    *C32   H2X        1.5719  116.58 -117.94  109.57   1.1109
IC H2X    C31    *C32   H2Y        1.1109  109.57 -123.57  102.64   1.1107
IC C21    C22    C23    C24        1.5380  116.72  -80.26  109.08   1.5218
IC C24    C22    *C23   H3R        1.5218  109.08 -124.90  105.17   1.1108
IC H3R    C22    *C23   H3S        1.1108  105.17 -108.19  105.63   1.1108
IC C22    C23    C24    C25        1.5340  109.08 -159.22  112.40   1.5136
IC C25    C23    *C24   H4R        1.5136  112.40 -135.93  110.03   1.1105
IC H4R    C23    *C24   H4S        1.1105  110.03 -107.07  104.29   1.1111
IC C23    C24    C25    C26        1.5218  112.40  -43.61  120.64   1.5087
IC C26    C24    *C25   H5R        1.5087  120.64 -131.32  113.13   1.1109
IC H5R    C24    *C25   H5S        1.1109  113.13 -114.79  101.24   1.1106
IC C24    C25    C26    C27        1.5136  120.64  178.93  113.39   1.5700
IC C27    C25    *C26   H6R        1.5700  113.39 -116.18  110.80   1.1108
IC H6R    C25    *C26   H6S        1.1108  110.80 -118.75  104.13   1.1118
IC C25    C26    C27    C28        1.5087  113.39   72.57  109.72   1.5767
IC C28    C26    *C27   H7R        1.5767  109.72 -120.46  112.93   1.1112
IC H7R    C26    *C27   H7S        1.1112  112.93 -119.62  110.82   1.1117
IC C26    C27    C28    C29        1.5700  109.72 -173.11  106.46   1.5083
IC C29    C27    *C28   H8R        1.5083  106.46 -122.48  110.55   1.1113
IC H8R    C27    *C28   H8S        1.1113  110.55 -116.67  104.62   1.1100
IC C27    C28    C29    C210       1.5767  106.46 -147.88  120.94   1.4723
IC C210   C28    *C29   C217       1.4723  120.94   70.58  114.54   1.5040
IC C210   C28    *C29   H9R        1.4723  120.94 -159.53  113.14   1.1112
IC C210   C29    *C217  H17R       1.5281   58.10 -112.42  111.09   1.0831
IC C210   C29    *C217  H17S       1.5281   58.10  108.07  115.73   1.0825
IC C217   C29    *C210  C211       1.5281   60.13 -104.81  121.09   1.5792
IC C211   C29    *C210  H10R       1.5792  121.09 -151.97  117.51   1.1105
IC C29    C210   C211   C212       1.4723  121.09  164.86  109.30   1.5195
IC C212   C210   *C211  H11R       1.5195  109.30 -117.57  109.62   1.1114
IC H11R   C210   *C211  H11S       1.1114  109.62 -121.30  102.02   1.1114
IC C210   C211   C212   C213       1.5792  109.30  174.67  109.83   1.5417
IC C213   C211   *C212  H12R       1.5417  109.83 -120.12  111.78   1.1111
IC H12R   C211   *C212  H12S       1.1111  111.78 -117.04  109.60   1.1108
IC C211   C212   C213   C214       1.5195  109.83  152.45  110.39   1.5837
IC C214   C212   *C213  H13R       1.5837  110.39 -109.14  112.03   1.1114
IC H13R   C212   *C213  H13S       1.1114  112.03 -121.91  105.98   1.1107
IC C212   C213   C214   C215       1.5417  110.39 -161.02  117.34   1.5467
IC C215   C213   *C214  H14R       1.5467  117.34 -128.35  108.55   1.1111
IC H14R   C213   *C214  H14S       1.1111  108.55 -120.77  103.11   1.1107
IC C213   C214   C215   C216       1.5837  117.34  136.15  109.27   1.5335
IC C216   C214   *C215  H15R       1.5335  109.27 -117.30  111.58   1.1111
IC H15R   C214   *C215  H15S       1.1111  111.58 -116.62  107.49   1.1099
IC C214   C215   C216   H16R       1.5467  109.27   77.67  107.75   1.1107
IC H16R   C215   *C216  H16S       1.1107  107.75  127.18  111.70   1.1109
IC H16R   C215   *C216  H16T       1.1107  107.75 -106.85  112.98   1.1113
IC C31    C32    C33    C34        1.5158  116.58 -156.33  110.79   1.5385
IC C34    C32    *C33   H3X        1.5385  110.79 -119.46  105.53   1.1099
IC H3X    C32    *C33   H3Y        1.1099  105.53 -124.63  112.06   1.1108
IC C32    C33    C34    C35        1.5719  110.79 -164.94  113.24   1.5570
IC C35    C33    *C34   H4X        1.5570  113.24 -115.88  103.84   1.1106
IC H4X    C33    *C34   H4Y        1.1106  103.84 -117.83  112.15   1.1111
IC C33    C34    C35    C36        1.5385  113.24 -175.74  108.09   1.4998
IC C36    C34    *C35   H5X        1.4998  108.09 -124.22  112.64   1.1110
IC H5X    C34    *C35   H5Y        1.1110  112.64 -112.55  111.15   1.1109
IC C34    C35    C36    C37        1.5570  108.09 -170.32  111.91   1.6017
IC C37    C35    *C36   H6X        1.6017  111.91 -113.57  111.94   1.1104
IC H6X    C35    *C36   H6Y        1.1104  111.94 -125.88  112.72   1.1112
IC C35    C36    C37    C38        1.4998  111.91 -166.01  112.78   1.5291
IC C38    C36    *C37   H7X        1.5291  112.78 -123.46  107.25   1.1111
IC H7X    C36    *C37   H7Y        1.1111  107.25 -118.21  107.27   1.1106
IC C36    C37    C38    C39        1.6017  112.78  -59.37  115.90   1.4988
IC C39    C37    *C38   H8X        1.4988  115.90 -121.29  104.94   1.1119
IC H8X    C37    *C38   H8Y        1.1119  104.94 -122.24  111.41   1.1102
IC C37    C38    C39    C310       1.5291  115.90  173.72  114.97   1.5808
IC C310   C38    *C39   H9X        1.5808  114.97 -120.44  103.80   1.1109
IC H9X    C38    *C39   H9Y        1.1109  103.80 -119.52  109.32   1.1115
IC C38    C39    C310   C311       1.4988  114.97  165.18  107.22   1.5315
IC C311   C39    *C310  H10X       1.5315  107.22 -112.11   98.67   1.1109
IC H10X   C39    *C310  H10Y       1.1109   98.67 -115.14  117.96   1.1111
IC C39    C310   C311   C312       1.5808  107.22 -175.37  118.03   1.5172
IC C312   C310   *C311  H11X       1.5172  118.03 -113.87  110.17   1.1112
IC H11X   C310   *C311  H11Y       1.1112  110.17 -114.37  110.15   1.1116
IC C310   C311   C312   C313       1.5315  118.03 -173.25  108.85   1.5385
IC C313   C311   *C312  H12X       1.5385  108.85 -124.55  114.43   1.1104
IC H12X   C311   *C312  H12Y       1.1104  114.43 -112.22  110.77   1.1108
IC C311   C312   C313   C314       1.5172  108.85 -166.98  112.56   1.5808
IC C314   C312   *C313  H13X       1.5808  112.56 -123.12  106.98   1.1111
IC H13X   C312   *C313  H13Y       1.1111  106.98 -119.68  107.09   1.1107
IC C312   C313   C314   C315       1.5385  112.56  167.58  110.45   1.5917
IC C315   C313   *C314  H14X       1.5917  110.45 -128.77  103.10   1.1105
IC H14X   C313   *C314  H14Y       1.1105  103.10 -111.23  111.53   1.1114
IC C313   C314   C315   C316       1.5808  110.45 -172.95  109.13   1.6003
IC C316   C314   *C315  H15X       1.6003  109.13 -127.12  115.64   1.1105
IC H15X   C314   *C315  H15Y       1.1105  115.64 -113.13  111.62   1.1114
IC C314   C315   C316   H16X       1.5917  109.13  -79.50  115.10   1.1121
IC H16X   C315   *C316  H16Y       1.1121  115.10 -111.72  108.87   1.1109
IC H16X   C315   *C316  H16Z       1.1121  115.10  128.91  106.88   1.1103

RESI QMPE         0.00 ! PE-15:0/cy17:0
!
! (June, 2010 Kunal Pandit)
!
!      C15:0 - CH2        
!              |  
!    cyC17:0 - CH
!              |
!              CH2 - PO4 - CH2 - CH2 - NH3
!
! Polar Head and glycerol backbone
GROUP                  !
ATOM N     NH3L  -0.30 !           HN2
ATOM HN1   HCL    0.33 !            |
ATOM HN2   HCL    0.33 !  (+) HN1---N---HN3
ATOM HN3   HCL    0.33 !            |
ATOM C12   CTL2   0.13 !            |
ATOM H12A  HAL2   0.09 !     H12A--C12---H12B
ATOM H12B  HAL2   0.09 !            |
GROUP                  !            |     alpha5
ATOM C11  CTL2   -0.08 !            |
ATOM H11A HAL2    0.09 !     H11A--C11---H11B
ATOM H11B HAL2    0.09 !            |     alpha4
ATOM P    PL      1.50 !   (-) O13  O12
ATOM O13  O2L    -0.78 !         \ /      alpha3
ATOM O14  O2L    -0.78 !          P (+)
ATOM O11  OSLP   -0.57 !         / \      alpha2
ATOM O12  OSLP   -0.57 !   (-) O14  O11
ATOM C1   CTL2   -0.08 !            |     alpha1
ATOM HA   HAL2    0.09 !       HA---C1---HB
ATOM HB   HAL2    0.09 !            |     theta1
GROUP                  !            |
ATOM C2   CTL1    0.17 !       HS---C2--------------
ATOM HS   HAL1    0.09 !            | beta1        |
ATOM O21  OSL    -0.49 !       O22  O21          theta3
ATOM C21  CL      0.90 !        \\ /  beta2        |
ATOM O22  OBL    -0.63 !          C21              |
ATOM C22  CTL2   -0.22 !          |   beta3        |
ATOM H2R  HAL2    0.09 !   H2R---C22---H2S         |
ATOM H2S  HAL2    0.09 !          |                |
GROUP                  !          |    beta4       |
ATOM C3   CTL2    0.08 !          |                |
ATOM HX   HAL2    0.09 !          |           HX---C3---HY
ATOM HY   HAL2    0.09 !          |                |   gamma1
ATOM O31  OSL    -0.49 !          |           O32  O31
ATOM C31  CL      0.90 !          |            \\ /    gamma2
ATOM O32  OBL    -0.63 !          |              C31
ATOM C32  CTL2   -0.22 !          |              |     gamma3
ATOM H2X  HAL2    0.09 !          |        H2X---C32---H2Y
ATOM H2Y  HAL2    0.09 !          |              |
GROUP                  !          |              |      gamma4
ATOM C23  CTL2   -0.18 !          |              |
ATOM H3R  HAL2    0.09 !   H3R ---C23---H3S      |
ATOM H3S  HAL2    0.09 !          |              |
GROUP                  !          |              |
ATOM C24  CTL2   -0.18 !          |              |
ATOM H4R  HAL2    0.09 !   H4R ---C24---H4S      |
ATOM H4S  HAL2    0.09 !          |              |
GROUP                  !          |              |
ATOM C25  CTL2   -0.18 !          |              |
ATOM H5R  HAL2    0.09 !   H5R ---C25---H5S      |
ATOM H5S  HAL2    0.09 !          |              |
GROUP                  !          |              |
ATOM C26  CTL2   -0.18 !          |              |
ATOM H6R  HAL2    0.09 !   H6R ---C26---H6S      |
ATOM H6S  HAL2    0.09 !          |              |
GROUP                  !          |              |
ATOM C27  CTL2   -0.18 !          |              |
ATOM H7R  HAL2    0.09 !   H7R ---C27---H7S      |
ATOM H7S  HAL2    0.09 !          |              |
GROUP                  !          |              |
ATOM C28  CTL2   -0.18 !          |              |
ATOM H8R  HAL2    0.09 !   H8R ---C28---H8S      |
ATOM H8S  HAL2    0.09 !          |              |
GROUP                  !          |              |
ATOM C29  CG3RC1 -0.09 !          |              |
ATOM H9R  HGA1    0.09 !   H9R ---C29   H17R     |                
GROUP                  !          |\   /         |
ATOM C217 CG3C31 -0.18 !          | \ /          | 
ATOM H17R HGA2    0.09 !          |  C217        |
ATOM H17S HGA2    0.09 !          | / \          |
GROUP                  !          |/   \         |
ATOM C210 CG3RC1 -0.09 !  H10R ---C210  H17S     |
ATOM H10R HGA1    0.09 !          |              |
GROUP                  !          |              |
ATOM C211 CTL2   -0.18 !          |              |
ATOM H11R HAL2    0.09 !   H11R---C211--H121     |
ATOM H11S HAL2    0.09 !          |              |
GROUP                  !          |              |
ATOM C212 CTL2   -0.18 !          |              |
ATOM H12R HAL2    0.09 !   H12R---C212--H12S     |
ATOM H12S HAL2    0.09 !          |              |
GROUP                  !          |              |
ATOM C213 CTL2   -0.18 !          |              |
ATOM H13R HAL2    0.09 !   H13R---C213--H13S     |
ATOM H13S HAL2    0.09 !          |              |
GROUP                  !          |              |
ATOM C214 CTL2   -0.18 !          |              |
ATOM H14R HAL2    0.09 !   H14R---C214--H14S     |
ATOM H14S HAL2    0.09 !          |              |
GROUP                  !          |              |
ATOM C215 CTL2   -0.18 !          |              |
ATOM H15R HAL2    0.09 !   H15R---C215--H15S     |
ATOM H15S HAL2    0.09 !          |              |
GROUP                  !          |              |
ATOM C216 CTL3   -0.27 !          |              |
ATOM H16R HAL3    0.09 !   H16R---C216--H16S     |
ATOM H16S HAL3    0.09 !          |              |
ATOM H16T HAL3    0.09 !         H16T            |
GROUP                  !                         |
ATOM C33  CTL2   -0.18 !                         |
ATOM H3X  HAL2    0.09 !                  H3X ---C33---H3Y
ATOM H3Y  HAL2    0.09 !                         |
GROUP                  !                         |
ATOM C34  CTL2   -0.18 !                         |
ATOM H4X  HAL2    0.09 !                  H4X ---C34---H4Y
ATOM H4Y  HAL2    0.09 !                         |
GROUP                  !                         |
ATOM C35  CTL2   -0.18 !                         |
ATOM H5X  HAL2    0.09 !                  H5X ---C35---H5Y
ATOM H5Y  HAL2    0.09 !                         |
GROUP                  !                         |
ATOM C36  CTL2   -0.18 !                         |
ATOM H6X  HAL2    0.09 !                  H6X ---C36---H6Y
ATOM H6Y  HAL2    0.09 !                         |
GROUP                  !                         |
ATOM C37  CTL2   -0.18 !                         |
ATOM H7X  HAL2    0.09 !                  H7X ---C37---H7Y
ATOM H7Y  HAL2    0.09 !                         |
GROUP                  !                         |
ATOM C38  CTL2   -0.18 !                         |
ATOM H8X  HAL2    0.09 !                  H8X ---C38---H8Y
ATOM H8Y  HAL2    0.09 !                         |
GROUP                  !                         |
ATOM C39  CTL2   -0.18 !                         |
ATOM H9X  HAL2    0.09 !                  H9X ---C39---H9Y
ATOM H9Y  HAL2    0.09 !                         |
GROUP                  !                         |
ATOM C310 CTL2   -0.18 !                         |
ATOM H10X HAL2    0.09 !                  H10X---C310--H10Y
ATOM H10Y HAL2    0.09 !                         |
GROUP                  !                         |
ATOM C311 CTL2   -0.18 !                         |
ATOM H11X HAL2    0.09 !                  H11X---C311--H11Y
ATOM H11Y HAL2    0.09 !                         |
GROUP                  !                         |
ATOM C312 CTL2   -0.18 !                         |
ATOM H12X HAL2    0.09 !                  H12X---C312--H12Y
ATOM H12Y HAL2    0.09 !                         |
GROUP                  !                         |
ATOM C313 CTL2   -0.18 !                         |
ATOM H13X HAL2    0.09 !                  H13X---C313--H13Y
ATOM H13Y HAL2    0.09 !                         |
GROUP                  !                         |
ATOM C314 CTL2   -0.18 !                         |
ATOM H14X HAL2    0.09 !                  H14X---C314--H14Y
ATOM H14Y HAL2    0.09 !                         |
GROUP                  !                         |
ATOM C315 CTL3   -0.27 !                         |
ATOM H15X HAL3    0.09 !                  H15X---C315--H15Y
ATOM H15Y HAL3    0.09 !                         |
ATOM H15Z HAL3    0.09 !			       H15Z
 
! Polar Head
BOND  N    HN1       N    HN2       N    HN3       N    C12
BOND  C12  H12A      C12  H12B      C12  C11
BOND  C11  H11A      C11  H11B      C11  O12
BOND  O12  P         P    O11       P    O13       P    O14
! Glycerol Backbone
BOND  C1   HA        C1    HB       C1   C2        C1   O11
BOND  C2   HS        C2    C3       C2   O21
BOND  C3   HX        C3    HY       C3   O31
! Chain from C2
BOND  O21  C21
BOND  C21  C22
DOUBLE  C21  O22
BOND  C22  H2R       C22  H2S       C22  C23
BOND  C23  H3R       C23  H3S       C23  C24
BOND  C24  H4R       C24  H4S       C24  C25
BOND  C25  H5R       C25  H5S       C25  C26
BOND  C26  H6R       C26  H6S       C26  C27
BOND  C27  H7R       C27  H7S       C27  C28
BOND  C28  H8R       C28  H8S       C28  C29      
BOND  C29  H9R       C29  C210      C29  C217
BOND  C210 H10R      C210 C211      C210 C217
BOND  C211 H11R      C211 H11S      C211 C212
BOND  C212 H12R      C212 H12S      C212 C213
BOND  C213 H13R      C213 H13S      C213 C214
BOND  C214 H14R      C214 H14S      C214 C215
BOND  C215 H15R      C215 H15S      C215 C216
BOND  C216 H16R      C216 H16S      C216 H16T
BOND  C217 H17R      C217 H17S
! Chain From C3
BOND  O31  C31
BOND  C31  C32
DOUBLE  C31  O32
BOND  C32  H2X       C32  H2Y       C32  C33
BOND  C33  H3X       C33  H3Y       C33  C34
BOND  C34  H4X       C34  H4Y       C34  C35
BOND  C35  H5X       C35  H5Y       C35  C36
BOND  C36  H6X       C36  H6Y       C36  C37
BOND  C37  H7X       C37  H7Y       C37  C38
BOND  C38  H8X       C38  H8Y       C38  C39
BOND  C39  H9X       C39  H9Y       C39  C310
BOND  C310 H10X      C310 H10Y      C310 C311
BOND  C311 H11X      C311 H11Y      C311 C312
BOND  C312 H12X      C312 H12Y      C312 C313
BOND  C313 H13X      C313 H13Y      C313 C314
BOND  C314 H14X      C314 H14Y      C314 C315
BOND  C315 H15X      C315 H15Y      C315 H15Z

IMPR C21 O21 C22 O22    C31 O31 C32 O32

!IC table from IC generate, geometry from after equilib
IC HN1     C12    *N      HN2        1.0398  108.49  120.70  111.21   1.0403
IC HN1     C12    *N      HN3        1.0398  108.49 -114.45  119.45   1.0398
IC HN1     N      C12     C11        1.0398  108.49   68.06  106.74   1.5427
IC C11     N      *C12    H12A       1.5427  106.74 -122.52  112.85   1.1111
IC H12A    N      *C12    H12B       1.1111  112.85 -122.65  108.20   1.1115
IC N       C12    C11     O12        1.5033  106.74   64.41  108.34   1.4799
IC O12     C12    *C11    H11A       1.4799  108.34 -130.75  109.17   1.1114
IC H11A    C12    *C11    H11B       1.1114  109.17 -107.67  107.31   1.1105
IC C12     C11    O12     P          1.5427  108.34 -176.97  113.52   1.5614
IC C11     O12    P       O11        1.4799  113.52   73.49  102.39   1.5972
IC O11     O12    *P      O13        1.5972  102.39 -114.83  112.06   1.5001
IC O11     O12    *P      O14        1.5972  102.39  113.28  112.25   1.4988
IC O12     P      O11     C1         1.5614  102.39   42.14  117.80   1.4263
IC P       O11    C1      C2         1.5972  117.80  134.14  113.11   1.5665
IC C2      O11    *C1     HA         1.5665  113.11 -121.46  108.89   1.1118
IC HA      O11    *C1     HB         1.1118  108.89 -119.56  112.88   1.1103
IC O11     C1     C2      O21        1.4263  113.11   35.92  109.15   1.4167
IC O21     C1     *C2     C3         1.4167  109.15 -118.43  114.81   1.5651
IC C3      C1     *C2     HS         1.5651  114.81 -121.92  105.60   1.1115
IC C1      C2     O21     C21        1.5665  109.15   69.86  114.03   1.3052
IC C2      O21    C21     C22        1.4167  114.03 -178.62  109.36   1.4816
IC C22     O21    *C21    O22        1.4816  109.36 -177.70  124.43   1.2156
IC O21     C21    C22     C23        1.3052  109.36 -116.49  110.93   1.5398
IC C23     C21    *C22    H2R        1.5398  110.93 -124.04  107.56   1.1114
IC H2R     C21    *C22    H2S        1.1114  107.56 -117.99  109.45   1.1107
IC C1      C2     C3      O31        1.5665  114.81 -175.15  110.73   1.3859
IC O31     C2     *C3     HX         1.3859  110.73 -136.04  115.98   1.1110
IC HX      C2     *C3     HY         1.1110  115.98 -108.95  103.79   1.1115
IC C2      C3     O31     C31        1.5651  110.73 -123.66  120.14   1.2986
IC C3      O31    C31     C32        1.3859  120.14 -152.92  109.96   1.5052
IC C32     O31    *C31    O32        1.5052  109.96  175.08  126.64   1.2334
IC O31     C31    C32     C33        1.2986  109.96 -166.68  117.67   1.5245
IC C33     C31    *C32    H2X        1.5245  117.67  124.10  109.07   1.1116
IC H2X     C31    *C32    H2Y        1.1116  109.07  117.19  104.21   1.1103
IC C21     C22    C23     C24        1.4816  110.93   56.07  120.07   1.5366
IC C24     C22    *C23    H3R        1.5366  120.07 -121.56  109.69   1.1109
IC H3R     C22    *C23    H3S        1.1109  109.69 -117.64  105.26   1.1101
IC C22     C23    C24     C25        1.5398  120.07   63.29  114.83   1.4944
IC C25     C23    *C24    H4R        1.4944  114.83 -120.76  105.54   1.1110
IC H4R     C23    *C24    H4S        1.1110  105.54 -120.05  113.18   1.1108
IC C23     C24    C25     C26        1.5366  114.83   65.38  114.43   1.5286
IC C24     C25    C26     C27        1.4944  114.43   72.51  109.88   1.4637
IC C25     C26    C27     C28        1.5286  109.88  162.96  107.19   1.5822
IC C26     C27    C28     C29        1.4637  107.19 -172.56  108.02   1.5492
IC C27     C28    C29     C210       1.5822  108.02 -146.15  123.80   1.5401
IC C28     C29    C210    C211       1.5492  123.80   -5.82  126.41   1.5802
IC C29     C210   C211    C212       1.5401  126.41  -79.49  101.59   1.5101
IC C210    C211   C212    C213       1.5802  101.59  -74.31  115.26   1.5320
IC C211    C212   C213    C214       1.5101  115.26 -169.28  108.36   1.5416
IC C212    C213   C214    C215       1.5320  108.36 -179.78  112.10   1.5699
IC C213    C214   C215    C216       1.5416  112.10 -155.14  113.39   1.5161
IC C27     C28    C29     C217       1.5822  108.02  -80.69  112.07   1.5545
IC C28     C29    C217    C210       1.5492  112.07 -117.05   60.48   1.5021
IC C29     C217   C210    C211       1.5545   60.48  119.15  115.86   1.5802
IC C217    C210   C211    C212       1.5021  115.86 -151.88  101.59   1.5101
IC C31     C32    C33     C34        1.5052  117.67   84.12  107.31   1.5220
IC C34     C32    *C33    H3X        1.5220  107.31 -124.27  113.40   1.1113
IC H3X     C32    *C33    H3Y        1.1113  113.40 -112.17  114.59   1.1114
IC C32     C33    C34     C35        1.5245  107.31  171.93  111.53   1.5255
IC C35     C33    *C34    H4X        1.5255  111.53 -115.65  107.80   1.1109
IC H4X     C33    *C34    H4Y        1.1109  107.80 -119.94  104.52   1.1108
IC C33     C34    C35     C36        1.5220  111.53  170.20  117.99   1.5486
IC C36     C34    *C35    H5X        1.5486  117.99 -117.18  111.93   1.1112
IC H5X     C34    *C35    H5Y        1.1112  111.93 -117.44  113.54   1.1111
IC C34     C35    C36     C37        1.5255  117.99 -164.96  120.25   1.5368
IC C37     C35    *C36    H6X        1.5368  120.25 -122.07  109.99   1.1109
IC H6X     C35    *C36    H6Y        1.1109  109.99 -116.37  104.19   1.1112
IC C35     C36    C37     C38        1.5486  120.25  -49.68  114.29   1.5306
IC C38     C36    *C37    H7X        1.5306  114.29  120.09  110.67   1.1110
IC H7X     C36    *C37    H7Y        1.1110  110.67  118.73  103.85   1.1110
IC C36     C37    C38     C39        1.5368  114.29 -175.31  112.39   1.6625
IC C39     C37    *C38    H8X        1.6625  112.39  125.03  111.00   1.1110
IC H8X     C37    *C38    H8Y        1.1110  111.00  119.11  110.20   1.1104
IC C37     C38    C39     C310       1.5306  112.39  -70.93  114.13   1.5153
IC C310    C38    *C39    H9X        1.5153  114.13 -121.79  105.54   1.1110
IC H9X     C38    *C39    H9Y        1.1110  105.54 -112.48  106.93   1.1109
IC C38     C39    C310    C311       1.6625  114.13 -159.26  114.48   1.5717
IC HN1     C12    *N      HN2        1.0398  108.49  120.70  111.21   1.0403
IC HN1     C12    *N      HN3        1.0398  108.49 -114.45  119.45   1.0398
IC HN1     N      C12     C11        1.0398  108.49   68.06  106.74   1.5427
IC C11     N      *C12    H12A       1.5427  106.74 -122.52  112.85   1.1111
IC H12A    N      *C12    H12B       1.1111  112.85 -122.65  108.20   1.1115
IC N       C12    C11     O12        1.5033  106.74   64.41  108.34   1.4799
IC O12     C12    *C11    H11A       1.4799  108.34 -130.75  109.17   1.1114
IC H11A    C12    *C11    H11B       1.1114  109.17 -107.67  107.31   1.1105
IC C12     C11    O12     P          1.5427  108.34 -176.97  113.52   1.5614
IC C11     O12    P       O11        1.4799  113.52   73.49  102.39   1.5972
IC O11     O12    *P      O13        1.5972  102.39 -114.83  112.06   1.5001
IC O11     O12    *P      O14        1.5972  102.39  113.28  112.25   1.4988
IC O12     P      O11     C1         1.5614  102.39   42.14  117.80   1.4263
IC P       O11    C1      C2         1.5972  117.80  134.14  113.11   1.5665
IC C2      O11    *C1     HA         1.5665  113.11 -121.46  108.89   1.1118
IC HA      O11    *C1     HB         1.1118  108.89 -119.56  112.88   1.1103
IC O11     C1     C2      O21        1.4263  113.11   35.92  109.15   1.4167
IC O21     C1     *C2     C3         1.4167  109.15 -118.43  114.81   1.5651
IC C3      C1     *C2     HS         1.5651  114.81 -121.92  105.60   1.1115
IC C1      C2     O21     C21        1.5665  109.15   69.86  114.03   1.3052
IC C2      O21    C21     C22        1.4167  114.03 -178.62  109.36   1.4816
IC C22     O21    *C21    O22        1.4816  109.36 -177.70  124.43   1.2156
IC O21     C21    C22     C23        1.3052  109.36 -116.49  110.93   1.5398
IC C23     C21    *C22    H2R        1.5398  110.93 -124.04  107.56   1.1114
IC H2R     C21    *C22    H2S        1.1114  107.56 -117.99  109.45   1.1107
IC C1      C2     C3      O31        1.5665  114.81 -175.15  110.73   1.3859
IC O31     C2     *C3     HX         1.3859  110.73 -136.04  115.98   1.1110
IC HX      C2     *C3     HY         1.1110  115.98 -108.95  103.79   1.1115
IC C2      C3     O31     C31        1.5651  110.73 -123.66  120.14   1.2986
IC C3      O31    C31     C32        1.3859  120.14 -152.92  109.96   1.5052
IC C32     O31    *C31    O32        1.5052  109.96  175.08  126.64   1.2334
IC O31     C31    C32     C33        1.2986  109.96 -166.68  117.67   1.5245
IC C33     C31    *C32    H2X        1.5245  117.67  124.10  109.07   1.1116
IC H2X     C31    *C32    H2Y        1.1116  109.07  117.19  104.21   1.1103
IC C21     C22    C23     C24        1.4816  110.93   56.07  120.07   1.5366
IC C24     C22    *C23    H3R        1.5366  120.07 -121.56  109.69   1.1109
IC H3R     C22    *C23    H3S        1.1109  109.69 -117.64  105.26   1.1101
IC C22     C23    C24     C25        1.5398  120.07   63.29  114.83   1.4944
IC C25     C23    *C24    H4R        1.4944  114.83 -120.76  105.54   1.1110
IC H4R     C23    *C24    H4S        1.1110  105.54 -120.05  113.18   1.1108
IC C23     C24    C25     C26        1.5366  114.83   65.38  114.43   1.5286
IC C26     C24    *C25    H5R        1.5286  114.43 -126.04  115.81   1.1112
IC H5R     C24    *C25    H5S        1.1112  115.81 -120.48  106.68   1.1105
IC C24     C25    C26     C27        1.4944  114.43   72.51  109.88   1.4637
IC C27     C25    *C26    H6R        1.4637  109.88 -134.30  119.35   1.1112
IC H6R     C25    *C26    H6S        1.1112  119.35 -117.00  103.34   1.1115
IC C25     C26    C27     C28        1.5286  109.88  162.96  107.19   1.5822
IC C28     C26    *C27    H7R        1.5822  107.19 -114.78  105.46   1.1114
IC H7R     C26    *C27    H7S        1.1114  105.46 -116.74  115.88   1.1110
IC C26     C27    C28     C29        1.4637  107.19 -172.56  108.02   1.5492
IC C29     C27    *C28    H8R        1.5492  108.02 -120.93  113.31   1.1108
IC H8R     C27    *C28    H8S        1.1108  113.31 -123.30  109.35   1.1106
IC C27     C28    C29     C210       1.5822  108.02 -146.15  123.80   1.5401
IC C210    C28    *C29    C217       1.5401  123.80   65.46  112.07   1.5545
IC C210    C28    *C29    H9R        1.5401  123.80 -159.53  116.49   1.1108
IC C210    C29    *C217   H17R       1.5021   60.48  102.40  112.44   1.0822
IC C210    C29    *C217   H17S       1.5021   60.48 -101.70  111.32   1.0830
IC C217    C29    *C210   C211       1.5021   61.44 -102.46  126.41   1.5802
IC C211    C29    *C210   H10R       1.5802  126.41 -166.30  115.43   1.1107
IC C29     C210   C211    C212       1.5401  126.41  -79.49  101.59   1.5101
IC C212    C210   *C211   H11R       1.5101  101.59  117.92  106.95   1.1111
IC H11R    C210   *C211   H11S       1.1111  106.95  116.16  109.60   1.1106
IC C210    C211   C212    C213       1.5802  101.59  -74.31  115.26   1.5320
IC C213    C211   *C212   H12R       1.5320  115.26 -118.75  104.97   1.1118
IC H12R    C211   *C212   H12S       1.1118  104.97 -113.03  112.81   1.1108
IC C211    C212   C213    C214       1.5101  115.26 -169.28  108.36   1.5416
IC C214    C212   *C213   H13R       1.5416  108.36 -125.71  116.43   1.1103
IC H13R    C212   *C213   H13S       1.1103  116.43 -120.83  111.50   1.1106
IC C212    C213   C214    C215       1.5320  108.36 -179.78  112.10   1.5699
IC C215    C213   *C214   H14R       1.5699  112.10 -119.81  100.36   1.1104
IC H14R    C213   *C214   H14S       1.1104  100.36 -116.36  112.10   1.1112
IC C213    C214   C215    C216       1.5416  112.10 -155.14  113.39   1.5161
IC C216    C214   *C215   H15R       1.5161  113.39 -123.06  111.63   1.1110
IC H15R    C214   *C215   H15S       1.1110  111.63 -120.45  108.54   1.1114
IC C214    C215   C216    H16R       1.5699  113.39 -178.84  109.17   1.1118
IC H16R    C215   *C216   H16S       1.1118  109.17 -111.81  105.59   1.1104
IC H16R    C215   *C216   H16T       1.1118  109.17  128.03  107.11   1.1106
IC C31     C32    C33     C34        1.5052  117.67   84.12  107.31   1.5220
IC C34     C32    *C33    H3X        1.5220  107.31 -124.27  113.40   1.1113
IC H3X     C32    *C33    H3Y        1.1113  113.40 -112.17  114.59   1.1114
IC C32     C33    C34     C35        1.5245  107.31  171.93  111.53   1.5255
IC C35     C33    *C34    H4X        1.5255  111.53 -115.65  107.80   1.1109
IC H4X     C33    *C34    H4Y        1.1109  107.80 -119.94  104.52   1.1108
IC C33     C34    C35     C36        1.5220  111.53  170.20  117.99   1.5486
IC C36     C34    *C35    H5X        1.5486  117.99 -117.18  111.93   1.1112
IC H5X     C34    *C35    H5Y        1.1112  111.93 -117.44  113.54   1.1111
IC C34     C35    C36     C37        1.5255  117.99 -164.96  120.25   1.5368
IC C37     C35    *C36    H6X        1.5368  120.25 -122.07  109.99   1.1109
IC H6X     C35    *C36    H6Y        1.1109  109.99 -116.37  104.19   1.1112
IC C35     C36    C37     C38        1.5486  120.25  -49.68  114.29   1.5306
IC C38     C36    *C37    H7X        1.5306  114.29  120.09  110.67   1.1110
IC H7X     C36    *C37    H7Y        1.1110  110.67  118.73  103.85   1.1110
IC C36     C37    C38     C39        1.5368  114.29 -175.31  112.39   1.6625
IC C39     C37    *C38    H8X        1.6625  112.39  125.03  111.00   1.1110
IC H8X     C37    *C38    H8Y        1.1110  111.00  119.11  110.20   1.1104
IC C37     C38    C39     C310       1.5306  112.39  -70.93  114.13   1.5153
IC C310    C38    *C39    H9X        1.5153  114.13 -121.79  105.54   1.1110
IC H9X     C38    *C39    H9Y        1.1110  105.54 -112.48  106.93   1.1109
IC C38     C39    C310    C311       1.6625  114.13 -159.26  114.48   1.5717
IC C311    C39    *C310   H10X       1.5717  114.48 -123.50  105.06   1.1117
IC H10X    C39    *C310   H10Y       1.1117  105.06 -106.86  112.47   1.1116
IC C39     C310   C311    C312       1.5153  114.48  -71.88  118.27   1.5909
IC C312    C310   *C311   H11X       1.5909  118.27 -130.45  105.63   1.1107
IC H11X    C310   *C311   H11Y       1.1107  105.63 -112.51  105.79   1.1113
IC C310    C311   C312    C313       1.5717  118.27  168.05  115.70   1.5434
IC C313    C311   *C312   H12X       1.5434  115.70 -124.69  106.80   1.1109
IC H12X    C311   *C312   H12Y       1.1109  106.80 -115.23  106.21   1.1114
IC C311    C312   C313    C314       1.5909  115.70 -179.90  106.30   1.5984
IC C314    C312   *C313   H13X       1.5984  106.30  125.90  113.51   1.1113
IC H13X    C312   *C313   H13Y       1.1113  113.51  113.08  105.32   1.1113
IC C312    C313   C314    C315       1.5434  106.30 -173.09  113.30   1.5317
IC C315    C313   *C314   H14X       1.5317  113.30 -118.71  112.10   1.1114
IC H14X    C313   *C314   H14Y       1.1114  112.10 -117.61  110.72   1.1104
IC C313    C314   C315    H15X       1.5984  113.30   38.53  114.00   1.1117
IC H15X    C314   *C315   H15Y       1.1117  114.00  122.60  103.30   1.1109
IC H15X    C314   *C315   H15Z       1.1117  114.00 -119.17  112.56   1.1108

RESI OSPE         0.00 ! 1-palmytoil-2-oleoyl-sn-glycero-3-Phosphatidylethanolamine (jun07_1d_0.09 ester charges)
!
! (June, 2010 Kunal Pandit)
!
!      Oleyl - CH2
!              |
!    Sapienyl- CH
!              |
!              CH2 - PO4 - CH2 - CH2 - NH3
!
! Polar Head and glycerol backbone
GROUP                  !
ATOM N     NH3L  -0.30 !           HN2
ATOM HN1   HCL    0.33 !            |
ATOM HN2   HCL    0.33 !  (+) HN1---N---HN3
ATOM HN3   HCL    0.33 !            |
ATOM C12   CTL2   0.13 !            |
ATOM H12A  HAL2   0.09 !     H12A--C12---H12B
ATOM H12B  HAL2   0.09 !            |
GROUP                  !            |     alpha5
ATOM C11  CTL2   -0.08 !            |
ATOM H11A HAL2    0.09 !     H11A--C11---H11B
ATOM H11B HAL2    0.09 !            |     alpha4
ATOM P    PL      1.50 !   (-) O13  O12
ATOM O13  O2L    -0.78 !         \ /      alpha3
ATOM O14  O2L    -0.78 !          P (+)
ATOM O11  OSLP   -0.57 !         / \      alpha2
ATOM O12  OSLP   -0.57 !   (-) O14  O11
ATOM C1   CTL2   -0.08 !            |     alpha1
ATOM HA   HAL2    0.09 !       HA---C1---HB
ATOM HB   HAL2    0.09 !            |     theta1
GROUP                  !            |
ATOM C2   CTL1    0.17 !       HS---C2--------------
ATOM HS   HAL1    0.09 !            | beta1        |
ATOM O21  OSL    -0.49 !       O22  O21          theta3
ATOM C21  CL      0.90 !        \\ /  beta2        |
ATOM O22  OBL    -0.63 !          C21              |
ATOM C22  CTL2   -0.22 !          |   beta3        |
ATOM H2R  HAL2    0.09 !   H2R---C22---H2S         |
ATOM H2S  HAL2    0.09 !          |                |
GROUP                  !          |    beta4       |
ATOM C3   CTL2    0.08 !          |                |
ATOM HX   HAL2    0.09 !          |           HX---C3---HY
ATOM HY   HAL2    0.09 !          |                |   gamma1
ATOM O31  OSL    -0.49 !          |           O32  O31
ATOM C31  CL      0.90 !          |            \\ /    gamma2
ATOM O32  OBL    -0.63 !          |              C31
ATOM C32  CTL2   -0.22 !          |              |     gamma3
ATOM H2X  HAL2    0.09 !          |        H2X---C32---H2Y
ATOM H2Y  HAL2    0.09 !          |              |
GROUP                  !          |              |      gamma4
ATOM C23  CTL2   -0.18 !          |              |
ATOM H3R  HAL2    0.09 !   H3R ---C23---H3S      |
ATOM H3S  HAL2    0.09 !          |              |
GROUP                  !          |              |
ATOM C24  CTL2   -0.18 !          |              |
ATOM H4R  HAL2    0.09 !   H4R ---C24---H4S      |
ATOM H4S  HAL2    0.09 !          |              |
GROUP                  !          |              |
ATOM C25  CTL2   -0.18 !          |              |
ATOM H5R  HAL2    0.09 !   H5R ---C25---H5S      |
ATOM H5S  HAL2    0.09 !          |              |
GROUP                  !          |              |
ATOM C26  CTL2   -0.18 !          |              |
ATOM H6R  HAL2    0.09 !   H6R ---C26---H6S      |
ATOM H6S  HAL2    0.09 !          |              |
GROUP                  !          |              |
ATOM C27  CTL2   -0.18 !          |              |
ATOM H7R  HAL2    0.09 !   H7R ---C27---H7S      |
ATOM H7S  HAL2    0.09 !          |              |
GROUP                  !          |              |
ATOM C28  CTL2   -0.18 !          |              |
ATOM H8R  HAL2    0.09 !   H8R ---C28---H8S      |
ATOM H8S  HAL2    0.09 !          |              |
GROUP                  !          |              |
ATOM C29  CEL1   -0.15 !          |              |
ATOM H9R  HEL1    0.15 !   H9R ---C29            |
GROUP                  !          ||  (CIS)      |
ATOM C210 CEL1   -0.15 !          ||             |
ATOM H10R HEL1    0.15 !   H10R---C210           |
GROUP                  !          |              |
ATOM C211 CTL2   -0.18 !          |              |
ATOM H11R HAL2    0.09 !   H11R---C211--H11S     |
ATOM H11S HAL2    0.09 !          |              |
GROUP                  !          |              |
ATOM C212 CTL2   -0.18 !          |              |
ATOM H12R HAL2    0.09 !   H12R---C212--H12S     |
ATOM H12S HAL2    0.09 !          |              |
GROUP                  !          |              |
ATOM C213 CTL2   -0.18 !          |              |
ATOM H13R HAL2    0.09 !   H13R---C213--H13S     |
ATOM H13S HAL2    0.09 !          |              |
GROUP                  !          |              |
ATOM C214 CTL2   -0.18 !          |              |
ATOM H14R HAL2    0.09 !   H14R---C214--H14S     |
ATOM H14S HAL2    0.09 !          |              |
GROUP                  !          |              |
ATOM C215 CTL2   -0.18 !          |              |
ATOM H15R HAL2    0.09 !   H15R---C215--H15S     |
ATOM H15S HAL2    0.09 !          |              |
GROUP                  !          |              |
ATOM C216 CTL3   -0.27 !          |              |
ATOM H16R HAL3    0.09 !   H16R---C216--H16S     |
ATOM H16S HAL3    0.09 !          |              |
ATOM H16T HAL3    0.09 !          H16T           |
GROUP                  !                         |
ATOM C33  CTL2   -0.18 !                         |
ATOM H3X  HAL2    0.09 !                  H3X ---C33---H3Y
ATOM H3Y  HAL2    0.09 !                         |
GROUP                  !                         |
ATOM C34  CTL2   -0.18 !                         |
ATOM H4X  HAL2    0.09 !                  H4X ---C34---H4Y
ATOM H4Y  HAL2    0.09 !                         |
GROUP                  !                         |
ATOM C35  CTL2   -0.18 !                         |
ATOM H5X  HAL2    0.09 !                  H5X ---C35---H5Y
ATOM H5Y  HAL2    0.09 !                         |
GROUP                  !                         |
ATOM C36  CTL2   -0.18 !                         |
ATOM H6X  HAL2    0.09 !                  H6X ---C36---H6Y
ATOM H6Y  HAL2    0.09 !                         |
GROUP                  !                         |
ATOM C37  CTL2   -0.18 !                         |
ATOM H7X  HAL2    0.09 !                  H7X ---C37---H7Y
ATOM H7Y  HAL2    0.09 !                         |
GROUP                  !                         |
ATOM C38  CTL2   -0.18 !                         |
ATOM H8X  HAL2    0.09 !                  H8X ---C38---H8Y
ATOM H8Y  HAL2    0.09 !                         |
GROUP                  !                         |
ATOM C39  CEL1   -0.15 !                         |
ATOM H9X  HEL1    0.15 !                  H9X ---C39                       
GROUP                  !                         || (CIS)
ATOM C310 CEL1   -0.15 !                         ||
ATOM H10X HEL1    0.15 !                  H10X---C310
GROUP                  !                         |
ATOM C311 CTL2   -0.18 !                         |
ATOM H11X HAL2    0.09 !                  H11X---C311--H11Y
ATOM H11Y HAL2    0.09 !                         |
GROUP                  !                         |
ATOM C312 CTL2   -0.18 !                         |
ATOM H12X HAL2    0.09 !                  H12X---C312--H12Y
ATOM H12Y HAL2    0.09 !                         |
GROUP                  !                         |
ATOM C313 CTL2   -0.18 !                         |
ATOM H13X HAL2    0.09 !                  H13X---C313--H13Y
ATOM H13Y HAL2    0.09 !                         |
GROUP                  !                         |
ATOM C314 CTL2   -0.18 !                         |
ATOM H14X HAL2    0.09 !                  H14X---C314--H14Y
ATOM H14Y HAL2    0.09 !                         |
GROUP                  !                         |
ATOM C315 CTL2   -0.18 !                         |
ATOM H15X HAL2    0.09 !                  H15X---C315--H15Y
ATOM H15Y HAL2    0.09 !                         |
GROUP                  !                         |
ATOM C316 CTL2   -0.18 !                         |
ATOM H16X HAL2    0.09 !                  H16X---C316--H16Y
ATOM H16Y HAL2    0.09 !                         |
GROUP                  !                         |
ATOM C317 CTL2   -0.18 !                         |
ATOM H17X HAL2    0.09 !                  H17X---C317--H17Y
ATOM H17Y HAL2    0.09 !                         |
GROUP                  !                         |
ATOM C318 CTL3   -0.27 !                         |
ATOM H18X HAL3    0.09 !                  H18X---C318--H18Y
ATOM H18Y HAL3    0.09 !                         |
ATOM H18Z HAL3    0.09 !                         H18Z

! Polar Head
BOND  N    HN1       N    HN2       N    HN3       N    C12
BOND  C12  H12A      C12  H12B      C12  C11
BOND  C11  H11A      C11  H11B      C11  O12
BOND  O12  P         P    O11       P    O13       P    O14
! Glycerol Backbone
BOND  C1   HA        C1    HB       C1   C2        C1   O11
BOND  C2   HS        C2    C3       C2   O21
BOND  C3   HX        C3    HY       C3   O31
! Chain from C2
BOND  O21  C21
BOND  C21  C22
DOUBLE  C21  O22
BOND  C22  H2R       C22  H2S       C22  C23
BOND  C23  H3R       C23  H3S       C23  C24
BOND  C24  H4R       C24  H4S       C24  C25
BOND  C25  H5R       C25  H5S       C25  C26
BOND  C26  H6R       C26  H6S       C26  C27
BOND  C27  H7R       C27  H7S       C27  C28
BOND  C28  H8R       C28  H8S       C28  C29
BOND  C29  H9R
DOUBLE  C29 C210
BOND  C210 H10R      C210 C211
BOND  C211 H11R      C211 H11S      C211 C212
BOND  C212 H12R      C212 H12S      C212 C213
BOND  C213 H13R      C213 H13S      C213 C214
BOND  C214 H14R      C214 H14S      C214 C215
BOND  C215 H15R      C215 H15S      C215 C216
BOND  C216 H16R      C216 H16S      C216 H16T
! Chain From C3
BOND  O31  C31
BOND  C31  C32
DOUBLE  C31  O32
BOND  C32  H2X       C32  H2Y       C32  C33
BOND  C33  H3X       C33  H3Y       C33  C34
BOND  C34  H4X       C34  H4Y       C34  C35
BOND  C35  H5X       C35  H5Y       C35  C36
BOND  C36  H6X       C36  H6Y       C36  C37
BOND  C37  H7X       C37  H7Y       C37  C38
BOND  C38  H8X       C38  H8Y       C38  C39
BOND  C39  H9X       
DOUBLE  C39 C310
BOND  C310 H10X      C310 C311
BOND  C311 H11X      C311 H11Y      C311 C312
BOND  C312 H12X      C312 H12Y      C312 C313
BOND  C313 H13X      C313 H13Y      C313 C314
BOND  C314 H14X      C314 H14Y      C314 C315
BOND  C315 H15X      C315 H15Y      C315 C316
BOND  C316 H16X      C316 H16Y      C316 C317
BOND  C317 H17X      C317 H17Y      C317 C318
BOND  C318 H18X      C318 H18Y      C318 H18Z

IMPR C21 O21 C22 O22    C31 O31 C32 O32

!IC table from IC generate, geometry is optimized
IC HN1    C12    *N      HN2        1.0404  106.34  113.99  106.80   1.0405
IC HN1    C12    *N      HN3        1.0404  106.34 -126.93  118.51   1.0401
IC HN1    N      C12     C11        1.0404  106.34   65.98  109.57   1.5189
IC C11    N      *C12    H12A       1.5189  109.57 -124.87  113.96   1.1106
IC H12A   N      *C12    H12B       1.1106  113.96 -116.01  108.13   1.1113
IC N      C12    C11     O12        1.4532  109.57  -91.00  111.09   1.4004
IC O12    C12    *C11    H11A       1.4004  111.09 -120.66  102.68   1.1106
IC H11A   C12    *C11    H11B       1.1106  102.68 -118.87  114.36   1.1110
IC C12    C11    O12     P          1.5189  111.09  -94.89  122.55   1.5678
IC C11    O12    P       O11        1.4004  122.55  -97.36  102.05   1.5777
IC O11    O12    *P      O13        1.5777  102.05 -118.18  105.42   1.4559
IC O11    O12    *P      O14        1.5777  102.05  115.61  112.94   1.5066
IC O12    P      O11     C1         1.5678  102.05  -32.17  120.35   1.4391
IC P      O11    C1      C2         1.5777  120.35  133.40  113.82   1.5437
IC C2     O11    *C1     HA         1.5437  113.82 -116.79  109.98   1.1104
IC HA     O11    *C1     HB         1.1104  109.98 -116.24  109.93   1.1109
IC O11    C1     C2      O21        1.4391  113.82   59.55  105.26   1.4954
IC O21    C1     *C2     C3         1.4954  105.26 -118.34  113.34   1.5094
IC C3     C1     *C2     HS         1.5094  113.34 -123.85  103.48   1.1108
IC C1     C2     O21     C21        1.5437  105.26   79.30  114.36   1.2853
IC C2     O21    C21     C22        1.4954  114.36  175.69  103.31   1.5206
IC C22    O21    *C21    O22        1.5206  103.31  176.88  126.70   1.1735
IC O21    C21    C22     C23        1.2853  103.31 -139.28  107.70   1.5451
IC C23    C21    *C22    H2R        1.5451  107.70 -123.93  108.08   1.1109
IC H2R    C21    *C22    H2S        1.1109  108.08 -118.18  111.84   1.1106
IC C1     C2     C3      O31        1.5437  113.34 -171.03  110.16   1.4822
IC O31    C2     *C3     HX         1.4822  110.16 -133.56  114.42   1.1115
IC HX     C2     *C3     HY         1.1115  114.42 -115.92  105.00   1.1101
IC C2     C3     O31     C31        1.5094  110.16 -127.22  112.79   1.3758
IC C3     O31    C31     C32        1.4822  112.79  171.14  112.83   1.5026
IC C32    O31    *C31    O32        1.5026  112.83  179.53  119.25   1.2029
IC O31    C31    C32     C33        1.3758  112.83 -179.03  110.92   1.5498
IC C33    C31    *C32    H2X        1.5498  110.92  114.27  108.67   1.1109
IC H2X    C31    *C32    H2Y        1.1109  108.67  120.62  109.24   1.1107
IC C21    C22    C23     C24        1.5206  107.70   66.12  113.81   1.5683
IC C24    C22    *C23    H3R        1.5683  113.81 -118.21  112.06   1.1116
IC H3R    C22    *C23    H3S        1.1116  112.06 -120.09  108.20   1.1106
IC C22    C23    C24     C25        1.5451  113.81   61.56  110.87   1.5851
IC C25    C23    *C24    H4R        1.5851  110.87 -124.43  111.86   1.1106
IC H4R    C23    *C24    H4S        1.1106  111.86 -114.23  112.18   1.1111
IC C23    C24    C25     C26        1.5683  110.87  158.22  112.90   1.5880
IC C26    C24    *C25    H5R        1.5880  112.90 -119.61  110.88   1.1110
IC H5R    C24    *C25    H5S        1.1110  110.88 -128.44  110.21   1.1106
IC C24    C25    C26     C27        1.5851  112.90   44.43  116.71   1.5441
IC C27    C25    *C26    H6R        1.5441  116.71 -127.96  111.27   1.1109
IC H6R    C25    *C26    H6S        1.1109  111.27 -113.35  108.47   1.1107
IC C25    C26    C27     C28        1.5880  116.71  169.49  114.17   1.5757
IC C28    C26    *C27    H7R        1.5757  114.17 -121.65  108.14   1.1111
IC H7R    C26    *C27    H7S        1.1111  108.14 -116.38  112.13   1.1110
IC C26    C27    C28     C29        1.5441  114.17  -68.77  111.18   1.5005
IC C29    C27    *C28    H8R        1.5005  111.18 -114.50  105.38   1.1106
IC H8R    C27    *C28    H8S        1.1106  105.38 -114.72  104.33   1.1114
IC C27    C28    C29     C210       1.5757  111.18  -98.02  127.21   1.3150
IC C28    C29    C210    C211       1.5005  127.21    8.98  131.89   1.4783
IC C29    C210   C211    C212       1.3150  131.89  -93.02  109.57   1.5301
IC C31    C32    C33     C34        1.5026  110.92 -171.55  105.74   1.4894
IC C34    C32    *C33    H3X        1.4894  105.74 -122.53  113.04   1.1114
IC H3X    C32    *C33    H3Y        1.1114  113.04 -127.30  111.94   1.1116
IC C32    C33    C34     C35        1.5498  105.74  158.44  113.31   1.5775
IC C35    C33    *C34    H4X        1.5775  113.31  129.09  117.98   1.1116
IC H4X    C33    *C34    H4Y        1.1116  117.98  114.50  105.12   1.1110
IC C33    C34    C35     C36        1.4894  113.31 -178.41  117.04   1.5784
IC C36    C34    *C35    H5X        1.5784  117.04 -116.07  109.82   1.1105
IC H5X    C34    *C35    H5Y        1.1105  109.82 -118.00  104.69   1.1105
IC C34    C35    C36     C37        1.5775  117.04  -75.56  108.42   1.5409
IC C37    C35    *C36    H6X        1.5409  108.42  124.40  109.51   1.1100
IC H6X    C35    *C36    H6Y        1.1100  109.51  119.06  102.21   1.1112
IC C35    C36    C37     C38        1.5784  108.42  171.66  109.49   1.5256
IC C38    C36    *C37    H7X        1.5256  109.49  119.29  108.23   1.1107
IC H7X    C36    *C37    H7Y        1.1107  108.23  129.15  104.13   1.1104
IC C36    C37    C38     C39        1.5409  109.49  172.55  110.52   1.5303
IC C39    C37    *C38    H8X        1.5303  110.52  121.46  114.78   1.1108
IC H8X    C37    *C38    H8Y        1.1108  114.78  117.08  105.83   1.1113
IC C37    C38    C39     C310       1.5256  110.52 -156.58  120.38   1.3404
IC C39    C310   C311    C312       1.3404  128.10  153.38  113.65   1.5340
IC C314   C315   C316    C317       1.5703  113.05  176.49  113.95   1.5795
IC C315   C316   C317    C318       1.5309  113.95  175.69  114.09   1.5595
IC HN1    C12    *N      HN2        1.0404  106.34  113.99  106.80   1.0405
IC HN1    C12    *N      HN3        1.0404  106.34 -126.93  118.51   1.0401
IC HN1    N      C12     C11        1.0404  106.34   65.98  109.57   1.5189
IC C11    N      *C12    H12A       1.5189  109.57 -124.87  113.96   1.1106
IC H12A   N      *C12    H12B       1.1106  113.96 -116.01  108.13   1.1113
IC N      C12    C11     O12        1.4532  109.57  -91.00  111.09   1.4004
IC O12    C12    *C11    H11A       1.4004  111.09 -120.66  102.68   1.1106
IC H11A   C12    *C11    H11B       1.1106  102.68 -118.87  114.36   1.1110
IC C12    C11    O12     P          1.5189  111.09  -94.89  122.55   1.5678
IC C11    O12    P       O11        1.4004  122.55  -97.36  102.05   1.5777
IC O11    O12    *P      O13        1.5777  102.05 -118.18  105.42   1.4559
IC O11    O12    *P      O14        1.5777  102.05  115.61  112.94   1.5066
IC O12    P      O11     C1         1.5678  102.05  -32.17  120.35   1.4391
IC P      O11    C1      C2         1.5777  120.35  133.40  113.82   1.5437
IC C2     O11    *C1     HA         1.5437  113.82 -116.79  109.98   1.1104
IC HA     O11    *C1     HB         1.1104  109.98 -116.24  109.93   1.1109
IC O11    C1     C2      C3         1.4391  113.82  -58.79  113.34   1.5094
IC C3     C1     *C2     O21        1.5094  113.34  118.34  105.26   1.4954
IC C3     C1     *C2     HS         1.5094  113.34 -123.85  103.48   1.1108
IC C1     C2     O21     C21        1.5437  105.26   79.30  114.36   1.2853
IC C2     O21    C21     C22        1.4954  114.36  175.69  103.31   1.5206
IC C22    O21    *C21    O22        1.5206  103.31  176.88  126.70   1.1735
IC O21    C21    C22     C23        1.2853  103.31 -139.28  107.70   1.5451
IC C23    C21    *C22    H2R        1.5451  107.70 -123.93  108.08   1.1109
IC H2R    C21    *C22    H2S        1.1109  108.08 -118.18  111.84   1.1106
IC C1     C2     C3      O31        1.5437  113.34 -171.03  110.16   1.4822
IC O31    C2     *C3     HX         1.4822  110.16 -133.56  114.42   1.1115
IC HX     C2     *C3     HY         1.1115  114.42 -115.92  105.00   1.1101
IC C2     C3     O31     C31        1.5094  110.16 -127.22  112.79   1.3758
IC C3     O31    C31     C32        1.4822  112.79  171.14  112.83   1.5026
IC C32    O31    *C31    O32        1.5026  112.83  179.53  119.25   1.2029
IC O31    C31    C32     C33        1.3758  112.83 -179.03  110.92   1.5498
IC C33    C31    *C32    H2X        1.5498  110.92  114.27  108.67   1.1109
IC H2X    C31    *C32    H2Y        1.1109  108.67  120.62  109.24   1.1107
IC C21    C22    C23     C24        1.5206  107.70   66.12  113.81   1.5683
IC C24    C22    *C23    H3R        1.5683  113.81 -118.21  112.06   1.1116
IC H3R    C22    *C23    H3S        1.1116  112.06 -120.09  108.20   1.1106
IC C22    C23    C24     C25        1.5451  113.81   61.56  110.87   1.5851
IC C25    C23    *C24    H4R        1.5851  110.87 -124.43  111.86   1.1106
IC H4R    C23    *C24    H4S        1.1106  111.86 -114.23  112.18   1.1111
IC C23    C24    C25     C26        1.5683  110.87  158.22  112.90   1.5880
IC C26    C24    *C25    H5R        1.5880  112.90 -119.61  110.88   1.1110
IC H5R    C24    *C25    H5S        1.1110  110.88 -128.44  110.21   1.1106
IC C24    C25    C26     C27        1.5851  112.90   44.43  116.71   1.5441
IC C27    C25    *C26    H6R        1.5441  116.71 -127.96  111.27   1.1109
IC H6R    C25    *C26    H6S        1.1109  111.27 -113.35  108.47   1.1107
IC C25    C26    C27     C28        1.5880  116.71  169.49  114.17   1.5757
IC C28    C26    *C27    H7R        1.5757  114.17 -121.65  108.14   1.1111
IC H7R    C26    *C27    H7S        1.1111  108.14 -116.38  112.13   1.1110
IC C26    C27    C28     C29        1.5441  114.17  -68.77  111.18   1.5005
IC C29    C27    *C28    H8R        1.5005  111.18 -114.50  105.38   1.1106
IC H8R    C27    *C28    H8S        1.1106  105.38 -114.72  104.33   1.1114
IC C27    C28    C29     C210       1.5757  111.18  -98.02  127.21   1.3150
IC C210   C28    *C29    H9R        1.3150  127.21 -176.13  118.43   1.0995
IC C28    C29    C210    C211       1.5005  127.21    8.98  131.89   1.4783
IC C211   C29    *C210   H10R       1.4783  131.89  166.68  111.76   1.0998
IC C29    C210   C211    C212       1.3150  131.89  -93.02  109.57   1.5301
IC C212   C210   *C211   H11R       1.5301  109.57 -113.33  112.63   1.1108
IC H11R   C210   *C211   H11S       1.1108  112.63 -120.21  113.73   1.1113
IC C210   C211   C212    C213       1.4783  109.57  -70.77  112.58   1.5470
IC C213   C211   *C212   H12R       1.5470  112.58 -121.08  109.36   1.1107
IC H12R   C211   *C212   H12S       1.1107  109.36 -113.48  107.05   1.1114
IC C211   C212   C213    C214       1.5301  112.58  176.12  112.10   1.4804
IC C214   C212   *C213   H13R       1.4804  112.10 -114.96  106.41   1.1111
IC H13R   C212   *C213   H13S       1.1111  106.41 -122.58  110.52   1.1105
IC C212   C213   C214    C215       1.5470  112.10  176.80  113.58   1.5562
IC C215   C213   *C214   H14R       1.5562  113.58 -124.82  110.07   1.1117
IC H14R   C213   *C214   H14S       1.1117  110.07 -110.18  110.21   1.1107
IC C213   C214   C215    C216       1.4804  113.58  174.37  112.69   1.4794
IC C216   C214   *C215   H15R       1.4794  112.69 -120.63  100.31   1.1108
IC H15R   C214   *C215   H15S       1.1108  100.31 -119.13  108.76   1.1113
IC C214   C215   C216    H16R       1.5562  112.69  -70.47  109.45   1.1118
IC H16R   C215   *C216   H16S       1.1118  109.45 -119.27  117.08   1.1114
IC H16R   C215   *C216   H16T       1.1118  109.45  111.51  112.83   1.1111
IC C31    C32    C33     C34        1.5026  110.92 -171.55  105.74   1.4894
IC C34    C32    *C33    H3X        1.4894  105.74 -122.53  113.04   1.1114
IC H3X    C32    *C33    H3Y        1.1114  113.04 -127.30  111.94   1.1116
IC C32    C33    C34     C35        1.5498  105.74  158.44  113.31   1.5775
IC C35    C33    *C34    H4X        1.5775  113.31  129.09  117.98   1.1116
IC H4X    C33    *C34    H4Y        1.1116  117.98  114.50  105.12   1.1110
IC C33    C34    C35     C36        1.4894  113.31 -178.41  117.04   1.5784
IC C36    C34    *C35    H5X        1.5784  117.04 -116.07  109.82   1.1105
IC H5X    C34    *C35    H5Y        1.1105  109.82 -118.00  104.69   1.1105
IC C34    C35    C36     C37        1.5775  117.04  -75.56  108.42   1.5409
IC C37    C35    *C36    H6X        1.5409  108.42  124.40  109.51   1.1100
IC H6X    C35    *C36    H6Y        1.1100  109.51  119.06  102.21   1.1112
IC C35    C36    C37     C38        1.5784  108.42  171.66  109.49   1.5256
IC C38    C36    *C37    H7X        1.5256  109.49  119.29  108.23   1.1107
IC H7X    C36    *C37    H7Y        1.1107  108.23  129.15  104.13   1.1104
IC C36    C37    C38     C39        1.5409  109.49  172.55  110.52   1.5303
IC C39    C37    *C38    H8X        1.5303  110.52  121.46  114.78   1.1108
IC H8X    C37    *C38    H8Y        1.1108  114.78  117.08  105.83   1.1113
IC C37    C38    C39     C310       1.5256  110.52 -156.58  120.38   1.3404
IC C310   C38    *C39    H9X        1.3404  120.38 -170.76  120.04   1.0998
IC C38    C39    C310    C311       1.5303  120.38    6.62  128.10   1.4972
IC C311   C39    *C310   H10X       1.4972  128.10  179.88  115.30   1.0995
IC C39    C310   C311    C312       1.3404  128.10  153.38  113.65   1.5340
IC C312   C310   *C311   H11X       1.5340  113.65  120.38  109.64   1.1104
IC H11X   C310   *C311   H11Y       1.1104  109.64  125.44  113.60   1.1114
IC C310   C311   C312    C313       1.4972  113.65 -171.92  110.74   1.5242
IC C313   C311   *C312   H12X       1.5242  110.74 -115.22  107.62   1.1108
IC H12X   C311   *C312   H12Y       1.1108  107.62 -125.34  111.30   1.1113
IC C311   C312   C313    C314       1.5340  110.74 -168.86  112.68   1.5508
IC C314   C312   *C313   H13X       1.5508  112.68  123.52  109.69   1.1106
IC H13X   C312   *C313   H13Y       1.1106  109.69  112.67  112.39   1.1110
IC C312   C313   C314    C315       1.5242  112.68  176.45  110.39   1.5703
IC C315   C313   *C314   H14X       1.5703  110.39 -127.56  109.72   1.1105
IC H14X   C313   *C314   H14Y       1.1105  109.72 -118.49  110.40   1.1107
IC C313   C314   C315    C316       1.5508  110.39   56.35  113.05   1.5309
IC C316   C314   *C315   H15X       1.5309  113.05 -121.73  109.73   1.1114
IC H15X   C314   *C315   H15Y       1.1114  109.73 -118.09  109.07   1.1114
IC C314   C315   C316    C317       1.5703  113.05  176.49  113.95   1.5795
IC C317   C315   *C316   H16X       1.5795  113.95 -128.63  111.32   1.1111
IC H16X   C315   *C316   H16Y       1.1111  111.32 -126.51  101.03   1.1111
IC C315   C316   C317    C318       1.5309  113.95  175.69  114.09   1.5595
IC C318   C316   *C317   H17X       1.5595  114.09 -127.09  112.35   1.1107
IC H17X   C316   *C317   H17Y       1.1107  112.35 -118.73  101.41   1.1111
IC C316   C317   C318    H18X       1.5795  114.09   55.80  106.86   1.1112
IC H18X   C317   *C318   H18Y       1.1112  106.86  123.78  110.51   1.1113
IC H18X   C317   *C318   H18Z       1.1112  106.86 -116.14  106.87   1.1105

RESI PSPG        -1.00 !  PG-16:0/16:1
! (June, 2010 Kunal Pandit)
!
!  Palmytoil - CH2
!              |
!    Sapienyl- CH
!              |
!              CH2 - PO4 - CH2 - CH(OH) - CH2OH
!
! Polar Head and glycerol backbone
GROUP                  !
ATOM C13  CTL2    0.05 !
ATOM H13A HAL2    0.09 !           H13A
ATOM H13B HAL2    0.09 !            |
ATOM OC3  OHL    -0.66 !            |
ATOM HO3  HOL     0.43 !     H13B--C13---OC3--HO3
GROUP                  !            |
ATOM C12  CTL1    0.14 !            |
ATOM H12A HAL1    0.09 !            |
ATOM OC2  OHL    -0.66 !     H12A--C12---OC2--HO2
ATOM HO2  HOL     0.43 !            |
GROUP                  !            |     alpha5
ATOM C11  CTL2   -0.08 !            |
ATOM H11A HAL2    0.09 !     H11A--C11---H11B
ATOM H11B HAL2    0.09 !            |     alpha4
ATOM P    PL      1.50 !   (-) O13  O12
ATOM O13  O2L    -0.78 !         \ /      alpha3
ATOM O14  O2L    -0.78 !          P (+)
ATOM O11  OSLP   -0.57 !         / \      alpha2
ATOM O12  OSLP   -0.57 !   (-) O14  O11
ATOM C1   CTL2   -0.08 !            |     alpha1
ATOM HA   HAL2    0.09 !       HA---C1---HB
ATOM HB   HAL2    0.09 !            |     theta1
GROUP                  !            |
ATOM C2   CTL1    0.17 !       HS---C2--------------
ATOM HS   HAL1    0.09 !            | beta1        |
ATOM O21  OSL    -0.49 !       O22  O21          theta3
ATOM C21  CL      0.90 !        \\ /  beta2        |
ATOM O22  OBL    -0.63 !          C21              |
ATOM C22  CTL2   -0.22 !          |   beta3        |
ATOM H2R  HAL2    0.09 !   H2R---C22---H2S         |
ATOM H2S  HAL2    0.09 !          |                |
GROUP                  !          |    beta4       |
ATOM C3   CTL2    0.08 !          |                |
ATOM HX   HAL2    0.09 !          |           HX---C3---HY
ATOM HY   HAL2    0.09 !          |                |   gamma1
ATOM O31  OSL    -0.49 !          |           O32  O31
ATOM C31  CL      0.90 !          |            \\ /    gamma2
ATOM O32  OBL    -0.63 !          |              C31
ATOM C32  CTL2   -0.22 !          |              |     gamma3
ATOM H2X  HAL2    0.09 !          |        H2X---C32---H2Y
ATOM H2Y  HAL2    0.09 !          |              |
GROUP                  !          |              |      gamma4
ATOM C23  CTL2   -0.18 !          |              |
ATOM H3R  HAL2    0.09 !   H3R ---C23---H3S      |
ATOM H3S  HAL2    0.09 !          |              |
GROUP                  !          |              |
ATOM C24  CTL2   -0.18 !          |              |
ATOM H4R  HAL2    0.09 !   H4R ---C24---H4S      |
ATOM H4S  HAL2    0.09 !          |              |
GROUP                  !          |              |
ATOM C25  CTL2   -0.18 !          |              |
ATOM H5R  HAL2    0.09 !   H5R ---C25---H5S      |
ATOM H5S  HAL2    0.09 !          |              |
GROUP                  !          |              |
ATOM C26  CTL2   -0.18 !          |              |
ATOM H6R  HAL2    0.09 !   H6R ---C26---H6S      |
ATOM H6S  HAL2    0.09 !          |              |
GROUP                  !          |              |
ATOM C27  CTL2   -0.18 !          |              |
ATOM H7R  HAL2    0.09 !   H7R ---C27---H7S      |
ATOM H7S  HAL2    0.09 !          |              |
GROUP                  !          |              |
ATOM C28  CTL2   -0.18 !          |              |
ATOM H8R  HAL2    0.09 !   H8R ---C28---H8S      |
ATOM H8S  HAL2    0.09 !          |              |
GROUP                  !          |              |
ATOM C29  CEL1   -0.15 !          |              |
ATOM H9R  HEL1    0.15 !   H9R ---C29            |
GROUP                  !          ||(cis)        |
ATOM C210 CEL1   -0.15 !          ||             |
ATOM H10R HEL1    0.15 !   H10R---C210           |
GROUP                  !          |              |
ATOM C211 CTL2   -0.18 !          |              |
ATOM H11R HAL2    0.09 !   H11R---C211--H11S     |
ATOM H11S HAL2    0.09 !          |              |
GROUP                  !          |              |
ATOM C212 CTL2   -0.18 !          |              |
ATOM H12R HAL2    0.09 !   H12R---C212--H12S     |
ATOM H12S HAL2    0.09 !          |              |
GROUP                  !          |              |
ATOM C213 CTL2   -0.18 !          |              |
ATOM H13R HAL2    0.09 !   H13R---C213--H13S     |
ATOM H13S HAL2    0.09 !          |              |
GROUP                  !          |              |
ATOM C214 CTL2   -0.18 !          |              |
ATOM H14R HAL2    0.09 !   H14R---C214--H14S     |
ATOM H14S HAL2    0.09 !          |              |
GROUP                  !          |              |
ATOM C215 CTL2   -0.18 !          |              |
ATOM H15R HAL2    0.09 !   H15R---C215--H15S     |
ATOM H15S HAL2    0.09 !          |              |
GROUP                  !          |              |
ATOM C216 CTL3   -0.27 !          |              |
ATOM H16R HAL3    0.09 !   H16R---C216--H16S     |
ATOM H16S HAL3    0.09 !          |              |
ATOM H16T HAL3    0.09 !          H16T           |
GROUP                  !                         |
ATOM C33  CTL2   -0.18 !                         |
ATOM H3X  HAL2    0.09 !                  H3X ---C33---H3Y
ATOM H3Y  HAL2    0.09 !                         |
GROUP                  !                         |
ATOM C34  CTL2   -0.18 !                         |
ATOM H4X  HAL2    0.09 !                  H4X ---C34---H4Y
ATOM H4Y  HAL2    0.09 !                         |
GROUP                  !                         |
ATOM C35  CTL2   -0.18 !                         |
ATOM H5X  HAL2    0.09 !                  H5X ---C35---H5Y
ATOM H5Y  HAL2    0.09 !                         |
GROUP                  !                         |
ATOM C36  CTL2   -0.18 !                         |
ATOM H6X  HAL2    0.09 !                  H6X ---C36---H6Y
ATOM H6Y  HAL2    0.09 !                         |
GROUP                  !                         |
ATOM C37  CTL2   -0.18 !                         |
ATOM H7X  HAL2    0.09 !                  H7X ---C37---H7Y
ATOM H7Y  HAL2    0.09 !                         |
GROUP                  !                         |
ATOM C38  CTL2   -0.18 !                         |
ATOM H8X  HAL2    0.09 !                  H8X ---C38---H8Y
ATOM H8Y  HAL2    0.09 !                         |
GROUP                  !                         |
ATOM C39  CTL2   -0.18 !                         |
ATOM H9X  HAL2    0.09 !                  H9X ---C39---H9Y
ATOM H9Y  HAL2    0.09 !                         |
GROUP                  !                         |
ATOM C310 CTL2   -0.18 !                         |
ATOM H10X HAL2    0.09 !                  H10X---C310--H10Y
ATOM H10Y HAL2    0.09 !                         |
GROUP                  !                         |
ATOM C311 CTL2   -0.18 !                         |
ATOM H11X HAL2    0.09 !                  H11X---C311--H11Y
ATOM H11Y HAL2    0.09 !                         |
GROUP                  !                         |
ATOM C312 CTL2   -0.18 !                         |
ATOM H12X HAL2    0.09 !                  H12X---C312--H12Y
ATOM H12Y HAL2    0.09 !                         |
GROUP                  !                         |
ATOM C313 CTL2   -0.18 !                         |
ATOM H13X HAL2    0.09 !                  H13X---C313--H13Y
ATOM H13Y HAL2    0.09 !                         |
GROUP                  !                         |
ATOM C314 CTL2   -0.18 !                         |
ATOM H14X HAL2    0.09 !                  H14X---C314--H14Y
ATOM H14Y HAL2    0.09 !                         |
GROUP                  !                         |
ATOM C315 CTL2   -0.18 !                         |
ATOM H15X HAL2    0.09 !                  H15X---C315--H15Y
ATOM H15Y HAL2    0.09 !                         |
GROUP                  !                         |
ATOM C316 CTL3   -0.27 !                         |
ATOM H16X HAL3    0.09 !                  H16X---C316--H16Y
ATOM H16Y HAL3    0.09 !                         |
ATOM H16Z HAL3    0.09 !                         H16Z


! Polar Head
BOND  HO3  OC3       OC3  C13       C13  H13A      C13  H13B      C13  C12
BOND  HO2  OC2       OC2  C12       C12  H12A      C12  C11
BOND  C11  H11A      C11  H11B      C11  O12
BOND  O12  P         P    O11       P    O13       P    O14
! Glycerol Backbone
BOND  C1   HA        C1    HB       C1   C2        C1   O11
BOND  C2   HS        C2    C3       C2   O21
BOND  C3   HX        C3    HY       C3   O31
! Chain from C2
BOND  O21  C21
BOND  C21  C22
DOUBLE  C21  O22
BOND  C22  H2R       C22  H2S       C22  C23
BOND  C23  H3R       C23  H3S       C23  C24
BOND  C24  H4R       C24  H4S       C24  C25
BOND  C25  H5R       C25  H5S       C25  C26
BOND  C26  H6R       C26  H6S       C26  C27
BOND  C27  H7R       C27  H7S       C27  C28
BOND  C28  H8R       C28  H8S       C28  C29
BOND  C29  H9R
DOUBLE  C29 C210
BOND  C210 H10R      C210 C211
BOND  C211 H11R      C211 H11S      C211 C212
BOND  C212 H12R      C212 H12S      C212 C213
BOND  C213 H13R      C213 H13S      C213 C214
BOND  C214 H14R      C214 H14S      C214 C215
BOND  C215 H15R      C215 H15S      C215 C216
BOND  C216 H16R      C216 H16S      C216 H16T
! Chain From C3
BOND  O31  C31
BOND  C31  C32
DOUBLE  C31  O32
BOND  C32  H2X       C32  H2Y       C32  C33
BOND  C33  H3X       C33  H3Y       C33  C34
BOND  C34  H4X       C34  H4Y       C34  C35
BOND  C35  H5X       C35  H5Y       C35  C36
BOND  C36  H6X       C36  H6Y       C36  C37
BOND  C37  H7X       C37  H7Y       C37  C38
BOND  C38  H8X       C38  H8Y       C38  C39
BOND  C39  H9X       C39  H9Y       C39  C310
BOND  C310 H10X      C310 H10Y      C310 C311
BOND  C311 H11X      C311 H11Y      C311 C312
BOND  C312 H12X      C312 H12Y      C312 C313
BOND  C313 H13X      C313 H13Y      C313 C314
BOND  C314 H14X      C314 H14Y      C314 C315
BOND  C315 H15X      C315 H15Y      C315 C316
BOND  C316 H16X      C316 H16Y      C316 H16Z


IMPR C21 O21 C22 O22    C31 O31 C32 O32

!IC table from IC generate, geometry is guessed
IC O12    C11    C12   C13        1.4509  114.21  165.56  117.48   1.5704
IC O12    C11    C12   OC2        1.4509  114.21  -73.69  110.87   1.4782
IC C11    C12    C13   OC3        1.5204  117.48  -61.28  112.21   1.4532
IC OC2    C12    C13   OC3        1.4782  105.03  174.98  112.21   1.4532
IC C12    C11    O12   P          1.5204  114.21  -92.56  121.65   1.6004
IC C11    O12    P     O11        1.4509  121.65  -47.76  105.22   1.6251
IC O11    O12    *P    O13        1.6251  105.22 -115.08  110.24   1.4953
IC O11    O12    *P    O14        1.6251  105.22  115.98  108.20   1.4712
IC O12    P      O11   C1         1.6004  105.22   98.75  114.06   1.4856
IC P      O11    C1    C2         1.6251  114.06 -166.06  109.38   1.4913
IC C2     O11    *C1   HA         1.4913  109.38 -108.65  107.97   1.1116
IC HA     O11    *C1   HB         1.1116  107.97 -129.35  122.45   1.1106
IC O11    C1     C2    O21        1.4856  109.38  -78.70  111.99   1.4830
IC O21    C1     *C2   C3         1.4830  111.99 -126.22  112.96   1.5836
IC C3     C1     *C2   HS         1.5836  112.96 -114.71  112.27   1.1110
IC C1     C2     O21   C21        1.4913  111.99  156.97  118.33   1.2837
IC C2     O21    C21   C22        1.4830  118.33 -175.15  106.26   1.5296
IC C22    O21    *C21  O22        1.5296  106.26  177.78  128.83   1.2139
IC O21    C21    C22   C23        1.2837  106.26  -65.42  111.80   1.5340
IC C23    C21    *C22  H2R        1.5340  111.80 -123.52  110.15   1.1118
IC H2R    C21    *C22  H2S        1.1118  110.15 -114.43  113.12   1.1108
IC C1     C2     C3    O31        1.4913  112.96   67.86  110.41   1.4280
IC O31    C2     *C3   HX         1.4280  110.41 -117.67  110.41   1.1106
IC HX     C2     *C3   HY         1.1106  110.41 -116.34  104.49   1.1106
IC C2     C3     O31   C31        1.5836  110.41  158.38  111.76   1.3559
IC C3     O31    C31   C32        1.4280  111.76  173.15  111.04   1.5651
IC C32    O31    *C31  O32        1.5651  111.04 -178.50  125.22   1.2028
IC O31    C31    C32   C33        1.3559  111.04  136.55  111.38   1.5412
IC C33    C31    *C32  H2X        1.5412  111.38  115.03  113.20   1.1108
IC H2X    C31    *C32  H2Y        1.1108  113.20  123.96  111.62   1.1110
IC C21    C22    C23   C24        1.5296  111.80  -74.89  116.02   1.5995
IC C24    C22    *C23  H3R        1.5995  116.02 -116.95  110.31   1.1115
IC H3R    C22    *C23  H3S        1.1115  110.31 -117.60  113.33   1.1109
IC C22    C23    C24   C25        1.5340  116.02  -58.62  114.95   1.5046
IC C25    C23    *C24  H4R        1.5046  114.95 -126.86  112.82   1.1113
IC H4R    C23    *C24  H4S        1.1113  112.82 -107.67  103.55   1.1100
IC C23    C24    C25   C26        1.5995  114.95 -167.81  111.59   1.5208
IC C26    C24    *C25  H5R        1.5208  111.59 -121.19  103.95   1.1114
IC H5R    C24    *C25  H5S        1.1114  103.95 -106.49  111.36   1.1104
IC C24    C25    C26   C27        1.5046  111.59   92.34  113.87   1.6002
IC C27    C25    *C26  H6R        1.6002  113.87 -124.06  120.25   1.1102
IC H6R    C25    *C26  H6S        1.1102  120.25 -120.61  109.89   1.1105
IC C25    C26    C27   C28        1.5208  113.87   91.52  112.36   1.5242
IC C28    C26    *C27  H7R        1.5242  112.36 -129.80  108.86   1.1107
IC H7R    C26    *C27  H7S        1.1107  108.86 -110.77  103.17   1.1108
IC C26    C27    C28   C29        1.6002  112.36  172.49  113.33   1.4719
IC C29    C27    *C28  H8R        1.4719  113.33 -131.49  112.98   1.1109
IC H8R    C27    *C28  H8S        1.1109  112.98 -112.64  102.49   1.1107
IC C27    C28    C29   C210       1.5242  113.33 -160.05  124.09   1.3612
IC C28    C29    C210  C211       1.4719  124.09  -10.52  119.71   1.5230
IC C29    C210   C211  C212       1.3612  119.71 -129.35  115.15   1.5486
IC C31    C32    C33   C34        1.5651  111.38  -63.42  115.22   1.5491
IC C34    C32    *C33  H3X        1.5491  115.22 -125.27  107.87   1.1109
IC H3X    C32    *C33  H3Y        1.1109  107.87 -105.68  108.54   1.1108
IC C32    C33    C34   C35        1.5412  115.22 -155.96  112.59   1.4766
IC C35    C33    *C34  H4X        1.4766  112.59 -134.43  113.31   1.1104
IC H4X    C33    *C34  H4Y        1.1104  113.31 -114.78  108.67   1.1104
IC C33    C34    C35   C36        1.5491  112.59  -70.29  110.90   1.5777
IC C36    C34    *C35  H5X        1.5777  110.90 -112.47  110.51   1.1104
IC H5X    C34    *C35  H5Y        1.1104  110.51 -125.12  122.47   1.1114
IC C34    C35    C36   C37        1.4766  110.90 -174.16  116.43   1.4425
IC C37    C35    *C36  H6X        1.4425  116.43 -133.72  116.59   1.1108
IC H6X    C35    *C36  H6Y        1.1108  116.59 -112.44  101.91   1.1110
IC C35    C36    C37   C38        1.5777  116.43   67.71  115.60   1.5665
IC C38    C36    *C37  H7X        1.5665  115.60  117.40  108.66   1.1104
IC H7X    C36    *C37  H7Y        1.1104  108.66  119.92  108.24   1.1115
IC C36    C37    C38   C39        1.4425  115.60  174.91  112.85   1.5424
IC C39    C37    *C38  H8X        1.5424  112.85 -112.21  104.00   1.1108
IC H8X    C37    *C38  H8Y        1.1108  104.00 -115.84  111.16   1.1104
IC C37    C38    C39   C310       1.5665  112.85  179.65  109.95   1.5726
IC C38    C39    C310  C311       1.5424  109.95  174.69  114.71   1.5266
IC C39    C310   C311  C312       1.5726  114.71 -179.58  111.40   1.5149
IC OC3    C12    *C13  H13A       1.4532  112.21  129.28  111.82   1.1101
IC OC3    C12    *C13  H13B       1.4532  112.21 -118.99  108.98   1.1107
IC C12    C13    OC3   HO3        1.5704  112.21  141.02  102.28   0.9599
IC OC3    C13    C12   C11        1.4532  112.21  -61.28  117.48   1.5204
IC C11    C13    *C12  OC2        1.5204  117.48 -123.75  105.03   1.4782
IC OC2    C13    *C12  H12A       1.4782  105.03 -113.86  103.70   1.1104
IC C13    C12    OC2   HO2        1.5704  105.03 -132.36  107.09   0.9594
IC C13    C12    C11   O12        1.5704  117.48  165.56  114.21   1.4509
IC O12    C12    *C11  H11A       1.4509  114.21 -120.96  108.64   1.1109
IC H11A   C12    *C11  H11B       1.1109  108.64 -105.17  114.83   1.1114
IC C12    C11    O12   P          1.5204  114.21  -92.56  121.65   1.6004
IC C11    O12    P     O11        1.4509  121.65  -47.76  105.22   1.6251
IC O11    O12    *P    O13        1.6251  105.22 -115.08  110.24   1.4953
IC O11    O12    *P    O14        1.6251  105.22  115.98  108.20   1.4712
IC O12    P      O11   C1         1.6004  105.22   98.75  114.06   1.4856
IC P      O11    C1    C2         1.6251  114.06 -166.06  109.38   1.4913
IC C2     O11    *C1   HA         1.4913  109.38 -108.65  107.97   1.1116
IC HA     O11    *C1   HB         1.1116  107.97 -129.35  122.45   1.1106
IC O11    C1     C2    C3         1.4856  109.38  155.08  112.96   1.5836
IC C3     C1     *C2   O21        1.5836  112.96  126.22  111.99   1.4830
IC C3     C1     *C2   HS         1.5836  112.96 -114.71  112.27   1.1110
IC C1     C2     O21   C21        1.4913  111.99  156.97  118.33   1.2837
IC C2     O21    C21   C22        1.4830  118.33 -175.15  106.26   1.5296
IC C22    O21    *C21  O22        1.5296  106.26  177.78  128.83   1.2139
IC O21    C21    C22   C23        1.2837  106.26  -65.42  111.80   1.5340
IC C23    C21    *C22  H2R        1.5340  111.80 -123.52  110.15   1.1118
IC H2R    C21    *C22  H2S        1.1118  110.15 -114.43  113.12   1.1108
IC C1     C2     C3    O31        1.4913  112.96   67.86  110.41   1.4280
IC O31    C2     *C3   HX         1.4280  110.41 -117.67  110.41   1.1106
IC HX     C2     *C3   HY         1.1106  110.41 -116.34  104.49   1.1106
IC C2     C3     O31   C31        1.5836  110.41  158.38  111.76   1.3559
IC C3     O31    C31   C32        1.4280  111.76  173.15  111.04   1.5651
IC C32    O31    *C31  O32        1.5651  111.04 -178.50  125.22   1.2028
IC O31    C31    C32   C33        1.3559  111.04  136.55  111.38   1.5412
IC C33    C31    *C32  H2X        1.5412  111.38  115.03  113.20   1.1108
IC H2X    C31    *C32  H2Y        1.1108  113.20  123.96  111.62   1.1110
IC C21    C22    C23   C24        1.5296  111.80  -74.89  116.02   1.5995
IC C24    C22    *C23  H3R        1.5995  116.02 -116.95  110.31   1.1115
IC H3R    C22    *C23  H3S        1.1115  110.31 -117.60  113.33   1.1109
IC C22    C23    C24   C25        1.5340  116.02  -58.62  114.95   1.5046
IC C25    C23    *C24  H4R        1.5046  114.95 -126.86  112.82   1.1113
IC H4R    C23    *C24  H4S        1.1113  112.82 -107.67  103.55   1.1100
IC C23    C24    C25   C26        1.5995  114.95 -167.81  111.59   1.5208
IC C26    C24    *C25  H5R        1.5208  111.59 -121.19  103.95   1.1114
IC H5R    C24    *C25  H5S        1.1114  103.95 -106.49  111.36   1.1104
IC C24    C25    C26   C27        1.5046  111.59   92.34  113.87   1.6002
IC C27    C25    *C26  H6R        1.6002  113.87 -124.06  120.25   1.1102
IC H6R    C25    *C26  H6S        1.1102  120.25 -120.61  109.89   1.1105
IC C25    C26    C27   C28        1.5208  113.87   91.52  112.36   1.5242
IC C28    C26    *C27  H7R        1.5242  112.36 -129.80  108.86   1.1107
IC H7R    C26    *C27  H7S        1.1107  108.86 -110.77  103.17   1.1108
IC C26    C27    C28   C29        1.6002  112.36  172.49  113.33   1.4719
IC C29    C27    *C28  H8R        1.4719  113.33 -131.49  112.98   1.1109
IC H8R    C27    *C28  H8S        1.1109  112.98 -112.64  102.49   1.1107
IC C27    C28    C29   C210       1.5242  113.33 -160.05  124.09   1.3612
IC C210   C28    *C29  H9R        1.3612  124.09  173.62  116.31   1.0997
IC C28    C29    C210  C211       1.4719  124.09  -10.52  119.71   1.5230
IC C211   C29    *C210 H10R       1.5230  119.71 -169.05  121.07   1.1002
IC C29    C210   C211  C212       1.3612  119.71 -129.35  115.15   1.5486
IC C212   C210   *C211 H11R       1.5486  115.15 -124.35  112.65   1.1114
IC H11R   C210   *C211 H11S       1.1114  112.65 -119.37  120.31   1.1110
IC C210   C211   C212  C213       1.5230  115.15  150.63  113.58   1.5610
IC C213   C211   *C212 H12R       1.5610  113.58 -114.24  101.75   1.1110
IC H12R   C211   *C212 H12S       1.1110  101.75 -112.62  114.50   1.1109
IC C211   C212   C213  C214       1.5486  113.58 -177.85  108.65   1.5785
IC C214   C212   *C213 H13R       1.5785  108.65 -115.14  109.89   1.1112
IC H13R   C212   *C213 H13S       1.1112  109.89 -119.96  126.15   1.1107
IC C212   C213   C214  C215       1.5610  108.65  -68.84  114.63   1.5299
IC C215   C213   *C214 H14R       1.5299  114.63  125.97  117.34   1.1106
IC H14R   C213   *C214 H14S       1.1106  117.34  115.82  107.25   1.1106
IC C213   C214   C215  C216       1.5785  114.63  -42.96  118.96   1.5637
IC C216   C214   *C215 H15R       1.5637  118.96 -124.91  108.26   1.1110
IC H15R   C214   *C215 H15S       1.1110  108.26 -118.61  110.50   1.1110
IC C214   C215   C216  H16R       1.5299  118.96  173.57  108.10   1.1109
IC H16R   C215   *C216 H16S       1.1109  108.10 -118.04  116.31   1.1111
IC H16R   C215   *C216 H16T       1.1109  108.10  115.60  116.71   1.1117
IC C31    C32    C33   C34        1.5651  111.38  -63.42  115.22   1.5491
IC C34    C32    *C33  H3X        1.5491  115.22 -125.27  107.87   1.1109
IC H3X    C32    *C33  H3Y        1.1109  107.87 -105.68  108.54   1.1108
IC C32    C33    C34   C35        1.5412  115.22 -155.96  112.59   1.4766
IC C35    C33    *C34  H4X        1.4766  112.59 -134.43  113.31   1.1104
IC H4X    C33    *C34  H4Y        1.1104  113.31 -114.78  108.67   1.1104
IC C33    C34    C35   C36        1.5491  112.59  -70.29  110.90   1.5777
IC C36    C34    *C35  H5X        1.5777  110.90 -112.47  110.51   1.1104
IC H5X    C34    *C35  H5Y        1.1104  110.51 -125.12  122.47   1.1114
IC C34    C35    C36   C37        1.4766  110.90 -174.16  116.43   1.4425
IC C37    C35    *C36  H6X        1.4425  116.43 -133.72  116.59   1.1108
IC H6X    C35    *C36  H6Y        1.1108  116.59 -112.44  101.91   1.1110
IC C35    C36    C37   C38        1.5777  116.43   67.71  115.60   1.5665
IC C38    C36    *C37  H7X        1.5665  115.60  117.40  108.66   1.1104
IC H7X    C36    *C37  H7Y        1.1104  108.66  119.92  108.24   1.1115
IC C36    C37    C38   C39        1.4425  115.60  174.91  112.85   1.5424
IC C39    C37    *C38  H8X        1.5424  112.85 -112.21  104.00   1.1108
IC H8X    C37    *C38  H8Y        1.1108  104.00 -115.84  111.16   1.1104
IC C37    C38    C39   C310       1.5665  112.85  179.65  109.95   1.5726
IC C310   C38    *C39  H9X        1.5726  109.95 -111.46  106.98   1.1111
IC H9X    C38    *C39  H9Y        1.1111  106.98 -126.65  118.05   1.1107
IC C38    C39    C310  C311       1.5424  109.95  174.69  114.71   1.5266
IC C311   C39    *C310 H10X       1.5266  114.71 -123.56  108.17   1.1108
IC H10X   C39    *C310 H10Y       1.1108  108.17 -117.87  107.18   1.1116
IC C39    C310   C311  C312       1.5726  114.71 -179.58  111.40   1.5149
IC C312   C310   *C311 H11X       1.5149  111.40 -119.72  105.00   1.1114
IC H11X   C310   *C311 H11Y       1.1114  105.00 -117.51  115.97   1.1105
IC C310   C311   C312  C313       1.5266  111.40   70.34  113.13   1.5947
IC C313   C311   *C312 H12X       1.5947  113.13  131.55  112.69   1.1108
IC H12X   C311   *C312 H12Y       1.1108  112.69  116.69  109.34   1.1111
IC C311   C312   C313  C314       1.5149  113.13  178.91  112.17   1.5328
IC C314   C312   *C313 H13X       1.5328  112.17  133.76  111.53   1.1106
IC H13X   C312   *C313 H13Y       1.1106  111.53  103.52  101.22   1.1114
IC C312   C313   C314  C315       1.5947  112.17 -166.34  107.41   1.5628
IC C315   C313   *C314 H14X       1.5628  107.41  124.18  110.43   1.1107
IC H14X   C313   *C314 H14Y       1.1107  110.43  119.98  113.93   1.1110
IC C313   C314   C315  C316       1.5328  107.41 -171.11  113.26   1.5900
IC C316   C314   *C315 H15X       1.5900  113.26  111.62  106.71   1.1112
IC H15X   C314   *C315 H15Y       1.1112  106.71  119.51  111.74   1.1110
IC C314   C315   C316  H16X       1.5628  113.26  -73.48  109.62   1.1109
IC H16X   C315   *C316 H16Y       1.1109  109.62 -123.41  115.43   1.1108
IC H16X   C315   *C316 H16Z       1.1109  109.62  119.08  108.61   1.1113


RESI IPPC         0.00 ! 14-methyl pentadecanoic acid and palmitic acid with PC headgroup
!
!  R1 - CH2
!       |          (angles and atom names from Sundaralingam)
!  R2 - CH
!       |
!       CH2 - PO4 - CH2 - CH2 - N(CH3)3
!
! Polar Head and glycerol backbone
GROUP                 !          H15B
ATOM N    NTL   -0.60 !            |
ATOM C13  CTL5  -0.35 !      H15A-C15-H15C
ATOM H13A HL     0.25 !            |
ATOM H13B HL     0.25 !    H13B    |    H14A
ATOM H13C HL     0.25 !      |     |     |
ATOM C14  CTL5  -0.35 !H13A-C13----N----C14-H14B     (+)
ATOM H14A HL     0.25 !      |     |     |
ATOM H14B HL     0.25 !    H13C    |    H14C
ATOM H14C HL     0.25 !            |
ATOM C15  CTL5  -0.35 !            |
ATOM H15A HL     0.25 !            |    alpha6
ATOM H15B HL     0.25 !            |
ATOM H15C HL     0.25 !            |
ATOM C12  CTL2  -0.10 !     H12A--C12---H12B
ATOM H12A HL     0.25 !            |
ATOM H12B HL     0.25 !            |
GROUP                 !                  alpha5
ATOM C11  CTL2  -0.08 !            |
ATOM H11A HAL2   0.09 !     H11A--C11---H11B
ATOM H11B HAL2   0.09 !            |     alpha4
ATOM P    PL     1.50 !   (-) O13  O12
ATOM O13  O2L   -0.78 !         \ /      alpha3
ATOM O14  O2L   -0.78 !          P (+)
ATOM O11  OSLP  -0.57 !         / \      alpha2
ATOM O12  OSLP  -0.57 !   (-) O14  O11
ATOM C1   CTL2  -0.08 !            |     alpha1
ATOM HA   HAL2   0.09 !       HA---C1---HB
ATOM HB   HAL2   0.09 !            |     theta1
GROUP                 !            |
ATOM C2   CTL1   0.17 !       HS---C2- - - - - - -
ATOM HS   HAL1   0.09 !            | beta1        |
ATOM O21  OSL   -0.49 !       O22  O21          theta3
ATOM C21  CL     0.90 !        \\ /  beta2        |
ATOM O22  OBL   -0.63 !          C21
ATOM C22  CTL2  -0.22 !          |   beta3        |
ATOM H2R  HAL2   0.09 !   H2R---C22---H2S
ATOM H2S  HAL2   0.09 !          |                |
GROUP                 !              beta4
ATOM C3   CTL2   0.08 !          |                |
ATOM HX   HAL2   0.09 !                      HX---C3---HY
ATOM HY   HAL2   0.09 !          |                |   gamma1
ATOM O31  OSL   -0.49 !                      O32  O31
ATOM C31  CL     0.90 !          |            \\ /    gamma2
ATOM O32  OBL   -0.63 !                         C31
ATOM C32  CTL2  -0.22 !          |              |     gamma3
ATOM H2X  HAL2   0.09 !                  H2X---C32---H2Y
ATOM H2Y  HAL2   0.09 !          |              |
GROUP                 !                               gamma4
ATOM C23  CTL2  -0.18 !          |              |
ATOM H3R  HAL2   0.09 !   H3R ---C23---H3S
ATOM H3S  HAL2   0.09 !          |              |
GROUP                 !
ATOM C24  CTL2  -0.18 !          |
ATOM H4R  HAL2   0.09 !   H4R ---C24---H4S      |
ATOM H4S  HAL2   0.09 !          |
GROUP                 !
ATOM C25  CTL2  -0.18 !          |              |
ATOM H5R  HAL2   0.09 !   H5R ---C25---H5S
ATOM H5S  HAL2   0.09 !          |              |
GROUP                 !
ATOM C26  CTL2  -0.18 !          |
ATOM H6R  HAL2   0.09 !   H6R ---C26---H6S      |
ATOM H6S  HAL2   0.09 !          |
GROUP                 !
ATOM C27  CTL2  -0.18 !          |              |
ATOM H7R  HAL2   0.09 !   H7R ---C27---H7S
ATOM H7S  HAL2   0.09 !          |              |
GROUP                 !
ATOM C28  CTL2  -0.18 !          |
ATOM H8R  HAL2   0.09 !   H8R ---C28---H8S      |
ATOM H8S  HAL2   0.09 !          |
GROUP                 !
ATOM C29  CTL2  -0.18 !          |              |
ATOM H9R  HAL2   0.09 !   H9R ---C29---H9S
ATOM H9S  HAL2   0.09 !          |              |
GROUP                 !
ATOM C210 CTL2  -0.18 !          |
ATOM H10R HAL2   0.09 !   H10R---C210--H10S     |
ATOM H10S HAL2   0.09 !          |
GROUP                 !
ATOM C211 CTL2  -0.18 !          |              |
ATOM H11R HAL2   0.09 !   H11R---C211--H11S
ATOM H11S HAL2   0.09 !          |              |
GROUP                 !
ATOM C212 CTL2  -0.18 !          |
ATOM H12R HAL2   0.09 !   H12R---C212--H12S     |
ATOM H12S HAL2   0.09 !          |
GROUP                 !
ATOM C213 CTL2  -0.18 !          |              |
ATOM H13R HAL2   0.09 !   H13R---C213--H13S
ATOM H13S HAL2   0.09 !          |              |
GROUP                 !
ATOM C214 CTL1  -0.09 !          |              |
ATOM H14R HAL1   0.09 !   H14R---C214--   H16R
ATOM C216 CTL3  -0.27 !          |     | /
ATOM H16R HAL3   0.09 !          |   C216--H16S |
ATOM H16S HAL3   0.09 !          |     |
ATOM H16T HAL3   0.09 !          |     |        |
GROUP                 !          |    H16T
ATOM C215 CTL3  -0.27 !          |              |
ATOM H15R HAL3   0.09 !   H15R---C215--H15S
ATOM H15S HAL3   0.09 !          |              |
ATOM H15T HAL3   0.09 !         H15T            |
GROUP                 !
ATOM C33  CTL2  -0.18 !                         |
ATOM H3X  HAL2   0.09 !                  H3X ---C33---H3Y
ATOM H3Y  HAL2   0.09 !                         |
GROUP                 !
ATOM C34  CTL2  -0.18 !                         |
ATOM H4X  HAL2   0.09 !                  H4X ---C34---H4Y
ATOM H4Y  HAL2   0.09 !                         |
GROUP                 !
ATOM C35  CTL2  -0.18 !                         |
ATOM H5X  HAL2   0.09 !                  H5X ---C35---H5Y
ATOM H5Y  HAL2   0.09 !                         |
GROUP                 !
ATOM C36  CTL2  -0.18 !                         |
ATOM H6X  HAL2   0.09 !                  H6X ---C36---H6Y
ATOM H6Y  HAL2   0.09 !                         |
GROUP                 !
ATOM C37  CTL2  -0.18 !                         |
ATOM H7X  HAL2   0.09 !                  H7X ---C37---H7Y
ATOM H7Y  HAL2   0.09 !                         |
GROUP                 !
ATOM C38  CTL2  -0.18 !                         |
ATOM H8X  HAL2   0.09 !                  H8X ---C38---H8Y
ATOM H8Y  HAL2   0.09 !                         |
GROUP                 !
ATOM C39  CTL2  -0.18 !                         |
ATOM H9X  HAL2   0.09 !                  H9X ---C39---H9Y
ATOM H9Y  HAL2   0.09 !                         |
GROUP                 !
ATOM C310 CTL2  -0.18 !                         |
ATOM H10X HAL2   0.09 !                  H10X---C310--H10Y
ATOM H10Y HAL2   0.09 !                         |
GROUP                 !
ATOM C311 CTL2  -0.18 !                         |
ATOM H11X HAL2   0.09 !                  H11X---C311--H11Y
ATOM H11Y HAL2   0.09 !                         |
GROUP                 !
ATOM C312 CTL2  -0.18 !                         |
ATOM H12X HAL2   0.09 !                  H12X---C312--H12Y
ATOM H12Y HAL2   0.09 !                         |
GROUP                 !
ATOM C313 CTL2  -0.18 !                         |
ATOM H13X HAL2   0.09 !                  H13X---C313--H13Y
ATOM H13Y HAL2   0.09 !                         |
GROUP                 !
ATOM C314 CTL2  -0.18 !                         |
ATOM H14X HAL2   0.09 !                  H14X---C314--H14Y
ATOM H14Y HAL2   0.09 !                         |
GROUP                 !
ATOM C315 CTL2  -0.18 !                         |
ATOM H15X HAL2   0.09 !                  H15X---C315--H15Y
ATOM H15Y HAL2   0.09 !                         |
GROUP
ATOM C316 CTL3  -0.27 !                         |
ATOM H16X HAL3   0.09 !                  H16X---C316--H16Y 
ATOM H16Y HAL3   0.09 !                         |
ATOM H16Z HAL3   0.09 !                         H16Z

! Polar Head
BOND  N    C13       N    C14       N    C15
BOND  C13  H13A      C13  H13B      C13  H13C
BOND  C14  H14A      C14  H14B      C14  H14C
BOND  C15  H15A      C15  H15B      C15  H15C
BOND  N    C12
BOND  C12  H12A      C12  H12B      C12  C11
BOND  C11  H11A      C11  H11B      C11  O12
BOND  O12  P         P    O11       P    O13       P    O14
! Glycerol Backbone
BOND  C1   HA        C1    HB       C1   C2        C1   O11
BOND  C2   HS        C2    C3       C2   O21
BOND  C3   HX        C3    HY       C3   O31
! Chain #2
BOND  O21  C21
BOND  C21  C22
DOUBLE C21  O22
BOND  C22  H2R       C22  H2S       C22  C23
BOND  C23  H3R       C23  H3S       C23  C24
BOND  C24  H4R       C24  H4S       C24  C25
BOND  C25  H5R       C25  H5S       C25  C26
BOND  C26  H6R       C26  H6S       C26  C27
BOND  C27  H7R       C27  H7S       C27  C28
BOND  C28  H8R       C28  H8S       C28  C29
BOND  C29  H9R       C29  H9S       C29  C210
BOND  C210 H10R      C210 H10S      C210 C211
BOND  C211 H11R      C211 H11S      C211 C212
BOND  C212 H12R      C212 H12S      C212 C213
BOND  C213 H13R      C213 H13S      C213 C214
BOND  C214 H14R      C214 C216      C214 C215
BOND  C215 H15R      C215 H15S      C215 H15T
BOND  C216 H16R      C216 H16S      C216 H16T
! Chain #3
BOND  O31  C31
BOND  C31  C32
DOUBLE  C31  O32
BOND  C32  H2X       C32  H2Y       C32  C33
BOND  C33  H3X       C33  H3Y       C33  C34
BOND  C34  H4X       C34  H4Y       C34  C35
BOND  C35  H5X       C35  H5Y       C35  C36
BOND  C36  H6X       C36  H6Y       C36  C37
BOND  C37  H7X       C37  H7Y       C37  C38
BOND  C38  H8X       C38  H8Y       C38  C39
BOND  C39  H9X       C39  H9Y       C39  C310
BOND  C310 H10X      C310 H10Y      C310 C311
BOND  C311 H11X      C311 H11Y      C311 C312
BOND  C312 H12X      C312 H12Y      C312 C313
BOND  C313 H13X      C313 H13Y      C313 C314
BOND  C314 H14X      C314 H14Y      C314 C315
BOND  C315 H15X      C315 H15Y      C315 C316
BOND  C316 H16X      C316 H16Y      C316 H16Z

IMPR C21 O21 C22 O22   C31 O31 C32 O32

! Polar head (angle names from Sundaralingam)
IC C2     C1     O11    P      1.5440  110.61  177.94  117.00   1.5815
IC C1     O11    P      O12    1.4329  117.00  -65.03  103.02   1.5888
IC O11    O12    *P     O13    1.5815  103.02 -117.16  107.52   1.4800
IC O11    O12    *P     O14    1.5815  103.02  117.64  106.67   1.4804
IC O11    P      O12    C11    1.5815  103.02  165.83  118.57   1.4229
IC O12    C12    *C11   H11A   1.4229  108.54 -118.43  109.15   1.1128
IC O12    C12    *C11   H11B   1.4229  108.54  123.01  113.14   1.1135
IC P      O12    C11    C12    1.5888  118.57   65.71  108.54   1.5421
IC N      C11    *C12   H12A   1.5218  116.67  119.58  104.69   1.0973
IC N      C11    *C12   H12B   1.5218  116.67 -127.82  108.90   1.0788
IC O12    C11    C12    N      1.4229  108.54 -128.09  116.67   1.5218
IC C11    C12    N      C13    1.5421  116.67  178.75  109.65   1.4975
IC C12    C13    *N     C14    1.5218  109.65  117.57  107.83   1.5030
IC C12    C13    *N     C15    1.5218  109.65 -122.44  111.03   1.4955
IC O11    C1     C2     C3     1.4329  110.61   56.66  111.41   1.5598
IC C1     C2     C3     O31    1.5440  111.41   66.59  110.61   1.4439
IC C1     C3     *C2    O21    1.5440  111.41 -119.92  112.55   1.4386
IC O11    C2     *C1    HA     1.4329  110.61  121.99  107.69   1.1162
IC O11    C2     *C1    HB     1.4329  110.61 -121.13  107.38   1.1172
IC O21    C1     *C2    HS     1.4386  106.80  118.56  107.31   1.1155
IC O31    C2     *C3    HX     1.4439  110.61 -121.09  106.51   1.1169
IC O31    C2     *C3    HY     1.4439  110.61  122.29  109.97   1.1114
IC C1     C2     O21    C21    1.5440  106.80  172.86  116.04   1.3143
IC C2     O21    C21    C22    1.4386  116.04  170.45  108.50   1.5279
IC O21    C21    C22    C23    1.3143  108.50  -73.81  111.99   1.5471
IC C22    O21    *C21   O22    1.5279  108.50  179.35  126.50   1.2177
IC C21    C22    C23    C24    1.5279  111.99  165.39  113.18   1.5372
IC C22    C23    C24    C25    1.5471  113.18   56.95  113.80   1.5365
IC C23    C24    C25    C26    1.5372  113.80  170.70  113.64   1.5385
IC C24    C25    C26    C27    1.5365  113.64   60.20  114.05   1.5367
IC C25    C26    C27    C28    1.5385  114.05  176.20  112.34   1.5355
IC C26    C27    C28    C29    1.5367  112.34  176.30  113.02   1.5353
IC C27    C28    C29    C210   1.5355  113.02 -179.85  112.36   1.5352
IC C28    C29    C210   C211   1.5353  112.36  177.09  112.99   1.5359
IC C29    C210   C211   C212   1.5352  112.99  179.47  112.29   1.5355
IC C210   C211   C212   C213   1.5359  112.29  169.44  115.50   1.5422
IC C211   C212   C213   C214   1.5355  115.50   67.02  115.75   1.5456
IC C212   C213   C214   C215   1.5422  115.75  -90.47  112.50   1.5385
IC C212   C213   C214   C216   1.5422  115.75  146.98  110.57   1.5388
IC C2     C3     O31    C31    1.5598  110.61 -167.95  113.85   1.3247
IC C3     O31    C31    C32    1.4439  113.85  178.20  109.08   1.5271
IC O31    C31    C32    C33    1.3247  109.08   88.08  111.58   1.5458
IC C32    O31    *C31   O32    1.5271  109.08  179.11  125.88   1.2171
IC C31    C32    C33    C34    1.5271  111.58 -176.50  113.53   1.5370
IC C32    C33    C34    C35    1.5458  113.53   65.92  113.17   1.5369
IC C33    C34    C35    C36    1.5370  113.17  173.97  114.01   1.5376
IC C34    C35    C36    C37    1.5369  114.01  -66.39  113.55   1.5357
IC C35    C36    C37    C38    1.5376  113.55 -168.87  112.65   1.5348
IC C36    C37    C38    C39    1.5357  112.65  177.26  112.52   1.5346
IC C37    C38    C39    C310   1.5348  112.52 -173.25  112.63   1.5345
IC C38    C39    C310   C311   1.5346  112.63  177.34  112.59   1.5345
IC C39    C310   C311   C312   1.5345  112.59 -174.13  112.60   1.5350
IC C310   C311   C312   C313   1.5345  112.60  178.42  112.48   1.5357
IC C311   C312   C313   C314   1.5350  112.48  179.67  113.88   1.5378
IC C312   C313   C314   C315   1.5357  113.88   65.20  113.76   1.5355
IC C313   C314   C315   C316   1.5378  113.76  175.05  113.27   1.5312
IC C13    C12    *N     C14    1.4975  109.65 -117.35  108.18   1.5030
IC C13    C12    *N     C15    1.4975  109.65  122.73  110.54   1.4955
IC C12    N      C13    H13A   1.5218  109.65  -58.54  109.61   1.0881
IC H13A   N      *C13   H13B   1.0881  109.61 -118.65  110.91   1.0819
IC H13A   N      *C13   H13C   1.0881  109.61  119.68  111.54   1.0810
IC C12    N      C14    H14A   1.5218  108.18 -177.50  113.84   1.0741
IC H14A   N      *C14   H14B   1.0741  113.84 -123.78  110.45   1.0927
IC H14A   N      *C14   H14C   1.0741  113.84  123.84  111.11   1.0953
IC C12    N      C15    H15A   1.5218  110.54   58.36  109.41   1.0867
IC H15A   N      *C15   H15B   1.0867  109.41 -118.96  111.25   1.0814
IC H15A   N      *C15   H15C   1.0867  109.41  119.11  111.16   1.0813
IC C13    N      C12    C11    1.4975  109.65  178.75  116.67   1.5421
IC C11    N      *C12   H12A   1.5421  116.67 -117.66  108.24   1.0973
IC H12A   N      *C12   H12B   1.0973  108.24 -116.00  111.90   1.0788
IC N      C12    C11    O12    1.5218  116.67 -128.09  108.54   1.4229
IC O12    C12    *C11   H11A   1.4229  108.54 -118.43  109.15   1.1128
IC H11A   C12    *C11   H11B   1.1128  109.15 -118.56  113.14   1.1135
IC C12    C11    O12    P      1.5421  108.54   65.71  118.57   1.5888
IC C11    O12    P      O11    1.4229  118.57  165.83  103.02   1.5815
IC O11    O12    *P     O13    1.5815  103.02 -117.16  107.52   1.4800
IC O11    O12    *P     O14    1.5815  103.02  117.64  106.67   1.4804
IC O12    P      O11    C1     1.5888  103.02  -65.03  117.00   1.4329
IC P      O11    C1     C2     1.5815  117.00  177.94  110.61   1.5440
IC C2     O11    *C1    HA     1.5440  110.61 -119.76  111.44   1.1162
IC HA     O11    *C1    HB     1.1162  111.44 -121.21  110.89   1.1172
IC O11    C1     C2     C3     1.4329  110.61   56.66  111.41   1.5598
IC C3     C1     *C2    O21    1.5598  111.41  123.27  106.80   1.4386
IC C3     C1     *C2    HS     1.5598  111.41 -118.17  107.31   1.1155
IC C1     C2     O21    C21    1.5440  106.80  172.86  116.04   1.3143
IC C2     O21    C21    C22    1.4386  116.04  170.45  108.50   1.5279
IC C22    O21    *C21   O22    1.5279  108.50  179.35  126.50   1.2177
IC O21    C21    C22    C23    1.3143  108.50  -73.81  111.99   1.5471
IC C23    C21    *C22   H2R    1.5471  111.99 -122.07  107.94   1.1081
IC H2R    C21    *C22   H2S    1.1081  107.94 -117.27  107.60   1.1098
IC C1     C2     C3     O31    1.5440  111.41   66.59  110.61   1.4439
IC O31    C2     *C3    HX     1.4439  110.61 -121.09  106.51   1.1169
IC HX     C2     *C3    HY     1.1169  106.51 -116.62  109.97   1.1114
IC C2     C3     O31    C31    1.5598  110.61 -167.95  113.85   1.3247
IC C3     O31    C31    C32    1.4439  113.85  178.20  109.08   1.5271
IC C32    O31    *C31   O32    1.5271  109.08  179.11  125.88   1.2171
IC O31    C31    C32    C33    1.3247  109.08   88.08  111.58   1.5458
IC C33    C31    *C32   H2X    1.5458  111.58 -122.03  107.83   1.1090
IC H2X    C31    *C32   H2Y    1.1090  107.83 -117.05  107.60   1.1089
IC C21    C22    C23    C24    1.5279  111.99  165.39  113.18   1.5372
IC C24    C22    *C23   H3R    1.5372  113.18 -120.00  109.61   1.1164
IC H3R    C22    *C23   H3S    1.1164  109.61 -117.59  109.40   1.1133
IC C22    C23    C24    C25    1.5471  113.18   56.95  113.80   1.5365
IC C25    C23    *C24   H4R    1.5365  113.80 -121.86  108.70   1.1130
IC H4R    C23    *C24   H4S    1.1130  108.70 -116.69  108.53   1.1137
IC C23    C24    C25    C26    1.5372  113.80  170.70  113.64   1.5385
IC C26    C24    *C25   H5R    1.5385  113.64 -120.74  108.61   1.1138
IC H5R    C24    *C25   H5S    1.1138  108.61 -117.23  109.42   1.1127
IC C24    C25    C26    C27    1.5365  113.64   60.20  114.05   1.5367
IC C27    C25    *C26   H6R    1.5367  114.05 -121.86  108.99   1.1134
IC H6R    C25    *C26   H6S    1.1134  108.99 -116.89  108.53   1.1138
IC C25    C26    C27    C28    1.5385  114.05  176.20  112.34   1.5355
IC C28    C26    *C27   H7R    1.5355  112.34 -121.36  109.33   1.1129
IC H7R    C26    *C27   H7S    1.1129  109.33 -117.84  109.43   1.1127
IC C26    C27    C28    C29    1.5367  112.34  176.30  113.02   1.5353
IC C29    C27    *C28   H8R    1.5353  113.02 -121.00  108.91   1.1133
IC H8R    C27    *C28   H8S    1.1133  108.91 -117.21  109.13   1.1128
IC C27    C28    C29    C210   1.5355  113.02 -179.85  112.36   1.5352
IC C210   C28    *C29   H9R    1.5352  112.36 -121.50  109.37   1.1129
IC H9R    C28    *C29   H9S    1.1129  109.37 -117.52  108.96   1.1133
IC C28    C29    C210   C211   1.5353  112.36  177.09  112.99   1.5359
IC C29    C210   C211   C212   1.5352  112.99  179.47  112.29   1.5355
IC C210   C211   C212   C213   1.5359  112.29  169.44  115.50   1.5422
IC C211   C212   C213   C214   1.5355  115.50   67.02  115.75   1.5456
IC C212   C213   C214   C216   1.5422  115.75  146.98  110.57   1.5388
IC C213   C214   C216   H16R   1.5456  110.57  -58.72  110.52   1.1106
IC C213   C214   C215   H15R   1.5456  112.50   59.19  111.39   1.1078
IC C31    C32    C33    C34    1.5271  111.58 -176.50  113.53   1.5370
IC C34    C32    *C33   H3X    1.5370  113.53 -121.24  109.04   1.1148
IC H3X    C32    *C33   H3Y    1.1148  109.04 -117.55  109.70   1.1145
IC C32    C33    C34    C35    1.5458  113.53   65.92  113.17   1.5369
IC C35    C33    *C34   H4X    1.5369  113.17 -122.53  109.63   1.1124
IC H4X    C33    *C34   H4Y    1.1124  109.63 -116.83  107.85   1.1132
IC C33    C34    C35    C36    1.5370  113.17  173.97  114.01   1.5376
IC C36    C34    *C35   H5X    1.5376  114.01 -121.80  109.03   1.1135
IC H5X    C34    *C35   H5Y    1.1135  109.03 -117.06  109.02   1.1131
IC C34    C35    C36    C37    1.5369  114.01  -66.39  113.55   1.5357
IC C37    C35    *C36   H6X    1.5357  113.55 -119.96  107.94   1.1144
IC H6X    C35    *C36   H6Y    1.1144  107.94 -116.96  109.76   1.1123
IC C35    C36    C37    C38    1.5376  113.55 -168.87  112.65   1.5348
IC C38    C36    *C37   H7X    1.5348  112.65 -122.05  109.82   1.1121
IC H7X    C36    *C37   H7Y    1.1121  109.82 -117.60  108.70   1.1137
IC C36    C37    C38    C39    1.5357  112.65  177.26  112.52   1.5346
IC C39    C37    *C38   H8X    1.5346  112.52 -120.49  108.62   1.1137
IC H8X    C37    *C38   H8Y    1.1137  108.62 -117.43  109.59   1.1126
IC C37    C38    C39    C310   1.5348  112.52 -173.25  112.63   1.5345
IC C310   C38    *C39   H9X    1.5345  112.63 -122.20  109.44   1.1127
IC H9X    C38    *C39   H9Y    1.1127  109.44 -117.35  108.75   1.1138
IC C38    C39    C310   C311   1.5346  112.63  177.34  112.59   1.5345
IC C39    C310   C311   C312   1.5345  112.59 -174.13  112.60   1.5350
IC C310   C311   C312   C313   1.5345  112.60  178.42  112.48   1.5357
IC C311   C312   C313   C314   1.5350  112.48  179.67  113.88   1.5378
IC C312   C313   C314   C315   1.5357  113.88   65.20  113.76   1.5355
IC C313   C314   C315   C316   1.5378  113.76  175.05  113.27   1.5312
IC C314   C315   C316   H16X   1.5355  113.27  -60.18  110.47   1.1113
IC C13    C12    *N     C14    1.4975  109.65 -117.35  108.18   1.5030
IC C13    C12    *N     C15    1.4975  109.65  122.73  110.54   1.4955
IC C12    N      C13    H13A   1.5218  109.65  -58.54  109.61   1.0881
IC H13A   N      *C13   H13B   1.0881  109.61 -118.65  110.91   1.0819
IC H13A   N      *C13   H13C   1.0881  109.61  119.68  111.54   1.0810
IC C12    N      C14    H14A   1.5218  108.18 -177.50  113.84   1.0741
IC H14A   N      *C14   H14B   1.0741  113.84 -123.78  110.45   1.0927
IC H14A   N      *C14   H14C   1.0741  113.84  123.84  111.11   1.0953
IC C12    N      C15    H15A   1.5218  110.54   58.36  109.41   1.0867
IC H15A   N      *C15   H15B   1.0867  109.41 -118.96  111.25   1.0814
IC H15A   N      *C15   H15C   1.0867  109.41  119.11  111.16   1.0813
IC C13    N      C12    C11    1.4975  109.65  178.75  116.67   1.5421
IC C11    N      *C12   H12A   1.5421  116.67 -117.66  108.24   1.0973
IC H12A   N      *C12   H12B   1.0973  108.24 -116.00  111.90   1.0788
IC N      C12    C11    O12    1.5218  116.67 -128.09  108.54   1.4229
IC O12    C12    *C11   H11A   1.4229  108.54 -118.43  109.15   1.1128
IC H11A   C12    *C11   H11B   1.1128  109.15 -118.56  113.14   1.1135
IC C12    C11    O12    P      1.5421  108.54   65.71  118.57   1.5888
IC C11    O12    P      O11    1.4229  118.57  165.83  103.02   1.5815
IC O11    O12    *P     O13    1.5815  103.02 -117.16  107.52   1.4800
IC O11    O12    *P     O14    1.5815  103.02  117.64  106.67   1.4804
IC O12    P      O11    C1     1.5888  103.02  -65.03  117.00   1.4329
IC P      O11    C1     C2     1.5815  117.00  177.94  110.61   1.5440
IC C2     O11    *C1    HA     1.5440  110.61 -119.76  111.44   1.1162
IC HA     O11    *C1    HB     1.1162  111.44 -121.21  110.89   1.1172
IC O11    C1     C2     C3     1.4329  110.61   56.66  111.41   1.5598
IC C3     C1     *C2    O21    1.5598  111.41  123.27  106.80   1.4386
IC C3     C1     *C2    HS     1.5598  111.41 -118.17  107.31   1.1155
IC C1     C2     O21    C21    1.5440  106.80  172.86  116.04   1.3143
IC C2     O21    C21    C22    1.4386  116.04  170.45  108.50   1.5279
IC C22    O21    *C21   O22    1.5279  108.50  179.35  126.50   1.2177
IC O21    C21    C22    C23    1.3143  108.50  -73.81  111.99   1.5471
IC C23    C21    *C22   H2R    1.5471  111.99 -122.07  107.94   1.1081
IC H2R    C21    *C22   H2S    1.1081  107.94 -117.27  107.60   1.1098
IC C1     C2     C3     O31    1.5440  111.41   66.59  110.61   1.4439
IC O31    C2     *C3    HX     1.4439  110.61 -121.09  106.51   1.1169
IC HX     C2     *C3    HY     1.1169  106.51 -116.62  109.97   1.1114
IC C2     C3     O31    C31    1.5598  110.61 -167.95  113.85   1.3247
IC C3     O31    C31    C32    1.4439  113.85  178.20  109.08   1.5271
IC C32    O31    *C31   O32    1.5271  109.08  179.11  125.88   1.2171
IC O31    C31    C32    C33    1.3247  109.08   88.08  111.58   1.5458
IC C33    C31    *C32   H2X    1.5458  111.58 -122.03  107.83   1.1090
IC H2X    C31    *C32   H2Y    1.1090  107.83 -117.05  107.60   1.1089
IC C21    C22    C23    C24    1.5279  111.99  165.39  113.18   1.5372
IC C24    C22    *C23   H3R    1.5372  113.18 -120.00  109.61   1.1164
IC H3R    C22    *C23   H3S    1.1164  109.61 -117.59  109.40   1.1133
IC C22    C23    C24    C25    1.5471  113.18   56.95  113.80   1.5365
IC C25    C23    *C24   H4R    1.5365  113.80 -121.86  108.70   1.1130
IC H4R    C23    *C24   H4S    1.1130  108.70 -116.69  108.53   1.1137
IC C23    C24    C25    C26    1.5372  113.80  170.70  113.64   1.5385
IC C26    C24    *C25   H5R    1.5385  113.64 -120.74  108.61   1.1138
IC H5R    C24    *C25   H5S    1.1138  108.61 -117.23  109.42   1.1127
IC C24    C25    C26    C27    1.5365  113.64   60.20  114.05   1.5367
IC C27    C25    *C26   H6R    1.5367  114.05 -121.86  108.99   1.1134
IC H6R    C25    *C26   H6S    1.1134  108.99 -116.89  108.53   1.1138
IC C25    C26    C27    C28    1.5385  114.05  176.20  112.34   1.5355
IC C28    C26    *C27   H7R    1.5355  112.34 -121.36  109.33   1.1129
IC H7R    C26    *C27   H7S    1.1129  109.33 -117.84  109.43   1.1127
IC C26    C27    C28    C29    1.5367  112.34  176.30  113.02   1.5353
IC C29    C27    *C28   H8R    1.5353  113.02 -121.00  108.91   1.1133
IC H8R    C27    *C28   H8S    1.1133  108.91 -117.21  109.13   1.1128
IC C27    C28    C29    C210   1.5355  113.02 -179.85  112.36   1.5352
IC C210   C28    *C29   H9R    1.5352  112.36 -121.50  109.37   1.1129
IC H9R    C28    *C29   H9S    1.1129  109.37 -117.52  108.96   1.1133
IC C28    C29    C210   C211   1.5353  112.36  177.09  112.99   1.5359
IC C211   C29    *C210  H10R   1.5359  112.99 -121.11  108.95   1.1135
IC H10R   C29    *C210  H10S   1.1135  108.95 -117.30  109.08   1.1132
IC C29    C210   C211   C212   1.5352  112.99  179.47  112.29   1.5355
IC C212   C210   *C211  H11R   1.5355  112.29 -121.39  108.78   1.1121
IC H11R   C210   *C211  H11S   1.1121  108.78 -117.61  108.96   1.1131
IC C210   C211   C212   C213   1.5359  112.29  169.44  115.50   1.5422
IC C213   C211   *C212  H12R   1.5422  115.50 -120.25  107.83   1.1147
IC H12R   C211   *C212  H12S   1.1147  107.83 -116.21  109.15   1.1126
IC C211   C212   C213   C214   1.5355  115.50   67.02  115.75   1.5456
IC C214   C212   *C213  H13R   1.5456  115.75  119.39  106.55   1.1147
IC H13R   C212   *C213  H13S   1.1147  106.55  115.84  110.25   1.1106
IC C212   C213   C214   C216   1.5422  115.75  146.98  110.57   1.5388
IC C216   C213   *C214  C215   1.5388  110.57  122.56  112.50   1.5385
IC C216   C213   *C214  H14R   1.5388  110.57 -117.50  107.90   1.1158
IC C213   C214   C216   H16R   1.5456  110.57  -58.72  110.52   1.1106
IC H16R   C214   *C216  H16S   1.1106  110.52  120.08  110.21   1.1106
IC H16R   C214   *C216  H16T   1.1106  110.52 -120.02  110.36   1.1106
IC C213   C214   C215   H15R   1.5456  112.50   59.19  111.39   1.1078
IC H15R   C214   *C215  H15S   1.1078  111.39 -120.26  110.08   1.1106
IC H15R   C214   *C215  H15T   1.1078  111.39  120.24  110.19   1.1106
IC C31    C32    C33    C34    1.5271  111.58 -176.50  113.53   1.5370
IC C34    C32    *C33   H3X    1.5370  113.53 -121.24  109.04   1.1148
IC H3X    C32    *C33   H3Y    1.1148  109.04 -117.55  109.70   1.1145
IC C32    C33    C34    C35    1.5458  113.53   65.92  113.17   1.5369
IC C35    C33    *C34   H4X    1.5369  113.17 -122.53  109.63   1.1124
IC H4X    C33    *C34   H4Y    1.1124  109.63 -116.83  107.85   1.1132
IC C33    C34    C35    C36    1.5370  113.17  173.97  114.01   1.5376
IC C36    C34    *C35   H5X    1.5376  114.01 -121.80  109.03   1.1135
IC H5X    C34    *C35   H5Y    1.1135  109.03 -117.06  109.02   1.1131
IC C34    C35    C36    C37    1.5369  114.01  -66.39  113.55   1.5357
IC C37    C35    *C36   H6X    1.5357  113.55 -119.96  107.94   1.1144
IC H6X    C35    *C36   H6Y    1.1144  107.94 -116.96  109.76   1.1123
IC C35    C36    C37    C38    1.5376  113.55 -168.87  112.65   1.5348
IC C38    C36    *C37   H7X    1.5348  112.65 -122.05  109.82   1.1121
IC H7X    C36    *C37   H7Y    1.1121  109.82 -117.60  108.70   1.1137
IC C36    C37    C38    C39    1.5357  112.65  177.26  112.52   1.5346
IC C39    C37    *C38   H8X    1.5346  112.52 -120.49  108.62   1.1137
IC H8X    C37    *C38   H8Y    1.1137  108.62 -117.43  109.59   1.1126
IC C37    C38    C39    C310   1.5348  112.52 -173.25  112.63   1.5345
IC C310   C38    *C39   H9X    1.5345  112.63 -122.20  109.44   1.1127
IC H9X    C38    *C39   H9Y    1.1127  109.44 -117.35  108.75   1.1138
IC C38    C39    C310   C311   1.5346  112.63  177.34  112.59   1.5345
IC C311   C39    *C310  H10X   1.5345  112.59 -120.58  108.66   1.1137
IC H10X   C39    *C310  H10Y   1.1137  108.66 -117.39  109.55   1.1127
IC C39    C310   C311   C312   1.5345  112.59 -174.13  112.60   1.5350
IC C312   C310   *C311  H11X   1.5350  112.60 -122.03  109.34   1.1127
IC H11X   C310   *C311  H11Y   1.1127  109.34 -117.39  108.86   1.1136
IC C310   C311   C312   C313   1.5345  112.60  178.42  112.48   1.5357
IC C313   C311   *C312  H12X   1.5357  112.48 -121.21  108.42   1.1126
IC H12X   C311   *C312  H12Y   1.1126  108.42 -117.23  109.32   1.1128
IC C311   C312   C313   C314   1.5350  112.48  179.67  113.88   1.5378
IC C314   C312   *C313  H13X   1.5378  113.88 -121.12  108.42   1.1138
IC H13X   C312   *C313  H13Y   1.1138  108.42 -116.84  109.16   1.1130
IC C312   C313   C314   C315   1.5357  113.88   65.20  113.76   1.5355
IC C315   C313   *C314  H14X   1.5355  113.76 -122.46  109.35   1.1127
IC H14X   C313   *C314  H14Y   1.1127  109.35 -116.97  108.43   1.1140
IC C313   C314   C315   C316   1.5378  113.76  175.05  113.27   1.5312
IC C316   C314   *C315  H15X   1.5312  113.27 -121.48  108.68   1.1141
IC H15X   C314   *C315  H15Y   1.1141  108.68 -116.94  109.24   1.1133
IC C314   C315   C316   H16X   1.5355  113.27  -60.18  110.47   1.1113
IC H16X   C315   *C316  H16Y   1.1113  110.47 -120.01  110.57   1.1112
IC H16X   C315   *C316  H16Z   1.1113  110.47  119.95  110.47   1.1112
PATCHING FIRST NONE LAST NONE

RESI APPC         0.00 ! 13-methyl pentadecanoic acid and palmitic acid with PC headgroup
!
!  R1 - CH2
!       |          (angles and atom names from Sundaralingam)
!  R2 - CH
!       |
!       CH2 - PO4 - CH2 - CH2 - N(CH3)3
!
! Polar Head and glycerol backbone
GROUP                 !          H15B
ATOM N    NTL   -0.60 !            |
ATOM C13  CTL5  -0.35 !      H15A-C15-H15C
ATOM H13A HL     0.25 !            |
ATOM H13B HL     0.25 !    H13B    |    H14A
ATOM H13C HL     0.25 !      |     |     |
ATOM C14  CTL5  -0.35 !H13A-C13----N----C14-H14B     (+)
ATOM H14A HL     0.25 !      |     |     |
ATOM H14B HL     0.25 !    H13C    |    H14C
ATOM H14C HL     0.25 !            |
ATOM C15  CTL5  -0.35 !            |
ATOM H15A HL     0.25 !            |    alpha6
ATOM H15B HL     0.25 !            |
ATOM H15C HL     0.25 !            |
ATOM C12  CTL2  -0.10 !     H12A--C12---H12B
ATOM H12A HL     0.25 !            |
ATOM H12B HL     0.25 !            |
GROUP                 !                  alpha5
ATOM C11  CTL2  -0.08 !            |
ATOM H11A HAL2   0.09 !     H11A--C11---H11B
ATOM H11B HAL2   0.09 !            |     alpha4
ATOM P    PL     1.50 !   (-) O13  O12
ATOM O13  O2L   -0.78 !         \ /      alpha3
ATOM O14  O2L   -0.78 !          P (+)
ATOM O11  OSLP  -0.57 !         / \      alpha2
ATOM O12  OSLP  -0.57 !   (-) O14  O11
ATOM C1   CTL2  -0.08 !            |     alpha1
ATOM HA   HAL2   0.09 !       HA---C1---HB
ATOM HB   HAL2   0.09 !            |     theta1
GROUP                 !            |
ATOM C2   CTL1   0.17 !       HS---C2- - - - - - -
ATOM HS   HAL1   0.09 !            | beta1        |
ATOM O21  OSL   -0.49 !       O22  O21          theta3
ATOM C21  CL     0.90 !        \\ /  beta2        |
ATOM O22  OBL   -0.63 !          C21
ATOM C22  CTL2  -0.22 !          |   beta3        |
ATOM H2R  HAL2   0.09 !   H2R---C22---H2S
ATOM H2S  HAL2   0.09 !          |                |
GROUP                 !              beta4
ATOM C3   CTL2   0.08 !          |                |
ATOM HX   HAL2   0.09 !                      HX---C3---HY
ATOM HY   HAL2   0.09 !          |                |   gamma1
ATOM O31  OSL   -0.49 !                      O32  O31
ATOM C31  CL     0.90 !          |            \\ /    gamma2
ATOM O32  OBL   -0.63 !                         C31
ATOM C32  CTL2  -0.22 !          |              |     gamma3
ATOM H2X  HAL2   0.09 !                  H2X---C32---H2Y
ATOM H2Y  HAL2   0.09 !          |              |
GROUP                 !                               gamma4
ATOM C23  CTL2  -0.18 !          |              |
ATOM H3R  HAL2   0.09 !   H3R ---C23---H3S
ATOM H3S  HAL2   0.09 !          |              |
GROUP                 !
ATOM C24  CTL2  -0.18 !          |
ATOM H4R  HAL2   0.09 !   H4R ---C24---H4S      |
ATOM H4S  HAL2   0.09 !          |
GROUP                 !
ATOM C25  CTL2  -0.18 !          |              |
ATOM H5R  HAL2   0.09 !   H5R ---C25---H5S
ATOM H5S  HAL2   0.09 !          |              |
GROUP                 !
ATOM C26  CTL2  -0.18 !          |
ATOM H6R  HAL2   0.09 !   H6R ---C26---H6S      |
ATOM H6S  HAL2   0.09 !          |
GROUP                 !
ATOM C27  CTL2  -0.18 !          |              |
ATOM H7R  HAL2   0.09 !   H7R ---C27---H7S
ATOM H7S  HAL2   0.09 !          |              |
GROUP                 !
ATOM C28  CTL2  -0.18 !          |
ATOM H8R  HAL2   0.09 !   H8R ---C28---H8S      |
ATOM H8S  HAL2   0.09 !          |
GROUP                 !
ATOM C29  CTL2  -0.18 !          |              |
ATOM H9R  HAL2   0.09 !   H9R ---C29---H9S
ATOM H9S  HAL2   0.09 !          |              |
GROUP                 !
ATOM C210 CTL2  -0.18 !          |
ATOM H10R HAL2   0.09 !   H10R---C210--H10S     |
ATOM H10S HAL2   0.09 !          |
GROUP                 !
ATOM C211 CTL2  -0.18 !          |              |
ATOM H11R HAL2   0.09 !   H11R---C211--H11S
ATOM H11S HAL2   0.09 !          |              |
GROUP                 !
ATOM C212 CTL2  -0.18 !          |
ATOM H12R HAL2   0.09 !   H12R---C212--H12S     |
ATOM H12S HAL2   0.09 !          |
GROUP                 !
ATOM C213 CTL1  -0.09 !          |         H16R |
ATOM H13R HAL1   0.09 !   H13R---C213--   /
ATOM C216 CTL3  -0.27 !          |     | /
ATOM H16R HAL3   0.09 !          |    C216-H16S |
ATOM H16S HAL3   0.09 !          |     |
ATOM H16T HAL3   0.09 !          |     |        |
GROUP                 !          |    H16T
ATOM C214 CTL2  -0.18 !          |              |
ATOM H14R HAL2   0.09 !   H14R---C214--H14S
ATOM H14S HAL2   0.09 !          |
GROUP                 !
ATOM C215 CTL3  -0.27 !          |              |
ATOM H15R HAL3   0.09 !   H15R---C215--H15S
ATOM H15S HAL3   0.09 !          |              |
ATOM H15T HAL3   0.09 !         H15T            |
GROUP                 !
ATOM C33  CTL2  -0.18 !                         |
ATOM H3X  HAL2   0.09 !                  H3X ---C33---H3Y
ATOM H3Y  HAL2   0.09 !                         |
GROUP                 !
ATOM C34  CTL2  -0.18 !                         |
ATOM H4X  HAL2   0.09 !                  H4X ---C34---H4Y
ATOM H4Y  HAL2   0.09 !                         |
GROUP                 !
ATOM C35  CTL2  -0.18 !                         |
ATOM H5X  HAL2   0.09 !                  H5X ---C35---H5Y
ATOM H5Y  HAL2   0.09 !                         |
GROUP                 !
ATOM C36  CTL2  -0.18 !                         |
ATOM H6X  HAL2   0.09 !                  H6X ---C36---H6Y
ATOM H6Y  HAL2   0.09 !                         |
GROUP                 !
ATOM C37  CTL2  -0.18 !                         |
ATOM H7X  HAL2   0.09 !                  H7X ---C37---H7Y
ATOM H7Y  HAL2   0.09 !                         |
GROUP                 !
ATOM C38  CTL2  -0.18 !                         |
ATOM H8X  HAL2   0.09 !                  H8X ---C38---H8Y
ATOM H8Y  HAL2   0.09 !                         |
GROUP                 !
ATOM C39  CTL2  -0.18 !                         |
ATOM H9X  HAL2   0.09 !                  H9X ---C39---H9Y
ATOM H9Y  HAL2   0.09 !                         |
GROUP                 !
ATOM C310 CTL2  -0.18 !                         |
ATOM H10X HAL2   0.09 !                  H10X---C310--H10Y
ATOM H10Y HAL2   0.09 !                         |
GROUP                 !
ATOM C311 CTL2  -0.18 !                         |
ATOM H11X HAL2   0.09 !                  H11X---C311--H11Y
ATOM H11Y HAL2   0.09 !                         |
GROUP                 !
ATOM C312 CTL2  -0.18 !                         |
ATOM H12X HAL2   0.09 !                  H12X---C312--H12Y
ATOM H12Y HAL2   0.09 !                         |
GROUP                 !
ATOM C313 CTL2  -0.18 !                         |
ATOM H13X HAL2   0.09 !                  H13X---C313--H13Y
ATOM H13Y HAL2   0.09 !                         |
GROUP                 !
ATOM C314 CTL2  -0.18 !                         |
ATOM H14X HAL2   0.09 !                  H14X---C314--H14Y
ATOM H14Y HAL2   0.09 !                         |
GROUP                 !
ATOM C315 CTL2  -0.18 !                         |
ATOM H15X HAL2   0.09 !                  H15X---C315--H15Y
ATOM H15Y HAL2   0.09 !                         |
GROUP
ATOM C316 CTL3  -0.27 !                         |
ATOM H16X HAL3   0.09 !                  H16X---C316--H16Y
ATOM H16Y HAL3   0.09 !                         |
ATOM H16Z HAL3   0.09 !                         H16Z

! Polar Head
BOND  N    C13       N    C14       N    C15
BOND  C13  H13A      C13  H13B      C13  H13C
BOND  C14  H14A      C14  H14B      C14  H14C
BOND  C15  H15A      C15  H15B      C15  H15C
BOND  N    C12
BOND  C12  H12A      C12  H12B      C12  C11
BOND  C11  H11A      C11  H11B      C11  O12
BOND  O12  P         P    O11       P    O13       P    O14
! Glycerol Backbone
BOND  C1   HA        C1    HB       C1   C2        C1   O11
BOND  C2   HS        C2    C3       C2   O21
BOND  C3   HX        C3    HY       C3   O31
! Chain #2
BOND  O21  C21
BOND  C21  C22
DOUBLE C21  O22
BOND  C22  H2R       C22  H2S       C22  C23
BOND  C23  H3R       C23  H3S       C23  C24
BOND  C24  H4R       C24  H4S       C24  C25
BOND  C25  H5R       C25  H5S       C25  C26
BOND  C26  H6R       C26  H6S       C26  C27
BOND  C27  H7R       C27  H7S       C27  C28
BOND  C28  H8R       C28  H8S       C28  C29
BOND  C29  H9R       C29  H9S       C29  C210
BOND  C210 H10R      C210 H10S      C210 C211
BOND  C211 H11R      C211 H11S      C211 C212
BOND  C212 H12R      C212 H12S      C212 C213
BOND  C213 H13R      C213 C214      C213 C216
BOND  C214 H14R      C214 H14S      C214 C215
BOND  C215 H15R      C215 H15S      C215 H15T
BOND  C216 H16R      C216 H16S      C216 H16T
! Chain #3
BOND  O31  C31
BOND  C31  C32
DOUBLE  C31  O32
BOND  C32  H2X       C32  H2Y       C32  C33
BOND  C33  H3X       C33  H3Y       C33  C34
BOND  C34  H4X       C34  H4Y       C34  C35
BOND  C35  H5X       C35  H5Y       C35  C36
BOND  C36  H6X       C36  H6Y       C36  C37
BOND  C37  H7X       C37  H7Y       C37  C38
BOND  C38  H8X       C38  H8Y       C38  C39
BOND  C39  H9X       C39  H9Y       C39  C310
BOND  C310 H10X      C310 H10Y      C310 C311
BOND  C311 H11X      C311 H11Y      C311 C312
BOND  C312 H12X      C312 H12Y      C312 C313
BOND  C313 H13X      C313 H13Y      C313 C314
BOND  C314 H14X      C314 H14Y      C314 C315
BOND  C315 H15X      C315 H15Y      C315 C316
BOND  C316 H16X      C316 H16Y      C316 H16Z

IMPR C21 O21 C22 O22   C31 O31 C32 O32

! Polar head (angle names from Sundaralingam)
IC C2     C1     O11    P      1.5510  111.51  131.98  121.74   1.5784
IC C1     O11    P      O12    1.4308  121.74 -107.38  104.29   1.5894
IC O11    O12    *P     O13    1.5784  104.29 -118.38  107.71   1.4804
IC O11    O12    *P     O14    1.5784  104.29  117.25  106.45   1.4817
IC O11    P      O12    C11    1.5784  104.29  166.63  118.15   1.4249
IC O12    C12    *C11   H11A   1.4249  108.84 -118.47  109.01   1.1128
IC O12    C12    *C11   H11B   1.4249  108.84  123.14  113.02   1.1135
IC P      O12    C11    C12    1.5894  118.15   65.93  108.84   1.5438
IC N      C11    *C12   H12A   1.5234  116.91  119.55  104.56   1.0972
IC N      C11    *C12   H12B   1.5234  116.91 -127.85  108.82   1.0787
IC O12    C11    C12    N      1.4249  108.84 -127.58  116.91   1.5234
IC C11    C12    N      C13    1.5438  116.91  179.44  109.76   1.4977
IC C12    C13    *N     C14    1.5234  109.76  117.57  107.80   1.5027
IC C12    C13    *N     C15    1.5234  109.76 -122.63  110.99   1.4953
IC O11    C1     C2     C3     1.4308  111.51  175.42  110.00   1.5574
IC C1     C2     C3     O31    1.5510  110.00  164.12  112.50   1.4443
IC C1     C3     *C2    O21    1.5510  110.00 -119.83  110.61   1.4410
IC O11    C2     *C1    HA     1.4308  111.51  124.39  106.68   1.1176
IC O11    C2     *C1    HB     1.4308  111.51 -119.84  108.60   1.1122
IC O21    C1     *C2    HS     1.4410  108.48  121.27  106.73   1.1166
IC O31    C2     *C3    HX     1.4443  112.50 -120.23  107.27   1.1140
IC O31    C2     *C3    HY     1.4443  112.50  123.54  107.12   1.1157
IC C1     C2     O21    C21    1.5510  108.48  145.04  114.43   1.3209
IC C2     O21    C21    C22    1.4410  114.43  179.80  109.39   1.5280
IC O21    C21    C22    C23    1.3209  109.39  -67.84  112.26   1.5462
IC C22    O21    *C21   O22    1.5280  109.39  179.74  126.64   1.2169
IC C21    C22    C23    C24    1.5280  112.26 -178.01  113.07   1.5375
IC C22    C23    C24    C25    1.5462  113.07   72.04  114.47   1.5401
IC C23    C24    C25    C26    1.5375  114.47   72.07  114.75   1.5399
IC C24    C25    C26    C27    1.5401  114.75   69.41  113.42   1.5375
IC C25    C26    C27    C28    1.5399  113.42  175.01  112.75   1.5366
IC C26    C27    C28    C29    1.5375  112.75 -170.66  113.89   1.5396
IC C27    C28    C29    C210   1.5366  113.89  -94.88  115.55   1.5409
IC C28    C29    C210   C211   1.5396  115.55   71.26  115.51   1.5429
IC C29    C210   C211   C212   1.5409  115.51 -113.00  113.55   1.5944
IC C210   C211   C212   C213   1.5429  113.55  124.84  129.45   1.6033
IC C211   C212   C213   C214   1.5944  129.45  134.05  112.60   1.5516
IC C212   C213   C214   C215   1.6033  112.60  -70.19  115.90   1.5355
IC C211   C212   C213   C216   1.5944  129.45 -104.04  112.35   1.5453
IC C2     C3     O31    C31    1.5574  112.50  171.18  113.30   1.3281
IC C3     O31    C31    C32    1.4443  113.30  172.65  109.66   1.5265
IC O31    C31    C32    C33    1.3281  109.66  118.29  112.92   1.5439
IC C32    O31    *C31   O32    1.5265  109.66 -176.72  125.32   1.2176
IC C31    C32    C33    C34    1.5265  112.92  174.13  112.74   1.5375
IC C32    C33    C34    C35    1.5439  112.74   54.96  113.41   1.5363
IC C33    C34    C35    C36    1.5375  113.41  164.07  112.78   1.5344
IC C34    C35    C36    C37    1.5363  112.78 -178.38  112.60   1.5352
IC C35    C36    C37    C38    1.5344  112.60  155.96  112.41   1.5346
IC C36    C37    C38    C39    1.5352  112.41 -175.46  113.04   1.5394
IC C37    C38    C39    C310   1.5346  113.04  155.31  113.10   1.5857
IC C38    C39    C310   C311   1.5394  113.10  115.61  128.44   1.6440
IC C39    C310   C311   C312   1.5857  128.44  100.24  125.90   1.5875
IC C310   C311   C312   C313   1.6440  125.90  105.39  114.86   1.5415
IC C311   C312   C313   C314   1.5875  114.86  174.34  112.59   1.5359
IC C312   C313   C314   C315   1.5415  112.59  168.88  113.53   1.5375
IC C313   C314   C315   C316   1.5359  113.53   59.07  114.65   1.5320
IC C13    C12    *N     C14    1.4977  109.76 -117.35  108.14   1.5027
IC C13    C12    *N     C15    1.4977  109.76  122.83  110.65   1.4953
IC C12    N      C13    H13A   1.5234  109.76  -58.20  109.63   1.0879
IC H13A   N      *C13   H13B   1.0879  109.63 -118.63  110.88   1.0821
IC H13A   N      *C13   H13C   1.0879  109.63  119.78  111.58   1.0810
IC C12    N      C14    H14A   1.5234  108.14 -178.85  113.94   1.0739
IC H14A   N      *C14   H14B   1.0739  113.94 -123.80  110.35   1.0933
IC H14A   N      *C14   H14C   1.0739  113.94  123.94  111.04   1.0955
IC C12    N      C15    H15A   1.5234  110.65   58.28  109.35   1.0868
IC H15A   N      *C15   H15B   1.0868  109.35 -119.04  111.31   1.0812
IC H15A   N      *C15   H15C   1.0868  109.35  119.05  111.13   1.0813
IC C13    N      C12    C11    1.4977  109.76  179.44  116.91   1.5438
IC C11    N      *C12   H12A   1.5438  116.91 -117.61  108.17   1.0972
IC H12A   N      *C12   H12B   1.0972  108.17 -116.02  111.83   1.0787
IC N      C12    C11    O12    1.5234  116.91 -127.58  108.84   1.4249
IC O12    C12    *C11   H11A   1.4249  108.84 -118.47  109.01   1.1128
IC H11A   C12    *C11   H11B   1.1128  109.01 -118.39  113.02   1.1135
IC C12    C11    O12    P      1.5438  108.84   65.93  118.15   1.5894
IC C11    O12    P      O11    1.4249  118.15  166.63  104.29   1.5784
IC O11    O12    *P     O13    1.5784  104.29 -118.38  107.71   1.4804
IC O11    O12    *P     O14    1.5784  104.29  117.25  106.45   1.4817
IC O12    P      O11    C1     1.5894  104.29 -107.38  121.74   1.4308
IC P      O11    C1     C2     1.5784  121.74  131.98  111.51   1.5510
IC C2     O11    *C1    HA     1.5510  111.51 -120.49  113.46   1.1176
IC HA     O11    *C1    HB     1.1176  113.46 -119.77  108.77   1.1122
IC O11    C1     C2     C3     1.4308  111.51  175.42  110.00   1.5574
IC C3     C1     *C2    O21    1.5574  110.00  121.11  108.48   1.4410
IC C3     C1     *C2    HS     1.5574  110.00 -117.62  106.73   1.1166
IC C1     C2     O21    C21    1.5510  108.48  145.04  114.43   1.3209
IC C2     O21    C21    C22    1.4410  114.43  179.80  109.39   1.5280
IC C22    O21    *C21   O22    1.5280  109.39  179.74  126.64   1.2169
IC O21    C21    C22    C23    1.3209  109.39  -67.84  112.26   1.5462
IC C23    C21    *C22   H2R    1.5462  112.26 -121.28  106.69   1.1085
IC H2R    C21    *C22   H2S    1.1085  106.69 -116.77  107.90   1.1093
IC C1     C2     C3     O31    1.5510  110.00  164.12  112.50   1.4443
IC O31    C2     *C3    HX     1.4443  112.50 -120.23  107.27   1.1140
IC HX     C2     *C3    HY     1.1140  107.27 -116.23  107.12   1.1157
IC C2     C3     O31    C31    1.5574  112.50  171.18  113.30   1.3281
IC C3     O31    C31    C32    1.4443  113.30  172.65  109.66   1.5265
IC C32    O31    *C31   O32    1.5265  109.66 -176.72  125.32   1.2176
IC O31    C31    C32    C33    1.3281  109.66  118.29  112.92   1.5439
IC C33    C31    *C32   H2X    1.5439  112.92 -122.74  108.69   1.1092
IC H2X    C31    *C32   H2Y    1.1092  108.69 -117.30  106.71   1.1101
IC C21    C22    C23    C24    1.5280  112.26 -178.01  113.07   1.5375
IC C24    C22    *C23   H3R    1.5375  113.07 -120.13  108.37   1.1155
IC H3R    C22    *C23   H3S    1.1155  108.37 -117.16  109.92   1.1121
IC C22    C23    C24    C25    1.5462  113.07   72.04  114.47   1.5401
IC C25    C23    *C24   H4R    1.5401  114.47 -121.44  107.98   1.1136
IC H4R    C23    *C24   H4S    1.1136  107.98 -116.06  109.08   1.1119
IC C23    C24    C25    C26    1.5375  114.47   72.07  114.75   1.5399
IC C26    C24    *C25   H5R    1.5399  114.75 -122.59  109.09   1.1122
IC H5R    C24    *C25   H5S    1.1122  109.09 -116.42  108.63   1.1138
IC C24    C25    C26    C27    1.5401  114.75   69.41  113.42   1.5375
IC C27    C25    *C26   H6R    1.5375  113.42 -123.61  110.17   1.1112
IC H6R    C25    *C26   H6S    1.1112  110.17 -116.81  108.04   1.1144
IC C25    C26    C27    C28    1.5399  113.42  175.01  112.75   1.5366
IC C28    C26    *C27   H7R    1.5366  112.75 -120.37  108.41   1.1131
IC H7R    C26    *C27   H7S    1.1131  108.41 -117.31  109.76   1.1100
IC C26    C27    C28    C29    1.5375  112.75 -170.66  113.89   1.5396
IC C29    C27    *C28   H8R    1.5396  113.89 -124.54  110.37   1.1112
IC H8R    C27    *C28   H8S    1.1112  110.37 -116.46  107.16   1.1152
IC C27    C28    C29    C210   1.5366  113.89  -94.88  115.55   1.5409
IC C210   C28    *C29   H9R    1.5409  115.55 -118.30  107.09   1.1161
IC H9R    C28    *C29   H9S    1.1161  107.09 -116.01  110.08   1.1114
IC C28    C29    C210   C211   1.5396  115.55   71.26  115.51   1.5429
IC C29    C210   C211   C212   1.5409  115.51 -113.00  113.55   1.5944
IC C210   C211   C212   C213   1.5429  113.55  124.84  129.45   1.6033
IC C211   C212   C213   C214   1.5944  129.45  134.05  112.60   1.5516
IC C212   C213   C216   H16R   1.6033  112.35 -177.11  110.41   1.1106
IC C212   C213   C214   C215   1.6033  112.60  -70.19  115.90   1.5355
IC C213   C214   C215   H15R   1.5516  115.90  -54.93  110.48   1.1107
IC C31    C32    C33    C34    1.5265  112.92  174.13  112.74   1.5375
IC C34    C32    *C33   H3X    1.5375  112.74  121.12  109.25   1.1147
IC H3X    C32    *C33   H3Y    1.1147  109.25  117.83  109.77   1.1147
IC C32    C33    C34    C35    1.5439  112.74   54.96  113.41   1.5363
IC C35    C33    *C34   H4X    1.5363  113.41 -121.93  109.71   1.1131
IC H4X    C33    *C34   H4Y    1.1131  109.71 -117.16  108.14   1.1144
IC C33    C34    C35    C36    1.5375  113.41  164.07  112.78   1.5344
IC C36    C34    *C35   H5X    1.5344  112.78 -119.88  108.50   1.1143
IC H5X    C34    *C35   H5Y    1.1143  108.50 -117.54  110.02   1.1123
IC C34    C35    C36    C37    1.5363  112.78 -178.38  112.60   1.5352
IC C37    C35    *C36   H6X    1.5352  112.60 -122.96  110.39   1.1117
IC H6X    C35    *C36   H6Y    1.1117  110.39 -117.16  107.71   1.1142
IC C35    C36    C37    C38    1.5344  112.60  155.96  112.41   1.5346
IC C38    C36    *C37   H7X    1.5346  112.41 -119.11  108.31   1.1145
IC H7X    C36    *C37   H7Y    1.1145  108.31 -117.37  109.92   1.1116
IC C36    C37    C38    C39    1.5352  112.41 -175.46  113.04   1.5394
IC C39    C37    *C38   H8X    1.5394  113.04 -123.81  110.27   1.1121
IC H8X    C37    *C38   H8Y    1.1121  110.27 -117.16  107.60   1.1155
IC C37    C38    C39    C310   1.5346  113.04  155.31  113.10   1.5857
IC C310   C38    *C39   H9X    1.5857  113.10 -118.74  106.59   1.1160
IC H9X    C38    *C39   H9Y    1.1160  106.59 -116.27  110.13   1.1104
IC C38    C39    C310   C311   1.5394  113.10  115.61  128.44   1.6440
IC C39    C310   C311   C312   1.5857  128.44  100.24  125.90   1.5875
IC C310   C311   C312   C313   1.6440  125.90  105.39  114.86   1.5415
IC C311   C312   C313   C314   1.5875  114.86  174.34  112.59   1.5359
IC C312   C313   C314   C315   1.5415  112.59  168.88  113.53   1.5375
IC C313   C314   C315   C316   1.5359  113.53   59.07  114.65   1.5320
IC C314   C315   C316   H16X   1.5375  114.65  -62.80  110.72   1.1112
IC C13    C12    *N     C14    1.4977  109.76 -117.35  108.14   1.5027
IC C13    C12    *N     C15    1.4977  109.76  122.83  110.65   1.4953
IC C12    N      C13    H13A   1.5234  109.76  -58.20  109.63   1.0879
IC H13A   N      *C13   H13B   1.0879  109.63 -118.63  110.88   1.0821
IC H13A   N      *C13   H13C   1.0879  109.63  119.78  111.58   1.0810
IC C12    N      C14    H14A   1.5234  108.14 -178.85  113.94   1.0739
IC H14A   N      *C14   H14B   1.0739  113.94 -123.80  110.35   1.0933
IC H14A   N      *C14   H14C   1.0739  113.94  123.94  111.04   1.0955
IC C12    N      C15    H15A   1.5234  110.65   58.28  109.35   1.0868
IC H15A   N      *C15   H15B   1.0868  109.35 -119.04  111.31   1.0812
IC H15A   N      *C15   H15C   1.0868  109.35  119.05  111.13   1.0813
IC C13    N      C12    C11    1.4977  109.76  179.44  116.91   1.5438
IC C11    N      *C12   H12A   1.5438  116.91 -117.61  108.17   1.0972
IC H12A   N      *C12   H12B   1.0972  108.17 -116.02  111.83   1.0787
IC N      C12    C11    O12    1.5234  116.91 -127.58  108.84   1.4249
IC O12    C12    *C11   H11A   1.4249  108.84 -118.47  109.01   1.1128
IC H11A   C12    *C11   H11B   1.1128  109.01 -118.39  113.02   1.1135
IC C12    C11    O12    P      1.5438  108.84   65.93  118.15   1.5894
IC C11    O12    P      O11    1.4249  118.15  166.63  104.29   1.5784
IC O11    O12    *P     O13    1.5784  104.29 -118.38  107.71   1.4804
IC O11    O12    *P     O14    1.5784  104.29  117.25  106.45   1.4817
IC O12    P      O11    C1     1.5894  104.29 -107.38  121.74   1.4308
IC P      O11    C1     C2     1.5784  121.74  131.98  111.51   1.5510
IC C2     O11    *C1    HA     1.5510  111.51 -120.49  113.46   1.1176
IC HA     O11    *C1    HB     1.1176  113.46 -119.77  108.77   1.1122
IC O11    C1     C2     C3     1.4308  111.51  175.42  110.00   1.5574
IC C3     C1     *C2    O21    1.5574  110.00  121.11  108.48   1.4410
IC C3     C1     *C2    HS     1.5574  110.00 -117.62  106.73   1.1166
IC C1     C2     O21    C21    1.5510  108.48  145.04  114.43   1.3209
IC C2     O21    C21    C22    1.4410  114.43  179.80  109.39   1.5280
IC C22    O21    *C21   O22    1.5280  109.39  179.74  126.64   1.2169
IC O21    C21    C22    C23    1.3209  109.39  -67.84  112.26   1.5462
IC C23    C21    *C22   H2R    1.5462  112.26 -121.28  106.69   1.1085
IC H2R    C21    *C22   H2S    1.1085  106.69 -116.77  107.90   1.1093
IC C1     C2     C3     O31    1.5510  110.00  164.12  112.50   1.4443
IC O31    C2     *C3    HX     1.4443  112.50 -120.23  107.27   1.1140
IC HX     C2     *C3    HY     1.1140  107.27 -116.23  107.12   1.1157
IC C2     C3     O31    C31    1.5574  112.50  171.18  113.30   1.3281
IC C3     O31    C31    C32    1.4443  113.30  172.65  109.66   1.5265
IC C32    O31    *C31   O32    1.5265  109.66 -176.72  125.32   1.2176
IC O31    C31    C32    C33    1.3281  109.66  118.29  112.92   1.5439
IC C33    C31    *C32   H2X    1.5439  112.92 -122.74  108.69   1.1092
IC H2X    C31    *C32   H2Y    1.1092  108.69 -117.30  106.71   1.1101
IC C21    C22    C23    C24    1.5280  112.26 -178.01  113.07   1.5375
IC C24    C22    *C23   H3R    1.5375  113.07 -120.13  108.37   1.1155
IC H3R    C22    *C23   H3S    1.1155  108.37 -117.16  109.92   1.1121
IC C22    C23    C24    C25    1.5462  113.07   72.04  114.47   1.5401
IC C25    C23    *C24   H4R    1.5401  114.47 -121.44  107.98   1.1136
IC H4R    C23    *C24   H4S    1.1136  107.98 -116.06  109.08   1.1119
IC C23    C24    C25    C26    1.5375  114.47   72.07  114.75   1.5399
IC C26    C24    *C25   H5R    1.5399  114.75 -122.59  109.09   1.1122
IC H5R    C24    *C25   H5S    1.1122  109.09 -116.42  108.63   1.1138
IC C24    C25    C26    C27    1.5401  114.75   69.41  113.42   1.5375
IC C27    C25    *C26   H6R    1.5375  113.42 -123.61  110.17   1.1112
IC H6R    C25    *C26   H6S    1.1112  110.17 -116.81  108.04   1.1144
IC C25    C26    C27    C28    1.5399  113.42  175.01  112.75   1.5366
IC C28    C26    *C27   H7R    1.5366  112.75 -120.37  108.41   1.1131
IC H7R    C26    *C27   H7S    1.1131  108.41 -117.31  109.76   1.1100
IC C26    C27    C28    C29    1.5375  112.75 -170.66  113.89   1.5396
IC C29    C27    *C28   H8R    1.5396  113.89 -124.54  110.37   1.1112
IC H8R    C27    *C28   H8S    1.1112  110.37 -116.46  107.16   1.1152
IC C27    C28    C29    C210   1.5366  113.89  -94.88  115.55   1.5409
IC C210   C28    *C29   H9R    1.5409  115.55 -118.30  107.09   1.1161
IC H9R    C28    *C29   H9S    1.1161  107.09 -116.01  110.08   1.1114
IC C28    C29    C210   C211   1.5396  115.55   71.26  115.51   1.5429
IC C211   C29    *C210  H10R   1.5429  115.51 -124.74  109.78   1.1124
IC H10R   C29    *C210  H10S   1.1124  109.78 -115.43  107.14   1.1152
IC C29    C210   C211   C212   1.5409  115.51 -113.00  113.55   1.5944
IC C212   C210   *C211  H11R   1.5944  113.55  124.78  110.23   1.1102
IC H11R   C210   *C211  H11S   1.1102  110.23  115.57  106.28   1.1164
IC C210   C211   C212   C213   1.5429  113.55  124.84  129.45   1.6033
IC C213   C211   *C212  H12R   1.6033  129.45   71.12   80.77   1.1280
IC H12R   C211   *C212  H12S   1.1280   80.77 -141.35   78.76   1.1274
IC C211   C212   C213   C214   1.5944  129.45  134.05  112.60   1.5516
IC C214   C212   *C213  C216   1.5516  112.60  121.91  112.35   1.5453
IC C214   C212   *C213  H13R   1.5516  112.60 -119.57  108.53   1.1145
IC C212   C213   C216   H16R   1.6033  112.35 -177.11  110.41   1.1106
IC H16R   C213   *C216  H16S   1.1106  110.41  119.94  109.73   1.1102
IC H16R   C213   *C216  H16T   1.1106  110.41 -119.78  111.42   1.1093
IC C212   C213   C214   C215   1.6033  112.60  -70.19  115.90   1.5355
IC C215   C213   *C214  H14R   1.5355  115.90 -120.66  107.62   1.1147
IC H14R   C213   *C214  H14S   1.1147  107.62 -115.55  108.33   1.1128
IC C213   C214   C215   H15R   1.5516  115.90  -54.93  110.48   1.1107
IC H15R   C214   *C215  H15S   1.1107  110.48 -119.77  110.23   1.1115
IC H15R   C214   *C215  H15T   1.1107  110.48  120.66  110.97   1.1105
IC C31    C32    C33    C34    1.5265  112.92  174.13  112.74   1.5375
IC C34    C32    *C33   H3X    1.5375  112.74  121.12  109.25   1.1147
IC H3X    C32    *C33   H3Y    1.1147  109.25  117.83  109.77   1.1147
IC C32    C33    C34    C35    1.5439  112.74   54.96  113.41   1.5363
IC C35    C33    *C34   H4X    1.5363  113.41 -121.93  109.71   1.1131
IC H4X    C33    *C34   H4Y    1.1131  109.71 -117.16  108.14   1.1144
IC C33    C34    C35    C36    1.5375  113.41  164.07  112.78   1.5344
IC C36    C34    *C35   H5X    1.5344  112.78 -119.88  108.50   1.1143
IC H5X    C34    *C35   H5Y    1.1143  108.50 -117.54  110.02   1.1123
IC C34    C35    C36    C37    1.5363  112.78 -178.38  112.60   1.5352
IC C37    C35    *C36   H6X    1.5352  112.60 -122.96  110.39   1.1117
IC H6X    C35    *C36   H6Y    1.1117  110.39 -117.16  107.71   1.1142
IC C35    C36    C37    C38    1.5344  112.60  155.96  112.41   1.5346
IC C38    C36    *C37   H7X    1.5346  112.41 -119.11  108.31   1.1145
IC H7X    C36    *C37   H7Y    1.1145  108.31 -117.37  109.92   1.1116
IC C36    C37    C38    C39    1.5352  112.41 -175.46  113.04   1.5394
IC C39    C37    *C38   H8X    1.5394  113.04 -123.81  110.27   1.1121
IC H8X    C37    *C38   H8Y    1.1121  110.27 -117.16  107.60   1.1155
IC C37    C38    C39    C310   1.5346  113.04  155.31  113.10   1.5857
IC C310   C38    *C39   H9X    1.5857  113.10 -118.74  106.59   1.1160
IC H9X    C38    *C39   H9Y    1.1160  106.59 -116.27  110.13   1.1104
IC C38    C39    C310   C311   1.5394  113.10  115.61  128.44   1.6440
IC C311   C39    *C310  H10X   1.6440  128.44  -64.26   80.14   1.1359
IC H10X   C39    *C310  H10Y   1.1359   80.14  144.67   83.79   1.1359
IC C39    C310   C311   C312   1.5857  128.44  100.24  125.90   1.5875
IC C312   C310   *C311  H11X   1.5875  125.90   67.21   75.11   1.1333
IC H11X   C310   *C311  H11Y   1.1333   75.11 -147.67   86.45   1.1361
IC C310   C311   C312   C313   1.6440  125.90  105.39  114.86   1.5415
IC C313   C311   *C312  H12X   1.5415  114.86 -123.19  109.95   1.1116
IC H12X   C311   *C312  H12Y   1.1116  109.95 -117.26  108.16   1.1146
IC C311   C312   C313   C314   1.5875  114.86  174.34  112.59   1.5359
IC C314   C312   *C313  H13X   1.5359  112.59  120.46  109.45   1.1137
IC H13X   C312   *C313  H13Y   1.1137  109.45  117.68  109.07   1.1125
IC C312   C313   C314   C315   1.5415  112.59  168.88  113.53   1.5375
IC C315   C313   *C314  H14X   1.5375  113.53  122.36  109.06   1.1127
IC H14X   C313   *C314  H14Y   1.1127  109.06  117.00  108.67   1.1138
IC C313   C314   C315   C316   1.5359  113.53   59.07  114.65   1.5320
IC C316   C314   *C315  H15X   1.5320  114.65 -121.81  108.43   1.1144
IC H15X   C314   *C315  H15Y   1.1144  108.43 -116.12  108.44   1.1143
IC C314   C315   C316   H16X   1.5375  114.65  -62.80  110.72   1.1112
IC H16X   C315   *C316  H16Y   1.1112  110.72 -119.94  110.43   1.1115
IC H16X   C315   *C316  H16Z   1.1112  110.72  120.13  110.53   1.1108
PATCHING FIRST NONE LAST NONE

RESI PhPC         0.00 ! 1,2 diphytanoyl-SN-glycero-3-Phosphorylcholine
!
!  R1 - CH2
!       |          (angles and atom names from Sundaralingam)
!  R2 - CH
!       |
!       CH2 - PO4 - CH2 - CH2 - N(CH3)3
!
! Polar Head and glycerol backbone
GROUP                 !          H15B
ATOM N    NTL   -0.60 !            |
ATOM C13  CTL5  -0.35 !      H15A-C15-H15C
ATOM H13A HL     0.25 !            |
ATOM H13B HL     0.25 !    H13B    |    H14A
ATOM H13C HL     0.25 !      |     |     |
ATOM C14  CTL5  -0.35 !H13A-C13----N----C14-H14B     (+)
ATOM H14A HL     0.25 !      |     |     |
ATOM H14B HL     0.25 !    H13C    |    H14C
ATOM H14C HL     0.25 !            |
ATOM C15  CTL5  -0.35 !            |
ATOM H15A HL     0.25 !            |    alpha6
ATOM H15B HL     0.25 !            |
ATOM H15C HL     0.25 !            |
ATOM C12  CTL2  -0.10 !     H12A--C12---H12B
ATOM H12A HL     0.25 !            |
ATOM H12B HL     0.25 !            |
GROUP                 !            |     alpha5
ATOM C11  CTL2  -0.08 !            |
ATOM H11A HAL2   0.09 !     H11A--C11---H11B
ATOM H11B HAL2   0.09 !            |     alpha4
ATOM P    PL     1.50 !   (-) O13  O12
ATOM O13  O2L   -0.78 !         \ /      alpha3
ATOM O14  O2L   -0.78 !          P (+)
ATOM O11  OSLP  -0.57 !         / \      alpha2
ATOM O12  OSLP  -0.57 !   (-) O14  O11
ATOM C1   CTL2  -0.08 !            |     alpha1
ATOM HA   HAL2   0.09 !       HA---C1---HB
ATOM HB   HAL2   0.09 !            |     theta1
GROUP                 !            |
ATOM C2   CTL1   0.17 !       HS---C2- - - - - - -
ATOM HS   HAL1   0.09 !            | beta1        |
ATOM O21  OSL   -0.49 !       O22  O21          theta3
ATOM C21  CL     0.90 !        \\ /  beta2        |
ATOM O22  OBL   -0.63 !          C21              |
ATOM C22  CTL2  -0.22 !          |   beta3        |
ATOM H2R  HAL2   0.09 !   H2R---C22---H2S         |
ATOM H2S  HAL2   0.09 !          |                |
GROUP                 !          |   beta4        |
ATOM C3   CTL2   0.08 !          |                |
ATOM HX   HAL2   0.09 !          |           HX---C3---HY
ATOM HY   HAL2   0.09 !          |                |   gamma1
ATOM O31  OSL   -0.49 !          |           O32  O31
ATOM C31  CL     0.90 !          |            \\ /    gamma2
ATOM O32  OBL   -0.63 !          |              C31
ATOM C32  CTL2  -0.22 !          |              |     gamma3
ATOM H2X  HAL2   0.09 !          |       H2X---C32---H2Y
ATOM H2Y  HAL2   0.09 !          |              |
GROUP                 !          |              |     gamma4
ATOM C23  CTL1  -0.09 !          |              |
ATOM H3R  HAL1   0.09 !   H3R ---C23--C217-H17R |
ATOM C217 CTL3  -0.27 !          |    |   \     |
ATOM H17R HAL3   0.09 !          |    |    H17S |
ATOM H17S HAL3   0.09 !          |    H17T      |
ATOM H17T HAL3   0.09 !          |              |
GROUP                 !          |              |
ATOM C24  CTL2  -0.18 !          |              |
ATOM H4R  HAL2   0.09 !   H4R ---C24---H4S      |
ATOM H4S  HAL2   0.09 !          |              |
GROUP                 !          |              |
ATOM C25  CTL2  -0.18 !          |              |
ATOM H5R  HAL2   0.09 !   H5R ---C25---H5S      |
ATOM H5S  HAL2   0.09 !          |              |
GROUP                 !          |              |
ATOM C26  CTL2  -0.18 !          |              |
ATOM H6R  HAL2   0.09 !   H6R ---C26---H6S      |
ATOM H6S  HAL2   0.09 !          |              |
GROUP                 !          |              |
ATOM C27  CTL1  -0.09 !          |              |
ATOM H7R  HAL1   0.09 !   H7R ---C27--C218-H18R |
ATOM C218 CTL3  -0.27 !          |    |   \     |
ATOM H18R HAL3   0.09 !          |    |    H18S |
ATOM H18S HAL3   0.09 !          |    H18T      |
ATOM H18T HAL3   0.09 !          |              |
GROUP                 !          |              |
ATOM C28  CTL2  -0.18 !          |              |
ATOM H8R  HAL2   0.09 !   H8R ---C28---H8S      |
ATOM H8S  HAL2   0.09 !          |              |
GROUP                 !          |              |
ATOM C29  CTL2  -0.18 !          |              |
ATOM H9R  HAL2   0.09 !   H9R ---C29---H9S      |
ATOM H9S  HAL2   0.09 !          |              |
GROUP                 !          |              |
ATOM C210 CTL2  -0.18 !          |              |
ATOM H10R HAL2   0.09 !   H10R---C210--H10S     |
ATOM H10S HAL2   0.09 !          |              |
GROUP                 !          |              |
ATOM C211 CTL1  -0.09 !          |              |
ATOM H11R HAL1   0.09 !   H11R---C211-C219-H19R |
ATOM C219 CTL3  -0.27 !          |    |   \     |
ATOM H19R HAL3   0.09 !          |    |    H19S |
ATOM H19S HAL3   0.09 !          |    H19T      |
ATOM H19T HAL3   0.09 !          |              |
GROUP                 !          |              |
ATOM C212 CTL2  -0.18 !          |              |
ATOM H12R HAL2   0.09 !   H12R---C212--H12S     |
ATOM H12S HAL2   0.09 !          |              |
GROUP                 !          |              |
ATOM C213 CTL2  -0.18 !          |              |
ATOM H13R HAL2   0.09 !   H13R---C213--H13S     |
ATOM H13S HAL2   0.09 !          |              |
GROUP                 !          |              |
ATOM C214 CTL2  -0.18 !          |              |
ATOM H14R HAL2   0.09 !   H14R---C214--H14S     |
ATOM H14S HAL2   0.09 !          |              |
GROUP                 !          |              |
ATOM C215 CTL1  -0.09 !          |              |
ATOM H15R HAL1   0.09 !   H15R---C215-C220-H20R |
ATOM C220 CTL3  -0.27 !          |    |   \     |
ATOM H20R HAL3   0.09 !          |    |    H20S |
ATOM H20S HAL3   0.09 !          |    H20T      |
ATOM H20T HAL3   0.09 !          |              |
GROUP                 !          |              |
ATOM C216 CTL3  -0.27 !          |              |
ATOM H16R HAL3   0.09 !   H16R---C216--H16S     |
ATOM H16S HAL3   0.09 !          |              |
ATOM H16T HAL3   0.09 !         H16T            |
GROUP                 !                         |
ATOM C33  CTL1  -0.09 !                         |
ATOM H3X  HAL1   0.09 !                  H3X ---C33--C317--H17X
ATOM C317 CTL3  -0.27 !                         |    |   \
ATOM H17X HAL3   0.09 !                         |    |    \
ATOM H17Y HAL3   0.09 !                         |    |     H17Y
ATOM H17Z HAL3   0.09 !                         |    H17Z
GROUP                 !                         |
ATOM C34  CTL2  -0.18 !                         |
ATOM H4X  HAL2   0.09 !                  H4X ---C34---H4Y
ATOM H4Y  HAL2   0.09 !                         |
GROUP                 !                         |
ATOM C35  CTL2  -0.18 !                         |
ATOM H5X  HAL2   0.09 !                  H5X ---C35---H5Y
ATOM H5Y  HAL2   0.09 !                         |
GROUP                 !                         |
ATOM C36  CTL2  -0.18 !                         |
ATOM H6X  HAL2   0.09 !                  H6X ---C36---H6Y
ATOM H6Y  HAL2   0.09 !                         |
GROUP                 !                         |
ATOM C37  CTL1  -0.09 !                         |
ATOM H7X  HAL1   0.09 !                  H7X ---C37--C318--H18X
ATOM C318 CTL3  -0.27 !                         |    |   \
ATOM H18X HAL3   0.09 !                         |    |    \
ATOM H18Y HAL3   0.09 !                         |    |     H18Y
ATOM H18Z HAL3   0.09 !                         |    H18Z
GROUP                 !                         |
ATOM C38  CTL2  -0.18 !                         |
ATOM H8X  HAL2   0.09 !                  H8X ---C38---H8Y
ATOM H8Y  HAL2   0.09 !                         |
GROUP                 !                         |
ATOM C39  CTL2  -0.18 !                         |
ATOM H9X  HAL2   0.09 !                  H9X ---C39---H9Y
ATOM H9Y  HAL2   0.09 !                         |
GROUP                 !                         |
ATOM C310 CTL2  -0.18 !                         |
ATOM H10X HAL2   0.09 !                  H10X---C310--H10Y
ATOM H10Y HAL2   0.09 !                         |
GROUP                 !                         |
ATOM C311 CTL1  -0.09 !                         |
ATOM H11X HAL1   0.09 !                  H11X---C311-C319--H19X
ATOM C319 CTL3  -0.27 !                         |    |   \
ATOM H19X HAL3   0.09 !                         |    |    \
ATOM H19Y HAL3   0.09 !                         |    |     H19Y
ATOM H19Z HAL3   0.09 !                         |    H19Z
GROUP                 !                         |
ATOM C312 CTL2  -0.18 !                         |
ATOM H12X HAL2   0.09 !                  H12X---C312--H12Y
ATOM H12Y HAL2   0.09 !                         |
GROUP                 !                         |
ATOM C313 CTL2  -0.18 !                         |
ATOM H13X HAL2   0.09 !                  H13X---C313--H13Y
ATOM H13Y HAL2   0.09 !                         |
GROUP                 !                         |
ATOM C314 CTL2  -0.18 !                         |
ATOM H14X HAL2   0.09 !                  H14X---C314--H14Y
ATOM H14Y HAL2   0.09 !                         |
GROUP                 !                         |
ATOM C315 CTL1  -0.09 !                         |
ATOM H15X HAL1   0.09 !                  H15X---C315-C320--H20X
ATOM C320 CTL3  -0.27 !                         |    |   \
ATOM H20X HAL3   0.09 !                         |    |    \
ATOM H20Y HAL3   0.09 !                         |    |     H20Y
ATOM H20Z HAL3   0.09 !                         |    H20Z
GROUP                 !                         |
ATOM C316 CTL3  -0.27 !                         |
ATOM H16X HAL3   0.09 !                  H16X---C316--H16Y
ATOM H16Y HAL3   0.09 !                         |
ATOM H16Z HAL3   0.09 !                         H16Z

! Polar Head
BOND  N    C13       N    C14       N    C15
BOND  C13  H13A      C13  H13B      C13  H13C
BOND  C14  H14A      C14  H14B      C14  H14C
BOND  C15  H15A      C15  H15B      C15  H15C
BOND  N    C12
BOND  C12  H12A      C12  H12B      C12  C11
BOND  C11  H11A      C11  H11B      C11  O12
BOND  O12  P         P    O11       P    O13       P    O14
! Glycerol Backbone
BOND  C1   HA        C1    HB       C1   C2        C1   O11
BOND  C2   HS        C2    C3       C2   O21
BOND  C3   HX        C3    HY       C3   O31
! Chain #2
BOND  O21  C21
BOND  C21  C22
DOUBLE C21  O22
BOND  C22  H2R       C22  H2S       C22  C23
BOND  C23  H3R       C23  C217      C23  C24
BOND  C24  H4R       C24  H4S       C24  C25
BOND  C25  H5R       C25  H5S       C25  C26
BOND  C26  H6R       C26  H6S       C26  C27
BOND  C27  H7R       C27  C218      C27  C28
BOND  C28  H8R       C28  H8S       C28  C29
BOND  C29  H9R       C29  H9S       C29  C210
BOND  C210 H10R      C210 H10S      C210 C211
BOND  C211 H11R      C211 C219      C211 C212
BOND  C212 H12R      C212 H12S      C212 C213
BOND  C213 H13R      C213 H13S      C213 C214
BOND  C214 H14R      C214 H14S      C214 C215
BOND  C215 H15R      C215 C220      C215 C216
BOND  C216 H16R      C216 H16S      C216 H16T
BOND  C217 H17R      C217 H17S      C217 H17T
BOND  C218 H18R      C218 H18S      C218 H18T
BOND  C219 H19R      C219 H19S      C219 H19T
BOND  C220 H20R      C220 H20S      C220 H20T
! Chain #3
BOND  O31  C31
BOND  C31  C32
DOUBLE  C31  O32
BOND  C32  H2X       C32  H2Y       C32  C33
BOND  C33  H3X       C33  C317      C33  C34
BOND  C34  H4X       C34  H4Y       C34  C35
BOND  C35  H5X       C35  H5Y       C35  C36
BOND  C36  H6X       C36  H6Y       C36  C37
BOND  C37  H7X       C37  C318      C37  C38
BOND  C38  H8X       C38  H8Y       C38  C39
BOND  C39  H9X       C39  H9Y       C39  C310
BOND  C310 H10X      C310 H10Y      C310 C311
BOND  C311 H11X      C311 C319      C311 C312
BOND  C312 H12X      C312 H12Y      C312 C313
BOND  C313 H13X      C313 H13Y      C313 C314
BOND  C314 H14X      C314 H14Y      C314 C315
BOND  C315 H15X      C315 C320      C315 C316
BOND  C316 H16X      C316 H16Y      C316 H16Z
BOND  C317 H17X      C317 H17Y      C317 H17Z
BOND  C318 H18X      C318 H18Y      C318 H18Z
BOND  C319 H19X      C319 H19Y      C319 H19Z
BOND  C320 H20X      C320 H20Y      C320 H20Z

IMPR C21 O21 C22 O22   C31 O31 C32 O32

! Polar head (angle names from Sundaralingam)
IC C2    C1     O11    P      1.5491  111.37 -173.91  118.16   1.5904
IC C1    O11    P      O12    1.4304  118.16 -113.39  100.60   1.5872
IC O11   O12    *P     O13    1.5904  100.60 -113.84  106.86   1.4799
IC O11   O12    *P     O14    1.5904  100.60  116.28  109.07   1.4728
IC O11   P      O12    C11    1.5904  100.60   50.71  118.11   1.4136
IC O12   C12    *C11   H11A   1.4136  102.76 -118.22  112.41   1.1137
IC O12   C12    *C11   H11B   1.4136  102.76  119.32  110.63   1.1171
IC P     O12    C11    C12    1.5872  118.11  164.00  102.76   1.5198
IC N     C11    *C12   H12A   1.5162  116.25  124.05  105.45   1.0866
IC N     C11    *C12   H12B   1.5162  116.25 -124.58  105.76   1.0856
IC O12   C11    C12    N      1.4136  102.76  179.33  116.25   1.5162
IC C11   C12    N      C13    1.5198  116.25  -60.68  109.10   1.5002
IC C12   C13    *N     C14    1.5162  109.10  120.45  109.94   1.4983
IC C12   C13    *N     C15    1.5162  109.10 -119.21  109.14   1.5010
IC O11   C1     C2     C3     1.4304  111.37  170.15  109.23   1.5574
IC C1    C2     C3     O31    1.5491  109.23 -179.19  113.15   1.4399
IC C1    C3     *C2    O21    1.5491  109.23 -119.93  110.27   1.4452
IC O11   C2     *C1    HA     1.4304  111.37  122.42  108.48   1.1135
IC O11   C2     *C1    HB     1.4304  111.37 -120.75  107.20   1.1172
IC O21   C1     *C2    HS     1.4452  109.14  121.79  106.46   1.1174
IC O31   C2     *C3    HX     1.4399  113.15 -119.05  106.76   1.1127
IC O31   C2     *C3    HY     1.4399  113.15  125.71  109.47   1.1145
IC C1    C2     O21    C21    1.5491  109.14  150.68  114.41   1.3285
IC C2    O21    C21    C22    1.4452  114.41  176.87  109.25   1.5285
IC O21   C21    C22    C23    1.3285  109.25 -111.60  112.63   1.5527
IC C22   O21    *C21   O22    1.5285  109.25  179.37  126.18   1.2162
IC C21   C22    C23    C24    1.5285  112.63  -67.95  114.00   1.5450
IC C22   C23    C24    C25    1.5527  114.00  -64.25  114.28   1.5363
IC C23   C24    C25    C26    1.5450  114.28 -174.25  112.52   1.5387
IC C24   C25    C26    C27    1.5363  112.52  168.22  113.60   1.5464
IC C25   C26    C27    C28    1.5387  113.60  160.56  112.30   1.5456
IC C26   C27    C28    C29    1.5464  112.30  -75.09  112.89   1.5372
IC C27   C28    C29    C210   1.5456  112.89  179.30  113.66   1.5383
IC C28   C29    C210   C211   1.5372  113.66 -172.26  112.87   1.5465
IC C29   C210   C211   C212   1.5383  112.87  172.46  113.09   1.5448
IC C210  C211   C212   C213   1.5465  113.09  -60.75  114.64   1.5370
IC C211  C212   C213   C214   1.5448  114.64 -162.28  111.85   1.5374
IC C212  C213   C214   C215   1.5370  111.85 -173.72  115.06   1.5438
IC C213  C214   C215   C216   1.5374  115.06  -54.53  112.62   1.5376
IC C21   C22    C23    C217   1.5285  112.63   57.75  111.36   1.5389
IC C25   C26    C27    C218   1.5387  113.60  -75.44  110.81   1.5396
IC C29   C210   C211   C219   1.5383  112.87  -63.21  111.91   1.5404
IC C213  C214   C215   C220   1.5374  115.06 -177.66  110.12   1.5377
IC C2    C3     O31    C31    1.5574  113.15   80.22  114.41   1.3349
IC C3    O31    C31    C32    1.4399  114.41 -176.59  108.40   1.5182
IC O31   C31    C32    C33    1.3349  108.40  -75.68  109.71   1.5454
IC C32   O31    *C31   O32    1.5182  108.40 -178.01  125.70   1.2157
IC C31   C32    C33    C34    1.5182  109.71  159.75  112.55   1.5415
IC C32   C33    C34    C35    1.5454  112.55  -63.23  112.93   1.5379
IC C33   C34    C35    C36    1.5415  112.93 -150.58  112.65   1.5362
IC C34   C35    C36    C37    1.5379  112.65  176.72  113.84   1.5439
IC C35   C36    C37    C38    1.5362  113.84   72.60  112.19   1.5458
IC C36   C37    C38    C39    1.5439  112.19 -166.57  113.01   1.5371
IC C37   C38    C39    C310   1.5458  113.01  172.46  113.51   1.5388
IC C38   C39    C310   C311   1.5371  113.51 -179.74  112.96   1.5472
IC C39   C310   C311   C312   1.5388  112.96 -167.32  113.47   1.5463
IC C310  C311   C312   C313   1.5472  113.47   58.94  114.52   1.5362
IC C311  C312   C313   C314   1.5463  114.52  166.86  112.83   1.5380
IC C312  C313   C314   C315   1.5362  112.83  175.69  113.23   1.5430
IC C313  C314   C315   C316   1.5380  113.23  160.57  111.18   1.5373
IC C31   C32    C33    C317   1.5182  109.71  -75.36  110.58   1.5378
IC C35   C36    C37    C318   1.5362  113.84 -162.39  110.06   1.5399
IC C39   C310   C311   C319   1.5388  112.96   68.75  111.24   1.5407
IC C313  C314   C315   C320   1.5380  113.23  -76.09  111.76   1.5380
IC C13   C12    *N     C14    1.5002  109.10 -120.54  109.79   1.4983
IC C13   C12    *N     C15    1.5002  109.10  119.20  109.17   1.5010
IC C12   N      C13    H13A   1.5162  109.10  -59.54  110.98   1.0839
IC H13A  N      *C13   H13B   1.0839  110.98 -121.90  111.84   1.0802
IC H13A  N      *C13   H13C   1.0839  110.98  117.68  109.78   1.0875
IC C12   N      C14    H14A   1.5162  109.79   58.97  110.86   1.0845
IC H14A  N      *C14   H14B   1.0845  110.86 -119.40  110.72   1.0849
IC H14A  N      *C14   H14C   1.0845  110.86  120.42  111.18   1.0823
IC C12   N      C15    H15A   1.5162  109.17   58.01  111.00   1.0846
IC H15A  N      *C15   H15B   1.0846  111.00 -117.39  109.91   1.0875
IC H15A  N      *C15   H15C   1.0846  111.00  122.00  111.98   1.0800
IC C13   N      C12    C11    1.5002  109.10  -60.68  116.25   1.5198
IC C11   N      *C12   H12A   1.5198  116.25 -120.88  111.48   1.0866
IC H12A  N      *C12   H12B   1.0866  111.48 -117.64  111.70   1.0856
IC N     C12    C11    O12    1.5162  116.25  179.33  102.76   1.4136
IC O12   C12    *C11   H11A   1.4136  102.76 -118.22  112.41   1.1137
IC H11A  C12    *C11   H11B   1.1137  112.41 -122.45  110.63   1.1171
IC C12   C11    O12    P      1.5198  102.76  164.00  118.11   1.5872
IC C11   O12    P      O11    1.4136  118.11   50.71  100.60   1.5904
IC O11   O12    *P     O13    1.5904  100.60 -113.84  106.86   1.4799
IC O11   O12    *P     O14    1.5904  100.60  116.28  109.07   1.4728
IC O12   P      O11    C1     1.5872  100.60 -113.39  118.16   1.4304
IC P     O11    C1     C2     1.5904  118.16 -173.91  111.37   1.5491
IC C2    O11    *C1    HA     1.5491  111.37 -120.97  110.98   1.1135
IC HA    O11    *C1    HB     1.1135  110.98 -120.12  110.31   1.1172
IC O11   C1     C2     C3     1.4304  111.37  170.15  109.23   1.5574
IC C3    C1     *C2    O21    1.5574  109.23  120.62  109.14   1.4452
IC C3    C1     *C2    HS     1.5574  109.23 -117.59  106.46   1.1174
IC C1    C2     O21    C21    1.5491  109.14  150.68  114.41   1.3285
IC C2    O21    C21    C22    1.4452  114.41  176.87  109.25   1.5285
IC C22   O21    *C21   O22    1.5285  109.25  179.37  126.18   1.2162
IC O21   C21    C22    C23    1.3285  109.25 -111.60  112.63   1.5527
IC C23   C21    *C22   H2R    1.5527  112.63 -121.74  107.41   1.1074
IC H2R   C21    *C22   H2S    1.1074  107.41 -116.96  108.74   1.1080
IC C1    C2     C3     O31    1.5491  109.23 -179.19  113.15   1.4399
IC O31   C2     *C3    HX     1.4399  113.15 -119.05  106.76   1.1127
IC HX    C2     *C3    HY     1.1127  106.76 -115.24  109.47   1.1145
IC C2    C3     O31    C31    1.5574  113.15   80.22  114.41   1.3349
IC C3    O31    C31    C32    1.4399  114.41 -176.59  108.40   1.5182
IC C32   O31    *C31   O32    1.5182  108.40 -178.01  125.70   1.2157
IC O31   C31    C32    C33    1.3349  108.40  -75.68  109.71   1.5454
IC C33   C31    *C32   H2X    1.5454  109.71 -121.47  108.57   1.1076
IC H2X   C31    *C32   H2Y    1.1076  108.57 -117.26  107.31   1.1076
IC C21   C22    C23    C24    1.5285  112.63  -67.95  114.00   1.5450
IC C24   C22    *C23   C217   1.5450  114.00  125.71  111.36   1.5389
IC C217  C22    *C23   H3R    1.5389  111.36  116.87  107.04   1.1178
IC C22   C23    C217   H17R   1.5527  111.36  -67.24  110.75   1.1112
IC C22   C23    C24    C25    1.5527  114.00  -64.25  114.28   1.5363
IC C25   C23    *C24   H4R    1.5363  114.28 -119.34  107.37   1.1125
IC H4R   C23    *C24   H4S    1.1125  107.37 -116.53  110.36   1.1105
IC C23   C24    C25    C26    1.5450  114.28 -174.25  112.52   1.5387
IC C26   C24    *C25   H5R    1.5387  112.52 -120.60  109.83   1.1130
IC H5R   C24    *C25   H5S    1.1130  109.83 -117.76  108.40   1.1109
IC C24   C25    C26    C27    1.5363  112.52  168.22  113.60   1.5464
IC C27   C25    *C26   H6R    1.5464  113.60 -121.40  109.83   1.1119
IC H6R   C25    *C26   H6S    1.1119  109.83 -116.45  107.75   1.1116
IC C25   C26    C27    C28    1.5387  113.60  160.56  112.30   1.5456
IC C28   C26    *C27   C218   1.5456  112.30  124.00  110.81   1.5396
IC C218  C26    *C27   H7R    1.5396  110.81  118.13  108.02   1.1159
IC C26   C27    C28    C29    1.5464  112.30  -75.09  112.89   1.5372
IC C29   C27    *C28   H8R    1.5372  112.89 -119.68  108.66   1.1131
IC H8R   C27    *C28   H8S    1.1131  108.66 -117.27  109.20   1.1112
IC C27   C28    C29    C210   1.5456  112.89  179.30  113.66   1.5383
IC C210  C28    *C29   H9R    1.5383  113.66 -121.19  109.51   1.1120
IC H9R   C28    *C29   H9S    1.1120  109.51 -116.95  108.20   1.1126
IC C28   C29    C210   C211   1.5372  113.66 -172.26  112.87   1.5465
IC C29   C210   C211   C212   1.5383  112.87  172.46  113.09   1.5448
IC C210  C211   C212   C213   1.5465  113.09  -60.75  114.64   1.5370
IC C211  C212   C213   C214   1.5448  114.64 -162.28  111.85   1.5374
IC C212  C213   C214   C215   1.5370  111.85 -173.72  115.06   1.5438
IC C213  C214   C215   C220   1.5374  115.06 -177.66  110.12   1.5377
IC C214  C215   C216   H16R   1.5438  112.62  -56.60  110.30   1.1104
IC C31   C32    C33    C34    1.5182  109.71  159.75  112.55   1.5415
IC C34   C32    *C33   C317   1.5415  112.55  124.89  110.58   1.5378
IC C317  C32    *C33   H3X    1.5378  110.58  118.15  108.74   1.1188
IC C32   C33    C317   H17X   1.5454  110.58  179.81  110.56   1.1102
IC C32   C33    C34    C35    1.5454  112.55  -63.23  112.93   1.5379
IC C35   C33    *C34   H4X    1.5379  112.93 -119.35  107.22   1.1137
IC H4X   C33    *C34   H4Y    1.1137  107.22 -116.92  110.30   1.1110
IC C33   C34    C35    C36    1.5415  112.93 -150.58  112.65   1.5362
IC C36   C34    *C35   H5X    1.5362  112.65 -123.48  109.14   1.1113
IC H5X   C34    *C35   H5Y    1.1113  109.14 -116.94  108.81   1.1142
IC C34   C35    C36    C37    1.5379  112.65  176.72  113.84   1.5439
IC C37   C35    *C36   H6X    1.5439  113.84 -119.26  107.42   1.1144
IC H6X   C35    *C36   H6Y    1.1144  107.42 -117.09  110.33   1.1107
IC C35   C36    C37    C38    1.5362  113.84   72.60  112.19   1.5458
IC C38   C36    *C37   C318   1.5458  112.19  125.01  110.06   1.5399
IC C318  C36    *C37   H7X    1.5399  110.06  116.88  107.24   1.1163
IC C36   C37    C318   H18X   1.5439  110.06   58.61  110.20   1.1107
IC C36   C37    C38    C39    1.5439  112.19 -166.57  113.01   1.5371
IC C39   C37    *C38   H8X    1.5371  113.01 -122.96  109.28   1.1113
IC H8X   C37    *C38   H8Y    1.1113  109.28 -116.96  108.98   1.1103
IC C37   C38    C39    C310   1.5458  113.01  172.46  113.51   1.5388
IC C310  C38    *C39   H9X    1.5388  113.51 -121.66  107.92   1.1115
IC H9X   C38    *C39   H9Y    1.1115  107.92 -117.07  109.46   1.1125
IC C38   C39    C310   C311   1.5371  113.51 -179.74  112.96   1.5472
IC C39   C310   C311   C312   1.5388  112.96 -167.32  113.47   1.5463
IC C310  C311   C319   H19X   1.5472  111.24  -59.97  111.11   1.1088
IC C310  C311   C312   C313   1.5472  113.47   58.94  114.52   1.5362
IC C311  C312   C313   C314   1.5463  114.52  166.86  112.83   1.5380
IC C312  C313   C314   C315   1.5362  112.83  175.69  113.23   1.5430
IC C313  C314   C315   C320   1.5380  113.23  -76.09  111.76   1.5380
IC C314  C315   C320   H20X   1.5430  111.76  -70.16  110.13   1.1108
IC C314  C315   C316   H16X   1.5430  111.18 -179.80  110.31   1.1107
IC C13   C12    *N     C14    1.5002  109.10 -120.54  109.79   1.4983
IC C13   C12    *N     C15    1.5002  109.10  119.20  109.17   1.5010
IC C12   N      C13    H13A   1.5162  109.10  -59.54  110.98   1.0839
IC H13A  N      *C13   H13B   1.0839  110.98 -121.90  111.84   1.0802
IC H13A  N      *C13   H13C   1.0839  110.98  117.68  109.78   1.0875
IC C12   N      C14    H14A   1.5162  109.79   58.97  110.86   1.0845
IC H14A  N      *C14   H14B   1.0845  110.86 -119.40  110.72   1.0849
IC H14A  N      *C14   H14C   1.0845  110.86  120.42  111.18   1.0823
IC C12   N      C15    H15A   1.5162  109.17   58.01  111.00   1.0846
IC H15A  N      *C15   H15B   1.0846  111.00 -117.39  109.91   1.0875
IC H15A  N      *C15   H15C   1.0846  111.00  122.00  111.98   1.0800
IC C13   N      C12    C11    1.5002  109.10  -60.68  116.25   1.5198
IC C11   N      *C12   H12A   1.5198  116.25 -120.88  111.48   1.0866
IC H12A  N      *C12   H12B   1.0866  111.48 -117.64  111.70   1.0856
IC N     C12    C11    O12    1.5162  116.25  179.33  102.76   1.4136
IC O12   C12    *C11   H11A   1.4136  102.76 -118.22  112.41   1.1137
IC H11A  C12    *C11   H11B   1.1137  112.41 -122.45  110.63   1.1171
IC C12   C11    O12    P      1.5198  102.76  164.00  118.11   1.5872
IC C11   O12    P      O11    1.4136  118.11   50.71  100.60   1.5904
IC O11   O12    *P     O13    1.5904  100.60 -113.84  106.86   1.4799
IC O11   O12    *P     O14    1.5904  100.60  116.28  109.07   1.4728
IC O12   P      O11    C1     1.5872  100.60 -113.39  118.16   1.4304
IC P     O11    C1     C2     1.5904  118.16 -173.91  111.37   1.5491
IC C2    O11    *C1    HA     1.5491  111.37 -120.97  110.98   1.1135
IC HA    O11    *C1    HB     1.1135  110.98 -120.12  110.31   1.1172
IC O11   C1     C2     C3     1.4304  111.37  170.15  109.23   1.5574
IC C3    C1     *C2    O21    1.5574  109.23  120.62  109.14   1.4452
IC C3    C1     *C2    HS     1.5574  109.23 -117.59  106.46   1.1174
IC C1    C2     O21    C21    1.5491  109.14  150.68  114.41   1.3285
IC C2    O21    C21    C22    1.4452  114.41  176.87  109.25   1.5285
IC C22   O21    *C21   O22    1.5285  109.25  179.37  126.18   1.2162
IC O21   C21    C22    C23    1.3285  109.25 -111.60  112.63   1.5527
IC C23   C21    *C22   H2R    1.5527  112.63 -121.74  107.41   1.1074
IC H2R   C21    *C22   H2S    1.1074  107.41 -116.96  108.74   1.1080
IC C1    C2     C3     O31    1.5491  109.23 -179.19  113.15   1.4399
IC O31   C2     *C3    HX     1.4399  113.15 -119.05  106.76   1.1127
IC HX    C2     *C3    HY     1.1127  106.76 -115.24  109.47   1.1145
IC C2    C3     O31    C31    1.5574  113.15   80.22  114.41   1.3349
IC C3    O31    C31    C32    1.4399  114.41 -176.59  108.40   1.5182
IC C32   O31    *C31   O32    1.5182  108.40 -178.01  125.70   1.2157
IC O31   C31    C32    C33    1.3349  108.40  -75.68  109.71   1.5454
IC C33   C31    *C32   H2X    1.5454  109.71 -121.47  108.57   1.1076
IC H2X   C31    *C32   H2Y    1.1076  108.57 -117.26  107.31   1.1076
IC C21   C22    C23    C24    1.5285  112.63  -67.95  114.00   1.5450
IC C24   C22    *C23   C217   1.5450  114.00  125.71  111.36   1.5389
IC C217  C22    *C23   H3R    1.5389  111.36  116.87  107.04   1.1178
IC C22   C23    C217   H17R   1.5527  111.36  -67.24  110.75   1.1112
IC H17R  C23    *C217  H17S   1.1112  110.75 -119.27  110.24   1.1110
IC H17R  C23    *C217  H17T   1.1112  110.75  120.46  110.74   1.1098
IC C22   C23    C24    C25    1.5527  114.00  -64.25  114.28   1.5363
IC C25   C23    *C24   H4R    1.5363  114.28 -119.34  107.37   1.1125
IC H4R   C23    *C24   H4S    1.1125  107.37 -116.53  110.36   1.1105
IC C23   C24    C25    C26    1.5450  114.28 -174.25  112.52   1.5387
IC C26   C24    *C25   H5R    1.5387  112.52 -120.60  109.83   1.1130
IC H5R   C24    *C25   H5S    1.1130  109.83 -117.76  108.40   1.1109
IC C24   C25    C26    C27    1.5363  112.52  168.22  113.60   1.5464
IC C27   C25    *C26   H6R    1.5464  113.60 -121.40  109.83   1.1119
IC H6R   C25    *C26   H6S    1.1119  109.83 -116.45  107.75   1.1116
IC C25   C26    C27    C28    1.5387  113.60  160.56  112.30   1.5456
IC C28   C26    *C27   C218   1.5456  112.30  124.00  110.81   1.5396
IC C218  C26    *C27   H7R    1.5396  110.81  118.13  108.02   1.1159
IC C26   C27    C218   H18R   1.5464  110.81  -60.09  110.29   1.1107
IC H18R  C27    *C218  H18S   1.1107  110.29 -120.03  110.54   1.1100
IC H18R  C27    *C218  H18T   1.1107  110.29  120.01  110.67   1.1092
IC C26   C27    C28    C29    1.5464  112.30  -75.09  112.89   1.5372
IC C29   C27    *C28   H8R    1.5372  112.89 -119.68  108.66   1.1131
IC H8R   C27    *C28   H8S    1.1131  108.66 -117.27  109.20   1.1112
IC C27   C28    C29    C210   1.5456  112.89  179.30  113.66   1.5383
IC C210  C28    *C29   H9R    1.5383  113.66 -121.19  109.51   1.1120
IC H9R   C28    *C29   H9S    1.1120  109.51 -116.95  108.20   1.1126
IC C28   C29    C210   C211   1.5372  113.66 -172.26  112.87   1.5465
IC C211  C29    *C210  H10R   1.5465  112.87 -122.46  109.95   1.1111
IC H10R  C29    *C210  H10S   1.1111  109.95 -117.30  107.81   1.1120
IC C29   C210   C211   C212   1.5383  112.87  172.46  113.09   1.5448
IC C212  C210   *C211  C219   1.5448  113.09  124.32  111.91   1.5404
IC C219  C210   *C211  H11R   1.5404  111.91  117.85  107.24   1.1168
IC C210  C211   C219   H19R   1.5465  111.91  179.48  110.18   1.1106
IC H19R  C211   *C219  H19S   1.1106  110.18 -119.57  111.09   1.1092
IC H19R  C211   *C219  H19T   1.1106  110.18  119.78  110.29   1.1102
IC C210  C211   C212   C213   1.5465  113.09  -60.75  114.64   1.5370
IC C213  C211   *C212  H12R   1.5370  114.64 -119.75  107.17   1.1142
IC H12R  C211   *C212  H12S   1.1142  107.17 -116.41  109.65   1.1112
IC C211  C212   C213   C214   1.5448  114.64 -162.28  111.85   1.5374
IC C214  C212   *C213  H13R   1.5374  111.85 -121.89  109.61   1.1120
IC H13R  C212   *C213  H13S   1.1120  109.61 -117.75  108.52   1.1130
IC C212  C213   C214   C215   1.5370  111.85 -173.72  115.06   1.5438
IC C215  C213   *C214  H14R   1.5438  115.06 -121.85  108.56   1.1129
IC H14R  C213   *C214  H14S   1.1129  108.56 -116.70  108.75   1.1130
IC C213  C214   C215   C220   1.5374  115.06 -177.66  110.12   1.5377
IC C220  C214   *C215  C216   1.5377  110.12  123.13  112.62   1.5376
IC C220  C214   *C215  H15R   1.5377  110.12 -117.80  107.84   1.1164
IC C214  C215   C220   H20R   1.5438  110.12 -176.18  110.52   1.1102
IC H20R  C215   *C220  H20S   1.1102  110.52 -119.77  110.07   1.1111
IC H20R  C215   *C220  H20T   1.1102  110.52  120.39  110.56   1.1103
IC C214  C215   C216   H16R   1.5438  112.62  -56.60  110.30   1.1104
IC H16R  C215   *C216  H16S   1.1104  110.30 -119.87  110.26   1.1105
IC H16R  C215   *C216  H16T   1.1104  110.30  120.39  110.82   1.1099
IC C31   C32    C33    C34    1.5182  109.71  159.75  112.55   1.5415
IC C34   C32    *C33   C317   1.5415  112.55  124.89  110.58   1.5378
IC C317  C32    *C33   H3X    1.5378  110.58  118.15  108.74   1.1188
IC C32   C33    C317   H17X   1.5454  110.58  179.81  110.56   1.1102
IC H17X  C33    *C317  H17Y   1.1102  110.56 -120.19  110.88   1.1112
IC H17X  C33    *C317  H17Z   1.1102  110.56  119.98  110.27   1.1110
IC C32   C33    C34    C35    1.5454  112.55  -63.23  112.93   1.5379
IC C35   C33    *C34   H4X    1.5379  112.93 -119.35  107.22   1.1137
IC H4X   C33    *C34   H4Y    1.1137  107.22 -116.92  110.30   1.1110
IC C33   C34    C35    C36    1.5415  112.93 -150.58  112.65   1.5362
IC C36   C34    *C35   H5X    1.5362  112.65 -123.48  109.14   1.1113
IC H5X   C34    *C35   H5Y    1.1113  109.14 -116.94  108.81   1.1142
IC C34   C35    C36    C37    1.5379  112.65  176.72  113.84   1.5439
IC C37   C35    *C36   H6X    1.5439  113.84 -119.26  107.42   1.1144
IC H6X   C35    *C36   H6Y    1.1144  107.42 -117.09  110.33   1.1107
IC C35   C36    C37    C38    1.5362  113.84   72.60  112.19   1.5458
IC C38   C36    *C37   C318   1.5458  112.19  125.01  110.06   1.5399
IC C318  C36    *C37   H7X    1.5399  110.06  116.88  107.24   1.1163
IC C36   C37    C318   H18X   1.5439  110.06   58.61  110.20   1.1107
IC H18X  C37    *C318  H18Y   1.1107  110.20 -119.68  110.20   1.1104
IC H18X  C37    *C318  H18Z   1.1107  110.20  119.82  111.09   1.1091
IC C36   C37    C38    C39    1.5439  112.19 -166.57  113.01   1.5371
IC C39   C37    *C38   H8X    1.5371  113.01 -122.96  109.28   1.1113
IC H8X   C37    *C38   H8Y    1.1113  109.28 -116.96  108.98   1.1103
IC C37   C38    C39    C310   1.5458  113.01  172.46  113.51   1.5388
IC C310  C38    *C39   H9X    1.5388  113.51 -121.66  107.92   1.1115
IC H9X   C38    *C39   H9Y    1.1115  107.92 -117.07  109.46   1.1125
IC C38   C39    C310   C311   1.5371  113.51 -179.74  112.96   1.5472
IC C311  C39    *C310  H10X   1.5472  112.96 -121.19  107.40   1.1111
IC H10X  C39    *C310  H10Y   1.1111  107.40 -116.88  109.92   1.1115
IC C39   C310   C311   C312   1.5388  112.96 -167.32  113.47   1.5463
IC C312  C310   *C311  C319   1.5463  113.47 -123.93  111.24   1.5407
IC C319  C310   *C311  H11X   1.5407  111.24 -118.12  107.33   1.1162
IC C310  C311   C319   H19X   1.5472  111.24  -59.97  111.11   1.1088
IC H19X  C311   *C319  H19Y   1.1088  111.11 -119.99  110.29   1.1102
IC H19X  C311   *C319  H19Z   1.1088  111.11  120.25  109.98   1.1108
IC C310  C311   C312   C313   1.5472  113.47   58.94  114.52   1.5362
IC C313  C311   *C312  H12X   1.5362  114.52 -123.20  109.44   1.1104
IC H12X  C311   *C312  H12Y   1.1104  109.44 -116.43  107.60   1.1135
IC C311  C312   C313   C314   1.5463  114.52  166.86  112.83   1.5380
IC C314  C312   *C313  H13X   1.5380  112.83  121.91  108.99   1.1111
IC H13X  C312   *C313  H13Y   1.1111  108.99  117.42  109.13   1.1134
IC C312  C313   C314   C315   1.5362  112.83  175.69  113.23   1.5430
IC C315  C313   *C314  H14X   1.5430  113.23 -122.27  110.11   1.1116
IC H14X  C313   *C314  H14Y   1.1116  110.11 -117.34  108.02   1.1132
IC C313  C314   C315   C320   1.5380  113.23  -76.09  111.76   1.5380
IC C320  C314   *C315  C316   1.5380  111.76 -123.35  111.18   1.5373
IC C320  C314   *C315  H15X   1.5380  111.76  118.82  107.54   1.1166
IC C314  C315   C320   H20X   1.5430  111.76  -70.16  110.13   1.1108
IC H20X  C315   *C320  H20Y   1.1108  110.13 -119.63  110.29   1.1104
IC H20X  C315   *C320  H20Z   1.1108  110.13  120.11  111.16   1.1091
IC C314  C315   C316   H16X   1.5430  111.18 -179.80  110.31   1.1107
IC H16X  C315   *C316  H16Y   1.1107  110.31 -119.89  110.32   1.1105
IC H16X  C315   *C316  H16Z   1.1107  110.31  119.99  110.50   1.1104
PATCHING FIRS NONE LAST NONE

RESI PMPG        -1.00!
!
!
! (Wonpil Im, modified based on POPG)
! (Kunal Pandit, modified again back to POPG)
! (Kunal Pandit, modified again to 4_733)
!
!      C16:0 - CH2
!              |
!    cyC17:0 - CH
!              |
!              CH2 - PO4 - CH2 - CH(OH) - CH2OH
!
! Polar Head and glycerol backbone
GROUP                  !
ATOM C13  CTL2    0.05 !
ATOM H13A HAL2    0.09 !           H13A
ATOM H13B HAL2    0.09 !            |
ATOM OC3  OHL    -0.66 !            |
ATOM HO3  HOL     0.43 !     H13B--C13---OC3--HO3
GROUP                  !            |
ATOM C12  CTL1    0.14 !            |
ATOM H12A HAL1    0.09 !            |
ATOM OC2  OHL    -0.66 !     H12A--C12---OC2--HO2
ATOM HO2  HOL     0.43 !            |
GROUP                  !            |     alpha5
ATOM C11  CTL2   -0.08 !            |
ATOM H11A HAL2    0.09 !     H11A--C11---H11B
ATOM H11B HAL2    0.09 !            |     alpha4
ATOM P    PL      1.50 !   (-) O13  O12
ATOM O13  O2L    -0.78 !         \ /      alpha3
ATOM O14  O2L    -0.78 !          P (+)
ATOM O11  OSLP   -0.57 !         / \      alpha2
ATOM O12  OSLP   -0.57 !   (-) O14  O11
ATOM C1   CTL2   -0.08 !            |     alpha1
ATOM HA   HAL2    0.09 !       HA---C1---HB
ATOM HB   HAL2    0.09 !            |     theta1
GROUP                  !            |
ATOM C2   CTL1    0.17 !       HS---C2--------------
ATOM HS   HAL1    0.09 !            | beta1        |
ATOM O21  OSL    -0.49 !       O22  O21          theta3
ATOM C21  CL      0.90 !        \\ /  beta2        |
ATOM O22  OBL    -0.63 !          C21              |
ATOM C22  CTL2   -0.22 !          |   beta3        |
ATOM H2R  HAL2    0.09 !   H2R---C22---H2S         |
ATOM H2S  HAL2    0.09 !          |                |
GROUP                  !          |    beta4       |
ATOM C3   CTL2    0.08 !          |                |
ATOM HX   HAL2    0.09 !          |           HX---C3---HY
ATOM HY   HAL2    0.09 !          |                |   gamma1
ATOM O31  OSL    -0.49 !          |           O32  O31
ATOM C31  CL      0.90 !          |            \\ /    gamma2
ATOM O32  OBL    -0.63 !          |              C31
ATOM C32  CTL2   -0.22 !          |              |     gamma3
ATOM H2X  HAL2    0.09 !          |        H2X---C32---H2Y
ATOM H2Y  HAL2    0.09 !          |              |
GROUP                  !          |              |      gamma4
ATOM C23  CTL2   -0.18 !          |              |
ATOM H3R  HAL2    0.09 !   H3R ---C23---H3S      |
ATOM H3S  HAL2    0.09 !          |              |
GROUP                  !          |              |
ATOM C24  CTL2   -0.18 !          |              |
ATOM H4R  HAL2    0.09 !   H4R ---C24---H4S      |
ATOM H4S  HAL2    0.09 !          |              |
GROUP                  !          |              |
ATOM C25  CTL2   -0.18 !          |              |
ATOM H5R  HAL2    0.09 !   H5R ---C25---H5S      |
ATOM H5S  HAL2    0.09 !          |              |
GROUP                  !          |              |
ATOM C26  CTL2   -0.18 !          |              |
ATOM H6R  HAL2    0.09 !   H6R ---C26---H6S      |
ATOM H6S  HAL2    0.09 !          |              |
GROUP                  !          |              |
ATOM C27  CTL2   -0.18 !          |              |
ATOM H7R  HAL2    0.09 !   H7R ---C27---H7S      |
ATOM H7S  HAL2    0.09 !          |              |
GROUP                  !          |              |
ATOM C28  CTL2   -0.18 !          |              |
ATOM H8R  HAL2    0.09 !   H8R ---C28---H8S      |
ATOM H8S  HAL2    0.09 !          |              |
GROUP                  !          |              |
ATOM C29  CG3RC1 -0.09 !          |              |
ATOM H9R  HGA1    0.09 !   H9R ---C29  H17R      |
GROUP                  !          |\   /         |
ATOM C217 CG3C31 -0.18 !          | \ /          |
ATOM H17R HGA2    0.09 !          |  C217        |
ATOM H17S HGA2    0.09 !          | / \          |
GROUP                  !          |/   \         |
ATOM C210 CG3RC1 -0.09 !  H10R ---C210  H17S     |
ATOM H10R HGA1    0.09 !          |              |
GROUP                  !          |              |
ATOM C211 CTL2   -0.18 !          |              |
ATOM H11R HAL2    0.09 !   H11R---C211--H121     |
ATOM H11S HAL2    0.09 !          |              |
GROUP                  !          |              |
ATOM C212 CTL2   -0.18 !          |              |
ATOM H12R HAL2    0.09 !   H12R---C212--H12S     |
ATOM H12S HAL2    0.09 !          |              |
GROUP                  !          |              |
ATOM C213 CTL2   -0.18 !          |              |
ATOM H13R HAL2    0.09 !   H13R---C213--H13S     |
ATOM H13S HAL2    0.09 !          |              |
GROUP                  !          |              |
ATOM C214 CTL2   -0.18 !          |              |
ATOM H14R HAL2    0.09 !   H14R---C214--H14S     |
ATOM H14S HAL2    0.09 !          |              |
GROUP                  !          |              |
ATOM C215 CTL2   -0.18 !          |              |
ATOM H15R HAL2    0.09 !   H15R---C215--H15S     |
ATOM H15S HAL2    0.09 !          |              |
GROUP                  !          |              |
ATOM C216 CTL3   -0.27 !          |              |
ATOM H16R HAL3    0.09 !   H16R---C216--H16S     |
ATOM H16S HAL3    0.09 !          |              |
ATOM H16T HAL3    0.09 !         H16T            |
GROUP                  !                         |
ATOM C33  CTL2   -0.18 !                         |
ATOM H3X  HAL2    0.09 !                  H3X ---C33---H3Y
ATOM H3Y  HAL2    0.09 !                         |
GROUP                  !                         |
ATOM C34  CTL2   -0.18 !                         |
ATOM H4X  HAL2    0.09 !                  H4X ---C34---H4Y
ATOM H4Y  HAL2    0.09 !                         |
GROUP                  !                         |
ATOM C35  CTL2   -0.18 !                         |
ATOM H5X  HAL2    0.09 !                  H5X ---C35---H5Y
ATOM H5Y  HAL2    0.09 !                         |
GROUP                  !                         |
ATOM C36  CTL2   -0.18 !                         |
ATOM H6X  HAL2    0.09 !                  H6X ---C36---H6Y
ATOM H6Y  HAL2    0.09 !                         |
GROUP                  !                         |
ATOM C37  CTL2   -0.18 !                         |
ATOM H7X  HAL2    0.09 !                  H7X ---C37---H7Y
ATOM H7Y  HAL2    0.09 !                         |
GROUP                  !                         |
ATOM C38  CTL2   -0.18 !                         |
ATOM H8X  HAL2    0.09 !                  H8X ---C38---H8Y
ATOM H8Y  HAL2    0.09 !                         |
GROUP                  !                         |
ATOM C39  CTL2   -0.18 !                         |
ATOM H9X  HAL2    0.09 !                  H9X ---C39---H9Y
ATOM H9Y  HAL2    0.09 !                         |
GROUP                  !                         |
ATOM C310 CTL2   -0.18 !                         |
ATOM H10X HAL2    0.09 !                  H10X---C310--H10Y
ATOM H10Y HAL2    0.09 !                         |
GROUP                  !                         |
ATOM C311 CTL2   -0.18 !                         |
ATOM H11X HAL2    0.09 !                  H11X---C311--H11Y
ATOM H11Y HAL2    0.09 !                         |
GROUP                  !                         |
ATOM C312 CTL2   -0.18 !                         |
ATOM H12X HAL2    0.09 !                  H12X---C312--H12Y
ATOM H12Y HAL2    0.09 !                         |
GROUP                  !                         |
ATOM C313 CTL2   -0.18 !                         |
ATOM H13X HAL2    0.09 !                  H13X---C313--H13Y
ATOM H13Y HAL2    0.09 !                         |
GROUP                  !                         |
ATOM C314 CTL2   -0.18 !                         |
ATOM H14X HAL2    0.09 !                  H14X---C314--H14Y
ATOM H14Y HAL2    0.09 !                         |
GROUP                  !                         |
ATOM C315 CTL2   -0.18 !                         |
ATOM H15X HAL2    0.09 !                  H15X---C315--H15Y
ATOM H15Y HAL2    0.09 !                         |
GROUP                  !                         |
ATOM C316 CTL3   -0.27 !                         |
ATOM H16X HAL3    0.09 !                  H16X---C316--H16Y
ATOM H16Y HAL3    0.09 !                         |
ATOM H16Z HAL3    0.09 !                         H16Z


! Polar Head
BOND  HO3  OC3       OC3  C13       C13  H13A      C13  H13B      C13  C12
BOND  HO2  OC2       OC2  C12       C12  H12A      C12  C11
BOND  C11  H11A      C11  H11B      C11  O12
BOND  O12  P         P    O11       P    O13       P    O14
! Glycerol Backbone
BOND  C1   HA        C1    HB       C1   C2        C1   O11
BOND  C2   HS        C2    C3       C2   O21
BOND  C3   HX        C3    HY       C3   O31
! Chain from C2
BOND  O21  C21
BOND  C21  C22
DOUBLE  C21  O22
BOND  C22  H2R       C22  H2S       C22  C23
BOND  C23  H3R       C23  H3S       C23  C24
BOND  C24  H4R       C24  H4S       C24  C25
BOND  C25  H5R       C25  H5S       C25  C26
BOND  C26  H6R       C26  H6S       C26  C27
BOND  C27  H7R       C27  H7S       C27  C28
BOND  C28  H8R       C28  H8S       C28  C29
BOND  C29  H9R       C29  C210      C29  C217
BOND  C210 H10R      C210 C211      C210 C217
BOND  C211 H11R      C211 H11S      C211 C212
BOND  C212 H12R      C212 H12S      C212 C213
BOND  C213 H13R      C213 H13S      C213 C214
BOND  C214 H14R      C214 H14S      C214 C215
BOND  C215 H15R      C215 H15S      C215 C216
BOND  C216 H16R      C216 H16S      C216 H16T
BOND  C217 H17R      C217 H17S
! Chain From C3
BOND  O31  C31
BOND  C31  C32
DOUBLE  C31  O32
BOND  C32  H2X       C32  H2Y       C32  C33
BOND  C33  H3X       C33  H3Y       C33  C34
BOND  C34  H4X       C34  H4Y       C34  C35
BOND  C35  H5X       C35  H5Y       C35  C36
BOND  C36  H6X       C36  H6Y       C36  C37
BOND  C37  H7X       C37  H7Y       C37  C38
BOND  C38  H8X       C38  H8Y       C38  C39
BOND  C39  H9X       C39  H9Y       C39  C310
BOND  C310 H10X      C310 H10Y      C310 C311
BOND  C311 H11X      C311 H11Y      C311 C312
BOND  C312 H12X      C312 H12Y      C312 C313
BOND  C313 H13X      C313 H13Y      C313 C314
BOND  C314 H14X      C314 H14Y      C314 C315
BOND  C315 H15X      C315 H15Y      C315 C316
BOND  C316 H16X      C316 H16Y      C316 H16Z


IMPR C21 O21 C22 O22    C31 O31 C32 O32

!IC table from IC generate, geometry minimize
IC O12      C11     C12     C13        1.4341  110.34   68.36  111.75   1.5474
IC O12      C11     C12     OC2        1.4341  110.34 -169.48  109.34   1.4251
IC C11      C12     C13     OC3        1.5475  111.75  -52.46  110.85   1.4270
IC OC2      C12     C13     OC3        1.4251  110.11 -174.18  110.85   1.4270
IC C12      C11     O12     P          1.5475  110.34  102.36  119.61   1.5931
IC C11      O12     P       O11        1.4341  119.61 -141.96  101.59   1.5838
IC O11      O12     *P      O13        1.5838  101.59 -115.76  109.03   1.4768
IC O11      O12     *P      O14        1.5838  101.59  114.36  108.79   1.4780
IC O12      P       O11     C1         1.5931  101.59   61.22  120.90   1.4293
IC P        O11     C1      C2         1.5838  120.90   90.47  112.12   1.5534
IC C2       O11     *C1     HA         1.5534  112.12 -124.08  112.81   1.1125
IC HA       O11     *C1     HB         1.1125  112.81 -117.85  107.89   1.1127
IC O11      C1      C2      O21        1.4293  112.12  165.36  108.44   1.4443
IC O21      C1      *C2     C3         1.4443  108.44 -120.44  110.97   1.5541
IC C3       C1      *C2     HS         1.5541  110.97 -116.97  108.83   1.1173
IC C1       C2      O21     C21        1.5534  108.44   76.97  113.40   1.3245
IC C2       O21     C21     C22        1.4443  113.40 -163.80  111.46   1.5374
IC C22      O21     *C21    O22        1.5374  111.46  177.99  125.98   1.2162
IC O21      C21     C22     C23        1.3245  111.46   -0.07  116.63   1.5492
IC C23      C21     *C22    H2R        1.5492  116.63 -124.89  107.74   1.1073
IC H2R      C21     *C22    H2S        1.1073  107.74 -114.83  105.01   1.1116
IC C1       C2      C3      O31        1.5534  110.97 -175.43  111.44   1.4475
IC O31      C2      *C3     HX         1.4475  111.44 -122.10  108.21   1.1130
IC HX       C2      *C3     HY         1.1130  108.21 -116.48  106.55   1.1173
IC C2       C3      O31     C31        1.5541  111.44  167.39  112.82   1.3263
IC C3       O31     C31     C32        1.4475  112.82 -178.62  109.86   1.5284
IC C32      O31     *C31    O32        1.5284  109.86 -177.17  125.75   1.2185
IC O31      C31     C32     C33        1.3263  109.86  141.72  111.59   1.5474
IC C33      C31     *C32    H2X        1.5474  111.59 -122.41  109.36   1.1083
IC H2X      C31     *C32    H2Y        1.1083  109.36 -117.27  106.19   1.1085
IC C21      C22     C23     C24        1.5374  116.63  -83.54  112.96   1.5356
IC C24      C22     *C23    H3R        1.5356  112.96 -118.51  107.87   1.1148
IC H3R      C22     *C23    H3S        1.1148  107.87 -116.64  110.55   1.1118
IC C22      C23     C24     C25        1.5492  112.96 -174.20  113.28   1.5394
IC C25      C23     *C24    H4R        1.5394  113.28 -123.19  109.36   1.1121
IC H4R      C23     *C24    H4S        1.1121  109.36 -116.67  108.42   1.1137
IC C23      C24     C25     C26        1.5356  113.28  -65.77  114.60   1.5384
IC C24      C25     C26     C27        1.5394  114.60  -66.19  113.33   1.5348
IC C25      C26     C27     C28        1.5384  113.33  179.14  112.83   1.5365
IC C26      C27     C28     C29        1.5348  112.83  173.76  110.31   1.5268
IC C27      C28     C29     C210       1.5365  110.31  -77.38  118.89   1.5088
IC C28      C29     C210    C211       1.5268  118.89   -8.11  121.57   1.5303
IC C29      C210    C211    C212       1.5088  121.57 -156.81  109.50   1.5373
IC C210     C211    C212    C213       1.5303  109.50  170.79  114.90   1.5375
IC C211     C212    C213    C214       1.5373  114.90  -62.35  113.49   1.5376
IC C212     C213    C214    C215       1.5375  113.49 -166.75  113.77   1.5368
IC C213     C214    C215    C216       1.5376  113.77   73.09  114.06   1.5331
IC C27      C28     C29     C217       1.5365  110.31 -147.53  118.13   1.5229
IC C28      C29     C217    C210       1.5268  118.13  109.15   59.22   1.5310
IC C29      C217    C210    C211       1.5229   59.22 -114.45  112.74   1.5303
IC C217     C210    C211    C212       1.5310  112.74  -88.92  109.50   1.5373
IC C31      C32     C33     C34        1.5284  111.59  167.80  113.94   1.5388
IC C34      C32     *C33    H3X        1.5388  113.94 -121.81  109.88   1.1145
IC H3X      C32     *C33    H3Y        1.1145  109.88 -116.46  108.93   1.1143
IC C32      C33     C34     C35        1.5474  113.94  -60.84  115.08   1.5405
IC C35      C33     *C34    H4X        1.5405  115.08 -120.85  107.86   1.1144
IC H4X      C33     *C34    H4Y        1.1144  107.86 -116.44  108.97   1.1129
IC C33      C34     C35     C36        1.5388  115.08  -51.92  113.77   1.5360
IC C36      C34     *C35    H5X        1.5360  113.77 -121.36  108.56   1.1132
IC H5X      C34     *C35    H5Y        1.1132  108.56 -116.72  109.40   1.1122
IC C34      C35     C36     C37        1.5405  113.77 -175.56  113.09   1.5343
IC C37      C35     *C36    H6X        1.5343  113.09 -120.55  109.13   1.1139
IC H6X      C35     *C36    H6Y        1.1139  109.13 -117.44  109.41   1.1126
IC C35      C36     C37     C38        1.5360  113.09 -173.55  111.94   1.5343
IC C38      C36     *C37    H7X        1.5343  111.94 -121.99  109.56   1.1121
IC H7X      C36     *C37    H7Y        1.1121  109.56 -117.71  108.86   1.1135
IC C36      C37     C38     C39        1.5343  111.94  177.58  112.98   1.5339
IC C39      C37     *C38    H8X        1.5339  112.98 -120.59  108.43   1.1143
IC H8X      C37     *C38    H8Y        1.1143  108.43 -117.05  109.60   1.1126
IC C37      C38     C39     C310       1.5343  112.98 -172.72  112.13   1.5349
IC C310     C38     *C39    H9X        1.5349  112.13 -122.49  109.38   1.1119
IC C38      C39     C310    C311       1.5339  112.13  169.28  114.08   1.5375
IC OC3      C12     *C13    H13A       1.4270  110.85  119.79  108.69   1.1123
IC OC3      C12     *C13    H13B       1.4270  110.85 -121.57  109.60   1.1113
IC C12      C13     OC3     HO3        1.5474  110.85   23.87  103.97   0.9818
IC OC3      C13     C12     C11        1.4270  110.85  -52.46  111.75   1.5475
IC C11      C13     *C12    OC2        1.5475  111.75 -121.72  110.11   1.4251
IC OC2      C13     *C12    H12A       1.4251  110.11 -118.95  108.53   1.1159
IC C13      C12     OC2     HO2        1.5474  110.11 -172.38  104.03   0.9621
IC C13      C12     C11     O12        1.5474  111.75   68.36  110.34   1.4341
IC O12      C12     *C11    H11A       1.4341  110.34 -119.17  108.14   1.1130
IC H11A     C12     *C11    H11B       1.1130  108.14 -115.77  109.66   1.1170
IC C12      C11     O12     P          1.5475  110.34  102.36  119.61   1.5931
IC C11      O12     P       O11        1.4341  119.61 -141.96  101.59   1.5838
IC O11      O12     *P      O13        1.5838  101.59 -115.76  109.03   1.4768
IC O11      O12     *P      O14        1.5838  101.59  114.36  108.79   1.4780
IC O12      P       O11     C1         1.5931  101.59   61.22  120.90   1.4293
IC P        O11     C1      C2         1.5838  120.90   90.47  112.12   1.5534
IC C2       O11     *C1     HA         1.5534  112.12 -124.08  112.81   1.1125
IC HA       O11     *C1     HB         1.1125  112.81 -117.85  107.89   1.1127
IC O11      C1      C2      C3         1.4293  112.12   44.92  110.97   1.5541
IC C3       C1      *C2     O21        1.5541  110.97  120.44  108.44   1.4443
IC C3       C1      *C2     HS         1.5541  110.97 -116.97  108.83   1.1173
IC C1       C2      O21     C21        1.5534  108.44   76.97  113.40   1.3245
IC C2       O21     C21     C22        1.4443  113.40 -163.80  111.46   1.5374
IC C22      O21     *C21    O22        1.5374  111.46  177.99  125.98   1.2162
IC O21      C21     C22     C23        1.3245  111.46   -0.07  116.63   1.5492
IC C23      C21     *C22    H2R        1.5492  116.63 -124.89  107.74   1.1073
IC H2R      C21     *C22    H2S        1.1073  107.74 -114.83  105.01   1.1116
IC C1       C2      C3      O31        1.5534  110.97 -175.43  111.44   1.4475
IC O31      C2      *C3     HX         1.4475  111.44 -122.10  108.21   1.1130
IC HX       C2      *C3     HY         1.1130  108.21 -116.48  106.55   1.1173
IC C2       C3      O31     C31        1.5541  111.44  167.39  112.82   1.3263
IC C3       O31     C31     C32        1.4475  112.82 -178.62  109.86   1.5284
IC C32      O31     *C31    O32        1.5284  109.86 -177.17  125.75   1.2185
IC O31      C31     C32     C33        1.3263  109.86  141.72  111.59   1.5474
IC C33      C31     *C32    H2X        1.5474  111.59 -122.41  109.36   1.1083
IC H2X      C31     *C32    H2Y        1.1083  109.36 -117.27  106.19   1.1085
IC C21      C22     C23     C24        1.5374  116.63  -83.54  112.96   1.5356
IC C24      C22     *C23    H3R        1.5356  112.96 -118.51  107.87   1.1148
IC H3R      C22     *C23    H3S        1.1148  107.87 -116.64  110.55   1.1118
IC C22      C23     C24     C25        1.5492  112.96 -174.20  113.28   1.5394
IC C25      C23     *C24    H4R        1.5394  113.28 -123.19  109.36   1.1121
IC H4R      C23     *C24    H4S        1.1121  109.36 -116.67  108.42   1.1137
IC C23      C24     C25     C26        1.5356  113.28  -65.77  114.60   1.5384
IC C26      C24     *C25    H5R        1.5384  114.60 -121.62  108.86   1.1132
IC H5R      C24     *C25    H5S        1.1132  108.86 -116.75  108.38   1.1133
IC C24      C25     C26     C27        1.5394  114.60  -66.19  113.33   1.5348
IC C27      C25     *C26    H6R        1.5348  113.33 -120.40  108.65   1.1135
IC H6R      C25     *C26    H6S        1.1135  108.65 -117.12  109.85   1.1117
IC C25      C26     C27     C28        1.5384  113.33  179.14  112.83   1.5365
IC C28      C26     *C27    H7R        1.5365  112.83 -120.50  109.77   1.1136
IC H7R      C26     *C27    H7S        1.1136  109.77 -117.45  108.82   1.1115
IC C26      C27     C28     C29        1.5348  112.83  173.76  110.31   1.5268
IC C29      C27     *C28    H8R        1.5268  110.31 -122.73  109.79   1.1089
IC H8R      C27     *C28    H8S        1.1089  109.79 -117.24  109.17   1.1131
IC C27      C28     C29     C210       1.5365  110.31  -77.38  118.89   1.5088
IC C210     C28     *C29    C217       1.5088  118.89  -70.15  118.13   1.5229
IC C210     C28     *C29    H9R        1.5088  118.89  145.80  117.46   1.1021
IC C210     C29     *C217   H17R       1.5310   59.22  104.65  112.88   1.0808
IC C210     C29     *C217   H17S       1.5310   59.22 -105.41  113.26   1.0793
IC C217     C29     *C210   C211       1.5310   60.12   99.80  121.57   1.5303
IC C211     C29     *C210   H10R       1.5303  121.57  155.57  115.53   1.1018
IC C29      C210    C211    C212       1.5088  121.57 -156.81  109.50   1.5373
IC C212     C210    *C211   H11R       1.5373  109.50  120.40  110.38   1.1086
IC H11R     C210    *C211   H11S       1.1086  110.38  119.13  110.06   1.1112
IC C210     C211    C212    C213       1.5303  109.50  170.79  114.90   1.5375
IC C213     C211    *C212   H12R       1.5375  114.90 -121.31  108.57   1.1141
IC H12R     C211    *C212   H12S       1.1141  108.57 -116.52  108.24   1.1128
IC C211     C212    C213    C214       1.5373  114.90  -62.35  113.49   1.5376
IC C214     C212    *C213   H13R       1.5376  113.49 -120.54  107.52   1.1130
IC H13R     C212    *C213   H13S       1.1130  107.52 -116.74  109.77   1.1121
IC C212     C213    C214    C215       1.5375  113.49 -166.75  113.77   1.5368
IC C215     C213    *C214   H14R       1.5368  113.77 -121.30  108.51   1.1132
IC H14R     C213    *C214   H14S       1.1132  108.51 -116.98  109.36   1.1130
IC C213     C214    C215    C216       1.5376  113.77   73.09  114.06   1.5331
IC C216     C214    *C215   H15R       1.5331  114.06 -123.14  108.99   1.1132
IC H15R     C214    *C215   H15S       1.1132  108.99 -116.31  108.09   1.1149
IC C214     C215    C216    H16R       1.5368  114.06   57.76  110.27   1.1114
IC H16R     C215    *C216   H16S       1.1114  110.27 -119.91  110.95   1.1102
IC H16R     C215    *C216   H16T       1.1114  110.27  119.85  110.62   1.1109
IC C31      C32     C33     C34        1.5284  111.59  167.80  113.94   1.5388
IC C34      C32     *C33    H3X        1.5388  113.94 -121.81  109.88   1.1145
IC H3X      C32     *C33    H3Y        1.1145  109.88 -116.46  108.93   1.1143
IC C32      C33     C34     C35        1.5474  113.94  -60.84  115.08   1.5405
IC C35      C33     *C34    H4X        1.5405  115.08 -120.85  107.86   1.1144
IC H4X      C33     *C34    H4Y        1.1144  107.86 -116.44  108.97   1.1129
IC C33      C34     C35     C36        1.5388  115.08  -51.92  113.77   1.5360
IC C36      C34     *C35    H5X        1.5360  113.77 -121.36  108.56   1.1132
IC H5X      C34     *C35    H5Y        1.1132  108.56 -116.72  109.40   1.1122
IC C34      C35     C36     C37        1.5405  113.77 -175.56  113.09   1.5343
IC C37      C35     *C36    H6X        1.5343  113.09 -120.55  109.13   1.1139
IC H6X      C35     *C36    H6Y        1.1139  109.13 -117.44  109.41   1.1126
IC C35      C36     C37     C38        1.5360  113.09 -173.55  111.94   1.5343
IC C38      C36     *C37    H7X        1.5343  111.94 -121.99  109.56   1.1121
IC H7X      C36     *C37    H7Y        1.1121  109.56 -117.71  108.86   1.1135
IC C36      C37     C38     C39        1.5343  111.94  177.58  112.98   1.5339
IC C39      C37     *C38    H8X        1.5339  112.98 -120.59  108.43   1.1143
IC H8X      C37     *C38    H8Y        1.1143  108.43 -117.05  109.60   1.1126
IC C37      C38     C39     C310       1.5343  112.98 -172.72  112.13   1.5349
IC C310     C38     *C39    H9X        1.5349  112.13 -122.49  109.38   1.1119
IC H9X      C38     *C39    H9Y        1.1119  109.38 -117.25  108.74   1.1113
IC C38      C39     C310    C311       1.5339  112.13  169.28  114.08   1.5375
IC C311     C39     *C310   H10X       1.5375  114.08 -120.50  108.50   1.1146
IC H10X     C39     *C310   H10Y       1.1146  108.50 -116.73  108.99   1.1127
IC C39      C310    C311    C312       1.5349  114.08   58.76  113.80   1.5363
IC C312     C310    *C311   H11X       1.5363  113.80 -121.99  109.25   1.1134
IC H11X     C310    *C311   H11Y       1.1134  109.25 -116.46  107.76   1.1126
IC C310     C311    C312    C313       1.5375  113.80  172.81  113.45   1.5378
IC C313     C311    *C312   H12X       1.5378  113.45 -122.01  109.39   1.1128
IC H12X     C311    *C312   H12Y       1.1128  109.39 -117.20  108.58   1.1136
IC C311     C312    C313    C314       1.5363  113.45  -71.31  113.37   1.5364
IC C314     C312    *C313   H13X       1.5364  113.37 -120.09  108.39   1.1139
IC H13X     C312    *C313   H13Y       1.1139  108.39 -117.14  109.45   1.1125
IC C312     C313    C314    C315       1.5378  113.37 -175.57  112.81   1.5340
IC C315     C313    *C314   H14X       1.5340  112.81 -121.47  109.72   1.1122
IC H14X     C313    *C314   H14Y       1.1122  109.72 -117.50  108.87   1.1133
IC C313     C314    C315    C316       1.5364  112.81  178.54  113.21   1.5310
IC C316     C314    *C315   H15X       1.5310  113.21 -121.56  108.76   1.1139
IC H15X     C314    *C315   H15Y       1.1139  108.76 -116.74  108.73   1.1140
IC C314     C315    C316    H16X       1.5340  113.21   59.81  110.45   1.1115
IC H16X     C315    *C316   H16Y       1.1115  110.45 -119.79  110.40   1.1115
IC H16X     C315    *C316   H16Z       1.1115  110.45  120.13  110.61   1.1111

RESI PVCL2      -2.00 ! (PVPG + PVPG) Cardiolipin with head group charge = -2
                      ! Cardiolipin headgroup + 2 C16:0 + 2 C18:1 cis-11
GROUP                 !
ATOM C3   CTL2  -0.08 !                  HG11                OG12--HO12               HG31
ATOM HG31 HAL2   0.09 !                    \                  |                       /
ATOM HG32 HAL2   0.09 !                     C1----------------C2--------------------C3
ATOM P3   PL     1.50 !                    /  \               |                    /  \
ATOM OP33 O2L   -0.78 !                   /    HG12          HG22               HG32   \
ATOM OP34 O2L   -0.78 !                  OP11                                          OP31
ATOM OP31 OSLP  -0.57 !                  |                                             |
ATOM OP32 OSLP  -0.57 !        OP13(-)--P1(+)--OP14(-)                      OP33(-)--P3(+)--OP34(-)
ATOM C31  CTL2  -0.08 !                  |                                             |
ATOM H31J HAL2   0.09 !                 OP12                                           OP32
ATOM H31K HAL2   0.09 !                  |                                             |
GROUP                 !           H11J--C11--H11K                                H31J--C31--H31K
ATOM C2   CTL1   0.14 !                  |                                             |
ATOM HG22 HAL1   0.09 !                  |                                             |
ATOM OG12 OHL   -0.65 !           H12J--C12--------O12--------                  H32J--C32--------O32-------
ATOM HO12 HOL    0.42 !                  |                   |                         |                  |
GROUP                 !                  |                   |                         |                  |
ATOM C1   CTL2  -0.08 !           H13J--C13--H13K            |                  H33J--C33--H33K           |
ATOM HG11 HAL2   0.09 !                  |                   |                         |                  |
ATOM HG12 HAL2   0.09 !                  |                   |                         |                  |
ATOM P1   PL     1.50 !                 O13                  |                        O33                 |
ATOM OP13 O2L   -0.78 !                  |                   |                         |                  |
ATOM OP14 O2L   -0.78 !                 CB1=OB1             CA1=OA1                   CD1=OD1            CC1=OC1
ATOM OP11 OSLP  -0.57 !                  |                   |                         |                  |
ATOM OP12 OSLP  -0.57 !                  |                   |                         |                  |
ATOM C11  CTL2  -0.08 !            H2D--CB2--H2E       H2A--CA2--H2B             H2X--CD2--H2Y      H2R--CC2--H2S
ATOM H11J HAL2   0.09 !                  |                   |                         |                  |
ATOM H11K HAL2   0.09 !            H3D--CB3--H3E       H3A--CA3--H3B             H3X--CD3--H3Y      H3R--CC3--H3S
GROUP                 !                  |                   |                         |                  |
ATOM C12  CTL1   0.17 !            H4D--CB4--H4E       H4A--CA4--H4B             H4X--CD4--H4Y      H4R--CC4--H4S
ATOM H12J HAL1   0.09 !                  |                   |                         |                  |
ATOM O12  OSL   -0.49 !            H5D--CB5--H5E       H5A--CA5--H5B             H5X--CD5--H5Y      H5R--CC5--H5S
ATOM CA1  CL     0.90 !                  |                   |                         |                  |
ATOM OA1  OBL   -0.63 !            H6D--CB6--H6E       H6A--CA6--H6B             H6X--CD6--H6Y      H6R--CC6--H6S
ATOM CA2  CTL2  -0.22 !                  |                   |                         |                  |
ATOM H2A  HAL2   0.09 !            H7D--CB7--H7E       H7A--CA7--H7B             H7X--CD7--H7Y      H7R--CC7--H7S
ATOM H2B  HAL2   0.09 !                  |                   |                         |                  |
GROUP                 !            H8D--CB8--H8E       H8A--CA8--H8B             H8X--CD8--H8Y      H8R--CC8--H8S
ATOM C13  CTL2   0.08 !                  |                   |                         |                  |
ATOM H13J HAL2   0.09 !            H9D--CB9--H9E       H9A--CA9--H9B             H9X--CD9--H9Y      H9R--CC9--H9S
ATOM H13K HAL2   0.09 !                  |                   |                         |                  |
ATOM O13  OSL   -0.49 !           H10D--CB10--H10E    H10A--CA10--H10B          H10X--CD10--H10Y   H10R--CC10--H10S
ATOM CB1  CL     0.90 !                  |                   |                         |                  |
ATOM OB1  OBL   -0.63 !           H11D--CB11--H11E    H11A--CA11                H11X--CD11--H11Y   H11R--CC11
ATOM CB2  CTL2  -0.22 !                  |                   ||                        |                  ||
ATOM H2D  HAL2   0.09 !           H12D--CB12--H12E    H12A--CA12                H12X--CD12--H12Y   H12R--CC12
ATOM H2E  HAL2   0.09 !                  |                   |                         |                  |
GROUP                 !           H13D--CB13--H13E    H13A--CA13--H13B          H13X--CD13--H13Y   H13R--CC13--H13S
ATOM C32  CTL1   0.17 !                  |                   |                         |                  |
ATOM H32J HAL1   0.09 !           H14D--CB14--H14E    H14A--CA14--H14B          H14X--CD14--H14Y   H14R--CC14--H14S
ATOM O32  OSL   -0.49 !                  |                   |                         |                  |
ATOM CC1  CL     0.90 !           H15D--CB15--H15E    H15A--CA15--H15B          H15X--CD15--H15Y   H15R--CC15--H15S
ATOM OC1  OBL   -0.63 !                  |                   |                         |                  |
ATOM CC2  CTL2  -0.22 !           H16D--CB16--H16E    H16A--CA16--H16B          H16X--CD16--H16Y   H16R--CC16--H16S
ATOM H2R  HAL2   0.09 !                  |                   |                         |                  |
ATOM H2S  HAL2   0.09 !                 H16F          H17A--CA17--H17B                H16Z         H17R--CC17--H17S
GROUP                 !                                      |                                            |
ATOM C33  CTL2   0.08 !                               H18A--CA18--H18B                             H18R--CC18--H18S
ATOM H33J HAL2   0.09 !                                      |                                            |
ATOM H33K HAL2   0.09 !                                     H18C                                         H18T
ATOM O33  OSL   -0.49 !
ATOM CD1  CL     0.90 !
ATOM OD1  OBL   -0.63 !
ATOM CD2  CTL2  -0.22 !
ATOM H2X  HAL2   0.09 !
ATOM H2Y  HAL2   0.09 !
GROUP                 !
ATOM CA3  CTL2  -0.18 !
ATOM H3A  HAL2   0.09 !
ATOM H3B  HAL2   0.09 !
GROUP                 !
ATOM CA4  CTL2  -0.18 !
ATOM H4A  HAL2   0.09 !
ATOM H4B  HAL2   0.09 !
GROUP                 !
ATOM CA5  CTL2  -0.18 !
ATOM H5A  HAL2   0.09 !
ATOM H5B  HAL2   0.09 !
GROUP                 !
ATOM CA6  CTL2  -0.18 !
ATOM H6A  HAL2   0.09 !
ATOM H6B  HAL2   0.09 !
GROUP                 !
ATOM CA7  CTL2  -0.18 !
ATOM H7A  HAL2   0.09 !
ATOM H7B  HAL2   0.09 !
GROUP                 !
ATOM CA8  CTL2  -0.18 !
ATOM H8A  HAL2   0.09 !
ATOM H8B  HAL2   0.09 !
GROUP                 !
ATOM CA9  CTL2  -0.18 !
ATOM H9A  HAL2   0.09 !
ATOM H9B  HAL2   0.09 !
GROUP                 !
ATOM CA10 CTL2  -0.18 !
ATOM H10A HAL2   0.09 !
ATOM H10B HAL2   0.09 !
GROUP                 !
ATOM CA11 CEL1  -0.15 !
ATOM H11A HEL1   0.15 !
GROUP                 !
ATOM CA12 CEL1  -0.15 !
ATOM H12A HEL1   0.15 !
GROUP                 !
ATOM CA13 CTL2  -0.18 !
ATOM H13A HAL2   0.09 !
ATOM H13B HAL2   0.09 !
GROUP                 !
ATOM CA14 CTL2  -0.18 !
ATOM H14A HAL2   0.09 !
ATOM H14B HAL2   0.09 !
GROUP                 !
ATOM CA15 CTL2  -0.18 !
ATOM H15A HAL2   0.09 !
ATOM H15B HAL2   0.09 !
GROUP                 !
ATOM CA16 CTL2  -0.18 !
ATOM H16A HAL2   0.09 !
ATOM H16B HAL2   0.09 !
GROUP                 !
ATOM CA17 CTL2  -0.18 !
ATOM H17A HAL2   0.09 !
ATOM H17B HAL2   0.09 !
GROUP                 !
ATOM CA18 CTL3  -0.27 !
ATOM H18A HAL3   0.09 !
ATOM H18B HAL3   0.09 !
ATOM H18C HAL3   0.09 !
GROUP                 !
ATOM CB3  CTL2  -0.18 !
ATOM H3D  HAL2   0.09 !
ATOM H3E  HAL2   0.09 !
GROUP                 !
ATOM CB4  CTL2  -0.18 !
ATOM H4D  HAL2   0.09 !
ATOM H4E  HAL2   0.09 !
GROUP                 !
ATOM CB5  CTL2  -0.18 !
ATOM H5D  HAL2   0.09 !
ATOM H5E  HAL2   0.09 !
GROUP                 !
ATOM CB6  CTL2  -0.18 !
ATOM H6D  HAL2   0.09 !
ATOM H6E  HAL2   0.09 !
GROUP                 !
ATOM CB7  CTL2  -0.18 !
ATOM H7D  HAL2   0.09 !
ATOM H7E  HAL2   0.09 !
GROUP                 !
ATOM CB8  CTL2  -0.18 !
ATOM H8D  HAL2   0.09 !
ATOM H8E  HAL2   0.09 !
GROUP                 !
ATOM CB9  CTL2  -0.18 !
ATOM H9D  HAL2   0.09 !
ATOM H9E  HAL2   0.09 !
GROUP                 !
ATOM CB10 CTL2  -0.18 !
ATOM H10D HAL2   0.09 !
ATOM H10E HAL2   0.09 !
GROUP                 !
ATOM CB11 CTL2  -0.18 !
ATOM H11D HAL2   0.09 !
ATOM H11E HAL2   0.09 !
GROUP                 !
ATOM CB12 CTL2  -0.18 !
ATOM H12D HAL2   0.09 !
ATOM H12E HAL2   0.09 !
GROUP                 !
ATOM CB13 CTL2  -0.18 !
ATOM H13D HAL2   0.09 !
ATOM H13E HAL2   0.09 !
GROUP                 !
ATOM CB14 CTL2  -0.18 !
ATOM H14D HAL2   0.09 !
ATOM H14E HAL2   0.09 !
GROUP                 !
ATOM CB15 CTL2  -0.18 !
ATOM H15D HAL2   0.09 !
ATOM H15E HAL2   0.09 !
GROUP                 !
ATOM CB16 CTL3  -0.27 !
ATOM H16D HAL3   0.09 !
ATOM H16E HAL3   0.09 !
ATOM H16F HAL3   0.09 !
GROUP                 !
ATOM CC3  CTL2  -0.18 !
ATOM H3R  HAL2   0.09 !
ATOM H3S  HAL2   0.09 !
GROUP                 !
ATOM CC4  CTL2  -0.18 !
ATOM H4R  HAL2   0.09 !
ATOM H4S  HAL2   0.09 !
GROUP                 !
ATOM CC5  CTL2  -0.18 !
ATOM H5R  HAL2   0.09 !
ATOM H5S  HAL2   0.09 !
GROUP                 !
ATOM CC6  CTL2  -0.18 !
ATOM H6R  HAL2   0.09 !
ATOM H6S  HAL2   0.09 !
GROUP                 !
ATOM CC7  CTL2  -0.18 !
ATOM H7R  HAL2   0.09 !
ATOM H7S  HAL2   0.09 !
GROUP                 !
ATOM CC8  CTL2  -0.18 !
ATOM H8R  HAL2   0.09 !
ATOM H8S  HAL2   0.09 !
GROUP                 !
ATOM CC9  CTL2  -0.18 !
ATOM H9R  HAL2   0.09 !
ATOM H9S  HAL2   0.09 !
GROUP                 !
ATOM CC10 CTL2  -0.18 !
ATOM H10R HAL2   0.09 !
ATOM H10S HAL2   0.09 !
GROUP                 !
ATOM CC11 CEL1  -0.15 !
ATOM H11R HEL1   0.15 !
GROUP                 !
ATOM CC12 CEL1  -0.15 !
ATOM H12R HEL1   0.15 !
GROUP                 !
ATOM CC13 CTL2  -0.18 !
ATOM H13R HAL2   0.09 !
ATOM H13S HAL2   0.09 !
GROUP                 !
ATOM CC14 CTL2  -0.18 !
ATOM H14R HAL2   0.09 !
ATOM H14S HAL2   0.09 !
GROUP                 !
ATOM CC15 CTL2  -0.18 !
ATOM H15R HAL2   0.09 !
ATOM H15S HAL2   0.09 !
GROUP                 !
ATOM CC16 CTL2  -0.18 !
ATOM H16R HAL2   0.09 !
ATOM H16S HAL2   0.09 !
GROUP                 !
ATOM CC17 CTL2  -0.18 !
ATOM H17R HAL2   0.09 !
ATOM H17S HAL2   0.09 !
GROUP                 !
ATOM CC18 CTL3  -0.27 !
ATOM H18R HAL3   0.09 !
ATOM H18S HAL3   0.09 !
ATOM H18T HAL3   0.09 !
GROUP                 !
ATOM CD3  CTL2  -0.18 !
ATOM H3X  HAL2   0.09 !
ATOM H3Y  HAL2   0.09 !
GROUP                 !
ATOM CD4  CTL2  -0.18 !
ATOM H4X  HAL2   0.09 !
ATOM H4Y  HAL2   0.09 !
GROUP                 !
ATOM CD5  CTL2  -0.18 !
ATOM H5X  HAL2   0.09 !
ATOM H5Y  HAL2   0.09 !
GROUP                 !
ATOM CD6  CTL2  -0.18 !
ATOM H6X  HAL2   0.09 !
ATOM H6Y  HAL2   0.09 !
GROUP                 !
ATOM CD7  CTL2  -0.18 !
ATOM H7X  HAL2   0.09 !
ATOM H7Y  HAL2   0.09 !
GROUP                 !
ATOM CD8  CTL2  -0.18 !
ATOM H8X  HAL2   0.09 !
ATOM H8Y  HAL2   0.09 !
GROUP                 !
ATOM CD9  CTL2  -0.18 !
ATOM H9X  HAL2   0.09 !
ATOM H9Y  HAL2   0.09 !
GROUP                 !
ATOM CD10 CTL2  -0.18 !
ATOM H10X HAL2   0.09 !
ATOM H10Y HAL2   0.09 !
GROUP                 !
ATOM CD11 CTL2  -0.18 !
ATOM H11X HAL2   0.09 !
ATOM H11Y HAL2   0.09 !
GROUP                 !
ATOM CD12 CTL2  -0.18 !
ATOM H12X HAL2   0.09 !
ATOM H12Y HAL2   0.09 !
GROUP                 !
ATOM CD13 CTL2  -0.18 !
ATOM H13X HAL2   0.09 !
ATOM H13Y HAL2   0.09 !
GROUP                 !
ATOM CD14 CTL2  -0.18 !
ATOM H14X HAL2   0.09 !
ATOM H14Y HAL2   0.09 !
GROUP                 !
ATOM CD15 CTL2  -0.18 !
ATOM H15X HAL2   0.09 !
ATOM H15Y HAL2   0.09 !
GROUP                 !
ATOM CD16 CTL3  -0.27 !
ATOM H16X HAL3   0.09 !
ATOM H16Y HAL3   0.09 !
ATOM H16Z HAL3   0.09 !
! Glycerol head
BOND C1   C2   C1   HG11  C1   HG12
BOND C2   OG12 C2   HG22  OG12 HO12 C2 C3
BOND C3   HG31 C3   HG32
! Phosphates
BOND C1   OP11 C3   OP31
BOND P1   OP11 P1   OP12  P1  OP13 P1  OP14
BOND P3   OP31 P3   OP32  P3  OP33 P3  OP34
! Glycerol Backbones
BOND OP12 C11  C11  H11J C11 H11K
BOND C11  C12
BOND C12  H12J C12  O12
BOND C12  C13
BOND C13  H13J C13  H13K C13 O13
BOND OP32 C31  C31  H31J C31 H31K
BOND C31  C32
BOND C32  H32J C32  O32
BOND C32  C33
BOND C33  H33J C33  H33K C33 O33
! Acyl chain 1
BOND O12  CA1  O13  CB1  O32  CC1  O33  CD1
BOND CA1  OA1  CA1  CA2
BOND CA2  H2A  CA2  H2B  CA2  CA3
BOND CA3  H3A  CA3  H3B  CA3  CA4
BOND CA4  H4A  CA4  H4B  CA4  CA5
BOND CA5  H5A  CA5  H5B  CA5  CA6
BOND CA6  H6A  CA6  H6B  CA6  CA7
BOND CA7  H7A  CA7  H7B  CA7  CA8
BOND CA8  H8A  CA8  H8B  CA8  CA9
BOND CA9  H9A  CA9  H9B  CA9  CA10
BOND CA10 H10A CA10 H10B CA10 CA11
BOND CA11 H11A
DOUBLE CA11 CA12
BOND CA12 H12A CA12 CA13
BOND CA13 H13A CA13 H13B CA13 CA14
BOND CA14 H14A CA14 H14B CA14 CA15
BOND CA15 H15A CA15 H15B CA15 CA16
BOND CA16 H16A CA16 H16B CA16 CA17
BOND CA17 H17A CA17 H17B CA17 CA18
BOND CA18 H18A CA18 H18B CA18 H18C
! Acyl chain 2
BOND CB1  OB1  CB1  CB2
BOND CB2  H2D  CB2  H2E  CB2  CB3
BOND CB3  H3D  CB3  H3E  CB3  CB4
BOND CB4  H4D  CB4  H4E  CB4  CB5
BOND CB5  H5D  CB5  H5E  CB5  CB6
BOND CB6  H6D  CB6  H6E  CB6  CB7
BOND CB7  H7D  CB7  H7E  CB7  CB8
BOND CB8  H8D  CB8  H8E  CB8  CB9
BOND CB9  H9D  CB9  H9E  CB9  CB10
BOND CB10 H10D CB10 H10E CB10 CB11
BOND CB11 H11D CB11 H11E CB11 CB12
BOND CB12 H12D CB12 H12E CB12 CB13
BOND CB13 H13D CB13 H13E CB13 CB14
BOND CB14 H14D CB14 H14E CB14 CB15
BOND CB15 H15D CB15 H15E CB15 CB16
BOND CB16 H16D CB16 H16E CB16 H16F
! Acyl chain 3
BOND CC1  OC1  CC1  CC2
BOND CC2  H2R  CC2  H2S  CC2  CC3
BOND CC3  H3R  CC3  H3S  CC3  CC4
BOND CC4  H4R  CC4  H4S  CC4  CC5
BOND CC5  H5R  CC5  H5S  CC5  CC6
BOND CC6  H6R  CC6  H6S  CC6  CC7
BOND CC7  H7R  CC7  H7S  CC7  CC8
BOND CC8  H8R  CC8  H8S  CC8  CC9
BOND CC9  H9R  CC9  H9S  CC9  CC10
BOND CC10 H10R CC10 H10S CC10 CC11
BOND CC11 H11R
DOUBLE CC11 CC12
BOND CC12 H12R CC12 CC13
BOND CC13 H13R CC13 H13S CC13 CC14
BOND CC14 H14R CC14 H14S CC14 CC15
BOND CC15 H15R CC15 H15S CC15 CC16
BOND CC16 H16R CC16 H16S CC16 CC17
BOND CC17 H17R CC17 H17S CC17 CC18
BOND CC18 H18R CC18 H18S CC18 H18T
! Acyl chain 4
BOND CD1  OD1  CD1  CD2
BOND CD2  H2X  CD2  H2Y  CD2  CD3
BOND CD3  H3X  CD3  H3Y  CD3  CD4
BOND CD4  H4X  CD4  H4Y  CD4  CD5
BOND CD5  H5X  CD5  H5Y  CD5  CD6
BOND CD6  H6X  CD6  H6Y  CD6  CD7
BOND CD7  H7X  CD7  H7Y  CD7  CD8
BOND CD8  H8X  CD8  H8Y  CD8  CD9
BOND CD9  H9X  CD9  H9Y  CD9  CD10
BOND CD10 H10X CD10 H10Y CD10 CD11
BOND CD11 H11X CD11 H11Y CD11 CD12
BOND CD12 H12X CD12 H12Y CD12 CD13
BOND CD13 H13X CD13 H13Y CD13 CD14
BOND CD14 H14X CD14 H14Y CD14 CD15
BOND CD15 H15X CD15 H15Y CD15 CD16
BOND CD16 H16X CD16 H16Y CD16 H16Z
IMPR CB1  O13  CB2  OB1
IMPR CA1  O12  CA2  OA1
IMPR CD1  O33  CD2  OD1
IMPR CC1  O32  CC2  OC1
!
!IC TABLE
!
IC  OP31   C2    *C3   HG31       1.4404  111.77  121.98  107.43   1.1157
IC  HG31   C2    *C3   HG32       1.1157  107.43  116.50  107.43   1.1155
IC  C2     C3    OP31  P3         1.5543  111.77  178.39  118.46   1.5903
IC  C3     OP31  P3    OP32       1.4404  118.46   53.85  101.93   1.5888
IC  OP32   OP31  *P3   OP33       1.5888  101.93 -114.83  110.16   1.4776
IC  OP32   OP31  *P3   OP34       1.5888  101.93  114.40  109.34   1.4797
IC  OP31   P3    OP32  C31        1.5903  101.93   85.61  119.24   1.4309
IC  P3     OP32  C31   C32        1.5888  119.24 -163.67  110.36   1.5555
IC  C32    OP32  *C31  H31J       1.5555  110.36  123.24  112.29   1.1149
IC  H31J   OP32  *C31  H31K       1.1149  112.29  118.62  108.89   1.1140
IC  HG31   C3    C2    C1         1.1157  107.43  -65.18  112.25   1.5593
IC  C1     C3    *C2   OG12       1.5593  112.25 -122.22  106.09   1.4219
IC  C1     C3    *C2   HG22       1.5593  112.25  120.27  108.54   1.1138
IC  C3     C2    OG12  HO12       1.5543  106.09  -39.60   99.04   0.9676
IC  C3     C2    C1    OP11       1.5543  112.25  164.26  114.43   1.4378
IC  OP11   C2    *C1   HG11       1.4378  114.43 -124.62  107.10   1.1145
IC  HG11   C2    *C1   HG12       1.1145  107.10 -114.05  107.69   1.1117
IC  C2     C1    OP11  P1         1.5593  114.43  -90.31  122.18   1.5885
IC  C1     OP11  P1    OP12       1.4378  122.18  -40.47  102.50   1.5910
IC  OP12   OP11  *P1   OP13       1.5910  102.50  114.98  110.09   1.4771
IC  OP12   OP11  *P1   OP14       1.5910  102.50 -115.36  109.21   1.4819
IC  OP11   P1    OP12  C11        1.5885  102.50  -95.61  123.00   1.4265
IC  P1     OP12  C11   C12        1.5910  123.00   81.19  112.88   1.5535
IC  C12    OP12  *C11  H11J       1.5535  112.88 -123.80  111.65   1.1148
IC  H11J   OP12  *C11  H11K       1.1148  111.65 -117.35  107.38   1.1110
IC  OP12   C11   C12   C13        1.4265  112.88  162.75  111.01   1.5548
IC  C13    C11   *C12  O12        1.5548  111.01  119.22  107.45   1.4324
IC  O12    C11   *C12  H12J       1.4324  107.45  121.50  107.21   1.1164
IC  C11    C12   O12   CA1        1.5535  107.45  143.54  116.43   1.3133
IC  C12    O12   CA1   CA2        1.4324  116.43 -172.80  108.02   1.5341
IC  CA2    O12   *CA1  OA1        1.5341  108.02 -175.93  126.26   1.2216
IC  O12    CA1   CA2   CA3        1.3133  108.02 -148.36  113.31   1.5470
IC  CA3    CA1   *CA2  H2A        1.5470  113.31 -123.41  107.26   1.1100
IC  H2A    CA1   *CA2  H2B        1.1100  107.26 -115.53  107.24   1.1101
IC  C11    C12   C13   O13        1.5535  111.01 -179.49  112.23   1.4463
IC  O13    C12   *C13  H13J       1.4463  112.23 -118.71  106.42   1.1130
IC  H13J   C12   *C13  H13K       1.1130  106.42 -115.08  109.24   1.1142
IC  C12    C13   O13   CB1        1.5548  112.23   87.75  114.75   1.3288
IC  C13    O13   CB1   CB2        1.4463  114.75 -168.75  109.29   1.5293
IC  CB2    O13   *CB1  OB1        1.5293  109.29 -177.26  125.60   1.2177
IC  O13    CB1   CB2   CB3        1.3288  109.29 -159.26  112.09   1.5474
IC  CB3    CB1   *CB2  H2D        1.5474  112.09 -120.96  107.12   1.1105
IC  H2D    CB1   *CB2  H2E        1.1105  107.12 -116.84  107.85   1.1075
IC  OP32   C31   C32   C33        1.4309  110.36  -44.28  110.18   1.5546
IC  C33    C31   *C32  O32        1.5546  110.18  120.84  111.14   1.4409
IC  O32    C31   *C32  H32J       1.4409  111.14  121.75  108.07   1.1150
IC  C31    C32   O32   CC1        1.5555  111.14   69.92  113.95   1.3234
IC  C32    O32   CC1   CC2        1.4409  113.95 -163.73  108.67   1.5294
IC  CC2    O32   *CC1  OC1        1.5294  108.67 -178.62  125.27   1.2211
IC  O32    CC1   CC2   CC3        1.3234  108.67  169.29  114.76   1.5515
IC  CC3    CC1   *CC2  H2R        1.5515  114.76 -118.81  105.73   1.1128
IC  H2R    CC1   *CC2  H2S        1.1128  105.73 -115.50  109.04   1.1050
IC  C31    C32   C33   O33        1.5555  110.18 -170.30  112.58   1.4492
IC  O33    C32   *C33  H33J       1.4492  112.58  125.96  108.97   1.1147
IC  H33J   C32   *C33  H33K       1.1147  108.97  114.33  106.50   1.1147
IC  C32    C33   O33   CD1        1.5546  112.58   86.37  115.24   1.3207
IC  C33    O33   CD1   CD2        1.4492  115.24 -175.48  109.59   1.5292
IC  CD2    O33   *CD1  OD1        1.5292  109.59  178.66  126.37   1.2168
IC  O33    CD1   CD2   CD3        1.3207  109.59 -112.69  113.08   1.5459
IC  CD3    CD1   *CD2  H2X        1.5459  113.08 -119.64  106.06   1.1102
IC  H2X    CD1   *CD2  H2Y        1.1102  106.06 -116.76  109.15   1.1084
IC  CA1    CA2   CA3   CA4        1.5341  113.31  -90.85  112.33   1.5335
IC  CA4    CA2   *CA3  H3A        1.5335  112.33 -119.04  108.72   1.1138
IC  H3A    CA2   *CA3  H3B        1.1138  108.72 -117.35  110.01   1.1120
IC  CA2    CA3   CA4   CA5        1.5470  112.33  171.12  113.32   1.5388
IC  CA5    CA3   *CA4  H4A        1.5388  113.32 -123.59  109.50   1.1129
IC  H4A    CA3   *CA4  H4B        1.1129  109.50 -115.18  108.13   1.1141
IC  CA3    CA4   CA5   CA6        1.5335  113.32  -70.58  114.83   1.5415
IC  CA6    CA4   *CA5  H5A        1.5415  114.83 -120.76  107.77   1.1112
IC  H5A    CA4   *CA5  H5B        1.1112  107.77 -116.12  108.97   1.1121
IC  CA4    CA5   CA6   CA7        1.5388  114.83  -54.59  113.60   1.5367
IC  CA7    CA5   *CA6  H6A        1.5367  113.60 -121.30  108.70   1.1128
IC  H6A    CA5   *CA6  H6B        1.1128  108.70 -117.34  109.35   1.1124
IC  CA5    CA6   CA7   CA8        1.5415  113.60 -175.73  113.55   1.5363
IC  CA8    CA6   *CA7  H7A        1.5363  113.55 -119.83  108.95   1.1157
IC  H7A    CA6   *CA7  H7B        1.1157  108.95 -117.14  109.37   1.1099
IC  CA6    CA7   CA8   CA9        1.5367  113.55 -169.18  110.39   1.5298
IC  CA9    CA7   *CA8  H8A        1.5298  110.39 -123.41  109.97   1.1091
IC  H8A    CA7   *CA8  H8B        1.1091  109.97 -117.61  108.74   1.1130
IC  CA7    CA8   CA9   CA10       1.5367  113.55 -169.18  110.39   1.5298
IC  CA10   CA8   *CA9  H9A        1.5298  110.39 -123.41  109.97   1.1091
IC  H9A    CA8   *CA9  H9B        1.1091  109.97 -117.61  108.74   1.1130
IC  CA8    CA9   CA10  CA11       1.5367  113.55 -169.18  110.39   1.5298
IC  CA11   CA9   *CA10 H10A       1.5298  110.39 -123.41  109.97   1.1091
IC  H10A   CA9   *CA10 H10B       1.1091  109.97 -117.61  108.74   1.1130
IC  CA9    CA10  CA11  CA12       1.5398  111.53 -118.23  126.87   1.3467
IC  CA12   CA10  *CA11 H11A       1.3467  126.87  178.64  114.46   1.1012
IC  CA10   CA11  CA12  CA13       1.5098  126.87   -1.03  126.59   1.5093
IC  CA13   CA11  *CA12 H12A       1.5093  126.59  179.83  118.67   1.1011
IC  CA11   CA12  CA13  CA14       1.3467  126.59   93.85  111.91   1.5393
IC  CA14   CA12  *CA13 H13A       1.5359  113.93 -121.52  108.07   1.1129
IC  H13A   CA12  *CA13 H13B       1.1129  108.07 -116.19  109.02   1.1129
IC  CA12   CA13  CA14  CA15       1.5369  113.93 -179.46  113.24   1.5368
IC  CA15   CA13  *CA14 H14A       1.5368  113.24 -120.32  108.71   1.1128
IC  H14A   CA13  *CA14 H14B       1.1128  108.71 -117.34  109.56   1.1122
IC  CA13   CA14  CA15  CA16       1.5359  113.24   69.05  114.41   1.5315
IC  CA16   CA14  *CA15 H15A       1.5315  114.41 -122.58  108.59   1.1140
IC  H15A   CA14  *CA15 H15B       1.1140  108.59 -115.96  108.27   1.1135
IC  CA14   CA15  CA16  CA17       1.5359  113.24   69.05  114.41   1.5315
IC  CA17   CA15  *CA16 H16A       1.5315  114.41 -122.58  108.59   1.1140
IC  H16A   CA15  *CA16 H16B       1.1140  108.59 -115.96  108.27   1.1135
IC  CA15   CA16  CA17  CA18       1.5359  113.24   69.05  114.41   1.5315
IC  CA18   CA16  *CA17 H17A       1.5315  114.41 -122.58  108.59   1.1140
IC  H17A   CA16  *CA17 H17B       1.1140  108.59 -115.96  108.27   1.1135
IC  CA16   CA17  CA18  H18A       1.5368  114.41   57.17  110.45   1.1111
IC  H18A   CA17  *CA18 H18B       1.1111  110.45 -120.11  110.71   1.1109
IC  H18A   CA17  *CA18 H18C       1.1111  110.45  120.04  110.50   1.1111
IC  CB1    CB2   CB3   CB4        1.5293  112.09 -179.75  113.77   1.5373
IC  CB4    CB2   *CB3  H3D        1.5373  113.77 -122.31  109.50   1.1133
IC  H3D    CB2   *CB3  H3E        1.1133  109.50 -116.80  108.92   1.1158
IC  CB2    CB3   CB4   CB5        1.5474  113.77  -56.57  115.13   1.5384
IC  CB5    CB3   *CB4  H4D        1.5384  115.13 -121.97  108.32   1.1129
IC  H4D    CB3   *CB4  H4E        1.1129  108.32 -116.05  108.73   1.1123
IC  CB3    CB4   CB5   CB6        1.5373  115.13  -55.77  113.84   1.5359
IC  CB6    CB4   *CB5  H5D        1.5359  113.84 -121.23  108.23   1.1135
IC  H5D    CB4   *CB5  H5E        1.1135  108.23 -116.40  109.46   1.1127
IC  CB4    CB5   CB6   CB7        1.5384  113.84 -173.32  112.53   1.5350
IC  CB7    CB5   *CB6  H6D        1.5350  112.53 -120.96  109.26   1.1129
IC  H6D    CB5   *CB6  H6E        1.1129  109.26 -117.48  109.43   1.1126
IC  CB5    CB6   CB7   CB8        1.5359  112.53 -175.82  112.56   1.5344
IC  CB8    CB6   *CB7  H7D        1.5344  112.56 -121.89  109.52   1.1131
IC  H7D    CB6   *CB7  H7E        1.1131  109.52 -117.47  108.68   1.1137
IC  CB6    CB7   CB8   CB9        1.5350  112.56  176.00  112.56   1.5350
IC  CB9    CB7   *CB8  H8D        1.5350  112.56 -120.58  108.62   1.1138
IC  H8D    CB7   *CB8  H8E        1.1138  108.62 -117.40  109.53   1.1128
IC  CB7    CB8   CB9   CB10       1.5344  112.56 -174.31  112.58   1.5360
IC  CB10   CB8   *CB9  H9D        1.5360  112.58 -122.42  109.13   1.1122
IC  H9D    CB8   *CB9  H9E        1.1122  109.13 -117.22  108.67   1.1137
IC  CB8    CB9   CB10  CB11       1.5350  112.58  171.88  113.64   1.5381
IC  CB11   CB9   *CB10 H10D       1.5381  113.64 -120.00  108.14   1.1144
IC  H10D   CB9   *CB10 H10E       1.1144  108.14 -116.92  109.62   1.1123
IC  CB9    CB10  CB11  CB12       1.5360  113.64   68.36  113.72   1.5363
IC  CB12   CB10  *CB11 H11D       1.5363  113.72 -122.24  109.08   1.1129
IC  H11D   CB10  *CB11 H11E       1.1129  109.08 -116.74  108.26   1.1132
IC  CB10   CB11  CB12  CB13       1.5381  113.72 -176.80  113.72   1.5378
IC  CB13   CB11  *CB12 H12D       1.5378  113.72 -121.91  109.01   1.1125
IC  H12D   CB11  *CB12 H12E       1.1125  109.01 -117.24  109.07   1.1131
IC  CB11   CB12  CB13  CB14       1.5363  113.72  -65.09  113.76   1.5357
IC  CB14   CB12  *CB13 H13D       1.5357  113.76 -120.67  108.42   1.1141
IC  H13D   CB12  *CB13 H13E       1.1141  108.42 -116.91  109.24   1.1129
IC  CB12   CB13  CB14  CB15       1.5378  113.76 -175.73  112.55   1.5341
IC  CB15   CB13  *CB14 H14D       1.5341  112.55 -121.18  109.65   1.1125
IC  H14D   CB13  *CB14 H14E       1.1125  109.65 -117.71  109.07   1.1133
IC  CB13   CB14  CB15  CB16       1.5357  112.55  179.96  113.22   1.5308
IC  CB16   CB14  *CB15 H15D       1.5308  113.22 -121.67  108.80   1.1142
IC  H15D   CB14  *CB15 H15E       1.1142  108.80 -116.68  108.75   1.1142
IC  CB14   CB15  CB16  H16D       1.5341  113.22   59.92  110.47   1.1114
IC  H16D   CB15  *CB16 H16E       1.1114  110.47 -119.86  110.47   1.1114
IC  H16D   CB15  *CB16 H16F       1.1114  110.47  120.07  110.63   1.1113
IC  CC1    CC2   CC3   CC4        1.5294  114.76   93.79  114.39   1.5374
IC  CC4    CC2   *CC3  H3R        1.5374  114.39 -126.95  111.10   1.1116
IC  H3R    CC2   *CC3  H3S        1.1116  111.10 -115.09  106.18   1.1184
IC  CC2    CC3   CC4   CC5        1.5515  114.39  -72.23  114.19   1.5358
IC  CC5    CC3   *CC4  H4R        1.5358  114.19 -121.05  108.41   1.1133
IC  H4R    CC3   *CC4  H4S        1.1133  108.41 -116.30  107.75   1.1098
IC  CC3    CC4   CC5   CC6        1.5374  114.19 -179.76  114.16   1.5387
IC  CC6    CC4   *CC5  H5R        1.5387  114.16 -121.52  108.86   1.1110
IC  H5R    CC4   *CC5  H5S        1.1110  108.86 -115.95  108.61   1.1135
IC  CC4    CC5   CC6   CC7        1.5358  114.16  -59.65  113.12   1.5354
IC  CC7    CC5   *CC6  H6R        1.5354  113.12 -120.53  108.09   1.1136
IC  H6R    CC5   *CC6  H6S        1.1136  108.09 -117.17  109.48   1.1121
IC  CC5    CC6   CC7   CC8        1.5387  113.12 -170.18  113.61   1.5340
IC  CC8    CC6   *CC7  H7R        1.5340  113.61 -121.71  109.29   1.1106
IC  H7R    CC6   *CC7  H7S        1.1106  109.29 -117.04  108.75   1.1122
IC  CC6    CC7   CC8   CC9        1.5354  113.61 -179.71  111.74   1.5360
IC  CC9    CC7   *CC8  H8R        1.5360  111.74 -121.24  108.81   1.1116
IC  H8R    CC7   *CC8  H8S        1.1116  108.81 -117.52  109.28   1.1125
IC  CC7    CC8   CC9   CC10       1.5340  111.74  179.06  113.91   1.5382
IC  CC10   CC8   *CC9  H9R        1.5382  113.91 -120.63  108.05   1.1143
IC  H9R    CC8   *CC9  H9S        1.1143  108.05 -116.01  109.22   1.1120
IC  CC8    CC9   CC10  CC11       1.5360  113.91   65.10  115.15   1.5400
IC  CC11   CC9   *CC10 H10R       1.5400  115.15 -122.07  108.46   1.1136
IC  H10R   CC9   *CC10 H10S       1.1136  108.46 -116.44  108.60   1.1138
IC  CC9    CC10  CC11  CC12       1.5398  111.53 -118.23  126.87   1.3467
IC  CC12   CC10  *CC11 H11R       1.3467  126.87  178.64  114.46   1.1012
IC  CC10   CC11  CC12  CC13       1.5098  126.87   -1.03  126.59   1.5093
IC  CC13   CC11  *CC12 H12R       1.5093  126.59  179.83  118.67   1.1011
IC  CC11   CC12  CC13  CC14       1.3467  126.59   93.85  111.91   1.5393
IC  CC14   CC12  *CC13 H13R       1.5356  113.78 -120.56  108.36   1.1141
IC  H13R   CC12  *CC13 H13S       1.1141  108.36 -116.88  109.43   1.1125
IC  CC12   CC13  CC14  CC15       1.5382  113.78 -176.10  112.53   1.5342
IC  CC15   CC13  *CC14 H14R       1.5342  112.53 -121.11  109.65   1.1124
IC  H14R   CC13  *CC14 H14S       1.1124  109.65 -117.73  109.12   1.1131
IC  CC13   CC14  CC15  CC16       1.5356  112.53 -179.76  113.22   1.5308
IC  CC16   CC14  *CC15 H15R       1.5308  113.22 -121.71  108.83   1.1141
IC  H15R   CC14  *CC15 H15S       1.1141  108.83 -116.67  108.72   1.1143
IC  CC14   CC15  CC16  CC17       1.5356  112.53 -179.76  113.22   1.5308
IC  CC17   CC15  *CC16 H16R       1.5308  113.22 -121.71  108.83   1.1141
IC  H16R   CC15  *CC16 H16S       1.1141  108.83 -116.67  108.72   1.1143
IC  CC15   CC16  CC17  CC18       1.5356  112.53 -179.76  113.22   1.5308
IC  CC18   CC16  *CC17 H17R       1.5308  113.22 -121.71  108.83   1.1141
IC  H17R   CC16  *CC17 H17S       1.1141  108.83 -116.67  108.72   1.1143
IC  CC16   CC17  CC18  H18R       1.5342  113.22   59.93  110.47   1.1114
IC  H18R   CC17  *CC18 H18S       1.1114  110.47 -119.87  110.51   1.1113
IC  H18R   CC17  *CC18 H18T       1.1114  110.47  120.04  110.64   1.1113
IC  CD1    CD2   CD3   CD4        1.5292  113.08 -164.96  112.68   1.5376
IC  CD4    CD2   *CD3  H3X        1.5376  112.68 -122.71  109.48   1.1130
IC  H3X    CD2   *CD3  H3Y        1.1130  109.48 -117.50  109.46   1.1158
IC  CD2    CD3   CD4   CD5        1.5459  112.68  -56.05  114.87   1.5384
IC  CD5    CD3   *CD4  H4X        1.5384  114.87 -122.39  108.88   1.1135
IC  H4X    CD3   *CD4  H4Y        1.1135  108.88 -116.47  108.31   1.1144
IC  CD3    CD4   CD5   CD6        1.5376  114.87  -62.08  113.82   1.5352
IC  CD6    CD4   *CD5  H5X        1.5352  113.82 -120.45  108.15   1.1142
IC  H5X    CD4   *CD5  H5Y        1.1142  108.15 -116.65  110.02   1.1126
IC  CD4    CD5   CD6   CD7        1.5384  113.82 -173.93  112.13   1.5346
IC  CD7    CD5   *CD6  H6X        1.5346  112.13 -121.46  109.73   1.1130
IC  H6X    CD5   *CD6  H6Y        1.1130  109.73 -117.82  108.98   1.1132
IC  CD5    CD6   CD7   CD8        1.5352  112.13  176.71  112.86   1.5339
IC  CD8    CD6   *CD7  H7X        1.5339  112.86 -120.99  108.98   1.1134
IC  H7X    CD6   *CD7  H7Y        1.1134  108.98 -117.24  109.24   1.1129
IC  CD6    CD7   CD8   CD9        1.5346  112.86 -179.51  112.25   1.5346
IC  CD9    CD7   *CD8  H8X        1.5346  112.25 -121.44  109.34   1.1134
IC  H8X    CD7   *CD8  H8Y        1.1134  109.34 -117.57  109.03   1.1134
IC  CD7    CD8   CD9   CD10       1.5339  112.25  176.04  112.66   1.5351
IC  CD10   CD8   *CD9  H9X        1.5351  112.66 -121.53  108.95   1.1125
IC  H9X    CD8   *CD9  H9Y        1.1125  108.95 -117.19  108.86   1.1136
IC  CD8    CD9   CD10  CD11       1.5346  112.66  172.88  113.48   1.5371
IC  CD11   CD9   *CD10 H10X       1.5371  113.48 -120.25  108.40   1.1141
IC  H10X   CD9   *CD10 H10Y       1.1141  108.40 -116.97  109.60   1.1125
IC  CD9    CD10  CD11  CD12       1.5351  113.48   67.69  114.12   1.5358
IC  CD12   CD10  *CD11 H11X       1.5358  114.12 -121.84  108.97   1.1121
IC  H11X   CD10  *CD11 H11Y       1.1121  108.97 -116.62  108.19   1.1132
IC  CD10   CD11  CD12  CD13       1.5371  114.12 -176.72  113.29   1.5381
IC  CD13   CD11  *CD12 H12X       1.5381  113.29 -122.08  109.14   1.1128
IC  H12X   CD11  *CD12 H12Y       1.1128  109.14 -117.38  109.15   1.1128
IC  CD11   CD12  CD13  CD14       1.5358  113.29  -62.39  113.71   1.5354
IC  CD14   CD12  *CD13 H13X       1.5354  113.71 -120.88  108.48   1.1139
IC  H13X   CD12  *CD13 H13Y       1.1139  108.48 -117.04  109.24   1.1131
IC  CD12   CD13  CD14  CD15       1.5381  113.71 -174.33  112.64   1.5333
IC  CD15   CD13  *CD14 H14X       1.5333  112.64 -121.18  109.76   1.1129
IC  H14X   CD13  *CD14 H14Y       1.1129  109.76 -117.80  109.00   1.1133
IC  CD13   CD14  CD15  CD16       1.5354  112.64  178.46  112.96   1.5300
IC  CD16   CD14  *CD15 H15X       1.5300  112.96 -121.49  108.86   1.1141
IC  H15X   CD14  *CD15 H15Y       1.1141  108.86 -116.85  108.85   1.1141
IC  CD14   CD15  CD16  H16X       1.5333  112.96   60.23  110.39   1.1115
IC  H16X   CD15  *CD16 H16Y       1.1115  110.39 -119.86  110.53   1.1112
IC  H16X   CD15  *CD16 H16Z       1.1115  110.39  120.03  110.61   1.1112

end

read para card flex @app
* new parameters
*

BONDS
!
!V(bond) = Kb(b - b0)**2
!
!Kb: kcal/mole/A**2
!b0: A
!
!atom type Kb          b0
! Cyclopropane Moeity Addition
CTL2 CG3RC1 222.500     1.530   ! alkanes, 3/92
CTL3  CG3RC1  222.50     1.5380 ! BAM1, bile acid steroidal C-D ring, cacha, 02/08, from genFF
CTL3  CG3C31  240.00     1.5010 ! PROTMOD cyclopropane, taken from CG321 CG3C31, genFF
CTL2  CG3C31  240.00     1.5010 ! PROTMOD cyclopropane, from genFF
!

ANGLES
!
!V(angle) = Ktheta(Theta - Theta0)**2
!
!V(Urey-Bradley) = Kub(S - S0)**2
!
!Ktheta: kcal/mole/rad**2
!Theta0: degrees
!Kub: kcal/mole/A**2 (Urey-Bradley)
!S0: A
!
!atom types     Ktheta    Theta0   Kub     S0
! For Propane Ring
CTL2 CG3RC1 HGA1 34.50     110.10   22.53 2.179  ! propane ring, MacKerell
CTL2 CTL2 CG3RC1 53.35    111.00    8.0   2.561 ! propane ring, MacKerell
HAL2 CTL2 CG3RC1 34.50    110.10   22.53 2.179 ! propane ring, MacKerell
CTL2 CG3RC1 CG3C31 53.35    111.00    8.0   2.561 ! propane ring, MacKerell
CTL2 CG3RC1 CG3RC1 53.35    111.00    8.0   2.561 ! propane ring, MacKerell
! For Dihedral Mapping with Propane Ring
CG3RC1 CTL3  HAL3     33.43    110.10   22.53   2.179 ! BAM1, bile acid steroidal C-D ring, cacha, 02/08, from GenFF
CTL3  CG3RC1 CG3RC1   58.35    113.50   11.16   2.561 ! BAM1, bile acid steroidal C-D ring, cacha, 02/08, from GenFF
CTL3  CG3RC1 HGA1     34.50    110.10   22.53 2.179  ! CARBOCY carbocyclic sugars, taken from CG321-CG3RC1-HGA1, from GenFF 
CTL3  CG3RC1 CG3C31   53.35    111.00    8.0   2.561 ! CARBOCY carbocyclic sugars, taken from CG321-CG3RC1-HGA1, from GenFF
CG3C31 CTL2   HAL2     26.50    110.10   22.53   2.17900 ! PROT alkane update, adm jr., 3/2/92, from genFF
CTL1 CTL2 CL      52.0     108.00   ! best guess made by jbl for PhPC


!
DIHEDRALS
!
!V(dihedral) = Kchi(1 + cos(n(chi) - delta))
!
!Kchi: kcal/mole
!n: multiplicity
!delta: degrees
!
!atom types             Kchi    n   delta
! Taken from C36 GenFF for Propane Ring in Lipid
CTL2   CTL2   CG3RC1 HGA1   0.1500  3     0.00 ! propane ring, MacKerell
CTL2   CTL2   CG3RC1 CG3C31 0.0000  2   180.00 ! propane ring, MacKerell
HGA2   CG3C31 CG3RC1 CTL2   0.1950  3     0.00 ! propane ring, MacKerell
CG3RC1 CG3C31 CG3RC1 CTL2   0.1500  3     0.00 ! propane ring, MacKerell
CTL2   CG3RC1 CG3RC1 CG3C31 0.1500  3     0.00 ! propane ring, MacKerell
CTL2   CG3RC1 CG3RC1 HGA1   0.1500  3     0.00 ! propane ring, MacKerell
CTL2   CG3RC1 CG3RC1 CTL2   0.1500  3     0.00 ! propane ring, MacKerell
HAL2   CTL2   CG3RC1 CG3C31 0.1950  3     0.00 ! propane ring, MacKerell
HAL2   CTL2   CG3RC1 CG3RC1 0.1500  3     0.00 ! propane ring, MacKerell
HAL2   CTL2   CG3RC1 HGA1   0.1500  3     0.00 ! propane ring, MacKerell
! Take from C36 Gen FF for Ring on small molecule studies
CG3RC1 CG3C31 CG3RC1 CTL3   0.1500  3     0.00 ! CARBOCY carbocyclic sugars, taken from CG3RC1 CG3C31 CG3RC1 CG321, genFF
HGA2   CG3C31 CG3RC1 CTL3   0.1950  3     0.00 ! CARBOCY carbocyclic sugars, taken from HGA2 CG3C31 CG3RC1 CG321, genFF
HAL3   CTL3   CG3RC1 CG3RC1 0.1500  3   180.00 ! BAM1, bile acid steroidal C-D ring, cacha, 02/08
HAL3   CTL3   CG3RC1 HGA1   0.1600  3     0.00 ! alkane, 4/98, yin and mackerell, tf2m viv, taken from HGA3 CG331 CG3C51 HGA1, genFF
HAL3   CTL3   CG3RC1 CG3C31 0.1500  3   180.00 ! BAM1, bile acid steroidal C-D ring, cacha, 02/08, taken from HGA3 CG331 CG3RC1 CG3C51, genFF
! For Propane Ring added by K.R.P. 07/10
X    CG3RC1 CG3RC1 X        0.4500  1   180.00 ! 2-butene, adm jr., 4/04 from C36 GenFF
X    CG3RC1 CG3RC1 X        8.5000  2   180.00 !from C36 GenFF
CG3RC1 CG3RC1 CTL2 CTL2     1.71  1    159.6 !ring, KRP
CG3RC1 CG3RC1 CTL2 CTL2     0.37  2    165.1 !ring, KRP
CG3RC1 CG3RC1 CTL2 CTL2     0.58  3     47.6 !ring, KRP
CG3RC1 CTL2 CTL2 CTL2     0.16  1    180.0 ! ring, KRP
CG3RC1 CTL2 CTL2 CTL2     0.01  2    180.0 ! ring, KRP
CG3RC1 CTL2 CTL2 CTL2     0.17  3    180.0 ! ring, KRP

NONBONDED nbxmod  5 atom cdiel shift vatom vdistance vswitch -
cutnb 14.0 ctofnb 12.0 ctonnb 10.0 eps 1.0 e14fac 1.0 wmin 1.5
                !adm jr., 5/08/91, suggested cutoff scheme
!
!V(Lennard-Jones) = Eps,i,j[(Rmin,i,j/ri,j)**12 - 2(Rmin,i,j/ri,j)**6]
!
!epsilon: kcal/mole, Eps,i,j = sqrt(eps,i * eps,j)
!Rmin/2: A, Rmin,i,j = Rmin/2,i + Rmin/2,j
!
!atom  ignored    epsilon      Rmin/2   ignored   eps,1-4       Rmin/2,1-4
!
!Cylcopropane moeity addition


end

return
