# Supplementary material for: OpenMM 7: Rapid development of high performance algorithms for molecular dynamics
Source: PLoS Comput Biol. 2017 Jul 26;13(7):e1005659. doi: 10.1371/journal.pcbi.1005659 (PMC5549999; doi:10.1371/journal.pcbi.1005659)
Supplement: S1 Supporting Information — (ZIP) [file pcbi.1005659.s001.zip › SI/Energy Comparisons/CHARMM/2koc/toppar/toppar_all36_lipid_fattyacid.str]

* Toppar stream file for fatty acids

read rtf card append flex
*  Topology for Fatty Acid related compounds
*  
40  1

RESI LAU        -1.00 ! Lauric acid (12:0), unprotonated (DAO in PDB)
GROUP	              !
ATOM O1   OCL   -0.76 !      O2  O1 (-)
ATOM O2   OCL   -0.76 !       \\ /
ATOM C1   CL     0.62 !        C1
ATOM C2   CTL2  -0.28 !         |
ATOM H2R  HAL2   0.09 !  H2R---C2---H2S
ATOM H2S  HAL2   0.09 !         |		
GROUP                 !
ATOM C3   CTL2  -0.18 !         |
ATOM H3R  HAL2   0.09 !  H3R---C3---H3S
ATOM H3S  HAL2   0.09 !         |
GROUP                 !
ATOM C4   CTL2  -0.18 !         |
ATOM H4R  HAL2   0.09 !  H4R---C4---H4S
ATOM H4S  HAL2   0.09 !         |
GROUP                 !
ATOM C5   CTL2  -0.18 !         |
ATOM H5R  HAL2   0.09 !  H5R---C5---H5S
ATOM H5S  HAL2   0.09 !         |
GROUP                 !
ATOM C6   CTL2  -0.18 !         |
ATOM H6R  HAL2   0.09 !  H6R---C6---H6S
ATOM H6S  HAL2   0.09 !         |
GROUP                 !
ATOM C7   CTL2  -0.18 !         |
ATOM H7R  HAL2   0.09 !  H7R---C7---H7S
ATOM H7S  HAL2   0.09 !         |
GROUP                 !
ATOM C8   CTL2  -0.18 !         |
ATOM H8R  HAL2   0.09 !  H8R---C8---H8S
ATOM H8S  HAL2   0.09 !         |
GROUP                 !
ATOM C9   CTL2  -0.18 !         |
ATOM H9R  HAL2   0.09 !  H9R---C9---H9S
ATOM H9S  HAL2   0.09 !         |
GROUP                 !
ATOM C10  CTL2  -0.18 !         |
ATOM H10R HAL2   0.09 !  H10R---C10--H10S
ATOM H10S HAL2   0.09 !         |
GROUP                 !
ATOM C11  CTL2  -0.18 !         |
ATOM H11R HAL2   0.09 ! H11R---C11--H11S
ATOM H11S HAL2   0.09 !         |
GROUP                 !
ATOM C12  CTL3  -0.27 !         |
ATOM H12S HAL3   0.09 ! H12R---C12--H12S
ATOM H12R HAL3   0.09 !         |
ATOM H12T HAL3   0.09 !        H12T

BOND  O1  C1
BOND  C1  C2
DOUBLE  C1  O2
BOND  C2  H2R       C2  H2S       C2  C3
BOND  C3  H3R       C3  H3S       C3  C4
BOND  C4  H4R       C4  H4S       C4  C5
BOND  C5  H5R       C5  H5S       C5  C6
BOND  C6  H6R       C6  H6S       C6  C7
BOND  C7  H7R       C7  H7S       C7  C8
BOND  C8  H8R       C8  H8S       C8  C9
BOND  C9  H9R       C9  H9S       C9  C10
BOND  C10 H10R      C10 H10S      C10 C11
BOND  C11 H11R      C11 H11S      C11 C12
BOND  C12 H12R      C12 H12S      C12 H12T

! IC table from IC generated, minimized geometry
IC C2    O1    *C1   O2         1.5288  108.67 -179.80  126.24   1.2203
IC O1    C1    C2    C3         1.3189  108.67 -167.94  112.47   1.5443
IC C3    C1    *C2   H2R        1.5443  112.47 -121.71  107.41   1.1092
IC H2R   C1    *C2   H2S        1.1092  107.41 -116.85  107.91   1.1098
IC C1    C2    C3    C4         1.5288  112.47  179.46  112.33   1.5340
IC C4    C2    *C3   H3R        1.5340  112.33 -120.43  109.16   1.1152
IC H3R   C2    *C3   H3S        1.1152  109.16 -117.67  110.02   1.1133
IC C2    C3    C4    C5         1.5443  112.33 -176.69  112.31   1.5344
IC C5    C3    *C4   H4R        1.5344  112.31 -122.05  109.68   1.1126
IC H4R   C3    *C4   H4S        1.1126  109.68 -117.48  108.87   1.1140
IC C3    C4    C5    C6         1.5340  112.31  175.27  112.83   1.5344
IC C6    C4    *C5   H5R        1.5344  112.83 -120.53  108.69   1.1140
IC H5R   C4    *C5   H5S        1.1140  108.69 -117.22  109.46   1.1123
IC C4    C5    C6    C7         1.5344  112.83 -177.21  112.46   1.5347
IC C7    C5    *C6   H6R        1.5347  112.46 -121.92  109.58   1.1126
IC H6R   C5    *C6   H6S        1.1126  109.58 -117.43  108.81   1.1138
IC C5    C6    C7    C8         1.5344  112.46  176.32  112.59   1.5343
IC C8    C6    *C7   H7R        1.5343  112.59 -120.81  108.90   1.1137
IC H7R   C6    *C7   H7S        1.1137  108.90 -117.41  109.31   1.1128
IC C6    C7    C8    C9         1.5347  112.59 -178.70  112.72   1.5347
IC C9    C7    *C8   H8R        1.5347  112.72 -121.68  109.25   1.1130
IC H8R   C7    *C8   H8S        1.1130  109.25 -117.35  108.93   1.1136
IC C7    C8    C9    C10        1.5343  112.72  179.00  112.44   1.5346
IC C10   C8    *C9   H9R        1.5346  112.44 -121.08  109.08   1.1133
IC H9R   C8    *C9   H9S        1.1133  109.08 -117.47  109.24   1.1129
IC C8    C9    C10   C11        1.5347  112.44 -179.02  112.83   1.5338
IC C11   C9    *C10  H10R       1.5338  112.83 -121.47  109.09   1.1131
IC H10R  C9    *C10  H10S       1.1131  109.09 -117.30  109.04   1.1134
IC C9    C10   C11   C12        1.5346  112.83 -179.46  113.19   1.5308
IC C12   C10   *C11  H11R       1.5308  113.19 -121.59  108.75   1.1142
IC H11R  C10   *C11  H11S       1.1142  108.75 -116.77  108.84   1.1140
IC C10   C11   C12   H12R       1.5338  113.19   60.40  110.44   1.1113
IC H12R  C11   *C12  H12S       1.1113  110.44 -119.80  110.43   1.1114
IC H12R  C11   *C12  H12T       1.1113  110.44  120.09  110.66   1.1113

RESI MYR        -1.00 ! Myristic acid (14:0), unprotonated (MYR in PDB)
GROUP	              !
ATOM O1   OCL   -0.76 !       O2  O1 (-)
ATOM O2   OCL   -0.76 !        \\ /
ATOM C1   CL     0.62 !         C1
ATOM C2   CTL2  -0.28 !          |
ATOM H2R  HAL2   0.09 !   H2R---C2---H2S
ATOM H2S  HAL2   0.09 !          |		
GROUP                 !                             
ATOM C3   CTL2  -0.18 !          |             
ATOM H3R  HAL2   0.09 !   H3R---C3---H3S
ATOM H3S  HAL2   0.09 !          |              
GROUP                 !
ATOM C4   CTL2  -0.18 !          |
ATOM H4R  HAL2   0.09 !   H4R---C4---H4S     
ATOM H4S  HAL2   0.09 !          |
GROUP                 !
ATOM C5   CTL2  -0.18 !          |              
ATOM H5R  HAL2   0.09 !   H5R---C5---H5S
ATOM H5S  HAL2   0.09 !          |              
GROUP                 !
ATOM C6   CTL2  -0.18 !          |
ATOM H6R  HAL2   0.09 !   H6R---C6---H6S      
ATOM H6S  HAL2   0.09 !          |
GROUP                 !
ATOM C7   CTL2  -0.18 !          |              
ATOM H7R  HAL2   0.09 !   H7R---C7---H7S
ATOM H7S  HAL2   0.09 !          |              
GROUP                 !
ATOM C8   CTL2  -0.18 !          |
ATOM H8R  HAL2   0.09 !   H8R---C8---H8S      
ATOM H8S  HAL2   0.09 !          |
GROUP                 !
ATOM C9   CTL2  -0.18 !          |              
ATOM H9R  HAL2   0.09 !   H9R---C9---H9S
ATOM H9S  HAL2   0.09 !          |              
GROUP                 !
ATOM C10  CTL2  -0.18 !          |
ATOM H10R HAL2   0.09 !   H10R---C10--H10S    
ATOM H10S HAL2   0.09 !          |
GROUP                 !
ATOM C11  CTL2  -0.18 !          |              
ATOM H11R HAL2   0.09 !   H11R---C11--H11S
ATOM H11S HAL2   0.09 !          |              
GROUP                 !
ATOM C12  CTL2  -0.18 !          |
ATOM H12R HAL2   0.09 !   H12R---C12--H12S    
ATOM H12S HAL2   0.09 !          |
GROUP                 !
ATOM C13  CTL2  -0.18 !          |              
ATOM H13R HAL2   0.09 !   H13R---C13--H13S
ATOM H13S HAL2   0.09 !          |              
GROUP                 !
ATOM C14  CTL3  -0.27 !          |
ATOM H14R HAL3   0.09 !   H14R---C14--H14S     
ATOM H14S HAL3   0.09 !          |
ATOM H14T HAL3   0.09 !         H14Z            

BOND  O1  C1
BOND  C1  C2
DOUBLE C1  O2
BOND  C2  H2R       C2  H2S       C2  C3
BOND  C3  H3R       C3  H3S       C3  C4
BOND  C4  H4R       C4  H4S       C4  C5
BOND  C5  H5R       C5  H5S       C5  C6
BOND  C6  H6R       C6  H6S       C6  C7
BOND  C7  H7R       C7  H7S       C7  C8
BOND  C8  H8R       C8  H8S       C8  C9
BOND  C9  H9R       C9  H9S       C9  C10
BOND  C10 H10R      C10 H10S      C10 C11
BOND  C11 H11R      C11 H11S      C11 C12
BOND  C12 H12R      C12 H12S      C12 C13
BOND  C13 H13R      C13 H13S      C13 C14
BOND  C14 H14R      C14 H14S      C14 H14T

IMPR C1 O1 C2 O2

! IC table from IC generated, minimized geometry
IC C2    O1    *C1   O2         1.5289  108.77 -179.08  126.52   1.2183
IC O1    C1    C2    C3         1.3179  108.77 -173.00  112.01   1.5450
IC C3    C1    *C2   H2R        1.5450  112.01 -121.50  107.73   1.1091
IC H2R   C1    *C2   H2S        1.1091  107.73 -117.24  107.85   1.1091
IC C1    C2    C3    C4         1.5289  112.01  177.45  112.54   1.5336
IC C4    C2    *C3   H3R        1.5336  112.54 -120.79  109.48   1.1146
IC H3R   C2    *C3   H3S        1.1146  109.48 -117.62  109.70   1.1144
IC C2    C3    C4    C5         1.5450  112.54 -177.78  112.24   1.5346
IC C5    C3    *C4   H4R        1.5346  112.24 -121.51  109.37   1.1130
IC H4R   C3    *C4   H4S        1.1130  109.37 -117.64  109.09   1.1133
IC C3    C4    C5    C6         1.5336  112.24  178.33  112.83   1.5342
IC C6    C4    *C5   H5R        1.5342  112.83 -121.07  108.90   1.1136
IC H5R   C4    *C5   H5S        1.1136  108.90 -117.22  109.21   1.1132
IC C4    C5    C6    C7         1.5346  112.83 -177.92  112.39   1.5344
IC C7    C5    *C6   H6R        1.5344  112.39 -121.57  109.28   1.1129
IC H6R   C5    *C6   H6S        1.1129  109.28 -117.51  109.01   1.1133
IC C5    C6    C7    C8         1.5342  112.39  178.43  112.74   1.5342
IC C8    C6    *C7   H7R        1.5342  112.74 -121.06  108.92   1.1135
IC H7R   C6    *C7   H7S        1.1135  108.92 -117.29  109.22   1.1131
IC C6    C7    C8    C9         1.5344  112.74 -178.17  112.46   1.5345
IC C9    C7    *C8   H8R        1.5345  112.46 -121.56  109.25   1.1130
IC H8R   C7    *C8   H8S        1.1130  109.25 -117.46  109.01   1.1133
IC C7    C8    C9    C10        1.5342  112.46  178.92  112.68   1.5343
IC C10   C8    *C9   H9R        1.5343  112.68 -121.11  108.98   1.1135
IC H9R   C8    *C9   H9S        1.1135  108.98 -117.36  109.19   1.1131
IC C8    C9    C10   C11        1.5345  112.68 -178.62  112.55   1.5345
IC C11   C9    *C10  H10R       1.5345  112.55 -121.48  109.19   1.1130
IC H10R  C9    *C10  H10S       1.1130  109.19 -117.42  109.05   1.1132
IC C9    C10   C11   C12        1.5343  112.55  179.33  112.62   1.5345
IC C12   C10   *C11  H11R       1.5345  112.62 -121.19  109.03   1.1133
IC H11R  C10   *C11  H11S       1.1133  109.03 -117.37  109.14   1.1131
IC C10   C11   C12   C13        1.5345  112.62 -179.30  112.67   1.5338
IC C13   C11   *C12  H12R       1.5338  112.67 -121.40  109.15   1.1132
IC H12R  C11   *C12  H12S       1.1132  109.15 -117.41  109.09   1.1133
IC C11   C12   C13   C14        1.5345  112.67  179.80  113.26   1.5308
IC C14   C12   *C13  H13R       1.5308  113.26 -121.66  108.77   1.1142
IC H13R  C12   *C13  H13S       1.1142  108.77 -116.66  108.78   1.1140
IC C12   C13   C14   H14R       1.5338  113.26  -59.87  110.43   1.1113
IC H14R  C13   *C14  H14S       1.1113  110.43  119.85  110.46   1.1113
IC H14R  C13   *C14  H14T       1.1113  110.43 -120.04  110.62   1.1112

RESI PAL        -1.00 ! Palmitic acid (16:0), unprotonated (PLM in PDB)
GROUP	              !
ATOM O1   OCL   -0.76 !       O2  O1 (-)
ATOM O2   OCL   -0.76 !        \\ /
ATOM C1   CL     0.62 !         C1
ATOM C2   CTL2  -0.28 !          |
ATOM H2R  HAL2   0.09 !   H2R---C2---H2S
ATOM H2S  HAL2   0.09 !          |		
GROUP                 !             
ATOM C3   CTL2  -0.18 !          |         
ATOM H3R  HAL2   0.09 !   H3R---C3---H3S
ATOM H3S  HAL2   0.09 !          |         
GROUP                 !
ATOM C4   CTL2  -0.18 !          |
ATOM H4R  HAL2   0.09 !   H4R---C4---H4S      
ATOM H4S  HAL2   0.09 !          |
GROUP                 !
ATOM C5   CTL2  -0.18 !          |             
ATOM H5R  HAL2   0.09 !   H5R---C5---H5S
ATOM H5S  HAL2   0.09 !          |              
GROUP                 !
ATOM C6   CTL2  -0.18 !          |
ATOM H6R  HAL2   0.09 !   H6R---C6---H6S      
ATOM H6S  HAL2   0.09 !          |
GROUP                 !
ATOM C7   CTL2  -0.18 !          |              
ATOM H7R  HAL2   0.09 !   H7R---C7---H7S
ATOM H7S  HAL2   0.09 !          |              
GROUP                 !
ATOM C8   CTL2  -0.18 !          |
ATOM H8R  HAL2   0.09 !   H8R---C8---H8S      
ATOM H8S  HAL2   0.09 !          |
GROUP                 !
ATOM C9   CTL2  -0.18 !          |              
ATOM H9R  HAL2   0.09 !   H9R---C9---H9S
ATOM H9S  HAL2   0.09 !          |              
GROUP                 !
ATOM C10  CTL2  -0.18 !          |
ATOM H10R HAL2   0.09 !   H10R---C10--H10S     
ATOM H10S HAL2   0.09 !          |
GROUP                 !
ATOM C11  CTL2  -0.18 !          |              
ATOM H11R HAL2   0.09 !   H11R---C11--H11S
ATOM H11S HAL2   0.09 !          |              
GROUP                 !
ATOM C12  CTL2  -0.18 !          |
ATOM H12R HAL2   0.09 !   H12R---C12--H12S     
ATOM H12S HAL2   0.09 !          |
GROUP                 !
ATOM C13  CTL2  -0.18 !          |              
ATOM H13R HAL2   0.09 !   H13R---C13--H13S
ATOM H13S HAL2   0.09 !          |              
GROUP                 !
ATOM C14  CTL2  -0.18 !          |              
ATOM H14R HAL2   0.09 !   H14R---C14--H14S
ATOM H14S HAL2   0.09 !          |              
GROUP                 !
ATOM C15  CTL2  -0.18 !          |              
ATOM H15R HAL2   0.09 !   H15R---C15--H15S
ATOM H15S HAL2   0.09 !          |              
GROUP                 !
ATOM C16  CTL3  -0.27 !          |
ATOM H16R HAL3   0.09 !   H16R---C16--H16S
ATOM H16S HAL3   0.09 !          |
ATOM H16T HAL3   0.09 !         H16T      

BOND  O1  C1
BOND  C1  C2
DOUBLE C1  O2
BOND  C2  H2R       C2  H2S       C2  C3
BOND  C3  H3R       C3  H3S       C3  C4
BOND  C4  H4R       C4  H4S       C4  C5
BOND  C5  H5R       C5  H5S       C5  C6
BOND  C6  H6R       C6  H6S       C6  C7
BOND  C7  H7R       C7  H7S       C7  C8
BOND  C8  H8R       C8  H8S       C8  C9
BOND  C9  H9R       C9  H9S       C9  C10
BOND  C10 H10R      C10 H10S      C10 C11
BOND  C11 H11R      C11 H11S      C11 C12
BOND  C12 H12R      C12 H12S      C12 C13
BOND  C13 H13R      C13 H13S      C13 C14
BOND  C14 H14R      C14 H14S      C14 C15
BOND  C15 H15R      C15 H15S      C15 C16
BOND  C16 H16R      C16 H16S      C16 H16T

IMPR C1 O1 C2 O2

!IC table from IC generate, minimized geometry
IC C2     O1    *C1   O2         1.5292  108.80 -178.84  126.50   1.2187
IC O1     C1    C2    C3         1.3179  108.80 -177.42  111.91   1.5450
IC C3     C1    *C2   H2R        1.5450  111.91 -121.60  107.88   1.1091
IC H2R    C1    *C2   H2S        1.1091  107.88 -117.29  107.69   1.1091
IC C1     C2    C3    C4         1.5292  111.91  176.40  112.78   1.5339
IC C4     C2    *C3   H3R        1.5339  112.78 -120.84  109.53   1.1148
IC H3R    C2    *C3   H3S        1.1148  109.53 -117.51  109.55   1.1144
IC C2     C3    C4    C5         1.5450  112.78 -179.42  112.02   1.5348
IC C5     C3    *C4   H4R        1.5348  112.02 -121.40  109.42   1.1129
IC H4R    C3    *C4   H4S        1.1129  109.42 -117.70  109.09   1.1132
IC C3     C4    C5    C6         1.5339  112.02  177.20  113.15   1.5345
IC C6     C4    *C5   H5R        1.5345  113.15 -121.11  108.85   1.1137
IC H5R    C4    *C5   H5S        1.1137  108.85 -117.08  109.10   1.1133
IC C4     C5    C6    C7         1.5348  113.15 -179.00  112.16   1.5349
IC C7     C5    *C6   H6R        1.5349  112.16 -121.50  109.37   1.1128
IC H6R    C5    *C6   H6S        1.1128  109.37 -117.60  108.99   1.1133
IC C5     C6    C7    C8         1.5345  112.16  177.46  113.03   1.5345
IC C8     C6    *C7   H7R        1.5345  113.03 -121.07  108.86   1.1136
IC H7R    C6    *C7   H7S        1.1136  108.86 -117.16  109.14   1.1132
IC C6     C7    C8    C9         1.5349  113.03 -178.73  112.29   1.5348
IC C9     C7    *C8   H8R        1.5348  112.29 -121.53  109.34   1.1129
IC H8R    C7    *C8   H8S        1.1129  109.34 -117.54  108.99   1.1133
IC C7     C8    C9    C10        1.5345  112.29  177.77  112.89   1.5345
IC C10    C8    *C9   H9R        1.5345  112.89 -121.06  108.89   1.1135
IC H9R    C8    *C9   H9S        1.1135  108.89 -117.23  109.16   1.1131
IC C8     C9    C10   C11        1.5348  112.89 -178.85  112.40   1.5348
IC C11    C9    *C10  H10R       1.5348  112.40 -121.51  109.29   1.1130
IC H10R   C9    *C10  H10S       1.1130  109.29 -117.49  109.00   1.1133
IC C9     C10   C11   C12        1.5345  112.40  178.16  112.78   1.5345
IC C12    C10   *C11  H11R       1.5345  112.78 -121.11  108.96   1.1135
IC H11R   C10   *C11  H11S       1.1135  108.96 -117.30  109.16   1.1131
IC C10    C11   C12   C13        1.5348  112.78 -179.23  112.49   1.5347
IC C13    C11   *C12  H12R       1.5347  112.49 -121.45  109.24   1.1130
IC H12R   C11   *C12  H12S       1.1130  109.24 -117.45  109.03   1.1133
IC C11    C12   C13   C14        1.5345  112.49  178.82  112.71   1.5347
IC C14    C12   *C13  H13R       1.5347  112.71 -121.19  109.01   1.1133
IC H13R   C12   *C13  H13S       1.1133  109.01 -117.33  109.14   1.1131
IC C12    C13   C14   C15        1.5347  112.71 -179.59  112.61   1.5341
IC C15    C13   *C14  H14R       1.5341  112.61 -121.38  109.18   1.1131
IC H14R   C13   *C14  H14S       1.1131  109.18 -117.39  109.09   1.1133
IC C13    C14   C15   C16        1.5347  112.61  179.60  113.33   1.5309
IC C16    C14   *C15  H15R       1.5309  113.33 -121.65  108.72   1.1142
IC H15R   C14   *C15  H15S       1.1142  108.72 -116.62  108.76   1.1141
IC C14    C15   C16   H16R       1.5341  113.33  -59.94  110.45   1.1113
IC H16R   C15   *C16  H16S       1.1113  110.45  119.88  110.47   1.1113
IC H16R   C15   *C16  H16T       1.1113  110.45 -120.04  110.63   1.1112

RESI STE        -1.00 ! Stearic acid (18:0), unprotonated (STE in PDB)
GROUP	              !
ATOM O1   OCL   -0.76 !       O2  O1 (-)
ATOM O2   OCL   -0.76 !        \\ /
ATOM C1   CL     0.62 !         C1
ATOM C2   CTL2  -0.28 !          |
ATOM H2R  HAL2   0.09 !   H2R---C2---H2S
ATOM H2S  HAL2   0.09 !          |		
GROUP                 !              
ATOM C3   CTL2  -0.18 !          |   
ATOM H3R  HAL2   0.09 !   H3R---C3---H3S
ATOM H3S  HAL2   0.09 !          |   
GROUP                 !
ATOM C4   CTL2  -0.18 !          |
ATOM H4R  HAL2   0.09 !   H4R---C4---H4S      
ATOM H4S  HAL2   0.09 !          |
GROUP                 !
ATOM C5   CTL2  -0.18 !          |              
ATOM H5R  HAL2   0.09 !   H5R---C5---H5S
ATOM H5S  HAL2   0.09 !          |              
GROUP                 !
ATOM C6   CTL2  -0.18 !          |
ATOM H6R  HAL2   0.09 !   H6R---C6---H6S      
ATOM H6S  HAL2   0.09 !          |
GROUP                 !
ATOM C7   CTL2  -0.18 !          |              
ATOM H7R  HAL2   0.09 !   H7R---C7---H7S
ATOM H7S  HAL2   0.09 !          |              
GROUP                 !
ATOM C8   CTL2  -0.18 !          |
ATOM H8R  HAL2   0.09 !   H8R---C8---H8S     
ATOM H8S  HAL2   0.09 !          |
GROUP                 !
ATOM C9   CTL2  -0.18 !          |              
ATOM H9R  HAL2   0.09 !   H9R---C9---H9S
ATOM H9S  HAL2   0.09 !          |              
GROUP                 !
ATOM C10  CTL2  -0.18 !          |
ATOM H10R HAL2   0.09 !   H10R---C10--H10S     
ATOM H10S HAL2   0.09 !          |
GROUP                 !
ATOM C11  CTL2  -0.18 !          |              
ATOM H11R HAL2   0.09 !   H11R---C11--H11S
ATOM H11S HAL2   0.09 !          |              
GROUP                 !
ATOM C12  CTL2  -0.18 !          |
ATOM H12R HAL2   0.09 !   H12R---C12--H12S     
ATOM H12S HAL2   0.09 !          |
GROUP                 !
ATOM C13  CTL2  -0.18 !          |              
ATOM H13R HAL2   0.09 !   H13R---C13--H13S
ATOM H13S HAL2   0.09 !          |              
GROUP                 !
ATOM C14  CTL2  -0.18 !          |             
ATOM H14R HAL2   0.09 !   H14R---C14--H14S
ATOM H14S HAL2   0.09 !          |              
GROUP                 !
ATOM C15  CTL2  -0.18 !          |              
ATOM H15R HAL2   0.09 !   H15R---C15--H15S
ATOM H15S HAL2   0.09 !          |              
GROUP                 !
ATOM C16  CTL2  -0.18 !          |              
ATOM H16R HAL2   0.09 !   H16R---C16--H16S
ATOM H16S HAL2   0.09 !          |              
GROUP                 !
ATOM C17  CTL2  -0.18 !          |              
ATOM H17R HAL2   0.09 !   H17R---C17--H17S
ATOM H17S HAL2   0.09 !          |              
GROUP                 !
ATOM C18  CTL3  -0.27 !          |
ATOM H18R HAL3   0.09 !   H18R---C18--H18S     
ATOM H18S HAL3   0.09 !          |
ATOM H18T HAL3   0.09 !         H18T            

BOND  O1  C1
BOND  C1  C2
DOUBLE C1  O2
BOND  C2  H2R       C2  H2S       C2  C3
BOND  C3  H3R       C3  H3S       C3  C4
BOND  C4  H4R       C4  H4S       C4  C5
BOND  C5  H5R       C5  H5S       C5  C6
BOND  C6  H6R       C6  H6S       C6  C7
BOND  C7  H7R       C7  H7S       C7  C8
BOND  C8  H8R       C8  H8S       C8  C9
BOND  C9  H9R       C9  H9S       C9  C10
BOND  C10 H10R      C10 H10S      C10 C11
BOND  C11 H11R      C11 H11S      C11 C12
BOND  C12 H12R      C12 H12S      C12 C13
BOND  C13 H13R      C13 H13S      C13 C14
BOND  C14 H14R      C14 H14S      C14 C15
BOND  C15 H15R      C15 H15S      C15 C16
BOND  C16 H16R      C16 H16S      C16 C17
BOND  C17 H17R      C17 H17S      C17 C18
BOND  C18 H18R      C18 H18S      C18 H18T

IMPR C1 O1 C2 O2

!IC table from IC generate, minimized geometry
IC C2    O1   *C1  O2     1.5271  108.98 -179.21  126.54   1.2165
IC O1    C1   C2   C3     1.3198  108.98   69.17  112.12   1.5454
IC C3    C1   *C2  H2R    1.5454  112.12 -120.86  107.49   1.1097
IC H2R   C1   *C2  H2S    1.1097  107.49 -117.26  107.96   1.1085
IC C1    C2   C3   C4     1.5271  112.12   69.99  112.82   1.5359
IC C4    C2   *C3  H3R    1.5359  112.82  119.77  107.99   1.1130
IC H3R   C2   *C3  H3S    1.1130  107.99  116.99  110.26   1.1137
IC C2    C3   C4   C5     1.5454  112.82 -176.22  114.43   1.5405
IC C5    C3   *C4  H4R    1.5405  114.43 -122.37  109.02   1.1132
IC H4R   C3   *C4  H4S    1.1132  109.02 -116.84  108.99   1.1144
IC C3    C4   C5   C6     1.5359  114.43  -62.74  114.59   1.5386
IC C6    C4   *C5  H5R    1.5386  114.59 -119.80  107.07   1.1148
IC H5R   C4   *C5  H5S    1.1148  107.07 -116.11  110.00   1.1120
IC C4    C5   C6   C7     1.5405  114.59   95.68  113.38   1.5385
IC C7    C5   *C6  H6R    1.5385  113.38 -124.77  109.24   1.1094
IC H6R   C5   *C6  H6S    1.1094  109.24 -116.24  108.54   1.1145
IC C5    C6   C7   C8     1.5386  113.38 -174.63  114.01   1.5386
IC C8    C6   *C7  H7R    1.5386  114.01 -120.04  107.07   1.1147
IC H7R   C6   *C7  H7S    1.1147  107.07 -116.29  110.97   1.1103
IC C6    C7   C8   C9     1.5385  114.01   96.11  114.10   1.5403
IC C9    C7   *C8  H8R    1.5403  114.10 -125.01  110.20   1.1112
IC H8R   C7   *C8  H8S    1.1112  110.20 -116.63  107.50   1.1156
IC C7    C8   C9   C10    1.5386  114.10  -70.59  114.34   1.5367
IC C10   C8   *C9  H9R    1.5367  114.34  123.15  108.85   1.1111
IC H9R   C8   *C9  H9S    1.1111  108.85  116.35  108.32   1.1138
IC C8    C9   C10  C11    1.5403  114.34 -176.59  113.89   1.5391
IC C11   C9   *C1  H10R   7.1231   20.94   42.49   14.87   5.5936
IC H10R  C9   *C1  H10S   5.5936   14.87   10.84   17.04   7.3386
IC C9    C10  C11  C12    1.5367  113.89  -98.43  114.36   1.5411
IC C12   C10  *C1  H11R   6.2296   22.93   34.20   15.26   7.6660
IC H11R  C10  *C1  H11S   7.6660   15.26  -53.30   13.69   7.9695
IC C10   C11  C12  C13    1.5391  114.36   67.22  115.66   1.5396
IC C13   C11  *C1  H12R   5.7976   20.12   51.93   17.64   6.9765
IC H12R  C11  *C1  H12S   6.9765   17.64   28.99   12.82   5.4620
IC C11   C12  C13  C14    1.5411  115.66   59.27  115.02   1.5394
IC C14   C12  *C1  H13R   7.1149   21.13   35.81   19.89   5.4204
IC H13R  C12  *C1  H13S   5.4204   19.89  -60.20   19.14   5.1386
IC C12   C13  C14  C15    1.5396  115.02   55.26  113.95   1.5372
IC C15   C13  *C1  H14R   8.2302    7.12  -58.84   15.96   7.0385
IC H14R  C13  *C1  H14S   7.0385   15.96  -56.69   10.60   7.5967
IC C13   C14  C15  C16    1.5394  113.95  168.57  113.50   1.5392
IC C16   C14  *C1  H15R   9.4760    7.13   34.44   15.27   7.9557
IC H15R  C14  *C1  H15S   7.9557   15.27   48.78   11.46   8.6265
IC C14   C15  C16  C17    1.5372  113.50   58.84  114.80   1.5388
IC C17   C15  *C1  H16R   10.1942  10.61   97.74    4.71  10.2620
IC H16R  C15  *C1  H16S   10.2620   4.71  -36.58   12.30   9.3186
IC C15   C16  C17  C18    1.5392  114.80   58.51  114.57   1.5326
IC C18   C16  *C1  H17R   10.7326  12.86   60.03    7.85  11.1201
IC H17R  C16  *C1  H17S   11.1201   7.85  -11.50   13.03   9.6379
IC C16   C17  C18  H18R   1.5388  114.57  176.51  110.53   1.1110
IC H18R  C17  *C1  H18S   11.4218   9.61  -56.04    9.75  11.3848
IC H18R  C17  *C1  H18T   11.4218   9.61  -27.02   12.39   9.9809

RESI ARA        -1.00 ! Arachidic acid (20:0), unprotonated
GROUP	              !
ATOM O1   OCL   -0.76 !       O2  O1 (-)
ATOM O2   OCL   -0.76 !        \\ /
ATOM C1   CL     0.62 !         C1
ATOM C2   CTL2  -0.28 !          |
ATOM H2R  HAL2   0.09 !   H2R---C2---H2S
ATOM H2S  HAL2   0.09 !          |		
GROUP                 !              
ATOM C3   CTL2  -0.18 !          |   
ATOM H3R  HAL2   0.09 !   H3R---C3---H3S
ATOM H3S  HAL2   0.09 !          |   
GROUP                 !
ATOM C4   CTL2  -0.18 !          |
ATOM H4R  HAL2   0.09 !   H4R---C4---H4S      
ATOM H4S  HAL2   0.09 !          |
GROUP                 !
ATOM C5   CTL2  -0.18 !          |              
ATOM H5R  HAL2   0.09 !   H5R---C5---H5S
ATOM H5S  HAL2   0.09 !          |              
GROUP                 !
ATOM C6   CTL2  -0.18 !          |
ATOM H6R  HAL2   0.09 !   H6R---C6---H6S      
ATOM H6S  HAL2   0.09 !          |
GROUP                 !
ATOM C7   CTL2  -0.18 !          |              
ATOM H7R  HAL2   0.09 !   H7R---C7---H7S
ATOM H7S  HAL2   0.09 !          |              
GROUP                 !
ATOM C8   CTL2  -0.18 !          |
ATOM H8R  HAL2   0.09 !   H8R---C8---H8S     
ATOM H8S  HAL2   0.09 !          |
GROUP                 !
ATOM C9   CTL2  -0.18 !          |              
ATOM H9R  HAL2   0.09 !   H9R---C9---H9S
ATOM H9S  HAL2   0.09 !          |              
GROUP                 !
ATOM C10  CTL2  -0.18 !          |
ATOM H10R HAL2   0.09 !   H10R---C10--H10S     
ATOM H10S HAL2   0.09 !          |
GROUP                 !
ATOM C11  CTL2  -0.18 !          |              
ATOM H11R HAL2   0.09 !   H11R---C11--H11S
ATOM H11S HAL2   0.09 !          |              
GROUP                 !
ATOM C12  CTL2  -0.18 !          |
ATOM H12R HAL2   0.09 !   H12R---C12--H12S     
ATOM H12S HAL2   0.09 !          |
GROUP                 !
ATOM C13  CTL2  -0.18 !          |              
ATOM H13R HAL2   0.09 !   H13R---C13--H13S
ATOM H13S HAL2   0.09 !          |              
GROUP                 !
ATOM C14  CTL2  -0.18 !          |             
ATOM H14R HAL2   0.09 !   H14R---C14--H14S
ATOM H14S HAL2   0.09 !          |              
GROUP                 !
ATOM C15  CTL2  -0.18 !          |              
ATOM H15R HAL2   0.09 !   H15R---C15--H15S
ATOM H15S HAL2   0.09 !          |              
GROUP                 !
ATOM C16  CTL2  -0.18 !          |              
ATOM H16R HAL2   0.09 !   H16R---C16--H16S
ATOM H16S HAL2   0.09 !          |              
GROUP                 !
ATOM C17  CTL2  -0.18 !          |              
ATOM H17R HAL2   0.09 !   H17R---C17--H17S
ATOM H17S HAL2   0.09 !          |              
GROUP                 !
ATOM C18  CTL2  -0.18 !          |
ATOM H18R HAL2   0.09 !   H18R---C18--H18S     
ATOM H18S HAL2   0.09 !          |
GROUP
ATOM C19  CTL2  -0.18 !          |         
ATOM H19R HAL2   0.09 !   H19R---C19--H19S
ATOM H19S HAL2   0.09 !          |         
GROUP                 !          |         
ATOM C20  CTL3  -0.27 !          |         
ATOM H20R HAL3   0.09 !   H20R---C20--H20S
ATOM H20S HAL3   0.09 !          |         
ATOM H20T HAL3   0.09 !         H20T       

BOND  O1  C1
BOND  C1  C2
DOUBLE C1  O2
BOND  C2  H2R       C2  H2S       C2  C3
BOND  C3  H3R       C3  H3S       C3  C4
BOND  C4  H4R       C4  H4S       C4  C5
BOND  C5  H5R       C5  H5S       C5  C6
BOND  C6  H6R       C6  H6S       C6  C7
BOND  C7  H7R       C7  H7S       C7  C8
BOND  C8  H8R       C8  H8S       C8  C9
BOND  C9  H9R       C9  H9S       C9  C10
BOND  C10 H10R      C10 H10S      C10 C11
BOND  C11 H11R      C11 H11S      C11 C12
BOND  C12 H12R      C12 H12S      C12 C13
BOND  C13 H13R      C13 H13S      C13 C14
BOND  C14 H14R      C14 H14S      C14 C15
BOND  C15 H15R      C15 H15S      C15 C16
BOND  C16 H16R      C16 H16S      C16 C17
BOND  C17 H17R      C17 H17S      C17 C18
BOND  C18 H18R      C18 H18S      C18 C19
BOND  C19 H19R      C19 H19S      C19 C20
BOND  C20 H20R      C20 H20S      C20 H20T

IMPR C1 O1 C2 O2

!IC table from IC generate, minimized geometry
IC C2     O1    *C1   O2         1.5292  108.80 -178.84  126.50   1.2187
IC O1     C1    C2    C3         1.3179  108.80 -177.42  111.91   1.5450
IC C3     C1    *C2   H2R        1.5450  111.91 -121.60  107.88   1.1091
IC H2R    C1    *C2   H2S        1.1091  107.88 -117.29  107.69   1.1091
IC C1     C2    C3    C4         1.5292  111.91  176.40  112.78   1.5339
IC C4     C2    *C3   H3R        1.5339  112.78 -120.84  109.53   1.1148
IC H3R    C2    *C3   H3S        1.1148  109.53 -117.51  109.55   1.1144
IC C2     C3    C4    C5         1.5450  112.78 -179.42  112.02   1.5348
IC C5     C3    *C4   H4R        1.5348  112.02 -121.40  109.42   1.1129
IC H4R    C3    *C4   H4S        1.1129  109.42 -117.70  109.09   1.1132
IC C3     C4    C5    C6         1.5339  112.02  177.20  113.15   1.5345
IC C6     C4    *C5   H5R        1.5345  113.15 -121.11  108.85   1.1137
IC H5R    C4    *C5   H5S        1.1137  108.85 -117.08  109.10   1.1133
IC C4     C5    C6    C7         1.5348  113.15 -179.00  112.16   1.5349
IC C7     C5    *C6   H6R        1.5349  112.16 -121.50  109.37   1.1128
IC H6R    C5    *C6   H6S        1.1128  109.37 -117.60  108.99   1.1133
IC C5     C6    C7    C8         1.5345  112.16  177.46  113.03   1.5345
IC C8     C6    *C7   H7R        1.5345  113.03 -121.07  108.86   1.1136
IC H7R    C6    *C7   H7S        1.1136  108.86 -117.16  109.14   1.1132
IC C6     C7    C8    C9         1.5349  113.03 -178.73  112.29   1.5348
IC C9     C7    *C8   H8R        1.5348  112.29 -121.53  109.34   1.1129
IC H8R    C7    *C8   H8S        1.1129  109.34 -117.54  108.99   1.1133
IC C7     C8    C9    C10        1.5345  112.29  177.77  112.89   1.5345
IC C10    C8    *C9   H9R        1.5345  112.89 -121.06  108.89   1.1135
IC H9R    C8    *C9   H9S        1.1135  108.89 -117.23  109.16   1.1131
IC C8     C9    C10   C11        1.5348  112.89 -178.85  112.40   1.5348
IC C11    C9    *C10  H10R       1.5348  112.40 -121.51  109.29   1.1130
IC H10R   C9    *C10  H10S       1.1130  109.29 -117.49  109.00   1.1133
IC C9     C10   C11   C12        1.5345  112.40  178.16  112.78   1.5345
IC C12    C10   *C11  H11R       1.5345  112.78 -121.11  108.96   1.1135
IC H11R   C10   *C11  H11S       1.1135  108.96 -117.30  109.16   1.1131
IC C10    C11   C12   C13        1.5348  112.78 -179.23  112.49   1.5347
IC C13    C11   *C12  H12R       1.5347  112.49 -121.45  109.24   1.1130
IC H12R   C11   *C12  H12S       1.1130  109.24 -117.45  109.03   1.1133
IC C11    C12   C13   C14        1.5345  112.49  178.82  112.71   1.5347
IC C14    C12   *C13  H13R       1.5347  112.71 -121.19  109.01   1.1133
IC H13R   C12   *C13  H13S       1.1133  109.01 -117.33  109.14   1.1131
IC C12    C13   C14   C15        1.5347  112.71 -179.59  112.61   1.5341
IC C15    C13   *C14  H14R       1.5341  112.61 -121.38  109.18   1.1131
IC H14R   C13   *C14  H14S       1.1131  109.18 -117.39  109.09   1.1133
IC C13    C14   C15   C16        1.5347  112.61  179.60  113.33   1.5309
IC C16    C14   *C15  H15R       1.5309  113.33 -121.65  108.72   1.1142
IC H15R   C14   *C15  H15S       1.1142  108.72 -116.62  108.76   1.1141
IC C14    C15   C16   C17        1.3471  125.86  180.00  113.25   1.5428
IC C17    C15   *C16  H16R       1.5192  121.35 -124.15  108.68   1.1135
IC C17    C15   *C16  H16S       1.5192  121.35  123.34  106.97   1.1128
IC C15    C16   C17   C18        1.5091  113.25  180.00  115.19   1.5395
IC C18    C16   *C17  H17R       1.5192  121.35 -124.15  108.68   1.1135
IC C18    C16   *C17  H17S       1.5192  121.35  123.34  106.97   1.1128
IC C16    C17   C18   C19        1.5428  115.19  180.00  113.95   1.5345
IC C19    C17   *C18  H18R       1.5192  121.35 -124.15  108.68   1.1135
IC C19    C17   *C18  H18S       1.5192  121.35  123.34  106.97   1.1128
IC C17    C18   C19   C20        1.5395  113.95  180.00  112.95   1.5309
IC C20    C18   *C19   H19R      1.5192  121.35 -124.15  108.68   1.1135
IC C20    C18   *C19  H19S       1.5192  121.35  123.34  106.97   1.1128
IC C18    C19   C20   H20T       1.5345  112.95  180.00  110.39   1.1115
IC H20T   C19   *C20  H20R       1.5192  121.35 -124.15  108.68   1.1135
IC H20T   C19   *C20  H20S       1.5192  121.35  123.34  106.97   1.1128

RESI BEH        -1.00 ! Behenic acid (22:0), unprotonated          
GROUP	              !
ATOM O1   OCL   -0.76 !       O2  O1 (-)
ATOM O2   OCL   -0.76 !        \\ /
ATOM C1   CL     0.62 !         C1
ATOM C2   CTL2  -0.28 !          |
ATOM H2R  HAL2   0.09 !   H2R---C2---H2S
ATOM H2S  HAL2   0.09 !          |		
GROUP                 !              
ATOM C3   CTL2  -0.18 !          |   
ATOM H3R  HAL2   0.09 !   H3R---C3---H3S
ATOM H3S  HAL2   0.09 !          |   
GROUP                 !
ATOM C4   CTL2  -0.18 !          |
ATOM H4R  HAL2   0.09 !   H4R---C4---H4S      
ATOM H4S  HAL2   0.09 !          |
GROUP                 !
ATOM C5   CTL2  -0.18 !          |              
ATOM H5R  HAL2   0.09 !   H5R---C5---H5S
ATOM H5S  HAL2   0.09 !          |              
GROUP                 !
ATOM C6   CTL2  -0.18 !          |
ATOM H6R  HAL2   0.09 !   H6R---C6---H6S      
ATOM H6S  HAL2   0.09 !          |
GROUP                 ! 
ATOM C7   CTL2  -0.18 !          |              
ATOM H7R  HAL2   0.09 !   H7R---C7---H7S
ATOM H7S  HAL2   0.09 !          |              
GROUP                 !
ATOM C8   CTL2  -0.18 !          |
ATOM H8R  HAL2   0.09 !   H8R---C8---H8S     
ATOM H8S  HAL2   0.09 !          |
GROUP                 !
ATOM C9   CTL2  -0.18 !          |              
ATOM H9R  HAL2   0.09 !   H9R---C9---H9S
ATOM H9S  HAL2   0.09 !          |              
GROUP                 !
ATOM C10  CTL2  -0.18 !          |
ATOM H10R HAL2   0.09 !  H10R---C10--H10S     
ATOM H10S HAL2   0.09 !          |
GROUP                 !
ATOM C11  CTL2  -0.18 !          |              
ATOM H11R HAL2   0.09 !  H11R---C11--H11S
ATOM H11S HAL2   0.09 !          |              
GROUP                 !
ATOM C12  CTL2  -0.18 !          |
ATOM H12R HAL2   0.09 !  H12R---C12--H12S     
ATOM H12S HAL2   0.09 !          |
GROUP                 !
ATOM C13  CTL2  -0.18 !          |              
ATOM H13R HAL2   0.09 !  H13R---C13--H13S
ATOM H13S HAL2   0.09 !          |              
GROUP                 !
ATOM C14  CTL2  -0.18 !          |             
ATOM H14R HAL2   0.09 !  H14R---C14--H14S
ATOM H14S HAL2   0.09 !          |              
GROUP                 !
ATOM C15  CTL2  -0.18 !          |              
ATOM H15R HAL2   0.09 !  H15R---C15--H15S
ATOM H15S HAL2   0.09 !          |              
GROUP                 !
ATOM C16  CTL2  -0.18 !          |              
ATOM H16R HAL2   0.09 !  H16R---C16--H16S
ATOM H16S HAL2   0.09 !          |              
GROUP                 !
ATOM C17  CTL2  -0.18 !          |              
ATOM H17R HAL2   0.09 !  H17R---C17--H17S
ATOM H17S HAL2   0.09 !          |              
GROUP                 !
ATOM C18  CTL2  -0.18 !          |
ATOM H18R HAL2   0.09 !  H18R---C18--H18S     
ATOM H18S HAL2   0.09 !          |
GROUP
ATOM C19  CTL2  -0.18 !          |         
ATOM H19R HAL2   0.09 !  H19R---C19--H19S
ATOM H19S HAL2   0.09 !          |         
GROUP                 !          |         
ATOM C20  CTL2  -0.18 !          |         
ATOM H20R HAL2   0.09 !  H20R---C20--H20S
ATOM H20S HAL2   0.09 !          |         
GROUP                 !          |         
ATOM C21  CTL2  -0.18 !          |         
ATOM H21R HAL2   0.09 !  H21R---C21--H21S
ATOM H21S HAL2   0.09 !          |         
GROUP                 !          |         
ATOM C22  CTL3  -0.27 !          |         
ATOM H22R HAL3   0.09 !  H22R---C22--H22S
ATOM H22S HAL3   0.09 !          |         
ATOM H22T HAL3   0.09 !         H22T       

BOND  O1  C1
BOND  C1  C2
DOUBLE C1  O2
BOND  C2  H2R       C2  H2S       C2  C3
BOND  C3  H3R       C3  H3S       C3  C4
BOND  C4  H4R       C4  H4S       C4  C5
BOND  C5  H5R       C5  H5S       C5  C6
BOND  C6  H6R       C6  H6S       C6  C7
BOND  C7  H7R       C7  H7S       C7  C8
BOND  C8  H8R       C8  H8S       C8  C9
BOND  C9  H9R       C9  H9S       C9  C10
BOND  C10 H10R      C10 H10S      C10 C11
BOND  C11 H11R      C11 H11S      C11 C12
BOND  C12 H12R      C12 H12S      C12 C13
BOND  C13 H13R      C13 H13S      C13 C14
BOND  C14 H14R      C14 H14S      C14 C15
BOND  C15 H15R      C15 H15S      C15 C16
BOND  C16 H16R      C16 H16S      C16 C17
BOND  C17 H17R      C17 H17S      C17 C18
BOND  C18 H18R      C18 H18S      C18 C19
BOND  C19 H19R      C19 H19S      C19 C20
BOND  C20 H20R      C20 H20S      C20 C21
BOND  C21 H21R      C21 H21S      C21 C22
BOND  C22 H22R      C22 H22S      C22 H22T

IMPR C1 O1 C2 O2

!IC table from IC generate, minimized geometry
IC C2     O1    *C1   O2         1.5292  108.80 -178.84  126.50   1.2187
IC O1     C1    C2    C3         1.3179  108.80 -177.42  111.91   1.5450
IC C3     C1    *C2   H2R        1.5450  111.91 -121.60  107.88   1.1091
IC H2R    C1    *C2   H2S        1.1091  107.88 -117.29  107.69   1.1091
IC C1     C2    C3    C4         1.5292  111.91  176.40  112.78   1.5339
IC C4     C2    *C3   H3R        1.5339  112.78 -120.84  109.53   1.1148
IC H3R    C2    *C3   H3S        1.1148  109.53 -117.51  109.55   1.1144
IC C2     C3    C4    C5         1.5450  112.78 -179.42  112.02   1.5348
IC C5     C3    *C4   H4R        1.5348  112.02 -121.40  109.42   1.1129
IC H4R    C3    *C4   H4S        1.1129  109.42 -117.70  109.09   1.1132
IC C3     C4    C5    C6         1.5339  112.02  177.20  113.15   1.5345
IC C6     C4    *C5   H5R        1.5345  113.15 -121.11  108.85   1.1137
IC H5R    C4    *C5   H5S        1.1137  108.85 -117.08  109.10   1.1133
IC C4     C5    C6    C7         1.5348  113.15 -179.00  112.16   1.5349
IC C7     C5    *C6   H6R        1.5349  112.16 -121.50  109.37   1.1128
IC H6R    C5    *C6   H6S        1.1128  109.37 -117.60  108.99   1.1133
IC C5     C6    C7    C8         1.5345  112.16  177.46  113.03   1.5345
IC C8     C6    *C7   H7R        1.5345  113.03 -121.07  108.86   1.1136
IC H7R    C6    *C7   H7S        1.1136  108.86 -117.16  109.14   1.1132
IC C6     C7    C8    C9         1.5349  113.03 -178.73  112.29   1.5348
IC C9     C7    *C8   H8R        1.5348  112.29 -121.53  109.34   1.1129
IC H8R    C7    *C8   H8S        1.1129  109.34 -117.54  108.99   1.1133
IC C7     C8    C9    C10        1.5345  112.29  177.77  112.89   1.5345
IC C10    C8    *C9   H9R        1.5345  112.89 -121.06  108.89   1.1135
IC H9R    C8    *C9   H9S        1.1135  108.89 -117.23  109.16   1.1131
IC C8     C9    C10   C11        1.5348  112.89 -178.85  112.40   1.5348
IC C11    C9    *C10  H10R       1.5348  112.40 -121.51  109.29   1.1130
IC H10R   C9    *C10  H10S       1.1130  109.29 -117.49  109.00   1.1133
IC C9     C10   C11   C12        1.5345  112.40  178.16  112.78   1.5345
IC C12    C10   *C11  H11R       1.5345  112.78 -121.11  108.96   1.1135
IC H11R   C10   *C11  H11S       1.1135  108.96 -117.30  109.16   1.1131
IC C10    C11   C12   C13        1.5348  112.78 -179.23  112.49   1.5347
IC C13    C11   *C12  H12R       1.5347  112.49 -121.45  109.24   1.1130
IC H12R   C11   *C12  H12S       1.1130  109.24 -117.45  109.03   1.1133
IC C11    C12   C13   C14        1.5345  112.49  178.82  112.71   1.5347
IC C14    C12   *C13  H13R       1.5347  112.71 -121.19  109.01   1.1133
IC H13R   C12   *C13  H13S       1.1133  109.01 -117.33  109.14   1.1131
IC C12    C13   C14   C15        1.5347  112.71 -179.59  112.61   1.5341
IC C15    C13   *C14  H14R       1.5341  112.61 -121.38  109.18   1.1131
IC H14R   C13   *C14  H14S       1.1131  109.18 -117.39  109.09   1.1133
IC C13    C14   C15   C16        1.5347  112.61  179.60  113.33   1.5309
IC C16    C14   *C15  H15R       1.5309  113.33 -121.65  108.72   1.1142
IC H15R   C14   *C15  H15S       1.1142  108.72 -116.62  108.76   1.1141
IC C14    C15   C16   C17        1.3471  125.86  180.00  113.25   1.5428
IC C17    C15   *C16  H16R       1.5192  121.35 -124.15  108.68   1.1135
IC C17    C15   *C16  H16S       1.5192  121.35  123.34  106.97   1.1128
IC C15    C16   C17   C18        1.5091  113.25  180.00  115.19   1.5395
IC C18    C16   *C17  H17R       1.5192  121.35 -124.15  108.68   1.1135
IC C18    C16   *C17  H17S       1.5192  121.35  123.34  106.97   1.1128
IC C16    C17   C18   C19        1.5428  115.19  180.00  113.95   1.5345
IC C19    C17   *C18  H18R       1.5192  121.35 -124.15  108.68   1.1135
IC C19    C17   *C18  H18S       1.5192  121.35  123.34  106.97   1.1128
IC C17    C18   C19   C20        1.5395  113.95  180.00  112.95   1.5309
IC C20    C18   *C19  H19R       1.5192  121.35 -124.15  108.68   1.1135
IC C20    C18   *C19  H19S       1.5192  121.35  123.34  106.97   1.1128
IC C18    C19   C20   C21        1.5395  113.95  180.00  112.95   1.5309
IC C21    C19   *C20  H20R       1.5192  121.35 -124.15  108.68   1.1135
IC C21    C19   *C20  H20S       1.5192  121.35  123.34  106.97   1.1128
IC C19    C20   C21   C22        1.5395  113.95  180.00  112.95   1.5309
IC C22    C20   *C21  H21R       1.5192  121.35 -124.15  108.68   1.1135
IC C22    C20   *C21  H21S       1.5192  121.35  123.34  106.97   1.1128
IC C20    C21   C22   H22T       1.5345  112.95  180.00  110.39   1.1115
IC H22T   C21   *C22  H22R       1.5192  121.35 -124.15  108.68   1.1135
IC H22T   C21   *C22  H22S       1.5192  121.35  123.34  106.97   1.1128

RESI TRI        -1.00 ! Tricosanoic acid (23:0), unprotonated (F23 in PDB)
GROUP	              !
ATOM O1   OCL   -0.76 !       O2  O1 (-)
ATOM O2   OCL   -0.76 !        \\ /
ATOM C1   CL     0.62 !         C1
ATOM C2   CTL2  -0.28 !          |
ATOM H2R  HAL2   0.09 !   H2R---C2---H2S
ATOM H2S  HAL2   0.09 !          |		
GROUP                 !              
ATOM C3   CTL2  -0.18 !          |   
ATOM H3R  HAL2   0.09 !   H3R---C3---H3S
ATOM H3S  HAL2   0.09 !          |   
GROUP                 !
ATOM C4   CTL2  -0.18 !          |
ATOM H4R  HAL2   0.09 !   H4R---C4---H4S      
ATOM H4S  HAL2   0.09 !          |
GROUP                 !
ATOM C5   CTL2  -0.18 !          |              
ATOM H5R  HAL2   0.09 !   H5R---C5---H5S
ATOM H5S  HAL2   0.09 !          |              
GROUP                 !
ATOM C6   CTL2  -0.18 !          |
ATOM H6R  HAL2   0.09 !   H6R---C6---H6S      
ATOM H6S  HAL2   0.09 !          |
GROUP                 ! 
ATOM C7   CTL2  -0.18 !          |              
ATOM H7R  HAL2   0.09 !   H7R---C7---H7S
ATOM H7S  HAL2   0.09 !          |              
GROUP                 !
ATOM C8   CTL2  -0.18 !          |
ATOM H8R  HAL2   0.09 !   H8R---C8---H8S     
ATOM H8S  HAL2   0.09 !          |
GROUP                 !
ATOM C9   CTL2  -0.18 !          |              
ATOM H9R  HAL2   0.09 !   H9R---C9---H9S
ATOM H9S  HAL2   0.09 !          |              
GROUP                 !
ATOM C10  CTL2  -0.18 !          |
ATOM H10R HAL2   0.09 !  H10R---C10--H10S     
ATOM H10S HAL2   0.09 !          |
GROUP                 !
ATOM C11  CTL2  -0.18 !          |              
ATOM H11R HAL2   0.09 !  H11R---C11--H11S
ATOM H11S HAL2   0.09 !          |              
GROUP                 !
ATOM C12  CTL2  -0.18 !          |
ATOM H12R HAL2   0.09 !  H12R---C12--H12S     
ATOM H12S HAL2   0.09 !          |
GROUP                 !
ATOM C13  CTL2  -0.18 !          |              
ATOM H13R HAL2   0.09 !  H13R---C13--H13S
ATOM H13S HAL2   0.09 !          |              
GROUP                 !
ATOM C14  CTL2  -0.18 !          |             
ATOM H14R HAL2   0.09 !  H14R---C14--H14S
ATOM H14S HAL2   0.09 !          |              
GROUP                 !
ATOM C15  CTL2  -0.18 !          |              
ATOM H15R HAL2   0.09 !  H15R---C15--H15S
ATOM H15S HAL2   0.09 !          |              
GROUP                 !
ATOM C16  CTL2  -0.18 !          |              
ATOM H16R HAL2   0.09 !  H16R---C16--H16S
ATOM H16S HAL2   0.09 !          |              
GROUP                 !
ATOM C17  CTL2  -0.18 !          |              
ATOM H17R HAL2   0.09 !  H17R---C17--H17S
ATOM H17S HAL2   0.09 !          |              
GROUP                 !
ATOM C18  CTL2  -0.18 !          |
ATOM H18R HAL2   0.09 !  H18R---C18--H18S     
ATOM H18S HAL2   0.09 !          |
GROUP
ATOM C19  CTL2  -0.18 !          |         
ATOM H19R HAL2   0.09 !  H19R---C19--H19S
ATOM H19S HAL2   0.09 !          |         
GROUP                 !          |         
ATOM C20  CTL2  -0.18 !          |         
ATOM H20R HAL2   0.09 !  H20R---C20--H20S
ATOM H20S HAL2   0.09 !          |         
GROUP                 !          |         
ATOM C21  CTL2  -0.18 !          |         
ATOM H21R HAL2   0.09 !  H21R---C21--H21S
ATOM H21S HAL2   0.09 !          |         
GROUP                 !          |         
ATOM C22  CTL2  -0.18 !          |         
ATOM H22R HAL2   0.09 !  H22R---C22--H22S
ATOM H22S HAL2   0.09 !          |         
GROUP                 !          |         
ATOM C23  CTL3  -0.27 !          |         
ATOM H23R HAL3   0.09 !  H23R---C23--H23S
ATOM H23S HAL3   0.09 !          |         
ATOM H23T HAL3   0.09 !         H23T       


BOND  O1  C1
BOND  C1  C2
DOUBLE C1  O2
BOND  C2  H2R       C2  H2S       C2  C3
BOND  C3  H3R       C3  H3S       C3  C4
BOND  C4  H4R       C4  H4S       C4  C5
BOND  C5  H5R       C5  H5S       C5  C6
BOND  C6  H6R       C6  H6S       C6  C7
BOND  C7  H7R       C7  H7S       C7  C8
BOND  C8  H8R       C8  H8S       C8  C9
BOND  C9  H9R       C9  H9S       C9  C10
BOND  C10 H10R      C10 H10S      C10 C11
BOND  C11 H11R      C11 H11S      C11 C12
BOND  C12 H12R      C12 H12S      C12 C13
BOND  C13 H13R      C13 H13S      C13 C14
BOND  C14 H14R      C14 H14S      C14 C15
BOND  C15 H15R      C15 H15S      C15 C16
BOND  C16 H16R      C16 H16S      C16 C17
BOND  C17 H17R      C17 H17S      C17 C18
BOND  C18 H18R      C18 H18S      C18 C19
BOND  C19 H19R      C19 H19S      C19 C20
BOND  C20 H20R      C20 H20S      C20 C21
BOND  C21 H21R      C21 H21S      C21 C22
BOND  C22 H22R      C22 H22S      C22 C23
BOND  C23 H23R      C23 H23S      C23 H23T


IMPR C1 O1 C2 O2

!IC table from IC generate, minimized geometry
IC C2     O1    *C1   O2         1.5292  108.80 -178.84  126.50   1.2187
IC O1     C1    C2    C3         1.3179  108.80 -177.42  111.91   1.5450
IC C3     C1    *C2   H2R        1.5450  111.91 -121.60  107.88   1.1091
IC H2R    C1    *C2   H2S        1.1091  107.88 -117.29  107.69   1.1091
IC C1     C2    C3    C4         1.5292  111.91  176.40  112.78   1.5339
IC C4     C2    *C3   H3R        1.5339  112.78 -120.84  109.53   1.1148
IC H3R    C2    *C3   H3S        1.1148  109.53 -117.51  109.55   1.1144
IC C2     C3    C4    C5         1.5450  112.78 -179.42  112.02   1.5348
IC C5     C3    *C4   H4R        1.5348  112.02 -121.40  109.42   1.1129
IC H4R    C3    *C4   H4S        1.1129  109.42 -117.70  109.09   1.1132
IC C3     C4    C5    C6         1.5339  112.02  177.20  113.15   1.5345
IC C6     C4    *C5   H5R        1.5345  113.15 -121.11  108.85   1.1137
IC H5R    C4    *C5   H5S        1.1137  108.85 -117.08  109.10   1.1133
IC C4     C5    C6    C7         1.5348  113.15 -179.00  112.16   1.5349
IC C7     C5    *C6   H6R        1.5349  112.16 -121.50  109.37   1.1128
IC H6R    C5    *C6   H6S        1.1128  109.37 -117.60  108.99   1.1133
IC C5     C6    C7    C8         1.5345  112.16  177.46  113.03   1.5345
IC C8     C6    *C7   H7R        1.5345  113.03 -121.07  108.86   1.1136
IC H7R    C6    *C7   H7S        1.1136  108.86 -117.16  109.14   1.1132
IC C6     C7    C8    C9         1.5349  113.03 -178.73  112.29   1.5348
IC C9     C7    *C8   H8R        1.5348  112.29 -121.53  109.34   1.1129
IC H8R    C7    *C8   H8S        1.1129  109.34 -117.54  108.99   1.1133
IC C7     C8    C9    C10        1.5345  112.29  177.77  112.89   1.5345
IC C10    C8    *C9   H9R        1.5345  112.89 -121.06  108.89   1.1135
IC H9R    C8    *C9   H9S        1.1135  108.89 -117.23  109.16   1.1131
IC C8     C9    C10   C11        1.5348  112.89 -178.85  112.40   1.5348
IC C11    C9    *C10  H10R       1.5348  112.40 -121.51  109.29   1.1130
IC H10R   C9    *C10  H10S       1.1130  109.29 -117.49  109.00   1.1133
IC C9     C10   C11   C12        1.5345  112.40  178.16  112.78   1.5345
IC C12    C10   *C11  H11R       1.5345  112.78 -121.11  108.96   1.1135
IC H11R   C10   *C11  H11S       1.1135  108.96 -117.30  109.16   1.1131
IC C10    C11   C12   C13        1.5348  112.78 -179.23  112.49   1.5347
IC C13    C11   *C12  H12R       1.5347  112.49 -121.45  109.24   1.1130
IC H12R   C11   *C12  H12S       1.1130  109.24 -117.45  109.03   1.1133
IC C11    C12   C13   C14        1.5345  112.49  178.82  112.71   1.5347
IC C14    C12   *C13  H13R       1.5347  112.71 -121.19  109.01   1.1133
IC H13R   C12   *C13  H13S       1.1133  109.01 -117.33  109.14   1.1131
IC C12    C13   C14   C15        1.5347  112.71 -179.59  112.61   1.5341
IC C15    C13   *C14  H14R       1.5341  112.61 -121.38  109.18   1.1131
IC H14R   C13   *C14  H14S       1.1131  109.18 -117.39  109.09   1.1133
IC C13    C14   C15   C16        1.5347  112.61  179.60  113.33   1.5309
IC C16    C14   *C15  H15R       1.5309  113.33 -121.65  108.72   1.1142
IC H15R   C14   *C15  H15S       1.1142  108.72 -116.62  108.76   1.1141
IC C14    C15   C16   C17        1.3471  125.86  180.00  113.25   1.5428
IC C17    C15   *C16  H16R       1.5192  121.35 -124.15  108.68   1.1135
IC C17    C15   *C16  H16S       1.5192  121.35  123.34  106.97   1.1128
IC C15    C16   C17   C18        1.5091  113.25  180.00  115.19   1.5395
IC C18    C16   *C17  H17R       1.5192  121.35 -124.15  108.68   1.1135
IC C18    C16   *C17  H17S       1.5192  121.35  123.34  106.97   1.1128
IC C16    C17   C18   C19        1.5428  115.19  180.00  113.95   1.5345
IC C19    C17   *C18  H18R       1.5192  121.35 -124.15  108.68   1.1135
IC C19    C17   *C18  H18S       1.5192  121.35  123.34  106.97   1.1128
IC C17    C18   C19   C20        1.5395  113.95  180.00  112.95   1.5309
IC C20    C18   *C19  H19R       1.5192  121.35 -124.15  108.68   1.1135
IC C20    C18   *C19  H19S       1.5192  121.35  123.34  106.97   1.1128
IC C18    C19   C20   C21        1.5395  113.95  180.00  112.95   1.5309
IC C21    C19   *C20  H20R       1.5192  121.35 -124.15  108.68   1.1135
IC C21    C19   *C20  H20S       1.5192  121.35  123.34  106.97   1.1128
IC C19    C20   C21   C22        1.5395  113.95  180.00  112.95   1.5309
IC C22    C20   *C21  H21R       1.5192  121.35 -124.15  108.68   1.1135
IC C22    C20   *C21  H21S       1.5192  121.35  123.34  106.97   1.1128
IC C20    C21   C22   C23        1.5345  112.95  180.00  110.39   1.1115
IC C23    C21   *C22  H22R       1.5192  121.35 -124.15  108.68   1.1135
IC C23    C21   *C22  H22S       1.5192  121.35  123.34  106.97   1.1128
IC C21    C22   C23   H23T       1.5345  112.95  180.00  110.39   1.1115
IC H23T   C22   *C23  H23R       1.5192  121.35 -124.15  108.68   1.1135
IC H23T   C22   *C23  H23S       1.5192  121.35  123.34  106.97   1.1128

RESI LIGN       -1.00 ! Lignoceric acid (24:0), unprotonated          
GROUP	              !
ATOM O1   OCL   -0.76 !       O2  O1 (-)
ATOM O2   OCL   -0.76 !        \\ /
ATOM C1   CL     0.62 !         C1
ATOM C2   CTL2  -0.28 !          |
ATOM H2R  HAL2   0.09 !   H2R---C2---H2S
ATOM H2S  HAL2   0.09 !          |		
GROUP                 !              
ATOM C3   CTL2  -0.18 !          |   
ATOM H3R  HAL2   0.09 !   H3R---C3---H3S
ATOM H3S  HAL2   0.09 !          |   
GROUP                 !
ATOM C4   CTL2  -0.18 !          |
ATOM H4R  HAL2   0.09 !   H4R---C4---H4S      
ATOM H4S  HAL2   0.09 !          |
GROUP                 !
ATOM C5   CTL2  -0.18 !          |              
ATOM H5R  HAL2   0.09 !   H5R---C5---H5S
ATOM H5S  HAL2   0.09 !          |              
GROUP                 !
ATOM C6   CTL2  -0.18 !          |
ATOM H6R  HAL2   0.09 !   H6R---C6---H6S      
ATOM H6S  HAL2   0.09 !          |
GROUP                 ! 
ATOM C7   CTL2  -0.18 !          |              
ATOM H7R  HAL2   0.09 !   H7R---C7---H7S
ATOM H7S  HAL2   0.09 !          |              
GROUP                 !
ATOM C8   CTL2  -0.18 !          |
ATOM H8R  HAL2   0.09 !   H8R---C8---H8S     
ATOM H8S  HAL2   0.09 !          |
GROUP                 !
ATOM C9   CTL2  -0.18 !          |              
ATOM H9R  HAL2   0.09 !   H9R---C9---H9S
ATOM H9S  HAL2   0.09 !          |              
GROUP                 !
ATOM C10  CTL2  -0.18 !          |
ATOM H10R HAL2   0.09 !  H10R---C10--H10S     
ATOM H10S HAL2   0.09 !          |
GROUP                 !
ATOM C11  CTL2  -0.18 !          |              
ATOM H11R HAL2   0.09 !  H11R---C11--H11S
ATOM H11S HAL2   0.09 !          |              
GROUP                 !
ATOM C12  CTL2  -0.18 !          |
ATOM H12R HAL2   0.09 !  H12R---C12--H12S     
ATOM H12S HAL2   0.09 !          |
GROUP                 !
ATOM C13  CTL2  -0.18 !          |              
ATOM H13R HAL2   0.09 !  H13R---C13--H13S
ATOM H13S HAL2   0.09 !          |              
GROUP                 !
ATOM C14  CTL2  -0.18 !          |             
ATOM H14R HAL2   0.09 !  H14R---C14--H14S
ATOM H14S HAL2   0.09 !          |              
GROUP                 !
ATOM C15  CTL2  -0.18 !          |              
ATOM H15R HAL2   0.09 !  H15R---C15--H15S
ATOM H15S HAL2   0.09 !          |              
GROUP                 !
ATOM C16  CTL2  -0.18 !          |              
ATOM H16R HAL2   0.09 !  H16R---C16--H16S
ATOM H16S HAL2   0.09 !          |              
GROUP                 !
ATOM C17  CTL2  -0.18 !          |              
ATOM H17R HAL2   0.09 !  H17R---C17--H17S
ATOM H17S HAL2   0.09 !          |              
GROUP                 !
ATOM C18  CTL2  -0.18 !          |
ATOM H18R HAL2   0.09 !  H18R---C18--H18S     
ATOM H18S HAL2   0.09 !          |
GROUP
ATOM C19  CTL2  -0.18 !          |         
ATOM H19R HAL2   0.09 !  H19R---C19--H19S
ATOM H19S HAL2   0.09 !          |         
GROUP                 !          |         
ATOM C20  CTL2  -0.18 !          |         
ATOM H20R HAL2   0.09 !  H20R---C20--H20S
ATOM H20S HAL2   0.09 !          |         
GROUP                 !          |         
ATOM C21  CTL2  -0.18 !          |         
ATOM H21R HAL2   0.09 !  H21R---C21--H21S
ATOM H21S HAL2   0.09 !          |         
GROUP                 !          |         
ATOM C22  CTL2  -0.18 !          |         
ATOM H22R HAL2   0.09 !  H22R---C22--H22S
ATOM H22S HAL2   0.09 !          |         
GROUP                 !          |         
ATOM C23  CTL2  -0.18 !          |         
ATOM H23R HAL2   0.09 !  H23R---C23--H23S
ATOM H23S HAL2   0.09 !          |         
GROUP                 !          |         
ATOM C24  CTL3  -0.27 !          |         
ATOM H24R HAL3   0.09 !  H24R---C24--H24S
ATOM H24S HAL3   0.09 !          |         
ATOM H24T HAL3   0.09 !         H24T       

BOND  O1  C1
BOND  C1  C2
DOUBLE C1  O2
BOND  C2  H2R       C2  H2S       C2  C3
BOND  C3  H3R       C3  H3S       C3  C4
BOND  C4  H4R       C4  H4S       C4  C5
BOND  C5  H5R       C5  H5S       C5  C6
BOND  C6  H6R       C6  H6S       C6  C7
BOND  C7  H7R       C7  H7S       C7  C8
BOND  C8  H8R       C8  H8S       C8  C9
BOND  C9  H9R       C9  H9S       C9  C10
BOND  C10 H10R      C10 H10S      C10 C11
BOND  C11 H11R      C11 H11S      C11 C12
BOND  C12 H12R      C12 H12S      C12 C13
BOND  C13 H13R      C13 H13S      C13 C14
BOND  C14 H14R      C14 H14S      C14 C15
BOND  C15 H15R      C15 H15S      C15 C16
BOND  C16 H16R      C16 H16S      C16 C17
BOND  C17 H17R      C17 H17S      C17 C18
BOND  C18 H18R      C18 H18S      C18 C19
BOND  C19 H19R      C19 H19S      C19 C20
BOND  C20 H20R      C20 H20S      C20 C21
BOND  C21 H21R      C21 H21S      C21 C22
BOND  C22 H22R      C22 H22S      C22 C23
BOND  C23 H23R      C23 H23S      C23 C24
BOND  C24 H24R      C24 H24S      C24 H24T 

IMPR C1 O1 C2 O2

!IC table from IC generate, minimized geometry
IC C2     O1    *C1   O2         1.5292  108.80 -178.84  126.50   1.2187
IC O1     C1    C2    C3         1.3179  108.80 -177.42  111.91   1.5450
IC C3     C1    *C2   H2R        1.5450  111.91 -121.60  107.88   1.1091
IC H2R    C1    *C2   H2S        1.1091  107.88 -117.29  107.69   1.1091
IC C1     C2    C3    C4         1.5292  111.91  176.40  112.78   1.5339
IC C4     C2    *C3   H3R        1.5339  112.78 -120.84  109.53   1.1148
IC H3R    C2    *C3   H3S        1.1148  109.53 -117.51  109.55   1.1144
IC C2     C3    C4    C5         1.5450  112.78 -179.42  112.02   1.5348
IC C5     C3    *C4   H4R        1.5348  112.02 -121.40  109.42   1.1129
IC H4R    C3    *C4   H4S        1.1129  109.42 -117.70  109.09   1.1132
IC C3     C4    C5    C6         1.5339  112.02  177.20  113.15   1.5345
IC C6     C4    *C5   H5R        1.5345  113.15 -121.11  108.85   1.1137
IC H5R    C4    *C5   H5S        1.1137  108.85 -117.08  109.10   1.1133
IC C4     C5    C6    C7         1.5348  113.15 -179.00  112.16   1.5349
IC C7     C5    *C6   H6R        1.5349  112.16 -121.50  109.37   1.1128
IC H6R    C5    *C6   H6S        1.1128  109.37 -117.60  108.99   1.1133
IC C5     C6    C7    C8         1.5345  112.16  177.46  113.03   1.5345
IC C8     C6    *C7   H7R        1.5345  113.03 -121.07  108.86   1.1136
IC H7R    C6    *C7   H7S        1.1136  108.86 -117.16  109.14   1.1132
IC C6     C7    C8    C9         1.5349  113.03 -178.73  112.29   1.5348
IC C9     C7    *C8   H8R        1.5348  112.29 -121.53  109.34   1.1129
IC H8R    C7    *C8   H8S        1.1129  109.34 -117.54  108.99   1.1133
IC C7     C8    C9    C10        1.5345  112.29  177.77  112.89   1.5345
IC C10    C8    *C9   H9R        1.5345  112.89 -121.06  108.89   1.1135
IC H9R    C8    *C9   H9S        1.1135  108.89 -117.23  109.16   1.1131
IC C8     C9    C10   C11        1.5348  112.89 -178.85  112.40   1.5348
IC C11    C9    *C10  H10R       1.5348  112.40 -121.51  109.29   1.1130
IC H10R   C9    *C10  H10S       1.1130  109.29 -117.49  109.00   1.1133
IC C9     C10   C11   C12        1.5345  112.40  178.16  112.78   1.5345
IC C12    C10   *C11  H11R       1.5345  112.78 -121.11  108.96   1.1135
IC H11R   C10   *C11  H11S       1.1135  108.96 -117.30  109.16   1.1131
IC C10    C11   C12   C13        1.5348  112.78 -179.23  112.49   1.5347
IC C13    C11   *C12  H12R       1.5347  112.49 -121.45  109.24   1.1130
IC H12R   C11   *C12  H12S       1.1130  109.24 -117.45  109.03   1.1133
IC C11    C12   C13   C14        1.5345  112.49  178.82  112.71   1.5347
IC C14    C12   *C13  H13R       1.5347  112.71 -121.19  109.01   1.1133
IC H13R   C12   *C13  H13S       1.1133  109.01 -117.33  109.14   1.1131
IC C12    C13   C14   C15        1.5347  112.71 -179.59  112.61   1.5341
IC C15    C13   *C14  H14R       1.5341  112.61 -121.38  109.18   1.1131
IC H14R   C13   *C14  H14S       1.1131  109.18 -117.39  109.09   1.1133
IC C13    C14   C15   C16        1.5347  112.61  179.60  113.33   1.5309
IC C16    C14   *C15  H15R       1.5309  113.33 -121.65  108.72   1.1142
IC H15R   C14   *C15  H15S       1.1142  108.72 -116.62  108.76   1.1141
IC C14    C15   C16   C17        1.3471  125.86  180.00  113.25   1.5428
IC C17    C15   *C16  H16R       1.5192  121.35 -124.15  108.68   1.1135
IC C17    C15   *C16  H16S       1.5192  121.35  123.34  106.97   1.1128
IC C15    C16   C17   C18        1.5091  113.25  180.00  115.19   1.5395
IC C18    C16   *C17  H17R       1.5192  121.35 -124.15  108.68   1.1135
IC C18    C16   *C17  H17S       1.5192  121.35  123.34  106.97   1.1128
IC C16    C17   C18   C19        1.5428  115.19  180.00  113.95   1.5345
IC C19    C17   *C18  H18R       1.5192  121.35 -124.15  108.68   1.1135
IC C19    C17   *C18  H18S       1.5192  121.35  123.34  106.97   1.1128
IC C17    C18   C19   C20        1.5395  113.95  180.00  112.95   1.5309
IC C20    C18   *C19  H19R       1.5192  121.35 -124.15  108.68   1.1135
IC C20    C18   *C19  H19S       1.5192  121.35  123.34  106.97   1.1128
IC C18    C19   C20   C21        1.5395  113.95  180.00  112.95   1.5309
IC C21    C19   *C20  H20R       1.5192  121.35 -124.15  108.68   1.1135
IC C21    C19   *C20  H20S       1.5192  121.35  123.34  106.97   1.1128
IC C19    C20   C21   C22        1.5395  113.95  180.00  112.95   1.5309
IC C22    C20   *C21  H21R       1.5309  113.24 -121.66  108.77   1.1142
IC H21R   C20   *C21  H21S       1.1142  108.77 -116.65  108.78   1.1142
IC C20    C21   C22   C23        1.5346  112.63  179.93  113.24   1.5309
IC C23    C21   *C22  H22R       1.5309  113.24 -121.66  108.77   1.1142
IC H22R   C21   *C22  H22S       1.1142  108.77 -116.65  108.78   1.1142
IC C21    C22   C23   C24        1.5346  112.63  179.93  113.24   1.5309
IC C24    C22   *C23  H23R       1.5309  113.24 -121.66  108.77   1.1142
IC H23R   C22   *C23  H23S       1.1142  108.77 -116.65  108.78   1.1142
IC C22    C23   C24   H24R       1.5337  113.24  -59.91  110.47   1.1114
IC H24R   C23   *C24  H24S       1.1114  110.47  119.87  110.48   1.1113
IC H24R   C23   *C24  H24T       1.1114  110.47 -120.06  110.63   1.1113

RESI MYRO       -1.00 ! Myristoleic acid (14:1, d9), unprotonated (PAM in PDB)
GROUP	              !
ATOM O1   OCL   -0.76 !            O2  O1 (-)
ATOM O2   OCL   -0.76 !             \\ /
ATOM C1   CL     0.62 !               C1
ATOM C2   CTL2  -0.28 !               |
ATOM H2R  HAL2   0.09 !         H2R---C2---H2S
ATOM H2S  HAL2   0.09 !               |		
GROUP                 !               |          
ATOM C3   CTL2  -0.18 !               |          
ATOM H3R  HAL2   0.09 !         H3R---C3---H3S  
ATOM H3S  HAL2   0.09 !               |          
GROUP                 !               |          
ATOM C4   CTL2  -0.18 !               |          
ATOM H4R  HAL2   0.09 !         H4R---C4---H4S  
ATOM H4S  HAL2   0.09 !               |          
GROUP                 !               |          
ATOM C5   CTL2  -0.18 !               |          
ATOM H5R  HAL2   0.09 !         H5R---C5---H5S  
ATOM H5S  HAL2   0.09 !               |          
GROUP                 !               |          
ATOM C6   CTL2  -0.18 !               |          
ATOM H6R  HAL2   0.09 !         H6R---C6---H6S  
ATOM H6S  HAL2   0.09 !               |          
GROUP                 !               |          
ATOM C7   CTL2  -0.18 !               |          
ATOM H7R  HAL2   0.09 !         H7R---C7---H7S  
ATOM H7S  HAL2   0.09 !               |          
GROUP                 !               |          
ATOM C8   CTL2  -0.18 !               |          
ATOM H8R  HAL2   0.09 !         H8R---C8---H8S  
ATOM H8S  HAL2   0.09 !               |          
GROUP                 !               |          
ATOM C9   CEL1  -0.15 !               |          
ATOM H9R  HEL1   0.15 !         H9R---C9        
GROUP                 !               |!  (CIS)  
ATOM C10  CEL1  -0.15 !               |!         
ATOM H10R HEL1   0.15 !        H10R---C10       
GROUP                 !               |          
ATOM C11  CTL2  -0.18 !               |          
ATOM H11R HAL2   0.09 !        H11R---C11--H11S 
ATOM H11S HAL2   0.09 !               |          
GROUP                 !               |          
ATOM C12  CTL2  -0.18 !               |          
ATOM H12R HAL2   0.09 !        H12R---C12--H12S 
ATOM H12S HAL2   0.09 !               |          
GROUP                 !               |          
ATOM C13  CTL2  -0.18 !               |          
ATOM H13R HAL2   0.09 !        H13R---C13--H13S 
ATOM H13S HAL2   0.09 !               |          
GROUP                 !               |          
ATOM C14  CTL3  -0.27 !               |          
ATOM H14R HAL3   0.09 !        H14R---C14--H14S 
ATOM H14S HAL3   0.09 !               |          
ATOM H14T HAL3   0.09 !               H14T        

BOND  O1   C1
BOND  C1   C2
DOUBLE  C1  O2
BOND  C2  H2R       C2  H2S       C2  C3
BOND  C3  H3R       C3  H3S       C3  C4
BOND  C4  H4R       C4  H4S       C4  C5
BOND  C5  H5R       C5  H5S       C5  C6
BOND  C6  H6R       C6  H6S       C6  C7
BOND  C7  H7R       C7  H7S       C7  C8
BOND  C8  H8R       C8  H8S       C8  C9
BOND  C9  H9R       
DOUBLE  C9 C10
BOND  C10 H10R      C10 C11
BOND  C11 H11R      C11 H11S      C11 C12
BOND  C12 H12R      C12 H12S      C12 C13
BOND  C13 H13R      C13 H13S      C13 C14
BOND  C14 H14R      C14 H14S      C14 H14T

IMPR C1 O1 C2 O2 

! IC table from IC generated, minimized geometry
IC C2     O1    *C1   O2        1.5289  108.63 -178.85  126.55   1.2187
IC O1     C1    C2    C3        1.3177  108.63 -177.70  112.21   1.5449
IC C3     C1    *C2   H2R       1.5449  112.21 -121.72  107.88   1.1092
IC H2R    C1    *C2   H2S       1.1092  107.88 -117.16  107.60   1.1093
IC C1     C2    C3    C4        1.5289  112.21  175.76  112.39   1.5338
IC C4     C2    *C3   H3R       1.5338  112.39 -120.69  109.57   1.1147
IC H3R    C2    *C3   H3S       1.1147  109.57 -117.65  109.64   1.1142
IC C2     C3    C4    C5        1.5449  112.39 -179.39  112.35   1.5346
IC C5     C3    *C4   H4R       1.5346  112.35 -121.52  109.41   1.1131
IC H4R    C3    *C4   H4S       1.1131  109.41 -117.57  108.97   1.1134
IC C3     C4    C5    C6        1.5338  112.35  176.31  112.80   1.5344
IC C6     C4    *C5   H5R       1.5344  112.80 -121.01  108.95   1.1135
IC H5R    C4    *C5   H5S       1.1135  108.95 -117.24  109.16   1.1132
IC C4     C5    C6    C7        1.5346  112.80 -179.44  112.48   1.5356
IC C7     C5    *C6   H6R       1.5356  112.48 -121.49  109.32   1.1129
IC H6R    C5    *C6   H6S       1.1129  109.32 -117.47  108.94   1.1132
IC C5     C6    C7    C8        1.5344  112.48  176.92  112.46   1.5398
IC C8     C6    *C7   H7R       1.5398  112.46 -121.38  108.40   1.1139
IC H7R    C6    *C7   H7S       1.1139  108.40 -116.93  108.77   1.1139
IC C6     C7    C8    C9        1.5356  112.46 -178.53  111.43   1.5097
IC C9     C7    *C8   H8R       1.5097  111.43 -123.58  107.80   1.1132
IC H8R    C7    *C8   H8S       1.1132  107.80 -115.43  108.37   1.1128
IC C7     C8    C9    C10       1.5398  111.43 -126.96  126.62   1.3465
IC C10    C8    *C9   H9R       1.3465  126.62  178.41  114.65   1.1012
IC C8     C9    C10   C11       1.5097  126.62   -1.69  126.32   1.5088
IC C11    C9    *C10  H10R      1.5088  126.32 -179.55  118.79   1.1012
IC C9     C10   C11   C12       1.3465  126.32   93.02  112.15   1.5392
IC C12    C10   *C11  H11R      1.5392  112.15 -121.30  111.28   1.1133
IC H11R   C10   *C11  H11S      1.1133  111.28 -117.50  110.00   1.1126
IC C10    C11   C12   C13       1.5088  112.15 -178.81  112.29   1.5354
IC C13    C11   *C12  H12R      1.5354  112.29 -121.34  109.78   1.1133
IC H12R   C11   *C12  H12S      1.1133  109.78 -118.01  109.42   1.1144
IC C11    C12   C13   C14       1.5392  112.29  179.81  112.68   1.5345
IC C14    C12   *C13  H13R      1.5345  112.68 -121.26  109.04   1.1132
IC H13R   C12   *C13  H13S      1.1132  109.04 -117.39  109.10   1.1131
IC C12    C13   C14   H14R      1.5341  113.33  -59.94  110.45   1.1113
IC H14R   C13   *C14  H14S      1.1113  110.45  119.88  110.47   1.1113
IC H14R   C13   *C14  H14T      1.1113  110.45 -120.04  110.63   1.1112

RESI PALO       -1.00 ! Palmitoleic acid (16:1, d9), unprotonated (PAM in PDB)
GROUP	              !
ATOM O1   OCL   -0.76 !            O2  O1 (-)
ATOM O2   OCL   -0.76 !             \\ /
ATOM C1   CL     0.62 !               C1
ATOM C2   CTL2  -0.28 !               |
ATOM H2R  HAL2   0.09 !         H2R---C2---H2S
ATOM H2S  HAL2   0.09 !               |		
GROUP                 !               |          
ATOM C3   CTL2  -0.18 !               |          
ATOM H3R  HAL2   0.09 !         H3R---C3---H3S  
ATOM H3S  HAL2   0.09 !               |          
GROUP                 !               |          
ATOM C4   CTL2  -0.18 !               |          
ATOM H4R  HAL2   0.09 !         H4R---C4---H4S  
ATOM H4S  HAL2   0.09 !               |          
GROUP                 !               |          
ATOM C5   CTL2  -0.18 !               |          
ATOM H5R  HAL2   0.09 !         H5R---C5---H5S  
ATOM H5S  HAL2   0.09 !               |          
GROUP                 !               |          
ATOM C6   CTL2  -0.18 !               |          
ATOM H6R  HAL2   0.09 !         H6R---C6---H6S  
ATOM H6S  HAL2   0.09 !               |          
GROUP                 !               |          
ATOM C7   CTL2  -0.18 !               |          
ATOM H7R  HAL2   0.09 !         H7R---C7---H7S  
ATOM H7S  HAL2   0.09 !               |          
GROUP                 !               |          
ATOM C8   CTL2  -0.18 !               |          
ATOM H8R  HAL2   0.09 !         H8R---C8---H8S  
ATOM H8S  HAL2   0.09 !               |          
GROUP                 !               |          
ATOM C9   CEL1  -0.15 !               |          
ATOM H9R  HEL1   0.15 !         H9R---C9        
GROUP                 !               |!  (CIS)  
ATOM C10  CEL1  -0.15 !               |!         
ATOM H10R HEL1   0.15 !        H10R---C10       
GROUP                 !               |          
ATOM C11  CTL2  -0.18 !               |          
ATOM H11R HAL2   0.09 !        H11R---C11--H11S 
ATOM H11S HAL2   0.09 !               |          
GROUP                 !               |          
ATOM C12  CTL2  -0.18 !               |          
ATOM H12R HAL2   0.09 !        H12R---C12--H12S 
ATOM H12S HAL2   0.09 !               |          
GROUP                 !               |          
ATOM C13  CTL2  -0.18 !               |          
ATOM H13R HAL2   0.09 !        H13R---C13--H13S 
ATOM H13S HAL2   0.09 !               |          
GROUP                 !               |          
ATOM C14  CTL2  -0.18 !               |          
ATOM H14R HAL2   0.09 !        H14R---C14--H14S 
ATOM H14S HAL2   0.09 !               |          
GROUP                 !               |          
ATOM C15  CTL2  -0.18 !               |          
ATOM H15R HAL2   0.09 !        H15R---C15--H15S 
ATOM H15S HAL2   0.09 !               |          
GROUP                 !               |          
ATOM C16  CTL3  -0.27 !               |          
ATOM H16R HAL3   0.09 !        H16R---C16--H16S 
ATOM H16S HAL3   0.09 !               |          
ATOM H16T HAL3   0.09 !              H16T        

BOND  O1   C1
BOND  C1   C2
DOUBLE  C1  O2
BOND  C2  H2R       C2  H2S       C2  C3
BOND  C3  H3R       C3  H3S       C3  C4
BOND  C4  H4R       C4  H4S       C4  C5
BOND  C5  H5R       C5  H5S       C5  C6
BOND  C6  H6R       C6  H6S       C6  C7
BOND  C7  H7R       C7  H7S       C7  C8
BOND  C8  H8R       C8  H8S       C8  C9
BOND  C9  H9R       
DOUBLE  C9 C10
BOND  C10 H10R      C10 C11
BOND  C11 H11R      C11 H11S      C11 C12
BOND  C12 H12R      C12 H12S      C12 C13
BOND  C13 H13R      C13 H13S      C13 C14
BOND  C14 H14R      C14 H14S      C14 C15
BOND  C15 H15R      C15 H15S      C15 C16
BOND  C16 H16R      C16 H16S      C16 H16T

IMPR C1 O1 C2 O2 

! IC table from IC generated, minimized geometry
IC C2     O1    *C1   O2        1.5289  108.63 -178.85  126.55   1.2187
IC O1     C1    C2    C3        1.3177  108.63 -177.70  112.21   1.5449
IC C3     C1    *C2   H2R       1.5449  112.21 -121.72  107.88   1.1092
IC H2R    C1    *C2   H2S       1.1092  107.88 -117.16  107.60   1.1093
IC C1     C2    C3    C4        1.5289  112.21  175.76  112.39   1.5338
IC C4     C2    *C3   H3R       1.5338  112.39 -120.69  109.57   1.1147
IC H3R    C2    *C3   H3S       1.1147  109.57 -117.65  109.64   1.1142
IC C2     C3    C4    C5        1.5449  112.39 -179.39  112.35   1.5346
IC C5     C3    *C4   H4R       1.5346  112.35 -121.52  109.41   1.1131
IC H4R    C3    *C4   H4S       1.1131  109.41 -117.57  108.97   1.1134
IC C3     C4    C5    C6        1.5338  112.35  176.31  112.80   1.5344
IC C6     C4    *C5   H5R       1.5344  112.80 -121.01  108.95   1.1135
IC H5R    C4    *C5   H5S       1.1135  108.95 -117.24  109.16   1.1132
IC C4     C5    C6    C7        1.5346  112.80 -179.44  112.48   1.5356
IC C7     C5    *C6   H6R       1.5356  112.48 -121.49  109.32   1.1129
IC H6R    C5    *C6   H6S       1.1129  109.32 -117.47  108.94   1.1132
IC C5     C6    C7    C8        1.5344  112.48  176.92  112.46   1.5398
IC C8     C6    *C7   H7R       1.5398  112.46 -121.38  108.40   1.1139
IC H7R    C6    *C7   H7S       1.1139  108.40 -116.93  108.77   1.1139
IC C6     C7    C8    C9        1.5356  112.46 -178.53  111.43   1.5097
IC C9     C7    *C8   H8R       1.5097  111.43 -123.58  107.80   1.1132
IC H8R    C7    *C8   H8S       1.1132  107.80 -115.43  108.37   1.1128
IC C7     C8    C9    C10       1.5398  111.43 -126.96  126.62   1.3465
IC C10    C8    *C9   H9R       1.3465  126.62  178.41  114.65   1.1012
IC C8     C9    C10   C11       1.5097  126.62   -1.69  126.32   1.5088
IC C11    C9    *C10  H10R      1.5088  126.32 -179.55  118.79   1.1012
IC C9     C10   C11   C12       1.3465  126.32   93.02  112.15   1.5392
IC C12    C10   *C11  H11R      1.5392  112.15 -121.30  111.28   1.1133
IC H11R   C10   *C11  H11S      1.1133  111.28 -117.50  110.00   1.1126
IC C10    C11   C12   C13       1.5088  112.15 -178.81  112.29   1.5354
IC C13    C11   *C12  H12R      1.5354  112.29 -121.34  109.78   1.1133
IC H12R   C11   *C12  H12S      1.1133  109.78 -118.01  109.42   1.1144
IC C11    C12   C13   C14       1.5392  112.29  179.81  112.68   1.5345
IC C14    C12   *C13  H13R      1.5345  112.68 -121.26  109.04   1.1132
IC H13R   C12   *C13  H13S      1.1132  109.04 -117.39  109.10   1.1131
IC C12    C13   C14   C15       1.5354  112.68  179.80  112.59   1.5347
IC C15    C13   *C14  H14R      1.5347  112.59 -121.29  109.09   1.1132
IC H14R   C13   *C14  H14S      1.1132  109.09 -117.37  109.11   1.1133
IC C13    C14   C15   C16       1.5345  112.59 -179.58  112.63   1.5347
IC C16    C14   *C15  H15R      1.5347  112.63 -121.36  109.09   1.1132
IC H15R   C14   *C15  H15S      1.1132  109.09 -117.38  109.07   1.1132
IC C14    C15   C16   H16R      1.5341  113.33  -59.94  110.45   1.1113
IC H16R   C15   *C16  H16S      1.1113  110.45  119.88  110.47   1.1113
IC H16R   C15   *C16  H16T      1.1113  110.45 -120.04  110.63   1.1112

RESI HTA        -1.00 ! Hexadecatrienoic acid (16:3,d7,10,3), unprotonated
GROUP	              !
ATOM O1   OCL   -0.76 !            O2  O1 (-)
ATOM O2   OCL   -0.76 !             \\ /
ATOM C1   CL     0.62 !               C1
ATOM C2   CTL2  -0.28 !               |
ATOM H2R  HAL2   0.09 !         H2R---C2---H2S
ATOM H2S  HAL2   0.09 !               |		
GROUP                 !               |          
ATOM C3   CTL2  -0.18 !               |          
ATOM H3R  HAL2   0.09 !         H3R---C3---H3S  
ATOM H3S  HAL2   0.09 !               |          
GROUP                 !               |          
ATOM C4   CTL2  -0.18 !               |          
ATOM H4R  HAL2   0.09 !         H4R---C4---H4S  
ATOM H4S  HAL2   0.09 !               |          
GROUP                 !               |          
ATOM C5   CTL2  -0.18 !               |          
ATOM H5R  HAL2   0.09 !         H5R---C5---H5S  
ATOM H5S  HAL2   0.09 !               |          
GROUP                 !               |          
ATOM C6   CTL2  -0.18 !               |          
ATOM H6R  HAL2   0.09 !         H6R---C6---H6S  
ATOM H6S  HAL2   0.09 !               |          
GROUP                 !               |          
ATOM C7   CEL1  -0.15 !               |          
ATOM H7R  HEL1   0.15 !         H7R---C7
GROUP                 !               |!
ATOM C8   CEL1  -0.15 !               |!          
ATOM H8R  HEL1   0.15 !         H8R---C8
GROUP                 !               |          
ATOM C9   CTL2  -0.18 !               |          
ATOM H9R  HAL2   0.09 !         H9R---C9---H9S
ATOM H9S  HAL2   0.09 !               |
GROUP                 !               |  
ATOM C10  CEL1  -0.15 !               |         
ATOM H10R HEL1   0.15 !        H10R---C10       
GROUP                 !               |!          
ATOM C11  CEL1  -0.15 !               |!          
ATOM H11R HEL1   0.15 !        H11R---C11
GROUP                 !               |          
ATOM C12  CTL2  -0.18 !               |          
ATOM H12R HAL2   0.09 !        H12R---C12--H12S 
ATOM H12S HAL2   0.09 !               |          
GROUP                 !               |          
ATOM C13  CEL1  -0.15 !               |          
ATOM H13R HEL1   0.15 !        H13R---C13
GROUP                 !               |!          
ATOM C14  CEL1  -0.15 !               |!          
ATOM H14R HEL1   0.15 !        H14R---C14
GROUP                 !               |          
ATOM C15  CTL2  -0.18 !               |          
ATOM H15R HAL2   0.09 !        H15R---C15--H15S 
ATOM H15S HAL2   0.09 !               |          
GROUP                 !               |          
ATOM C16  CTL3  -0.27 !               |          
ATOM H16R HAL3   0.09 !        H16R---C16--H16S 
ATOM H16S HAL3   0.09 !               |          
ATOM H16T HAL3   0.09 !              H16T        

BOND  O1   C1
BOND  C1   C2
DOUBLE  C1  O2
BOND  C2  H2R       C2  H2S       C2  C3
BOND  C3  H3R       C3  H3S       C3  C4
BOND  C4  H4R       C4  H4S       C4  C5
BOND  C5  H5R       C5  H5S       C5  C6
BOND  C6  H6R       C6  H6S       C6  C7
BOND  C7  H7R    
DOUBLE C7  C8
BOND  C8  H8R       C8  C9
BOND  C9  H9R       C9  H9S      C9 C10
DOUBLE C10 C11
BOND  C10 H10R
BOND  C11 H11R      C11 C12
BOND  C12 H12R      C12 H12S      C12 C13
DOUBLE C13 C14
BOND  C13 H13R
BOND  C14 H14R      C14 C15
BOND  C15 H15R      C15 H15S      C15 C16
BOND  C16 H16R      C16 H16S      C16 H16T

IMPR C1 O1 C2 O2 

! IC table from IC generated, minimized geometry
IC C2     O1    *C1   O2        1.5289  108.63 -178.85  126.55   1.2187
IC O1     C1    C2    C3        1.3177  108.63 -177.70  112.21   1.5449
IC C3     C1    *C2   H2R       1.5449  112.21 -121.72  107.88   1.1092
IC H2R    C1    *C2   H2S       1.1092  107.88 -117.16  107.60   1.1093
IC C1     C2    C3    C4        1.5289  112.21  175.76  112.39   1.5338
IC C4     C2    *C3   H3R       1.5338  112.39 -120.69  109.57   1.1147
IC H3R    C2    *C3   H3S       1.1147  109.57 -117.65  109.64   1.1142
IC C2     C3    C4    C5        1.5449  112.39 -179.39  112.35   1.5346
IC C5     C3    *C4   H4R       1.5346  112.35 -121.52  109.41   1.1131
IC H4R    C3    *C4   H4S       1.1131  109.41 -117.57  108.97   1.1134
IC C3     C4    C5    C6        1.5338  112.35  176.31  112.80   1.5344
IC C6     C4    *C5   H5R       1.5344  112.80 -121.01  108.95   1.1135
IC H5R    C4    *C5   H5S       1.1135  108.95 -117.24  109.16   1.1132
IC C4     C5    C6    C7        1.5346  112.80 -179.44  112.48   1.5356
IC C7     C5    *C6   H6R       1.5356  112.48 -121.49  109.32   1.1129
IC H6R    C5    *C6   H6S       1.1129  109.32 -117.47  108.94   1.1132
IC C5     C6    C7    C8        1.5344  112.48  176.92  112.46   1.5398
IC C8     C6    *C7   H7R       1.5398  112.46 -180.00  108.40   1.1139
IC C6     C7    C8    C9        1.5356  112.46    0.00   111.43   1.5097
IC C9     C7    *C8   H8R       1.5097  111.43 -180.00  107.80   1.1132
IC C7     C8    C9    C10       1.5398  111.43  176.96  126.62   1.3465
IC C10    C8    *C9   H9R       1.3465  126.62  121.41  114.65   1.1012
IC H9R    C8    *C9   H9S       1.1139  108.40 -116.93  108.77   1.1139
IC C8     C9    C10   C11       1.5097  126.62  176.31  126.32   1.5088
IC C11    C9    *C10  H10R      1.5088  126.32 -179.55  118.79   1.1012
IC C9     C10   C11   C12       1.3465  126.32    0.00  112.15   1.5392
IC C12    C10   *C11  H11R      1.5392  112.15 -179.55  111.28   1.1133
IC C10    C11   C12   C13       1.5088  112.15 -178.81  112.29   1.5354
IC C13    C11   *C12  H12R      1.5354  112.29 -121.34  109.78   1.1133
IC H12R   C11   *C12  H12S      1.1133  109.78 -118.01  109.42   1.1144
IC C11    C12   C13   C14       1.5392  112.29  179.81  112.68   1.5345
IC C14    C12   *C13  H13R      1.5345  112.68 -179.55  109.04   1.1132
IC C12    C13   C14   C15       1.5354  112.68    0.00  112.59   1.5347
IC C15    C13   *C14  H14R      1.5347  112.59 -179.55  109.09   1.1132
IC C13    C14   C15   C16       1.5345  112.59 -179.58  112.63   1.5347
IC C16    C14   *C15  H15R      1.5347  112.63 -121.36  109.09   1.1132
IC H15R   C14   *C15  H15S      1.1132  109.09 -117.38  109.07   1.1132
IC C14    C15   C16   H16R      1.5341  113.33  -59.94  110.45   1.1113
IC H16R   C15   *C16  H16S      1.1113  110.45  119.88  110.47   1.1113
IC H16R   C15   *C16  H16T      1.1113  110.45 -120.04  110.63   1.1112

RESI OLE        -1.00 ! Oleic acid (18:1, d9), unprotonated (OLA in PDB)
GROUP	              !
ATOM O1   OCL   -0.76 !            O2  O1 (-)
ATOM O2   OCL   -0.76 !             \\ /
ATOM C1   CL     0.62 !               C1
ATOM C2   CTL2  -0.28 !               |
ATOM H2R  HAL2   0.09 !         H2R---C2---H2S
ATOM H2S  HAL2   0.09 !               |		
GROUP                 !               |          
ATOM C3   CTL2  -0.18 !               |          
ATOM H3R  HAL2   0.09 !         H3R---C3---H3S  
ATOM H3S  HAL2   0.09 !               |          
GROUP                 !               |          
ATOM C4   CTL2  -0.18 !               |          
ATOM H4R  HAL2   0.09 !         H4R---C4---H4S  
ATOM H4S  HAL2   0.09 !               |          
GROUP                 !               |          
ATOM C5   CTL2  -0.18 !               |          
ATOM H5R  HAL2   0.09 !         H5R---C5---H5S  
ATOM H5S  HAL2   0.09 !               |          
GROUP                 !               |          
ATOM C6   CTL2  -0.18 !               |          
ATOM H6R  HAL2   0.09 !         H6R---C6---H6S  
ATOM H6S  HAL2   0.09 !               |          
GROUP                 !               |          
ATOM C7   CTL2  -0.18 !               |          
ATOM H7R  HAL2   0.09 !         H7R---C7---H7S  
ATOM H7S  HAL2   0.09 !               |          
GROUP                 !               |          
ATOM C8   CTL2  -0.18 !               |          
ATOM H8R  HAL2   0.09 !         H8R---C8---H8S  
ATOM H8S  HAL2   0.09 !               |          
GROUP                 !               |          
ATOM C9   CEL1  -0.15 !               |          
ATOM H9R  HEL1   0.15 !         H9R---C9        
GROUP                 !               |!  (CIS)  
ATOM C10  CEL1  -0.15 !               |!         
ATOM H10R HEL1   0.15 !        H10R---C10       
GROUP                 !               |          
ATOM C11  CTL2  -0.18 !               |          
ATOM H11R HAL2   0.09 !        H11R---C11--H11S 
ATOM H11S HAL2   0.09 !               |          
GROUP                 !               |          
ATOM C12  CTL2  -0.18 !               |          
ATOM H12R HAL2   0.09 !        H12R---C12--H12S 
ATOM H12S HAL2   0.09 !               |          
GROUP                 !               |          
ATOM C13  CTL2  -0.18 !               |          
ATOM H13R HAL2   0.09 !        H13R---C13--H13S 
ATOM H13S HAL2   0.09 !               |          
GROUP                 !               |          
ATOM C14  CTL2  -0.18 !               |          
ATOM H14R HAL2   0.09 !        H14R---C14--H14S 
ATOM H14S HAL2   0.09 !               |          
GROUP                 !               |          
ATOM C15  CTL2  -0.18 !               |          
ATOM H15R HAL2   0.09 !        H15R---C15--H15S 
ATOM H15S HAL2   0.09 !               |          
GROUP                 !               |          
ATOM C16  CTL2  -0.18 !               |          
ATOM H16R HAL2   0.09 !        H16R---C16--H16S 
ATOM H16S HAL2   0.09 !               |          
GROUP                 !               |          
ATOM C17  CTL2  -0.18 !               |          
ATOM H17R HAL2   0.09 !        H17R---C17--H17S 
ATOM H17S HAL2   0.09 !               |          
GROUP                 !               |          
ATOM C18  CTL3  -0.27 !               |          
ATOM H18R HAL3   0.09 !        H18R---C18--H18S 
ATOM H18S HAL3   0.09 !               |          
ATOM H18T HAL3   0.09 !              H18T        

BOND  O1   C1
BOND  C1   C2
DOUBLE  C1  O2
BOND  C2  H2R       C2  H2S       C2  C3
BOND  C3  H3R       C3  H3S       C3  C4
BOND  C4  H4R       C4  H4S       C4  C5
BOND  C5  H5R       C5  H5S       C5  C6
BOND  C6  H6R       C6  H6S       C6  C7
BOND  C7  H7R       C7  H7S       C7  C8
BOND  C8  H8R       C8  H8S       C8  C9
BOND  C9  H9R       
DOUBLE  C9 C10
BOND  C10 H10R      C10 C11
BOND  C11 H11R      C11 H11S      C11 C12
BOND  C12 H12R      C12 H12S      C12 C13
BOND  C13 H13R      C13 H13S      C13 C14
BOND  C14 H14R      C14 H14S      C14 C15
BOND  C15 H15R      C15 H15S      C15 C16
BOND  C16 H16R      C16 H16S      C16 C17
BOND  C17 H17R      C17 H17S      C17 C18
BOND  C18 H18R      C18 H18S      C18 H18T

IMPR C1 O1 C2 O2 
! IC table from IC generated, minimized geometry
IC C2     O1    *C1   O2        1.5289  108.63 -178.85  126.55   1.2187
IC O1     C1    C2    C3        1.3177  108.63 -177.70  112.21   1.5449
IC C3     C1    *C2   H2R       1.5449  112.21 -121.72  107.88   1.1092
IC H2R    C1    *C2   H2S       1.1092  107.88 -117.16  107.60   1.1093
IC C1     C2    C3    C4        1.5289  112.21  175.76  112.39   1.5338
IC C4     C2    *C3   H3R       1.5338  112.39 -120.69  109.57   1.1147
IC H3R    C2    *C3   H3S       1.1147  109.57 -117.65  109.64   1.1142
IC C2     C3    C4    C5        1.5449  112.39 -179.39  112.35   1.5346
IC C5     C3    *C4   H4R       1.5346  112.35 -121.52  109.41   1.1131
IC H4R    C3    *C4   H4S       1.1131  109.41 -117.57  108.97   1.1134
IC C3     C4    C5    C6        1.5338  112.35  176.31  112.80   1.5344
IC C6     C4    *C5   H5R       1.5344  112.80 -121.01  108.95   1.1135
IC H5R    C4    *C5   H5S       1.1135  108.95 -117.24  109.16   1.1132
IC C4     C5    C6    C7        1.5346  112.80 -179.44  112.48   1.5356
IC C7     C5    *C6   H6R       1.5356  112.48 -121.49  109.32   1.1129
IC H6R    C5    *C6   H6S       1.1129  109.32 -117.47  108.94   1.1132
IC C5     C6    C7    C8        1.5344  112.48  176.92  112.46   1.5398
IC C8     C6    *C7   H7R       1.5398  112.46 -121.38  108.40   1.1139
IC H7R    C6    *C7   H7S       1.1139  108.40 -116.93  108.77   1.1139
IC C6     C7    C8    C9        1.5356  112.46 -178.53  111.43   1.5097
IC C9     C7    *C8   H8R       1.5097  111.43 -123.58  107.80   1.1132
IC H8R    C7    *C8   H8S       1.1132  107.80 -115.43  108.37   1.1128
IC C7     C8    C9    C10       1.5398  111.43 -126.96  126.62   1.3465
IC C10    C8    *C9   H9R       1.3465  126.62  178.41  114.65   1.1012
IC C8     C9    C10   C11       1.5097  126.62   -1.69  126.32   1.5088
IC C11    C9    *C10  H10R      1.5088  126.32 -179.55  118.79   1.1012
IC C9     C10   C11   C12       1.3465  126.32   93.02  112.15   1.5392
IC C12    C10   *C11  H11R      1.5392  112.15 -121.30  111.28   1.1133
IC H11R   C10   *C11  H11S      1.1133  111.28 -117.50  110.00   1.1126
IC C10    C11   C12   C13       1.5088  112.15 -178.81  112.29   1.5354
IC C13    C11   *C12  H12R      1.5354  112.29 -121.34  109.78   1.1133
IC H12R   C11   *C12  H12S      1.1133  109.78 -118.01  109.42   1.1144
IC C11    C12   C13   C14       1.5392  112.29  179.81  112.68   1.5345
IC C14    C12   *C13  H13R      1.5345  112.68 -121.26  109.04   1.1132
IC H13R   C12   *C13  H13S      1.1132  109.04 -117.39  109.10   1.1131
IC C12    C13   C14   C15       1.5354  112.68  179.80  112.59   1.5347
IC C15    C13   *C14  H14R      1.5347  112.59 -121.29  109.09   1.1132
IC H14R   C13   *C14  H14S      1.1132  109.09 -117.37  109.11   1.1133
IC C13    C14   C15   C16       1.5345  112.59 -179.58  112.63   1.5347
IC C16    C14   *C15  H15R      1.5347  112.63 -121.36  109.09   1.1132
IC H15R   C14   *C15  H15S      1.1132  109.09 -117.38  109.07   1.1132
IC C14    C15   C16   C17       1.5347  112.63  179.65  112.69   1.5339
IC C17    C15   *C16  H16R      1.5339  112.69 -121.27  109.11   1.1132
IC H16R   C15   *C16  H16S      1.1132  109.11 -117.36  109.14   1.1132
IC C15    C16   C17   C18       1.5347  112.69 -179.93  113.30   1.5309
IC C18    C16   *C17  H17R      1.5309  113.30 -121.70  108.75   1.1140
IC H17R   C16   *C17  H17S      1.1140  108.75 -116.65  108.73   1.1141
IC C16    C17   C18   H18R      1.5339  113.30  -59.98  110.46   1.1113
IC H18R   C17   *C18  H18S      1.1113  110.46  119.84  110.45   1.1114
IC H18R   C17   *C18  H18T      1.1113  110.46 -120.09  110.62   1.1112

RESI LIN        -1.00 ! Linoleic acid (18:2, d9,12), unprotonated (EIC in PDB)
GROUP	              !
ATOM O1   OCL   -0.76 !            O2  O1 (-)
ATOM O2   OCL   -0.76 !             \\ /
ATOM C1   CL     0.62 !               C1
ATOM C2   CTL2  -0.28 !               |
ATOM H2R  HAL2   0.09 !         H2R---C2---H2S
ATOM H2S  HAL2   0.09 !               |		
GROUP                 !               |          
ATOM C3   CTL2  -0.18 !               |          
ATOM H3R  HAL2   0.09 !         H3R---C3---H3S  
ATOM H3S  HAL2   0.09 !               |          
GROUP                 !               |          
ATOM C4   CTL2  -0.18 !               |          
ATOM H4R  HAL2   0.09 !         H4R---C4---H4S  
ATOM H4S  HAL2   0.09 !               |          
GROUP                 !               |          
ATOM C5   CTL2  -0.18 !               |          
ATOM H5R  HAL2   0.09 !         H5R---C5---H5S  
ATOM H5S  HAL2   0.09 !               |          
GROUP                 !               |          
ATOM C6   CTL2  -0.18 !               |          
ATOM H6R  HAL2   0.09 !         H6R---C6---H6S  
ATOM H6S  HAL2   0.09 !               |          
GROUP                 !               |          
ATOM C7   CTL2  -0.18 !               |          
ATOM H7R  HAL2   0.09 !         H7R---C7---H7S  
ATOM H7S  HAL2   0.09 !               |          
GROUP                 !               |          
ATOM C8   CTL2  -0.18 !               |          
ATOM H8R  HAL2   0.09 !         H8R---C8---H8S  
ATOM H8S  HAL2   0.09 !               |          
GROUP                 !               |          
ATOM C9   CEL1  -0.15 !               |          
ATOM H9R  HEL1   0.15 !         H9R---C9        
GROUP                 !               |!  (CIS)  
ATOM C10  CEL1  -0.15 !               |!         
ATOM H10R HEL1   0.15 !        H10R---C10       
GROUP                 !               |          
ATOM C11  CTL2  -0.18 !               |          
ATOM H11R HAL2   0.09 !        H11R---C11--H11S 
ATOM H11S HAL2   0.09 !               |          
GROUP                 !               |          
ATOM C12  CEL1  -0.15 !               |          
ATOM H12R HEL1   0.15 !        H12R---C12
GROUP                 !               |!   (CIS)         
ATOM C13  CEL1  -0.15 !               |!          
ATOM H13R HEL1   0.15 !        H13R---C13
GROUP                 !               |          
ATOM C14  CTL2  -0.18 !               |          
ATOM H14R HAL2   0.09 !        H14R---C14--H14S 
ATOM H14S HAL2   0.09 !               |          
GROUP                 !               |          
ATOM C15  CTL2  -0.18 !               |          
ATOM H15R HAL2   0.09 !        H15R---C15--H15S 
ATOM H15S HAL2   0.09 !               |          
GROUP                 !               |          
ATOM C16  CTL2  -0.18 !               |          
ATOM H16R HAL2   0.09 !        H16R---C16--H16S 
ATOM H16S HAL2   0.09 !               |          
GROUP                 !               |          
ATOM C17  CTL2  -0.18 !               |          
ATOM H17R HAL2   0.09 !        H17R---C17--H17S 
ATOM H17S HAL2   0.09 !               |          
GROUP                 !               |          
ATOM C18  CTL3  -0.27 !               |          
ATOM H18R HAL3   0.09 !        H18R---C18--H18S 
ATOM H18S HAL3   0.09 !               |          
ATOM H18T HAL3   0.09 !              H18T        

BOND  O1   C1
BOND  C1   C2
DOUBLE  C1  O2
BOND  C2  H2R       C2  H2S       C2  C3
BOND  C3  H3R       C3  H3S       C3  C4
BOND  C4  H4R       C4  H4S       C4  C5
BOND  C5  H5R       C5  H5S       C5  C6
BOND  C6  H6R       C6  H6S       C6  C7
BOND  C7  H7R       C7  H7S       C7  C8
BOND  C8  H8R       C8  H8S       C8  C9
BOND  C9  H9R       
DOUBLE  C9 C10
BOND  C10 H10R      C10 C11
BOND  C11 H11R      C11 H11S      C11 C12
BOND  C12 H12R
DOUBLE C12 C13
BOND  C13 H13R      C13 C14
BOND  C14 H14R      C14 H14S      C14 C15
BOND  C15 H15R      C15 H15S      C15 C16
BOND  C16 H16R      C16 H16S      C16 C17
BOND  C17 H17R      C17 H17S      C17 C18
BOND  C18 H18R      C18 H18S      C18 H18T

IMPR C1 O1 C2 O2 

IC C2     O1    *C1   O2        1.5289  108.63 -178.85  126.55   1.2187
IC O1     C1    C2    C3        1.3177  108.63 -177.70  112.21   1.5449
IC C3     C1    *C2   H2R       1.5449  112.21 -121.72  107.88   1.1092
IC H2R    C1    *C2   H2S       1.1092  107.88 -117.16  107.60   1.1093
IC C1     C2    C3    C4        1.5289  112.21  175.76  112.39   1.5338
IC C4     C2    *C3   H3R       1.5338  112.39 -120.69  109.57   1.1147
IC H3R    C2    *C3   H3S       1.1147  109.57 -117.65  109.64   1.1142
IC C2     C3    C4    C5        1.5449  112.39 -179.39  112.35   1.5346
IC C5     C3    *C4   H4R       1.5346  112.35 -121.52  109.41   1.1131
IC H4R    C3    *C4   H4S       1.1131  109.41 -117.57  108.97   1.1134
IC C3     C4    C5    C6        1.5338  112.35  176.31  112.80   1.5344
IC C6     C4    *C5   H5R       1.5344  112.80 -121.01  108.95   1.1135
IC H5R    C4    *C5   H5S       1.1135  108.95 -117.24  109.16   1.1132
IC C4     C5    C6    C7        1.5346  112.80 -179.44  112.48   1.5356
IC C7     C5    *C6   H6R       1.5356  112.48 -121.49  109.32   1.1129
IC H6R    C5    *C6   H6S       1.1129  109.32 -117.47  108.94   1.1132
IC C5     C6    C7    C8        1.5344  112.48  176.92  112.46   1.5398
IC C8     C6    *C7   H7R       1.5398  112.46 -121.38  108.40   1.1139
IC H7R    C6    *C7   H7S       1.1139  108.40 -116.93  108.77   1.1139
IC C6     C7    C8    C9        1.5356  112.46 -178.53  111.43   1.5097
IC C9     C7    *C8   H8R       1.5097  111.43 -123.58  107.80   1.1132
IC H8R    C7    *C8   H8S       1.1132  107.80 -115.43  108.37   1.1128
IC C7     C8    C9    C10       1.5398  111.43  180.00  126.62   1.3465
IC C10    C8    *C9   H9R       1.3465  126.62  178.41  114.65   1.1012
IC C8     C9    C10   C11       1.5097  126.62   -1.69  126.32   1.5088 ! cis db
IC C11    C9    *C10  H10R      1.5088  126.32  179.55  118.79   1.1012
IC C9     C10   C11   C12       1.3465  126.32  180.00  112.15   1.5392
IC C12    C10   *C11  H11R      1.5392  112.15 -121.30  111.28   1.1133
IC H11R   C10   *C11  H11S      1.1133  111.28 -180.00  110.00   1.1126
IC C10    C11   C12   C13       1.5088  112.15  178.81  112.29   1.5354
IC C13    C11   *C12  H12R      1.3465  126.62  178.41  114.65   1.1012
IC C11    C12   C13   C14       1.5097  126.62   -1.69  126.32   1.5088 ! cis db
IC C14    C12   *C13  H13R      1.5088  126.62 -179.55  118.79   1.1012
IC C12    C13   C14   C15       1.5354  112.68  179.80  112.59   1.5347
IC C15    C13   *C14  H14R      1.5347  112.59 -121.29  109.09   1.1132
IC H14R   C13   *C14  H14S      1.1132  109.09 -117.37  109.11   1.1133
IC C13    C14   C15   C16       1.5345  112.59 -179.58  112.63   1.5347
IC C16    C14   *C15  H15R      1.5347  112.63 -121.36  109.09   1.1132
IC H15R   C14   *C15  H15S      1.1132  109.09 -117.38  109.07   1.1132
IC C14    C15   C16   C17       1.5347  112.63  179.65  112.69   1.5339
IC C17    C15   *C16  H16R      1.5339  112.69 -121.27  109.11   1.1132
IC H16R   C15   *C16  H16S      1.1132  109.11 -117.36  109.14   1.1132
IC C15    C16   C17   C18       1.5347  112.69 -179.93  113.30   1.5309
IC C18    C16   *C17  H17R      1.5309  113.30 -121.70  108.75   1.1140
IC H17R   C16   *C17  H17S      1.1140  108.75 -116.65  108.73   1.1141
IC C16    C17   C18   H18R      1.5339  113.30  -59.98  110.46   1.1113
IC H18R   C17   *C18  H18S      1.1113  110.46  119.84  110.45   1.1114
IC H18R   C17   *C18  H18T      1.1113  110.46 -120.09  110.62   1.1112

RESI ALIN       -1.00 ! Alpha-Linolenic acid (18:3, d9,12,15), unprotonated (LNL in PDB)
GROUP	              !
ATOM O1   OCL   -0.76 !            O2  O1 (-)
ATOM O2   OCL   -0.76 !             \\ /
ATOM C1   CL     0.62 !               C1
ATOM C2   CTL2  -0.28 !               |
ATOM H2R  HAL2   0.09 !         H2R---C2---H2S
ATOM H2S  HAL2   0.09 !               |		
GROUP                 !               |          
ATOM C3   CTL2  -0.18 !               |          
ATOM H3R  HAL2   0.09 !         H3R---C3---H3S  
ATOM H3S  HAL2   0.09 !               |          
GROUP                 !               |          
ATOM C4   CTL2  -0.18 !               |          
ATOM H4R  HAL2   0.09 !         H4R---C4---H4S  
ATOM H4S  HAL2   0.09 !               |          
GROUP                 !               |          
ATOM C5   CTL2  -0.18 !               |          
ATOM H5R  HAL2   0.09 !         H5R---C5---H5S  
ATOM H5S  HAL2   0.09 !               |          
GROUP                 !               |          
ATOM C6   CTL2  -0.18 !               |          
ATOM H6R  HAL2   0.09 !         H6R---C6---H6S  
ATOM H6S  HAL2   0.09 !               |          
GROUP                 !               |          
ATOM C7   CTL2  -0.18 !               |          
ATOM H7R  HAL2   0.09 !         H7R---C7---H7S  
ATOM H7S  HAL2   0.09 !               |          
GROUP                 !               |          
ATOM C8   CTL2  -0.18 !               |          
ATOM H8R  HAL2   0.09 !         H8R---C8---H8S  
ATOM H8S  HAL2   0.09 !               |          
GROUP                 !               |          
ATOM C9   CEL1  -0.15 !               |          
ATOM H9R  HEL1   0.15 !         H9R---C9        
GROUP                 !               ||  (CIS)  
ATOM C10  CEL1  -0.15 !               ||         
ATOM H10R HEL1   0.15 !        H10R---C10       
GROUP                 !               |          
ATOM C11  CTL2  -0.18 !               |          
ATOM H11R HAL2   0.09 !        H11R---C11--H11S 
ATOM H11S HAL2   0.09 !               |          
GROUP                 !               |          
ATOM C12  CEL1  -0.15 !               |          
ATOM H12R HEL1   0.15 !        H12R---C12
GROUP                 !               ||   (CIS)         
ATOM C13  CEL1  -0.15 !               ||          
ATOM H13R HEL1   0.15 !        H13R---C13
GROUP                 !               |          
ATOM C14  CTL2  -0.18 !               |          
ATOM H14R HAL2   0.09 !        H14R---C14--H14S 
ATOM H14S HAL2   0.09 !               |          
GROUP                 !               |          
ATOM C15  CTL2  -0.15 !               |          
ATOM H15R HAL2   0.15 !        H15R---C15
GROUP                 !               ||  (CIS)
ATOM C16  CTL2  -0.15 !               ||          
ATOM H16R HAL2   0.15 !        H16R---C16
GROUP                 !               |          
ATOM C17  CTL2  -0.18 !               |          
ATOM H17R HAL2   0.09 !        H17R---C17--H17S 
ATOM H17S HAL2   0.09 !               |          
GROUP                 !               |          
ATOM C18  CTL3  -0.27 !               |          
ATOM H18R HAL3   0.09 !        H18R---C18--H18S 
ATOM H18S HAL3   0.09 !               |          
ATOM H18T HAL3   0.09 !              H18T        

BOND  O1   C1
BOND  C1   C2
DOUBLE  C1  O2
BOND  C2  H2R       C2  H2S       C2  C3
BOND  C3  H3R       C3  H3S       C3  C4
BOND  C4  H4R       C4  H4S       C4  C5
BOND  C5  H5R       C5  H5S       C5  C6
BOND  C6  H6R       C6  H6S       C6  C7
BOND  C7  H7R       C7  H7S       C7  C8
BOND  C8  H8R       C8  H8S       C8  C9
BOND  C9  H9R       
DOUBLE  C9 C10
BOND  C10 H10R      C10 C11
BOND  C11 H11R      C11 H11S      C11 C12
BOND  C12 H12R
DOUBLE C12 C13
BOND  C13 H13R      C13 C14
BOND  C14 H14R      C14 H14S      C14 C15
BOND  C15 H15R     
DOUBLE C15 C16
BOND  C16 H16R      C16 C17
BOND  C17 H17R      C17 H17S      C17 C18
BOND  C18 H18R      C18 H18S      C18 H18T

IMPR C1 O1 C2 O2 

IC C2     O1    *C1   O2        1.5289  108.63 -178.85  126.55   1.2187
IC O1     C1    C2    C3        1.3177  108.63 -177.70  112.21   1.5449
IC C3     C1    *C2   H2R       1.5449  112.21 -121.72  107.88   1.1092
IC H2R    C1    *C2   H2S       1.1092  107.88 -117.16  107.60   1.1093
IC C1     C2    C3    C4        1.5289  112.21  175.76  112.39   1.5338
IC C4     C2    *C3   H3R       1.5338  112.39 -120.69  109.57   1.1147
IC H3R    C2    *C3   H3S       1.1147  109.57 -117.65  109.64   1.1142
IC C2     C3    C4    C5        1.5449  112.39 -179.39  112.35   1.5346
IC C5     C3    *C4   H4R       1.5346  112.35 -121.52  109.41   1.1131
IC H4R    C3    *C4   H4S       1.1131  109.41 -117.57  108.97   1.1134
IC C3     C4    C5    C6        1.5338  112.35  176.31  112.80   1.5344
IC C6     C4    *C5   H5R       1.5344  112.80 -121.01  108.95   1.1135
IC H5R    C4    *C5   H5S       1.1135  108.95 -117.24  109.16   1.1132
IC C4     C5    C6    C7        1.5346  112.80 -179.44  112.48   1.5356
IC C7     C5    *C6   H6R       1.5356  112.48 -121.49  109.32   1.1129
IC H6R    C5    *C6   H6S       1.1129  109.32 -117.47  108.94   1.1132
IC C5     C6    C7    C8        1.5344  112.48  176.92  112.46   1.5398
IC C8     C6    *C7   H7R       1.5398  112.46 -121.38  108.40   1.1139
IC H7R    C6    *C7   H7S       1.1139  108.40 -116.93  108.77   1.1139
IC C6     C7    C8    C9        1.5356  112.46 -178.53  111.43   1.5097
IC C9     C7    *C8   H8R       1.5097  111.43 -123.58  107.80   1.1132
IC H8R    C7    *C8   H8S       1.1132  107.80 -115.43  108.37   1.1128
IC C7     C8    C9    C10       1.5398  111.43  180.00  126.62   1.3465
IC C10    C8    *C9   H9R       1.3465  126.62  178.41  114.65   1.1012
IC C8     C9    C10   C11       1.5097  126.62    0.00  126.32   1.5088 ! cis db
IC C11    C9    *C10  H10R      1.5088  126.32  179.55  118.79   1.1012
IC C9     C10   C11   C12       1.3465  126.32  180.00  112.15   1.5392
IC C12    C10   *C11  H11R      1.5392  112.15 -121.30  111.28   1.1133
IC H11R   C10   *C11  H11S      1.1133  111.28 -180.00  110.00   1.1126
IC C10    C11   C12   C13       1.5088  112.15  178.81  112.29   1.5354
IC C13    C11   *C12  H12R      1.3465  126.62  178.41  114.65   1.1012
IC C11    C12   C13   C14       1.5097  126.62    0.00  126.32   1.5088 ! cis db
IC C14    C12   *C13  H13R      1.5088  126.62 -179.55  118.79   1.1012
IC C12    C13   C14   C15       1.5354  112.68  179.80  112.59   1.5347
IC C15    C13   *C14  H14R      1.5347  112.59 -121.29  109.09   1.1132
IC H14R   C13   *C14  H14S      1.1132  109.09 -117.37  109.11   1.1133
IC C13    C14   C15   C16       1.5345  112.59 -179.58  112.63   1.5347
IC C16    C14   *C15  H15R      1.5347  112.63 -121.36  109.09   1.1132
IC C14    C15   C16   C17       1.5347  112.63    0.00  112.69   1.5339 ! cis db
IC C17    C15   *C16  H16R      1.5339  112.69 -179.55  109.11   1.1132
IC C15    C16   C17   C18       1.5347  112.69  179.93  113.30   1.5309 
IC C18    C16   *C17  H17R      1.5309  113.30 -121.70  108.75   1.1140
IC H17R   C16   *C17  H17S      1.1140  108.75 -121.65  108.73   1.1141
IC C16    C17   C18   H18R      1.5339  113.30 -117.37  110.46   1.1113
IC H18R   C17   *C18  H18S      1.1113  110.46 -180.00  110.45   1.1114
IC H18R   C17   *C18  H18T      1.1113  110.46 -120.09  110.62   1.1112

RESI SDA        -1.00 ! Stearidonic acid (18:4, d6,9,12,15), unprotonated
GROUP	              !
ATOM O1   OCL   -0.76 !            O2  O1 (-)
ATOM O2   OCL   -0.76 !             \\ /
ATOM C1   CL     0.62 !               C1
ATOM C2   CTL2  -0.28 !               |
ATOM H2R  HAL2   0.09 !         H2R---C2---H2S
ATOM H2S  HAL2   0.09 !               |		
GROUP                 !               |          
ATOM C3   CTL2  -0.18 !               |          
ATOM H3R  HAL2   0.09 !         H3R---C3---H3S  
ATOM H3S  HAL2   0.09 !               |          
GROUP                 !               |          
ATOM C4   CTL2  -0.18 !               |          
ATOM H4R  HAL2   0.09 !         H4R---C4---H4S  
ATOM H4S  HAL2   0.09 !               |          
GROUP                 !               |          
ATOM C5   CTL2  -0.18 !               |          
ATOM H5R  HAL2   0.09 !         H5R---C5---H5S  
ATOM H5S  HAL2   0.09 !               |          
GROUP                 !               |          
ATOM C6   CEL1  -0.15 !               |          
ATOM H6R  HEL1   0.15 !         H6R---C6
GROUP                 !               ||          
ATOM C7   CEL1  -0.15 !               ||         
ATOM H7R  HEL1   0.15 !         H7R---C7
GROUP                 !               |          
ATOM C8   CTL2  -0.18 !               |          
ATOM H8R  HAL2   0.09 !         H8R---C8---H8S  
ATOM H8S  HAL2   0.09 !               |          
GROUP                 !               |          
ATOM C9   CEL1  -0.15 !               |          
ATOM H9R  HEL1   0.15 !         H9R---C9        
GROUP                 !               ||  (CIS)  
ATOM C10  CEL1  -0.15 !               ||         
ATOM H10R HEL1   0.15 !        H10R---C10       
GROUP                 !               |          
ATOM C11  CTL2  -0.18 !               |          
ATOM H11R HAL2   0.09 !        H11R---C11--H11S 
ATOM H11S HAL2   0.09 !               |          
GROUP                 !               |          
ATOM C12  CEL1  -0.15 !               |          
ATOM H12R HEL1   0.15 !        H12R---C12
GROUP                 !               ||   (CIS)         
ATOM C13  CEL1  -0.15 !               ||          
ATOM H13R HEL1   0.15 !        H13R---C13
GROUP                 !               |          
ATOM C14  CTL2  -0.18 !               |          
ATOM H14R HAL2   0.09 !        H14R---C14--H14S 
ATOM H14S HAL2   0.09 !               |          
GROUP                 !               |          
ATOM C15  CEL1  -0.15 !               |          
ATOM H15R HEL1   0.15 !        H15R---C15
GROUP                 !               ||  (CIS)
ATOM C16  CEL1  -0.15 !               ||          
ATOM H16R HEL1   0.15 !        H16R---C16
GROUP                 !               |          
ATOM C17  CTL2  -0.18 !               |          
ATOM H17R HAL2   0.09 !        H17R---C17--H17S 
ATOM H17S HAL2   0.09 !               |          
GROUP                 !               |          
ATOM C18  CTL3  -0.27 !               |          
ATOM H18R HAL3   0.09 !        H18R---C18--H18S 
ATOM H18S HAL3   0.09 !               |          
ATOM H18T HAL3   0.09 !              H18T        

BOND  O1   C1
BOND  C1   C2
DOUBLE  C1  O2
BOND  C2  H2R       C2  H2S       C2  C3
BOND  C3  H3R       C3  H3S       C3  C4
BOND  C4  H4R       C4  H4S       C4  C5
BOND  C5  H5R       C5  H5S       C5  C6
DOUBLE  C6 C7
BOND  C6  H6R
BOND  C7  H7R       C7  C8
BOND  C8  H8R       C8  H8S       C8  C9
BOND  C9  H9R       
DOUBLE  C9 C10
BOND  C10 H10R      C10 C11
BOND  C11 H11R      C11 H11S      C11 C12
BOND  C12 H12R
DOUBLE C12 C13
BOND  C13 H13R      C13 C14
BOND  C14 H14R      C14 H14S      C14 C15
BOND  C15 H15R     
DOUBLE C15 C16
BOND  C16 H16R      C16 C17
BOND  C17 H17R      C17 H17S      C17 C18
BOND  C18 H18R      C18 H18S      C18 H18T

IMPR C1 O1 C2 O2 

IC C2     O1    *C1   O2        1.5289  108.63 -178.85  126.55   1.2187
IC O1     C1    C2    C3        1.3177  108.63 -177.70  112.21   1.5449
IC C3     C1    *C2   H2R       1.5449  112.21 -121.72  107.88   1.1092
IC H2R    C1    *C2   H2S       1.1092  107.88 -117.16  107.60   1.1093
IC C1     C2    C3    C4        1.5289  112.21  175.76  112.39   1.5338
IC C4     C2    *C3   H3R       1.5338  112.39 -120.69  109.57   1.1147
IC H3R    C2    *C3   H3S       1.1147  109.57 -117.65  109.64   1.1142
IC C2     C3    C4    C5        1.5449  112.39 -179.39  112.35   1.5346
IC C5     C3    *C4   H4R       1.5346  112.35 -121.52  109.41   1.1131
IC H4R    C3    *C4   H4S       1.1131  109.41 -117.57  108.97   1.1134
IC C3     C4    C5    C6        1.5338  112.35  176.31  112.80   1.5344
IC C6     C4    *C5   H5R       1.5344  112.80 -121.01  108.95   1.1135
IC H5R    C4    *C5   H5S       1.1135  108.95 -117.24  109.16   1.1132
IC C4     C5    C6    C7        1.5346  112.80 -179.44  112.48   1.5356
IC C7     C5    *C6   H6R       1.5356  112.48  178.41  109.32   1.1129
IC C5     C6    C7    C8        1.5344  112.48    0.00  112.46   1.5398 ! cis db
IC C8     C6    *C7   H7R       1.5398  112.46  179.55  108.40   1.1139
IC C6     C7    C8    C9        1.5356  112.46 -178.53  111.43   1.5097
IC C9     C7    *C8   H8R       1.5097  111.43 -123.58  107.80   1.1132
IC H8R    C7    *C8   H8S       1.1132  107.80 -115.43  108.37   1.1128
IC C7     C8    C9    C10       1.5398  111.43  180.00  126.62   1.3465
IC C10    C8    *C9   H9R       1.3465  126.62  178.41  114.65   1.1012
IC C8     C9    C10   C11       1.5097  126.62    0.00  126.32   1.5088 ! cis db
IC C11    C9    *C10  H10R      1.5088  126.32  179.55  118.79   1.1012
IC C9     C10   C11   C12       1.3465  126.32  180.00  112.15   1.5392
IC C12    C10   *C11  H11R      1.5392  112.15 -121.30  111.28   1.1133
IC H11R   C10   *C11  H11S      1.1133  111.28 -180.00  110.00   1.1126
IC C10    C11   C12   C13       1.5088  112.15  178.81  112.29   1.5354
IC C13    C11   *C12  H12R      1.3465  126.62  178.41  114.65   1.1012
IC C11    C12   C13   C14       1.5097  126.62    0.00  126.32   1.5088 ! cis db
IC C14    C12   *C13  H13R      1.5088  126.62 -179.55  118.79   1.1012
IC C12    C13   C14   C15       1.5354  112.68  179.80  112.59   1.5347
IC C15    C13   *C14  H14R      1.5347  112.59 -121.29  109.09   1.1132
IC H14R   C13   *C14  H14S      1.1132  109.09 -117.37  109.11   1.1133
IC C13    C14   C15   C16       1.5345  112.59 -179.58  112.63   1.5347
IC C16    C14   *C15  H15R      1.5347  112.63 -121.36  109.09   1.1132
IC C14    C15   C16   C17       1.5347  112.63    0.00  112.69   1.5339 ! cis db
IC C17    C15   *C16  H16R      1.5339  112.69 -179.55  109.11   1.1132
IC C15    C16   C17   C18       1.5347  112.69  179.93  113.30   1.5309 
IC C18    C16   *C17  H17R      1.5309  113.30 -121.70  108.75   1.1140
IC H17R   C16   *C17  H17S      1.1140  108.75 -121.65  108.73   1.1141
IC C16    C17   C18   H18R      1.5339  113.30 -117.37  110.46   1.1113
IC H18R   C17   *C18  H18S      1.1113  110.46 -180.00  110.45   1.1114
IC H18R   C17   *C18  H18T      1.1113  110.46 -120.09  110.62   1.1112

RESI GLA        -1.00 ! Gamma-linolenic acid (18:3, d6,9,12), unprotonated
GROUP	              !
ATOM O1   OCL   -0.76 !            O2  O1 (-)
ATOM O2   OCL   -0.76 !             \\ /
ATOM C1   CL     0.62 !               C1
ATOM C2   CTL2  -0.28 !               |
ATOM H2R  HAL2   0.09 !         H2R---C2---H2S
ATOM H2S  HAL2   0.09 !               |		
GROUP                 !               |          
ATOM C3   CTL2  -0.18 !               |          
ATOM H3R  HAL2   0.09 !         H3R---C3---H3S  
ATOM H3S  HAL2   0.09 !               |          
GROUP                 !               |          
ATOM C4   CTL2  -0.18 !               |          
ATOM H4R  HAL2   0.09 !         H4R---C4---H4S  
ATOM H4S  HAL2   0.09 !               |          
GROUP                 !               |          
ATOM C5   CTL2  -0.18 !               |          
ATOM H5R  HAL2   0.09 !         H5R---C5---H5S  
ATOM H5S  HAL2   0.09 !               |          
GROUP                 !               |          
ATOM C6   CEL1  -0.15 !               |          
ATOM H6R  HEL1   0.15 !         H6R---C6
GROUP                 !               |!          
ATOM C7   CEL1  -0.15 !               |!         
ATOM H7R  HEL1   0.15 !         H7R---C7
GROUP                 !               |          
ATOM C8   CTL2  -0.18 !               |          
ATOM H8R  HAL2   0.09 !         H8R---C8---H8S  
ATOM H8S  HAL2   0.09 !               |          
GROUP                 !               |          
ATOM C9   CEL1  -0.15 !               |          
ATOM H9R  HEL1   0.15 !         H9R---C9        
GROUP                 !               !|  (CIS)  
ATOM C10  CEL1  -0.15 !               |!         
ATOM H10R HEL1   0.15 !        H10R---C10       
GROUP                 !               |          
ATOM C11  CTL2  -0.18 !               |          
ATOM H11R HAL2   0.09 !        H11R---C11--H11S 
ATOM H11S HAL2   0.09 !               |          
GROUP                 !               |          
ATOM C12  CEL1  -0.15 !               |          
ATOM H12R HEL1   0.15 !        H12R---C12
GROUP                 !               |!   (CIS)         
ATOM C13  CEL1  -0.15 !               |!          
ATOM H13R HEL1   0.15 !        H13R---C13
GROUP                 !               |          
ATOM C14  CTL2  -0.18 !               |          
ATOM H14R HAL2   0.09 !        H14R---C14--H14S 
ATOM H14S HAL2   0.09 !               |          
GROUP                 !               |          
ATOM C15  CTL2  -0.18 !               |          
ATOM H15R HAL2   0.09 !        H15R---C15
ATOM H15S HAL2   0.09 !               |          
GROUP                 !               |
ATOM C16  CTL2  -0.18 !               |          
ATOM H16R HAL2   0.09 !        H16R---C16
ATOM H16S HAL2   0.09 !               |          
GROUP                 !               |          
ATOM C17  CTL2  -0.18 !               |          
ATOM H17R HAL2   0.09 !        H17R---C17--H17S 
ATOM H17S HAL2   0.09 !               |          
GROUP                 !               |          
ATOM C18  CTL3  -0.27 !               |          
ATOM H18R HAL3   0.09 !        H18R---C18--H18S 
ATOM H18S HAL3   0.09 !               |          
ATOM H18T HAL3   0.09 !              H18T        

BOND  O1   C1
BOND  C1   C2
DOUBLE  C1  O2
BOND  C2  H2R       C2  H2S       C2  C3
BOND  C3  H3R       C3  H3S       C3  C4
BOND  C4  H4R       C4  H4S       C4  C5
BOND  C5  H5R       C5  H5S       C5  C6
DOUBLE  C6 C7
BOND  C6  H6R
BOND  C7  H7R       C7  C8
BOND  C8  H8R       C8  H8S       C8  C9
BOND  C9  H9R       
DOUBLE  C9 C10
BOND  C10 H10R      C10 C11
BOND  C11 H11R      C11 H11S      C11 C12
BOND  C12 H12R
DOUBLE C12 C13
BOND  C13 H13R      C13 C14
BOND  C14 H14R      C14 H14S      C14 C15
BOND  C15 H15R      C15 H15S      C15 C16
BOND  C16 H16R      C16 H16S      C16 C17
BOND  C17 H17R      C17 H17S      C17 C18
BOND  C18 H18R      C18 H18S      C18 H18T

IMPR C1 O1 C2 O2 

IC C2     O1    *C1   O2        1.5289  108.63 -178.85  126.55   1.2187
IC O1     C1    C2    C3        1.3177  108.63 -177.70  112.21   1.5449
IC C3     C1    *C2   H2R       1.5449  112.21 -121.72  107.88   1.1092
IC H2R    C1    *C2   H2S       1.1092  107.88 -117.16  107.60   1.1093
IC C1     C2    C3    C4        1.5289  112.21  175.76  112.39   1.5338
IC C4     C2    *C3   H3R       1.5338  112.39 -120.69  109.57   1.1147
IC H3R    C2    *C3   H3S       1.1147  109.57 -117.65  109.64   1.1142
IC C2     C3    C4    C5        1.5449  112.39 -179.39  112.35   1.5346
IC C5     C3    *C4   H4R       1.5346  112.35 -121.52  109.41   1.1131
IC H4R    C3    *C4   H4S       1.1131  109.41 -117.57  108.97   1.1134
IC C3     C4    C5    C6        1.5338  112.35  176.31  112.80   1.5344
IC C6     C4    *C5   H5R       1.5344  112.80 -121.01  108.95   1.1135
IC H5R    C4    *C5   H5S       1.1135  108.95 -117.24  109.16   1.1132
IC C4     C5    C6    C7        1.5346  112.80 -179.44  112.48   1.5356
IC C7     C5    *C6   H6R       1.5356  112.48  178.41  109.32   1.1129
IC C5     C6    C7    C8        1.5344  112.48    0.00  112.46   1.5398 ! cis db
IC C8     C6    *C7   H7R       1.5398  112.46  179.55  108.40   1.1139
IC C6     C7    C8    C9        1.5356  112.46 -178.53  111.43   1.5097
IC C9     C7    *C8   H8R       1.5097  111.43 -123.58  107.80   1.1132
IC H8R    C7    *C8   H8S       1.1132  107.80 -115.43  108.37   1.1128
IC C7     C8    C9    C10       1.5398  111.43  180.00  126.62   1.3465
IC C10    C8    *C9   H9R       1.3465  126.62  178.41  114.65   1.1012
IC C8     C9    C10   C11       1.5097  126.62    0.00  126.32   1.5088 ! cis db
IC C11    C9    *C10  H10R      1.5088  126.32  179.55  118.79   1.1012
IC C9     C10   C11   C12       1.3465  126.32  180.00  112.15   1.5392
IC C12    C10   *C11  H11R      1.5392  112.15 -121.30  111.28   1.1133
IC H11R   C10   *C11  H11S      1.1133  111.28 -180.00  110.00   1.1126
IC C10    C11   C12   C13       1.5088  112.15  178.81  112.29   1.5354
IC C13    C11   *C12  H12R      1.3465  126.62  178.41  114.65   1.1012
IC C11    C12   C13   C14       1.5097  126.62    0.00  126.32   1.5088 ! cis db
IC C14    C12   *C13  H13R      1.5088  126.62 -179.55  118.79   1.1012
IC C12    C13   C14   C15       1.5354  112.68  179.80  112.59   1.5347
IC C15    C13   *C14  H14R      1.5347  112.59 -121.29  109.09   1.1132
IC H14R   C13   *C14  H14S      1.1132  109.09 -117.37  109.11   1.1133
IC C13    C14   C15   C16       1.5345  112.59 -179.58  112.63   1.5347
IC C16    C14   *C15  H15R      1.5347  112.63 -121.36  109.09   1.1132
IC H15R   C14   *C15  H15S      1.1132  109.09 -117.37  109.11   1.1133
IC C14    C15   C16   C17       1.5347  112.63    0.00  112.69   1.5339 
IC C17    C15   *C16  H16R      1.5339  112.69 -179.55  109.11   1.1132
IC H16R   C15   *C16  H16S      1.1132  109.09 -117.37  109.11   1.1133
IC C15    C16   C17   C18       1.5347  112.69  179.93  113.30   1.5309 
IC C18    C16   *C17  H17R      1.5309  113.30 -121.70  108.75   1.1140
IC H17R   C16   *C17  H17S      1.1140  108.75 -121.65  108.73   1.1141
IC C16    C17   C18   H18R      1.5339  113.30 -117.37  110.46   1.1113
IC H18R   C17   *C18  H18S      1.1113  110.46 -180.00  110.45   1.1114
IC H18R   C17   *C18  H18T      1.1113  110.46 -120.09  110.62   1.1112

RESI EICO       -1.00 ! 11-Eicosenoic acid (20:1, d11), unprotonated
GROUP	              !
ATOM O1   OCL   -0.76 !       O2  O1 (-)
ATOM O2   OCL   -0.76 !        \\ /
ATOM C1   CL     0.62 !         C1
ATOM C2   CTL2  -0.28 !          |
ATOM H2R  HAL2   0.09 !   H2R---C2---H2S
ATOM H2S  HAL2   0.09 !          |		
GROUP                 !              
ATOM C3   CTL2  -0.18 !          |   
ATOM H3R  HAL2   0.09 !   H3R---C3---H3S
ATOM H3S  HAL2   0.09 !          |   
GROUP                 !
ATOM C4   CTL2  -0.18 !          |
ATOM H4R  HAL2   0.09 !   H4R---C4---H4S      
ATOM H4S  HAL2   0.09 !          |
GROUP                 !
ATOM C5   CTL2  -0.18 !          |              
ATOM H5R  HAL2   0.09 !   H5R---C5---H5S
ATOM H5S  HAL2   0.09 !          |              
GROUP                 !
ATOM C6   CTL2  -0.18 !          |
ATOM H6R  HAL2   0.09 !   H6R---C6---H6S      
ATOM H6S  HAL2   0.09 !          |
GROUP                 !
ATOM C7   CTL2  -0.18 !          |              
ATOM H7R  HAL2   0.09 !   H7R---C7---H7S
ATOM H7S  HAL2   0.09 !          |              
GROUP                 !
ATOM C8   CTL2  -0.18 !          |
ATOM H8R  HAL2   0.09 !   H8R---C8---H8S     
ATOM H8S  HAL2   0.09 !          |
GROUP                 !
ATOM C9   CTL2  -0.18 !          |              
ATOM H9R  HAL2   0.09 !   H9R---C9---H9S
ATOM H9S  HAL2   0.09 !          |              
GROUP                 !
ATOM C10  CTL2  -0.18 !          |
ATOM H10R HAL2   0.09 !   H10R---C10--H10S     
ATOM H10S HAL2   0.09 !          |
GROUP                 !
ATOM C11  CEL1  -0.15 !          |              
ATOM H11R HEL1   0.15 !   H11R---C11
GROUP                 !          ||
ATOM C12  CEL1  -0.15 !          ||
ATOM H12R HEL1   0.15 !   H12R---C12
GROUP                 !
ATOM C13  CTL2  -0.18 !          |              
ATOM H13R HAL2   0.09 !   H13R---C13--H13S
ATOM H13S HAL2   0.09 !          |              
GROUP                 !
ATOM C14  CTL2  -0.18 !          |             
ATOM H14R HAL2   0.09 !   H14R---C14--H14S
ATOM H14S HAL2   0.09 !          |              
GROUP                 !
ATOM C15  CTL2  -0.18 !          |              
ATOM H15R HAL2   0.09 !   H15R---C15--H15S
ATOM H15S HAL2   0.09 !          |              
GROUP                 !
ATOM C16  CTL2  -0.18 !          |              
ATOM H16R HAL2   0.09 !   H16R---C16--H16S
ATOM H16S HAL2   0.09 !          |              
GROUP                 !
ATOM C17  CTL2  -0.18 !          |              
ATOM H17R HAL2   0.09 !   H17R---C17--H17S
ATOM H17S HAL2   0.09 !          |              
GROUP                 !
ATOM C18  CTL2  -0.18 !          |
ATOM H18R HAL2   0.09 !   H18R---C18--H18S     
ATOM H18S HAL2   0.09 !          |
GROUP
ATOM C19  CTL2  -0.18 !          |         
ATOM H19R HAL2   0.09 !   H19R---C19--H19S
ATOM H19S HAL2   0.09 !          |         
GROUP                 !          |         
ATOM C20  CTL3  -0.27 !          |         
ATOM H20R HAL3   0.09 !   H20R---C20--H20S
ATOM H20S HAL3   0.09 !          |         
ATOM H20T HAL3   0.09 !         H20T       

BOND  O1  C1
BOND  C1  C2
DOUBLE C1  O2
BOND  C2  H2R       C2  H2S       C2  C3
BOND  C3  H3R       C3  H3S       C3  C4
BOND  C4  H4R       C4  H4S       C4  C5
BOND  C5  H5R       C5  H5S       C5  C6
BOND  C6  H6R       C6  H6S       C6  C7
BOND  C7  H7R       C7  H7S       C7  C8
BOND  C8  H8R       C8  H8S       C8  C9
BOND  C9  H9R       C9  H9S       C9  C10
BOND  C10 H10R      C10 H10S      C10 C11
BOND  C11 H11R
DOUBLE  C11 C12
BOND  C12 H12R      C12 C13
BOND  C13 H13R      C13 H13S      C13 C14
BOND  C14 H14R      C14 H14S      C14 C15
BOND  C15 H15R      C15 H15S      C15 C16
BOND  C16 H16R      C16 H16S      C16 C17
BOND  C17 H17R      C17 H17S      C17 C18
BOND  C18 H18R      C18 H18S      C18 C19
BOND  C19 H19R      C19 H19S      C19 C20
BOND  C20 H20R      C20 H20S      C20 H20T

IMPR C1 O1 C2 O2

IC  C2     O1    *C1   O2         1.5289  108.63 -178.85  126.55   1.2187
IC  O1     C1    C2    C3         1.3177  108.63 -177.70  112.21   1.5449
IC  C3     C1    *C2   H2R        1.5449  112.21 -121.72  107.88   1.1092
IC  H2R    C1    *C2   H2S        1.1092  107.88 -117.16  107.60   1.1093
IC  C1     C2    C3    C4         1.5289  112.21  175.76  112.39   1.5338
IC  C4     C2    *C3   H3R        1.5338  112.39 -120.69  109.57   1.1147
IC  H3R    C2    *C3   H3S        1.1147  109.57 -117.65  109.64   1.1142
IC  C2     C3    C4    C5         1.5449  112.39 -179.39  112.35   1.5346
IC  C5     C3    *C4   H4R        1.5346  112.35 -121.52  109.41   1.1131
IC  H4R    C3    *C4   H4S        1.1131  109.41 -117.57  108.97   1.1134
IC  C3     C4    C5    C6         1.5338  112.35  176.31  112.80   1.5344
IC  C6     C4    *C5   H5R        1.5344  112.80 -121.01  108.95   1.1135
IC  H5R    C4    *C5   H5S        1.1135  108.95 -117.24  109.16   1.1132
IC  C4     C5    C6    C7         1.5346  112.80 -179.44  112.48   1.5356
IC  C7     C5    *C6   H6R        1.5356  112.48 -121.49  109.32   1.1129
IC  H6R    C5    *C6   H6S        1.1129  109.32 -117.47  108.94   1.1132
IC  C5     C6    C7    C8         1.5344  112.48  176.92  112.46   1.5398
IC  C8     C6    *C7   H7R        1.5398  112.46 -121.38  108.40   1.1139
IC  H7R    C6    *C7   H7S        1.1139  108.40 -116.93  108.77   1.1139
IC  C6     C7    C8    C9         1.5356  112.46 -178.53  111.43   1.5097
IC  C9     C7    *C8   H8R        1.5097  111.43 -123.58  107.80   1.1132
IC  H8R    C7    *C8   H8S        1.1132  107.80 -115.43  108.37   1.1128
IC  C7     C8    C9    C10        1.5344  112.48  176.92  112.46   1.5398
IC  C10    C8    *C9   H9R        1.5398  112.46 -121.38  108.40   1.1139
IC  H9R    C8    *C9   H9S        1.1139  108.40 -116.93  108.77   1.1139
IC  C8     C9    C10   C11        1.5356  112.46 -178.53  111.43   1.5097
IC  C11    C9    *C10  H10R       1.5097  111.43 -123.58  107.80   1.1132
IC  H10R   C9    *C10  H10S       1.1132  107.80 -115.43  108.37   1.1128
IC  C9     C10   C11   C12        1.5398  111.43 -126.96  126.62   1.3465
IC  C12    C10   *C11  H11R       1.3465  126.62  178.41  114.65   1.1012
IC  C10    C11   C12   C13        1.5097  126.62   -1.69  126.32   1.5088
IC  C13    C11   *C12  H12R       1.5088  126.32 -179.55  118.79   1.1012
IC  C11    C12   C13   C14        1.3465  126.32   93.02  112.15   1.5392
IC  C14    C12   *C13  H13R       1.5392  112.15 -121.30  111.28   1.1133
IC  H13R   C12   *C13  H13S       1.1133  111.28 -117.50  110.00   1.1126
IC  C12    C13   C14   C15        1.5088  112.15 -178.81  112.29   1.5354
IC  C15    C13   *C14  H14R       1.5347  112.59 -121.29  109.09   1.1132
IC  H14R   C13   *C14  H14S       1.1132  109.09 -117.37  109.11   1.1133
IC  C13    C14   C15   C16        1.5345  112.59 -179.58  112.63   1.5347
IC  C16    C14   *C15  H15R       1.5347  112.63 -121.36  109.09   1.1132
IC  H15R   C14   *C15  H15S       1.1132  109.09 -117.38  109.07   1.1132
IC  C14    C15   C16   C17        1.5347  112.63  179.65  112.69   1.5339
IC  C17    C15   *C16  H16R       1.5339  112.69 -121.27  109.11   1.1132
IC  H16R   C15   *C16  H16S       1.1132  109.11 -117.36  109.14   1.1132
IC  C15    C16   C17   C18        1.5345  112.59 -179.58  112.63   1.5347
IC  C18    C16   *C17  H17R       1.5347  112.63 -121.36  109.09   1.1132
IC  H17R   C16   *C17  H17S       1.1132  109.09 -117.38  109.07   1.1132
IC  C16    C17   C18   C19        1.5347  112.63  179.65  112.69   1.5339
IC  C19    C17   *C18  H18R       1.5339  112.69 -121.27  109.11   1.1132
IC  H18R   C17   *C18  H18S       1.1132  109.11 -117.36  109.14   1.1132
IC  C17    C18   C19   C20        1.5347  112.69 -179.93  113.30   1.5309
IC  C20    C18   *C19  H19R       1.5309  113.30 -121.70  108.75   1.1140
IC  H19R   C18   *C19  H19S       1.1140  108.75 -116.65  108.73   1.1141
IC  C18    C19   C20   H20R       1.5339  113.30  -59.98  110.46   1.1113
IC  H20R   C19   *C20  H20S       1.1113  110.46  119.84  110.45   1.1114
IC  H20R   C19   *C20  H20T       1.1113  110.46 -120.09  110.62   1.1112

RESI EDA        -1.00 ! Eicosadienoic acid (20:2, d11,14), unprotonated
GROUP	              !
ATOM O1   OCL   -0.76 !       O2  O1 (-)
ATOM O2   OCL   -0.76 !        \\ /
ATOM C1   CL     0.62 !         C1
ATOM C2   CTL2  -0.28 !          |
ATOM H2R  HAL2   0.09 !   H2R---C2---H2S
ATOM H2S  HAL2   0.09 !          |		
GROUP                 !              
ATOM C3   CTL2  -0.18 !          |   
ATOM H3R  HAL2   0.09 !   H3R---C3---H3S
ATOM H3S  HAL2   0.09 !          |   
GROUP                 !
ATOM C4   CTL2  -0.18 !          |
ATOM H4R  HAL2   0.09 !   H4R---C4---H4S      
ATOM H4S  HAL2   0.09 !          |
GROUP                 !
ATOM C5   CTL2  -0.18 !          |              
ATOM H5R  HAL2   0.09 !   H5R---C5---H5S
ATOM H5S  HAL2   0.09 !          |              
GROUP                 !
ATOM C6   CTL2  -0.18 !          |
ATOM H6R  HAL2   0.09 !   H6R---C6---H6S      
ATOM H6S  HAL2   0.09 !          |
GROUP                 !
ATOM C7   CTL2  -0.18 !          |              
ATOM H7R  HAL2   0.09 !   H7R---C7---H7S
ATOM H7S  HAL2   0.09 !          |              
GROUP                 !
ATOM C8   CTL2  -0.18 !          |
ATOM H8R  HAL2   0.09 !   H8R---C8---H8S     
ATOM H8S  HAL2   0.09 !          |
GROUP                 !
ATOM C9   CTL2  -0.18 !          |              
ATOM H9R  HAL2   0.09 !   H9R---C9---H9S
ATOM H9S  HAL2   0.09 !          |              
GROUP                 !
ATOM C10  CTL2  -0.18 !          |
ATOM H10R HAL2   0.09 !   H10R---C10--H10S     
ATOM H10S HAL2   0.09 !          |
GROUP                 !
ATOM C11  CEL1  -0.15 !          |              
ATOM H11R HEL1   0.15 !   H11R---C11
GROUP                 !          ||
ATOM C12  CEL1  -0.15 !          ||
ATOM H12R HEL1   0.15 !   H12R---C12
GROUP                 !
ATOM C13  CTL2  -0.18 !          |              
ATOM H13R HAL2   0.09 !   H13R---C13--H13S
ATOM H13S HAL2   0.09 !          |              
GROUP                 !
ATOM C14  CEL1  -0.15 !          |             
ATOM H14R HEL1   0.15 !   H14R---C14
GROUP                 !          |!
ATOM C15  CEL1  -0.15 !          |!             
ATOM H15R HEL1   0.15 !   H15R---C15
GROUP                 !
ATOM C16  CTL2  -0.18 !          |              
ATOM H16R HAL2   0.09 !   H16R---C16--H16S
ATOM H16S HAL2   0.09 !          |              
GROUP                 !
ATOM C17  CTL2  -0.18 !          |              
ATOM H17R HAL2   0.09 !   H17R---C17--H17S
ATOM H17S HAL2   0.09 !          |              
GROUP                 !
ATOM C18  CTL2  -0.18 !          |
ATOM H18R HAL2   0.09 !   H18R---C18--H18S     
ATOM H18S HAL2   0.09 !          |
GROUP
ATOM C19  CTL2  -0.18 !          |         
ATOM H19R HAL2   0.09 !   H19R---C19--H19S
ATOM H19S HAL2   0.09 !          |         
GROUP                 !          |         
ATOM C20  CTL3  -0.27 !          |         
ATOM H20R HAL3   0.09 !   H20R---C20--H20S
ATOM H20S HAL3   0.09 !          |         
ATOM H20T HAL3   0.09 !         H20T       

BOND  O1  C1
BOND  C1  C2
DOUBLE C1  O2
BOND  C2  H2R       C2  H2S       C2  C3
BOND  C3  H3R       C3  H3S       C3  C4
BOND  C4  H4R       C4  H4S       C4  C5
BOND  C5  H5R       C5  H5S       C5  C6
BOND  C6  H6R       C6  H6S       C6  C7
BOND  C7  H7R       C7  H7S       C7  C8
BOND  C8  H8R       C8  H8S       C8  C9
BOND  C9  H9R       C9  H9S       C9  C10
BOND  C10 H10R      C10 H10S      C10 C11
BOND  C11 H11R
DOUBLE  C11 C12
BOND  C12 H12R      C12 C13
BOND  C13 H13R      C13 H13S      C13 C14
DOUBLE  C14 C15
BOND  C14 H14R
BOND  C15 H15R      C15 C16
BOND  C16 H16R      C16 H16S      C16 C17
BOND  C17 H17R      C17 H17S      C17 C18
BOND  C18 H18R      C18 H18S      C18 C19
BOND  C19 H19R      C19 H19S      C19 C20
BOND  C20 H20R      C20 H20S      C20 H20T

IMPR C1 O1 C2 O2

IC  C2     O1    *C1   O2         1.5289  108.63 -178.85  126.55   1.2187
IC  O1     C1    C2    C3         1.3177  108.63 -177.70  112.21   1.5449
IC  C3     C1    *C2   H2R        1.5449  112.21 -121.72  107.88   1.1092
IC  H2R    C1    *C2   H2S        1.1092  107.88 -117.16  107.60   1.1093
IC  C1     C2    C3    C4         1.5289  112.21  175.76  112.39   1.5338
IC  C4     C2    *C3   H3R        1.5338  112.39 -120.69  109.57   1.1147
IC  H3R    C2    *C3   H3S        1.1147  109.57 -117.65  109.64   1.1142
IC  C2     C3    C4    C5         1.5449  112.39 -179.39  112.35   1.5346
IC  C5     C3    *C4   H4R        1.5346  112.35 -121.52  109.41   1.1131
IC  H4R    C3    *C4   H4S        1.1131  109.41 -117.57  108.97   1.1134
IC  C3     C4    C5    C6         1.5338  112.35  176.31  112.80   1.5344
IC  C6     C4    *C5   H5R        1.5344  112.80 -121.01  108.95   1.1135
IC  H5R    C4    *C5   H5S        1.1135  108.95 -117.24  109.16   1.1132
IC  C4     C5    C6    C7         1.5346  112.80 -179.44  112.48   1.5356
IC  C7     C5    *C6   H6R        1.5356  112.48 -121.49  109.32   1.1129
IC  H6R    C5    *C6   H6S        1.1129  109.32 -117.47  108.94   1.1132
IC  C5     C6    C7    C8         1.5344  112.48  176.92  112.46   1.5398
IC  C8     C6    *C7   H7R        1.5398  112.46 -121.38  108.40   1.1139
IC  H7R    C6    *C7   H7S        1.1139  108.40 -116.93  108.77   1.1139
IC  C6     C7    C8    C9         1.5356  112.46 -178.53  111.43   1.5097
IC  C9     C7    *C8   H8R        1.5097  111.43 -123.58  107.80   1.1132
IC  H8R    C7    *C8   H8S        1.1132  107.80 -115.43  108.37   1.1128
IC  C7     C8    C9    C10        1.5344  112.48  176.92  112.46   1.5398
IC  C10    C8    *C9   H9R        1.5398  112.46 -121.38  108.40   1.1139
IC  H9R    C8    *C9   H9S        1.1139  108.40 -116.93  108.77   1.1139
IC  C8     C9    C10   C11        1.5356  112.46 -178.53  111.43   1.5097
IC  C11    C9    *C10  H10R       1.5097  111.43 -123.58  107.80   1.1132
IC  H10R   C9    *C10  H10S       1.1132  107.80 -115.43  108.37   1.1128
IC  C9     C10   C11   C12        1.5398  111.43 -180.96  126.62   1.3465
IC  C12    C10   *C11  H11R       1.3465  126.62  178.41  114.65   1.1012
IC  C10    C11   C12   C13        1.5097  126.62   -1.69  126.32   1.5088
IC  C13    C11   *C12  H12R       1.5088  126.32 -179.55  118.79   1.1012
IC  C11    C12   C13   C14        1.3465  126.32  180.02  112.15   1.5392
IC  C14    C12   *C13  H13R       1.5392  112.15 -121.30  111.28   1.1133
IC  H13R   C12   *C13  H13S       1.1133  111.28 -117.50  110.00   1.1126
IC  C12    C13   C14   C15        1.5088  112.15 -178.81  112.29   1.5354
IC  C15    C13   *C14  H14R       1.5347  112.59  178.41  109.09   1.1132
IC  C13    C14   C15   C16        1.5345  112.59    0.00  112.63   1.5347 ! cis db
IC  C16    C14   *C15  H15R       1.5347  112.63 -179.38  109.09   1.1132
IC  C14    C15   C16   C17        1.5347  112.63  179.65  112.69   1.5339
IC  C17    C15   *C16  H16R       1.5339  112.69 -121.27  109.11   1.1132
IC  H16R   C15   *C16  H16S       1.1132  109.11 -117.36  109.14   1.1132
IC  C15    C16   C17   C18        1.5345  112.59 -179.58  112.63   1.5347
IC  C18    C16   *C17  H17R       1.5347  112.63 -121.36  109.09   1.1132
IC  H17R   C16   *C17  H17S       1.1132  109.09 -117.38  109.07   1.1132
IC  C16    C17   C18   C19        1.5347  112.63  179.65  112.69   1.5339
IC  C19    C17   *C18  H18R       1.5339  112.69 -121.27  109.11   1.1132
IC  H18R   C17   *C18  H18S       1.1132  109.11 -117.36  109.14   1.1132
IC  C17    C18   C19   C20        1.5347  112.69 -179.93  113.30   1.5309
IC  C20    C18   *C19  H19R       1.5309  113.30 -121.70  108.75   1.1140
IC  H19R   C18   *C19  H19S       1.1140  108.75 -116.65  108.73   1.1141
IC  C18    C19   C20   H20R       1.5339  113.30  -59.98  110.46   1.1113
IC  H20R   C19   *C20  H20S       1.1113  110.46  119.84  110.45   1.1114
IC  H20R   C19   *C20  H20T       1.1113  110.46 -120.09  110.62   1.1112

RESI MEA        -1.00 ! Mead acid (20:3, d5,8,11), unprotonated
GROUP	              !
ATOM O1   OCL   -0.76 !            O2  O1 (-)
ATOM O2   OCL   -0.76 !             \\ /
ATOM C1   CL     0.62 !               C1
ATOM C2   CTL2  -0.28 !               |
ATOM H2R  HAL2   0.09 !         H2R---C2---H2S
ATOM H2S  HAL2   0.09 !               |		
GROUP                 !               |    
ATOM C3   CTL2  -0.18 !               |    
ATOM H3R  HAL2   0.09 !         H3R---C3---H3S 
ATOM H3S  HAL2   0.09 !               |         
GROUP                 !               |         
ATOM C4   CTL2  -0.18 !               |         
ATOM H4R  HAL2   0.09 !         H4R---C4---H4S 
ATOM H4S  HAL2   0.09 !               |         
GROUP                 !               |         
ATOM C5   CEL1  -0.15 !               |         
ATOM H5R  HEL1   0.15 !         H5R---C5       
GROUP                 !               |!  (CIS) 
ATOM C6   CEL1  -0.15 !               |!        
ATOM H6R  HEL1   0.15 !         H6R---C6       
GROUP                 !               |         
ATOM C7   CTL2  -0.18 !               |         
ATOM H7R  HAL2   0.09 !         H7R---C7---H7S 
ATOM H7S  HAL2   0.09 !               |         
GROUP                 !               |         
ATOM C8   CEL1  -0.15 !               |         
ATOM H8R  HEL1   0.15 !         H8R---C8       
GROUP                 !               |!  (CIS) 
ATOM C9   CEL1  -0.15 !               |!        
ATOM H9R  HEL1   0.15 !         H9R---C9       
GROUP                 !               |         
ATOM C10  CTL2  -0.18 !               |         
ATOM H10R HAL2   0.09 !        H10R---C10--H10S
ATOM H10S HAL2   0.09 !               |         
GROUP                 !               |         
ATOM C11  CEL1  -0.15 !               |         
ATOM H11R HEL1   0.15 !        H11R---C11      
GROUP                 !               |!  (CIS) 
ATOM C12  CEL1  -0.15 !               |!        
ATOM H12R HEL1   0.15 !        H12R---C12      
GROUP                 !               |         
ATOM C13  CTL2  -0.18 !               |         
ATOM H13R HAL2   0.09 !        H13R---C13--H13S
ATOM H13S HAL2   0.09 !               |         
GROUP                 !               |         
ATOM C14  CTL2  -0.18 !               |         
ATOM H14R HAL2   0.09 !        H14R---C14--H14S
ATOM H14S HAL2   0.09 !               |         
GROUP                 !               |
ATOM C15  CTL2  -0.18 !               |
ATOM H15R HAL2   0.09 !        H15R---C15--H15S
ATOM H15S HAL2   0.09 !               |         
GROUP                 !               |         
ATOM C16  CTL2  -0.18 !               |         
ATOM H16R HAL2   0.09 !        H16R---C16--H16S
ATOM H16S HAL2   0.09 !               |         
GROUP                 !               |         
ATOM C17  CTL2  -0.18 !               |         
ATOM H17R HAL2   0.09 !        H17R---C17--H17S
ATOM H17S HAL2   0.09 !               |         
GROUP                 !               |         
ATOM C18  CTL2  -0.18 !               |         
ATOM H18R HAL2   0.09 !        H18R---C18--H18S
ATOM H18S HAL2   0.09 !               |         
GROUP                 !               |         
ATOM C19  CTL2  -0.18 !               |         
ATOM H19R HAL2   0.09 !        H19R---C19--H19S
ATOM H19S HAL2   0.09 !               |         
GROUP                 !               |         
ATOM C20  CTL3  -0.27 !               |         
ATOM H20R HAL3   0.09 !        H20R---C20--H20S
ATOM H20S HAL3   0.09 !               |         
ATOM H20T HAL3   0.09 !              H20T       

BOND  O1  C1
BOND  C1  C2
DOUBLE  C1  O2
BOND  C2  H2R       C2  H2S       C2  C3
BOND  C3  H3R       C3  H3S       C3  C4
BOND  C4  H4R       C4  H4S       C4  C5
BOND  C5  H5R
DOUBLE  C5 C6
BOND  C6  H6R       C6  C7
BOND  C7  H7R       C7  H7S       C7  C8
BOND  C8  H8R
DOUBLE  C8 C9
BOND  C9  H9R       C9  C10
BOND  C10 H10R      C10 H10S      C10 C11
BOND  C11 H11R
DOUBLE  C11 C12
BOND  C12 H12R      C12 C13
BOND  C13 H13R      C13 H13S      C13 C14
BOND  C14 H14R      C14 H14S      C14 C15
BOND  C15 H15R      C15 H15S      C15 C16
BOND  C16 H16R      C16 H16S      C16 C17
BOND  C17 H17R      C17 H17S      C17 C18
BOND  C18 H18R      C18 H18S      C18 C19
BOND  C19 H19R      C19 H19S      C19 C20
BOND  C20 H20R      C20 H20S      C20 H20T

IMPR C1 O1 C2 O2

!IC table from IC generate, geometry is guessed

IC C2   O1   *C1  O2     1.5349  109.38  177.97  125.87   1.2208
IC O1   C1   C2   C3     1.3240  109.38 -106.88  114.46   1.5510
IC C3   C1   *C2  H2R    1.5510  114.46  120.85  107.59   1.1114
IC H2R  C1   *C2  H2S    1.1114  107.59  115.88  108.08   1.1076
IC C1   C2   C3   C4     1.5329  113.78  180.00  112.27   1.5435
IC C4   C2   *C3  H3R    1.5435  112.27 -122.24  109.63   1.1133
IC C4   C2   *C3  H3S    1.5435  112.27  120.06  108.89   1.1154
IC C2   C3   C4   C5     1.5483  112.27  180.00  115.67   1.5107
IC C5   C3   *C4  H4R    1.5107  115.67 -121.06  107.11   1.1144
IC C5   C3   *C4  H4S    1.5107  115.67  124.06  108.43   1.1128
IC C3   C4   C5   C6     1.5435  115.67  180.00  125.97   1.3453
IC C6   C4   *C5  H5R    1.3453  125.97 -176.85  115.39   1.1011
IC C4   C5   C6   C7     1.5107  125.97    0.00  125.28   1.5097 !cis db
IC C7   C5   *C6  H6R    1.5097  125.28  178.19  119.65   1.1004
IC C5   C6   C7   C8     1.3453  125.28  180.00  121.35   1.5192
IC C8   C6   *C7  H7R    1.5192  121.35 -124.15  108.68   1.1135
IC C8   C6   *C7  H7S    1.5192  121.35  123.34  106.97   1.1121
IC C6   C7   C8   C9     1.5097  121.35  180.00  132.80   1.3549
IC C9   C7   *C8  H8R    1.3549  132.80 -178.43  111.35   1.1010
IC C7   C8   C9   C10    1.5192  132.80    0.00  130.38   1.5115 !cis db
IC C10  C8   *C9  H9R    1.5115  130.38  178.53  117.07   1.1014
IC C8   C9   C10  C11    1.3549  130.38  180.00  111.80   1.5083
IC C11  C9   *C10 H10R   1.5192  121.35 -124.15  108.68   1.1135
IC C11  C9   *C10 H10S   1.5192  121.35  123.34  106.97   1.1128
IC C9   C10  C11  C12    1.5115  111.80  180.00  124.32   1.3436
IC C12  C10  *C11 H11R   1.3453  125.97 -176.85  115.39   1.1011
IC C10  C11  C12  C13    1.5083  124.32    0.00  125.45   1.5067 !cis db
IC C13  C11  *C12 H12R   1.5097  125.28  178.19  119.65   1.1004
IC C11  C12  C13  C14    1.3436  125.45  180.00  111.57   1.5090
IC C14  C12  *C13 H13R   1.5192  121.35 -124.15  108.68   1.1135
IC C14  C12  *C13 H13S   1.5192  121.35  123.34  106.97   1.1128
IC C12  C13  C14  C15    1.5067  111.57  180.00  126.10   1.3471
IC C15  C13  *C14 H14R   1.3453  125.97 -176.85  115.39   1.1011
IC C15  C13  *C14 H14S   1.5192  121.35  123.34  106.97   1.1128
IC C13  C14  C15  C16    1.5090  126.10  180.00  125.86   1.5091
IC C16  C14  *C15 H15R   1.5097  125.28  178.19  119.65   1.1004
IC C16  C14  *C15 H15S   1.5192  121.35  123.34  106.97   1.1128
IC C14  C15  C16  C17    1.3471  125.86  180.00  113.25   1.5428
IC C17  C15  *C16 H16R   1.5192  121.35 -124.15  108.68   1.1135
IC C17  C15  *C16 H16S   1.5192  121.35  123.34  106.97   1.1128
IC C15  C16  C17  C18    1.5091  113.25  180.00  115.19   1.5395
IC C18  C16  *C17 H17R   1.5192  121.35 -124.15  108.68   1.1135
IC C18  C16  *C17 H17S   1.5192  121.35  123.34  106.97   1.1128
IC C16  C17  C18  C19    1.5428  115.19  180.00  113.95   1.5345
IC C19  C17  *C18 H18R   1.5192  121.35 -124.15  108.68   1.1135
IC C19  C17  *C18 H18S   1.5192  121.35  123.34  106.97   1.1128
IC C17  C18  C19  C20    1.5395  113.95  180.00  112.95   1.5309
IC C20  C18  *C19 H19R   1.5192  121.35 -124.15  108.68   1.1135
IC C20  C18  *C19 H19S   1.5192  121.35  123.34  106.97   1.1128
IC C18  C19  C20  H20T   1.5345  112.95  180.00  110.39   1.1115
IC H20T C19  *C20 H20R   1.5192  121.35 -124.15  108.68   1.1135
IC H20T C19  *C20 H20S   1.5192  121.35  123.34  106.97   1.1128

RESI DGLA       -1.00 ! Dihomo-gamma-linolenic acid (20:3, d8,11,14), unprotonated
GROUP	              !
ATOM O1   OCL   -0.76 !       O2  O1 (-)
ATOM O2   OCL   -0.76 !        \\ /
ATOM C1   CL     0.62 !         C1
ATOM C2   CTL2  -0.28 !          |
ATOM H2R  HAL2   0.09 !   H2R---C2---H2S
ATOM H2S  HAL2   0.09 !          |		
GROUP                 !              
ATOM C3   CTL2  -0.18 !          |   
ATOM H3R  HAL2   0.09 !   H3R---C3---H3S
ATOM H3S  HAL2   0.09 !          |   
GROUP                 !
ATOM C4   CTL2  -0.18 !          |
ATOM H4R  HAL2   0.09 !   H4R---C4---H4S      
ATOM H4S  HAL2   0.09 !          |
GROUP                 !
ATOM C5   CTL2  -0.18 !          |              
ATOM H5R  HAL2   0.09 !   H5R---C5---H5S
ATOM H5S  HAL2   0.09 !          |              
GROUP                 !
ATOM C6   CTL2  -0.18 !          |
ATOM H6R  HAL2   0.09 !   H6R---C6---H6S      
ATOM H6S  HAL2   0.09 !          |
GROUP                 !
ATOM C7   CTL2  -0.18 !          |              
ATOM H7R  HAL2   0.09 !   H7R---C7---H7S
ATOM H7S  HAL2   0.09 !          |              
GROUP                 !
ATOM C8   CEL1  -0.15 !          |
ATOM H8R  HEL1   0.15 !   H8R---C8
GROUP                 !          || 
ATOM C9   CEL1  -0.15 !          ||              
ATOM H9R  HEL1   0.15 !   H9R---C9
GROUP                 !
ATOM C10  CTL2  -0.18 !          |
ATOM H10R HAL2   0.09 !   H10R---C10--H10S     
ATOM H10S HAL2   0.09 !          |
GROUP                 !
ATOM C11  CEL1  -0.15 !          |              
ATOM H11R HEL1   0.15 !   H11R---C11
GROUP                 !          || 
ATOM C12  CEL1  -0.15 !          ||
ATOM H12R HEL1   0.15 !   H12R---C12
GROUP                 !
ATOM C13  CTL2  -0.18 !          |              
ATOM H13R HAL2   0.09 !   H13R---C13--H13S
ATOM H13S HAL2   0.09 !          |              
GROUP                 !
ATOM C14  CEL1  -0.15 !          |             
ATOM H14R HEL1   0.15 !   H14R---C14
GROUP                 !          |!
ATOM C15  CEL1  -0.15 !          |!             
ATOM H15R HEL1   0.15 !   H15R---C15
GROUP                 !
ATOM C16  CTL2  -0.18 !          |              
ATOM H16R HAL2   0.09 !   H16R---C16--H16S
ATOM H16S HAL2   0.09 !          |              
GROUP                 !
ATOM C17  CTL2  -0.18 !          |              
ATOM H17R HAL2   0.09 !   H17R---C17--H17S
ATOM H17S HAL2   0.09 !          |              
GROUP                 !
ATOM C18  CTL2  -0.18 !          |
ATOM H18R HAL2   0.09 !   H18R---C18--H18S     
ATOM H18S HAL2   0.09 !          |
GROUP
ATOM C19  CTL2  -0.18 !          |         
ATOM H19R HAL2   0.09 !   H19R---C19--H19S
ATOM H19S HAL2   0.09 !          |         
GROUP                 !          |         
ATOM C20  CTL3  -0.27 !          |         
ATOM H20R HAL3   0.09 !   H20R---C20--H20S
ATOM H20S HAL3   0.09 !          |         
ATOM H20T HAL3   0.09 !         H20T       

BOND  O1  C1
BOND  C1  C2
DOUBLE C1  O2
BOND  C2  H2R       C2  H2S       C2  C3
BOND  C3  H3R       C3  H3S       C3  C4
BOND  C4  H4R       C4  H4S       C4  C5
BOND  C5  H5R       C5  H5S       C5  C6
BOND  C6  H6R       C6  H6S       C6  C7
BOND  C7  H7R       C7  H7S       C7  C8
DOUBLE  C8 C9
BOND  C8  H8R
BOND  C9  H9R       C9  C10
BOND  C10 H10R      C10 H10S      C10 C11
BOND  C11 H11R
DOUBLE  C11 C12
BOND  C12 H12R      C12 C13
BOND  C13 H13R      C13 H13S      C13 C14
DOUBLE  C14 C15
BOND  C14 H14R
BOND  C15 H15R      C15 C16
BOND  C16 H16R      C16 H16S      C16 C17
BOND  C17 H17R      C17 H17S      C17 C18
BOND  C18 H18R      C18 H18S      C18 C19
BOND  C19 H19R      C19 H19S      C19 C20
BOND  C20 H20R      C20 H20S      C20 H20T

IMPR C1 O1 C2 O2

IC  C2     O1    *C1   O2         1.5289  108.63 -178.85  126.55   1.2187
IC  O1     C1    C2    C3         1.3177  108.63 -177.70  112.21   1.5449
IC  C3     C1    *C2   H2R        1.5449  112.21 -121.72  107.88   1.1092
IC  H2R    C1    *C2   H2S        1.1092  107.88 -117.16  107.60   1.1093
IC  C1     C2    C3    C4         1.5289  112.21  175.76  112.39   1.5338
IC  C4     C2    *C3   H3R        1.5338  112.39 -120.69  109.57   1.1147
IC  H3R    C2    *C3   H3S        1.1147  109.57 -117.65  109.64   1.1142
IC  C2     C3    C4    C5         1.5449  112.39 -179.39  112.35   1.5346
IC  C5     C3    *C4   H4R        1.5346  112.35 -121.52  109.41   1.1131
IC  H4R    C3    *C4   H4S        1.1131  109.41 -117.57  108.97   1.1134
IC  C3     C4    C5    C6         1.5338  112.35  176.31  112.80   1.5344
IC  C6     C4    *C5   H5R        1.5344  112.80 -121.01  108.95   1.1135
IC  H5R    C4    *C5   H5S        1.1135  108.95 -117.24  109.16   1.1132
IC  C4     C5    C6    C7         1.5346  112.80 -179.44  112.48   1.5356
IC  C7     C5    *C6   H6R        1.5356  112.48 -121.49  109.32   1.1129
IC  H6R    C5    *C6   H6S        1.1129  109.32 -117.47  108.94   1.1132
IC  C5     C6    C7    C8         1.5344  112.48  176.92  112.46   1.5398
IC  C8     C6    *C7   H7R        1.5398  112.46 -121.38  108.40   1.1139
IC  H7R    C6    *C7   H7S        1.1139  108.40 -116.93  108.77   1.1139
IC  C6     C7    C8    C9         1.5356  112.46 -178.53  111.43   1.5097
IC  C9     C7    *C8   H8R        1.5097  111.43 -123.58  107.80   1.1132
IC  C7     C8    C9    C10        1.5344  112.48    0.00  112.46   1.5398 ! cis db
IC  C10    C8    *C9   H9R        1.5398  112.46 -121.38  108.40   1.1139
IC  C8     C9    C10   C11        1.5356  112.46 -178.53  111.43   1.5097
IC  C11    C9    *C10  H10R       1.5097  111.43 -123.58  107.80   1.1132
IC  H10R   C9    *C10  H10S       1.1132  107.80 -115.43  108.37   1.1128
IC  C9     C10   C11   C12        1.5398  111.43 -180.96  126.62   1.3465
IC  C12    C10   *C11  H11R       1.3465  126.62  178.41  114.65   1.1012
IC  C10    C11   C12   C13        1.5097  126.62   -1.69  126.32   1.5088
IC  C13    C11   *C12  H12R       1.5088  126.32 -179.55  118.79   1.1012
IC  C11    C12   C13   C14        1.3465  126.32  180.02  112.15   1.5392
IC  C14    C12   *C13  H13R       1.5392  112.15 -121.30  111.28   1.1133
IC  H13R   C12   *C13  H13S       1.1133  111.28 -117.50  110.00   1.1126
IC  C12    C13   C14   C15        1.5088  112.15 -178.81  112.29   1.5354
IC  C15    C13   *C14  H14R       1.5347  112.59  178.41  109.09   1.1132
IC  C13    C14   C15   C16        1.5345  112.59    0.00  112.63   1.5347 ! cis db
IC  C16    C14   *C15  H15R       1.5347  112.63 -179.38  109.09   1.1132
IC  C14    C15   C16   C17        1.5347  112.63  179.65  112.69   1.5339
IC  C17    C15   *C16  H16R       1.5339  112.69 -121.27  109.11   1.1132
IC  H16R   C15   *C16  H16S       1.1132  109.11 -117.36  109.14   1.1132
IC  C15    C16   C17   C18        1.5345  112.59 -179.58  112.63   1.5347
IC  C18    C16   *C17  H17R       1.5347  112.63 -121.36  109.09   1.1132
IC  H17R   C16   *C17  H17S       1.1132  109.09 -117.38  109.07   1.1132
IC  C16    C17   C18   C19        1.5347  112.63  179.65  112.69   1.5339 ! cis db
IC  C19    C17   *C18  H18R       1.5339  112.69 -121.27  109.11   1.1132
IC  H18R   C17   *C18  H18S       1.1132  109.11 -117.36  109.14   1.1132
IC  C17    C18   C19   C20        1.5347  112.69 -179.93  113.30   1.5309
IC  C20    C18   *C19  H19R       1.5309  113.30 -121.70  108.75   1.1140
IC  H19R   C18   *C19  H19S       1.1140  108.75 -116.65  108.73   1.1141
IC  C18    C19   C20   H20R       1.5339  113.30  -59.98  110.46   1.1113
IC  H20R   C19   *C20  H20S       1.1113  110.46  119.84  110.45   1.1114
IC  H20R   C19   *C20  H20T       1.1113  110.46 -120.09  110.62   1.1112

RESI ETE        -1.00 ! Eicosatrienoic acid (20:3, d11,14,17), unprotonated
GROUP	              !
ATOM O1   OCL   -0.76 !       O2  O1 (-)
ATOM O2   OCL   -0.76 !        \\ /
ATOM C1   CL     0.62 !         C1
ATOM C2   CTL2  -0.28 !          |
ATOM H2R  HAL2   0.09 !   H2R---C2---H2S
ATOM H2S  HAL2   0.09 !          |		
GROUP                 !              
ATOM C3   CTL2  -0.18 !          |   
ATOM H3R  HAL2   0.09 !   H3R---C3---H3S
ATOM H3S  HAL2   0.09 !          |   
GROUP                 !
ATOM C4   CTL2  -0.18 !          |
ATOM H4R  HAL2   0.09 !   H4R---C4---H4S      
ATOM H4S  HAL2   0.09 !          |
GROUP                 !
ATOM C5   CTL2  -0.18 !          |              
ATOM H5R  HAL2   0.09 !   H5R---C5---H5S
ATOM H5S  HAL2   0.09 !          |              
GROUP                 !
ATOM C6   CTL2  -0.18 !          |
ATOM H6R  HAL2   0.09 !   H6R---C6---H6S      
ATOM H6S  HAL2   0.09 !          |
GROUP                 !
ATOM C7   CTL2  -0.18 !          |              
ATOM H7R  HAL2   0.09 !   H7R---C7---H7S
ATOM H7S  HAL2   0.09 !          |              
GROUP                 !
ATOM C8   CTL2  -0.18 !          |
ATOM H8R  HAL2   0.09 !   H8R---C8---H8S     
ATOM H8S  HAL2   0.09 !          |
GROUP                 !
ATOM C9   CTL2  -0.18 !          |              
ATOM H9R  HAL2   0.09 !   H9R---C9---H9S
ATOM H9S  HAL2   0.09 !          |              
GROUP                 !
ATOM C10  CTL2  -0.18 !          |
ATOM H10R HAL2   0.09 !   H10R---C10--H10S     
ATOM H10S HAL2   0.09 !          |
GROUP                 !          |
ATOM C11  CEL1  -0.15 !          |              
ATOM H11R HEL1   0.15 !   H11R---C11
GROUP                 !          ||
ATOM C12  CEL1  -0.15 !          ||
ATOM H12R HEL1   0.15 !   H12R---C12
GROUP                 !          |
ATOM C13  CTL2  -0.18 !          |              
ATOM H13R HAL2   0.09 !   H13R---C13--H13S
ATOM H13S HAL2   0.09 !          |              
GROUP                 !          |
ATOM C14  CEL1  -0.15 !          |             
ATOM H14R HEL1   0.15 !   H14R---C14
GROUP                 !          ||
ATOM C15  CEL1  -0.15 !          ||              
ATOM H15R HEL1   0.15 !   H15R---C15
GROUP                 !          |
ATOM C16  CTL2  -0.18 !          |              
ATOM H16R HAL2   0.09 !   H16R---C16--H16S
ATOM H16S HAL2   0.09 !          |              
GROUP                 !          |
ATOM C17  CEL1  -0.15 !          |              
ATOM H17R HEL1   0.15 !   H17R---C17
GROUP                 !          ||
ATOM C18  CEL1  -0.15 !          ||
ATOM H18R HEL1   0.15 !   H18R---C18
GROUP                 !          |
ATOM C19  CTL2  -0.18 !          |         
ATOM H19R HAL2   0.09 !   H19R---C19--H19S
ATOM H19S HAL2   0.09 !          |         
GROUP                 !          |         
ATOM C20  CTL3  -0.27 !          |         
ATOM H20R HAL3   0.09 !   H20R---C20--H20S
ATOM H20S HAL3   0.09 !          |         
ATOM H20T HAL3   0.09 !         H20T       

BOND  O1  C1
BOND  C1  C2
DOUBLE C1  O2
BOND  C2  H2R       C2  H2S       C2  C3
BOND  C3  H3R       C3  H3S       C3  C4
BOND  C4  H4R       C4  H4S       C4  C5
BOND  C5  H5R       C5  H5S       C5  C6
BOND  C6  H6R       C6  H6S       C6  C7
BOND  C7  H7R       C7  H7S       C7  C8
BOND  C8  H8R       C8  H8S       C8  C9
BOND  C9  H9R       C9  H9S       C9  C10
BOND  C10 H10R      C10 H10S      C10 C11
BOND  C11 H11R
DOUBLE  C11 C12
BOND  C12 H12R      C12 C13
BOND  C13 H13R      C13 H13S      C13 C14
DOUBLE  C14 C15
BOND  C14 H14R
BOND  C15 H15R      C15 C16
BOND  C16 H16R      C16 H16S      C16 C17
DOUBLE  C17 C18
BOND  C17 H17R 
BOND  C18 H18R      C18 C19
BOND  C19 H19R      C19 H19S      C19 C20
BOND  C20 H20R      C20 H20S      C20 H20T

IMPR C1 O1 C2 O2

IC  C2     O1    *C1   O2         1.5289  108.63 -178.85  126.55   1.2187
IC  O1     C1    C2    C3         1.3177  108.63 -177.70  112.21   1.5449
IC  C3     C1    *C2   H2R        1.5449  112.21 -121.72  107.88   1.1092
IC  H2R    C1    *C2   H2S        1.1092  107.88 -117.16  107.60   1.1093
IC  C1     C2    C3    C4         1.5289  112.21  175.76  112.39   1.5338
IC  C4     C2    *C3   H3R        1.5338  112.39 -120.69  109.57   1.1147
IC  H3R    C2    *C3   H3S        1.1147  109.57 -117.65  109.64   1.1142
IC  C2     C3    C4    C5         1.5449  112.39 -179.39  112.35   1.5346
IC  C5     C3    *C4   H4R        1.5346  112.35 -121.52  109.41   1.1131
IC  H4R    C3    *C4   H4S        1.1131  109.41 -117.57  108.97   1.1134
IC  C3     C4    C5    C6         1.5338  112.35  176.31  112.80   1.5344
IC  C6     C4    *C5   H5R        1.5344  112.80 -121.01  108.95   1.1135
IC  H5R    C4    *C5   H5S        1.1135  108.95 -117.24  109.16   1.1132
IC  C4     C5    C6    C7         1.5346  112.80 -179.44  112.48   1.5356
IC  C7     C5    *C6   H6R        1.5356  112.48 -121.49  109.32   1.1129
IC  H6R    C5    *C6   H6S        1.1129  109.32 -117.47  108.94   1.1132
IC  C5     C6    C7    C8         1.5344  112.48  176.92  112.46   1.5398
IC  C8     C6    *C7   H7R        1.5398  112.46 -121.38  108.40   1.1139
IC  H7R    C6    *C7   H7S        1.1139  108.40 -116.93  108.77   1.1139
IC  C6     C7    C8    C9         1.5356  112.46 -178.53  111.43   1.5097
IC  C9     C7    *C8   H8R        1.5097  111.43 -123.58  107.80   1.1132
IC  H8R    C7    *C8   H8S        1.1132  107.80 -115.43  108.37   1.1128
IC  C7     C8    C9    C10        1.5344  112.48  176.92  112.46   1.5398
IC  C10    C8    *C9   H9R        1.5398  112.46 -121.38  108.40   1.1139
IC  H9R    C8    *C9   H9S        1.1139  108.40 -116.93  108.77   1.1139
IC  C8     C9    C10   C11        1.5356  112.46 -178.53  111.43   1.5097
IC  C11    C9    *C10  H10R       1.5097  111.43 -123.58  107.80   1.1132
IC  H10R   C9    *C10  H10S       1.1132  107.80 -115.43  108.37   1.1128
IC  C9     C10   C11   C12        1.5398  111.43  180.00  126.62   1.3465
IC  C12    C10   *C11  H11R       1.3465  126.62  178.41  114.65   1.1012
IC  C10    C11   C12   C13        1.5097  126.62    0.00  126.32   1.5088 ! cis db
IC  C13    C11   *C12  H12R       1.5088  126.32 -179.55  118.79   1.1012
IC  C11    C12   C13   C14        1.3465  126.32  180.00  112.15   1.5392
IC  C14    C12   *C13  H13R       1.5392  112.15 -121.30  111.28   1.1133
IC  H13R   C12   *C13  H13S       1.1133  111.28 -117.50  110.00   1.1126
IC  C12    C13   C14   C15        1.5088  112.15 -178.81  112.29   1.5354
IC  C15    C13   *C14  H14R       1.5347  112.59  178.41  109.09   1.1132
IC  C13    C14   C15   C16        1.5345  112.59    0.00  112.63   1.5347 ! cis db
IC  C16    C14   *C15  H15R       1.5347  112.63 -179.55  109.09   1.1132
IC  C14    C15   C16   C17        1.5347  112.63  179.65  112.69   1.5339
IC  C17    C15   *C16  H16R       1.5339  112.69 -121.27  109.11   1.1132
IC  H16R   C15   *C16  H16S       1.1132  109.11 -117.36  109.14   1.1132
IC  C15    C16   C17   C18        1.5345  112.59 -179.58  112.63   1.5347
IC  C18    C16   *C17  H17R       1.5347  112.63  178.41  109.09   1.1132
IC  C16    C17   C18   C19        1.5347  112.63    0.00  112.69   1.5339 ! cis db
IC  C19    C17   *C18  H18R       1.5339  112.69 -179.55  109.11   1.1132
IC  C17    C18   C19   C20        1.5347  112.69  179.93  113.30   1.5309
IC  C20    C18   *C19  H19R       1.5309  113.30 -121.70  108.75   1.1140
IC  H19R   C18   *C19  H19S       1.1140  108.75 -116.65  108.73   1.1141
IC  C18    C19   C20   H20R       1.5339  113.30  -59.98  110.46   1.1113
IC  H20R   C19   *C20  H20S       1.1113  110.46  119.84  110.45   1.1114
IC  H20R   C19   *C20  H20T       1.1113  110.46 -120.09  110.62   1.1112

RESI ETA        -1.00 ! Eicosatetraenoic acid (20:4, d8,11,14,17), unprotonated
GROUP	              !
ATOM O1   OCL   -0.76 !       O2  O1 (-)
ATOM O2   OCL   -0.76 !        \\ /
ATOM C1   CL     0.62 !         C1
ATOM C2   CTL2  -0.28 !          |
ATOM H2R  HAL2   0.09 !   H2R---C2---H2S
ATOM H2S  HAL2   0.09 !          |		
GROUP                 !              
ATOM C3   CTL2  -0.18 !          |   
ATOM H3R  HAL2   0.09 !   H3R---C3---H3S
ATOM H3S  HAL2   0.09 !          |   
GROUP                 !
ATOM C4   CTL2  -0.18 !          |
ATOM H4R  HAL2   0.09 !   H4R---C4---H4S      
ATOM H4S  HAL2   0.09 !          |
GROUP                 !
ATOM C5   CTL2  -0.18 !          |              
ATOM H5R  HAL2   0.09 !   H5R---C5---H5S
ATOM H5S  HAL2   0.09 !          |              
GROUP                 !
ATOM C6   CTL2  -0.18 !          |
ATOM H6R  HAL2   0.09 !   H6R---C6---H6S      
ATOM H6S  HAL2   0.09 !          |
GROUP                 !
ATOM C7   CTL2  -0.18 !          |              
ATOM H7R  HAL2   0.09 !   H7R---C7---H7S
ATOM H7S  HAL2   0.09 !          |              
GROUP                 !
ATOM C8   CEL1  -0.15 !          |
ATOM H8R  HEL1   0.15 !   H8R---C8
GROUP                 !          ||
ATOM C9   CEL1  -0.15 !          ||              
ATOM H9R  HEL1   0.15 !   H9R---C9
GROUP                 !
ATOM C10  CTL2  -0.18 !          |
ATOM H10R HAL2   0.09 !   H10R---C10--H10S     
ATOM H10S HAL2   0.09 !          |
GROUP                 !          |
ATOM C11  CEL1  -0.15 !          |              
ATOM H11R HEL1   0.15 !   H11R---C11
GROUP                 !          ||
ATOM C12  CEL1  -0.15 !          ||
ATOM H12R HEL1   0.15 !   H12R---C12
GROUP                 !          |
ATOM C13  CTL2  -0.18 !          |              
ATOM H13R HAL2   0.09 !   H13R---C13--H13S
ATOM H13S HAL2   0.09 !          |              
GROUP                 !          |
ATOM C14  CEL1  -0.15 !          |             
ATOM H14R HEL1   0.15 !   H14R---C14
GROUP                 !          ||
ATOM C15  CEL1  -0.15 !          ||              
ATOM H15R HEL1   0.15 !   H15R---C15
GROUP                 !          |
ATOM C16  CTL2  -0.18 !          |              
ATOM H16R HAL2   0.09 !   H16R---C16--H16S
ATOM H16S HAL2   0.09 !          |              
GROUP                 !          |
ATOM C17  CEL1  -0.15 !          |              
ATOM H17R HEL1   0.15 !   H17R---C17
GROUP                 !          ||
ATOM C18  CEL1  -0.15 !          ||
ATOM H18R HEL1   0.15 !   H18R---C18
GROUP                 !          |
ATOM C19  CTL2  -0.18 !          |         
ATOM H19R HAL2   0.09 !   H19R---C19--H19S
ATOM H19S HAL2   0.09 !          |         
GROUP                 !          |         
ATOM C20  CTL3  -0.27 !          |         
ATOM H20R HAL3   0.09 !   H20R---C20--H20S
ATOM H20S HAL3   0.09 !          |         
ATOM H20T HAL3   0.09 !         H20T       

BOND  O1  C1
BOND  C1  C2
DOUBLE C1  O2
BOND  C2  H2R       C2  H2S       C2  C3
BOND  C3  H3R       C3  H3S       C3  C4
BOND  C4  H4R       C4  H4S       C4  C5
BOND  C5  H5R       C5  H5S       C5  C6
BOND  C6  H6R       C6  H6S       C6  C7
BOND  C7  H7R       C7  H7S       C7  C8
DOUBLE  C8 C9
BOND  C8  H8R      
BOND  C9  H9R       C9  C10
BOND  C10 H10R      C10 H10S      C10 C11
BOND  C11 H11R
DOUBLE  C11 C12
BOND  C12 H12R      C12 C13
BOND  C13 H13R      C13 H13S      C13 C14
DOUBLE  C14 C15
BOND  C14 H14R
BOND  C15 H15R      C15 C16
BOND  C16 H16R      C16 H16S      C16 C17
DOUBLE  C17 C18
BOND  C17 H17R 
BOND  C18 H18R      C18 C19
BOND  C19 H19R      C19 H19S      C19 C20
BOND  C20 H20R      C20 H20S      C20 H20T

IMPR C1 O1 C2 O2

IC  C2     O1    *C1   O2         1.5289  108.63 -178.85  126.55   1.2187
IC  O1     C1    C2    C3         1.3177  108.63 -177.70  112.21   1.5449
IC  C3     C1    *C2   H2R        1.5449  112.21 -121.72  107.88   1.1092
IC  H2R    C1    *C2   H2S        1.1092  107.88 -117.16  107.60   1.1093
IC  C1     C2    C3    C4         1.5289  112.21  175.76  112.39   1.5338
IC  C4     C2    *C3   H3R        1.5338  112.39 -120.69  109.57   1.1147
IC  H3R    C2    *C3   H3S        1.1147  109.57 -117.65  109.64   1.1142
IC  C2     C3    C4    C5         1.5449  112.39 -179.39  112.35   1.5346
IC  C5     C3    *C4   H4R        1.5346  112.35 -121.52  109.41   1.1131
IC  H4R    C3    *C4   H4S        1.1131  109.41 -117.57  108.97   1.1134
IC  C3     C4    C5    C6         1.5338  112.35  176.31  112.80   1.5344
IC  C6     C4    *C5   H5R        1.5344  112.80 -121.01  108.95   1.1135
IC  H5R    C4    *C5   H5S        1.1135  108.95 -117.24  109.16   1.1132
IC  C4     C5    C6    C7         1.5346  112.80 -179.44  112.48   1.5356
IC  C7     C5    *C6   H6R        1.5356  112.48 -121.49  109.32   1.1129
IC  H6R    C5    *C6   H6S        1.1129  109.32 -117.47  108.94   1.1132
IC  C5     C6    C7    C8         1.5344  112.48  176.92  112.46   1.5398
IC  C8     C6    *C7   H7R        1.5398  112.46 -121.38  108.40   1.1139
IC  H7R    C6    *C7   H7S        1.1139  108.40 -116.93  108.77   1.1139
IC  C6     C7    C8    C9         1.5356  112.46 -178.53  111.43   1.5097
IC  C9     C7    *C8   H8R        1.5097  111.43  178.41  107.80   1.1132
IC  C7     C8    C9    C10        1.5344  112.48    0.00  112.46   1.5398 ! cis db
IC  C10    C8    *C9   H9R        1.5398  112.46 -179.38  108.40   1.1139
IC  C8     C9    C10   C11        1.5356  112.46 -178.53  111.43   1.5097
IC  C11    C9    *C10  H10R       1.5097  111.43 -123.58  107.80   1.1132
IC  H10R   C9    *C10  H10S       1.1132  107.80 -115.43  108.37   1.1128
IC  C9     C10   C11   C12        1.5398  111.43  180.00  126.62   1.3465
IC  C12    C10   *C11  H11R       1.3465  126.62  178.41  114.65   1.1012
IC  C10    C11   C12   C13        1.5097  126.62    0.00  126.32   1.5088 ! cis db
IC  C13    C11   *C12  H12R       1.5088  126.32 -179.55  118.79   1.1012
IC  C11    C12   C13   C14        1.3465  126.32  180.00  112.15   1.5392
IC  C14    C12   *C13  H13R       1.5392  112.15 -121.30  111.28   1.1133
IC  H13R   C12   *C13  H13S       1.1133  111.28 -117.50  110.00   1.1126
IC  C12    C13   C14   C15        1.5088  112.15 -178.81  112.29   1.5354
IC  C15    C13   *C14  H14R       1.5347  112.59  178.41  109.09   1.1132
IC  C13    C14   C15   C16        1.5345  112.59    0.00  112.63   1.5347 ! cis db
IC  C16    C14   *C15  H15R       1.5347  112.63 -179.55  109.09   1.1132
IC  C14    C15   C16   C17        1.5347  112.63  179.65  112.69   1.5339
IC  C17    C15   *C16  H16R       1.5339  112.69 -121.27  109.11   1.1132
IC  H16R   C15   *C16  H16S       1.1132  109.11 -117.36  109.14   1.1132
IC  C15    C16   C17   C18        1.5345  112.59 -179.58  112.63   1.5347
IC  C18    C16   *C17  H17R       1.5347  112.63  178.41  109.09   1.1132
IC  C16    C17   C18   C19        1.5347  112.63    0.00  112.69   1.5339 ! cis db
IC  C19    C17   *C18  H18R       1.5339  112.69 -179.55  109.11   1.1132
IC  C17    C18   C19   C20        1.5347  112.69  179.93  113.30   1.5309
IC  C20    C18   *C19  H19R       1.5309  113.30 -121.70  108.75   1.1140
IC  H19R   C18   *C19  H19S       1.1140  108.75 -116.65  108.73   1.1141
IC  C18    C19   C20   H20R       1.5339  113.30  -59.98  110.46   1.1113
IC  H20R   C19   *C20  H20S       1.1113  110.46  119.84  110.45   1.1114
IC  H20R   C19   *C20  H20T       1.1113  110.46 -120.09  110.62   1.1112

RESI EPA        -1.00 ! Eicosatetraenoic acid (20:4, d5,8,11,14,17), unprotonated
GROUP	              !
ATOM O1   OCL   -0.76 !       O2  O1 (-)
ATOM O2   OCL   -0.76 !        \\ /
ATOM C1   CL     0.62 !         C1
ATOM C2   CTL2  -0.28 !          |
ATOM H2R  HAL2   0.09 !   H2R---C2---H2S
ATOM H2S  HAL2   0.09 !          |		
GROUP                 !              
ATOM C3   CTL2  -0.18 !          |   
ATOM H3R  HAL2   0.09 !   H3R---C3---H3S
ATOM H3S  HAL2   0.09 !          |   
GROUP                 !
ATOM C4   CTL2  -0.18 !          |
ATOM H4R  HAL2   0.09 !   H4R---C4---H4S      
ATOM H4S  HAL2   0.09 !          |
GROUP                 !
ATOM C5   CEL1  -0.15 !          |              
ATOM H5R  HEL1   0.15 !   H5R---C5
GROUP                 !          ||
ATOM C6   CEL1  -0.15 !          ||
ATOM H6R  HEL1   0.15 !   H6R---C6
GROUP                 !
ATOM C7   CTL2  -0.18 !          |              
ATOM H7R  HAL2   0.09 !   H7R---C7---H7S
ATOM H7S  HAL2   0.09 !          |              
GROUP                 !
ATOM C8   CEL1  -0.15 !          |
ATOM H8R  HEL1   0.15 !   H8R---C8
GROUP                 !          ||
ATOM C9   CEL1  -0.15 !          ||              
ATOM H9R  HEL1   0.15 !   H9R---C9
GROUP                 !
ATOM C10  CTL2  -0.18 !          |
ATOM H10R HAL2   0.09 !   H10R---C10--H10S     
ATOM H10S HAL2   0.09 !          |
GROUP                 !          |
ATOM C11  CEL1  -0.15 !          |              
ATOM H11R HEL1   0.15 !   H11R---C11
GROUP                 !          ||
ATOM C12  CEL1  -0.15 !          ||
ATOM H12R HEL1   0.15 !   H12R---C12
GROUP                 !          |
ATOM C13  CTL2  -0.18 !          |              
ATOM H13R HAL2   0.09 !   H13R---C13--H13S
ATOM H13S HAL2   0.09 !          |              
GROUP                 !          |
ATOM C14  CEL1  -0.15 !          |             
ATOM H14R HEL1   0.15 !   H14R---C14
GROUP                 !          ||
ATOM C15  CEL1  -0.15 !          ||              
ATOM H15R HEL1   0.15 !   H15R---C15
GROUP                 !          |
ATOM C16  CTL2  -0.18 !          |              
ATOM H16R HAL2   0.09 !   H16R---C16--H16S
ATOM H16S HAL2   0.09 !          |              
GROUP                 !          |
ATOM C17  CEL1  -0.15 !          |              
ATOM H17R HEL1   0.15 !   H17R---C17
GROUP                 !          ||
ATOM C18  CEL1  -0.15 !          ||
ATOM H18R HEL1   0.15 !   H18R---C18
GROUP                 !          |
ATOM C19  CTL2  -0.18 !          |         
ATOM H19R HAL2   0.09 !   H19R---C19--H19S
ATOM H19S HAL2   0.09 !          |         
GROUP                 !          |         
ATOM C20  CTL3  -0.27 !          |         
ATOM H20R HAL3   0.09 !   H20R---C20--H20S
ATOM H20S HAL3   0.09 !          |         
ATOM H20T HAL3   0.09 !         H20T       

BOND  O1  C1
BOND  C1  C2
DOUBLE C1  O2
BOND  C2  H2R       C2  H2S       C2  C3
BOND  C3  H3R       C3  H3S       C3  C4
BOND  C4  H4R       C4  H4S       C4  C5
DOUBLE  C5 C6
BOND  C5  H5R       
BOND  C6  H6R       C6  C7
BOND  C7  H7R       C7  H7S       C7  C8
DOUBLE  C8 C9
BOND  C8  H8R      
BOND  C9  H9R       C9  C10
BOND  C10 H10R      C10 H10S      C10 C11
BOND  C11 H11R
DOUBLE  C11 C12
BOND  C12 H12R      C12 C13
BOND  C13 H13R      C13 H13S      C13 C14
DOUBLE  C14 C15
BOND  C14 H14R
BOND  C15 H15R      C15 C16
BOND  C16 H16R      C16 H16S      C16 C17
DOUBLE  C17 C18
BOND  C17 H17R 
BOND  C18 H18R      C18 C19
BOND  C19 H19R      C19 H19S      C19 C20
BOND  C20 H20R      C20 H20S      C20 H20T

IMPR C1 O1 C2 O2

IC  C2     O1    *C1   O2         1.5289  108.63 -178.85  126.55   1.2187
IC  O1     C1    C2    C3         1.3177  108.63 -177.70  112.21   1.5449
IC  C3     C1    *C2   H2R        1.5449  112.21 -121.72  107.88   1.1092
IC  H2R    C1    *C2   H2S        1.1092  107.88 -117.16  107.60   1.1093
IC  C1     C2    C3    C4         1.5289  112.21  175.76  112.39   1.5338
IC  C4     C2    *C3   H3R        1.5338  112.39 -120.69  109.57   1.1147
IC  H3R    C2    *C3   H3S        1.1147  109.57 -117.65  109.64   1.1142
IC  C2     C3    C4    C5         1.5449  112.39 -179.39  112.35   1.5346
IC  C5     C3    *C4   H4R        1.5346  112.35 -121.52  109.41   1.1131
IC  H4R    C3    *C4   H4S        1.1131  109.41 -117.57  108.97   1.1134
IC  C3     C4    C5    C6         1.5338  112.35  176.31  112.80   1.5344
IC  C6     C4    *C5   H5R        1.5344  112.80  178.41  108.95   1.1135
IC  C4     C5    C6    C7         1.5346  112.80    0.00  112.48   1.5356 ! cis db
IC  C7     C5    *C6   H6R        1.5356  112.48 -179.53  109.32   1.1129
IC  C5     C6    C7    C8         1.5344  112.48  176.92  112.46   1.5398
IC  C8     C6    *C7   H7R        1.5398  112.46 -121.38  108.40   1.1139
IC  H7R    C6    *C7   H7S        1.1139  108.40 -116.93  108.77   1.1139
IC  C6     C7    C8    C9         1.5356  112.46 -178.53  111.43   1.5097
IC  C9     C7    *C8   H8R        1.5097  111.43  178.41  107.80   1.1132
IC  C7     C8    C9    C10        1.5344  112.48    0.00  112.46   1.5398 ! cis db
IC  C10    C8    *C9   H9R        1.5398  112.46 -179.38  108.40   1.1139
IC  C8     C9    C10   C11        1.5356  112.46 -178.53  111.43   1.5097
IC  C11    C9    *C10  H10R       1.5097  111.43 -123.58  107.80   1.1132
IC  H10R   C9    *C10  H10S       1.1132  107.80 -115.43  108.37   1.1128
IC  C9     C10   C11   C12        1.5398  111.43  180.00  126.62   1.3465
IC  C12    C10   *C11  H11R       1.3465  126.62  178.41  114.65   1.1012
IC  C10    C11   C12   C13        1.5097  126.62    0.00  126.32   1.5088 ! cis db
IC  C13    C11   *C12  H12R       1.5088  126.32 -179.55  118.79   1.1012
IC  C11    C12   C13   C14        1.3465  126.32  180.00  112.15   1.5392
IC  C14    C12   *C13  H13R       1.5392  112.15 -121.30  111.28   1.1133
IC  H13R   C12   *C13  H13S       1.1133  111.28 -117.50  110.00   1.1126
IC  C12    C13   C14   C15        1.5088  112.15 -178.81  112.29   1.5354
IC  C15    C13   *C14  H14R       1.5347  112.59  178.41  109.09   1.1132
IC  C13    C14   C15   C16        1.5345  112.59    0.00  112.63   1.5347 ! cis db
IC  C16    C14   *C15  H15R       1.5347  112.63 -179.55  109.09   1.1132
IC  C14    C15   C16   C17        1.5347  112.63  179.65  112.69   1.5339
IC  C17    C15   *C16  H16R       1.5339  112.69 -121.27  109.11   1.1132
IC  H16R   C15   *C16  H16S       1.1132  109.11 -117.36  109.14   1.1132
IC  C15    C16   C17   C18        1.5345  112.59 -179.58  112.63   1.5347
IC  C18    C16   *C17  H17R       1.5347  112.63  178.41  109.09   1.1132
IC  C16    C17   C18   C19        1.5347  112.63    0.00  112.69   1.5339 ! cis db
IC  C19    C17   *C18  H18R       1.5339  112.69 -179.55  109.11   1.1132
IC  C17    C18   C19   C20        1.5347  112.69  179.93  113.30   1.5309
IC  C20    C18   *C19  H19R       1.5309  113.30 -121.70  108.75   1.1140
IC  H19R   C18   *C19  H19S       1.1140  108.75 -116.65  108.73   1.1141
IC  C18    C19   C20   H20R       1.5339  113.30  -59.98  110.46   1.1113
IC  H20R   C19   *C20  H20S       1.1113  110.46  119.84  110.45   1.1114
IC  H20R   C19   *C20  H20T       1.1113  110.46 -120.09  110.62   1.1112


RESI ARAN       -1.00 ! Arachidonic acid (20:4, d5,8,11,14), unprotonated (ACD in PDB)
GROUP	              !
ATOM O1   OCL   -0.76 !            O2  O1 (-)
ATOM O2   OCL   -0.76 !             \\ /
ATOM C1   CL     0.62 !               C1
ATOM C2   CTL2  -0.28 !               |
ATOM H2R  HAL2   0.09 !         H2R---C2---H2S
ATOM H2S  HAL2   0.09 !               |		
GROUP                 !               |    
ATOM C3   CTL2  -0.18 !               |    
ATOM H3R  HAL2   0.09 !         H3R---C3---H3S 
ATOM H3S  HAL2   0.09 !               |         
GROUP                 !               |         
ATOM C4   CTL2  -0.18 !               |         
ATOM H4R  HAL2   0.09 !         H4R---C4---H4S 
ATOM H4S  HAL2   0.09 !               |         
GROUP                 !               |         
ATOM C5   CEL1  -0.15 !               |         
ATOM H5R  HEL1   0.15 !         H5R---C5       
GROUP                 !               |!  (CIS) 
ATOM C6   CEL1  -0.15 !               |!        
ATOM H6R  HEL1   0.15 !         H6R---C6       
GROUP                 !               |         
ATOM C7   CTL2  -0.18 !               |         
ATOM H7R  HAL2   0.09 !         H7R---C7---H7S 
ATOM H7S  HAL2   0.09 !               |         
GROUP                 !               |         
ATOM C8   CEL1  -0.15 !               |         
ATOM H8R  HEL1   0.15 !         H8R---C8       
GROUP                 !               |!  (CIS) 
ATOM C9   CEL1  -0.15 !               |!        
ATOM H9R  HEL1   0.15 !         H9R---C9       
GROUP                 !               |         
ATOM C10  CTL2  -0.18 !               |         
ATOM H10R HAL2   0.09 !        H10R---C10--H10S
ATOM H10S HAL2   0.09 !               |         
GROUP                 !               |         
ATOM C11  CEL1  -0.15 !               |         
ATOM H11R HEL1   0.15 !        H11R---C11      
GROUP                 !               |!  (CIS) 
ATOM C12  CEL1  -0.15 !               |!        
ATOM H12R HEL1   0.15 !        H12R---C12      
GROUP                 !               |         
ATOM C13  CTL2  -0.18 !               |         
ATOM H13R HAL2   0.09 !        H13R---C13--H13S
ATOM H13S HAL2   0.09 !               |         
GROUP                 !               |         
ATOM C14  CEL1  -0.15 !               |         
ATOM H14R HEL1   0.15 !        H14R---C14      
GROUP                 !               |!  (CIS) 
ATOM C15  CEL1  -0.15 !               |!        
ATOM H15R HEL1   0.15 !        H15R---C15      
GROUP                 !               |         
ATOM C16  CTL2  -0.18 !               |         
ATOM H16R HAL2   0.09 !        H16R---C16--H16S
ATOM H16S HAL2   0.09 !               |         
GROUP                 !               |         
ATOM C17  CTL2  -0.18 !               |         
ATOM H17R HAL2   0.09 !        H17R---C17--H17S
ATOM H17S HAL2   0.09 !               |         
GROUP                 !               |         
ATOM C18  CTL2  -0.18 !               |         
ATOM H18R HAL2   0.09 !        H18R---C18--H18S
ATOM H18S HAL2   0.09 !               |         
GROUP                 !               |         
ATOM C19  CTL2  -0.18 !               |         
ATOM H19R HAL2   0.09 !        H19R---C19--H19S
ATOM H19S HAL2   0.09 !               |         
GROUP                 !               |         
ATOM C20  CTL3  -0.27 !               |         
ATOM H20R HAL3   0.09 !        H20R---C20--H20S
ATOM H20S HAL3   0.09 !               |         
ATOM H20T HAL3   0.09 !              H20T       

BOND  O1  C1
BOND  C1  C2
DOUBLE  C1  O2
BOND  C2  H2R       C2  H2S       C2  C3
BOND  C3  H3R       C3  H3S       C3  C4
BOND  C4  H4R       C4  H4S       C4  C5
BOND  C5  H5R
DOUBLE  C5 C6
BOND  C6  H6R       C6  C7
BOND  C7  H7R       C7  H7S       C7  C8
BOND  C8  H8R
DOUBLE  C8 C9
BOND  C9  H9R       C9  C10
BOND  C10 H10R      C10 H10S      C10 C11
BOND  C11 H11R
DOUBLE  C11 C12
BOND  C12 H12R      C12 C13
BOND  C13 H13R      C13 H13S      C13 C14
BOND  C14 H14R
DOUBLE  C14 C15
BOND  C15 H15R      C15 C16
BOND  C16 H16R      C16 H16S      C16 C17
BOND  C17 H17R      C17 H17S      C17 C18
BOND  C18 H18R      C18 H18S      C18 C19
BOND  C19 H19R      C19 H19S      C19 C20
BOND  C20 H20R      C20 H20S      C20 H20T

IMPR C1 O1 C2 O2

!IC table from IC generate, geometry is guessed

IC C2   O1   *C1  O2     1.5349  109.38  177.97  125.87   1.2208
IC O1   C1   C2   C3     1.3240  109.38 -106.88  114.46   1.5510
IC C3   C1   *C2  H2R    1.5510  114.46  120.85  107.59   1.1114
IC H2R  C1   *C2  H2S    1.1114  107.59  115.88  108.08   1.1076
IC C1   C2   C3   C4     1.5329  113.78  180.00  112.27   1.5435
IC C4   C2   *C3  H3R    1.5435  112.27 -122.24  109.63   1.1133
IC C4   C2   *C3  H3S    1.5435  112.27  120.06  108.89   1.1154
IC C2   C3   C4   C5     1.5483  112.27  180.00  115.67   1.5107
IC C5   C3   *C4  H4R    1.5107  115.67 -121.06  107.11   1.1144
IC C5   C3   *C4  H4S    1.5107  115.67  124.06  108.43   1.1128
IC C3   C4   C5   C6     1.5435  115.67  180.00  125.97   1.3453
IC C6   C4   *C5  H5R    1.3453  125.97 -176.85  115.39   1.1011
IC C4   C5   C6   C7     1.5107  125.97    0.00  125.28   1.5097 !cis db
IC C7   C5   *C6  H6R    1.5097  125.28  178.19  119.65   1.1004
IC C5   C6   C7   C8     1.3453  125.28  180.00  121.35   1.5192
IC C8   C6   *C7  H7R    1.5192  121.35 -124.15  108.68   1.1135
IC C8   C6   *C7  H7S    1.5192  121.35  123.34  106.97   1.1121
IC C6   C7   C8   C9     1.5097  121.35  180.00  132.80   1.3549
IC C9   C7   *C8  H8R    1.3549  132.80 -178.43  111.35   1.1010
IC C7   C8   C9   C10    1.5192  132.80    0.00  130.38   1.5115 !cis db
IC C10  C8   *C9  H9R    1.5115  130.38  178.53  117.07   1.1014
IC C8   C9   C10  C11    1.3549  130.38  180.00  111.80   1.5083
IC C11  C9   *C10 H10R   1.5192  121.35 -124.15  108.68   1.1135
IC C11  C9   *C10 H10S   1.5192  121.35  123.34  106.97   1.1128
IC C9   C10  C11  C12    1.5115  111.80  180.00  124.32   1.3436
IC C12  C10  *C11 H11R   1.3453  125.97 -176.85  115.39   1.1011
IC C10  C11  C12  C13    1.5083  124.32    0.00  125.45   1.5067 !cis db
IC C13  C11  *C12 H12R   1.5097  125.28  178.19  119.65   1.1004
IC C11  C12  C13  C14    1.3436  125.45  180.00  111.57   1.5090
IC C14  C12  *C13 H13R   1.5192  121.35 -124.15  108.68   1.1135
IC C14  C12  *C13 H13S   1.5192  121.35  123.34  106.97   1.1128
IC C12  C13  C14  C15    1.5067  111.57  180.00  126.10   1.3471
IC C15  C13  *C14 H14R   1.3453  125.97 -176.85  115.39   1.1011
IC C13  C14  C15  C16    1.5090  126.10    0.00  125.86   1.5091 !cis db
IC C16  C14  *C15 H15R   1.5097  125.28  178.19  119.65   1.1004
IC C14  C15  C16  C17    1.3471  125.86  180.00  113.25   1.5428
IC C17  C15  *C16 H16R   1.5192  121.35 -124.15  108.68   1.1135
IC C17  C15  *C16 H16S   1.5192  121.35  123.34  106.97   1.1128
IC C15  C16  C17  C18    1.5091  113.25  180.00  115.19   1.5395
IC C18  C16  *C17 H17R   1.5192  121.35 -124.15  108.68   1.1135
IC C18  C16  *C17 H17S   1.5192  121.35  123.34  106.97   1.1128
IC C16  C17  C18  C19    1.5428  115.19  180.00  113.95   1.5345
IC C19  C17  *C18 H18R   1.5192  121.35 -124.15  108.68   1.1135
IC C19  C17  *C18 H18S   1.5192  121.35  123.34  106.97   1.1128
IC C17  C18  C19  C20    1.5395  113.95  180.00  112.95   1.5309
IC C20  C18  *C19 H19R   1.5192  121.35 -124.15  108.68   1.1135
IC C20  C18  *C19 H19S   1.5192  121.35  123.34  106.97   1.1128
IC C18  C19  C20  H20T   1.5345  112.95  180.00  110.39   1.1115
IC H20T C19  *C20 H20R   1.5192  121.35 -124.15  108.68   1.1135
IC H20T C19  *C20 H20S   1.5192  121.35  123.34  106.97   1.1128

RESI HPA        -1.00 ! Heneicosapentaenoic acid (21:5, d6,9,12,15,18), unprotonated         
GROUP	              !
ATOM O1   OCL   -0.76 !       O2  O1 (-)
ATOM O2   OCL   -0.76 !        \\ /
ATOM C1   CL     0.62 !         C1
ATOM C2   CTL2  -0.28 !          |
ATOM H2R  HAL2   0.09 !   H2R---C2---H2S
ATOM H2S  HAL2   0.09 !          |		
GROUP                 !              
ATOM C3   CTL2  -0.18 !          |   
ATOM H3R  HAL2   0.09 !   H3R---C3---H3S
ATOM H3S  HAL2   0.09 !          |   
GROUP                 !
ATOM C4   CTL2  -0.18 !          |
ATOM H4R  HAL2   0.09 !   H4R---C4---H4S      
ATOM H4S  HAL2   0.09 !          |
GROUP                 !
ATOM C5   CTL2  -0.18 !          |              
ATOM H5R  HAL2   0.09 !   H5R---C5---H5S
ATOM H5S  HAL2   0.09 !          |              
GROUP                 !
ATOM C6   CEL1  -0.15 !          |
ATOM H6R  HEL1   0.15 !   H6R---C6
GROUP                 !          |!
ATOM C7   CEL1  -0.15 !          |!              
ATOM H7R  HEL1   0.15 !   H7R---C7
GROUP                 !
ATOM C8   CTL2  -0.18 !          |
ATOM H8R  HAL2   0.09 !   H8R---C8---H8S     
ATOM H8S  HAL2   0.09 !          |
GROUP                 !
ATOM C9   CEL1  -0.15 !          |              
ATOM H9R  HEL1   0.15 !   H9R---C9
GROUP                 !          |!
ATOM C10  CEL1  -0.15 !          |!
ATOM H10R HEL1   0.15 !  H10R---C10
GROUP                 !
ATOM C11  CTL2  -0.18 !          |              
ATOM H11R HAL2   0.09 !  H11R---C11--H11S
ATOM H11S HAL2   0.09 !          |              
GROUP                 !
ATOM C12  CEL1  -0.15 !          |
ATOM H12R HEL1   0.15 !  H12R---C12
GROUP                 !          |!
ATOM C13  CEL1  -0.15 !          |!              
ATOM H13R HEL1   0.15 !  H13R---C13
GROUP                 !	         |
ATOM C14  CTL2  -0.18 !          |
ATOM H14R HAL2   0.09 !  H14R---C14--H14S
ATOM H14S HAL2   0.09 !          |              
GROUP                 !
ATOM C15  CEL1  -0.15 !          |              
ATOM H15R HEL1   0.15 !  H15R---C15
GROUP                 !          |!
ATOM C16  CEL1  -0.15 !          |!              
ATOM H16R HEL1   0.15 !  H16R---C16
GROUP                 !
ATOM C17  CTL2  -0.18 !          |              
ATOM H17R HAL2   0.09 !  H17R---C17--H17S
ATOM H17S HAL2   0.09 !          |              
GROUP                 !
ATOM C18  CEL1  -0.15 !          |
ATOM H18R HEL1   0.15 !  H18R---C18
GROUP                 !          |!
ATOM C19  CEL1  -0.15 !          |!         
ATOM H19R HEL1   0.15 !  H19R---C19
GROUP                 !          |         
ATOM C20  CTL2  -0.18 !          |         
ATOM H20R HAL2   0.09 !  H20R---C20--H20S
ATOM H20S HAL2   0.09 !          |         
GROUP                 !          |         
ATOM C21  CTL3  -0.27 !          |         
ATOM H21R HAL3   0.09 !  H21R---C21--H21S
ATOM H21S HAL3   0.09 !          |         
ATOM H21T HAL3   0.09 !         H21T       

BOND  O1  C1
BOND  C1  C2
DOUBLE C1  O2
BOND  C2  H2R       C2  H2S       C2  C3
BOND  C3  H3R       C3  H3S       C3  C4
BOND  C4  H4R       C4  H4S       C4  C5
BOND  C5  H5R       C5  H5S       C5  C6
DOUBLE C6 C7
BOND  C6  H6R 
BOND  C7  H7R       C7  C8
BOND  C8  H8R       C8  H8S       C8  C9
DOUBLE C9 C10
BOND  C9  H9R
BOND  C10 H10R      C10 C11
BOND  C11 H11R      C11 H11S      C11 C12
DOUBLE C12 C13
BOND  C12 H12R
BOND  C13 H13R      C13 C14
BOND  C14 H14R      C14 H14S      C14 C15
DOUBLE C15 C16
BOND  C15 H15R
BOND  C16 H16R      C16 C17
BOND  C17 H17R      C17 H17S      C17 C18
DOUBLE C18 C19
BOND  C18 H18R
BOND  C19 H19R      C19 C20
BOND  C20 H20R      C20 H20S      C20 C21
BOND  C21 H21R      C21 H21S      C21 H21T

IMPR C1 O1 C2 O2

IC  C2     O1    *C1   O2        1.5289  108.63 -178.85  126.55   1.2187
IC  O1     C1    C2    C3        1.3177  108.63 -177.70  112.21   1.5449
IC  C3     C1    *C2   H2R       1.5449  112.21 -121.72  107.88   1.1092
IC  H2R    C1    *C2   H2S       1.1092  107.88 -117.16  107.60   1.1093
IC  C1     C2    C3    C4        1.5289  112.21  175.76  112.39   1.5338
IC  C4     C2    *C3   H3R       1.5338  112.39 -120.69  109.57   1.1147
IC  H3R    C2    *C3   H3S       1.1147  109.57 -117.65  109.64   1.1142
IC  C2     C3    C4    C5        1.5449  112.39 -179.39  112.35   1.5346
IC  C5     C3    *C4   H4R       1.5346  112.35 -121.52  109.41   1.1131
IC  H4R    C3    *C4   H4S       1.1131  109.41 -117.57  108.97   1.1134
IC  C3     C4    C5    C6        1.5338  112.35  176.31  112.80   1.5344
IC  C6     C4    *C5   H5R       1.5344  112.80 -121.01  108.95   1.1135
IC  H5R    C4    *C5   H5S       1.1135  108.95 -117.24  109.16   1.1132
IC  C4     C5    C6    C7        1.5346  112.80 -179.44  112.48   1.5356
IC  C7     C5    *C6   H6R       1.5356  112.48  178.41  109.32   1.1129
IC  C5     C6    C7    C8        1.5344  112.48    0.00  112.46   1.5398 ! cis db
IC  C8     C6    *C7   H7R       1.5398  112.46 -179.38  108.40   1.1139
IC  C6     C7    C8    C9        1.5345  112.59 -179.58  112.63   1.5347
IC  C9     C7    *C8   H8R       1.5347  112.63 -121.36  109.09   1.1132
IC  H8R    C7    *C8   H8S       1.1132  109.09 -117.38  109.07   1.1132
IC  C7     C8    C9    C10       1.5347  112.63  179.65  112.69   1.5339
IC  C10    C8    *C9   H9R       1.5398  112.46  178.41  108.40   1.1139
IC  C8     C9    C10   C11       1.5344  112.48    0.00  112.46   1.5398 ! cis db
IC  C11    C9    *C10  H10R      1.5398  112.46 -179.38  108.40   1.1139
IC  C9     C10   C11   C12       1.5344  112.48  176.92  112.46   1.5398
IC  C12    C10   *C11  H11R      1.5398  112.46 -121.38  108.40   1.1139
IC  H11R   C10   *C11  H11S      1.1139  108.40 -116.93  108.77   1.1139
IC  C10    C11   C12   C13       1.5356  112.46 -178.53  111.43   1.5097
IC  C13    C11   *C12  H12R      1.5097  111.43  178.41  107.80   1.1132
IC  C11    C12   C13   C14       1.5398  111.43    0.00  126.62   1.3465 ! cis db
IC  C14    C12   *C13  H13R      1.3465  126.62 -179.38  114.65   1.1012
IC  C12    C13   C14   C15       1.5097  126.62 -179.93  126.32   1.5088
IC  C15    C13   *C14  H14R      1.5088  126.32 -121.70  118.79   1.1012
IC  H14R   C13   *C14  H14S      1.1140  108.75 -116.65  108.73   1.1141
IC  C13    C14   C15   C16       1.3465  126.32  179.93  112.15   1.5392
IC  C16    C14   *C15  H15R      1.5392  112.15  178.41  111.28   1.1133
IC  C14    C15   C16   C17       1.5088  112.15    0.00  112.29   1.5354 ! cis db
IC  C17    C15   *C16  H16R      1.5354  112.29 -179.38  109.78   1.1133
IC  C15    C16   C17   C18       1.5347  112.69 -179.93  113.30   1.5309
IC  C18    C16   *C17  H17R      1.5309  113.30 -121.70  108.75   1.1140
IC  H17R   C16   *C17  H17S      1.1140  108.75 -116.65  108.73   1.1141
IC  C16    C17   C18   C19       1.5347  112.63  179.65  112.69   1.5339
IC  C19    C17   *C18  H18R      1.5339  112.69  178.41  109.11   1.1132
IC  C17    C18   C19   C20       1.5345  112.59    0.00  112.63   1.5347 ! cis db
IC  C20    C18   *C19  H19R      1.5347  112.63 -179.38  109.09   1.1132
IC  C18    C19   C20   C21       1.5347  112.63  179.65  112.69   1.5339
IC  C21    C19   *C20  H20R      1.5339  112.69 -121.27  109.11   1.1132
IC  H20R   C19   *C20  H20S      1.1132  109.11 -117.36  109.14   1.1132
IC  C19    C20   *C21  H21R      1.5309  113.30 -121.70  108.75   1.1140
IC  H21R   C20   *C21  H21S      1.1140  108.75 -116.65  108.73   1.1141
IC  H21R   C20   *C21  H21T      1.1113  110.46 -120.09  110.62   1.1112


RESI ERU        -1.00 ! Erucic acid (22:1, d13), unprotonated         
GROUP	              !
ATOM O1   OCL   -0.76 !       O2  O1 (-)
ATOM O2   OCL   -0.76 !        \\ /
ATOM C1   CL     0.62 !         C1
ATOM C2   CTL2  -0.28 !          |
ATOM H2R  HAL2   0.09 !   H2R---C2---H2S
ATOM H2S  HAL2   0.09 !          |		
GROUP                 !              
ATOM C3   CTL2  -0.18 !          |   
ATOM H3R  HAL2   0.09 !   H3R---C3---H3S
ATOM H3S  HAL2   0.09 !          |   
GROUP                 !
ATOM C4   CTL2  -0.18 !          |
ATOM H4R  HAL2   0.09 !   H4R---C4---H4S      
ATOM H4S  HAL2   0.09 !          |
GROUP                 !
ATOM C5   CTL2  -0.18 !          |              
ATOM H5R  HAL2   0.09 !   H5R---C5---H5S
ATOM H5S  HAL2   0.09 !          |              
GROUP                 !
ATOM C6   CTL2  -0.18 !          |
ATOM H6R  HAL2   0.09 !   H6R---C6---H6S      
ATOM H6S  HAL2   0.09 !          |
GROUP                 ! 
ATOM C7   CTL2  -0.18 !          |              
ATOM H7R  HAL2   0.09 !   H7R---C7---H7S
ATOM H7S  HAL2   0.09 !          |              
GROUP                 !
ATOM C8   CTL2  -0.18 !          |
ATOM H8R  HAL2   0.09 !   H8R---C8---H8S     
ATOM H8S  HAL2   0.09 !          |
GROUP                 !
ATOM C9   CTL2  -0.18 !          |              
ATOM H9R  HAL2   0.09 !   H9R---C9---H9S
ATOM H9S  HAL2   0.09 !          |              
GROUP                 !
ATOM C10  CTL2  -0.18 !          |
ATOM H10R HAL2   0.09 !  H10R---C10--H10S     
ATOM H10S HAL2   0.09 !          |
GROUP                 !
ATOM C11  CTL2  -0.18 !          |              
ATOM H11R HAL2   0.09 !  H11R---C11--H11S
ATOM H11S HAL2   0.09 !          |              
GROUP                 !
ATOM C12  CTL2  -0.18 !          |
ATOM H12R HAL2   0.09 !  H12R---C12--H12S     
ATOM H12S HAL2   0.09 !          |
GROUP                 !
ATOM C13  CEL1  -0.15 !          |              
ATOM H13R HEL1   0.15 !  H13R---C13
GROUP                 !	         ||
ATOM C14  CEL1  -0.15 !          ||             
ATOM H14R HEL1   0.15 !  H14R---C14
GROUP                 !
ATOM C15  CTL2  -0.18 !          |              
ATOM H15R HAL2   0.09 !  H15R---C15--H15S
ATOM H15S HAL2   0.09 !          |              
GROUP                 !
ATOM C16  CTL2  -0.18 !          |              
ATOM H16R HAL2   0.09 !  H16R---C16--H16S
ATOM H16S HAL2   0.09 !          |              
GROUP                 !
ATOM C17  CTL2  -0.18 !          |              
ATOM H17R HAL2   0.09 !  H17R---C17--H17S
ATOM H17S HAL2   0.09 !          |              
GROUP                 !
ATOM C18  CTL2  -0.18 !          |
ATOM H18R HAL2   0.09 !  H18R---C18--H18S     
ATOM H18S HAL2   0.09 !          |
GROUP
ATOM C19  CTL2  -0.18 !          |         
ATOM H19R HAL2   0.09 !  H19R---C19--H19S
ATOM H19S HAL2   0.09 !          |         
GROUP                 !          |         
ATOM C20  CTL2  -0.18 !          |         
ATOM H20R HAL2   0.09 !  H20R---C20--H20S
ATOM H20S HAL2   0.09 !          |         
GROUP                 !          |         
ATOM C21  CTL2  -0.18 !          |         
ATOM H21R HAL2   0.09 !  H21R---C21--H21S
ATOM H21S HAL2   0.09 !          |         
GROUP                 !          |         
ATOM C22  CTL3  -0.27 !          |         
ATOM H22R HAL3   0.09 !  H22R---C22--H22S
ATOM H22S HAL3   0.09 !          |         
ATOM H22T HAL3   0.09 !         H22T       

BOND  O1  C1
BOND  C1  C2
DOUBLE C1  O2
BOND  C2  H2R       C2  H2S       C2  C3
BOND  C3  H3R       C3  H3S       C3  C4
BOND  C4  H4R       C4  H4S       C4  C5
BOND  C5  H5R       C5  H5S       C5  C6
BOND  C6  H6R       C6  H6S       C6  C7
BOND  C7  H7R       C7  H7S       C7  C8
BOND  C8  H8R       C8  H8S       C8  C9
BOND  C9  H9R       C9  H9S       C9  C10
BOND  C10 H10R      C10 H10S      C10 C11
BOND  C11 H11R      C11 H11S      C11 C12
BOND  C12 H12R      C12 H12S      C12 C13
BOND  C13 H13R     
DOUBLE C13 C14
BOND  C14 H14R      C14 C15
BOND  C15 H15R      C15 H15S      C15 C16
BOND  C16 H16R      C16 H16S      C16 C17
BOND  C17 H17R      C17 H17S      C17 C18
BOND  C18 H18R      C18 H18S      C18 C19
BOND  C19 H19R      C19 H19S      C19 C20
BOND  C20 H20R      C20 H20S      C20 C21
BOND  C21 H21R      C21 H21S      C21 C22
BOND  C22 H22R      C22 H22S      C22 H22T

IMPR C1 O1 C2 O2

IC  C2     O1    *C1   O2        1.5289  108.63 -178.85  126.55   1.2187
IC  O1     C1    C2    C3        1.3177  108.63 -177.70  112.21   1.5449
IC  C3     C1    *C2   H2R       1.5449  112.21 -121.72  107.88   1.1092
IC  H2R    C1    *C2   H2S       1.1092  107.88 -117.16  107.60   1.1093
IC  C1     C2    C3    C4        1.5289  112.21  175.76  112.39   1.5338
IC  C4     C2    *C3   H3R       1.5338  112.39 -120.69  109.57   1.1147
IC  H3R    C2    *C3   H3S       1.1147  109.57 -117.65  109.64   1.1142
IC  C2     C3    C4    C5        1.5449  112.39 -179.39  112.35   1.5346
IC  C5     C3    *C4   H4R       1.5346  112.35 -121.52  109.41   1.1131
IC  H4R    C3    *C4   H4S       1.1131  109.41 -117.57  108.97   1.1134
IC  C3     C4    C5    C6        1.5338  112.35  176.31  112.80   1.5344
IC  C6     C4    *C5   H5R       1.5344  112.80 -121.01  108.95   1.1135
IC  H5R    C4    *C5   H5S       1.1135  108.95 -117.24  109.16   1.1132
IC  C4     C5    C6    C7        1.5346  112.80 -179.44  112.48   1.5356
IC  C7     C5    *C6   H6R       1.5356  112.48 -121.49  109.32   1.1129
IC  H6R    C5    *C6   H6S       1.1129  109.32 -117.47  108.94   1.1132
IC  C5     C6    C7    C8        1.5344  112.48  176.92  112.46   1.5398
IC  C8     C6    *C7   H7R       1.5398  112.46 -121.38  108.40   1.1139
IC  H7R    C6    *C7   H7S       1.1139  108.40 -116.93  108.77   1.1139
IC  C6     C7    C8    C9        1.5345  112.59 -179.58  112.63   1.5347
IC  C9     C7    *C8   H8R       1.5347  112.63 -121.36  109.09   1.1132
IC  H8R    C7    *C8   H8S       1.1132  109.09 -117.38  109.07   1.1132
IC  C7     C8    C9    C10       1.5347  112.63  179.65  112.69   1.5339
IC  C10    C8    *C9   H9R       1.5398  112.46 -121.38  108.40   1.1139
IC  H9R    C8    *C9   H9S       1.1139  108.40 -116.93  108.77   1.1139
IC  C8     C9    C10   C11       1.5344  112.48  176.92  112.46   1.5398
IC  C11    C9    *C10  H10R      1.5398  112.46 -121.38  108.40   1.1139
IC  H10R   C9    *C10  H10S      1.1139  108.40 -116.93  108.77   1.1139
IC  C9     C10   C11   C12       1.5344  112.48  176.92  112.46   1.5398
IC  C12    C10   *C11  H11R      1.5398  112.46 -121.38  108.40   1.1139
IC  H11R   C10   *C11  H11S      1.1139  108.40 -116.93  108.77   1.1139
IC  C10    C11   C12   C13       1.5356  112.46 -178.53  111.43   1.5097
IC  C13    C11   *C12  H12R      1.5097  111.43 -123.58  107.80   1.1132
IC  H12R   C11   *C12  H12S      1.1132  107.80 -115.43  108.37   1.1128
IC  C11    C12   C13   C14       1.5398  111.43 -126.96  126.62   1.3465
IC  C14    C12   *C13  H13R      1.3465  126.62  178.41  114.65   1.1012
IC  C12    C13   C14   C15       1.5097  126.62   -1.69  126.32   1.5088
IC  C15    C13   *C14  H14R      1.5088  126.32 -179.55  118.79   1.1012
IC  C13    C14   C15   C16       1.3465  126.32   93.02  112.15   1.5392
IC  C16    C14   *C15  H15R      1.5392  112.15 -121.30  111.28   1.1133
IC  H15R   C14   *C15  H15S      1.1133  111.28 -117.50  110.00   1.1126
IC  C14    C15   C16   C17       1.5088  112.15 -178.81  112.29   1.5354
IC  C17    C15   *C16  H16R      1.5354  112.29 -121.34  109.78   1.1133
IC  H16R   C15   *C16  H16S      1.1132  109.11 -117.36  109.14   1.1132
IC  C15    C16   C17   C18       1.5347  112.69 -179.93  113.30   1.5309
IC  C18    C16   *C17  H17R      1.5309  113.30 -121.70  108.75   1.1140
IC  H17R   C16   *C17  H17S      1.1140  108.75 -116.65  108.73   1.1141
IC  C16    C17   C18   C19       1.5347  112.63  179.65  112.69   1.5339
IC  C19    C17   *C18  H18R      1.5339  112.69 -121.27  109.11   1.1132
IC  H18R   C17   *C18  H18S      1.1132  109.11 -117.36  109.14   1.1132
IC  C17    C18   C19   C20       1.5345  112.59 -179.58  112.63   1.5347
IC  C20    C18   *C19  H19R      1.5347  112.63 -121.36  109.09   1.1132
IC  H19R   C18   *C19  H19S      1.1132  109.09 -117.38  109.07   1.1132
IC  C18    C19   C20   C21       1.5347  112.63  179.65  112.69   1.5339
IC  C21    C19   *C20  H20R      1.5339  112.69 -121.27  109.11   1.1132
IC  H20R   C19   *C20  H20S      1.1132  109.11 -117.36  109.14   1.1132
IC  C19    C20   C21   C22       1.5347  112.69 -179.93  113.30   1.5309
IC  C22    C20   *C21  H21R      1.5309  113.30 -121.70  108.75   1.1140
IC  H21R   C20   *C21  H21S      1.1140  108.75 -116.65  108.73   1.1141
IC  C20    C21   C22   H22R      1.5339  113.30  -59.98  110.46   1.1113
IC  H22R   C21   *C22  H22S      1.1113  110.46  119.84  110.45   1.1114
IC  H22R   C21   *C22  H22T      1.1113  110.46 -120.09  110.62   1.1112

RESI DDA        -1.00 ! Docosadienoic acid (22:2, d13,16), unprotonated         
GROUP	              !
ATOM O1   OCL   -0.76 !       O2  O1 (-)
ATOM O2   OCL   -0.76 !        \\ /
ATOM C1   CL     0.62 !         C1
ATOM C2   CTL2  -0.28 !          |
ATOM H2R  HAL2   0.09 !   H2R---C2---H2S
ATOM H2S  HAL2   0.09 !          |		
GROUP                 !              
ATOM C3   CTL2  -0.18 !          |   
ATOM H3R  HAL2   0.09 !   H3R---C3---H3S
ATOM H3S  HAL2   0.09 !          |   
GROUP                 !
ATOM C4   CTL2  -0.18 !          |
ATOM H4R  HAL2   0.09 !   H4R---C4---H4S      
ATOM H4S  HAL2   0.09 !          |
GROUP                 !
ATOM C5   CTL2  -0.18 !          |              
ATOM H5R  HAL2   0.09 !   H5R---C5---H5S
ATOM H5S  HAL2   0.09 !          |              
GROUP                 !
ATOM C6   CTL2  -0.18 !          |
ATOM H6R  HAL2   0.09 !   H6R---C6---H6S      
ATOM H6S  HAL2   0.09 !          |
GROUP                 ! 
ATOM C7   CTL2  -0.18 !          |              
ATOM H7R  HAL2   0.09 !   H7R---C7---H7S
ATOM H7S  HAL2   0.09 !          |              
GROUP                 !
ATOM C8   CTL2  -0.18 !          |
ATOM H8R  HAL2   0.09 !   H8R---C8---H8S     
ATOM H8S  HAL2   0.09 !          |
GROUP                 !
ATOM C9   CTL2  -0.18 !          |              
ATOM H9R  HAL2   0.09 !   H9R---C9---H9S
ATOM H9S  HAL2   0.09 !          |              
GROUP                 !
ATOM C10  CTL2  -0.18 !          |
ATOM H10R HAL2   0.09 !  H10R---C10--H10S     
ATOM H10S HAL2   0.09 !          |
GROUP                 !
ATOM C11  CTL2  -0.18 !          |              
ATOM H11R HAL2   0.09 !  H11R---C11--H11S
ATOM H11S HAL2   0.09 !          |              
GROUP                 !
ATOM C12  CTL2  -0.18 !          |
ATOM H12R HAL2   0.09 !  H12R---C12--H12S     
ATOM H12S HAL2   0.09 !          |
GROUP                 !
ATOM C13  CEL1  -0.15 !          |              
ATOM H13R HEL1   0.15 !  H13R---C13
GROUP                 !	         ||
ATOM C14  CEL1  -0.15 !          ||             
ATOM H14R HEL1   0.15 !  H14R---C14
GROUP                 !
ATOM C15  CTL2  -0.18 !          |              
ATOM H15R HAL2   0.09 !  H15R---C15--H15S
ATOM H15S HAL2   0.09 !          |              
GROUP                 !
ATOM C16  CEL1  -0.15 !          |              
ATOM H16R HEL1   0.15 !  H16R---C16
GROUP                 !          ||
ATOM C17  CEL1  -0.15 !          ||              
ATOM H17R HEL1   0.15 !  H17R---C17
GROUP                 !
ATOM C18  CTL2  -0.18 !          |
ATOM H18R HAL2   0.09 !  H18R---C18--H18S     
ATOM H18S HAL2   0.09 !          |
GROUP
ATOM C19  CTL2  -0.18 !          |         
ATOM H19R HAL2   0.09 !  H19R---C19--H19S
ATOM H19S HAL2   0.09 !          |         
GROUP                 !          |         
ATOM C20  CTL2  -0.18 !          |         
ATOM H20R HAL2   0.09 !  H20R---C20--H20S
ATOM H20S HAL2   0.09 !          |         
GROUP                 !          |         
ATOM C21  CTL2  -0.18 !          |         
ATOM H21R HAL2   0.09 !  H21R---C21--H21S
ATOM H21S HAL2   0.09 !          |         
GROUP                 !          |         
ATOM C22  CTL3  -0.27 !          |         
ATOM H22R HAL3   0.09 !  H22R---C22--H22S
ATOM H22S HAL3   0.09 !          |         
ATOM H22T HAL3   0.09 !         H22T       

BOND  O1  C1
BOND  C1  C2
DOUBLE C1  O2
BOND  C2  H2R       C2  H2S       C2  C3
BOND  C3  H3R       C3  H3S       C3  C4
BOND  C4  H4R       C4  H4S       C4  C5
BOND  C5  H5R       C5  H5S       C5  C6
BOND  C6  H6R       C6  H6S       C6  C7
BOND  C7  H7R       C7  H7S       C7  C8
BOND  C8  H8R       C8  H8S       C8  C9
BOND  C9  H9R       C9  H9S       C9  C10
BOND  C10 H10R      C10 H10S      C10 C11
BOND  C11 H11R      C11 H11S      C11 C12
BOND  C12 H12R      C12 H12S      C12 C13
BOND  C13 H13R     
DOUBLE C13 C14
BOND  C14 H14R      C14 C15
BOND  C15 H15R      C15 H15S      C15 C16
DOUBLE C16 C17
BOND  C16 H16R
BOND  C17 H17R      C17 C18
BOND  C18 H18R      C18 H18S      C18 C19
BOND  C19 H19R      C19 H19S      C19 C20
BOND  C20 H20R      C20 H20S      C20 C21
BOND  C21 H21R      C21 H21S      C21 C22
BOND  C22 H22R      C22 H22S      C22 H22T

IMPR C1 O1 C2 O2

IC  C2     O1    *C1   O2        1.5289  108.63 -178.85  126.55   1.2187
IC  O1     C1    C2    C3        1.3177  108.63 -177.70  112.21   1.5449
IC  C3     C1    *C2   H2R       1.5449  112.21 -121.72  107.88   1.1092
IC  H2R    C1    *C2   H2S       1.1092  107.88 -117.16  107.60   1.1093
IC  C1     C2    C3    C4        1.5289  112.21  175.76  112.39   1.5338
IC  C4     C2    *C3   H3R       1.5338  112.39 -120.69  109.57   1.1147
IC  H3R    C2    *C3   H3S       1.1147  109.57 -117.65  109.64   1.1142
IC  C2     C3    C4    C5        1.5449  112.39 -179.39  112.35   1.5346
IC  C5     C3    *C4   H4R       1.5346  112.35 -121.52  109.41   1.1131
IC  H4R    C3    *C4   H4S       1.1131  109.41 -117.57  108.97   1.1134
IC  C3     C4    C5    C6        1.5338  112.35  176.31  112.80   1.5344
IC  C6     C4    *C5   H5R       1.5344  112.80 -121.01  108.95   1.1135
IC  H5R    C4    *C5   H5S       1.1135  108.95 -117.24  109.16   1.1132
IC  C4     C5    C6    C7        1.5346  112.80 -179.44  112.48   1.5356
IC  C7     C5    *C6   H6R       1.5356  112.48 -121.49  109.32   1.1129
IC  H6R    C5    *C6   H6S       1.1129  109.32 -117.47  108.94   1.1132
IC  C5     C6    C7    C8        1.5344  112.48  176.92  112.46   1.5398
IC  C8     C6    *C7   H7R       1.5398  112.46 -121.38  108.40   1.1139
IC  H7R    C6    *C7   H7S       1.1139  108.40 -116.93  108.77   1.1139
IC  C6     C7    C8    C9        1.5345  112.59 -179.58  112.63   1.5347
IC  C9     C7    *C8   H8R       1.5347  112.63 -121.36  109.09   1.1132
IC  H8R    C7    *C8   H8S       1.1132  109.09 -117.38  109.07   1.1132
IC  C7     C8    C9    C10       1.5347  112.63  179.65  112.69   1.5339
IC  C10    C8    *C9   H9R       1.5398  112.46 -121.38  108.40   1.1139
IC  H9R    C8    *C9   H9S       1.1139  108.40 -116.93  108.77   1.1139
IC  C8     C9    C10   C11       1.5344  112.48  176.92  112.46   1.5398
IC  C11    C9    *C10  H10R      1.5398  112.46 -121.38  108.40   1.1139
IC  H10R   C9    *C10  H10S      1.1139  108.40 -116.93  108.77   1.1139
IC  C9     C10   C11   C12       1.5344  112.48  176.92  112.46   1.5398
IC  C12    C10   *C11  H11R      1.5398  112.46 -121.38  108.40   1.1139
IC  H11R   C10   *C11  H11S      1.1139  108.40 -116.93  108.77   1.1139
IC  C10    C11   C12   C13       1.5356  112.46 -178.53  111.43   1.5097
IC  C13    C11   *C12  H12R      1.5097  111.43 -123.58  107.80   1.1132
IC  H12R   C11   *C12  H12S      1.1132  107.80 -115.43  108.37   1.1128
IC  C11    C12   C13   C14       1.5398  111.43 -180.96  126.62   1.3465
IC  C14    C12   *C13  H13R      1.3465  126.62  178.41  114.65   1.1012
IC  C12    C13   C14   C15       1.5097  126.62   -1.69  126.32   1.5088 ! cis db
IC  C15    C13   *C14  H14R      1.5088  126.32 -179.55  118.79   1.1012
IC  C13    C14   C15   C16       1.3465  126.32  180.02  112.15   1.5392
IC  C16    C14   *C15  H15R      1.5392  112.15 -121.30  111.28   1.1133
IC  H15R   C14   *C15  H15S      1.1133  111.28 -117.50  110.00   1.1126
IC  C14    C15   C16   C17       1.5088  112.15 -178.81  112.29   1.5354
IC  C17    C15   *C16  H16R      1.5354  112.29  178.41  109.78   1.1133
IC  C15    C16   C17   C18       1.5347  112.69    0.00  113.30   1.5309 ! cis db
IC  C18    C16   *C17  H17R      1.5309  113.30 -179.55  108.75   1.1140
IC  C16    C17   C18   C19       1.5347  112.63  179.65  112.69   1.5339
IC  C19    C17   *C18  H18R      1.5339  112.69 -121.27  109.11   1.1132
IC  H18R   C17   *C18  H18S      1.1132  109.11 -117.36  109.14   1.1132
IC  C17    C18   C19   C20       1.5345  112.59 -179.58  112.63   1.5347
IC  C20    C18   *C19  H19R      1.5347  112.63 -121.36  109.09   1.1132
IC  H19R   C18   *C19  H19S      1.1132  109.09 -117.38  109.07   1.1132
IC  C18    C19   C20   C21       1.5347  112.63  179.65  112.69   1.5339
IC  C21    C19   *C20  H20R      1.5339  112.69 -121.27  109.11   1.1132
IC  H20R   C19   *C20  H20S      1.1132  109.11 -117.36  109.14   1.1132
IC  C19    C20   C21   C22       1.5347  112.69 -179.93  113.30   1.5309
IC  C22    C20   *C21  H21R      1.5309  113.30 -121.70  108.75   1.1140
IC  H21R   C20   *C21  H21S      1.1140  108.75 -116.65  108.73   1.1141
IC  C20    C21   C22   H22R      1.5339  113.30  -59.98  110.46   1.1113
IC  H22R   C21   *C22  H22S      1.1113  110.46  119.84  110.45   1.1114
IC  H22R   C21   *C22  H22T      1.1113  110.46 -120.09  110.62   1.1112

RESI ADR        -1.00 ! Adrenic acid (22:4, d7,10,13,16), unprotonated 
GROUP	              !
ATOM O1   OCL   -0.76 !            O2  O1 (-)
ATOM O2   OCL   -0.76 !             \\ /
ATOM C1   CL     0.62 !               C1
ATOM C2   CTL2  -0.28 !               |
ATOM H2R  HAL2   0.09 !         H2R---C2---H2S
ATOM H2S  HAL2   0.09 !               |		
GROUP                 !               |    
ATOM C3   CTL2  -0.18 !               |    
ATOM H3R  HAL2   0.09 !         H3R---C3---H3S 
ATOM H3S  HAL2   0.09 !               |         
GROUP                 !               |         
ATOM C4   CTL2  -0.18 !               |         
ATOM H4R  HAL2   0.09 !         H4R---C4---H4S       
ATOM H4S  HAL2   0.09 !               |         
GROUP                 !               |
ATOM C5   CTL2  -0.18 !               |        
ATOM H5R  HAL2   0.09 !         H4R---C5---H5S 
ATOM H5S  HAL2   0.09 !               |         
GROUP                 !               |         
ATOM C6   CTL2  -0.18 !               |         
ATOM H6R  HAL2   0.09 !         H6R---C6---H6S 
ATOM H6S  HAL2   0.09 !               |         
GROUP                 !               |         
ATOM C7   CEL1  -0.15 !               |         
ATOM H7R  HEL1   0.15 !         H7R---C7       
GROUP                 !               |!  (CIS) 
ATOM C8   CEL1  -0.15 !               |!        
ATOM H8R  HEL1   0.15 !         H8R---C8       
GROUP                 !               |         
ATOM C9   CTL2  -0.18 !               |         
ATOM H9R  HAL2   0.09 !        H9R----C9---H9S 
ATOM H9S  HAL2   0.09 !               |         
GROUP                 !               |         
ATOM C10  CEL1  -0.15 !               |         
ATOM H10R HEL1   0.15 !        H10R---C10      
GROUP                 !               |!  (CIS) 
ATOM C11  CEL1  -0.15 !               |!        
ATOM H11R HEL1   0.15 !        H11R---C11      
GROUP                 !               |         
ATOM C12  CTL2  -0.18 !               |         
ATOM H12R HAL2   0.09 !        H12R---C12--H12S
ATOM H12S HAL2   0.09 !               |         
GROUP                 !               |         
ATOM C13  CEL1  -0.15 !               |         
ATOM H13R HEL1   0.15 !        H13R---C13      
GROUP                 !               |!  (CIS) 
ATOM C14  CEL1  -0.15 !               |!        
ATOM H14R HEL1   0.15 !        H14R---C14      
GROUP                 !               |         
ATOM C15  CTL2  -0.18 !               |         
ATOM H15R HAL2   0.09 !        H15R---C15--H15S
ATOM H15S HAL2   0.09 !               |         
GROUP                 !               |         
ATOM C16  CEL1  -0.15 !               |         
ATOM H16R HEL1   0.15 !        H16R---C16      
GROUP                 !               |!  (CIS) 
ATOM C17  CEL1  -0.15 !               |!        
ATOM H17R HEL1   0.15 !        H17R---C17      
GROUP                 !               |         
ATOM C18  CTL2  -0.18 !               |         
ATOM H18R HAL2   0.09 !        H18R---C18--H18S
ATOM H18S HAL2   0.09 !               |         
GROUP                 !               |         
ATOM C19  CTL2  -0.18 !               |         
ATOM H19R HAL2   0.09 !        H19R---C19--H19S      
ATOM H19S HAL2   0.09 !               |         
GROUP                 !               |
ATOM C20  CTL2  -0.18 !               |
ATOM H20R HAL2   0.09 !        H20R---C20--H20S      
ATOM H20S HAL2   0.09 !               |         
GROUP                 !               |         
ATOM C21  CTL2  -0.18 !               |         
ATOM H21R HAL2   0.09 !        H21R---C21--H21S
ATOM H21S HAL2   0.09 !               |         
GROUP                 !               |         
ATOM C22  CTL3  -0.27 !               |         
ATOM H22R HAL3   0.09 !        H22R---C22--H22S
ATOM H22S HAL3   0.09 !               |         
ATOM H22T HAL3   0.09 !              H22T       

BOND  O1  C1
BOND  C1  C2
DOUBLE  C1  O2
BOND  C2  H2R       C2  H2S       C2  C3
BOND  C3  H3R       C3  H3S       C3  C4
BOND  C4  H4R       C4  H4S       C4  C5
BOND  C5  H5R       C5  H5S       C5  C6
BOND  C6  H6R       C6  H6S       C6  C7
BOND  C7  H7R
DOUBLE  C7 C8
BOND  C8  H8R       C8  C9
BOND  C9  H9R       C9  H9S       C9  C10
BOND  C10 H10R
DOUBLE  C10 C11
BOND  C11 H11R      C11 C12
BOND  C12 H12R      C12 H12S      C12 C13
BOND  C13 H13R
DOUBLE  C13 C14
BOND  C14 H14R      C14 C15
BOND  C15 H15R      C15 H15S      C15 C16
BOND  C16 H16R
DOUBLE  C16 C17
BOND  C17 H17R      C17 C18
BOND  C18 H18R      C18 H18S      C18 C19
BOND  C19 H19R      C19 H19S      C19 C20
BOND  C20 H20R      C20 H20S      C20 C21
BOND  C21 H21R      C21 H21S      C21 C22
BOND  C22 H22R      C22 H22S      C22 H22T

IMPR C1 O1 C2 O2

!IC table from IC generate, geometry is guessed
IC C2   O1   *C1  O2     1.5347  110.64  178.85  126.03   1.2164
IC O1   C1   C2   C3     1.3230  110.64    8.34  115.21   1.5530
IC C3   C1   *C2  H2R    1.5530  115.21 -122.63  106.55   1.1097
IC C3   C1   *C2  H2S    1.5529  119.27  122.46  108.90   1.0813
IC C1   C2   C3   C4     1.5347  115.21  180.00  110.44   1.5096
IC C4   C2   *C3  H3R    1.5396  113.52 -123.43  110.53   1.1101
IC C4   C2   *C3  H3S    1.5192  121.35  123.34  106.97   1.1128
IC C2   C3   C4   C5     1.5530  110.44  180.00  127.08   1.3487
IC C5   C3   *C4  H4R    1.3487  127.08  180.00  114.44   1.1010
IC C5   C3   *C4  H4S    1.5529  119.27  122.46  108.90   1.0813
IC C3   C4   C5   C6     1.5096  127.08 -180.00  127.17   1.5116
IC C6   C4   *C5  H5R    1.5116  127.17  179.68  118.27   1.1015
IC C6   C4   *C5  H5S    1.5192  121.35  123.34  106.97   1.1128
IC C4   C5   C6   C7     1.3487  127.17  180.00  111.97   1.5099
IC C7   C5   *C6  H6R    1.5396  113.52 -123.43  110.53   1.1101
IC C7   C5   *C6  H6S    1.5192  121.35  123.34  106.97   1.1128
IC C5   C6   C7   C8     1.5116  111.97  180.00  126.68   1.3492
IC C8   C6   *C7  H7R    1.3492  126.68  178.47  114.82   1.1014
IC C6   C7   C8   C9     1.5099  126.68    0.00  126.94   1.5099 !cis db
IC C9   C7   *C8  H8R    1.5099  126.94 -177.42  118.69   1.1018
IC C7   C8   C9   C10    1.3492  126.94  180.00  111.95   1.5084
IC C10  C8   *C9  H9R    1.5396  113.52 -123.43  110.53   1.1101
IC C10  C8   *C9  H9S    1.5192  121.35  123.34  106.97   1.1128
IC C8   C9   C10  C11    1.5099  111.95  180.00  126.47   1.3485
IC C11  C9   *C10 H10R   1.3453  125.97 -176.85  115.39   1.1011
IC C9   C10  C11  C12    1.5084  126.47    0.00  127.07   1.5122 !cis db
IC C12  C10  *C11 H11R   1.5097  125.28  178.19  119.65   1.1004
IC C10  C11  C12  C13    1.3485  127.07  180.00  112.04   1.5115
IC C13  C11  *C12 H12R   1.5396  113.52 -123.43  110.53   1.1101
IC C13  C11  *C12 H12S   1.5192  121.35  123.34  106.97   1.1128
IC C11  C12  C13  C14    1.5122  112.04  180.00  126.62   1.3479
IC C14  C12  *C13 H13R   1.3453  125.97 -176.85  115.39   1.1011
IC C12  C13  C14  C15    1.5115  126.62    0.00  127.02   1.5107 !cis db
IC C15  C13  *C14 H14R   1.5097  125.28  178.19  119.65   1.1004
IC C13  C14  C15  C16    1.3479  127.02  180.00  112.92   1.5093
IC C16  C14  *C15 H15R   1.5396  113.52 -123.43  110.53   1.1101
IC C16  C14  *C15 H15S   1.5192  121.35  123.34  106.97   1.1128
IC C14  C15  C16  C17    1.5107  112.92  180.00  124.28   1.3467
IC C17  C15  *C16 H16R   1.3453  125.97 -176.85  115.39   1.1011
IC C15  C16  C17  C18    1.5093  124.28    0.00  126.43   1.5125 !cis db
IC C18  C16  *C17 H17R   1.5097  125.28  178.19  119.65   1.1004
IC C16  C17  C18  C19    1.3467  126.43  180.00  116.29   1.5121
IC C19  C17  *C18 H18R   1.5396  113.52 -123.43  110.53   1.1101
IC C19  C17  *C18 H18S   1.5192  121.35  123.34  106.97   1.1128
IC C17  C18  C19  C20    1.5125  116.29  180.00  124.57   1.3458
IC C20  C18  *C19 H19R   1.3453  125.97 -176.85  115.39   1.1011
IC C20  C18  *C19 H19S   1.5192  121.35  123.34  106.97   1.1128
IC C18  C19  C20  C21    1.5121  124.57    0.00  126.91   1.5106
IC C21  C19  *C20 H20R   1.5097  125.28  178.19  119.65   1.1004
IC C21  C19  *C20 H20S   1.5192  121.35  123.34  106.97   1.1128
IC C19  C20  C21  C22    1.3458  126.91    0.74  115.89   1.5382
IC C22  C20  *C21 H21R   1.5396  113.52 -123.43  110.53   1.1101
IC C22  C20  *C21 H21S   1.5192  121.35  123.34  106.97   1.1128
IC C20  C21  C22  H22R   1.5106  115.89  -60.86  110.71   1.1115
IC H22R C21  *C22 H22S   1.5396  113.52 -123.43  110.53   1.1101
IC H22R C21  *C22 H22T   1.5192  121.35  123.34  106.97   1.1128

RESI DPT        -1.00 ! Docosapentaenoic acid (22:5, d4,7,10,13,16), unprotonated 
GROUP	              !
ATOM O1   OCL   -0.76 !            O2  O1 (-)
ATOM O2   OCL   -0.76 !             \\ /
ATOM C1   CL     0.62 !               C1
ATOM C2   CTL2  -0.28 !               |
ATOM H2R  HAL2   0.09 !         H2R---C2---H2S
ATOM H2S  HAL2   0.09 !               |		
GROUP                 !               |    
ATOM C3   CTL2  -0.18 !               |    
ATOM H3R  HAL2   0.09 !         H3R---C3---H3S 
ATOM H3S  HAL2   0.09 !               |         
GROUP                 !               |         
ATOM C4   CEL1  -0.15 !               |         
ATOM H4R  HEL1   0.15 !         H4R---C4
GROUP                 !               |!  (CIS)
ATOM C5   CEL1  -0.15 !               |!       
ATOM H5R  HEL1   0.15 !         H4R---C5
GROUP                 !               |         
ATOM C6   CTL2  -0.18 !               |         
ATOM H6R  HAL2   0.09 !         H6R---C6---H6S 
ATOM H6S  HAL2   0.09 !               |         
GROUP                 !               |         
ATOM C7   CEL1  -0.15 !               |         
ATOM H7R  HEL1   0.15 !         H7R---C7       
GROUP                 !               |!  (CIS) 
ATOM C8   CEL1  -0.15 !               |!        
ATOM H8R  HEL1   0.15 !         H8R---C8       
GROUP                 !               |         
ATOM C9   CTL2  -0.18 !               |         
ATOM H9R  HAL2   0.09 !        H9R----C9---H9S 
ATOM H9S  HAL2   0.09 !               |         
GROUP                 !               |         
ATOM C10  CEL1  -0.15 !               |         
ATOM H10R HEL1   0.15 !        H10R---C10      
GROUP                 !               |!  (CIS) 
ATOM C11  CEL1  -0.15 !               |!        
ATOM H11R HEL1   0.15 !        H11R---C11      
GROUP                 !               |         
ATOM C12  CTL2  -0.18 !               |         
ATOM H12R HAL2   0.09 !        H12R---C12--H12S
ATOM H12S HAL2   0.09 !               |         
GROUP                 !               |         
ATOM C13  CEL1  -0.15 !               |         
ATOM H13R HEL1   0.15 !        H13R---C13      
GROUP                 !               |!  (CIS) 
ATOM C14  CEL1  -0.15 !               |!        
ATOM H14R HEL1   0.15 !        H14R---C14      
GROUP                 !               |         
ATOM C15  CTL2  -0.18 !               |         
ATOM H15R HAL2   0.09 !        H15R---C15--H15S
ATOM H15S HAL2   0.09 !               |         
GROUP                 !               |         
ATOM C16  CEL1  -0.15 !               |         
ATOM H16R HEL1   0.15 !        H16R---C16      
GROUP                 !               |!  (CIS) 
ATOM C17  CEL1  -0.15 !               |!        
ATOM H17R HEL1   0.15 !        H17R---C17      
GROUP                 !               |         
ATOM C18  CTL2  -0.18 !               |         
ATOM H18R HAL2   0.09 !        H18R---C18--H18S
ATOM H18S HAL2   0.09 !               |         
GROUP                 !               |         
ATOM C19  CTL2  -0.18 !               |         
ATOM H19R HAL2   0.09 !        H19R---C19--H19S      
ATOM H19S HAL2   0.09 !               |         
GROUP                 !               |
ATOM C20  CTL2  -0.18 !               |
ATOM H20R HAL2   0.09 !        H20R---C20--H20S      
ATOM H20S HAL2   0.09 !               |         
GROUP                 !               |         
ATOM C21  CTL2  -0.18 !               |         
ATOM H21R HAL2   0.09 !        H21R---C21--H21S
ATOM H21S HAL2   0.09 !               |         
GROUP                 !               |         
ATOM C22  CTL3  -0.27 !               |         
ATOM H22R HAL3   0.09 !        H22R---C22--H22S
ATOM H22S HAL3   0.09 !               |         
ATOM H22T HAL3   0.09 !              H22T       

BOND  O1  C1
BOND  C1  C2
DOUBLE  C1  O2
BOND  C2  H2R       C2  H2S       C2  C3
BOND  C3  H3R       C3  H3S       C3  C4
DOUBLE C4 C5
BOND  C4  H4R       
BOND  C5  H5R       C5  C6
BOND  C6  H6R       C6  H6S       C6  C7
BOND  C7  H7R
DOUBLE  C7 C8
BOND  C8  H8R       C8  C9
BOND  C9  H9R       C9  H9S       C9  C10
BOND  C10 H10R
DOUBLE  C10 C11
BOND  C11 H11R      C11 C12
BOND  C12 H12R      C12 H12S      C12 C13
BOND  C13 H13R
DOUBLE  C13 C14
BOND  C14 H14R      C14 C15
BOND  C15 H15R      C15 H15S      C15 C16
BOND  C16 H16R
DOUBLE  C16 C17
BOND  C17 H17R      C17 C18
BOND  C18 H18R      C18 H18S      C18 C19
BOND  C19 H19R      C19 H19S      C19 C20
BOND  C20 H20R      C20 H20S      C20 C21
BOND  C21 H21R      C21 H21S      C21 C22
BOND  C22 H22R      C22 H22S      C22 H22T

IMPR C1 O1 C2 O2

!IC table from IC generate, geometry is guessed
IC C2   O1   *C1  O2     1.5347  110.64  178.85  126.03   1.2164
IC O1   C1   C2   C3     1.3230  110.64    8.34  115.21   1.5530
IC C3   C1   *C2  H2R    1.5530  115.21 -122.63  106.55   1.1097
IC C3   C1   *C2  H2S    1.5529  119.27  122.46  108.90   1.0813
IC C1   C2   C3   C4     1.5347  115.21  180.00  110.44   1.5096
IC C4   C2   *C3  H3R    1.5396  113.52 -123.43  110.53   1.1101
IC C4   C2   *C3  H3S    1.5192  121.35  123.34  106.97   1.1128
IC C2   C3   C4   C5     1.5530  110.44  180.00  127.08   1.3487
IC C5   C3   *C4  H4R    1.3487  127.08  180.00  114.44   1.1010
IC C3   C4   C5   C6     1.5096  127.08    0.00  127.17   1.5116 !cis db
IC C6   C4   *C5  H5R    1.5116  127.17  179.68  118.27   1.1015
IC C4   C5   C6   C7     1.3487  127.17  180.00  111.97   1.5099
IC C7   C5   *C6  H6R    1.5396  113.52 -123.43  110.53   1.1101
IC C7   C5   *C6  H6S    1.5192  121.35  123.34  106.97   1.1128
IC C5   C6   C7   C8     1.5116  111.97  180.00  126.68   1.3492
IC C8   C6   *C7  H7R    1.3492  126.68  178.47  114.82   1.1014
IC C6   C7   C8   C9     1.5099  126.68    0.00  126.94   1.5099 !cis db
IC C9   C7   *C8  H8R    1.5099  126.94 -177.42  118.69   1.1018
IC C7   C8   C9   C10    1.3492  126.94  180.00  111.95   1.5084
IC C10  C8   *C9  H9R    1.5396  113.52 -123.43  110.53   1.1101
IC C10  C8   *C9  H9S    1.5192  121.35  123.34  106.97   1.1128
IC C8   C9   C10  C11    1.5099  111.95  180.00  126.47   1.3485
IC C11  C9   *C10 H10R   1.3453  125.97 -176.85  115.39   1.1011
IC C9   C10  C11  C12    1.5084  126.47    0.00  127.07   1.5122 !cis db
IC C12  C10  *C11 H11R   1.5097  125.28  178.19  119.65   1.1004
IC C10  C11  C12  C13    1.3485  127.07  180.00  112.04   1.5115
IC C13  C11  *C12 H12R   1.5396  113.52 -123.43  110.53   1.1101
IC C13  C11  *C12 H12S   1.5192  121.35  123.34  106.97   1.1128
IC C11  C12  C13  C14    1.5122  112.04  180.00  126.62   1.3479
IC C14  C12  *C13 H13R   1.3453  125.97 -176.85  115.39   1.1011
IC C12  C13  C14  C15    1.5115  126.62    0.00  127.02   1.5107 !cis db
IC C15  C13  *C14 H14R   1.5097  125.28  178.19  119.65   1.1004
IC C13  C14  C15  C16    1.3479  127.02  180.00  112.92   1.5093
IC C16  C14  *C15 H15R   1.5396  113.52 -123.43  110.53   1.1101
IC C16  C14  *C15 H15S   1.5192  121.35  123.34  106.97   1.1128
IC C14  C15  C16  C17    1.5107  112.92  180.00  124.28   1.3467
IC C17  C15  *C16 H16R   1.3453  125.97 -176.85  115.39   1.1011
IC C15  C16  C17  C18    1.5093  124.28    0.00  126.43   1.5125 !cis db
IC C18  C16  *C17 H17R   1.5097  125.28  178.19  119.65   1.1004
IC C16  C17  C18  C19    1.3467  126.43  180.00  116.29   1.5121
IC C19  C17  *C18 H18R   1.5396  113.52 -123.43  110.53   1.1101
IC C19  C17  *C18 H18S   1.5192  121.35  123.34  106.97   1.1128
IC C17  C18  C19  C20    1.5125  116.29  180.00  124.57   1.3458
IC C20  C18  *C19 H19R   1.3453  125.97 -176.85  115.39   1.1011
IC C20  C18  *C19 H19S   1.5192  121.35  123.34  106.97   1.1128
IC C18  C19  C20  C21    1.5121  124.57    0.00  126.91   1.5106
IC C21  C19  *C20 H20R   1.5097  125.28  178.19  119.65   1.1004
IC C21  C19  *C20 H20S   1.5192  121.35  123.34  106.97   1.1128
IC C19  C20  C21  C22    1.3458  126.91    0.74  115.89   1.5382
IC C22  C20  *C21 H21R   1.5396  113.52 -123.43  110.53   1.1101
IC C22  C20  *C21 H21S   1.5192  121.35  123.34  106.97   1.1128
IC C20  C21  C22  H22R   1.5106  115.89  -60.86  110.71   1.1115
IC H22R C21  *C22 H22S   1.5396  113.52 -123.43  110.53   1.1101
IC H22R C21  *C22 H22T   1.5192  121.35  123.34  106.97   1.1128

RESI DPA        -1.00 ! Docosahexaenoic acid (22:5, d7,10,13,16,19), unprotonated 
GROUP	              !
ATOM O1   OCL   -0.76 !            O2  O1 (-)
ATOM O2   OCL   -0.76 !             \\ /
ATOM C1   CL     0.62 !               C1
ATOM C2   CTL2  -0.28 !               |
ATOM H2R  HAL2   0.09 !         H2R---C2---H2S
ATOM H2S  HAL2   0.09 !               |		
GROUP                 !               |    
ATOM C3   CTL2  -0.18 !               |    
ATOM H3R  HAL2   0.09 !         H3R---C3---H3S 
ATOM H3S  HAL2   0.09 !               |         
GROUP                 !               |         
ATOM C4   CTL2  -0.18 !               |         
ATOM H4R  HAL2   0.09 !         H4R---C4---H4S       
ATOM H4S  HAL2   0.09 !               |         
GROUP                 !               |
ATOM C5   CTL2  -0.18 !               |        
ATOM H5R  HAL2   0.09 !         H4R---C5---H5S 
ATOM H5S  HAL2   0.09 !               |         
GROUP                 !               |         
ATOM C6   CTL2  -0.18 !               |         
ATOM H6R  HAL2   0.09 !         H6R---C6---H6S 
ATOM H6S  HAL2   0.09 !               |         
GROUP                 !               |         
ATOM C7   CEL1  -0.15 !               |         
ATOM H7R  HEL1   0.15 !         H7R---C7       
GROUP                 !               |!  (CIS) 
ATOM C8   CEL1  -0.15 !               |!        
ATOM H8R  HEL1   0.15 !         H8R---C8       
GROUP                 !               |         
ATOM C9   CTL2  -0.18 !               |         
ATOM H9R  HAL2   0.09 !        H9R----C9---H9S 
ATOM H9S  HAL2   0.09 !               |         
GROUP                 !               |         
ATOM C10  CEL1  -0.15 !               |         
ATOM H10R HEL1   0.15 !        H10R---C10      
GROUP                 !               |!  (CIS) 
ATOM C11  CEL1  -0.15 !               |!        
ATOM H11R HEL1   0.15 !        H11R---C11      
GROUP                 !               |         
ATOM C12  CTL2  -0.18 !               |         
ATOM H12R HAL2   0.09 !        H12R---C12--H12S
ATOM H12S HAL2   0.09 !               |         
GROUP                 !               |         
ATOM C13  CEL1  -0.15 !               |         
ATOM H13R HEL1   0.15 !        H13R---C13      
GROUP                 !               |!  (CIS) 
ATOM C14  CEL1  -0.15 !               |!        
ATOM H14R HEL1   0.15 !        H14R---C14      
GROUP                 !               |         
ATOM C15  CTL2  -0.18 !               |         
ATOM H15R HAL2   0.09 !        H15R---C15--H15S
ATOM H15S HAL2   0.09 !               |         
GROUP                 !               |         
ATOM C16  CEL1  -0.15 !               |         
ATOM H16R HEL1   0.15 !        H16R---C16      
GROUP                 !               |!  (CIS) 
ATOM C17  CEL1  -0.15 !               |!        
ATOM H17R HEL1   0.15 !        H17R---C17      
GROUP                 !               |         
ATOM C18  CTL2  -0.18 !               |         
ATOM H18R HAL2   0.09 !        H18R---C18--H18S
ATOM H18S HAL2   0.09 !               |         
GROUP                 !               |         
ATOM C19  CEL1  -0.15 !               |         
ATOM H19R HEL1   0.15 !        H19R---C19      
GROUP                 !               |!  (CIS) 
ATOM C20  CEL1  -0.15 !               |!        
ATOM H20R HEL1   0.15 !        H20R---C20      
GROUP                 !               |         
ATOM C21  CTL2  -0.18 !               |         
ATOM H21R HAL2   0.09 !        H21R---C21--H21S
ATOM H21S HAL2   0.09 !               |         
GROUP                 !               |         
ATOM C22  CTL3  -0.27 !               |         
ATOM H22R HAL3   0.09 !        H22R---C22--H22S
ATOM H22S HAL3   0.09 !               |         
ATOM H22T HAL3   0.09 !              H22T       

BOND  O1  C1
BOND  C1  C2
DOUBLE  C1  O2
BOND  C2  H2R       C2  H2S       C2  C3
BOND  C3  H3R       C3  H3S       C3  C4
BOND  C4  H4R       C4  H4S       C4  C5
BOND  C5  H5R       C5  H5S       C5  C6
BOND  C6  H6R       C6  H6S       C6  C7
BOND  C7  H7R
DOUBLE  C7 C8
BOND  C8  H8R       C8  C9
BOND  C9  H9R       C9  H9S       C9  C10
BOND  C10 H10R
DOUBLE  C10 C11
BOND  C11 H11R      C11 C12
BOND  C12 H12R      C12 H12S      C12 C13
BOND  C13 H13R
DOUBLE  C13 C14
BOND  C14 H14R      C14 C15
BOND  C15 H15R      C15 H15S      C15 C16
BOND  C16 H16R
DOUBLE  C16 C17
BOND  C17 H17R      C17 C18
BOND  C18 H18R      C18 H18S      C18 C19
BOND  C19 H19R
DOUBLE  C19 C20
BOND  C20 H20R      C20 C21
BOND  C21 H21R      C21 H21S      C21 C22
BOND  C22 H22R      C22 H22S      C22 H22T

IMPR C1 O1 C2 O2

!IC table from IC generate, geometry is guessed
IC C2   O1   *C1  O2     1.5347  110.64  178.85  126.03   1.2164
IC O1   C1   C2   C3     1.3230  110.64    8.34  115.21   1.5530
IC C3   C1   *C2  H2R    1.5530  115.21 -122.63  106.55   1.1097
IC C3   C1   *C2  H2S    1.5529  119.27  122.46  108.90   1.0813
IC C1   C2   C3   C4     1.5347  115.21  180.00  110.44   1.5096
IC C4   C2   *C3  H3R    1.5396  113.52 -123.43  110.53   1.1101
IC C4   C2   *C3  H3S    1.5192  121.35  123.34  106.97   1.1128
IC C2   C3   C4   C5     1.5530  110.44  180.00  127.08   1.3487
IC C5   C3   *C4  H4R    1.3487  127.08  180.00  114.44   1.1010
IC C5   C3   *C4  H4S    1.5529  119.27  122.46  108.90   1.0813
IC C3   C4   C5   C6     1.5096  127.08 -180.00  127.17   1.5116
IC C6   C4   *C5  H5R    1.5116  127.17  179.68  118.27   1.1015
IC C6   C4   *C5  H5S    1.5192  121.35  123.34  106.97   1.1128
IC C4   C5   C6   C7     1.3487  127.17  180.00  111.97   1.5099
IC C7   C5   *C6  H6R    1.5396  113.52 -123.43  110.53   1.1101
IC C7   C5   *C6  H6S    1.5192  121.35  123.34  106.97   1.1128
IC C5   C6   C7   C8     1.5116  111.97  180.00  126.68   1.3492
IC C8   C6   *C7  H7R    1.3492  126.68  178.47  114.82   1.1014
IC C6   C7   C8   C9     1.5099  126.68    0.00  126.94   1.5099 !cis db
IC C9   C7   *C8  H8R    1.5099  126.94 -177.42  118.69   1.1018
IC C7   C8   C9   C10    1.3492  126.94  180.00  111.95   1.5084
IC C10  C8   *C9  H9R    1.5396  113.52 -123.43  110.53   1.1101
IC C10  C8   *C9  H9S    1.5192  121.35  123.34  106.97   1.1128
IC C8   C9   C10  C11    1.5099  111.95  180.00  126.47   1.3485
IC C11  C9   *C10 H10R   1.3453  125.97 -176.85  115.39   1.1011
IC C9   C10  C11  C12    1.5084  126.47    0.00  127.07   1.5122 !cis db
IC C12  C10  *C11 H11R   1.5097  125.28  178.19  119.65   1.1004
IC C10  C11  C12  C13    1.3485  127.07  180.00  112.04   1.5115
IC C13  C11  *C12 H12R   1.5396  113.52 -123.43  110.53   1.1101
IC C13  C11  *C12 H12S   1.5192  121.35  123.34  106.97   1.1128
IC C11  C12  C13  C14    1.5122  112.04  180.00  126.62   1.3479
IC C14  C12  *C13 H13R   1.3453  125.97 -176.85  115.39   1.1011
IC C12  C13  C14  C15    1.5115  126.62    0.00  127.02   1.5107 !cis db
IC C15  C13  *C14 H14R   1.5097  125.28  178.19  119.65   1.1004
IC C13  C14  C15  C16    1.3479  127.02  180.00  112.92   1.5093
IC C16  C14  *C15 H15R   1.5396  113.52 -123.43  110.53   1.1101
IC C16  C14  *C15 H15S   1.5192  121.35  123.34  106.97   1.1128
IC C14  C15  C16  C17    1.5107  112.92  180.00  124.28   1.3467
IC C17  C15  *C16 H16R   1.3453  125.97 -176.85  115.39   1.1011
IC C15  C16  C17  C18    1.5093  124.28    0.00  126.43   1.5125 !cis db
IC C18  C16  *C17 H17R   1.5097  125.28  178.19  119.65   1.1004
IC C16  C17  C18  C19    1.3467  126.43  180.00  116.29   1.5121
IC C19  C17  *C18 H18R   1.5396  113.52 -123.43  110.53   1.1101
IC C19  C17  *C18 H18S   1.5192  121.35  123.34  106.97   1.1128
IC C17  C18  C19  C20    1.5125  116.29  180.00  124.57   1.3458
IC C20  C18  *C19 H19R   1.3453  125.97 -176.85  115.39   1.1011
IC C18  C19  C20  C21    1.5121  124.57    0.00  126.91   1.5106 !cis db
IC C21  C19  *C20 H20R   1.5097  125.28  178.19  119.65   1.1004
IC C19  C20  C21  C22    1.3458  126.91    0.74  115.89   1.5382
IC C22  C20  *C21 H21R   1.5396  113.52 -123.43  110.53   1.1101
IC C22  C20  *C21 H21S   1.5192  121.35  123.34  106.97   1.1128
IC C20  C21  C22  H22R   1.5106  115.89  -60.86  110.71   1.1115
IC H22R C21  *C22 H22S   1.5396  113.52 -123.43  110.53   1.1101
IC H22R C21  *C22 H22T   1.5192  121.35  123.34  106.97   1.1128

RESI DHA        -1.00 ! Docosahexaenoic acid (22:6, d4,7,10,13,16,19), unprotonated (4R8 in PDB)
GROUP	              !
ATOM O1   OCL   -0.76 !            O2  O1 (-)
ATOM O2   OCL   -0.76 !             \\ /
ATOM C1   CL     0.62 !               C1
ATOM C2   CTL2  -0.28 !               |
ATOM H2R  HAL2   0.09 !         H2R---C2---H2S
ATOM H2S  HAL2   0.09 !               |		
GROUP                 !               |    
ATOM C3   CTL2  -0.18 !               |    
ATOM H3R  HAL2   0.09 !         H3R---C3---H3S 
ATOM H3S  HAL2   0.09 !               |         
GROUP                 !               |         
ATOM C4   CEL1  -0.15 !               |         
ATOM H4R  HEL1   0.15 !         H4R---C4       
GROUP                 !               |!  (CIS) 
ATOM C5   CEL1  -0.15 !               |!        
ATOM H5R  HEL1   0.15 !         H4R---C5       
GROUP                 !               |         
ATOM C6   CTL2  -0.18 !               |         
ATOM H6R  HAL2   0.09 !         H6R---C6---H6S 
ATOM H6S  HAL2   0.09 !               |         
GROUP                 !               |         
ATOM C7   CEL1  -0.15 !               |         
ATOM H7R  HEL1   0.15 !         H7R---C7       
GROUP                 !               |!  (CIS) 
ATOM C8   CEL1  -0.15 !               |!        
ATOM H8R  HEL1   0.15 !         H8R---C8       
GROUP                 !               |         
ATOM C9   CTL2  -0.18 !               |         
ATOM H9R  HAL2   0.09 !        H9R----C9---H9S 
ATOM H9S  HAL2   0.09 !               |         
GROUP                 !               |         
ATOM C10  CEL1  -0.15 !               |         
ATOM H10R HEL1   0.15 !        H10R---C10      
GROUP                 !               |!  (CIS) 
ATOM C11  CEL1  -0.15 !               |!        
ATOM H11R HEL1   0.15 !        H11R---C11      
GROUP                 !               |         
ATOM C12  CTL2  -0.18 !               |         
ATOM H12R HAL2   0.09 !        H12R---C12--H12S
ATOM H12S HAL2   0.09 !               |         
GROUP                 !               |         
ATOM C13  CEL1  -0.15 !               |         
ATOM H13R HEL1   0.15 !        H13R---C13      
GROUP                 !               |!  (CIS) 
ATOM C14  CEL1  -0.15 !               |!        
ATOM H14R HEL1   0.15 !        H14R---C14      
GROUP                 !               |         
ATOM C15  CTL2  -0.18 !               |         
ATOM H15R HAL2   0.09 !        H15R---C15--H15S
ATOM H15S HAL2   0.09 !               |         
GROUP                 !               |         
ATOM C16  CEL1  -0.15 !               |         
ATOM H16R HEL1   0.15 !        H16R---C16      
GROUP                 !               |!  (CIS) 
ATOM C17  CEL1  -0.15 !               |!        
ATOM H17R HEL1   0.15 !        H17R---C17      
GROUP                 !               |         
ATOM C18  CTL2  -0.18 !               |         
ATOM H18R HAL2   0.09 !        H18R---C18--H18S
ATOM H18S HAL2   0.09 !               |         
GROUP                 !               |         
ATOM C19  CEL1  -0.15 !               |         
ATOM H19R HEL1   0.15 !        H19R---C19      
GROUP                 !               |!  (CIS) 
ATOM C20  CEL1  -0.15 !               |!        
ATOM H20R HEL1   0.15 !        H20R---C20      
GROUP                 !               |         
ATOM C21  CTL2  -0.18 !               |         
ATOM H21R HAL2   0.09 !        H21R---C21--H21S
ATOM H21S HAL2   0.09 !               |         
GROUP                 !               |         
ATOM C22  CTL3  -0.27 !               |         
ATOM H22R HAL3   0.09 !        H22R---C22--H22S
ATOM H22S HAL3   0.09 !               |         
ATOM H22T HAL3   0.09 !              H22T       

BOND  O1  C1
BOND  C1  C2
DOUBLE  C1  O2
BOND  C2  H2R       C2  H2S       C2  C3
BOND  C3  H3R       C3  H3S       C3  C4
BOND  C4  H4R
DOUBLE  C4 C5
BOND  C5  H5R       C5  C6
BOND  C6  H6R       C6  H6S       C6  C7
BOND  C7  H7R
DOUBLE  C7 C8
BOND  C8  H8R       C8  C9
BOND  C9  H9R       C9  H9S       C9  C10
BOND  C10 H10R
DOUBLE  C10 C11
BOND  C11 H11R      C11 C12
BOND  C12 H12R      C12 H12S      C12 C13
BOND  C13 H13R
DOUBLE  C13 C14
BOND  C14 H14R      C14 C15
BOND  C15 H15R      C15 H15S      C15 C16
BOND  C16 H16R
DOUBLE  C16 C17
BOND  C17 H17R      C17 C18
BOND  C18 H18R      C18 H18S      C18 C19
BOND  C19 H19R
DOUBLE  C19 C20
BOND  C20 H20R      C20 C21
BOND  C21 H21R      C21 H21S      C21 C22
BOND  C22 H22R      C22 H22S      C22 H22T

IMPR C1 O1 C2 O2

!IC table from IC generate, geometry is guessed
IC C2   O1   *C1  O2     1.5347  110.64  178.85  126.03   1.2164
IC O1   C1   C2   C3     1.3230  110.64    8.34  115.21   1.5530
IC C3   C1   *C2  H2R    1.5530  115.21 -122.63  106.55   1.1097
IC C3   C1   *C2  H2S    1.5529  119.27  122.46  108.90   1.0813
IC C1   C2   C3   C4     1.5347  115.21  180.00  110.44   1.5096
IC C4   C2   *C3  H3R    1.5396  113.52 -123.43  110.53   1.1101
IC C4   C2   *C3  H3S    1.5192  121.35  123.34  106.97   1.1128
IC C2   C3   C4   C5     1.5530  110.44  180.00  127.08   1.3487
IC C5   C3   *C4  H4R    1.3487  127.08  180.00  114.44   1.1010
IC C3   C4   C5   C6     1.5096  127.08    0.00  127.17   1.5116 !cis db
IC C6   C4   *C5  H5R    1.5116  127.17  179.68  118.27   1.1015
IC C4   C5   C6   C7     1.3487  127.17  180.00  111.97   1.5099
IC C7   C5   *C6  H6R    1.5396  113.52 -123.43  110.53   1.1101
IC C7   C5   *C6  H6S    1.5192  121.35  123.34  106.97   1.1128
IC C5   C6   C7   C8     1.5116  111.97  180.00  126.68   1.3492
IC C8   C6   *C7  H7R    1.3492  126.68  178.47  114.82   1.1014
IC C6   C7   C8   C9     1.5099  126.68    0.00  126.94   1.5099 !cis db
IC C9   C7   *C8  H8R    1.5099  126.94 -177.42  118.69   1.1018
IC C7   C8   C9   C10    1.3492  126.94  180.00  111.95   1.5084
IC C10  C8   *C9  H9R    1.5396  113.52 -123.43  110.53   1.1101
IC C10  C8   *C9  H9S    1.5192  121.35  123.34  106.97   1.1128
IC C8   C9   C10  C11    1.5099  111.95  180.00  126.47   1.3485
IC C11  C9   *C10 H10R   1.3453  125.97 -176.85  115.39   1.1011
IC C9   C10  C11  C12    1.5084  126.47    0.00  127.07   1.5122 !cis db
IC C12  C10  *C11 H11R   1.5097  125.28  178.19  119.65   1.1004
IC C10  C11  C12  C13    1.3485  127.07  180.00  112.04   1.5115
IC C13  C11  *C12 H12R   1.5396  113.52 -123.43  110.53   1.1101
IC C13  C11  *C12 H12S   1.5192  121.35  123.34  106.97   1.1128
IC C11  C12  C13  C14    1.5122  112.04  180.00  126.62   1.3479
IC C14  C12  *C13 H13R   1.3453  125.97 -176.85  115.39   1.1011
IC C12  C13  C14  C15    1.5115  126.62    0.00  127.02   1.5107 !cis db
IC C15  C13  *C14 H14R   1.5097  125.28  178.19  119.65   1.1004
IC C13  C14  C15  C16    1.3479  127.02  180.00  112.92   1.5093
IC C16  C14  *C15 H15R   1.5396  113.52 -123.43  110.53   1.1101
IC C16  C14  *C15 H15S   1.5192  121.35  123.34  106.97   1.1128
IC C14  C15  C16  C17    1.5107  112.92  180.00  124.28   1.3467
IC C17  C15  *C16 H16R   1.3453  125.97 -176.85  115.39   1.1011
IC C15  C16  C17  C18    1.5093  124.28    0.00  126.43   1.5125 !cis db
IC C18  C16  *C17 H17R   1.5097  125.28  178.19  119.65   1.1004
IC C16  C17  C18  C19    1.3467  126.43  180.00  116.29   1.5121
IC C19  C17  *C18 H18R   1.5396  113.52 -123.43  110.53   1.1101
IC C19  C17  *C18 H18S   1.5192  121.35  123.34  106.97   1.1128
IC C17  C18  C19  C20    1.5125  116.29  180.00  124.57   1.3458
IC C20  C18  *C19 H19R   1.3453  125.97 -176.85  115.39   1.1011
IC C18  C19  C20  C21    1.5121  124.57    0.00  126.91   1.5106 !cis db
IC C21  C19  *C20 H20R   1.5097  125.28  178.19  119.65   1.1004
IC C19  C20  C21  C22    1.3458  126.91    0.74  115.89   1.5382
IC C22  C20  *C21 H21R   1.5396  113.52 -123.43  110.53   1.1101
IC C22  C20  *C21 H21S   1.5192  121.35  123.34  106.97   1.1128
IC C20  C21  C22  H22R   1.5106  115.89  -60.86  110.71   1.1115
IC H22R C21  *C22 H22S   1.5396  113.52 -123.43  110.53   1.1101
IC H22R C21  *C22 H22T   1.5192  121.35  123.34  106.97   1.1128

RESI NER        -1.00 ! Nervonic acid (24:1, d15), unprotonated
GROUP	              !
ATOM O1   OCL   -0.76 !       O2  O1 (-)
ATOM O2   OCL   -0.76 !        \\ /
ATOM C1   CL     0.62 !         C1
ATOM C2   CTL2  -0.28 !          |
ATOM H2R  HAL2   0.09 !   H2R---C2---H2S
ATOM H2S  HAL2   0.09 !          |		
GROUP                 !              
ATOM C3   CTL2  -0.18 !          |   
ATOM H3R  HAL2   0.09 !   H3R---C3---H3S
ATOM H3S  HAL2   0.09 !          |   
GROUP                 !
ATOM C4   CTL2  -0.18 !          |
ATOM H4R  HAL2   0.09 !   H4R---C4---H4S      
ATOM H4S  HAL2   0.09 !          |
GROUP                 !
ATOM C5   CTL2  -0.18 !          |              
ATOM H5R  HAL2   0.09 !   H5R---C5---H5S
ATOM H5S  HAL2   0.09 !          |              
GROUP                 !
ATOM C6   CTL2  -0.18 !          |
ATOM H6R  HAL2   0.09 !   H6R---C6---H6S      
ATOM H6S  HAL2   0.09 !          |
GROUP                 ! 
ATOM C7   CTL2  -0.18 !          |              
ATOM H7R  HAL2   0.09 !   H7R---C7---H7S
ATOM H7S  HAL2   0.09 !          |              
GROUP                 !
ATOM C8   CTL2  -0.18 !          |
ATOM H8R  HAL2   0.09 !   H8R---C8---H8S     
ATOM H8S  HAL2   0.09 !          |
GROUP                 !
ATOM C9   CTL2  -0.18 !          |              
ATOM H9R  HAL2   0.09 !   H9R---C9---H9S
ATOM H9S  HAL2   0.09 !          |              
GROUP                 !
ATOM C10  CTL2  -0.18 !          |
ATOM H10R HAL2   0.09 !  H10R---C10--H10S     
ATOM H10S HAL2   0.09 !          |
GROUP                 !
ATOM C11  CTL2  -0.18 !          |              
ATOM H11R HAL2   0.09 !  H11R---C11--H11S
ATOM H11S HAL2   0.09 !          |              
GROUP                 !
ATOM C12  CTL2  -0.18 !          |
ATOM H12R HAL2   0.09 !  H12R---C12--H12S     
ATOM H12S HAL2   0.09 !          |
GROUP                 !
ATOM C13  CTL2  -0.18 !          |              
ATOM H13R HAL2   0.09 !  H13R---C13--H13S
ATOM H13S HAL2   0.09 !          |              
GROUP                 !
ATOM C14  CTL2  -0.18 !          |             
ATOM H14R HAL2   0.09 !  H14R---C14--H14S
ATOM H14S HAL2   0.09 !          |              
GROUP                 !
ATOM C15  CEL1  -0.15 !          |              
ATOM H15R HEL1   0.15 !  H15R---C15
GROUP                 !          ||
ATOM C16  CEL1  -0.15 !          ||             
ATOM H16R HEL1   0.15 !  H16R---C16
GROUP                 !
ATOM C17  CTL2  -0.18 !          |              
ATOM H17R HAL2   0.09 !  H17R---C17--H17S
ATOM H17S HAL2   0.09 !          |              
GROUP                 !
ATOM C18  CTL2  -0.18 !          |
ATOM H18R HAL2   0.09 !  H18R---C18--H18S     
ATOM H18S HAL2   0.09 !          |
GROUP
ATOM C19  CTL2  -0.18 !          |         
ATOM H19R HAL2   0.09 !  H19R---C19--H19S
ATOM H19S HAL2   0.09 !          |         
GROUP                 !          |         
ATOM C20  CTL2  -0.18 !          |         
ATOM H20R HAL2   0.09 !  H20R---C20--H20S
ATOM H20S HAL2   0.09 !          |         
GROUP                 !          |         
ATOM C21  CTL2  -0.18 !          |         
ATOM H21R HAL2   0.09 !  H21R---C21--H21S
ATOM H21S HAL2   0.09 !          |         
GROUP                 !          |         
ATOM C22  CTL2  -0.18 !          |         
ATOM H22R HAL2   0.09 !  H22R---C22--H22S
ATOM H22S HAL2   0.09 !          |         
GROUP                 !          |         
ATOM C23  CTL2  -0.18 !          |         
ATOM H23R HAL2   0.09 !  H23R---C23--H23S
ATOM H23S HAL2   0.09 !          |         
GROUP                 !          |         
ATOM C24  CTL3  -0.27 !          |         
ATOM H24R HAL3   0.09 !  H24R---C24--H24S
ATOM H24S HAL3   0.09 !          |         
ATOM H24T HAL3   0.09 !         H24T       

BOND  O1  C1
BOND  C1  C2
DOUBLE C1  O2
BOND  C2  H2R       C2  H2S       C2  C3
BOND  C3  H3R       C3  H3S       C3  C4
BOND  C4  H4R       C4  H4S       C4  C5
BOND  C5  H5R       C5  H5S       C5  C6
BOND  C6  H6R       C6  H6S       C6  C7
BOND  C7  H7R       C7  H7S       C7  C8
BOND  C8  H8R       C8  H8S       C8  C9
BOND  C9  H9R       C9  H9S       C9  C10
BOND  C10 H10R      C10 H10S      C10 C11
BOND  C11 H11R      C11 H11S      C11 C12
BOND  C12 H12R      C12 H12S      C12 C13
BOND  C13 H13R      C13 H13S      C13 C14
BOND  C14 H14R      C14 H14S      C14 C15
BOND  C15 H15R     
DOUBLE C15 C16
BOND  C16 H16R      C16 C17
BOND  C17 H17R      C17 H17S      C17 C18
BOND  C18 H18R      C18 H18S      C18 C19
BOND  C19 H19R      C19 H19S      C19 C20
BOND  C20 H20R      C20 H20S      C20 C21
BOND  C21 H21R      C21 H21S      C21 C22
BOND  C22 H22R      C22 H22S      C22 C23
BOND  C23 H23R      C23 H23S      C23 C24
BOND  C24 H24R      C24 H24S      C24 H24T 

IMPR C1 O1 C2 O2


IC  C2    O1    *C1   O2         1.5289  108.63 -178.85  126.55   1.2187
IC  O1    C1    C2    C3         1.3177  108.63 -177.70  112.21   1.5449
IC  C3    C1    *C2   H2R        1.5449  112.21 -121.72  107.88   1.1092
IC  H2R   C1    *C2   H2S        1.1092  107.88 -117.16  107.60   1.1093
IC  C1    C2    C3    C4         1.5289  112.21  175.76  112.39   1.5338
IC  C4    C2    *C3   H3R        1.5338  112.39 -120.69  109.57   1.1147
IC  H3R   C2    *C3   H3S        1.1147  109.57 -117.65  109.64   1.1142
IC  C2    C3    C4    C5         1.5449  112.39 -179.39  112.35   1.5346
IC  C5    C3    *C4   H4R        1.5346  112.35 -121.52  109.41   1.1131
IC  H4R   C3    *C4   H4S        1.1131  109.41 -117.57  108.97   1.1134
IC  C3    C4    C5    C6         1.5338  112.35  176.31  112.80   1.5344
IC  C6    C4    *C5   H5R        1.5344  112.80 -121.01  108.95   1.1135
IC  H5R   C4    *C5   H5S        1.1135  108.95 -117.24  109.16   1.1132
IC  C4    C5    C6    C7         1.5346  112.80 -179.44  112.48   1.5356
IC  C7    C5    *C6   H6R        1.5356  112.48 -121.49  109.32   1.1129
IC  H6R   C5    *C6   H6S        1.1129  109.32 -117.47  108.94   1.1132
IC  C5    C6    C7    C8         1.5344  112.48  176.92  112.46   1.5398
IC  C8    C6    *C7   H7R        1.5398  112.46 -121.38  108.40   1.1139
IC  H7R   C6    *C7   H7S        1.1139  108.40 -116.93  108.77   1.1139
IC  C6    C7    C8    C9         1.5345  112.59 -179.58  112.63   1.5347
IC  C9    C7    *C8   H8R        1.5347  112.63 -121.36  109.09   1.1132
IC  H8R   C7    *C8   H8S        1.1132  109.09 -117.38  109.07   1.1132
IC  C7    C8    C9    C10        1.5347  112.63  179.65  112.69   1.5339
IC  C10   C8    *C9   H9R        1.5339  112.69 -121.27  109.11   1.1132
IC  H9R   C8    *C9   H9S        1.1132  109.11 -117.36  109.14   1.1132
IC  C8    C9    C10   C11        1.5345  112.59 -179.58  112.63   1.5347
IC  C11   C9    *C10  H10R       1.5347  112.63 -121.36  109.09   1.1132
IC  H10R  C9    *C10  H10S       1.1132  109.09 -117.38  109.07   1.1132
IC  C9    C10   C11   C12        1.5345  112.59 -179.58  112.63   1.5347
IC  C12   C10   *C11  H11R       1.5347  112.63 -121.36  109.09   1.1132
IC  H11R  C10   *C11  H11S       1.1132  109.09 -117.38  109.07   1.1132
IC  C10   C11   C12   C13        1.5345  112.59 -179.58  112.63   1.5347
IC  C13   C11   *C12  H12R       1.5347  112.63 -121.36  109.09   1.1132
IC  H12R  C11   *C12  H12S       1.1132  109.09 -117.38  109.07   1.1132
IC  C11   C12   C13   C14        1.5344  112.48  176.92  112.46   1.5398
IC  C14   C12   *C13  H13R       1.5398  112.46 -121.38  108.40   1.1139
IC  H13R  C12   *C13  H13S       1.1139  108.40 -116.93  108.77   1.1139
IC  C12   C13   C14   C15        1.5356  112.46 -178.53  111.43   1.5097
IC  C15   C13   *C14  H14R       1.5097  111.43 -123.58  107.80   1.1132
IC  H14R  C13   *C14  H14S       1.1132  107.80 -115.43  108.37   1.1128
IC  C13   C14   C15   C16        1.5398  111.43 -126.96  126.62   1.3465
IC  C16   C14   *C15  H15R       1.3465  126.62  178.41  114.65   1.1012
IC  C14   C15   C16   C17        1.5097  126.62   -1.69  126.32   1.5088 !!!
IC  C17   C15   *C16  H16R       1.5088  126.32 -179.55  118.79   1.1012
IC  C15   C16   C17   C18        1.3465  126.32   93.02  112.15   1.5392
IC  C18   C16   *C17  H17R       1.5392  112.15 -121.30  111.28   1.1133
IC  H17R  C16   *C17  H17S       1.1133  111.28 -117.50  110.00   1.1126
IC  C16   C17   C18   C19        1.5088  112.15 -178.81  112.29   1.5354
IC  C19   C17   *C18  H18R       1.5354  112.29 -121.34  109.78   1.1133
IC  H18R  C17   *C18  H18S       1.1133  109.78 -118.01  109.42   1.1144
IC  C17   C18   C19   C20        1.5392  112.29  179.81  112.68   1.5345
IC  C20   C18   *C19  H19R       1.5345  112.68 -121.26  109.04   1.1132
IC  H19R  C18   *C19  H19S       1.1132  109.04 -117.39  109.10   1.1131
IC  C18   C19   C20   C21        1.5354  112.68  179.80  112.59   1.5347
IC  C21   C19   *C20  H20R       1.5347  112.59 -121.29  109.09   1.1132
IC  H20R  C19   *C20  H20S       1.1132  109.09 -117.37  109.11   1.1133
IC  C19   C20   C21   C22        1.5345  112.59 -179.58  112.63   1.5347
IC  C22   C20   *C21  H21R       1.5347  112.63 -121.36  109.09   1.1132
IC  H21R  C20   *C21  H21S       1.1132  109.09 -117.38  109.07   1.1132
IC  C20   C21   C22   C23        1.5347  112.63  179.65  112.69   1.5339
IC  C23   C21   *C22  H22R       1.5339  112.69 -121.27  109.11   1.1132
IC  H22R  C21   *C22  H22S       1.1132  109.11 -117.36  109.14   1.1132
IC  C21   C22   C23   C24        1.5347  112.69 -179.93  113.30   1.5309
IC  C24   C22   *C23  H23R       1.5309  113.30 -121.70  108.75   1.1140
IC  H23R  C22   *C23  H23S       1.1140  108.75 -116.65  108.73   1.1141
IC  C22   C23   C24   H24R       1.5339  113.30  -59.98  110.46   1.1113
IC  H24R  C23   *C24  H24S       1.1113  110.46  119.84  110.45   1.1114
IC  H24R  C23   *C24  H24T       1.1113  110.46 -120.09  110.62   1.1112

RESI TTA        -1.00 ! Tetracosatetraenoic acid (24:4, d9,12,15,18), unprotonated         
GROUP	              !
ATOM O1   OCL   -0.76 !       O2  O1 (-)
ATOM O2   OCL   -0.76 !        \\ /
ATOM C1   CL     0.62 !         C1
ATOM C2   CTL2  -0.28 !          |
ATOM H2R  HAL2   0.09 !   H2R---C2---H2S
ATOM H2S  HAL2   0.09 !          |		
GROUP                 !              
ATOM C3   CTL2  -0.18 !          |   
ATOM H3R  HAL2   0.09 !   H3R---C3---H3S
ATOM H3S  HAL2   0.09 !          |   
GROUP                 !
ATOM C4   CTL2  -0.18 !          |
ATOM H4R  HAL2   0.09 !   H4R---C4---H4S      
ATOM H4S  HAL2   0.09 !          |
GROUP                 !
ATOM C5   CTL2  -0.18 !          |              
ATOM H5R  HAL2   0.09 !   H5R---C5---H5S
ATOM H5S  HAL2   0.09 !          |              
GROUP                 !
ATOM C6   CTL2  -0.18 !          |
ATOM H6R  HAL2   0.09 !   H6R---C6---H6S
ATOM H6S  HAL2   0.09 !          |              
GROUP                 !          |
ATOM C7   CTL2  -0.18 !          |              
ATOM H7R  HAL2   0.09 !   H7R---C7---H7S
ATOM H7S  HAL2   0.09 !          |              
GROUP                 !
ATOM C8   CTL2  -0.18 !          |
ATOM H8R  HAL2   0.09 !   H8R---C8---H8S     
ATOM H8S  HAL2   0.09 !          |
GROUP                 !
ATOM C9   CEL1  -0.15 !          |              
ATOM H9R  HEL1   0.15 !   H9R---C9
GROUP                 !          |!
ATOM C10  CEL1  -0.15 !          |!
ATOM H10R HEL1   0.15 !  H10R---C10
GROUP                 !
ATOM C11  CTL2  -0.18 !          |              
ATOM H11R HAL2   0.09 !  H11R---C11--H11S
ATOM H11S HAL2   0.09 !          |              
GROUP                 !
ATOM C12  CEL1  -0.15 !          |
ATOM H12R HEL1   0.15 !  H12R---C12
GROUP                 !          |!
ATOM C13  CEL1  -0.15 !          |!              
ATOM H13R HEL1   0.15 !  H13R---C13
GROUP                 !	         |
ATOM C14  CTL2  -0.18 !          |
ATOM H14R HAL2   0.09 !  H14R---C14--H14S
ATOM H14S HAL2   0.09 !          |              
GROUP                 !
ATOM C15  CEL1  -0.15 !          |              
ATOM H15R HEL1   0.15 !  H15R---C15
GROUP                 !          |!
ATOM C16  CEL1  -0.15 !          |!              
ATOM H16R HEL1   0.15 !  H16R---C16
GROUP                 !
ATOM C17  CTL2  -0.18 !          |              
ATOM H17R HAL2   0.09 !  H17R---C17--H17S
ATOM H17S HAL2   0.09 !          |              
GROUP                 !
ATOM C18  CEL1  -0.15 !          |
ATOM H18R HEL1   0.15 !  H18R---C18
GROUP                 !          |!
ATOM C19  CEL1  -0.15 !          |!         
ATOM H19R HEL1   0.15 !  H19R---C19
GROUP                 !          |         
ATOM C20  CTL2  -0.18 !          |         
ATOM H20R HAL2   0.09 !  H20R---C20--H20S
ATOM H20S HAL2   0.09 !          |         
GROUP                 !          |         
ATOM C21  CTL2  -0.18 !          |         
ATOM H21R HAL2   0.09 !  H21R---C21--H21S
ATOM H21S HAL2   0.09 !          |         
GROUP                 !          |         
ATOM C22  CTL2  -0.18 !          |         
ATOM H22R HAL2   0.09 !  H22R---C22--H22S
ATOM H22S HAL2   0.09 !          |         
GROUP                 !          |         
ATOM C23  CTL2  -0.18 !          |         
ATOM H23R HAL2   0.09 !  H23R---C23--H23S
ATOM H23S HAL2   0.09 !          |         
GROUP                 !          |         
ATOM C24  CTL3  -0.27 !          |         
ATOM H24R HAL3   0.09 !  H24R---C24--H24S
ATOM H24S HAL3   0.09 !          |         
ATOM H24T HAL3   0.09 !         H24T       

BOND  O1  C1
BOND  C1  C2
DOUBLE C1  O2
BOND  C2  H2R       C2  H2S       C2  C3
BOND  C3  H3R       C3  H3S       C3  C4
BOND  C4  H4R       C4  H4S       C4  C5
BOND  C5  H5R       C5  H5S       C5  C6
BOND  C6  H6R       C6  H6S       C6  C7
BOND  C7  H7R       C7  H7S       C7  C8
BOND  C8  H8R       C8  H8S       C8  C9
DOUBLE C9 C10
BOND  C9  H9R
BOND  C10 H10R      C10 C11
BOND  C11 H11R      C11 H11S      C11 C12
DOUBLE C12 C13
BOND  C12 H12R
BOND  C13 H13R      C13 C14
BOND  C14 H14R      C14 H14S      C14 C15
DOUBLE C15 C16
BOND  C15 H15R
BOND  C16 H16R      C16 C17
BOND  C17 H17R      C17 H17S      C17 C18
DOUBLE C18 C19
BOND  C18 H18R
BOND  C19 H19R      C19 C20
BOND  C20 H20R      C20 H20S      C20 C21
BOND  C21 H21R      C21 H21S      C21 C22
BOND  C22 H22R      C22 H22S      C22 C23
BOND  C23 H23R      C23 H23S      C23 C24
BOND  C24 H24R      C24 H24S      C24 H24T 

IMPR C1 O1 C2 O2

IC  C2     O1    *C1   O2        1.5289  108.63 -178.85  126.55   1.2187
IC  O1     C1    C2    C3        1.3177  108.63 -177.70  112.21   1.5449
IC  C3     C1    *C2   H2R       1.5449  112.21 -121.72  107.88   1.1092
IC  H2R    C1    *C2   H2S       1.1092  107.88 -117.16  107.60   1.1093
IC  C1     C2    C3    C4        1.5289  112.21  175.76  112.39   1.5338
IC  C4     C2    *C3   H3R       1.5338  112.39 -120.69  109.57   1.1147
IC  H3R    C2    *C3   H3S       1.1147  109.57 -117.65  109.64   1.1142
IC  C2     C3    C4    C5        1.5449  112.39 -179.39  112.35   1.5346
IC  C5     C3    *C4   H4R       1.5346  112.35 -121.52  109.41   1.1131
IC  H4R    C3    *C4   H4S       1.1131  109.41 -117.57  108.97   1.1134
IC  C3     C4    C5    C6        1.5338  112.35  176.31  112.80   1.5344
IC  C6     C4    *C5   H5R       1.5344  112.80 -121.01  108.95   1.1135
IC  H5R    C4    *C5   H5S       1.1135  108.95 -117.24  109.16   1.1132
IC  C4     C5    C6    C7        1.5346  112.80 -179.44  112.48   1.5356
IC  C7     C5    *C6   H6R       1.5356  112.48  178.41  109.32   1.1129
IC  H6R    C5    *C6   H6S       1.1135  108.95 -117.24  109.16   1.1132
IC  C5     C6    C7    C8        1.5344  112.48  176.31  112.46   1.5398 
IC  C8     C6    *C7   H7R       1.5398  112.46 -179.38  108.40   1.1139
IC  H7R    C6    *C7   H7S       1.1135  108.95 -117.24  109.16   1.1132
IC  C6     C7    C8    C9        1.5345  112.59 -179.58  112.63   1.5347
IC  C9     C7    *C8   H8R       1.5347  112.63 -121.36  109.09   1.1132
IC  H8R    C7    *C8   H8S       1.1132  109.09 -117.38  109.07   1.1132
IC  C7     C8    C9    C10       1.5347  112.63  179.65  112.69   1.5339
IC  C10    C8    *C9   H9R       1.5398  112.46  178.41  108.40   1.1139
IC  C8     C9    C10   C11       1.5344  112.48    0.00  112.46   1.5398 ! cis db
IC  C11    C9    *C10  H10R      1.5398  112.46 -179.38  108.40   1.1139
IC  C9     C10   C11   C12       1.5344  112.48  176.92  112.46   1.5398
IC  C12    C10   *C11  H11R      1.5398  112.46 -121.38  108.40   1.1139
IC  H11R   C10   *C11  H11S      1.1139  108.40 -116.93  108.77   1.1139
IC  C10    C11   C12   C13       1.5356  112.46 -178.53  111.43   1.5097
IC  C13    C11   *C12  H12R      1.5097  111.43  178.41  107.80   1.1132
IC  C11    C12   C13   C14       1.5398  111.43    0.00  126.62   1.3465 ! cis db
IC  C14    C12   *C13  H13R      1.3465  126.62 -179.38  114.65   1.1012
IC  C12    C13   C14   C15       1.5097  126.62 -179.93  126.32   1.5088
IC  C15    C13   *C14  H14R      1.5088  126.32 -121.70  118.79   1.1012
IC  H14R   C13   *C14  H14S      1.1140  108.75 -116.65  108.73   1.1141
IC  C13    C14   C15   C16       1.3465  126.32  179.93  112.15   1.5392
IC  C16    C14   *C15  H15R      1.5392  112.15  178.41  111.28   1.1133
IC  C14    C15   C16   C17       1.5088  112.15    0.00  112.29   1.5354 ! cis db
IC  C17    C15   *C16  H16R      1.5354  112.29 -179.38  109.78   1.1133
IC  C15    C16   C17   C18       1.5347  112.69 -179.93  113.30   1.5309
IC  C18    C16   *C17  H17R      1.5309  113.30 -121.70  108.75   1.1140
IC  H17R   C16   *C17  H17S      1.1140  108.75 -116.65  108.73   1.1141
IC  C16    C17   C18   C19       1.5347  112.63  179.65  112.69   1.5339
IC  C19    C17   *C18  H18R      1.5339  112.69  178.41  109.11   1.1132
IC  C17    C18   C19   C20       1.5345  112.59    0.00  112.63   1.5347 ! cis db
IC  C20    C18   *C19  H19R      1.5347  112.63 -179.38  109.09   1.1132
IC  C18    C19   C20   C21       1.5347  112.63  179.65  112.69   1.5339
IC  C21    C19   *C20  H20R      1.5339  112.69 -121.27  109.11   1.1132
IC  H20R   C19   *C20  H20S      1.1132  109.11 -117.36  109.14   1.1132
IC  C19    C20   C21   C22       1.5345  112.59 -179.58  112.63   1.5347
IC  C22    C20   *C21  H21R      1.5347  112.63 -178.41  109.09   1.1132
IC  H21R   C20   *C21  H21S      1.1132  109.11 -117.36  109.14   1.1132
IC  C20    C21   C22   C23       1.5347  112.63    0.00  112.69   1.5339 
IC  C23    C21   *C22  H22R      1.5339  112.69 -179.38  109.11   1.1132
IC  H22R   C21   *C22  H22S      1.1132  109.11 -117.36  109.14   1.1132
IC  C21    C22   C23   C24       1.5347  112.69 -179.93  113.30   1.5309
IC  C24    C22   *C23  H23R      1.5309  113.30 -121.70  108.75   1.1140
IC  H23R   C22   *C23  H23S      1.1140  108.75 -116.65  108.73   1.1141
IC  C22    C23   C24   H24R      1.5339  113.30  -59.98  110.46   1.1113
IC  H24R   C23   *C24  H24S      1.1113  110.46  119.84  110.45   1.1114
IC  H24R   C23   *C24  H24T      1.1113  110.46 -120.09  110.62   1.1112 

RESI TPT        -1.00 ! Tetracosapentaenoic acid, (24:5, d6,9,12,15,18), unprotonated 
GROUP	              !
ATOM O1   OCL   -0.76 !       O2  O1 (-)
ATOM O2   OCL   -0.76 !        \\ /
ATOM C1   CL     0.62 !         C1
ATOM C2   CTL2  -0.28 !          |
ATOM H2R  HAL2   0.09 !   H2R---C2---H2S
ATOM H2S  HAL2   0.09 !          |		
GROUP                 !              
ATOM C3   CTL2  -0.18 !          |   
ATOM H3R  HAL2   0.09 !   H3R---C3---H3S
ATOM H3S  HAL2   0.09 !          |   
GROUP                 !
ATOM C4   CTL2  -0.18 !          |
ATOM H4R  HAL2   0.09 !   H4R---C4---H4S      
ATOM H4S  HAL2   0.09 !          |
GROUP                 !
ATOM C5   CTL2  -0.18 !          |              
ATOM H5R  HAL2   0.09 !   H5R---C5---H5S
ATOM H5S  HAL2   0.09 !          |              
GROUP                 !
ATOM C6   CEL1  -0.15 !          |
ATOM H6R  HEL1   0.15 !   H6R---C6
GROUP                 !          |!
ATOM C7   CEL1  -0.15 !          |!              
ATOM H7R  HEL1   0.15 !   H7R---C7
GROUP                 !
ATOM C8   CTL2  -0.18 !          |
ATOM H8R  HAL2   0.09 !   H8R---C8---H8S     
ATOM H8S  HAL2   0.09 !          |
GROUP                 !
ATOM C9   CEL1  -0.15 !          |              
ATOM H9R  HEL1   0.15 !   H9R---C9
GROUP                 !          |!
ATOM C10  CEL1  -0.15 !          |!
ATOM H10R HEL1   0.15 !  H10R---C10
GROUP                 !
ATOM C11  CTL2  -0.18 !          |              
ATOM H11R HAL2   0.09 !  H11R---C11--H11S
ATOM H11S HAL2   0.09 !          |              
GROUP                 !
ATOM C12  CEL1  -0.15 !          |
ATOM H12R HEL1   0.15 !  H12R---C12
GROUP                 !          |!
ATOM C13  CEL1  -0.15 !          |!              
ATOM H13R HEL1   0.15 !  H13R---C13
GROUP                 !	         |
ATOM C14  CTL2  -0.18 !          |
ATOM H14R HAL2   0.09 !  H14R---C14--H14S
ATOM H14S HAL2   0.09 !          |              
GROUP                 !
ATOM C15  CEL1  -0.15 !          |              
ATOM H15R HEL1   0.15 !  H15R---C15
GROUP                 !          |!
ATOM C16  CEL1  -0.15 !          |!              
ATOM H16R HEL1   0.15 !  H16R---C16
GROUP                 !
ATOM C17  CTL2  -0.18 !          |              
ATOM H17R HAL2   0.09 !  H17R---C17--H17S
ATOM H17S HAL2   0.09 !          |              
GROUP                 !
ATOM C18  CEL1  -0.15 !          |
ATOM H18R HEL1   0.15 !  H18R---C18
GROUP                 !          |!
ATOM C19  CEL1  -0.15 !          |!         
ATOM H19R HEL1   0.15 !  H19R---C19
GROUP                 !          |         
ATOM C20  CTL2  -0.18 !          |         
ATOM H20R HAL2   0.09 !  H20R---C20--H20S
ATOM H20S HAL2   0.09 !          |         
GROUP                 !          |         
ATOM C21  CTL2  -0.18 !          |         
ATOM H21R HAL2   0.09 !  H21R---C21--H21S
ATOM H21S HAL2   0.09 !          |         
GROUP                 !          |         
ATOM C22  CTL2  -0.18 !          |         
ATOM H22R HAL2   0.09 !  H22R---C22--H22S
ATOM H22S HAL2   0.09 !          |         
GROUP                 !          |         
ATOM C23  CTL2  -0.18 !          |         
ATOM H23R HAL2   0.09 !  H23R---C23--H23S
ATOM H23S HAL2   0.09 !          |         
GROUP                 !          |         
ATOM C24  CTL3  -0.27 !          |         
ATOM H24R HAL3   0.09 !  H24R---C24--H24S
ATOM H24S HAL3   0.09 !          |         
ATOM H24T HAL3   0.09 !         H24T       

BOND  O1  C1
BOND  C1  C2
DOUBLE C1  O2
BOND  C2  H2R       C2  H2S       C2  C3
BOND  C3  H3R       C3  H3S       C3  C4
BOND  C4  H4R       C4  H4S       C4  C5
BOND  C5  H5R       C5  H5S       C5  C6
DOUBLE C6 C7
BOND  C6  H6R 
BOND  C7  H7R       C7  C8
BOND  C8  H8R       C8  H8S       C8  C9
DOUBLE C9 C10
BOND  C9  H9R
BOND  C10 H10R      C10 C11
BOND  C11 H11R      C11 H11S      C11 C12
DOUBLE C12 C13
BOND  C12 H12R
BOND  C13 H13R      C13 C14
BOND  C14 H14R      C14 H14S      C14 C15
DOUBLE C15 C16
BOND  C15 H15R
BOND  C16 H16R      C16 C17
BOND  C17 H17R      C17 H17S      C17 C18
DOUBLE C18 C19
BOND  C18 H18R
BOND  C19 H19R      C19 C20
BOND  C20 H20R      C20 H20S      C20 C21
BOND  C21 H21R      C21 H21S      C21 C22
BOND  C22 H22R      C22 H22S      C22 C23
BOND  C23 H23R      C23 H23S      C23 C24
BOND  C24 H24R      C24 H24S      C24 H24T 

IMPR C1 O1 C2 O2

IC  C2     O1    *C1   O2        1.5289  108.63 -178.85  126.55   1.2187
IC  O1     C1    C2    C3        1.3177  108.63 -177.70  112.21   1.5449
IC  C3     C1    *C2   H2R       1.5449  112.21 -121.72  107.88   1.1092
IC  H2R    C1    *C2   H2S       1.1092  107.88 -117.16  107.60   1.1093
IC  C1     C2    C3    C4        1.5289  112.21  175.76  112.39   1.5338
IC  C4     C2    *C3   H3R       1.5338  112.39 -120.69  109.57   1.1147
IC  H3R    C2    *C3   H3S       1.1147  109.57 -117.65  109.64   1.1142
IC  C2     C3    C4    C5        1.5449  112.39 -179.39  112.35   1.5346
IC  C5     C3    *C4   H4R       1.5346  112.35 -121.52  109.41   1.1131
IC  H4R    C3    *C4   H4S       1.1131  109.41 -117.57  108.97   1.1134
IC  C3     C4    C5    C6        1.5338  112.35  176.31  112.80   1.5344
IC  C6     C4    *C5   H5R       1.5344  112.80 -121.01  108.95   1.1135
IC  H5R    C4    *C5   H5S       1.1135  108.95 -117.24  109.16   1.1132
IC  C4     C5    C6    C7        1.5346  112.80 -179.44  112.48   1.5356
IC  C7     C5    *C6   H6R       1.5356  112.48  178.41  109.32   1.1129
IC  C5     C6    C7    C8        1.5344  112.48    0.00  112.46   1.5398 ! cis db
IC  C8     C6    *C7   H7R       1.5398  112.46 -179.38  108.40   1.1139
IC  C6     C7    C8    C9        1.5345  112.59 -179.58  112.63   1.5347
IC  C9     C7    *C8   H8R       1.5347  112.63 -121.36  109.09   1.1132
IC  H8R    C7    *C8   H8S       1.1132  109.09 -117.38  109.07   1.1132
IC  C7     C8    C9    C10       1.5347  112.63  179.65  112.69   1.5339
IC  C10    C8    *C9   H9R       1.5398  112.46  178.41  108.40   1.1139
IC  C8     C9    C10   C11       1.5344  112.48    0.00  112.46   1.5398 ! cis db
IC  C11    C9    *C10  H10R      1.5398  112.46 -179.38  108.40   1.1139
IC  C9     C10   C11   C12       1.5344  112.48  176.92  112.46   1.5398
IC  C12    C10   *C11  H11R      1.5398  112.46 -121.38  108.40   1.1139
IC  H11R   C10   *C11  H11S      1.1139  108.40 -116.93  108.77   1.1139
IC  C10    C11   C12   C13       1.5356  112.46 -178.53  111.43   1.5097
IC  C13    C11   *C12  H12R      1.5097  111.43  178.41  107.80   1.1132
IC  C11    C12   C13   C14       1.5398  111.43    0.00  126.62   1.3465 ! cis db
IC  C14    C12   *C13  H13R      1.3465  126.62 -179.38  114.65   1.1012
IC  C12    C13   C14   C15       1.5097  126.62 -179.93  126.32   1.5088
IC  C15    C13   *C14  H14R      1.5088  126.32 -121.70  118.79   1.1012
IC  H14R   C13   *C14  H14S      1.1140  108.75 -116.65  108.73   1.1141
IC  C13    C14   C15   C16       1.3465  126.32  179.93  112.15   1.5392
IC  C16    C14   *C15  H15R      1.5392  112.15  178.41  111.28   1.1133
IC  C14    C15   C16   C17       1.5088  112.15    0.00  112.29   1.5354 ! cis db
IC  C17    C15   *C16  H16R      1.5354  112.29 -179.38  109.78   1.1133
IC  C15    C16   C17   C18       1.5347  112.69 -179.93  113.30   1.5309
IC  C18    C16   *C17  H17R      1.5309  113.30 -121.70  108.75   1.1140
IC  H17R   C16   *C17  H17S      1.1140  108.75 -116.65  108.73   1.1141
IC  C16    C17   C18   C19       1.5347  112.63  179.65  112.69   1.5339
IC  C19    C17   *C18  H18R      1.5339  112.69  178.41  109.11   1.1132
IC  C17    C18   C19   C20       1.5345  112.59    0.00  112.63   1.5347 ! cis db
IC  C20    C18   *C19  H19R      1.5347  112.63 -179.38  109.09   1.1132
IC  C18    C19   C20   C21       1.5347  112.63  179.65  112.69   1.5339
IC  C21    C19   *C20  H20R      1.5339  112.69 -121.27  109.11   1.1132
IC  H20R   C19   *C20  H20S      1.1132  109.11 -117.36  109.14   1.1132
IC  C19    C20   C21   C22       1.5345  112.59 -179.58  112.63   1.5347
IC  C22    C20   *C21  H21R      1.5347  112.63 -178.41  109.09   1.1132
IC  H21R   C20   *C21  H21S      1.1132  109.11 -117.36  109.14   1.1132
IC  C20    C21   C22   C23       1.5347  112.63  180.00  112.69   1.5339
IC  C23    C21   *C22  H22R      1.5339  112.69 -179.38  109.11   1.1132
IC  H22R   C21   *C22  H22S      1.1132  109.11 -117.36  109.14   1.1132
IC  C21    C22   C23   C24       1.5347  112.69 -179.93  113.30   1.5309
IC  C24    C22   *C23  H23R      1.5309  113.30 -121.70  108.75   1.1140
IC  H23R   C22   *C23  H23S      1.1140  108.75 -116.65  108.73   1.1141
IC  C22    C23   C24   H24R      1.5339  113.30  -59.98  110.46   1.1113
IC  H24R   C23   *C24  H24S      1.1113  110.46  119.84  110.45   1.1114
IC  H24R   C23   *C24  H24T      1.1113  110.46 -120.09  110.62   1.1112 

RESI TPA        -1.00 ! Tetracosapentaenoic acid (24:5, d9,12,15,18,21), unprotonated         
GROUP	              !
ATOM O1   OCL   -0.76 !       O2  O1 (-)
ATOM O2   OCL   -0.76 !        \\ /
ATOM C1   CL     0.62 !         C1
ATOM C2   CTL2  -0.28 !          |
ATOM H2R  HAL2   0.09 !   H2R---C2---H2S
ATOM H2S  HAL2   0.09 !          |		
GROUP                 !              
ATOM C3   CTL2  -0.18 !          |   
ATOM H3R  HAL2   0.09 !   H3R---C3---H3S
ATOM H3S  HAL2   0.09 !          |   
GROUP                 !
ATOM C4   CTL2  -0.18 !          |
ATOM H4R  HAL2   0.09 !   H4R---C4---H4S      
ATOM H4S  HAL2   0.09 !          |
GROUP                 !
ATOM C5   CTL2  -0.18 !          |              
ATOM H5R  HAL2   0.09 !   H5R---C5---H5S
ATOM H5S  HAL2   0.09 !          |              
GROUP                 !
ATOM C6   CTL2  -0.18 !          |
ATOM H6R  HAL2   0.09 !   H6R---C6---H6S
ATOM H6S  HAL2   0.09 !          |              
GROUP                 !          |
ATOM C7   CTL2  -0.18 !          |              
ATOM H7R  HAL2   0.09 !   H7R---C7---H7S
ATOM H7S  HAL2   0.09 !          |              
GROUP                 !
ATOM C8   CTL2  -0.18 !          |
ATOM H8R  HAL2   0.09 !   H8R---C8---H8S     
ATOM H8S  HAL2   0.09 !          |
GROUP                 !
ATOM C9   CEL1  -0.15 !          |              
ATOM H9R  HEL1   0.15 !   H9R---C9
GROUP                 !          |!
ATOM C10  CEL1  -0.15 !          |!
ATOM H10R HEL1   0.15 !  H10R---C10
GROUP                 !
ATOM C11  CTL2  -0.18 !          |              
ATOM H11R HAL2   0.09 !  H11R---C11--H11S
ATOM H11S HAL2   0.09 !          |              
GROUP                 !
ATOM C12  CEL1  -0.15 !          |
ATOM H12R HEL1   0.15 !  H12R---C12
GROUP                 !          |!
ATOM C13  CEL1  -0.15 !          |!              
ATOM H13R HEL1   0.15 !  H13R---C13
GROUP                 !	         |
ATOM C14  CTL2  -0.18 !          |
ATOM H14R HAL2   0.09 !  H14R---C14--H14S
ATOM H14S HAL2   0.09 !          |              
GROUP                 !
ATOM C15  CEL1  -0.15 !          |              
ATOM H15R HEL1   0.15 !  H15R---C15
GROUP                 !          |!
ATOM C16  CEL1  -0.15 !          |!              
ATOM H16R HEL1   0.15 !  H16R---C16
GROUP                 !
ATOM C17  CTL2  -0.18 !          |              
ATOM H17R HAL2   0.09 !  H17R---C17--H17S
ATOM H17S HAL2   0.09 !          |              
GROUP                 !
ATOM C18  CEL1  -0.15 !          |
ATOM H18R HEL1   0.15 !  H18R---C18
GROUP                 !          |!
ATOM C19  CEL1  -0.15 !          |!         
ATOM H19R HEL1   0.15 !  H19R---C19
GROUP                 !          |         
ATOM C20  CTL2  -0.18 !          |         
ATOM H20R HAL2   0.09 !  H20R---C20--H20S
ATOM H20S HAL2   0.09 !          |         
GROUP                 !          |         
ATOM C21  CEL1  -0.15 !          |         
ATOM H21R HEL1   0.15 !  H21R---C21
GROUP                 !          |!
ATOM C22  CEL1  -0.15 !          |!        
ATOM H22R HEL1   0.15 !  H22R---C22
GROUP                 !          |         
ATOM C23  CTL2  -0.18 !          |         
ATOM H23R HAL2   0.09 !  H23R---C23--H23S
ATOM H23S HAL2   0.09 !          |         
GROUP                 !          |         
ATOM C24  CTL3  -0.27 !          |         
ATOM H24R HAL3   0.09 !  H24R---C24--H24S
ATOM H24S HAL3   0.09 !          |         
ATOM H24T HAL3   0.09 !         H24T       

BOND  O1  C1
BOND  C1  C2
DOUBLE C1  O2
BOND  C2  H2R       C2  H2S       C2  C3
BOND  C3  H3R       C3  H3S       C3  C4
BOND  C4  H4R       C4  H4S       C4  C5
BOND  C5  H5R       C5  H5S       C5  C6
BOND  C6  H6R       C6  H6S       C6  C7
BOND  C7  H7R       C7  H7S       C7  C8
BOND  C8  H8R       C8  H8S       C8  C9
DOUBLE C9 C10
BOND  C9  H9R
BOND  C10 H10R      C10 C11
BOND  C11 H11R      C11 H11S      C11 C12
DOUBLE C12 C13
BOND  C12 H12R
BOND  C13 H13R      C13 C14
BOND  C14 H14R      C14 H14S      C14 C15
DOUBLE C15 C16
BOND  C15 H15R
BOND  C16 H16R      C16 C17
BOND  C17 H17R      C17 H17S      C17 C18
DOUBLE C18 C19
BOND  C18 H18R
BOND  C19 H19R      C19 C20
BOND  C20 H20R      C20 H20S      C20 C21
DOUBLE C21 C22
BOND  C21 H21R
BOND  C22 H22R      C22 C23
BOND  C23 H23R      C23 H23S      C23 C24
BOND  C24 H24R      C24 H24S      C24 H24T 

IMPR C1 O1 C2 O2

IC  C2     O1    *C1   O2        1.5289  108.63 -178.85  126.55   1.2187
IC  O1     C1    C2    C3        1.3177  108.63 -177.70  112.21   1.5449
IC  C3     C1    *C2   H2R       1.5449  112.21 -121.72  107.88   1.1092
IC  H2R    C1    *C2   H2S       1.1092  107.88 -117.16  107.60   1.1093
IC  C1     C2    C3    C4        1.5289  112.21  175.76  112.39   1.5338
IC  C4     C2    *C3   H3R       1.5338  112.39 -120.69  109.57   1.1147
IC  H3R    C2    *C3   H3S       1.1147  109.57 -117.65  109.64   1.1142
IC  C2     C3    C4    C5        1.5449  112.39 -179.39  112.35   1.5346
IC  C5     C3    *C4   H4R       1.5346  112.35 -121.52  109.41   1.1131
IC  H4R    C3    *C4   H4S       1.1131  109.41 -117.57  108.97   1.1134
IC  C3     C4    C5    C6        1.5338  112.35  176.31  112.80   1.5344
IC  C6     C4    *C5   H5R       1.5344  112.80 -121.01  108.95   1.1135
IC  H5R    C4    *C5   H5S       1.1135  108.95 -117.24  109.16   1.1132
IC  C4     C5    C6    C7        1.5346  112.80 -179.44  112.48   1.5356
IC  C7     C5    *C6   H6R       1.5356  112.48  178.41  109.32   1.1129
IC  H6R    C5    *C6   H6S       1.1135  108.95 -117.24  109.16   1.1132
IC  C5     C6    C7    C8        1.5344  112.48  176.31  112.46   1.5398 
IC  C8     C6    *C7   H7R       1.5398  112.46 -179.38  108.40   1.1139
IC  H7R    C6    *C7   H7S       1.1135  108.95 -117.24  109.16   1.1132
IC  C6     C7    C8    C9        1.5345  112.59 -179.58  112.63   1.5347
IC  C9     C7    *C8   H8R       1.5347  112.63 -121.36  109.09   1.1132
IC  H8R    C7    *C8   H8S       1.1132  109.09 -117.38  109.07   1.1132
IC  C7     C8    C9    C10       1.5347  112.63  179.65  112.69   1.5339
IC  C10    C8    *C9   H9R       1.5398  112.46  178.41  108.40   1.1139
IC  C8     C9    C10   C11       1.5344  112.48    0.00  112.46   1.5398 ! cis db
IC  C11    C9    *C10  H10R      1.5398  112.46 -179.38  108.40   1.1139
IC  C9     C10   C11   C12       1.5344  112.48  176.92  112.46   1.5398
IC  C12    C10   *C11  H11R      1.5398  112.46 -121.38  108.40   1.1139
IC  H11R   C10   *C11  H11S      1.1139  108.40 -116.93  108.77   1.1139
IC  C10    C11   C12   C13       1.5356  112.46 -178.53  111.43   1.5097
IC  C13    C11   *C12  H12R      1.5097  111.43  178.41  107.80   1.1132
IC  C11    C12   C13   C14       1.5398  111.43    0.00  126.62   1.3465 ! cis db
IC  C14    C12   *C13  H13R      1.3465  126.62 -179.38  114.65   1.1012
IC  C12    C13   C14   C15       1.5097  126.62 -179.93  126.32   1.5088
IC  C15    C13   *C14  H14R      1.5088  126.32 -121.70  118.79   1.1012
IC  H14R   C13   *C14  H14S      1.1140  108.75 -116.65  108.73   1.1141
IC  C13    C14   C15   C16       1.3465  126.32  179.93  112.15   1.5392
IC  C16    C14   *C15  H15R      1.5392  112.15  178.41  111.28   1.1133
IC  C14    C15   C16   C17       1.5088  112.15    0.00  112.29   1.5354 ! cis db
IC  C17    C15   *C16  H16R      1.5354  112.29 -179.38  109.78   1.1133
IC  C15    C16   C17   C18       1.5347  112.69 -179.93  113.30   1.5309
IC  C18    C16   *C17  H17R      1.5309  113.30 -121.70  108.75   1.1140
IC  H17R   C16   *C17  H17S      1.1140  108.75 -116.65  108.73   1.1141
IC  C16    C17   C18   C19       1.5347  112.63  179.65  112.69   1.5339
IC  C19    C17   *C18  H18R      1.5339  112.69  178.41  109.11   1.1132
IC  C17    C18   C19   C20       1.5345  112.59    0.00  112.63   1.5347 ! cis db
IC  C20    C18   *C19  H19R      1.5347  112.63 -179.38  109.09   1.1132
IC  C18    C19   C20   C21       1.5347  112.63  179.65  112.69   1.5339
IC  C21    C19   *C20  H20R      1.5339  112.69 -121.27  109.11   1.1132
IC  H20R   C19   *C20  H20S      1.1132  109.11 -117.36  109.14   1.1132
IC  C19    C20   C21   C22       1.5345  112.59 -179.58  112.63   1.5347
IC  C22    C20   *C21  H21R      1.5347  112.63 -178.41  109.09   1.1132
IC  C20    C21   C22   C23       1.5347  112.63    0.00  112.69   1.5339 ! cis db
IC  C23    C21   *C22  H22R      1.5339  112.69 -179.38  109.11   1.1132
IC  C21    C22   C23   C24       1.5347  112.69 -179.93  113.30   1.5309
IC  C24    C22   *C23  H23R      1.5309  113.30 -121.70  108.75   1.1140
IC  H23R   C22   *C23  H23S      1.1140  108.75 -116.65  108.73   1.1141
IC  C22    C23   C24   H24R      1.5339  113.30  -59.98  110.46   1.1113
IC  H24R   C23   *C24  H24S      1.1113  110.46  119.84  110.45   1.1114
IC  H24R   C23   *C24  H24T      1.1113  110.46 -120.09  110.62   1.1112 

RESI THA        -1.00 ! Tetracosahexaenoicacid (24:6, d6,9,12,15,18,21), unprotonated         
GROUP	              !
ATOM O1   OCL   -0.76 !       O2  O1 (-)
ATOM O2   OCL   -0.76 !        \\ /
ATOM C1   CL     0.62 !         C1
ATOM C2   CTL2  -0.28 !          |
ATOM H2R  HAL2   0.09 !   H2R---C2---H2S
ATOM H2S  HAL2   0.09 !          |		
GROUP                 !              
ATOM C3   CTL2  -0.18 !          |   
ATOM H3R  HAL2   0.09 !   H3R---C3---H3S
ATOM H3S  HAL2   0.09 !          |   
GROUP                 !
ATOM C4   CTL2  -0.18 !          |
ATOM H4R  HAL2   0.09 !   H4R---C4---H4S      
ATOM H4S  HAL2   0.09 !          |
GROUP                 !
ATOM C5   CTL2  -0.18 !          |              
ATOM H5R  HAL2   0.09 !   H5R---C5---H5S
ATOM H5S  HAL2   0.09 !          |              
GROUP                 !
ATOM C6   CEL1  -0.15 !          |
ATOM H6R  HEL1   0.15 !   H6R---C6
GROUP                 !          |!
ATOM C7   CEL1  -0.15 !          |!              
ATOM H7R  HEL1   0.15 !   H7R---C7
GROUP                 !
ATOM C8   CTL2  -0.18 !          |
ATOM H8R  HAL2   0.09 !   H8R---C8---H8S     
ATOM H8S  HAL2   0.09 !          |
GROUP                 !
ATOM C9   CEL1  -0.15 !          |              
ATOM H9R  HEL1   0.15 !   H9R---C9
GROUP                 !          |!
ATOM C10  CEL1  -0.15 !          |!
ATOM H10R HEL1   0.15 !  H10R---C10
GROUP                 !
ATOM C11  CTL2  -0.18 !          |              
ATOM H11R HAL2   0.09 !  H11R---C11--H11S
ATOM H11S HAL2   0.09 !          |              
GROUP                 !
ATOM C12  CEL1  -0.15 !          |
ATOM H12R HEL1   0.15 !  H12R---C12
GROUP                 !          |!
ATOM C13  CEL1  -0.15 !          |!              
ATOM H13R HEL1   0.15 !  H13R---C13
GROUP                 !	         |
ATOM C14  CTL2  -0.18 !          |
ATOM H14R HAL2   0.09 !  H14R---C14--H14S
ATOM H14S HAL2   0.09 !          |              
GROUP                 !
ATOM C15  CEL1  -0.15 !          |              
ATOM H15R HEL1   0.15 !  H15R---C15
GROUP                 !          |!
ATOM C16  CEL1  -0.15 !          |!              
ATOM H16R HEL1   0.15 !  H16R---C16
GROUP                 !
ATOM C17  CTL2  -0.18 !          |              
ATOM H17R HAL2   0.09 !  H17R---C17--H17S
ATOM H17S HAL2   0.09 !          |              
GROUP                 !
ATOM C18  CEL1  -0.15 !          |
ATOM H18R HEL1   0.15 !  H18R---C18
GROUP                 !          |!
ATOM C19  CEL1  -0.15 !          |!         
ATOM H19R HEL1   0.15 !  H19R---C19
GROUP                 !          |         
ATOM C20  CTL2  -0.18 !          |         
ATOM H20R HAL2   0.09 !  H20R---C20--H20S
ATOM H20S HAL2   0.09 !          |         
GROUP                 !          |         
ATOM C21  CEL1  -0.15 !          |         
ATOM H21R HEL1   0.15 !  H21R---C21
GROUP                 !          |!
ATOM C22  CEL1  -0.15 !          |!        
ATOM H22R HEL1   0.15 !  H22R---C22
GROUP                 !          |         
ATOM C23  CTL2  -0.18 !          |         
ATOM H23R HAL2   0.09 !  H23R---C23--H23S
ATOM H23S HAL2   0.09 !          |         
GROUP                 !          |         
ATOM C24  CTL3  -0.27 !          |         
ATOM H24R HAL3   0.09 !  H24R---C24--H24S
ATOM H24S HAL3   0.09 !          |         
ATOM H24T HAL3   0.09 !         H24T       

BOND  O1  C1
BOND  C1  C2
DOUBLE C1  O2
BOND  C2  H2R       C2  H2S       C2  C3
BOND  C3  H3R       C3  H3S       C3  C4
BOND  C4  H4R       C4  H4S       C4  C5
BOND  C5  H5R       C5  H5S       C5  C6
DOUBLE C6 C7
BOND  C6  H6R 
BOND  C7  H7R       C7  C8
BOND  C8  H8R       C8  H8S       C8  C9
DOUBLE C9 C10
BOND  C9  H9R
BOND  C10 H10R      C10 C11
BOND  C11 H11R      C11 H11S      C11 C12
DOUBLE C12 C13
BOND  C12 H12R
BOND  C13 H13R      C13 C14
BOND  C14 H14R      C14 H14S      C14 C15
DOUBLE C15 C16
BOND  C15 H15R
BOND  C16 H16R      C16 C17
BOND  C17 H17R      C17 H17S      C17 C18
DOUBLE C18 C19
BOND  C18 H18R
BOND  C19 H19R      C19 C20
BOND  C20 H20R      C20 H20S      C20 C21
DOUBLE C21 C22
BOND  C21 H21R
BOND  C22 H22R      C22 C23
BOND  C23 H23R      C23 H23S      C23 C24
BOND  C24 H24R      C24 H24S      C24 H24T 

IMPR C1 O1 C2 O2

IC  C2     O1    *C1   O2        1.5289  108.63 -178.85  126.55   1.2187
IC  O1     C1    C2    C3        1.3177  108.63 -177.70  112.21   1.5449
IC  C3     C1    *C2   H2R       1.5449  112.21 -121.72  107.88   1.1092
IC  H2R    C1    *C2   H2S       1.1092  107.88 -117.16  107.60   1.1093
IC  C1     C2    C3    C4        1.5289  112.21  175.76  112.39   1.5338
IC  C4     C2    *C3   H3R       1.5338  112.39 -120.69  109.57   1.1147
IC  H3R    C2    *C3   H3S       1.1147  109.57 -117.65  109.64   1.1142
IC  C2     C3    C4    C5        1.5449  112.39 -179.39  112.35   1.5346
IC  C5     C3    *C4   H4R       1.5346  112.35 -121.52  109.41   1.1131
IC  H4R    C3    *C4   H4S       1.1131  109.41 -117.57  108.97   1.1134
IC  C3     C4    C5    C6        1.5338  112.35  176.31  112.80   1.5344
IC  C6     C4    *C5   H5R       1.5344  112.80 -121.01  108.95   1.1135
IC  H5R    C4    *C5   H5S       1.1135  108.95 -117.24  109.16   1.1132
IC  C4     C5    C6    C7        1.5346  112.80 -179.44  112.48   1.5356
IC  C7     C5    *C6   H6R       1.5356  112.48  178.41  109.32   1.1129
IC  C5     C6    C7    C8        1.5344  112.48    0.00  112.46   1.5398 ! cis db
IC  C8     C6    *C7   H7R       1.5398  112.46 -179.38  108.40   1.1139
IC  C6     C7    C8    C9        1.5345  112.59 -179.58  112.63   1.5347
IC  C9     C7    *C8   H8R       1.5347  112.63 -121.36  109.09   1.1132
IC  H8R    C7    *C8   H8S       1.1132  109.09 -117.38  109.07   1.1132
IC  C7     C8    C9    C10       1.5347  112.63  179.65  112.69   1.5339
IC  C10    C8    *C9   H9R       1.5398  112.46  178.41  108.40   1.1139
IC  C8     C9    C10   C11       1.5344  112.48    0.00  112.46   1.5398 ! cis db
IC  C11    C9    *C10  H10R      1.5398  112.46 -179.38  108.40   1.1139
IC  C9     C10   C11   C12       1.5344  112.48  176.92  112.46   1.5398
IC  C12    C10   *C11  H11R      1.5398  112.46 -121.38  108.40   1.1139
IC  H11R   C10   *C11  H11S      1.1139  108.40 -116.93  108.77   1.1139
IC  C10    C11   C12   C13       1.5356  112.46 -178.53  111.43   1.5097
IC  C13    C11   *C12  H12R      1.5097  111.43  178.41  107.80   1.1132
IC  C11    C12   C13   C14       1.5398  111.43    0.00  126.62   1.3465 ! cis db
IC  C14    C12   *C13  H13R      1.3465  126.62 -179.38  114.65   1.1012
IC  C12    C13   C14   C15       1.5097  126.62 -179.93  126.32   1.5088
IC  C15    C13   *C14  H14R      1.5088  126.32 -121.70  118.79   1.1012
IC  H14R   C13   *C14  H14S      1.1140  108.75 -116.65  108.73   1.1141
IC  C13    C14   C15   C16       1.3465  126.32  179.93  112.15   1.5392
IC  C16    C14   *C15  H15R      1.5392  112.15  178.41  111.28   1.1133
IC  C14    C15   C16   C17       1.5088  112.15    0.00  112.29   1.5354 ! cis db
IC  C17    C15   *C16  H16R      1.5354  112.29 -179.38  109.78   1.1133
IC  C15    C16   C17   C18       1.5347  112.69 -179.93  113.30   1.5309
IC  C18    C16   *C17  H17R      1.5309  113.30 -121.70  108.75   1.1140
IC  H17R   C16   *C17  H17S      1.1140  108.75 -116.65  108.73   1.1141
IC  C16    C17   C18   C19       1.5347  112.63  179.65  112.69   1.5339
IC  C19    C17   *C18  H18R      1.5339  112.69  178.41  109.11   1.1132
IC  C17    C18   C19   C20       1.5345  112.59    0.00  112.63   1.5347 ! cis db
IC  C20    C18   *C19  H19R      1.5347  112.63 -179.38  109.09   1.1132
IC  C18    C19   C20   C21       1.5347  112.63  179.65  112.69   1.5339
IC  C21    C19   *C20  H20R      1.5339  112.69 -121.27  109.11   1.1132
IC  H20R   C19   *C20  H20S      1.1132  109.11 -117.36  109.14   1.1132
IC  C19    C20   C21   C22       1.5345  112.59 -179.58  112.63   1.5347
IC  C22    C20   *C21  H21R      1.5347  112.63 -178.41  109.09   1.1132
IC  C20    C21   C22   C23       1.5347  112.63    0.00  112.69   1.5339 ! cis db
IC  C23    C21   *C22  H22R      1.5339  112.69 -179.38  109.11   1.1132
IC  C21    C22   C23   C24       1.5347  112.69 -179.93  113.30   1.5309
IC  C24    C22   *C23  H23R      1.5309  113.30 -121.70  108.75   1.1140
IC  H23R   C22   *C23  H23S      1.1140  108.75 -116.65  108.73   1.1141
IC  C22    C23   C24   H24R      1.5339  113.30  -59.98  110.46   1.1113
IC  H24R   C23   *C24  H24S      1.1113  110.46  119.84  110.45   1.1114
IC  H24R   C23   *C24  H24T      1.1113  110.46 -120.09  110.62   1.1112 

RESI LAUP        0.00 ! Lauric acid (12:0), protonated
GROUP	              !
ATOM H1   HOL    0.44 !
ATOM O1   OHL   -0.61 !      O2  O1--H1
ATOM O2   OBL   -0.55 !       \\ /
ATOM C1   CL     0.75 !        C1
ATOM C2   CTL2  -0.21 !         |
ATOM H2R  HAL2   0.09 !  H2R---C2---H2S
ATOM H2S  HAL2   0.09 !         |		
GROUP                 !
ATOM C3   CTL2  -0.18 !         |
ATOM H3R  HAL2   0.09 !  H3R---C3---H3S
ATOM H3S  HAL2   0.09 !         |
GROUP                 !
ATOM C4   CTL2  -0.18 !         |
ATOM H4R  HAL2   0.09 !  H4R---C4---H4S
ATOM H4S  HAL2   0.09 !         |
GROUP                 !
ATOM C5   CTL2  -0.18 !         |
ATOM H5R  HAL2   0.09 !  H5R---C5---H5S
ATOM H5S  HAL2   0.09 !         |
GROUP                 !
ATOM C6   CTL2  -0.18 !         |
ATOM H6R  HAL2   0.09 !  H6R---C6---H6S
ATOM H6S  HAL2   0.09 !         |
GROUP                 !
ATOM C7   CTL2  -0.18 !         |
ATOM H7R  HAL2   0.09 !  H7R---C7---H7S
ATOM H7S  HAL2   0.09 !         |
GROUP                 !
ATOM C8   CTL2  -0.18 !         |
ATOM H8R  HAL2   0.09 !  H8R---C8---H8S
ATOM H8S  HAL2   0.09 !         |
GROUP                 !
ATOM C9   CTL2  -0.18 !         |
ATOM H9R  HAL2   0.09 !  H9R---C9---H9S
ATOM H9S  HAL2   0.09 !         |
GROUP                 !
ATOM C10  CTL2  -0.18 !         |
ATOM H10R HAL2   0.09 !  H10R---C10--H10S
ATOM H10S HAL2   0.09 !         |
GROUP                 !
ATOM C11  CTL2  -0.18 !         |
ATOM H11R HAL2   0.09 ! H11R---C11--H11S
ATOM H11S HAL2   0.09 !         |
GROUP                 !
ATOM C12  CTL3  -0.27 !         |
ATOM H12S HAL3   0.09 ! H12R---C12--H12S
ATOM H12R HAL3   0.09 !         |
ATOM H12T HAL3   0.09 !        H12T

BOND  O1  H1
BOND  O1  C1
BOND  C1  C2
DOUBLE  C1  O2
BOND  C2  H2R       C2  H2S       C2  C3
BOND  C3  H3R       C3  H3S       C3  C4
BOND  C4  H4R       C4  H4S       C4  C5
BOND  C5  H5R       C5  H5S       C5  C6
BOND  C6  H6R       C6  H6S       C6  C7
BOND  C7  H7R       C7  H7S       C7  C8
BOND  C8  H8R       C8  H8S       C8  C9
BOND  C9  H9R       C9  H9S       C9  C10
BOND  C10 H10R      C10 H10S      C10 C11
BOND  C11 H11R      C11 H11S      C11 C12
BOND  C12 H12R      C12 H12S      C12 H12T

! IC table from IC generated, minimized geometry
IC C2    O1    *C1   O2         1.5288  108.67 -179.80  126.24   1.2203
IC H1    O1    C1    C2         0.0000  0.0000  180.00  0.0000   0.0000
IC O1    C1    C2    C3         1.3189  108.67 -167.94  112.47   1.5443
IC C3    C1    *C2   H2R        1.5443  112.47 -121.71  107.41   1.1092
IC H2R   C1    *C2   H2S        1.1092  107.41 -116.85  107.91   1.1098
IC C1    C2    C3    C4         1.5288  112.47  179.46  112.33   1.5340
IC C4    C2    *C3   H3R        1.5340  112.33 -120.43  109.16   1.1152
IC H3R   C2    *C3   H3S        1.1152  109.16 -117.67  110.02   1.1133
IC C2    C3    C4    C5         1.5443  112.33 -176.69  112.31   1.5344
IC C5    C3    *C4   H4R        1.5344  112.31 -122.05  109.68   1.1126
IC H4R   C3    *C4   H4S        1.1126  109.68 -117.48  108.87   1.1140
IC C3    C4    C5    C6         1.5340  112.31  175.27  112.83   1.5344
IC C6    C4    *C5   H5R        1.5344  112.83 -120.53  108.69   1.1140
IC H5R   C4    *C5   H5S        1.1140  108.69 -117.22  109.46   1.1123
IC C4    C5    C6    C7         1.5344  112.83 -177.21  112.46   1.5347
IC C7    C5    *C6   H6R        1.5347  112.46 -121.92  109.58   1.1126
IC H6R   C5    *C6   H6S        1.1126  109.58 -117.43  108.81   1.1138
IC C5    C6    C7    C8         1.5344  112.46  176.32  112.59   1.5343
IC C8    C6    *C7   H7R        1.5343  112.59 -120.81  108.90   1.1137
IC H7R   C6    *C7   H7S        1.1137  108.90 -117.41  109.31   1.1128
IC C6    C7    C8    C9         1.5347  112.59 -178.70  112.72   1.5347
IC C9    C7    *C8   H8R        1.5347  112.72 -121.68  109.25   1.1130
IC H8R   C7    *C8   H8S        1.1130  109.25 -117.35  108.93   1.1136
IC C7    C8    C9    C10        1.5343  112.72  179.00  112.44   1.5346
IC C10   C8    *C9   H9R        1.5346  112.44 -121.08  109.08   1.1133
IC H9R   C8    *C9   H9S        1.1133  109.08 -117.47  109.24   1.1129
IC C8    C9    C10   C11        1.5347  112.44 -179.02  112.83   1.5338
IC C11   C9    *C10  H10R       1.5338  112.83 -121.47  109.09   1.1131
IC H10R  C9    *C10  H10S       1.1131  109.09 -117.30  109.04   1.1134
IC C9    C10   C11   C12        1.5346  112.83 -179.46  113.19   1.5308
IC C12   C10   *C11  H11R       1.5308  113.19 -121.59  108.75   1.1142
IC H11R  C10   *C11  H11S       1.1142  108.75 -116.77  108.84   1.1140
IC C10   C11   C12   H12R       1.5338  113.19   60.40  110.44   1.1113
IC H12R  C11   *C12  H12S       1.1113  110.44 -119.80  110.43   1.1114
IC H12R  C11   *C12  H12T       1.1113  110.44  120.09  110.66   1.1113

RESI MYRP        0.00 ! Myristic acid (14:0), protonated
GROUP	              !
ATOM H1   HOL    0.44 !
ATOM O1   OHL   -0.61 !       O2  O1--H1
ATOM O2   OBL   -0.55 !        \\ /
ATOM C1   CL     0.75 !         C1
ATOM C2   CTL2  -0.21 !          |
ATOM H2R  HAL2   0.09 !   H2R---C2---H2S
ATOM H2S  HAL2   0.09 !          |		
GROUP                 !                             
ATOM C3   CTL2  -0.18 !          |             
ATOM H3R  HAL2   0.09 !   H3R---C3---H3S
ATOM H3S  HAL2   0.09 !          |              
GROUP                 !
ATOM C4   CTL2  -0.18 !          |
ATOM H4R  HAL2   0.09 !   H4R---C4---H4S     
ATOM H4S  HAL2   0.09 !          |
GROUP                 !
ATOM C5   CTL2  -0.18 !          |              
ATOM H5R  HAL2   0.09 !   H5R---C5---H5S
ATOM H5S  HAL2   0.09 !          |              
GROUP                 !
ATOM C6   CTL2  -0.18 !          |
ATOM H6R  HAL2   0.09 !   H6R---C6---H6S      
ATOM H6S  HAL2   0.09 !          |
GROUP                 !
ATOM C7   CTL2  -0.18 !          |              
ATOM H7R  HAL2   0.09 !   H7R---C7---H7S
ATOM H7S  HAL2   0.09 !          |              
GROUP                 !
ATOM C8   CTL2  -0.18 !          |
ATOM H8R  HAL2   0.09 !   H8R---C8---H8S      
ATOM H8S  HAL2   0.09 !          |
GROUP                 !
ATOM C9   CTL2  -0.18 !          |              
ATOM H9R  HAL2   0.09 !   H9R---C9---H9S
ATOM H9S  HAL2   0.09 !          |              
GROUP                 !
ATOM C10  CTL2  -0.18 !          |
ATOM H10R HAL2   0.09 !   H10R---C10--H10S    
ATOM H10S HAL2   0.09 !          |
GROUP                 !
ATOM C11  CTL2  -0.18 !          |              
ATOM H11R HAL2   0.09 !   H11R---C11--H11S
ATOM H11S HAL2   0.09 !          |              
GROUP                 !
ATOM C12  CTL2  -0.18 !          |
ATOM H12R HAL2   0.09 !   H12R---C12--H12S    
ATOM H12S HAL2   0.09 !          |
GROUP                 !
ATOM C13  CTL2  -0.18 !          |              
ATOM H13R HAL2   0.09 !   H13R---C13--H13S
ATOM H13S HAL2   0.09 !          |              
GROUP                 !
ATOM C14  CTL3  -0.27 !          |
ATOM H14R HAL3   0.09 !   H14R---C14--H14S     
ATOM H14S HAL3   0.09 !          |
ATOM H14T HAL3   0.09 !         H14Z            

BOND  O1  H1
BOND  O1  C1
BOND  C1  C2
DOUBLE C1  O2
BOND  C2  H2R       C2  H2S       C2  C3
BOND  C3  H3R       C3  H3S       C3  C4
BOND  C4  H4R       C4  H4S       C4  C5
BOND  C5  H5R       C5  H5S       C5  C6
BOND  C6  H6R       C6  H6S       C6  C7
BOND  C7  H7R       C7  H7S       C7  C8
BOND  C8  H8R       C8  H8S       C8  C9
BOND  C9  H9R       C9  H9S       C9  C10
BOND  C10 H10R      C10 H10S      C10 C11
BOND  C11 H11R      C11 H11S      C11 C12
BOND  C12 H12R      C12 H12S      C12 C13
BOND  C13 H13R      C13 H13S      C13 C14
BOND  C14 H14R      C14 H14S      C14 H14T

IMPR C1 O1 C2 O2

! IC table from IC generated, minimized geometry
IC C2    O1    *C1   O2         1.5289  108.77 -179.08  126.52   1.2183
IC H1    O1    C1    C2         0.0000  0.0000  180.00  0.0000   0.0000
IC O1    C1    C2    C3         1.3179  108.77 -173.00  112.01   1.5450
IC C3    C1    *C2   H2R        1.5450  112.01 -121.50  107.73   1.1091
IC H2R   C1    *C2   H2S        1.1091  107.73 -117.24  107.85   1.1091
IC C1    C2    C3    C4         1.5289  112.01  177.45  112.54   1.5336
IC C4    C2    *C3   H3R        1.5336  112.54 -120.79  109.48   1.1146
IC H3R   C2    *C3   H3S        1.1146  109.48 -117.62  109.70   1.1144
IC C2    C3    C4    C5         1.5450  112.54 -177.78  112.24   1.5346
IC C5    C3    *C4   H4R        1.5346  112.24 -121.51  109.37   1.1130
IC H4R   C3    *C4   H4S        1.1130  109.37 -117.64  109.09   1.1133
IC C3    C4    C5    C6         1.5336  112.24  178.33  112.83   1.5342
IC C6    C4    *C5   H5R        1.5342  112.83 -121.07  108.90   1.1136
IC H5R   C4    *C5   H5S        1.1136  108.90 -117.22  109.21   1.1132
IC C4    C5    C6    C7         1.5346  112.83 -177.92  112.39   1.5344
IC C7    C5    *C6   H6R        1.5344  112.39 -121.57  109.28   1.1129
IC H6R   C5    *C6   H6S        1.1129  109.28 -117.51  109.01   1.1133
IC C5    C6    C7    C8         1.5342  112.39  178.43  112.74   1.5342
IC C8    C6    *C7   H7R        1.5342  112.74 -121.06  108.92   1.1135
IC H7R   C6    *C7   H7S        1.1135  108.92 -117.29  109.22   1.1131
IC C6    C7    C8    C9         1.5344  112.74 -178.17  112.46   1.5345
IC C9    C7    *C8   H8R        1.5345  112.46 -121.56  109.25   1.1130
IC H8R   C7    *C8   H8S        1.1130  109.25 -117.46  109.01   1.1133
IC C7    C8    C9    C10        1.5342  112.46  178.92  112.68   1.5343
IC C10   C8    *C9   H9R        1.5343  112.68 -121.11  108.98   1.1135
IC H9R   C8    *C9   H9S        1.1135  108.98 -117.36  109.19   1.1131
IC C8    C9    C10   C11        1.5345  112.68 -178.62  112.55   1.5345
IC C11   C9    *C10  H10R       1.5345  112.55 -121.48  109.19   1.1130
IC H10R  C9    *C10  H10S       1.1130  109.19 -117.42  109.05   1.1132
IC C9    C10   C11   C12        1.5343  112.55  179.33  112.62   1.5345
IC C12   C10   *C11  H11R       1.5345  112.62 -121.19  109.03   1.1133
IC H11R  C10   *C11  H11S       1.1133  109.03 -117.37  109.14   1.1131
IC C10   C11   C12   C13        1.5345  112.62 -179.30  112.67   1.5338
IC C13   C11   *C12  H12R       1.5338  112.67 -121.40  109.15   1.1132
IC H12R  C11   *C12  H12S       1.1132  109.15 -117.41  109.09   1.1133
IC C11   C12   C13   C14        1.5345  112.67  179.80  113.26   1.5308
IC C14   C12   *C13  H13R       1.5308  113.26 -121.66  108.77   1.1142
IC H13R  C12   *C13  H13S       1.1142  108.77 -116.66  108.78   1.1140
IC C12   C13   C14   H14R       1.5338  113.26  -59.87  110.43   1.1113
IC H14R  C13   *C14  H14S       1.1113  110.43  119.85  110.46   1.1113
IC H14R  C13   *C14  H14T       1.1113  110.43 -120.04  110.62   1.1112

RESI PALP        0.00 ! Palmitic acid (16:0), protonated         
GROUP	              !
ATOM H1   HOL    0.44 !
ATOM O1   OHL   -0.61 !       O2  O1--H1
ATOM O2   OBL   -0.55 !        \\ /
ATOM C1   CL     0.75 !         C1
ATOM C2   CTL2  -0.21 !          |
ATOM H2R  HAL2   0.09 !   H2R---C2---H2S
ATOM H2S  HAL2   0.09 !          |		
GROUP                 !             
ATOM C3   CTL2  -0.18 !          |         
ATOM H3R  HAL2   0.09 !   H3R ---C3---H3S
ATOM H3S  HAL2   0.09 !          |         
GROUP                 !
ATOM C4   CTL2  -0.18 !          |
ATOM H4R  HAL2   0.09 !   H4R ---C4---H4S      
ATOM H4S  HAL2   0.09 !          |
GROUP                 !
ATOM C5   CTL2  -0.18 !          |             
ATOM H5R  HAL2   0.09 !   H5R ---C5---H5S
ATOM H5S  HAL2   0.09 !          |              
GROUP                 !
ATOM C6   CTL2  -0.18 !          |
ATOM H6R  HAL2   0.09 !   H6R ---C6---H6S      
ATOM H6S  HAL2   0.09 !          |
GROUP                 !
ATOM C7   CTL2  -0.18 !          |              
ATOM H7R  HAL2   0.09 !   H7R ---C7---H7S
ATOM H7S  HAL2   0.09 !          |              
GROUP                 !
ATOM C8   CTL2  -0.18 !          |
ATOM H8R  HAL2   0.09 !   H8R ---C8---H8S      
ATOM H8S  HAL2   0.09 !          |
GROUP                 !
ATOM C9   CTL2  -0.18 !          |              
ATOM H9R  HAL2   0.09 !   H9R ---C9---H9S
ATOM H9S  HAL2   0.09 !          |              
GROUP                 !
ATOM C10  CTL2  -0.18 !          |
ATOM H10R HAL2   0.09 !   H10R---C10--H10S     
ATOM H10S HAL2   0.09 !          |
GROUP                 !
ATOM C11  CTL2  -0.18 !          |              
ATOM H11R HAL2   0.09 !   H11R---C11--H11S
ATOM H11S HAL2   0.09 !          |              
GROUP                 !
ATOM C12  CTL2  -0.18 !          |
ATOM H12R HAL2   0.09 !   H12R---C12--H12S     
ATOM H12S HAL2   0.09 !          |
GROUP                 !
ATOM C13  CTL2  -0.18 !          |              
ATOM H13R HAL2   0.09 !   H13R---C13--H13S
ATOM H13S HAL2   0.09 !          |              
GROUP                 !
ATOM C14  CTL2  -0.18 !          |              
ATOM H14R HAL2   0.09 !   H14R---C14--H14S
ATOM H14S HAL2   0.09 !          |              
GROUP                 !
ATOM C15  CTL2  -0.18 !          |              
ATOM H15R HAL2   0.09 !   H15R---C15--H15S
ATOM H15S HAL2   0.09 !          |              
GROUP                 !
ATOM C16  CTL3  -0.27 !          |
ATOM H16R HAL3   0.09 !   H16R---C16--H16S
ATOM H16S HAL3   0.09 !          |
ATOM H16T HAL3   0.09 !         H16T      

BOND  O1  H1
BOND  O1  C1
BOND  C1  C2
DOUBLE C1  O2
BOND  C2  H2R       C2  H2S       C2  C3
BOND  C3  H3R       C3  H3S       C3  C4
BOND  C4  H4R       C4  H4S       C4  C5
BOND  C5  H5R       C5  H5S       C5  C6
BOND  C6  H6R       C6  H6S       C6  C7
BOND  C7  H7R       C7  H7S       C7  C8
BOND  C8  H8R       C8  H8S       C8  C9
BOND  C9  H9R       C9  H9S       C9  C10
BOND  C10 H10R      C10 H10S      C10 C11
BOND  C11 H11R      C11 H11S      C11 C12
BOND  C12 H12R      C12 H12S      C12 C13
BOND  C13 H13R      C13 H13S      C13 C14
BOND  C14 H14R      C14 H14S      C14 C15
BOND  C15 H15R      C15 H15S      C15 C16
BOND  C16 H16R      C16 H16S      C16 H16T

IMPR C1 O1 C2 O2

!IC table from IC generate, minimized geometry
IC C2     O1    *C1   O2         1.5292  108.80 -178.84  126.50   1.2187
IC H1     O1    C1    C2         0.0000  0.0000  180.00  0.0000   0.0000
IC O1     C1    C2    C3         1.3179  108.80 -177.42  111.91   1.5450
IC C3     C1    *C2   H2R        1.5450  111.91 -121.60  107.88   1.1091
IC H2R    C1    *C2   H2S        1.1091  107.88 -117.29  107.69   1.1091
IC C1     C2    C3    C4         1.5292  111.91  176.40  112.78   1.5339
IC C4     C2    *C3   H3R        1.5339  112.78 -120.84  109.53   1.1148
IC H3R    C2    *C3   H3S        1.1148  109.53 -117.51  109.55   1.1144
IC C2     C3    C4    C5         1.5450  112.78 -179.42  112.02   1.5348
IC C5     C3    *C4   H4R        1.5348  112.02 -121.40  109.42   1.1129
IC H4R    C3    *C4   H4S        1.1129  109.42 -117.70  109.09   1.1132
IC C3     C4    C5    C6         1.5339  112.02  177.20  113.15   1.5345
IC C6     C4    *C5   H5R        1.5345  113.15 -121.11  108.85   1.1137
IC H5R    C4    *C5   H5S        1.1137  108.85 -117.08  109.10   1.1133
IC C4     C5    C6    C7         1.5348  113.15 -179.00  112.16   1.5349
IC C7     C5    *C6   H6R        1.5349  112.16 -121.50  109.37   1.1128
IC H6R    C5    *C6   H6S        1.1128  109.37 -117.60  108.99   1.1133
IC C5     C6    C7    C8         1.5345  112.16  177.46  113.03   1.5345
IC C8     C6    *C7   H7R        1.5345  113.03 -121.07  108.86   1.1136
IC H7R    C6    *C7   H7S        1.1136  108.86 -117.16  109.14   1.1132
IC C6     C7    C8    C9         1.5349  113.03 -178.73  112.29   1.5348
IC C9     C7    *C8   H8R        1.5348  112.29 -121.53  109.34   1.1129
IC H8R    C7    *C8   H8S        1.1129  109.34 -117.54  108.99   1.1133
IC C7     C8    C9    C10        1.5345  112.29  177.77  112.89   1.5345
IC C10    C8    *C9   H9R        1.5345  112.89 -121.06  108.89   1.1135
IC H9R    C8    *C9   H9S        1.1135  108.89 -117.23  109.16   1.1131
IC C8     C9    C10   C11        1.5348  112.89 -178.85  112.40   1.5348
IC C11    C9    *C10  H10R       1.5348  112.40 -121.51  109.29   1.1130
IC H10R   C9    *C10  H10S       1.1130  109.29 -117.49  109.00   1.1133
IC C9     C10   C11   C12        1.5345  112.40  178.16  112.78   1.5345
IC C12    C10   *C11  H11R       1.5345  112.78 -121.11  108.96   1.1135
IC H11R   C10   *C11  H11S       1.1135  108.96 -117.30  109.16   1.1131
IC C10    C11   C12   C13        1.5348  112.78 -179.23  112.49   1.5347
IC C13    C11   *C12  H12R       1.5347  112.49 -121.45  109.24   1.1130
IC H12R   C11   *C12  H12S       1.1130  109.24 -117.45  109.03   1.1133
IC C11    C12   C13   C14        1.5345  112.49  178.82  112.71   1.5347
IC C14    C12   *C13  H13R       1.5347  112.71 -121.19  109.01   1.1133
IC H13R   C12   *C13  H13S       1.1133  109.01 -117.33  109.14   1.1131
IC C12    C13   C14   C15        1.5347  112.71 -179.59  112.61   1.5341
IC C15    C13   *C14  H14R       1.5341  112.61 -121.38  109.18   1.1131
IC H14R   C13   *C14  H14S       1.1131  109.18 -117.39  109.09   1.1133
IC C13    C14   C15   C16        1.5347  112.61  179.60  113.33   1.5309
IC C16    C14   *C15  H15R       1.5309  113.33 -121.65  108.72   1.1142
IC H15R   C14   *C15  H15S       1.1142  108.72 -116.62  108.76   1.1141
IC C14    C15   C16   H16R       1.5341  113.33  -59.94  110.45   1.1113
IC H16R   C15   *C16  H16S       1.1113  110.45  119.88  110.47   1.1113
IC H16R   C15   *C16  H16T       1.1113  110.45 -120.04  110.63   1.1112

RESI STEP        0.00 ! Stearic acid (18:0), protonated          
GROUP	              !
ATOM H1   HOL    0.44 !
ATOM O1   OHL   -0.61 !       O2  O1--H1
ATOM O2   OBL   -0.55 !        \\ /
ATOM C1   CL     0.75 !         C1
ATOM C2   CTL2  -0.21 !          |
ATOM H2R  HAL2   0.09 !   H2R---C2---H2S
ATOM H2S  HAL2   0.09 !          |		
GROUP                 !              
ATOM C3   CTL2  -0.18 !          |   
ATOM H3R  HAL2   0.09 !   H3R---C3---H3S
ATOM H3S  HAL2   0.09 !          |   
GROUP                 !
ATOM C4   CTL2  -0.18 !          |
ATOM H4R  HAL2   0.09 !   H4R---C4---H4S      
ATOM H4S  HAL2   0.09 !          |
GROUP                 !
ATOM C5   CTL2  -0.18 !          |              
ATOM H5R  HAL2   0.09 !   H5R---C5---H5S
ATOM H5S  HAL2   0.09 !          |              
GROUP                 !
ATOM C6   CTL2  -0.18 !          |
ATOM H6R  HAL2   0.09 !   H6R---C6---H6S      
ATOM H6S  HAL2   0.09 !          |
GROUP                 !
ATOM C7   CTL2  -0.18 !          |              
ATOM H7R  HAL2   0.09 !   H7R---C7---H7S
ATOM H7S  HAL2   0.09 !          |              
GROUP                 !
ATOM C8   CTL2  -0.18 !          |
ATOM H8R  HAL2   0.09 !   H8R---C8---H8S     
ATOM H8S  HAL2   0.09 !          |
GROUP                 !
ATOM C9   CTL2  -0.18 !          |              
ATOM H9R  HAL2   0.09 !   H9R---C9---H9S
ATOM H9S  HAL2   0.09 !          |              
GROUP                 !
ATOM C10  CTL2  -0.18 !          |
ATOM H10R HAL2   0.09 !   H10R---C10--H10S     
ATOM H10S HAL2   0.09 !          |
GROUP                 !
ATOM C11  CTL2  -0.18 !          |              
ATOM H11R HAL2   0.09 !   H11R---C11--H11S
ATOM H11S HAL2   0.09 !          |              
GROUP                 !
ATOM C12  CTL2  -0.18 !          |
ATOM H12R HAL2   0.09 !   H12R---C12--H12S     
ATOM H12S HAL2   0.09 !          |
GROUP                 !
ATOM C13  CTL2  -0.18 !          |              
ATOM H13R HAL2   0.09 !   H13R---C13--H13S
ATOM H13S HAL2   0.09 !          |              
GROUP                 !
ATOM C14  CTL2  -0.18 !          |             
ATOM H14R HAL2   0.09 !   H14R---C14--H14S
ATOM H14S HAL2   0.09 !          |              
GROUP                 !
ATOM C15  CTL2  -0.18 !          |              
ATOM H15R HAL2   0.09 !   H15R---C15--H15S
ATOM H15S HAL2   0.09 !          |              
GROUP                 !
ATOM C16  CTL2  -0.18 !          |              
ATOM H16R HAL2   0.09 !   H16R---C16--H16S
ATOM H16S HAL2   0.09 !          |              
GROUP                 !
ATOM C17  CTL2  -0.18 !          |              
ATOM H17R HAL2   0.09 !   H17R---C17--H17S
ATOM H17S HAL2   0.09 !          |              
GROUP                 !
ATOM C18  CTL3  -0.27 !          |
ATOM H18R HAL3   0.09 !   H18R---C18--H18S     
ATOM H18S HAL3   0.09 !          |
ATOM H18T HAL3   0.09 !         H18T            

BOND  O1  H1
BOND  O1  C1
BOND  C1  C2
DOUBLE C1  O2
BOND  C2  H2R       C2  H2S       C2  C3
BOND  C3  H3R       C3  H3S       C3  C4
BOND  C4  H4R       C4  H4S       C4  C5
BOND  C5  H5R       C5  H5S       C5  C6
BOND  C6  H6R       C6  H6S       C6  C7
BOND  C7  H7R       C7  H7S       C7  C8
BOND  C8  H8R       C8  H8S       C8  C9
BOND  C9  H9R       C9  H9S       C9  C10
BOND  C10 H10R      C10 H10S      C10 C11
BOND  C11 H11R      C11 H11S      C11 C12
BOND  C12 H12R      C12 H12S      C12 C13
BOND  C13 H13R      C13 H13S      C13 C14
BOND  C14 H14R      C14 H14S      C14 C15
BOND  C15 H15R      C15 H15S      C15 C16
BOND  C16 H16R      C16 H16S      C16 C17
BOND  C17 H17R      C17 H17S      C17 C18
BOND  C18 H18R      C18 H18S      C18 H18T

IMPR C1 O1 C2 O2

!IC table from IC generate, minimized geometry
IC C2    O1   *C1  O2     1.5271  108.98 -179.21  126.54   1.2165
IC H1    O1   C1   C2     0.0000  0.0000  180.00  0.0000   0.0000
IC O1    C1   C2   C3     1.3198  108.98   69.17  112.12   1.5454
IC C3    C1   *C2  H2R    1.5454  112.12 -120.86  107.49   1.1097
IC H2R   C1   *C2  H2S    1.1097  107.49 -117.26  107.96   1.1085
IC C1    C2   C3   C4     1.5271  112.12   69.99  112.82   1.5359
IC C4    C2   *C3  H3R    1.5359  112.82  119.77  107.99   1.1130
IC H3R   C2   *C3  H3S    1.1130  107.99  116.99  110.26   1.1137
IC C2    C3   C4   C5     1.5454  112.82 -176.22  114.43   1.5405
IC C5    C3   *C4  H4R    1.5405  114.43 -122.37  109.02   1.1132
IC H4R   C3   *C4  H4S    1.1132  109.02 -116.84  108.99   1.1144
IC C3    C4   C5   C6     1.5359  114.43  -62.74  114.59   1.5386
IC C6    C4   *C5  H5R    1.5386  114.59 -119.80  107.07   1.1148
IC H5R   C4   *C5  H5S    1.1148  107.07 -116.11  110.00   1.1120
IC C4    C5   C6   C7     1.5405  114.59   95.68  113.38   1.5385
IC C7    C5   *C6  H6R    1.5385  113.38 -124.77  109.24   1.1094
IC H6R   C5   *C6  H6S    1.1094  109.24 -116.24  108.54   1.1145
IC C5    C6   C7   C8     1.5386  113.38 -174.63  114.01   1.5386
IC C8    C6   *C7  H7R    1.5386  114.01 -120.04  107.07   1.1147
IC H7R   C6   *C7  H7S    1.1147  107.07 -116.29  110.97   1.1103
IC C6    C7   C8   C9     1.5385  114.01   96.11  114.10   1.5403
IC C9    C7   *C8  H8R    1.5403  114.10 -125.01  110.20   1.1112
IC H8R   C7   *C8  H8S    1.1112  110.20 -116.63  107.50   1.1156
IC C7    C8   C9   C10    1.5386  114.10  -70.59  114.34   1.5367
IC C10   C8   *C9  H9R    1.5367  114.34  123.15  108.85   1.1111
IC H9R   C8   *C9  H9S    1.1111  108.85  116.35  108.32   1.1138
IC C8    C9   C10  C11    1.5403  114.34 -176.59  113.89   1.5391
IC C11   C9   *C1  H10R   7.1231   20.94   42.49   14.87   5.5936
IC H10R  C9   *C1  H10S   5.5936   14.87   10.84   17.04   7.3386
IC C9    C10  C11  C12    1.5367  113.89  -98.43  114.36   1.5411
IC C12   C10  *C1  H11R   6.2296   22.93   34.20   15.26   7.6660
IC H11R  C10  *C1  H11S   7.6660   15.26  -53.30   13.69   7.9695
IC C10   C11  C12  C13    1.5391  114.36   67.22  115.66   1.5396
IC C13   C11  *C1  H12R   5.7976   20.12   51.93   17.64   6.9765
IC H12R  C11  *C1  H12S   6.9765   17.64   28.99   12.82   5.4620
IC C11   C12  C13  C14    1.5411  115.66   59.27  115.02   1.5394
IC C14   C12  *C1  H13R   7.1149   21.13   35.81   19.89   5.4204
IC H13R  C12  *C1  H13S   5.4204   19.89  -60.20   19.14   5.1386
IC C12   C13  C14  C15    1.5396  115.02   55.26  113.95   1.5372
IC C15   C13  *C1  H14R   8.2302    7.12  -58.84   15.96   7.0385
IC H14R  C13  *C1  H14S   7.0385   15.96  -56.69   10.60   7.5967
IC C13   C14  C15  C16    1.5394  113.95  168.57  113.50   1.5392
IC C16   C14  *C1  H15R   9.4760    7.13   34.44   15.27   7.9557
IC H15R  C14  *C1  H15S   7.9557   15.27   48.78   11.46   8.6265
IC C14   C15  C16  C17    1.5372  113.50   58.84  114.80   1.5388
IC C17   C15  *C1  H16R   10.1942  10.61   97.74    4.71  10.2620
IC H16R  C15  *C1  H16S   10.2620   4.71  -36.58   12.30   9.3186
IC C15   C16  C17  C18    1.5392  114.80   58.51  114.57   1.5326
IC C18   C16  *C1  H17R   10.7326  12.86   60.03    7.85  11.1201
IC H17R  C16  *C1  H17S   11.1201   7.85  -11.50   13.03   9.6379
IC C16   C17  C18  H18R   1.5388  114.57  176.51  110.53   1.1110
IC H18R  C17  *C1  H18S   11.4218   9.61  -56.04    9.75  11.3848
IC H18R  C17  *C1  H18T   11.4218   9.61  -27.02   12.39   9.9809

RESI ARAP        0.00 ! Arachidic acid (20:0), protonated
GROUP	              !
ATOM H1   HOL    0.44 !
ATOM O1   OHL   -0.61 !       O2  O1--H1
ATOM O2   OBL   -0.55 !        \\ /
ATOM C1   CL     0.75 !         C1
ATOM C2   CTL2  -0.21 !          |
ATOM H2R  HAL2   0.09 !   H2R---C2---H2S
ATOM H2S  HAL2   0.09 !          |		
GROUP                 !              
ATOM C3   CTL2  -0.18 !          |   
ATOM H3R  HAL2   0.09 !   H3R---C3---H3S
ATOM H3S  HAL2   0.09 !          |   
GROUP                 !
ATOM C4   CTL2  -0.18 !          |
ATOM H4R  HAL2   0.09 !   H4R---C4---H4S      
ATOM H4S  HAL2   0.09 !          |
GROUP                 !
ATOM C5   CTL2  -0.18 !          |              
ATOM H5R  HAL2   0.09 !   H5R---C5---H5S
ATOM H5S  HAL2   0.09 !          |              
GROUP                 !
ATOM C6   CTL2  -0.18 !          |
ATOM H6R  HAL2   0.09 !   H6R---C6---H6S      
ATOM H6S  HAL2   0.09 !          |
GROUP                 !
ATOM C7   CTL2  -0.18 !          |              
ATOM H7R  HAL2   0.09 !   H7R---C7---H7S
ATOM H7S  HAL2   0.09 !          |              
GROUP                 !
ATOM C8   CTL2  -0.18 !          |
ATOM H8R  HAL2   0.09 !   H8R---C8---H8S     
ATOM H8S  HAL2   0.09 !          |
GROUP                 !
ATOM C9   CTL2  -0.18 !          |              
ATOM H9R  HAL2   0.09 !   H9R---C9---H9S
ATOM H9S  HAL2   0.09 !          |              
GROUP                 !
ATOM C10  CTL2  -0.18 !          |
ATOM H10R HAL2   0.09 !   H10R---C10--H10S     
ATOM H10S HAL2   0.09 !          |
GROUP                 !
ATOM C11  CTL2  -0.18 !          |              
ATOM H11R HAL2   0.09 !   H11R---C11--H11S
ATOM H11S HAL2   0.09 !          |              
GROUP                 !
ATOM C12  CTL2  -0.18 !          |
ATOM H12R HAL2   0.09 !   H12R---C12--H12S     
ATOM H12S HAL2   0.09 !          |
GROUP                 !
ATOM C13  CTL2  -0.18 !          |              
ATOM H13R HAL2   0.09 !   H13R---C13--H13S
ATOM H13S HAL2   0.09 !          |              
GROUP                 !
ATOM C14  CTL2  -0.18 !          |             
ATOM H14R HAL2   0.09 !   H14R---C14--H14S
ATOM H14S HAL2   0.09 !          |              
GROUP                 !
ATOM C15  CTL2  -0.18 !          |              
ATOM H15R HAL2   0.09 !   H15R---C15--H15S
ATOM H15S HAL2   0.09 !          |              
GROUP                 !
ATOM C16  CTL2  -0.18 !          |              
ATOM H16R HAL2   0.09 !   H16R---C16--H16S
ATOM H16S HAL2   0.09 !          |              
GROUP                 !
ATOM C17  CTL2  -0.18 !          |              
ATOM H17R HAL2   0.09 !   H17R---C17--H17S
ATOM H17S HAL2   0.09 !          |              
GROUP                 !
ATOM C18  CTL2  -0.18 !          |
ATOM H18R HAL2   0.09 !   H18R---C18--H18S     
ATOM H18S HAL2   0.09 !          |
GROUP
ATOM C19  CTL2  -0.18 !          |         
ATOM H19R HAL2   0.09 !   H19R---C19--H19S
ATOM H19S HAL2   0.09 !          |         
GROUP                 !          |         
ATOM C20  CTL3  -0.27 !          |         
ATOM H20R HAL3   0.09 !   H20R---C20--H20S
ATOM H20S HAL3   0.09 !          |         
ATOM H20T HAL3   0.09 !         H20T       

BOND  O1  H1
BOND  O1  C1
BOND  C1  C2
DOUBLE C1  O2
BOND  C2  H2R       C2  H2S       C2  C3
BOND  C3  H3R       C3  H3S       C3  C4
BOND  C4  H4R       C4  H4S       C4  C5
BOND  C5  H5R       C5  H5S       C5  C6
BOND  C6  H6R       C6  H6S       C6  C7
BOND  C7  H7R       C7  H7S       C7  C8
BOND  C8  H8R       C8  H8S       C8  C9
BOND  C9  H9R       C9  H9S       C9  C10
BOND  C10 H10R      C10 H10S      C10 C11
BOND  C11 H11R      C11 H11S      C11 C12
BOND  C12 H12R      C12 H12S      C12 C13
BOND  C13 H13R      C13 H13S      C13 C14
BOND  C14 H14R      C14 H14S      C14 C15
BOND  C15 H15R      C15 H15S      C15 C16
BOND  C16 H16R      C16 H16S      C16 C17
BOND  C17 H17R      C17 H17S      C17 C18
BOND  C18 H18R      C18 H18S      C18 C19
BOND  C19 H19R      C19 H19S      C19 C20
BOND  C20 H20R      C20 H20S      C20 H20T

IMPR C1 O1 C2 O2

!IC table from IC generate, minimized geometry
IC C2     O1    *C1   O2         1.5292  108.80 -178.84  126.50   1.2187
IC H1     O1    C1    C2         0.0000  0.0000  180.00  0.0000   0.0000
IC O1     C1    C2    C3         1.3179  108.80 -177.42  111.91   1.5450
IC C3     C1    *C2   H2R        1.5450  111.91 -121.60  107.88   1.1091
IC H2R    C1    *C2   H2S        1.1091  107.88 -117.29  107.69   1.1091
IC C1     C2    C3    C4         1.5292  111.91  176.40  112.78   1.5339
IC C4     C2    *C3   H3R        1.5339  112.78 -120.84  109.53   1.1148
IC H3R    C2    *C3   H3S        1.1148  109.53 -117.51  109.55   1.1144
IC C2     C3    C4    C5         1.5450  112.78 -179.42  112.02   1.5348
IC C5     C3    *C4   H4R        1.5348  112.02 -121.40  109.42   1.1129
IC H4R    C3    *C4   H4S        1.1129  109.42 -117.70  109.09   1.1132
IC C3     C4    C5    C6         1.5339  112.02  177.20  113.15   1.5345
IC C6     C4    *C5   H5R        1.5345  113.15 -121.11  108.85   1.1137
IC H5R    C4    *C5   H5S        1.1137  108.85 -117.08  109.10   1.1133
IC C4     C5    C6    C7         1.5348  113.15 -179.00  112.16   1.5349
IC C7     C5    *C6   H6R        1.5349  112.16 -121.50  109.37   1.1128
IC H6R    C5    *C6   H6S        1.1128  109.37 -117.60  108.99   1.1133
IC C5     C6    C7    C8         1.5345  112.16  177.46  113.03   1.5345
IC C8     C6    *C7   H7R        1.5345  113.03 -121.07  108.86   1.1136
IC H7R    C6    *C7   H7S        1.1136  108.86 -117.16  109.14   1.1132
IC C6     C7    C8    C9         1.5349  113.03 -178.73  112.29   1.5348
IC C9     C7    *C8   H8R        1.5348  112.29 -121.53  109.34   1.1129
IC H8R    C7    *C8   H8S        1.1129  109.34 -117.54  108.99   1.1133
IC C7     C8    C9    C10        1.5345  112.29  177.77  112.89   1.5345
IC C10    C8    *C9   H9R        1.5345  112.89 -121.06  108.89   1.1135
IC H9R    C8    *C9   H9S        1.1135  108.89 -117.23  109.16   1.1131
IC C8     C9    C10   C11        1.5348  112.89 -178.85  112.40   1.5348
IC C11    C9    *C10  H10R       1.5348  112.40 -121.51  109.29   1.1130
IC H10R   C9    *C10  H10S       1.1130  109.29 -117.49  109.00   1.1133
IC C9     C10   C11   C12        1.5345  112.40  178.16  112.78   1.5345
IC C12    C10   *C11  H11R       1.5345  112.78 -121.11  108.96   1.1135
IC H11R   C10   *C11  H11S       1.1135  108.96 -117.30  109.16   1.1131
IC C10    C11   C12   C13        1.5348  112.78 -179.23  112.49   1.5347
IC C13    C11   *C12  H12R       1.5347  112.49 -121.45  109.24   1.1130
IC H12R   C11   *C12  H12S       1.1130  109.24 -117.45  109.03   1.1133
IC C11    C12   C13   C14        1.5345  112.49  178.82  112.71   1.5347
IC C14    C12   *C13  H13R       1.5347  112.71 -121.19  109.01   1.1133
IC H13R   C12   *C13  H13S       1.1133  109.01 -117.33  109.14   1.1131
IC C12    C13   C14   C15        1.5347  112.71 -179.59  112.61   1.5341
IC C15    C13   *C14  H14R       1.5341  112.61 -121.38  109.18   1.1131
IC H14R   C13   *C14  H14S       1.1131  109.18 -117.39  109.09   1.1133
IC C13    C14   C15   C16        1.5347  112.61  179.60  113.33   1.5309
IC C16    C14   *C15  H15R       1.5309  113.33 -121.65  108.72   1.1142
IC H15R   C14   *C15  H15S       1.1142  108.72 -116.62  108.76   1.1141
IC C14    C15   C16   C17        1.3471  125.86  180.00  113.25   1.5428
IC C17    C15   *C16  H16R       1.5192  121.35 -124.15  108.68   1.1135
IC C17    C15   *C16  H16S       1.5192  121.35  123.34  106.97   1.1128
IC C15    C16   C17   C18        1.5091  113.25  180.00  115.19   1.5395
IC C18    C16   *C17  H17R       1.5192  121.35 -124.15  108.68   1.1135
IC C18    C16   *C17  H17S       1.5192  121.35  123.34  106.97   1.1128
IC C16    C17   C18   C19        1.5428  115.19  180.00  113.95   1.5345
IC C19    C17   *C18  H18R       1.5192  121.35 -124.15  108.68   1.1135
IC C19    C17   *C18  H18S       1.5192  121.35  123.34  106.97   1.1128
IC C17    C18   C19   C20        1.5395  113.95  180.00  112.95   1.5309
IC C20    C18   *C19   H19R      1.5192  121.35 -124.15  108.68   1.1135
IC C20    C18   *C19  H19S       1.5192  121.35  123.34  106.97   1.1128
IC C18    C19   C20   H20T       1.5345  112.95  180.00  110.39   1.1115
IC H20T   C19   *C20  H20R       1.5192  121.35 -124.15  108.68   1.1135
IC H20T   C19   *C20  H20S       1.5192  121.35  123.34  106.97   1.1128

RESI BEHP        0.00 ! Behenic acid (22:0), protonated          
GROUP	              !
ATOM H1   HOL    0.44 !
ATOM O1   OHL   -0.61 !       O2  O1--H1
ATOM O2   OBL   -0.55 !        \\ /
ATOM C1   CL     0.75 !         C1
ATOM C2   CTL2  -0.21 !          |
ATOM H2R  HAL2   0.09 !   H2R---C2---H2S
ATOM H2S  HAL2   0.09 !          |		
GROUP                 !              
ATOM C3   CTL2  -0.18 !          |   
ATOM H3R  HAL2   0.09 !   H3R---C3---H3S
ATOM H3S  HAL2   0.09 !          |   
GROUP                 !
ATOM C4   CTL2  -0.18 !          |
ATOM H4R  HAL2   0.09 !   H4R---C4---H4S      
ATOM H4S  HAL2   0.09 !          |
GROUP                 !
ATOM C5   CTL2  -0.18 !          |              
ATOM H5R  HAL2   0.09 !   H5R---C5---H5S
ATOM H5S  HAL2   0.09 !          |              
GROUP                 !
ATOM C6   CTL2  -0.18 !          |
ATOM H6R  HAL2   0.09 !   H6R---C6---H6S      
ATOM H6S  HAL2   0.09 !          |
GROUP                 ! 
ATOM C7   CTL2  -0.18 !          |              
ATOM H7R  HAL2   0.09 !   H7R---C7---H7S
ATOM H7S  HAL2   0.09 !          |              
GROUP                 !
ATOM C8   CTL2  -0.18 !          |
ATOM H8R  HAL2   0.09 !   H8R---C8---H8S     
ATOM H8S  HAL2   0.09 !          |
GROUP                 !
ATOM C9   CTL2  -0.18 !          |              
ATOM H9R  HAL2   0.09 !   H9R---C9---H9S
ATOM H9S  HAL2   0.09 !          |              
GROUP                 !
ATOM C10  CTL2  -0.18 !          |
ATOM H10R HAL2   0.09 !  H10R---C10--H10S     
ATOM H10S HAL2   0.09 !          |
GROUP                 !
ATOM C11  CTL2  -0.18 !          |              
ATOM H11R HAL2   0.09 !  H11R---C11--H11S
ATOM H11S HAL2   0.09 !          |              
GROUP                 !
ATOM C12  CTL2  -0.18 !          |
ATOM H12R HAL2   0.09 !  H12R---C12--H12S     
ATOM H12S HAL2   0.09 !          |
GROUP                 !
ATOM C13  CTL2  -0.18 !          |              
ATOM H13R HAL2   0.09 !  H13R---C13--H13S
ATOM H13S HAL2   0.09 !          |              
GROUP                 !
ATOM C14  CTL2  -0.18 !          |             
ATOM H14R HAL2   0.09 !  H14R---C14--H14S
ATOM H14S HAL2   0.09 !          |              
GROUP                 !
ATOM C15  CTL2  -0.18 !          |              
ATOM H15R HAL2   0.09 !  H15R---C15--H15S
ATOM H15S HAL2   0.09 !          |              
GROUP                 !
ATOM C16  CTL2  -0.18 !          |              
ATOM H16R HAL2   0.09 !  H16R---C16--H16S
ATOM H16S HAL2   0.09 !          |              
GROUP                 !
ATOM C17  CTL2  -0.18 !          |              
ATOM H17R HAL2   0.09 !  H17R---C17--H17S
ATOM H17S HAL2   0.09 !          |              
GROUP                 !
ATOM C18  CTL2  -0.18 !          |
ATOM H18R HAL2   0.09 !  H18R---C18--H18S     
ATOM H18S HAL2   0.09 !          |
GROUP
ATOM C19  CTL2  -0.18 !          |         
ATOM H19R HAL2   0.09 !  H19R---C19--H19S
ATOM H19S HAL2   0.09 !          |         
GROUP                 !          |         
ATOM C20  CTL2  -0.18 !          |         
ATOM H20R HAL2   0.09 !  H20R---C20--H20S
ATOM H20S HAL2   0.09 !          |         
GROUP                 !          |         
ATOM C21  CTL2  -0.18 !          |         
ATOM H21R HAL2   0.09 !  H21R---C21--H21S
ATOM H21S HAL2   0.09 !          |         
GROUP                 !          |         
ATOM C22  CTL3  -0.27 !          |         
ATOM H22R HAL3   0.09 !  H22R---C22--H22S
ATOM H22S HAL3   0.09 !          |         
ATOM H22T HAL3   0.09 !         H22T       

BOND  O1  H1
BOND  O1  C1
BOND  C1  C2
DOUBLE C1  O2
BOND  C2  H2R       C2  H2S       C2  C3
BOND  C3  H3R       C3  H3S       C3  C4
BOND  C4  H4R       C4  H4S       C4  C5
BOND  C5  H5R       C5  H5S       C5  C6
BOND  C6  H6R       C6  H6S       C6  C7
BOND  C7  H7R       C7  H7S       C7  C8
BOND  C8  H8R       C8  H8S       C8  C9
BOND  C9  H9R       C9  H9S       C9  C10
BOND  C10 H10R      C10 H10S      C10 C11
BOND  C11 H11R      C11 H11S      C11 C12
BOND  C12 H12R      C12 H12S      C12 C13
BOND  C13 H13R      C13 H13S      C13 C14
BOND  C14 H14R      C14 H14S      C14 C15
BOND  C15 H15R      C15 H15S      C15 C16
BOND  C16 H16R      C16 H16S      C16 C17
BOND  C17 H17R      C17 H17S      C17 C18
BOND  C18 H18R      C18 H18S      C18 C19
BOND  C19 H19R      C19 H19S      C19 C20
BOND  C20 H20R      C20 H20S      C20 C21
BOND  C21 H21R      C21 H21S      C21 C22
BOND  C22 H22R      C22 H22S      C22 H22T

IMPR C1 O1 C2 O2

!IC table from IC generate, minimized geometry
IC C2     O1    *C1   O2         1.5292  108.80 -178.84  126.50   1.2187
IC H1     O1    C1    C2         0.0000  0.0000  180.00  0.0000   0.0000
IC O1     C1    C2    C3         1.3179  108.80 -177.42  111.91   1.5450
IC C3     C1    *C2   H2R        1.5450  111.91 -121.60  107.88   1.1091
IC H2R    C1    *C2   H2S        1.1091  107.88 -117.29  107.69   1.1091
IC C1     C2    C3    C4         1.5292  111.91  176.40  112.78   1.5339
IC C4     C2    *C3   H3R        1.5339  112.78 -120.84  109.53   1.1148
IC H3R    C2    *C3   H3S        1.1148  109.53 -117.51  109.55   1.1144
IC C2     C3    C4    C5         1.5450  112.78 -179.42  112.02   1.5348
IC C5     C3    *C4   H4R        1.5348  112.02 -121.40  109.42   1.1129
IC H4R    C3    *C4   H4S        1.1129  109.42 -117.70  109.09   1.1132
IC C3     C4    C5    C6         1.5339  112.02  177.20  113.15   1.5345
IC C6     C4    *C5   H5R        1.5345  113.15 -121.11  108.85   1.1137
IC H5R    C4    *C5   H5S        1.1137  108.85 -117.08  109.10   1.1133
IC C4     C5    C6    C7         1.5348  113.15 -179.00  112.16   1.5349
IC C7     C5    *C6   H6R        1.5349  112.16 -121.50  109.37   1.1128
IC H6R    C5    *C6   H6S        1.1128  109.37 -117.60  108.99   1.1133
IC C5     C6    C7    C8         1.5345  112.16  177.46  113.03   1.5345
IC C8     C6    *C7   H7R        1.5345  113.03 -121.07  108.86   1.1136
IC H7R    C6    *C7   H7S        1.1136  108.86 -117.16  109.14   1.1132
IC C6     C7    C8    C9         1.5349  113.03 -178.73  112.29   1.5348
IC C9     C7    *C8   H8R        1.5348  112.29 -121.53  109.34   1.1129
IC H8R    C7    *C8   H8S        1.1129  109.34 -117.54  108.99   1.1133
IC C7     C8    C9    C10        1.5345  112.29  177.77  112.89   1.5345
IC C10    C8    *C9   H9R        1.5345  112.89 -121.06  108.89   1.1135
IC H9R    C8    *C9   H9S        1.1135  108.89 -117.23  109.16   1.1131
IC C8     C9    C10   C11        1.5348  112.89 -178.85  112.40   1.5348
IC C11    C9    *C10  H10R       1.5348  112.40 -121.51  109.29   1.1130
IC H10R   C9    *C10  H10S       1.1130  109.29 -117.49  109.00   1.1133
IC C9     C10   C11   C12        1.5345  112.40  178.16  112.78   1.5345
IC C12    C10   *C11  H11R       1.5345  112.78 -121.11  108.96   1.1135
IC H11R   C10   *C11  H11S       1.1135  108.96 -117.30  109.16   1.1131
IC C10    C11   C12   C13        1.5348  112.78 -179.23  112.49   1.5347
IC C13    C11   *C12  H12R       1.5347  112.49 -121.45  109.24   1.1130
IC H12R   C11   *C12  H12S       1.1130  109.24 -117.45  109.03   1.1133
IC C11    C12   C13   C14        1.5345  112.49  178.82  112.71   1.5347
IC C14    C12   *C13  H13R       1.5347  112.71 -121.19  109.01   1.1133
IC H13R   C12   *C13  H13S       1.1133  109.01 -117.33  109.14   1.1131
IC C12    C13   C14   C15        1.5347  112.71 -179.59  112.61   1.5341
IC C15    C13   *C14  H14R       1.5341  112.61 -121.38  109.18   1.1131
IC H14R   C13   *C14  H14S       1.1131  109.18 -117.39  109.09   1.1133
IC C13    C14   C15   C16        1.5347  112.61  179.60  113.33   1.5309
IC C16    C14   *C15  H15R       1.5309  113.33 -121.65  108.72   1.1142
IC H15R   C14   *C15  H15S       1.1142  108.72 -116.62  108.76   1.1141
IC C14    C15   C16   C17        1.3471  125.86  180.00  113.25   1.5428
IC C17    C15   *C16  H16R       1.5192  121.35 -124.15  108.68   1.1135
IC C17    C15   *C16  H16S       1.5192  121.35  123.34  106.97   1.1128
IC C15    C16   C17   C18        1.5091  113.25  180.00  115.19   1.5395
IC C18    C16   *C17  H17R       1.5192  121.35 -124.15  108.68   1.1135
IC C18    C16   *C17  H17S       1.5192  121.35  123.34  106.97   1.1128
IC C16    C17   C18   C19        1.5428  115.19  180.00  113.95   1.5345
IC C19    C17   *C18  H18R       1.5192  121.35 -124.15  108.68   1.1135
IC C19    C17   *C18  H18S       1.5192  121.35  123.34  106.97   1.1128
IC C17    C18   C19   C20        1.5395  113.95  180.00  112.95   1.5309
IC C20    C18   *C19  H19R       1.5192  121.35 -124.15  108.68   1.1135
IC C20    C18   *C19  H19S       1.5192  121.35  123.34  106.97   1.1128
IC C18    C19   C20   C21        1.5395  113.95  180.00  112.95   1.5309
IC C21    C19   *C20  H20R       1.5192  121.35 -124.15  108.68   1.1135
IC C21    C19   *C20  H20S       1.5192  121.35  123.34  106.97   1.1128
IC C19    C20   C21   C22        1.5395  113.95  180.00  112.95   1.5309
IC C22    C20   *C21  H21R       1.5192  121.35 -124.15  108.68   1.1135
IC C22    C20   *C21  H21S       1.5192  121.35  123.34  106.97   1.1128
IC C20    C21   C22   H22T       1.5345  112.95  180.00  110.39   1.1115
IC H22T   C21   *C22  H22R       1.5192  121.35 -124.15  108.68   1.1135
IC H22T   C21   *C22  H22S       1.5192  121.35  123.34  106.97   1.1128

RESI TRIP        0.00 ! Tricosanoic acid (23:0), protonated          
GROUP	              !
ATOM H1   HOL    0.44 !
ATOM O1   OHL   -0.61 !       O2  O1--H1
ATOM O2   OBL   -0.55 !        \\ /
ATOM C1   CL     0.75 !         C1
ATOM C2   CTL2  -0.21 !          |
ATOM H2R  HAL2   0.09 !   H2R---C2---H2S
ATOM H2S  HAL2   0.09 !          |		
GROUP                 !              
ATOM C3   CTL2  -0.18 !          |   
ATOM H3R  HAL2   0.09 !   H3R---C3---H3S
ATOM H3S  HAL2   0.09 !          |   
GROUP                 !
ATOM C4   CTL2  -0.18 !          |
ATOM H4R  HAL2   0.09 !   H4R---C4---H4S      
ATOM H4S  HAL2   0.09 !          |
GROUP                 !
ATOM C5   CTL2  -0.18 !          |              
ATOM H5R  HAL2   0.09 !   H5R---C5---H5S
ATOM H5S  HAL2   0.09 !          |              
GROUP                 !
ATOM C6   CTL2  -0.18 !          |
ATOM H6R  HAL2   0.09 !   H6R---C6---H6S      
ATOM H6S  HAL2   0.09 !          |
GROUP                 ! 
ATOM C7   CTL2  -0.18 !          |              
ATOM H7R  HAL2   0.09 !   H7R---C7---H7S
ATOM H7S  HAL2   0.09 !          |              
GROUP                 !
ATOM C8   CTL2  -0.18 !          |
ATOM H8R  HAL2   0.09 !   H8R---C8---H8S     
ATOM H8S  HAL2   0.09 !          |
GROUP                 !
ATOM C9   CTL2  -0.18 !          |              
ATOM H9R  HAL2   0.09 !   H9R---C9---H9S
ATOM H9S  HAL2   0.09 !          |              
GROUP                 !
ATOM C10  CTL2  -0.18 !          |
ATOM H10R HAL2   0.09 !  H10R---C10--H10S     
ATOM H10S HAL2   0.09 !          |
GROUP                 !
ATOM C11  CTL2  -0.18 !          |              
ATOM H11R HAL2   0.09 !  H11R---C11--H11S
ATOM H11S HAL2   0.09 !          |              
GROUP                 !
ATOM C12  CTL2  -0.18 !          |
ATOM H12R HAL2   0.09 !  H12R---C12--H12S     
ATOM H12S HAL2   0.09 !          |
GROUP                 !
ATOM C13  CTL2  -0.18 !          |              
ATOM H13R HAL2   0.09 !  H13R---C13--H13S
ATOM H13S HAL2   0.09 !          |              
GROUP                 !
ATOM C14  CTL2  -0.18 !          |             
ATOM H14R HAL2   0.09 !  H14R---C14--H14S
ATOM H14S HAL2   0.09 !          |              
GROUP                 !
ATOM C15  CTL2  -0.18 !          |              
ATOM H15R HAL2   0.09 !  H15R---C15--H15S
ATOM H15S HAL2   0.09 !          |              
GROUP                 !
ATOM C16  CTL2  -0.18 !          |              
ATOM H16R HAL2   0.09 !  H16R---C16--H16S
ATOM H16S HAL2   0.09 !          |              
GROUP                 !
ATOM C17  CTL2  -0.18 !          |              
ATOM H17R HAL2   0.09 !  H17R---C17--H17S
ATOM H17S HAL2   0.09 !          |              
GROUP                 !
ATOM C18  CTL2  -0.18 !          |
ATOM H18R HAL2   0.09 !  H18R---C18--H18S     
ATOM H18S HAL2   0.09 !          |
GROUP
ATOM C19  CTL2  -0.18 !          |         
ATOM H19R HAL2   0.09 !  H19R---C19--H19S
ATOM H19S HAL2   0.09 !          |         
GROUP                 !          |         
ATOM C20  CTL2  -0.18 !          |         
ATOM H20R HAL2   0.09 !  H20R---C20--H20S
ATOM H20S HAL2   0.09 !          |         
GROUP                 !          |         
ATOM C21  CTL2  -0.18 !          |         
ATOM H21R HAL2   0.09 !  H21R---C21--H21S
ATOM H21S HAL2   0.09 !          |         
GROUP                 !          |         
ATOM C22  CTL2  -0.18 !          |         
ATOM H22R HAL2   0.09 !  H22R---C22--H22S
ATOM H22S HAL2   0.09 !          |         
GROUP                 !          |         
ATOM C23  CTL3  -0.27 !          |         
ATOM H23R HAL3   0.09 !  H23R---C23--H23S
ATOM H23S HAL3   0.09 !          |         
ATOM H23T HAL3   0.09 !         H23T       

BOND  O1  H1
BOND  O1  C1
BOND  C1  C2
DOUBLE C1  O2
BOND  C2  H2R       C2  H2S       C2  C3
BOND  C3  H3R       C3  H3S       C3  C4
BOND  C4  H4R       C4  H4S       C4  C5
BOND  C5  H5R       C5  H5S       C5  C6
BOND  C6  H6R       C6  H6S       C6  C7
BOND  C7  H7R       C7  H7S       C7  C8
BOND  C8  H8R       C8  H8S       C8  C9
BOND  C9  H9R       C9  H9S       C9  C10
BOND  C10 H10R      C10 H10S      C10 C11
BOND  C11 H11R      C11 H11S      C11 C12
BOND  C12 H12R      C12 H12S      C12 C13
BOND  C13 H13R      C13 H13S      C13 C14
BOND  C14 H14R      C14 H14S      C14 C15
BOND  C15 H15R      C15 H15S      C15 C16
BOND  C16 H16R      C16 H16S      C16 C17
BOND  C17 H17R      C17 H17S      C17 C18
BOND  C18 H18R      C18 H18S      C18 C19
BOND  C19 H19R      C19 H19S      C19 C20
BOND  C20 H20R      C20 H20S      C20 C21
BOND  C21 H21R      C21 H21S      C21 C22
BOND  C22 H22R      C22 H22S      C22 C23
BOND  C23 H23R      C23 H23S      C23 H23T


IMPR C1 O1 C2 O2

!IC table from IC generate, minimized geometry
IC C2     O1    *C1   O2         1.5292  108.80 -178.84  126.50   1.2187
IC H1     O1    C1    C2         0.0000  0.0000  180.00  0.0000   0.0000
IC O1     C1    C2    C3         1.3179  108.80 -177.42  111.91   1.5450
IC C3     C1    *C2   H2R        1.5450  111.91 -121.60  107.88   1.1091
IC H2R    C1    *C2   H2S        1.1091  107.88 -117.29  107.69   1.1091
IC C1     C2    C3    C4         1.5292  111.91  176.40  112.78   1.5339
IC C4     C2    *C3   H3R        1.5339  112.78 -120.84  109.53   1.1148
IC H3R    C2    *C3   H3S        1.1148  109.53 -117.51  109.55   1.1144
IC C2     C3    C4    C5         1.5450  112.78 -179.42  112.02   1.5348
IC C5     C3    *C4   H4R        1.5348  112.02 -121.40  109.42   1.1129
IC H4R    C3    *C4   H4S        1.1129  109.42 -117.70  109.09   1.1132
IC C3     C4    C5    C6         1.5339  112.02  177.20  113.15   1.5345
IC C6     C4    *C5   H5R        1.5345  113.15 -121.11  108.85   1.1137
IC H5R    C4    *C5   H5S        1.1137  108.85 -117.08  109.10   1.1133
IC C4     C5    C6    C7         1.5348  113.15 -179.00  112.16   1.5349
IC C7     C5    *C6   H6R        1.5349  112.16 -121.50  109.37   1.1128
IC H6R    C5    *C6   H6S        1.1128  109.37 -117.60  108.99   1.1133
IC C5     C6    C7    C8         1.5345  112.16  177.46  113.03   1.5345
IC C8     C6    *C7   H7R        1.5345  113.03 -121.07  108.86   1.1136
IC H7R    C6    *C7   H7S        1.1136  108.86 -117.16  109.14   1.1132
IC C6     C7    C8    C9         1.5349  113.03 -178.73  112.29   1.5348
IC C9     C7    *C8   H8R        1.5348  112.29 -121.53  109.34   1.1129
IC H8R    C7    *C8   H8S        1.1129  109.34 -117.54  108.99   1.1133
IC C7     C8    C9    C10        1.5345  112.29  177.77  112.89   1.5345
IC C10    C8    *C9   H9R        1.5345  112.89 -121.06  108.89   1.1135
IC H9R    C8    *C9   H9S        1.1135  108.89 -117.23  109.16   1.1131
IC C8     C9    C10   C11        1.5348  112.89 -178.85  112.40   1.5348
IC C11    C9    *C10  H10R       1.5348  112.40 -121.51  109.29   1.1130
IC H10R   C9    *C10  H10S       1.1130  109.29 -117.49  109.00   1.1133
IC C9     C10   C11   C12        1.5345  112.40  178.16  112.78   1.5345
IC C12    C10   *C11  H11R       1.5345  112.78 -121.11  108.96   1.1135
IC H11R   C10   *C11  H11S       1.1135  108.96 -117.30  109.16   1.1131
IC C10    C11   C12   C13        1.5348  112.78 -179.23  112.49   1.5347
IC C13    C11   *C12  H12R       1.5347  112.49 -121.45  109.24   1.1130
IC H12R   C11   *C12  H12S       1.1130  109.24 -117.45  109.03   1.1133
IC C11    C12   C13   C14        1.5345  112.49  178.82  112.71   1.5347
IC C14    C12   *C13  H13R       1.5347  112.71 -121.19  109.01   1.1133
IC H13R   C12   *C13  H13S       1.1133  109.01 -117.33  109.14   1.1131
IC C12    C13   C14   C15        1.5347  112.71 -179.59  112.61   1.5341
IC C15    C13   *C14  H14R       1.5341  112.61 -121.38  109.18   1.1131
IC H14R   C13   *C14  H14S       1.1131  109.18 -117.39  109.09   1.1133
IC C13    C14   C15   C16        1.5347  112.61  179.60  113.33   1.5309
IC C16    C14   *C15  H15R       1.5309  113.33 -121.65  108.72   1.1142
IC H15R   C14   *C15  H15S       1.1142  108.72 -116.62  108.76   1.1141
IC C14    C15   C16   C17        1.3471  125.86  180.00  113.25   1.5428
IC C17    C15   *C16  H16R       1.5192  121.35 -124.15  108.68   1.1135
IC C17    C15   *C16  H16S       1.5192  121.35  123.34  106.97   1.1128
IC C15    C16   C17   C18        1.5091  113.25  180.00  115.19   1.5395
IC C18    C16   *C17  H17R       1.5192  121.35 -124.15  108.68   1.1135
IC C18    C16   *C17  H17S       1.5192  121.35  123.34  106.97   1.1128
IC C16    C17   C18   C19        1.5428  115.19  180.00  113.95   1.5345
IC C19    C17   *C18  H18R       1.5192  121.35 -124.15  108.68   1.1135
IC C19    C17   *C18  H18S       1.5192  121.35  123.34  106.97   1.1128
IC C17    C18   C19   C20        1.5395  113.95  180.00  112.95   1.5309
IC C20    C18   *C19  H19R       1.5192  121.35 -124.15  108.68   1.1135
IC C20    C18   *C19  H19S       1.5192  121.35  123.34  106.97   1.1128
IC C18    C19   C20   C21        1.5395  113.95  180.00  112.95   1.5309
IC C21    C19   *C20  H20R       1.5192  121.35 -124.15  108.68   1.1135
IC C21    C19   *C20  H20S       1.5192  121.35  123.34  106.97   1.1128
IC C19    C20   C21   C22        1.5395  113.95  180.00  112.95   1.5309
IC C22    C20   *C21  H21R       1.5192  121.35 -124.15  108.68   1.1135
IC C22    C20   *C21  H21S       1.5192  121.35  123.34  106.97   1.1128
IC C20    C21   C22   C23        1.5345  112.95  180.00  110.39   1.1115
IC C23    C21   *C22  H22R       1.5192  121.35 -124.15  108.68   1.1135
IC C23    C21   *C22  H22S       1.5192  121.35  123.34  106.97   1.1128
IC C21    C22   C23   H23T       1.5345  112.95  180.00  110.39   1.1115
IC H23T   C22   *C23  H23R       1.5192  121.35 -124.15  108.68   1.1135
IC H23T   C22   *C23  H23S       1.5192  121.35  123.34  106.97   1.1128

RESI LIGNP       0.00 ! Lignoceric acid (24:0), protonated          
GROUP	              !
ATOM H1   HOL    0.44 !
ATOM O1   OHL   -0.61 !       O2  O1--H1
ATOM O2   OBL   -0.55 !        \\ /
ATOM C1   CL     0.75 !         C1
ATOM C2   CTL2  -0.21 !          |
ATOM H2R  HAL2   0.09 !   H2R---C2---H2S
ATOM H2S  HAL2   0.09 !          |		
GROUP                 !              
ATOM C3   CTL2  -0.18 !          |   
ATOM H3R  HAL2   0.09 !   H3R---C3---H3S
ATOM H3S  HAL2   0.09 !          |   
GROUP                 !
ATOM C4   CTL2  -0.18 !          |
ATOM H4R  HAL2   0.09 !   H4R---C4---H4S      
ATOM H4S  HAL2   0.09 !          |
GROUP                 !
ATOM C5   CTL2  -0.18 !          |              
ATOM H5R  HAL2   0.09 !   H5R---C5---H5S
ATOM H5S  HAL2   0.09 !          |              
GROUP                 !
ATOM C6   CTL2  -0.18 !          |
ATOM H6R  HAL2   0.09 !   H6R---C6---H6S      
ATOM H6S  HAL2   0.09 !          |
GROUP                 ! 
ATOM C7   CTL2  -0.18 !          |              
ATOM H7R  HAL2   0.09 !   H7R---C7---H7S
ATOM H7S  HAL2   0.09 !          |              
GROUP                 !
ATOM C8   CTL2  -0.18 !          |
ATOM H8R  HAL2   0.09 !   H8R---C8---H8S     
ATOM H8S  HAL2   0.09 !          |
GROUP                 !
ATOM C9   CTL2  -0.18 !          |              
ATOM H9R  HAL2   0.09 !   H9R---C9---H9S
ATOM H9S  HAL2   0.09 !          |              
GROUP                 !
ATOM C10  CTL2  -0.18 !          |
ATOM H10R HAL2   0.09 !  H10R---C10--H10S     
ATOM H10S HAL2   0.09 !          |
GROUP                 !
ATOM C11  CTL2  -0.18 !          |              
ATOM H11R HAL2   0.09 !  H11R---C11--H11S
ATOM H11S HAL2   0.09 !          |              
GROUP                 !
ATOM C12  CTL2  -0.18 !          |
ATOM H12R HAL2   0.09 !  H12R---C12--H12S     
ATOM H12S HAL2   0.09 !          |
GROUP                 !
ATOM C13  CTL2  -0.18 !          |              
ATOM H13R HAL2   0.09 !  H13R---C13--H13S
ATOM H13S HAL2   0.09 !          |              
GROUP                 !
ATOM C14  CTL2  -0.18 !          |             
ATOM H14R HAL2   0.09 !  H14R---C14--H14S
ATOM H14S HAL2   0.09 !          |              
GROUP                 !
ATOM C15  CTL2  -0.18 !          |              
ATOM H15R HAL2   0.09 !  H15R---C15--H15S
ATOM H15S HAL2   0.09 !          |              
GROUP                 !
ATOM C16  CTL2  -0.18 !          |              
ATOM H16R HAL2   0.09 !  H16R---C16--H16S
ATOM H16S HAL2   0.09 !          |              
GROUP                 !
ATOM C17  CTL2  -0.18 !          |              
ATOM H17R HAL2   0.09 !  H17R---C17--H17S
ATOM H17S HAL2   0.09 !          |              
GROUP                 !
ATOM C18  CTL2  -0.18 !          |
ATOM H18R HAL2   0.09 !  H18R---C18--H18S     
ATOM H18S HAL2   0.09 !          |
GROUP
ATOM C19  CTL2  -0.18 !          |         
ATOM H19R HAL2   0.09 !  H19R---C19--H19S
ATOM H19S HAL2   0.09 !          |         
GROUP                 !          |         
ATOM C20  CTL2  -0.18 !          |         
ATOM H20R HAL2   0.09 !  H20R---C20--H20S
ATOM H20S HAL2   0.09 !          |         
GROUP                 !          |         
ATOM C21  CTL2  -0.18 !          |         
ATOM H21R HAL2   0.09 !  H21R---C21--H21S
ATOM H21S HAL2   0.09 !          |         
GROUP                 !          |         
ATOM C22  CTL2  -0.18 !          |         
ATOM H22R HAL2   0.09 !  H22R---C22--H22S
ATOM H22S HAL2   0.09 !          |         
GROUP                 !          |         
ATOM C23  CTL2  -0.18 !          |         
ATOM H23R HAL2   0.09 !  H23R---C23--H23S
ATOM H23S HAL2   0.09 !          |         
GROUP                 !          |         
ATOM C24  CTL3  -0.27 !          |         
ATOM H24R HAL3   0.09 !  H24R---C24--H24S
ATOM H24S HAL3   0.09 !          |         
ATOM H24T HAL3   0.09 !         H24T       

BOND  O1  H1
BOND  O1  C1
BOND  C1  C2
DOUBLE C1  O2
BOND  C2  H2R       C2  H2S       C2  C3
BOND  C3  H3R       C3  H3S       C3  C4
BOND  C4  H4R       C4  H4S       C4  C5
BOND  C5  H5R       C5  H5S       C5  C6
BOND  C6  H6R       C6  H6S       C6  C7
BOND  C7  H7R       C7  H7S       C7  C8
BOND  C8  H8R       C8  H8S       C8  C9
BOND  C9  H9R       C9  H9S       C9  C10
BOND  C10 H10R      C10 H10S      C10 C11
BOND  C11 H11R      C11 H11S      C11 C12
BOND  C12 H12R      C12 H12S      C12 C13
BOND  C13 H13R      C13 H13S      C13 C14
BOND  C14 H14R      C14 H14S      C14 C15
BOND  C15 H15R      C15 H15S      C15 C16
BOND  C16 H16R      C16 H16S      C16 C17
BOND  C17 H17R      C17 H17S      C17 C18
BOND  C18 H18R      C18 H18S      C18 C19
BOND  C19 H19R      C19 H19S      C19 C20
BOND  C20 H20R      C20 H20S      C20 C21
BOND  C21 H21R      C21 H21S      C21 C22
BOND  C22 H22R      C22 H22S      C22 C23
BOND  C23 H23R      C23 H23S      C23 C24
BOND  C24 H24R      C24 H24S      C24 H24T 

IMPR C1 O1 C2 O2

!IC table from IC generate, minimized geometry
IC C2     O1    *C1   O2         1.5292  108.80 -178.84  126.50   1.2187
IC H1     O1    C1    C2         0.0000  0.0000  180.00  0.0000   0.0000
IC O1     C1    C2    C3         1.3179  108.80 -177.42  111.91   1.5450
IC C3     C1    *C2   H2R        1.5450  111.91 -121.60  107.88   1.1091
IC H2R    C1    *C2   H2S        1.1091  107.88 -117.29  107.69   1.1091
IC C1     C2    C3    C4         1.5292  111.91  176.40  112.78   1.5339
IC C4     C2    *C3   H3R        1.5339  112.78 -120.84  109.53   1.1148
IC H3R    C2    *C3   H3S        1.1148  109.53 -117.51  109.55   1.1144
IC C2     C3    C4    C5         1.5450  112.78 -179.42  112.02   1.5348
IC C5     C3    *C4   H4R        1.5348  112.02 -121.40  109.42   1.1129
IC H4R    C3    *C4   H4S        1.1129  109.42 -117.70  109.09   1.1132
IC C3     C4    C5    C6         1.5339  112.02  177.20  113.15   1.5345
IC C6     C4    *C5   H5R        1.5345  113.15 -121.11  108.85   1.1137
IC H5R    C4    *C5   H5S        1.1137  108.85 -117.08  109.10   1.1133
IC C4     C5    C6    C7         1.5348  113.15 -179.00  112.16   1.5349
IC C7     C5    *C6   H6R        1.5349  112.16 -121.50  109.37   1.1128
IC H6R    C5    *C6   H6S        1.1128  109.37 -117.60  108.99   1.1133
IC C5     C6    C7    C8         1.5345  112.16  177.46  113.03   1.5345
IC C8     C6    *C7   H7R        1.5345  113.03 -121.07  108.86   1.1136
IC H7R    C6    *C7   H7S        1.1136  108.86 -117.16  109.14   1.1132
IC C6     C7    C8    C9         1.5349  113.03 -178.73  112.29   1.5348
IC C9     C7    *C8   H8R        1.5348  112.29 -121.53  109.34   1.1129
IC H8R    C7    *C8   H8S        1.1129  109.34 -117.54  108.99   1.1133
IC C7     C8    C9    C10        1.5345  112.29  177.77  112.89   1.5345
IC C10    C8    *C9   H9R        1.5345  112.89 -121.06  108.89   1.1135
IC H9R    C8    *C9   H9S        1.1135  108.89 -117.23  109.16   1.1131
IC C8     C9    C10   C11        1.5348  112.89 -178.85  112.40   1.5348
IC C11    C9    *C10  H10R       1.5348  112.40 -121.51  109.29   1.1130
IC H10R   C9    *C10  H10S       1.1130  109.29 -117.49  109.00   1.1133
IC C9     C10   C11   C12        1.5345  112.40  178.16  112.78   1.5345
IC C12    C10   *C11  H11R       1.5345  112.78 -121.11  108.96   1.1135
IC H11R   C10   *C11  H11S       1.1135  108.96 -117.30  109.16   1.1131
IC C10    C11   C12   C13        1.5348  112.78 -179.23  112.49   1.5347
IC C13    C11   *C12  H12R       1.5347  112.49 -121.45  109.24   1.1130
IC H12R   C11   *C12  H12S       1.1130  109.24 -117.45  109.03   1.1133
IC C11    C12   C13   C14        1.5345  112.49  178.82  112.71   1.5347
IC C14    C12   *C13  H13R       1.5347  112.71 -121.19  109.01   1.1133
IC H13R   C12   *C13  H13S       1.1133  109.01 -117.33  109.14   1.1131
IC C12    C13   C14   C15        1.5347  112.71 -179.59  112.61   1.5341
IC C15    C13   *C14  H14R       1.5341  112.61 -121.38  109.18   1.1131
IC H14R   C13   *C14  H14S       1.1131  109.18 -117.39  109.09   1.1133
IC C13    C14   C15   C16        1.5347  112.61  179.60  113.33   1.5309
IC C16    C14   *C15  H15R       1.5309  113.33 -121.65  108.72   1.1142
IC H15R   C14   *C15  H15S       1.1142  108.72 -116.62  108.76   1.1141
IC C14    C15   C16   C17        1.3471  125.86  180.00  113.25   1.5428
IC C17    C15   *C16  H16R       1.5192  121.35 -124.15  108.68   1.1135
IC C17    C15   *C16  H16S       1.5192  121.35  123.34  106.97   1.1128
IC C15    C16   C17   C18        1.5091  113.25  180.00  115.19   1.5395
IC C18    C16   *C17  H17R       1.5192  121.35 -124.15  108.68   1.1135
IC C18    C16   *C17  H17S       1.5192  121.35  123.34  106.97   1.1128
IC C16    C17   C18   C19        1.5428  115.19  180.00  113.95   1.5345
IC C19    C17   *C18  H18R       1.5192  121.35 -124.15  108.68   1.1135
IC C19    C17   *C18  H18S       1.5192  121.35  123.34  106.97   1.1128
IC C17    C18   C19   C20        1.5395  113.95  180.00  112.95   1.5309
IC C20    C18   *C19  H19R       1.5192  121.35 -124.15  108.68   1.1135
IC C20    C18   *C19  H19S       1.5192  121.35  123.34  106.97   1.1128
IC C18    C19   C20   C21        1.5395  113.95  180.00  112.95   1.5309
IC C21    C19   *C20  H20R       1.5192  121.35 -124.15  108.68   1.1135
IC C21    C19   *C20  H20S       1.5192  121.35  123.34  106.97   1.1128
IC C19    C20   C21   C22        1.5395  113.95  180.00  112.95   1.5309
IC C22    C20   *C21  H21R       1.5309  113.24 -121.66  108.77   1.1142
IC H21R   C20   *C21  H21S       1.1142  108.77 -116.65  108.78   1.1142
IC C20    C21   C22   C23        1.5346  112.63  179.93  113.24   1.5309
IC C23    C21   *C22  H22R       1.5309  113.24 -121.66  108.77   1.1142
IC H22R   C21   *C22  H22S       1.1142  108.77 -116.65  108.78   1.1142
IC C21    C22   C23   C24        1.5346  112.63  179.93  113.24   1.5309
IC C24    C22   *C23  H23R       1.5309  113.24 -121.66  108.77   1.1142
IC H23R   C22   *C23  H23S       1.1142  108.77 -116.65  108.78   1.1142
IC C22    C23   C24   H24R       1.5337  113.24  -59.91  110.47   1.1114
IC H24R   C23   *C24  H24S       1.1114  110.47  119.87  110.48   1.1113
IC H24R   C23   *C24  H24T       1.1114  110.47 -120.06  110.63   1.1113

RESI MYROP       0.00 ! Myristoleic acid (14:1, d9), protonated          
GROUP	              !
ATOM H1   HOL    0.44 !
ATOM O1   OHL   -0.61 !       O2  O1--H1
ATOM O2   OBL   -0.55 !        \\ /
ATOM C1   CL     0.75 !         C1
ATOM C2   CTL2  -0.21 !          |
ATOM H2R  HAL2   0.09 !   H2R---C2---H2S
ATOM H2S  HAL2   0.09 !          |		
GROUP                 !          |          
ATOM C3   CTL2  -0.18 !          |          
ATOM H3R  HAL2   0.09 !   H3R---C3---H3S  
ATOM H3S  HAL2   0.09 !          |          
GROUP                 !          |          
ATOM C4   CTL2  -0.18 !          |          
ATOM H4R  HAL2   0.09 !   H4R---C4---H4S  
ATOM H4S  HAL2   0.09 !          |          
GROUP                 !          |          
ATOM C5   CTL2  -0.18 !          |          
ATOM H5R  HAL2   0.09 !   H5R---C5---H5S  
ATOM H5S  HAL2   0.09 !          |          
GROUP                 !          |          
ATOM C6   CTL2  -0.18 !          |          
ATOM H6R  HAL2   0.09 !   H6R---C6---H6S  
ATOM H6S  HAL2   0.09 !          |          
GROUP                 !          |          
ATOM C7   CTL2  -0.18 !          |          
ATOM H7R  HAL2   0.09 !   H7R---C7---H7S  
ATOM H7S  HAL2   0.09 !          |          
GROUP                 !          |          
ATOM C8   CTL2  -0.18 !          |          
ATOM H8R  HAL2   0.09 !   H8R---C8---H8S  
ATOM H8S  HAL2   0.09 !          |          
GROUP                 !          |          
ATOM C9   CEL1  -0.15 !          |          
ATOM H9R  HEL1   0.15 !   H9R---C9        
GROUP                 !         ||  (CIS)  
ATOM C10  CEL1  -0.15 !         ||         
ATOM H10R HEL1   0.15 !  H10R---C10       
GROUP                 !          |          
ATOM C11  CTL2  -0.18 !          |          
ATOM H11R HAL2   0.09 !  H11R---C11--H11S 
ATOM H11S HAL2   0.09 !          |          
GROUP                 !          |          
ATOM C12  CTL2  -0.18 !          |          
ATOM H12R HAL2   0.09 !  H12R---C12--H12S 
ATOM H12S HAL2   0.09 !          |          
GROUP                 !          |          
ATOM C13  CTL2  -0.18 !          |          
ATOM H13R HAL2   0.09 !  H13R---C13--H13S 
ATOM H13S HAL2   0.09 !          |          
GROUP                 !          |          
ATOM C14  CTL3  -0.27 !          |          
ATOM H14R HAL3   0.09 !  H14R---C14--H14S 
ATOM H14S HAL3   0.09 !          |          
ATOM H14T HAL3   0.09 !         H14T        

BOND  O1   H1
BOND  O1   C1
BOND  C1   C2
DOUBLE  C1  O2
BOND  C2  H2R       C2  H2S       C2  C3
BOND  C3  H3R       C3  H3S       C3  C4
BOND  C4  H4R       C4  H4S       C4  C5
BOND  C5  H5R       C5  H5S       C5  C6
BOND  C6  H6R       C6  H6S       C6  C7
BOND  C7  H7R       C7  H7S       C7  C8
BOND  C8  H8R       C8  H8S       C8  C9
BOND  C9  H9R       
DOUBLE  C9 C10
BOND  C10 H10R      C10 C11
BOND  C11 H11R      C11 H11S      C11 C12
BOND  C12 H12R      C12 H12S      C12 C13
BOND  C13 H13R      C13 H13S      C13 C14
BOND  C14 H14R      C14 H14S      C14 H14T

IMPR C1 O1 C2 O2 

! IC table from IC generated, minimized geometry
IC C2     O1    *C1   O2        1.5289  108.63 -178.85  126.55   1.2187
IC H1     O1    C1    C2         0.0000  0.0000  180.00  0.0000   0.0000
IC O1     C1    C2    C3        1.3177  108.63 -177.70  112.21   1.5449
IC C3     C1    *C2   H2R       1.5449  112.21 -121.72  107.88   1.1092
IC H2R    C1    *C2   H2S       1.1092  107.88 -117.16  107.60   1.1093
IC C1     C2    C3    C4        1.5289  112.21  175.76  112.39   1.5338
IC C4     C2    *C3   H3R       1.5338  112.39 -120.69  109.57   1.1147
IC H3R    C2    *C3   H3S       1.1147  109.57 -117.65  109.64   1.1142
IC C2     C3    C4    C5        1.5449  112.39 -179.39  112.35   1.5346
IC C5     C3    *C4   H4R       1.5346  112.35 -121.52  109.41   1.1131
IC H4R    C3    *C4   H4S       1.1131  109.41 -117.57  108.97   1.1134
IC C3     C4    C5    C6        1.5338  112.35  176.31  112.80   1.5344
IC C6     C4    *C5   H5R       1.5344  112.80 -121.01  108.95   1.1135
IC H5R    C4    *C5   H5S       1.1135  108.95 -117.24  109.16   1.1132
IC C4     C5    C6    C7        1.5346  112.80 -179.44  112.48   1.5356
IC C7     C5    *C6   H6R       1.5356  112.48 -121.49  109.32   1.1129
IC H6R    C5    *C6   H6S       1.1129  109.32 -117.47  108.94   1.1132
IC C5     C6    C7    C8        1.5344  112.48  176.92  112.46   1.5398
IC C8     C6    *C7   H7R       1.5398  112.46 -121.38  108.40   1.1139
IC H7R    C6    *C7   H7S       1.1139  108.40 -116.93  108.77   1.1139
IC C6     C7    C8    C9        1.5356  112.46 -178.53  111.43   1.5097
IC C9     C7    *C8   H8R       1.5097  111.43 -123.58  107.80   1.1132
IC H8R    C7    *C8   H8S       1.1132  107.80 -115.43  108.37   1.1128
IC C7     C8    C9    C10       1.5398  111.43 -126.96  126.62   1.3465
IC C10    C8    *C9   H9R       1.3465  126.62  178.41  114.65   1.1012
IC C8     C9    C10   C11       1.5097  126.62   -1.69  126.32   1.5088
IC C11    C9    *C10  H10R      1.5088  126.32 -179.55  118.79   1.1012
IC C9     C10   C11   C12       1.3465  126.32   93.02  112.15   1.5392
IC C12    C10   *C11  H11R      1.5392  112.15 -121.30  111.28   1.1133
IC H11R   C10   *C11  H11S      1.1133  111.28 -117.50  110.00   1.1126
IC C10    C11   C12   C13       1.5088  112.15 -178.81  112.29   1.5354
IC C13    C11   *C12  H12R      1.5354  112.29 -121.34  109.78   1.1133
IC H12R   C11   *C12  H12S      1.1133  109.78 -118.01  109.42   1.1144
IC C11    C12   C13   C14       1.5392  112.29  179.81  112.68   1.5345
IC C14    C12   *C13  H13R      1.5345  112.68 -121.26  109.04   1.1132
IC H13R   C12   *C13  H13S      1.1132  109.04 -117.39  109.10   1.1131
IC C12    C13   C14   H14R      1.5341  113.33  -59.94  110.45   1.1113
IC H14R   C13   *C14  H14S      1.1113  110.45  119.88  110.47   1.1113
IC H14R   C13   *C14  H14T      1.1113  110.45 -120.04  110.63   1.1112

RESI PALOP       0.00 ! Palmitoleic acid (16:1, d9), protonated          
GROUP	              !
ATOM H1   HOL    0.44 !
ATOM O1   OHL   -0.61 !       O2  O1--H1
ATOM O2   OBL   -0.55 !        \\ /
ATOM C1   CL     0.75 !         C1
ATOM C2   CTL2  -0.21 !          |
ATOM H2R  HAL2   0.09 !   H2R---C2---H2S
ATOM H2S  HAL2   0.09 !          |		
GROUP                 !          |          
ATOM C3   CTL2  -0.18 !          |          
ATOM H3R  HAL2   0.09 !   H3R---C3---H3S  
ATOM H3S  HAL2   0.09 !          |          
GROUP                 !          |          
ATOM C4   CTL2  -0.18 !          |          
ATOM H4R  HAL2   0.09 !   H4R---C4---H4S  
ATOM H4S  HAL2   0.09 !          |          
GROUP                 !          |          
ATOM C5   CTL2  -0.18 !          |          
ATOM H5R  HAL2   0.09 !   H5R---C5---H5S  
ATOM H5S  HAL2   0.09 !          |          
GROUP                 !          |          
ATOM C6   CTL2  -0.18 !          |          
ATOM H6R  HAL2   0.09 !   H6R---C6---H6S  
ATOM H6S  HAL2   0.09 !          |          
GROUP                 !          |          
ATOM C7   CTL2  -0.18 !          |          
ATOM H7R  HAL2   0.09 !   H7R---C7---H7S  
ATOM H7S  HAL2   0.09 !          |          
GROUP                 !          |          
ATOM C8   CTL2  -0.18 !          |          
ATOM H8R  HAL2   0.09 !   H8R---C8---H8S  
ATOM H8S  HAL2   0.09 !          |          
GROUP                 !          |          
ATOM C9   CEL1  -0.15 !          |          
ATOM H9R  HEL1   0.15 !   H9R---C9        
GROUP                 !         ||  (CIS)  
ATOM C10  CEL1  -0.15 !         ||         
ATOM H10R HEL1   0.15 !  H10R---C10       
GROUP                 !          |          
ATOM C11  CTL2  -0.18 !          |          
ATOM H11R HAL2   0.09 !  H11R---C11--H11S 
ATOM H11S HAL2   0.09 !          |          
GROUP                 !          |          
ATOM C12  CTL2  -0.18 !          |          
ATOM H12R HAL2   0.09 !  H12R---C12--H12S 
ATOM H12S HAL2   0.09 !          |          
GROUP                 !          |          
ATOM C13  CTL2  -0.18 !          |          
ATOM H13R HAL2   0.09 !  H13R---C13--H13S 
ATOM H13S HAL2   0.09 !          |          
GROUP                 !          |          
ATOM C14  CTL2  -0.18 !          |          
ATOM H14R HAL2   0.09 !  H14R---C14--H14S 
ATOM H14S HAL2   0.09 !          |          
GROUP                 !          |          
ATOM C15  CTL2  -0.18 !          |          
ATOM H15R HAL2   0.09 !  H15R---C15--H15S 
ATOM H15S HAL2   0.09 !          |          
GROUP                 !          |          
ATOM C16  CTL3  -0.27 !          |          
ATOM H16R HAL3   0.09 !  H16R---C16--H16S 
ATOM H16S HAL3   0.09 !          |          
ATOM H16T HAL3   0.09 !         H16T        

BOND  O1   H1
BOND  O1   C1
BOND  C1   C2
DOUBLE  C1  O2
BOND  C2  H2R       C2  H2S       C2  C3
BOND  C3  H3R       C3  H3S       C3  C4
BOND  C4  H4R       C4  H4S       C4  C5
BOND  C5  H5R       C5  H5S       C5  C6
BOND  C6  H6R       C6  H6S       C6  C7
BOND  C7  H7R       C7  H7S       C7  C8
BOND  C8  H8R       C8  H8S       C8  C9
BOND  C9  H9R       
DOUBLE  C9 C10
BOND  C10 H10R      C10 C11
BOND  C11 H11R      C11 H11S      C11 C12
BOND  C12 H12R      C12 H12S      C12 C13
BOND  C13 H13R      C13 H13S      C13 C14
BOND  C14 H14R      C14 H14S      C14 C15
BOND  C15 H15R      C15 H15S      C15 C16
BOND  C16 H16R      C16 H16S      C16 H16T

IMPR C1 O1 C2 O2 

! IC table from IC generated, minimized geometry
IC C2     O1    *C1   O2        1.5289  108.63 -178.85  126.55   1.2187
IC H1     O1    C1    C2         0.0000  0.0000  180.00  0.0000   0.0000
IC O1     C1    C2    C3        1.3177  108.63 -177.70  112.21   1.5449
IC C3     C1    *C2   H2R       1.5449  112.21 -121.72  107.88   1.1092
IC H2R    C1    *C2   H2S       1.1092  107.88 -117.16  107.60   1.1093
IC C1     C2    C3    C4        1.5289  112.21  175.76  112.39   1.5338
IC C4     C2    *C3   H3R       1.5338  112.39 -120.69  109.57   1.1147
IC H3R    C2    *C3   H3S       1.1147  109.57 -117.65  109.64   1.1142
IC C2     C3    C4    C5        1.5449  112.39 -179.39  112.35   1.5346
IC C5     C3    *C4   H4R       1.5346  112.35 -121.52  109.41   1.1131
IC H4R    C3    *C4   H4S       1.1131  109.41 -117.57  108.97   1.1134
IC C3     C4    C5    C6        1.5338  112.35  176.31  112.80   1.5344
IC C6     C4    *C5   H5R       1.5344  112.80 -121.01  108.95   1.1135
IC H5R    C4    *C5   H5S       1.1135  108.95 -117.24  109.16   1.1132
IC C4     C5    C6    C7        1.5346  112.80 -179.44  112.48   1.5356
IC C7     C5    *C6   H6R       1.5356  112.48 -121.49  109.32   1.1129
IC H6R    C5    *C6   H6S       1.1129  109.32 -117.47  108.94   1.1132
IC C5     C6    C7    C8        1.5344  112.48  176.92  112.46   1.5398
IC C8     C6    *C7   H7R       1.5398  112.46 -121.38  108.40   1.1139
IC H7R    C6    *C7   H7S       1.1139  108.40 -116.93  108.77   1.1139
IC C6     C7    C8    C9        1.5356  112.46 -178.53  111.43   1.5097
IC C9     C7    *C8   H8R       1.5097  111.43 -123.58  107.80   1.1132
IC H8R    C7    *C8   H8S       1.1132  107.80 -115.43  108.37   1.1128
IC C7     C8    C9    C10       1.5398  111.43 -126.96  126.62   1.3465
IC C10    C8    *C9   H9R       1.3465  126.62  178.41  114.65   1.1012
IC C8     C9    C10   C11       1.5097  126.62   -1.69  126.32   1.5088
IC C11    C9    *C10  H10R      1.5088  126.32 -179.55  118.79   1.1012
IC C9     C10   C11   C12       1.3465  126.32   93.02  112.15   1.5392
IC C12    C10   *C11  H11R      1.5392  112.15 -121.30  111.28   1.1133
IC H11R   C10   *C11  H11S      1.1133  111.28 -117.50  110.00   1.1126
IC C10    C11   C12   C13       1.5088  112.15 -178.81  112.29   1.5354
IC C13    C11   *C12  H12R      1.5354  112.29 -121.34  109.78   1.1133
IC H12R   C11   *C12  H12S      1.1133  109.78 -118.01  109.42   1.1144
IC C11    C12   C13   C14       1.5392  112.29  179.81  112.68   1.5345
IC C14    C12   *C13  H13R      1.5345  112.68 -121.26  109.04   1.1132
IC H13R   C12   *C13  H13S      1.1132  109.04 -117.39  109.10   1.1131
IC C12    C13   C14   C15       1.5354  112.68  179.80  112.59   1.5347
IC C15    C13   *C14  H14R      1.5347  112.59 -121.29  109.09   1.1132
IC H14R   C13   *C14  H14S      1.1132  109.09 -117.37  109.11   1.1133
IC C13    C14   C15   C16       1.5345  112.59 -179.58  112.63   1.5347
IC C16    C14   *C15  H15R      1.5347  112.63 -121.36  109.09   1.1132
IC H15R   C14   *C15  H15S      1.1132  109.09 -117.38  109.07   1.1132
IC C14    C15   C16   H16R      1.5341  113.33  -59.94  110.45   1.1113
IC H16R   C15   *C16  H16S      1.1113  110.45  119.88  110.47   1.1113
IC H16R   C15   *C16  H16T      1.1113  110.45 -120.04  110.63   1.1112

RESI HTAP        0.00 ! Hexadecatrienoic acid (16:3, d7,10,3), protonated
GROUP	              !
ATOM H1   HOL    0.44 !
ATOM O1   OHL   -0.61 !       O2  O1--H1
ATOM O2   OBL   -0.55 !        \\ /
ATOM C1   CL     0.75 !         C1
ATOM C2   CTL2  -0.21 !         |
ATOM H2R  HAL2   0.09 !   H2R---C2---H2S
ATOM H2S  HAL2   0.09 !         |		
GROUP                 !         |          
ATOM C3   CTL2  -0.18 !         |          
ATOM H3R  HAL2   0.09 !  H3R---C3---H3S  
ATOM H3S  HAL2   0.09 !         |          
GROUP                 !         |          
ATOM C4   CTL2  -0.18 !         |          
ATOM H4R  HAL2   0.09 !  H4R---C4---H4S  
ATOM H4S  HAL2   0.09 !         |          
GROUP                 !         |          
ATOM C5   CTL2  -0.18 !         |          
ATOM H5R  HAL2   0.09 !  H5R---C5---H5S  
ATOM H5S  HAL2   0.09 !         |          
GROUP                 !         |          
ATOM C6   CTL2  -0.18 !         |          
ATOM H6R  HAL2   0.09 !  H6R---C6---H6S  
ATOM H6S  HAL2   0.09 !         |          
GROUP                 !         |          
ATOM C7   CEL1  -0.15 !         |          
ATOM H7R  HEL1   0.15 !  H7R---C7
GROUP                 !         |!          
ATOM C8   CEL1  -0.15 !         |!          
ATOM H8R  HEL1   0.15 !  H8R---C8
GROUP                 !         |          
ATOM C9   CTL2  -0.18 !         |          
ATOM H9R  HAL2   0.09 !  H9R---C9---H9S
ATOM H9S  HAL2   0.09 !         |
GROUP                 !         |  
ATOM C10  CEL1  -0.15 !         |         
ATOM H10R HEL1   0.15 !  H10R---C10       
GROUP                 !         |!          
ATOM C11  CEL1  -0.15 !         |!          
ATOM H11R HEL1   0.15 !  H11R---C11
GROUP                 !         |          
ATOM C12  CTL2  -0.18 !         |          
ATOM H12R HAL2   0.09 !  H12R---C12--H12S 
ATOM H12S HAL2   0.09 !         |          
GROUP                 !         |          
ATOM C13  CEL1  -0.15 !         |          
ATOM H13R HEL1   0.15 !  H13R---C13
GROUP                 !         |!          
ATOM C14  CEL1  -0.15 !         |!          
ATOM H14R HEL1   0.15 !  H14R---C14
GROUP                 !         |          
ATOM C15  CTL2  -0.18 !         |          
ATOM H15R HAL2   0.09 !  H15R---C15--H15S 
ATOM H15S HAL2   0.09 !         |          
GROUP                 !         |          
ATOM C16  CTL3  -0.27 !         |          
ATOM H16R HAL3   0.09 !  H16R---C16--H16S 
ATOM H16S HAL3   0.09 !         |          
ATOM H16T HAL3   0.09 !        H16T        

BOND  O1  H1
BOND  O1   C1
BOND  C1   C2
DOUBLE  C1  O2
BOND  C2  H2R       C2  H2S       C2  C3
BOND  C3  H3R       C3  H3S       C3  C4
BOND  C4  H4R       C4  H4S       C4  C5
BOND  C5  H5R       C5  H5S       C5  C6
BOND  C6  H6R       C6  H6S       C6  C7
BOND  C7  H7R    
DOUBLE C7  C8
BOND  C8  H8R       C8  C9
BOND  C9  H9R       C9  H9S      C9 C10
DOUBLE C10 C11
BOND  C10 H10R
BOND  C11 H11R      C11 C12
BOND  C12 H12R      C12 H12S      C12 C13
DOUBLE C13 C14
BOND  C13 H13R
BOND  C14 H14R      C14 C15
BOND  C15 H15R      C15 H15S      C15 C16
BOND  C16 H16R      C16 H16S      C16 H16T

IMPR C1 O1 C2 O2 

! IC table from IC generated, minimized geometry
IC C2     O1    *C1   O2        1.5289  108.63 -178.85  126.55   1.2187
IC H1     O1    C1    C2        0.0000  0.0000  180.00  0.0000   0.0000
IC O1     C1    C2    C3        1.3177  108.63 -177.70  112.21   1.5449
IC C3     C1    *C2   H2R       1.5449  112.21 -121.72  107.88   1.1092
IC H2R    C1    *C2   H2S       1.1092  107.88 -117.16  107.60   1.1093
IC C1     C2    C3    C4        1.5289  112.21  175.76  112.39   1.5338
IC C4     C2    *C3   H3R       1.5338  112.39 -120.69  109.57   1.1147
IC H3R    C2    *C3   H3S       1.1147  109.57 -117.65  109.64   1.1142
IC C2     C3    C4    C5        1.5449  112.39 -179.39  112.35   1.5346
IC C5     C3    *C4   H4R       1.5346  112.35 -121.52  109.41   1.1131
IC H4R    C3    *C4   H4S       1.1131  109.41 -117.57  108.97   1.1134
IC C3     C4    C5    C6        1.5338  112.35  176.31  112.80   1.5344
IC C6     C4    *C5   H5R       1.5344  112.80 -121.01  108.95   1.1135
IC H5R    C4    *C5   H5S       1.1135  108.95 -117.24  109.16   1.1132
IC C4     C5    C6    C7        1.5346  112.80 -179.44  112.48   1.5356
IC C7     C5    *C6   H6R       1.5356  112.48 -121.49  109.32   1.1129
IC H6R    C5    *C6   H6S       1.1129  109.32 -117.47  108.94   1.1132
IC C5     C6    C7    C8        1.5344  112.48  176.92  112.46   1.5398
IC C8     C6    *C7   H7R       1.5398  112.46 -180.00  108.40   1.1139
IC C6     C7    C8    C9        1.5356  112.46    0.00   111.43   1.5097
IC C9     C7    *C8   H8R       1.5097  111.43 -180.00  107.80   1.1132
IC C7     C8    C9    C10       1.5398  111.43  176.96  126.62   1.3465
IC C10    C8    *C9   H9R       1.3465  126.62  121.41  114.65   1.1012
IC H9R    C8    *C9   H9S       1.1139  108.40 -116.93  108.77   1.1139
IC C8     C9    C10   C11       1.5097  126.62  176.31  126.32   1.5088
IC C11    C9    *C10  H10R      1.5088  126.32 -179.55  118.79   1.1012
IC C9     C10   C11   C12       1.3465  126.32    0.00  112.15   1.5392
IC C12    C10   *C11  H11R      1.5392  112.15 -179.55  111.28   1.1133
IC C10    C11   C12   C13       1.5088  112.15 -178.81  112.29   1.5354
IC C13    C11   *C12  H12R      1.5354  112.29 -121.34  109.78   1.1133
IC H12R   C11   *C12  H12S      1.1133  109.78 -118.01  109.42   1.1144
IC C11    C12   C13   C14       1.5392  112.29  179.81  112.68   1.5345
IC C14    C12   *C13  H13R      1.5345  112.68 -179.55  109.04   1.1132
IC C12    C13   C14   C15       1.5354  112.68    0.00  112.59   1.5347
IC C15    C13   *C14  H14R      1.5347  112.59 -179.55  109.09   1.1132
IC C13    C14   C15   C16       1.5345  112.59 -179.58  112.63   1.5347
IC C16    C14   *C15  H15R      1.5347  112.63 -121.36  109.09   1.1132
IC H15R   C14   *C15  H15S      1.1132  109.09 -117.38  109.07   1.1132
IC C14    C15   C16   H16R      1.5341  113.33  -59.94  110.45   1.1113
IC H16R   C15   *C16  H16S      1.1113  110.45  119.88  110.47   1.1113
IC H16R   C15   *C16  H16T      1.1113  110.45 -120.04  110.63   1.1112

RESI OLEP        0.00 ! Oleic acid (18:1, d9), protonated          
GROUP	              !
ATOM H1   HOL    0.44 !
ATOM O1   OHL   -0.61 !       O2  O1--H1
ATOM O2   OBL   -0.55 !        \\ /
ATOM C1   CL     0.75 !         C1
ATOM C2   CTL2  -0.21 !         |
ATOM H2R  HAL2   0.09 !   H2R---C2---H2S
ATOM H2S  HAL2   0.09 !         |		
GROUP                 !         |          
ATOM C3   CTL2  -0.18 !         |          
ATOM H3R  HAL2   0.09 !   H3R---C3---H3S  
ATOM H3S  HAL2   0.09 !         |          
GROUP                 !         |          
ATOM C4   CTL2  -0.18 !         |          
ATOM H4R  HAL2   0.09 !   H4R---C4---H4S  
ATOM H4S  HAL2   0.09 !         |          
GROUP                 !         |          
ATOM C5   CTL2  -0.18 !         |          
ATOM H5R  HAL2   0.09 !   H5R---C5---H5S  
ATOM H5S  HAL2   0.09 !         |          
GROUP                 !         |          
ATOM C6   CTL2  -0.18 !         |          
ATOM H6R  HAL2   0.09 !   H6R---C6---H6S  
ATOM H6S  HAL2   0.09 !         |          
GROUP                 !         |          
ATOM C7   CTL2  -0.18 !         |          
ATOM H7R  HAL2   0.09 !   H7R---C7---H7S  
ATOM H7S  HAL2   0.09 !         |          
GROUP                 !         |          
ATOM C8   CTL2  -0.18 !         |          
ATOM H8R  HAL2   0.09 !   H8R---C8---H8S  
ATOM H8S  HAL2   0.09 !         |          
GROUP                 !         |          
ATOM C9   CEL1  -0.15 !         |          
ATOM H9R  HEL1   0.15 !   H9R---C9        
GROUP                 !         ||  (CIS)  
ATOM C10  CEL1  -0.15 !         ||         
ATOM H10R HEL1   0.15 !  H10R---C10       
GROUP                 !         |          
ATOM C11  CTL2  -0.18 !         |          
ATOM H11R HAL2   0.09 !  H11R---C11--H11S 
ATOM H11S HAL2   0.09 !         |          
GROUP                 !         |          
ATOM C12  CTL2  -0.18 !         |          
ATOM H12R HAL2   0.09 !  H12R---C12--H12S 
ATOM H12S HAL2   0.09 !         |          
GROUP                 !         |          
ATOM C13  CTL2  -0.18 !         |          
ATOM H13R HAL2   0.09 !  H13R---C13--H13S 
ATOM H13S HAL2   0.09 !         |          
GROUP                 !         |          
ATOM C14  CTL2  -0.18 !         |          
ATOM H14R HAL2   0.09 !  H14R---C14--H14S 
ATOM H14S HAL2   0.09 !         |          
GROUP                 !         |          
ATOM C15  CTL2  -0.18 !         |          
ATOM H15R HAL2   0.09 !  H15R---C15--H15S 
ATOM H15S HAL2   0.09 !         |          
GROUP                 !         |          
ATOM C16  CTL2  -0.18 !         |          
ATOM H16R HAL2   0.09 !  H16R---C16--H16S 
ATOM H16S HAL2   0.09 !         |          
GROUP                 !         |          
ATOM C17  CTL2  -0.18 !         |          
ATOM H17R HAL2   0.09 !  H17R---C17--H17S 
ATOM H17S HAL2   0.09 !         |          
GROUP                 !         |          
ATOM C18  CTL3  -0.27 !         |          
ATOM H18R HAL3   0.09 !  H18R---C18--H18S 
ATOM H18S HAL3   0.09 !         |          
ATOM H18T HAL3   0.09 !        H18T        

BOND  O1   H1
BOND  O1   C1
BOND  C1   C2
DOUBLE  C1  O2
BOND  C2  H2R       C2  H2S       C2  C3
BOND  C3  H3R       C3  H3S       C3  C4
BOND  C4  H4R       C4  H4S       C4  C5
BOND  C5  H5R       C5  H5S       C5  C6
BOND  C6  H6R       C6  H6S       C6  C7
BOND  C7  H7R       C7  H7S       C7  C8
BOND  C8  H8R       C8  H8S       C8  C9
BOND  C9  H9R       
DOUBLE  C9 C10
BOND  C10 H10R      C10 C11
BOND  C11 H11R      C11 H11S      C11 C12
BOND  C12 H12R      C12 H12S      C12 C13
BOND  C13 H13R      C13 H13S      C13 C14
BOND  C14 H14R      C14 H14S      C14 C15
BOND  C15 H15R      C15 H15S      C15 C16
BOND  C16 H16R      C16 H16S      C16 C17
BOND  C17 H17R      C17 H17S      C17 C18
BOND  C18 H18R      C18 H18S      C18 H18T

IMPR C1 O1 C2 O2 
! IC table from IC generated, minimized geometry
IC C2     O1    *C1   O2        1.5289  108.63 -178.85  126.55   1.2187
IC H1     O1    C1    C2         0.0000  0.0000  180.00  0.0000   0.0000
IC O1     C1    C2    C3        1.3177  108.63 -177.70  112.21   1.5449
IC C3     C1    *C2   H2R       1.5449  112.21 -121.72  107.88   1.1092
IC H2R    C1    *C2   H2S       1.1092  107.88 -117.16  107.60   1.1093
IC C1     C2    C3    C4        1.5289  112.21  175.76  112.39   1.5338
IC C4     C2    *C3   H3R       1.5338  112.39 -120.69  109.57   1.1147
IC H3R    C2    *C3   H3S       1.1147  109.57 -117.65  109.64   1.1142
IC C2     C3    C4    C5        1.5449  112.39 -179.39  112.35   1.5346
IC C5     C3    *C4   H4R       1.5346  112.35 -121.52  109.41   1.1131
IC H4R    C3    *C4   H4S       1.1131  109.41 -117.57  108.97   1.1134
IC C3     C4    C5    C6        1.5338  112.35  176.31  112.80   1.5344
IC C6     C4    *C5   H5R       1.5344  112.80 -121.01  108.95   1.1135
IC H5R    C4    *C5   H5S       1.1135  108.95 -117.24  109.16   1.1132
IC C4     C5    C6    C7        1.5346  112.80 -179.44  112.48   1.5356
IC C7     C5    *C6   H6R       1.5356  112.48 -121.49  109.32   1.1129
IC H6R    C5    *C6   H6S       1.1129  109.32 -117.47  108.94   1.1132
IC C5     C6    C7    C8        1.5344  112.48  176.92  112.46   1.5398
IC C8     C6    *C7   H7R       1.5398  112.46 -121.38  108.40   1.1139
IC H7R    C6    *C7   H7S       1.1139  108.40 -116.93  108.77   1.1139
IC C6     C7    C8    C9        1.5356  112.46 -178.53  111.43   1.5097
IC C9     C7    *C8   H8R       1.5097  111.43 -123.58  107.80   1.1132
IC H8R    C7    *C8   H8S       1.1132  107.80 -115.43  108.37   1.1128
IC C7     C8    C9    C10       1.5398  111.43 -126.96  126.62   1.3465
IC C10    C8    *C9   H9R       1.3465  126.62  178.41  114.65   1.1012
IC C8     C9    C10   C11       1.5097  126.62   -1.69  126.32   1.5088
IC C11    C9    *C10  H10R      1.5088  126.32 -179.55  118.79   1.1012
IC C9     C10   C11   C12       1.3465  126.32   93.02  112.15   1.5392
IC C12    C10   *C11  H11R      1.5392  112.15 -121.30  111.28   1.1133
IC H11R   C10   *C11  H11S      1.1133  111.28 -117.50  110.00   1.1126
IC C10    C11   C12   C13       1.5088  112.15 -178.81  112.29   1.5354
IC C13    C11   *C12  H12R      1.5354  112.29 -121.34  109.78   1.1133
IC H12R   C11   *C12  H12S      1.1133  109.78 -118.01  109.42   1.1144
IC C11    C12   C13   C14       1.5392  112.29  179.81  112.68   1.5345
IC C14    C12   *C13  H13R      1.5345  112.68 -121.26  109.04   1.1132
IC H13R   C12   *C13  H13S      1.1132  109.04 -117.39  109.10   1.1131
IC C12    C13   C14   C15       1.5354  112.68  179.80  112.59   1.5347
IC C15    C13   *C14  H14R      1.5347  112.59 -121.29  109.09   1.1132
IC H14R   C13   *C14  H14S      1.1132  109.09 -117.37  109.11   1.1133
IC C13    C14   C15   C16       1.5345  112.59 -179.58  112.63   1.5347
IC C16    C14   *C15  H15R      1.5347  112.63 -121.36  109.09   1.1132
IC H15R   C14   *C15  H15S      1.1132  109.09 -117.38  109.07   1.1132
IC C14    C15   C16   C17       1.5347  112.63  179.65  112.69   1.5339
IC C17    C15   *C16  H16R      1.5339  112.69 -121.27  109.11   1.1132
IC H16R   C15   *C16  H16S      1.1132  109.11 -117.36  109.14   1.1132
IC C15    C16   C17   C18       1.5347  112.69 -179.93  113.30   1.5309
IC C18    C16   *C17  H17R      1.5309  113.30 -121.70  108.75   1.1140
IC H17R   C16   *C17  H17S      1.1140  108.75 -116.65  108.73   1.1141
IC C16    C17   C18   H18R      1.5339  113.30  -59.98  110.46   1.1113
IC H18R   C17   *C18  H18S      1.1113  110.46  119.84  110.45   1.1114
IC H18R   C17   *C18  H18T      1.1113  110.46 -120.09  110.62   1.1112

RESI LINP        0.00 ! Linoleic acid (18:2, d9,12), protonated         
GROUP	              !
ATOM H1   HOL    0.44 !
ATOM O1   OHL   -0.61 !       O2  O1--H1
ATOM O2   OBL   -0.55 !        \\ /
ATOM C1   CL     0.75 !         C1
ATOM C2   CTL2  -0.21 !         |
ATOM H2R  HAL2   0.09 !   H2R---C2---H2S
ATOM H2S  HAL2   0.09 !         |		
GROUP                 !         |          
ATOM C3   CTL2  -0.18 !         |          
ATOM H3R  HAL2   0.09 !   H3R---C3---H3S  
ATOM H3S  HAL2   0.09 !         |          
GROUP                 !         |          
ATOM C4   CTL2  -0.18 !         |          
ATOM H4R  HAL2   0.09 !   H4R---C4---H4S  
ATOM H4S  HAL2   0.09 !         |          
GROUP                 !         |          
ATOM C5   CTL2  -0.18 !         |          
ATOM H5R  HAL2   0.09 !   H5R---C5---H5S  
ATOM H5S  HAL2   0.09 !         |          
GROUP                 !         |          
ATOM C6   CTL2  -0.18 !         |          
ATOM H6R  HAL2   0.09 !   H6R---C6---H6S  
ATOM H6S  HAL2   0.09 !         |          
GROUP                 !         |          
ATOM C7   CTL2  -0.18 !         |          
ATOM H7R  HAL2   0.09 !   H7R---C7---H7S  
ATOM H7S  HAL2   0.09 !         |          
GROUP                 !         |          
ATOM C8   CTL2  -0.18 !         |          
ATOM H8R  HAL2   0.09 !   H8R---C8---H8S  
ATOM H8S  HAL2   0.09 !         |          
GROUP                 !         |          
ATOM C9   CEL1  -0.15 !         |          
ATOM H9R  HEL1   0.15 !   H9R---C9        
GROUP                 !         ||  (CIS)  
ATOM C10  CEL1  -0.15 !         ||         
ATOM H10R HEL1   0.15 !  H10R---C10       
GROUP                 !         |          
ATOM C11  CTL2  -0.18 !         |          
ATOM H11R HAL2   0.09 !  H11R---C11--H11S 
ATOM H11S HAL2   0.09 !         |          
GROUP                 !         |          
ATOM C12  CEL1  -0.15 !         |          
ATOM H12R HEL1   0.15 !  H12R---C12
GROUP                 !         ||   (CIS)         
ATOM C13  CEL1  -0.15 !         ||          
ATOM H13R HEL1   0.15 !  H13R---C13
GROUP                 !         |          
ATOM C14  CTL2  -0.18 !         |          
ATOM H14R HAL2   0.09 !  H14R---C14--H14S 
ATOM H14S HAL2   0.09 !         |          
GROUP                 !         |          
ATOM C15  CTL2  -0.18 !         |          
ATOM H15R HAL2   0.09 !  H15R---C15--H15S 
ATOM H15S HAL2   0.09 !         |          
GROUP                 !         |          
ATOM C16  CTL2  -0.18 !         |          
ATOM H16R HAL2   0.09 !  H16R---C16--H16S 
ATOM H16S HAL2   0.09 !         |          
GROUP                 !         |          
ATOM C17  CTL2  -0.18 !         |          
ATOM H17R HAL2   0.09 !  H17R---C17--H17S 
ATOM H17S HAL2   0.09 !         |          
GROUP                 !         |          
ATOM C18  CTL3  -0.27 !         |          
ATOM H18R HAL3   0.09 !  H18R---C18--H18S 
ATOM H18S HAL3   0.09 !         |          
ATOM H18T HAL3   0.09 !        H18T        

BOND  O1   H1
BOND  O1   C1
BOND  C1   C2
DOUBLE  C1  O2
BOND  C2  H2R       C2  H2S       C2  C3
BOND  C3  H3R       C3  H3S       C3  C4
BOND  C4  H4R       C4  H4S       C4  C5
BOND  C5  H5R       C5  H5S       C5  C6
BOND  C6  H6R       C6  H6S       C6  C7
BOND  C7  H7R       C7  H7S       C7  C8
BOND  C8  H8R       C8  H8S       C8  C9
BOND  C9  H9R       
DOUBLE  C9 C10
BOND  C10 H10R      C10 C11
BOND  C11 H11R      C11 H11S      C11 C12
BOND  C12 H12R
DOUBLE C12 C13
BOND  C13 H13R      C13 C14
BOND  C14 H14R      C14 H14S      C14 C15
BOND  C15 H15R      C15 H15S      C15 C16
BOND  C16 H16R      C16 H16S      C16 C17
BOND  C17 H17R      C17 H17S      C17 C18
BOND  C18 H18R      C18 H18S      C18 H18T

IMPR C1 O1 C2 O2 

IC C2     O1    *C1   O2        1.5289  108.63 -178.85  126.55   1.2187
IC H1     O1    C1    C2        0.0000  0.0000  180.00  0.0000   0.0000
IC O1     C1    C2    C3        1.3177  108.63 -177.70  112.21   1.5449
IC C3     C1    *C2   H2R       1.5449  112.21 -121.72  107.88   1.1092
IC H2R    C1    *C2   H2S       1.1092  107.88 -117.16  107.60   1.1093
IC C1     C2    C3    C4        1.5289  112.21  175.76  112.39   1.5338
IC C4     C2    *C3   H3R       1.5338  112.39 -120.69  109.57   1.1147
IC H3R    C2    *C3   H3S       1.1147  109.57 -117.65  109.64   1.1142
IC C2     C3    C4    C5        1.5449  112.39 -179.39  112.35   1.5346
IC C5     C3    *C4   H4R       1.5346  112.35 -121.52  109.41   1.1131
IC H4R    C3    *C4   H4S       1.1131  109.41 -117.57  108.97   1.1134
IC C3     C4    C5    C6        1.5338  112.35  176.31  112.80   1.5344
IC C6     C4    *C5   H5R       1.5344  112.80 -121.01  108.95   1.1135
IC H5R    C4    *C5   H5S       1.1135  108.95 -117.24  109.16   1.1132
IC C4     C5    C6    C7        1.5346  112.80 -179.44  112.48   1.5356
IC C7     C5    *C6   H6R       1.5356  112.48 -121.49  109.32   1.1129
IC H6R    C5    *C6   H6S       1.1129  109.32 -117.47  108.94   1.1132
IC C5     C6    C7    C8        1.5344  112.48  176.92  112.46   1.5398
IC C8     C6    *C7   H7R       1.5398  112.46 -121.38  108.40   1.1139
IC H7R    C6    *C7   H7S       1.1139  108.40 -116.93  108.77   1.1139
IC C6     C7    C8    C9        1.5356  112.46 -178.53  111.43   1.5097
IC C9     C7    *C8   H8R       1.5097  111.43 -123.58  107.80   1.1132
IC H8R    C7    *C8   H8S       1.1132  107.80 -115.43  108.37   1.1128
IC C7     C8    C9    C10       1.5398  111.43  180.00  126.62   1.3465
IC C10    C8    *C9   H9R       1.3465  126.62  178.41  114.65   1.1012
IC C8     C9    C10   C11       1.5097  126.62   -1.69  126.32   1.5088 ! cis db
IC C11    C9    *C10  H10R      1.5088  126.32  179.55  118.79   1.1012
IC C9     C10   C11   C12       1.3465  126.32  180.00  112.15   1.5392
IC C12    C10   *C11  H11R      1.5392  112.15 -121.30  111.28   1.1133
IC H11R   C10   *C11  H11S      1.1133  111.28 -180.00  110.00   1.1126
IC C10    C11   C12   C13       1.5088  112.15  178.81  112.29   1.5354
IC C13    C11   *C12  H12R      1.3465  126.62  178.41  114.65   1.1012
IC C11    C12   C13   C14       1.5097  126.62   -1.69  126.32   1.5088 ! cis db
IC C14    C12   *C13  H13R      1.5088  126.62 -179.55  118.79   1.1012
IC C12    C13   C14   C15       1.5354  112.68  179.80  112.59   1.5347
IC C15    C13   *C14  H14R      1.5347  112.59 -121.29  109.09   1.1132
IC H14R   C13   *C14  H14S      1.1132  109.09 -117.37  109.11   1.1133
IC C13    C14   C15   C16       1.5345  112.59 -179.58  112.63   1.5347
IC C16    C14   *C15  H15R      1.5347  112.63 -121.36  109.09   1.1132
IC H15R   C14   *C15  H15S      1.1132  109.09 -117.38  109.07   1.1132
IC C14    C15   C16   C17       1.5347  112.63  179.65  112.69   1.5339
IC C17    C15   *C16  H16R      1.5339  112.69 -121.27  109.11   1.1132
IC H16R   C15   *C16  H16S      1.1132  109.11 -117.36  109.14   1.1132
IC C15    C16   C17   C18       1.5347  112.69 -179.93  113.30   1.5309
IC C18    C16   *C17  H17R      1.5309  113.30 -121.70  108.75   1.1140
IC H17R   C16   *C17  H17S      1.1140  108.75 -116.65  108.73   1.1141
IC C16    C17   C18   H18R      1.5339  113.30  -59.98  110.46   1.1113
IC H18R   C17   *C18  H18S      1.1113  110.46  119.84  110.45   1.1114
IC H18R   C17   *C18  H18T      1.1113  110.46 -120.09  110.62   1.1112

RESI ALINP       0.00 ! Alpha-Linolenic acid (18:3, d9,12,15), protonated          
GROUP	              !
ATOM H1   HOL    0.44 !
ATOM O1   OHL   -0.61 !       O2  O1--H1
ATOM O2   OBL   -0.55 !        \\ /
ATOM C1   CL     0.75 !         C1
ATOM C2   CTL2  -0.21 !         |
ATOM H2R  HAL2   0.09 !   H2R---C2---H2S
ATOM H2S  HAL2   0.09 !         |		
GROUP                 !         |          
ATOM C3   CTL2  -0.18 !         |          
ATOM H3R  HAL2   0.09 !   H3R---C3---H3S  
ATOM H3S  HAL2   0.09 !         |          
GROUP                 !         |          
ATOM C4   CTL2  -0.18 !         |          
ATOM H4R  HAL2   0.09 !   H4R---C4---H4S  
ATOM H4S  HAL2   0.09 !         |          
GROUP                 !         |          
ATOM C5   CTL2  -0.18 !         |          
ATOM H5R  HAL2   0.09 !   H5R---C5---H5S  
ATOM H5S  HAL2   0.09 !         |          
GROUP                 !         |          
ATOM C6   CTL2  -0.18 !         |          
ATOM H6R  HAL2   0.09 !   H6R---C6---H6S  
ATOM H6S  HAL2   0.09 !         |          
GROUP                 !         |          
ATOM C7   CTL2  -0.18 !         |          
ATOM H7R  HAL2   0.09 !   H7R---C7---H7S  
ATOM H7S  HAL2   0.09 !         |          
GROUP                 !         |          
ATOM C8   CTL2  -0.18 !         |          
ATOM H8R  HAL2   0.09 !   H8R---C8---H8S  
ATOM H8S  HAL2   0.09 !         |          
GROUP                 !         |          
ATOM C9   CEL1  -0.15 !         |          
ATOM H9R  HEL1   0.15 !   H9R---C9        
GROUP                 !         ||  (CIS)  
ATOM C10  CEL1  -0.15 !         ||         
ATOM H10R HEL1   0.15 !  H10R---C10       
GROUP                 !         |          
ATOM C11  CTL2  -0.18 !         |          
ATOM H11R HAL2   0.09 !  H11R---C11--H11S 
ATOM H11S HAL2   0.09 !         |          
GROUP                 !         |          
ATOM C12  CEL1  -0.15 !         |          
ATOM H12R HEL1   0.15 !  H12R---C12
GROUP                 !         ||   (CIS)         
ATOM C13  CEL1  -0.15 !         ||          
ATOM H13R HEL1   0.15 !  H13R---C13
GROUP                 !         |          
ATOM C14  CTL2  -0.18 !         |          
ATOM H14R HAL2   0.09 !  H14R---C14--H14S 
ATOM H14S HAL2   0.09 !         |          
GROUP                 !         |          
ATOM C15  CTL2  -0.15 !         |          
ATOM H15R HAL2   0.15 !  H15R---C15
GROUP                 !         ||  (CIS)
ATOM C16  CTL2  -0.15 !         ||          
ATOM H16R HAL2   0.15 !  H16R---C16
GROUP                 !         |          
ATOM C17  CTL2  -0.18 !         |          
ATOM H17R HAL2   0.09 !  H17R---C17--H17S 
ATOM H17S HAL2   0.09 !         |          
GROUP                 !         |          
ATOM C18  CTL3  -0.27 !         |          
ATOM H18R HAL3   0.09 !  H18R---C18--H18S 
ATOM H18S HAL3   0.09 !         |          
ATOM H18T HAL3   0.09 !        H18T        

BOND  O1   H1
BOND  O1   C1
BOND  C1   C2
DOUBLE  C1  O2
BOND  C2  H2R       C2  H2S       C2  C3
BOND  C3  H3R       C3  H3S       C3  C4
BOND  C4  H4R       C4  H4S       C4  C5
BOND  C5  H5R       C5  H5S       C5  C6
BOND  C6  H6R       C6  H6S       C6  C7
BOND  C7  H7R       C7  H7S       C7  C8
BOND  C8  H8R       C8  H8S       C8  C9
BOND  C9  H9R       
DOUBLE  C9 C10
BOND  C10 H10R      C10 C11
BOND  C11 H11R      C11 H11S      C11 C12
BOND  C12 H12R
DOUBLE C12 C13
BOND  C13 H13R      C13 C14
BOND  C14 H14R      C14 H14S      C14 C15
BOND  C15 H15R     
DOUBLE C15 C16
BOND  C16 H16R      C16 C17
BOND  C17 H17R      C17 H17S      C17 C18
BOND  C18 H18R      C18 H18S      C18 H18T

IMPR C1 O1 C2 O2 

IC C2     O1    *C1   O2        1.5289  108.63 -178.85  126.55   1.2187
IC H1     O1    C1    C2        0.0000  0.0000  180.00  0.0000   0.0000
IC O1     C1    C2    C3        1.3177  108.63 -177.70  112.21   1.5449
IC C3     C1    *C2   H2R       1.5449  112.21 -121.72  107.88   1.1092
IC H2R    C1    *C2   H2S       1.1092  107.88 -117.16  107.60   1.1093
IC C1     C2    C3    C4        1.5289  112.21  175.76  112.39   1.5338
IC C4     C2    *C3   H3R       1.5338  112.39 -120.69  109.57   1.1147
IC H3R    C2    *C3   H3S       1.1147  109.57 -117.65  109.64   1.1142
IC C2     C3    C4    C5        1.5449  112.39 -179.39  112.35   1.5346
IC C5     C3    *C4   H4R       1.5346  112.35 -121.52  109.41   1.1131
IC H4R    C3    *C4   H4S       1.1131  109.41 -117.57  108.97   1.1134
IC C3     C4    C5    C6        1.5338  112.35  176.31  112.80   1.5344
IC C6     C4    *C5   H5R       1.5344  112.80 -121.01  108.95   1.1135
IC H5R    C4    *C5   H5S       1.1135  108.95 -117.24  109.16   1.1132
IC C4     C5    C6    C7        1.5346  112.80 -179.44  112.48   1.5356
IC C7     C5    *C6   H6R       1.5356  112.48 -121.49  109.32   1.1129
IC H6R    C5    *C6   H6S       1.1129  109.32 -117.47  108.94   1.1132
IC C5     C6    C7    C8        1.5344  112.48  176.92  112.46   1.5398
IC C8     C6    *C7   H7R       1.5398  112.46 -121.38  108.40   1.1139
IC H7R    C6    *C7   H7S       1.1139  108.40 -116.93  108.77   1.1139
IC C6     C7    C8    C9        1.5356  112.46 -178.53  111.43   1.5097
IC C9     C7    *C8   H8R       1.5097  111.43 -123.58  107.80   1.1132
IC H8R    C7    *C8   H8S       1.1132  107.80 -115.43  108.37   1.1128
IC C7     C8    C9    C10       1.5398  111.43  180.00  126.62   1.3465
IC C10    C8    *C9   H9R       1.3465  126.62  178.41  114.65   1.1012
IC C8     C9    C10   C11       1.5097  126.62    0.00  126.32   1.5088 ! cis db
IC C11    C9    *C10  H10R      1.5088  126.32  179.55  118.79   1.1012
IC C9     C10   C11   C12       1.3465  126.32  180.00  112.15   1.5392
IC C12    C10   *C11  H11R      1.5392  112.15 -121.30  111.28   1.1133
IC H11R   C10   *C11  H11S      1.1133  111.28 -180.00  110.00   1.1126
IC C10    C11   C12   C13       1.5088  112.15  178.81  112.29   1.5354
IC C13    C11   *C12  H12R      1.3465  126.62  178.41  114.65   1.1012
IC C11    C12   C13   C14       1.5097  126.62    0.00  126.32   1.5088 ! cis db
IC C14    C12   *C13  H13R      1.5088  126.62 -179.55  118.79   1.1012
IC C12    C13   C14   C15       1.5354  112.68  179.80  112.59   1.5347
IC C15    C13   *C14  H14R      1.5347  112.59 -121.29  109.09   1.1132
IC H14R   C13   *C14  H14S      1.1132  109.09 -117.37  109.11   1.1133
IC C13    C14   C15   C16       1.5345  112.59 -179.58  112.63   1.5347
IC C16    C14   *C15  H15R      1.5347  112.63 -121.36  109.09   1.1132
IC C14    C15   C16   C17       1.5347  112.63    0.00  112.69   1.5339 ! cis db
IC C17    C15   *C16  H16R      1.5339  112.69 -179.55  109.11   1.1132
IC C15    C16   C17   C18       1.5347  112.69  179.93  113.30   1.5309 
IC C18    C16   *C17  H17R      1.5309  113.30 -121.70  108.75   1.1140
IC H17R   C16   *C17  H17S      1.1140  108.75 -121.65  108.73   1.1141
IC C16    C17   C18   H18R      1.5339  113.30 -117.37  110.46   1.1113
IC H18R   C17   *C18  H18S      1.1113  110.46 -180.00  110.45   1.1114
IC H18R   C17   *C18  H18T      1.1113  110.46 -120.09  110.62   1.1112

RESI SDAP        0.00 ! Stearidonic acid (18:4, d6,9,12,15), protonated
GROUP	              !
ATOM H1   HOL    0.44 !
ATOM O1   OHL   -0.61 !       O2  O1--H1
ATOM O2   OBL   -0.55 !        \\ /
ATOM C1   CL     0.75 !         C1
ATOM C2   CTL2  -0.21 !         |
ATOM H2R  HAL2   0.09 !   H2R---C2---H2S
ATOM H2S  HAL2   0.09 !         |		
GROUP                 !         |          
ATOM C3   CTL2  -0.18 !         |          
ATOM H3R  HAL2   0.09 !   H3R---C3---H3S  
ATOM H3S  HAL2   0.09 !         |          
GROUP                 !         |          
ATOM C4   CTL2  -0.18 !         |          
ATOM H4R  HAL2   0.09 !   H4R---C4---H4S  
ATOM H4S  HAL2   0.09 !         |          
GROUP                 !         |          
ATOM C5   CTL2  -0.18 !         |          
ATOM H5R  HAL2   0.09 !   H5R---C5---H5S  
ATOM H5S  HAL2   0.09 !         |          
GROUP                 !         |          
ATOM C6   CEL1  -0.15 !         |          
ATOM H6R  HEL1   0.15 !   H6R---C6
GROUP                 !         |!          
ATOM C7   CEL1  -0.15 !         |!         
ATOM H7R  HEL1   0.15 !   H7R---C7
GROUP                 !         |          
ATOM C8   CTL2  -0.18 !         |          
ATOM H8R  HAL2   0.09 !   H8R---C8---H8S  
ATOM H8S  HAL2   0.09 !         |          
GROUP                 !         |          
ATOM C9   CEL1  -0.15 !         |          
ATOM H9R  HEL1   0.15 !   H9R---C9        
GROUP                 !         |!  (CIS)  
ATOM C10  CEL1  -0.15 !         |!         
ATOM H10R HEL1   0.15 !  H10R---C10       
GROUP                 !         |          
ATOM C11  CTL2  -0.18 !         |          
ATOM H11R HAL2   0.09 !  H11R---C11--H11S 
ATOM H11S HAL2   0.09 !         |          
GROUP                 !         |          
ATOM C12  CEL1  -0.15 !         |          
ATOM H12R HEL1   0.15 !  H12R---C12
GROUP                 !         |!   (CIS)         
ATOM C13  CEL1  -0.15 !         |!          
ATOM H13R HEL1   0.15 !  H13R---C13
GROUP                 !         |          
ATOM C14  CTL2  -0.18 !         |          
ATOM H14R HAL2   0.09 !  H14R---C14--H14S 
ATOM H14S HAL2   0.09 !         |          
GROUP                 !         |          
ATOM C15  CEL1  -0.15 !         |          
ATOM H15R HEL1   0.15 !  H15R---C15
GROUP                 !         |!  (CIS)
ATOM C16  CEL1  -0.15 !         |!          
ATOM H16R HEL1   0.15 !  H16R---C16
GROUP                 !         |          
ATOM C17  CTL2  -0.18 !         |          
ATOM H17R HAL2   0.09 !  H17R---C17--H17S 
ATOM H17S HAL2   0.09 !         |          
GROUP                 !         |          
ATOM C18  CTL3  -0.27 !         |          
ATOM H18R HAL3   0.09 !  H18R---C18--H18S 
ATOM H18S HAL3   0.09 !         |          
ATOM H18T HAL3   0.09 !        H18T        

BOND  O1  H1
BOND  O1   C1
BOND  C1   C2
DOUBLE  C1  O2
BOND  C2  H2R       C2  H2S       C2  C3
BOND  C3  H3R       C3  H3S       C3  C4
BOND  C4  H4R       C4  H4S       C4  C5
BOND  C5  H5R       C5  H5S       C5  C6
DOUBLE  C6 C7
BOND  C6  H6R
BOND  C7  H7R       C7  C8
BOND  C8  H8R       C8  H8S       C8  C9
BOND  C9  H9R       
DOUBLE  C9 C10
BOND  C10 H10R      C10 C11
BOND  C11 H11R      C11 H11S      C11 C12
BOND  C12 H12R
DOUBLE C12 C13
BOND  C13 H13R      C13 C14
BOND  C14 H14R      C14 H14S      C14 C15
BOND  C15 H15R     
DOUBLE C15 C16
BOND  C16 H16R      C16 C17
BOND  C17 H17R      C17 H17S      C17 C18
BOND  C18 H18R      C18 H18S      C18 H18T

IMPR C1 O1 C2 O2 

IC C2     O1    *C1   O2        1.5289  108.63 -178.85  126.55   1.2187
IC H1     O1    C1    C2        0.0000  0.0000  180.00  0.0000   0.0000
IC O1     C1    C2    C3        1.3177  108.63 -177.70  112.21   1.5449
IC C3     C1    *C2   H2R       1.5449  112.21 -121.72  107.88   1.1092
IC H2R    C1    *C2   H2S       1.1092  107.88 -117.16  107.60   1.1093
IC C1     C2    C3    C4        1.5289  112.21  175.76  112.39   1.5338
IC C4     C2    *C3   H3R       1.5338  112.39 -120.69  109.57   1.1147
IC H3R    C2    *C3   H3S       1.1147  109.57 -117.65  109.64   1.1142
IC C2     C3    C4    C5        1.5449  112.39 -179.39  112.35   1.5346
IC C5     C3    *C4   H4R       1.5346  112.35 -121.52  109.41   1.1131
IC H4R    C3    *C4   H4S       1.1131  109.41 -117.57  108.97   1.1134
IC C3     C4    C5    C6        1.5338  112.35  176.31  112.80   1.5344
IC C6     C4    *C5   H5R       1.5344  112.80 -121.01  108.95   1.1135
IC H5R    C4    *C5   H5S       1.1135  108.95 -117.24  109.16   1.1132
IC C4     C5    C6    C7        1.5346  112.80 -179.44  112.48   1.5356
IC C7     C5    *C6   H6R       1.5356  112.48  178.41  109.32   1.1129
IC C5     C6    C7    C8        1.5344  112.48    0.00  112.46   1.5398 ! cis db
IC C8     C6    *C7   H7R       1.5398  112.46  179.55  108.40   1.1139
IC C6     C7    C8    C9        1.5356  112.46 -178.53  111.43   1.5097
IC C9     C7    *C8   H8R       1.5097  111.43 -123.58  107.80   1.1132
IC H8R    C7    *C8   H8S       1.1132  107.80 -115.43  108.37   1.1128
IC C7     C8    C9    C10       1.5398  111.43  180.00  126.62   1.3465
IC C10    C8    *C9   H9R       1.3465  126.62  178.41  114.65   1.1012
IC C8     C9    C10   C11       1.5097  126.62    0.00  126.32   1.5088 ! cis db
IC C11    C9    *C10  H10R      1.5088  126.32  179.55  118.79   1.1012
IC C9     C10   C11   C12       1.3465  126.32  180.00  112.15   1.5392
IC C12    C10   *C11  H11R      1.5392  112.15 -121.30  111.28   1.1133
IC H11R   C10   *C11  H11S      1.1133  111.28 -180.00  110.00   1.1126
IC C10    C11   C12   C13       1.5088  112.15  178.81  112.29   1.5354
IC C13    C11   *C12  H12R      1.3465  126.62  178.41  114.65   1.1012
IC C11    C12   C13   C14       1.5097  126.62    0.00  126.32   1.5088 ! cis db
IC C14    C12   *C13  H13R      1.5088  126.62 -179.55  118.79   1.1012
IC C12    C13   C14   C15       1.5354  112.68  179.80  112.59   1.5347
IC C15    C13   *C14  H14R      1.5347  112.59 -121.29  109.09   1.1132
IC H14R   C13   *C14  H14S      1.1132  109.09 -117.37  109.11   1.1133
IC C13    C14   C15   C16       1.5345  112.59 -179.58  112.63   1.5347
IC C16    C14   *C15  H15R      1.5347  112.63 -121.36  109.09   1.1132
IC C14    C15   C16   C17       1.5347  112.63    0.00  112.69   1.5339 ! cis db
IC C17    C15   *C16  H16R      1.5339  112.69 -179.55  109.11   1.1132
IC C15    C16   C17   C18       1.5347  112.69  179.93  113.30   1.5309 
IC C18    C16   *C17  H17R      1.5309  113.30 -121.70  108.75   1.1140
IC H17R   C16   *C17  H17S      1.1140  108.75 -121.65  108.73   1.1141
IC C16    C17   C18   H18R      1.5339  113.30 -117.37  110.46   1.1113
IC H18R   C17   *C18  H18S      1.1113  110.46 -180.00  110.45   1.1114
IC H18R   C17   *C18  H18T      1.1113  110.46 -120.09  110.62   1.1112

RESI GLAP        0.00 ! Gamma-linolenic acid (18:3, d6,9,12), protonated
GROUP	              !
ATOM H1   HOL    0.44 !
ATOM O1   OHL   -0.61 !        O2  O1--H1
ATOM O2   OBL   -0.55 !         \\ /
ATOM C1   CL     0.75 !          C1
ATOM C2   CTL2  -0.21 !          |
ATOM H2R  HAL2   0.09 !    H2R---C2---H2S
ATOM H2S  HAL2   0.09 !          |		
GROUP                 !          |          
ATOM C3   CTL2  -0.18 !          |          
ATOM H3R  HAL2   0.09 !   H3R---C3---H3S  
ATOM H3S  HAL2   0.09 !          |          
GROUP                 !          |          
ATOM C4   CTL2  -0.18 !          |          
ATOM H4R  HAL2   0.09 !   H4R---C4---H4S  
ATOM H4S  HAL2   0.09 !          |          
GROUP                 !          |          
ATOM C5   CTL2  -0.18 !          |          
ATOM H5R  HAL2   0.09 !   H5R---C5---H5S  
ATOM H5S  HAL2   0.09 !          |          
GROUP                 !          |          
ATOM C6   CEL1  -0.15 !          |          
ATOM H6R  HEL1   0.15 !   H6R---C6
GROUP                 !          |!          
ATOM C7   CEL1  -0.15 !          |!         
ATOM H7R  HEL1   0.15 !   H7R---C7
GROUP                 !          |          
ATOM C8   CTL2  -0.18 !          |          
ATOM H8R  HAL2   0.09 !   H8R---C8---H8S  
ATOM H8S  HAL2   0.09 !          |          
GROUP                 !          |          
ATOM C9   CEL1  -0.15 !          |          
ATOM H9R  HEL1   0.15 !   H9R---C9        
GROUP                 !          |!  (CIS)  
ATOM C10  CEL1  -0.15 !          |!         
ATOM H10R HEL1   0.15 !   H10R---C10       
GROUP                 !          |          
ATOM C11  CTL2  -0.18 !          |          
ATOM H11R HAL2   0.09 !   H11R---C11--H11S 
ATOM H11S HAL2   0.09 !          |          
GROUP                 !          |          
ATOM C12  CEL1  -0.15 !          |          
ATOM H12R HEL1   0.15 !   H12R---C12
GROUP                 !          |!   (CIS)         
ATOM C13  CEL1  -0.15 !          |!          
ATOM H13R HEL1   0.15 !   H13R---C13
GROUP                 !          |          
ATOM C14  CTL2  -0.18 !          |          
ATOM H14R HAL2   0.09 !   H14R---C14--H14S 
ATOM H14S HAL2   0.09 !          |          
GROUP                 !          |          
ATOM C15  CTL2  -0.18 !          |          
ATOM H15R HAL2   0.09 !  H15R---C15
ATOM H15S HAL2   0.09 !          |          
GROUP                 !          |
ATOM C16  CTL2  -0.18 !          |          
ATOM H16R HAL2   0.09 !  H16R---C16
ATOM H16S HAL2   0.09 !          |          
GROUP                 !          |          
ATOM C17  CTL2  -0.18 !          |          
ATOM H17R HAL2   0.09 !  H17R---C17--H17S 
ATOM H17S HAL2   0.09 !          |          
GROUP                 !          |          
ATOM C18  CTL3  -0.27 !          |          
ATOM H18R HAL3   0.09 !  H18R---C18--H18S 
ATOM H18S HAL3   0.09 !          |          
ATOM H18T HAL3   0.09 !         H18T        

BOND  O1   H1
BOND  O1   C1
BOND  C1   C2
DOUBLE  C1  O2
BOND  C2  H2R       C2  H2S       C2  C3
BOND  C3  H3R       C3  H3S       C3  C4
BOND  C4  H4R       C4  H4S       C4  C5
BOND  C5  H5R       C5  H5S       C5  C6
DOUBLE  C6 C7
BOND  C6  H6R
BOND  C7  H7R       C7  C8
BOND  C8  H8R       C8  H8S       C8  C9
BOND  C9  H9R       
DOUBLE  C9 C10
BOND  C10 H10R      C10 C11
BOND  C11 H11R      C11 H11S      C11 C12
BOND  C12 H12R
DOUBLE C12 C13
BOND  C13 H13R      C13 C14
BOND  C14 H14R      C14 H14S      C14 C15
BOND  C15 H15R      C15 H15S      C15 C16
BOND  C16 H16R      C16 H16S      C16 C17
BOND  C17 H17R      C17 H17S      C17 C18
BOND  C18 H18R      C18 H18S      C18 H18T

IMPR C1 O1 C2 O2 

IC C2     O1    *C1   O2        1.5289  108.63 -178.85  126.55   1.2187
IC H1     O1    C1    C2        0.0000  0.0000  180.00  0.0000   0.0000
IC O1     C1    C2    C3        1.3177  108.63 -177.70  112.21   1.5449
IC C3     C1    *C2   H2R       1.5449  112.21 -121.72  107.88   1.1092
IC H2R    C1    *C2   H2S       1.1092  107.88 -117.16  107.60   1.1093
IC C1     C2    C3    C4        1.5289  112.21  175.76  112.39   1.5338
IC C4     C2    *C3   H3R       1.5338  112.39 -120.69  109.57   1.1147
IC H3R    C2    *C3   H3S       1.1147  109.57 -117.65  109.64   1.1142
IC C2     C3    C4    C5        1.5449  112.39 -179.39  112.35   1.5346
IC C5     C3    *C4   H4R       1.5346  112.35 -121.52  109.41   1.1131
IC H4R    C3    *C4   H4S       1.1131  109.41 -117.57  108.97   1.1134
IC C3     C4    C5    C6        1.5338  112.35  176.31  112.80   1.5344
IC C6     C4    *C5   H5R       1.5344  112.80 -121.01  108.95   1.1135
IC H5R    C4    *C5   H5S       1.1135  108.95 -117.24  109.16   1.1132
IC C4     C5    C6    C7        1.5346  112.80 -179.44  112.48   1.5356
IC C7     C5    *C6   H6R       1.5356  112.48  178.41  109.32   1.1129
IC C5     C6    C7    C8        1.5344  112.48    0.00  112.46   1.5398 ! cis db
IC C8     C6    *C7   H7R       1.5398  112.46  179.55  108.40   1.1139
IC C6     C7    C8    C9        1.5356  112.46 -178.53  111.43   1.5097
IC C9     C7    *C8   H8R       1.5097  111.43 -123.58  107.80   1.1132
IC H8R    C7    *C8   H8S       1.1132  107.80 -115.43  108.37   1.1128
IC C7     C8    C9    C10       1.5398  111.43  180.00  126.62   1.3465
IC C10    C8    *C9   H9R       1.3465  126.62  178.41  114.65   1.1012
IC C8     C9    C10   C11       1.5097  126.62    0.00  126.32   1.5088 ! cis db
IC C11    C9    *C10  H10R      1.5088  126.32  179.55  118.79   1.1012
IC C9     C10   C11   C12       1.3465  126.32  180.00  112.15   1.5392
IC C12    C10   *C11  H11R      1.5392  112.15 -121.30  111.28   1.1133
IC H11R   C10   *C11  H11S      1.1133  111.28 -180.00  110.00   1.1126
IC C10    C11   C12   C13       1.5088  112.15  178.81  112.29   1.5354
IC C13    C11   *C12  H12R      1.3465  126.62  178.41  114.65   1.1012
IC C11    C12   C13   C14       1.5097  126.62    0.00  126.32   1.5088 ! cis db
IC C14    C12   *C13  H13R      1.5088  126.62 -179.55  118.79   1.1012
IC C12    C13   C14   C15       1.5354  112.68  179.80  112.59   1.5347
IC C15    C13   *C14  H14R      1.5347  112.59 -121.29  109.09   1.1132
IC H14R   C13   *C14  H14S      1.1132  109.09 -117.37  109.11   1.1133
IC C13    C14   C15   C16       1.5345  112.59 -179.58  112.63   1.5347
IC C16    C14   *C15  H15R      1.5347  112.63 -121.36  109.09   1.1132
IC H15R   C14   *C15  H15S      1.1132  109.09 -117.37  109.11   1.1133
IC C14    C15   C16   C17       1.5347  112.63    0.00  112.69   1.5339 
IC C17    C15   *C16  H16R      1.5339  112.69 -179.55  109.11   1.1132
IC H16R   C15   *C16  H16S      1.1132  109.09 -117.37  109.11   1.1133
IC C15    C16   C17   C18       1.5347  112.69  179.93  113.30   1.5309 
IC C18    C16   *C17  H17R      1.5309  113.30 -121.70  108.75   1.1140
IC H17R   C16   *C17  H17S      1.1140  108.75 -121.65  108.73   1.1141
IC C16    C17   C18   H18R      1.5339  113.30 -117.37  110.46   1.1113
IC H18R   C17   *C18  H18S      1.1113  110.46 -180.00  110.45   1.1114
IC H18R   C17   *C18  H18T      1.1113  110.46 -120.09  110.62   1.1112

RESI EICOP       0.00 ! 11-Eicosenoic acid (20:1, d11), protonated
GROUP	              !
ATOM H1   HOL    0.44 !
ATOM O1   OHL   -0.61 !        O2  O1--H1
ATOM O2   OBL   -0.55 !         \\ /
ATOM C1   CL     0.75 !          C1
ATOM C2   CTL2  -0.21 !          |
ATOM H2R  HAL2   0.09 !    H2R---C2---H2S
ATOM H2S  HAL2   0.09 !          |		
GROUP                 !              
ATOM C3   CTL2  -0.18 !          |   
ATOM H3R  HAL2   0.09 !    H3R---C3---H3S
ATOM H3S  HAL2   0.09 !          |   
GROUP                 !
ATOM C4   CTL2  -0.18 !          |
ATOM H4R  HAL2   0.09 !    H4R---C4---H4S      
ATOM H4S  HAL2   0.09 !          |
GROUP                 !
ATOM C5   CTL2  -0.18 !          |              
ATOM H5R  HAL2   0.09 !    H5R---C5---H5S
ATOM H5S  HAL2   0.09 !          |              
GROUP                 !
ATOM C6   CTL2  -0.18 !          |
ATOM H6R  HAL2   0.09 !    H6R---C6---H6S      
ATOM H6S  HAL2   0.09 !          |
GROUP                 !
ATOM C7   CTL2  -0.18 !          |              
ATOM H7R  HAL2   0.09 !    H7R---C7---H7S
ATOM H7S  HAL2   0.09 !          |              
GROUP                 !
ATOM C8   CTL2  -0.18 !          |
ATOM H8R  HAL2   0.09 !    H8R---C8---H8S     
ATOM H8S  HAL2   0.09 !          |
GROUP                 !
ATOM C9   CTL2  -0.18 !          |              
ATOM H9R  HAL2   0.09 !    H9R---C9---H9S
ATOM H9S  HAL2   0.09 !          |              
GROUP                 !
ATOM C10  CTL2  -0.18 !          |
ATOM H10R HAL2   0.09 !   H10R---C10--H10S     
ATOM H10S HAL2   0.09 !          |
GROUP                 !
ATOM C11  CEL1  -0.15 !          |              
ATOM H11R HEL1   0.15 !   H11R---C11
GROUP                 !          ||
ATOM C12  CEL1  -0.15 !          ||
ATOM H12R HEL1   0.15 !   H12R---C12
GROUP                 !
ATOM C13  CTL2  -0.18 !          |              
ATOM H13R HAL2   0.09 !   H13R---C13--H13S
ATOM H13S HAL2   0.09 !          |              
GROUP                 !
ATOM C14  CTL2  -0.18 !          |             
ATOM H14R HAL2   0.09 !   H14R---C14--H14S
ATOM H14S HAL2   0.09 !          |              
GROUP                 !
ATOM C15  CTL2  -0.18 !          |              
ATOM H15R HAL2   0.09 !   H15R---C15--H15S
ATOM H15S HAL2   0.09 !          |              
GROUP                 !
[truncated: 160,910 more chars]
