# Supplementary material for: OpenMM 7: Rapid development of high performance algorithms for molecular dynamics
Source: PLoS Comput Biol. 2017 Jul 26;13(7):e1005659. doi: 10.1371/journal.pcbi.1005659 (PMC5549999; doi:10.1371/journal.pcbi.1005659)
Supplement: S1 Supporting Information — (ZIP) [file pcbi.1005659.s001.zip › SI/Energy Comparisons/CHARMM/2koc/toppar/toppar_all36_lipid_inositol.str]

read rtf card append
* Topology for inositol-based lipids
*
36 1

!!test_inositol.inp

!*** Changes Made to this file by sairam ***
!  Critical changes made to SAPI and DMPI
!  POPI was also added
!1) OSLP has been changed to OC30P only at pos O12.
!3) Checked the charges on the phosphates. They are all consistent with the lipid FF.

!************
! Stream file to the following lipids. Additional residues and patches 
! to extend the glycan or modify the sugar moieties (ie. PIPs etc.) are
! in the parent sugar topology file.
! RESI SAPI ! Phosphatidylinositol
! RESI DMPI ! Di-myristoyl-inositol
! RESI POPI ! 1-Palmitoyl-2-Oleoyl-inositol
! RESI DSPI ! For GPI-Emilia
!*********************************

RESI SAPI        -1.00 ! Phosphatidylinositol
!
!     Stearoyl - CH2                    Uses INI1 - cyclic myi-inositol,
!                |                           
!  Arachidonyl - CH                          SAPC 
!                |     (-)
!                CH2 - PO4 - inositol
!
!                                              H6
GROUP                  !                       |
ATOM C12  CC3161  0.14 !                       |
ATOM H2   HCA1    0.09 !               HO6-O6--C16----------C15--O5-HO5
ATOM O2   OC311  -0.65 !                      /             |\
ATOM HO2  HCP1    0.42 !                     /              | \  H4
GROUP                  !                    /               H5 \ |
ATOM C13  CC3161  0.14 !                   /                    \|
ATOM H3   HCA1    0.09 !              ----C11  H02               C14--O4-HO4
ATOM O3   OC311  -0.65 !              |   |\   |                /
ATOM HO3  HCP1    0.42 !              |   | \  O2              /
GROUP                  !              |   H1 \ |              /     
ATOM C14  CC3161  0.14 !              |       \|             /
ATOM H4   HCA1    0.09 !              |    H2--C12----------C13--O3-HO3
ATOM O4   OC311  -0.65 !              |                     |
ATOM HO4  HCP1    0.42 !              |                     |
GROUP                  !              |                     H3
ATOM C15  CC3161  0.14 !              |
ATOM H5   HCA1    0.09 !              |
ATOM O5   OC311  -0.65 !              |
ATOM HO5  HCP1    0.42 !              |
GROUP                  !              |
ATOM C16  CC3161  0.14 !              |
ATOM H6   HCA1    0.09 !              |
ATOM O6   OC311  -0.65 !              |
ATOM HO6  HCP1    0.42 !               \
GROUP                  !                \
ATOM C11  CC3161 -0.08 !                 |
ATOM H1   HCA1    0.09 !                 |     
ATOM P    PL      1.59 !        (-) O13  O12
ATOM O13  O2L    -0.78 !              \ /      alpha3
ATOM O14  O2L    -0.78 !               P (+)
ATOM O12  OC30P  -0.57 !              / \      alpha2
ATOM O11  OSLP   -0.57 !        (-) O14  O11
ATOM C1   CTL2   -0.08 !                 |     alpha1
ATOM HA   HAL2    0.09 !            HA---C1---HB
ATOM HB   HAL2    0.09 !                 |     theta1
GROUP                  !                 |
ATOM C2   CTL1    0.17 !            HS---C2--------------
ATOM HS   HAL1    0.09 !                 | beta1        |
ATOM O21  OSL    -0.49 !            O22  O21          theta3
ATOM C21  CL      0.90 !             \\ /  beta2        |
ATOM O22  OBL    -0.63 !               C21              |
ATOM C22  CTL2   -0.22 !               |   beta3        |
ATOM H2R  HAL2    0.09 !        H2R---C22---H2S         |
ATOM H2S  HAL2    0.09 !               |                |
GROUP                  !               |    beta4       |
ATOM C3   CTL2    0.08 !               |                |
ATOM HX   HAL2    0.09 !               |           HX---C3---HY
ATOM HY   HAL2    0.09 !               |                |   gamma1
ATOM O31  OSL    -0.49 !               |           O32  O31
ATOM C31  CL      0.90 !               |            \\ /    gamma2
ATOM O32  OBL    -0.63 !               |              C31
ATOM C32  CTL2   -0.22 !               |              |     gamma3
ATOM H2X  HAL2    0.09 !               |        H2X---C32---H2Y
ATOM H2Y  HAL2    0.09 !               |              |
GROUP                  !               |              |      gamma4
ATOM C23  CTL2   -0.18 !               |              |
ATOM H3R  HAL2    0.09 !        H3R ---C23---H3S      |
ATOM H3S  HAL2    0.09 !               |              |
GROUP                  !               |              |
ATOM C24  CTL2   -0.18 !               |              |
ATOM H4R  HAL2    0.09 !        H4R ---C24---H4S      |
ATOM H4S  HAL2    0.09 !               |              |
GROUP                  !               |              |
ATOM C25  CEL1   -0.15 !               |              |
ATOM H5R  HEL1    0.15 !        H5R ---C25            |
GROUP                  !               |!  (CIS)      |
ATOM C26  CEL1   -0.15 !               |!             |
ATOM H6R  HEL1    0.15 !        H6R ---C26            |
GROUP                  !               |              |
ATOM C27  CTL2   -0.18 !               |              |
ATOM H7R  HAL2    0.09 !        H7R ---C27---H7S      |
ATOM H7S  HAL2    0.09 !               |              |
GROUP                  !               |              |
ATOM C28  CEL1   -0.15 !               |              |
ATOM H8R  HEL1    0.15 !        H8R ---C28            |
GROUP                  !               |!  (CIS)      |
ATOM C29  CEL1   -0.15 !               |!             |
ATOM H9R  HEL1    0.15 !        H9R ---C29            |
GROUP                  !               |              |
ATOM C210 CTL2   -0.18 !               |              |
ATOM H10R HAL2    0.09 !        H10R---C210--H10S     |
ATOM H10S HAL2    0.09 !               |              |
GROUP                  !               |              |
ATOM C211 CEL1   -0.15 !               |              |
ATOM H11R HEL1    0.15 !        H11R---C211           |
GROUP                  !               |!  (CIS)      |
ATOM C212 CEL1   -0.15 !               |!             |
ATOM H12R HEL1    0.15 !        H12R---C212           |
GROUP                  !               |              |
ATOM C213 CTL2   -0.18 !               |              |
ATOM H13R HAL2    0.09 !        H13R---C213--H13S     |
ATOM H13S HAL2    0.09 !               |              |
GROUP                  !               |              |
ATOM C214 CEL1   -0.15 !               |              |
ATOM H14R HEL1    0.15 !        H14R---C214           |
GROUP                  !               |!  (CIS)      |
ATOM C215 CEL1   -0.15 !               |!             |
ATOM H15R HEL1    0.15 !        H15R---C215           |
GROUP                  !               |              |
ATOM C216 CTL2   -0.18 !               |              |
ATOM H16R HAL2    0.09 !        H16R---C216--H16S     |
ATOM H16S HAL2    0.09 !               |              |
GROUP                  !               |              |
ATOM C217 CTL2   -0.18 !               |              |
ATOM H17R HAL2    0.09 !        H17R---C217--H17S     |
ATOM H17S HAL2    0.09 !               |              |
GROUP                  !               |              |
ATOM C218 CTL2   -0.27 !               |              |
ATOM H18R HAL2    0.09 !        H18R---C218--H18S     |
ATOM H18S HAL2    0.09 !               |              |
GROUP                  !               |              |
ATOM C219 CTL2   -0.18 !               |              |
ATOM H19R HAL2    0.09 !        H19R---C219--H19S     |
ATOM H19S HAL2    0.09 !               |              |
GROUP                  !               |              |
ATOM C220 CTL3   -0.18 !               |              |
ATOM H20R HAL3    0.09 !        H20R---C220--H20S     |
ATOM H20S HAL3    0.09 !               |              |
ATOM H20T HAL3    0.09 !              H20T            |
GROUP                  !                              |
ATOM C33  CTL2   -0.18 !                              |
ATOM H3X  HAL2    0.09 !                       H3X ---C33---H3Y
ATOM H3Y  HAL2    0.09 !                              |
GROUP                  !                              |
ATOM C34  CTL2   -0.18 !                              |
ATOM H4X  HAL2    0.09 !                       H4X ---C34---H4Y
ATOM H4Y  HAL2    0.09 !                              |
GROUP                  !                              |
ATOM C35  CTL2   -0.18 !                              |
ATOM H5X  HAL2    0.09 !                       H5X ---C35---H5Y
ATOM H5Y  HAL2    0.09 !                              |
GROUP                  !                              |
ATOM C36  CTL2   -0.18 !                              |
ATOM H6X  HAL2    0.09 !                       H6X ---C36---H6Y
ATOM H6Y  HAL2    0.09 !                              |
GROUP                  !                              |
ATOM C37  CTL2   -0.18 !                              |
ATOM H7X  HAL2    0.09 !                       H7X ---C37---H7Y
ATOM H7Y  HAL2    0.09 !                              |
GROUP                  !                              |
ATOM C38  CTL2   -0.18 !                              |
ATOM H8X  HAL2    0.09 !                       H8X ---C38---H8Y
ATOM H8Y  HAL2    0.09 !                              |
GROUP                  !                              |
ATOM C39  CTL2   -0.18 !                              |
ATOM H9X  HAL2    0.09 !                       H9X ---C39---H9Y
ATOM H9Y  HAL2    0.09 !                              |
GROUP                  !                              |
ATOM C310 CTL2   -0.18 !                              |
ATOM H10X HAL2    0.09 !                       H10X---C310--H10Y
ATOM H10Y HAL2    0.09 !                              |
GROUP                  !                              |
ATOM C311 CTL2   -0.18 !                              |
ATOM H11X HAL2    0.09 !                       H11X---C311--H11Y
ATOM H11Y HAL2    0.09 !                              |
GROUP                  !                              |
ATOM C312 CTL2   -0.18 !                              |
ATOM H12X HAL2    0.09 !                       H12X---C312--H12Y
ATOM H12Y HAL2    0.09 !                              |
GROUP                  !                              |
ATOM C313 CTL2   -0.18 !                              |
ATOM H13X HAL2    0.09 !                       H13X---C313--H13Y
ATOM H13Y HAL2    0.09 !                              |
GROUP                  !                              |
ATOM C314 CTL2   -0.18 !                              |
ATOM H14X HAL2    0.09 !                       H14X---C314--H14Y
ATOM H14Y HAL2    0.09 !                              |
GROUP                  !                              |
ATOM C315 CTL2   -0.18 !                              |
ATOM H15X HAL2    0.09 !                       H15X---C315--H15Y
ATOM H15Y HAL2    0.09 !                              |
GROUP                  !                              |
ATOM C316 CTL2   -0.18 !                              |
ATOM H16X HAL2    0.09 !                       H16X---C316--H16Y
ATOM H16Y HAL2    0.09 !                              |
GROUP                  !                              |
ATOM C317 CTL2   -0.18 !                              |
ATOM H17X HAL2    0.09 !                       H17X---C317--H17Y
ATOM H17Y HAL2    0.09 !                              |
GROUP                  !                              |
ATOM C318 CTL3   -0.27 !                              |
ATOM H18X HAL3    0.09 !                       H18X---C318--H18Y
ATOM H18Y HAL3    0.09 !                              |
ATOM H18Z HAL3    0.09 !                              H18Z

! Inositol Head Group
BOND  C11  H1        C11  C16       C11  C12       C11  O12
BOND  C12  H2        C12  O2        O2   HO2       C12  C13       C13  H3
BOND  C13  O3        O3   HO3       C13  C14       C14  H4        C14  O4
BOND  O4   HO4       C14  C15       C15  H5        C15  C16       C16  H6
BOND  C16  O6        O6   HO6       C15  O5        O5   HO5
BOND  O12  P         P    O11       P    O13       P    O14       O11  C1
! Glycerol Backbone
BOND  C1   HA        C1    HB       C1   C2
BOND  C2   HS        C2    C3       C2   O21
BOND  C3   HX        C3    HY       C3   O31
! Chain from C2
BOND  O21  C21
BOND  C21  C22
DOUBLE  C21  O22
BOND  C22  H2R       C22  H2S       C22  C23
BOND  C23  H3R       C23  H3S       C23  C24
BOND  C24  H4R       C24  H4S       C24  C25
BOND  C25  H5R
DOUBLE  C25 C26
BOND  C26  H6R       C26  C27
BOND  C27  H7R       C27  H7S       C27  C28
BOND  C28  H8R
DOUBLE  C28 C29
BOND  C29  H9R       C29  C210
BOND  C210 H10R      C210 H10S      C210 C211
BOND  C211 H11R
DOUBLE  C211 C212
BOND  C212 H12R      C212 C213
BOND  C213 H13R      C213 H13S      C213 C214
BOND  C214 H14R
DOUBLE  C214 C215
BOND  C215 H15R      C215 C216
BOND  C216 H16R      C216 H16S      C216 C217
BOND  C217 H17R      C217 H17S      C217 C218
BOND  C218 H18R      C218 H18S      C218 C219
BOND  C219 H19R      C219 H19S      C219 C220
BOND  C220 H20R      C220 H20S      C220 H20T
! Chain From C3
BOND  O31  C31
BOND  C31  C32
DOUBLE  C31  O32
BOND  C32  H2X       C32  H2Y       C32  C33
BOND  C33  H3X       C33  H3Y       C33  C34
BOND  C34  H4X       C34  H4Y       C34  C35
BOND  C35  H5X       C35  H5Y       C35  C36
BOND  C36  H6X       C36  H6Y       C36  C37
BOND  C37  H7X       C37  H7Y       C37  C38
BOND  C38  H8X       C38  H8Y       C38  C39
BOND  C39  H9X       C39  H9Y       C39  C310
BOND  C310 H10X      C310 H10Y      C310 C311
BOND  C311 H11X      C311 H11Y      C311 C312
BOND  C312 H12X      C312 H12Y      C312 C313
BOND  C313 H13X      C313 H13Y      C313 C314
BOND  C314 H14X      C314 H14Y      C314 C315
BOND  C315 H15X      C315 H15Y      C315 C316
BOND  C316 H16X      C316 H16Y      C316 C317
BOND  C317 H17X      C317 H17Y      C317 C318
BOND  C318 H18X      C318 H18Y      C318 H18Z

IMPR C21 O21 C22 O22    C31 O31 C32 O32

!    I    J    K    L      R(IK)   T(IKJ)    PHI   T(JKL)   R(KL)
! Inositol Head Group
IC  C11    C12    C13    C14        1.5159  111.29   55.49  111.37   1.5159
IC  C12    C13    C14    C15        1.5155  111.37  -54.85  111.58   1.5153
IC  C13    C14    C15    C16        1.5159  111.58   53.89  111.90   1.5166
IC  C14    C15    C16    C11        1.5153  111.90  -53.47  111.64   1.5179
IC  C15    C16    C11    C12        1.5166  111.64   54.07  111.55   1.5159
IC  C16    C11    C12    C13        1.5179  111.55  -55.13  111.29   1.5155
IC  C16    C12    *C11   H1         1.5179  111.55  117.98  107.87   1.1110
IC  C16    C12    *C11   O12        1.5179  111.55 -125.13  111.38   1.4267
IC  C11    C13    *C12   H2         1.5159  111.29  119.04  108.26   1.1110
IC  C11    C13    *C12   O2         1.5159  111.29 -123.57  110.51   1.4281
IC  C12    C14    *C13   H3         1.5155  111.37  118.49  107.91   1.1110
IC  C12    C14    *C13   O3         1.5155  111.37 -124.39  110.94   1.4291
IC  C13    C15    *C14   H4         1.5159  111.58 -118.58  107.71   1.1110
IC  C13    C15    *C14   O4         1.5159  111.58  124.53  110.93   1.4298
IC  C14    C16    *C15   H5         1.5153  111.90  118.26  107.62   1.1110
IC  C14    C16    *C15   O5         1.5153  111.90 -124.94  110.91   1.4288
IC  C15    C11    *C16   H6         1.5166  111.64 -118.18  107.79   1.1110
IC  C15    C11    *C16   O6         1.5166  111.64  124.63  110.89   1.4278
IC  C13    C12    O2     HO2        1.5155  110.51  -41.69  106.20   0.9600
IC  C14    C13    O3     HO3        1.5159  110.94  -43.53  106.45   0.9600
IC  C15    C14    O4     HO4        1.5153  110.93   44.16  106.21   0.9600
IC  C16    C15    O5     HO5        1.5166  110.91  -40.75  106.35   0.9600
IC  C11    C16    O6     HO6        1.5179  110.89   38.63  106.79   0.9600
IC  C12    C11    O12    P          1.5159  111.38   60.99  122.31   1.5867
IC  C11    O12    P      O11        1.3655  121.23  153.36  102.74   1.5058
IC  O11    O12    *P     O13        1.5867  101.18 -114.47  107.73   1.4832
IC  O11    O12    *P     O14        1.5867  101.18  116.82  109.30   1.4741
IC  O12    P      O11    C1         1.5958  101.18  180.00  122.31   1.4271
IC  P      O11    C1     C2         1.5867  122.31  180.00  111.45   1.5517
IC  C2     O11    *C1    HA         1.5517  111.45  117.99  107.86   1.1119
IC  HA     O11    *C1    HB         1.1119  107.86  116.85  112.59   1.1137
IC  O11    C1     C2     O21        1.4271  111.45 -175.58  109.40   1.4420
IC  O21    C1     *C2    C3         1.4420  109.40 -121.10  110.56   1.5561
IC  C3     C1     *C2    HS         1.5561  110.56 -116.88  109.10   1.1148
IC  C1     C2     O21    C21        1.5517  109.40   75.31  115.18   1.3240
IC  C2     O21    C21    C22        1.4420  115.18 -167.64  109.38   1.5349
IC  C22    O21    *C21   O22        1.5349  109.38  177.97  125.87   1.2208
IC  O21    C21    C22    C23        1.3240  109.38 -106.88  114.46   1.5510
IC  C23    C21    *C22   H2R        1.5510  114.46  120.85  107.59   1.1114
IC  H2R    C21    *C22   H2S        1.1114  107.59  115.88  108.08   1.1076
IC  C1     C2     C3     O31        1.5517  110.56 -174.46  111.33   1.4462
IC  O31    C2     *C3    HX         1.4462  111.33 -122.32  107.11   1.1154
IC  HX     C2     *C3    HY         1.1154  107.11 -116.45  107.97   1.1151
IC  C2     C3     O31    C31        1.5561  111.33 -170.38  113.09   1.3331
IC  C3     O31    C31    C32        1.4462  113.09 -178.75  108.33   1.5405
IC  C32    O31    *C31   O32        1.5405  108.33 -179.57  125.60   1.2151
IC  O31    C31    C32    C33        1.3331  108.33 -179.15  116.85   1.6060
IC  C33    C31    *C32   H2X        1.6060  116.85 -121.70  105.08   1.1113
IC  H2X    C31    *C32   H2Y        1.1113  105.08 -115.26  107.43   1.1071
IC  C21    C22    C23    C24        1.5329  113.78   68.00  112.27   1.5435
IC  C24    C22    *C23   H3R        1.5435  112.27 -122.24  109.63   1.1133
IC  C24    C22    *C23   H3S        1.5435  112.27  120.06  108.89   1.1154
IC  C22    C23    C24    C25        1.5483  112.27  180.00  115.67   1.5107
IC  C25    C23    *C24   H4R        1.5107  115.67 -121.06  107.11   1.1144
IC  C25    C23    *C24   H4S        1.5107  115.67  124.06  108.43   1.1128
IC  C23    C24    C25    C26        1.5435  115.67  180.00  125.97   1.3453
IC  C26    C24    *C25   H5R        1.3453  125.97 -176.85  115.39   1.1011
IC  C24    C25    C26    C27        1.5107  125.97    0.00  125.28   1.5097
IC  C27    C25    *C26   H6R        1.5097  125.28  178.19  119.65   1.1004
IC  C25    C26    C27    C28        1.3453  125.28  120.00  121.35   1.5192
IC  C28    C26    *C27   H7R        1.5192  121.35 -124.15  108.68   1.1135
IC  C28    C26    *C27   H7S        1.5192  121.35  123.34  106.97   1.1121
IC  C26    C27    C28    C29        1.5097  121.35  120.00  132.80   1.3549
IC  C29    C27    *C28   H8R        1.3549  132.80 -178.43  111.35   1.1010
IC  C27    C28    C29    C210       1.5192  132.80    0.00  130.38   1.5115
IC  C210   C28    *C29   H9R        1.5115  130.38  178.53  117.07   1.1014
IC  C28    C29    C210   C211       1.3549  130.38  120.00  111.80   1.5083
IC  C211   C29    *C210  H10R       1.5192  121.35 -124.15  108.68   1.1135
IC  C211   C29    *C210  H10S       1.5192  121.35  123.34  106.97   1.1128
IC  C29    C210   C211   C212       1.5115  111.80  120.00  124.32   1.3436
IC  C212   C210   *C211  H11R       1.3453  125.97 -176.85  115.39   1.1011
IC  C210   C211   C212   C213       1.5083  124.32    0.00  125.45   1.5067
IC  C213   C211   *C212  H12R       1.5097  125.28  178.19  119.65   1.1004
IC  C211   C212   C213   C214       1.3436  125.45  120.00  111.57   1.5090
IC  C214   C212   *C213  H13R       1.5192  121.35 -124.15  108.68   1.1135
IC  C214   C212   *C213  H13S       1.5192  121.35  123.34  106.97   1.1128
IC  C212   C213   C214   C215       1.5067  111.57  120.00  126.10   1.3471
IC  C215   C213   *C214  H14R       1.3453  125.97 -176.85  115.39   1.1011
IC  C213   C214   C215   C216       1.5090  126.10    0.00  125.86   1.5091
IC  C216   C214   *C215  H15R       1.5097  125.28  178.19  119.65   1.1004
IC  C214   C215   C216   C217       1.3471  125.86  180.00  113.25   1.5428
IC  C217   C215   *C216  H16R       1.5192  121.35 -124.15  108.68   1.1135
IC  C217   C215   *C216  H16S       1.5192  121.35  123.34  106.97   1.1128
IC  C215   C216   C217   C218       1.5091  113.25  180.00  115.19   1.5395
IC  C218   C216   *C217  H17R       1.5192  121.35 -124.15  108.68   1.1135
IC  C218   C216   *C217  H17S       1.5192  121.35  123.34  106.97   1.1128
IC  C216   C217   C218   C219       1.5428  115.19  180.00  113.95   1.5345
IC  C219   C217   *C218  H18R       1.5192  121.35 -124.15  108.68   1.1135
IC  C219   C217   *C218  H18S       1.5192  121.35  123.34  106.97   1.1128
IC  C217   C218   C219   C220       1.5395  113.95  180.00  112.95   1.5309
IC  C220   C218   *C219  H19R       1.5192  121.35 -124.15  108.68   1.1135
IC  C220   C218   *C219  H19S       1.5192  121.35  123.34  106.97   1.1128
IC  C218   C219   C220   H20T       1.5345  112.95  180.00  110.39   1.1115
IC  H20T   C219   *C220  H20R       1.5192  121.35 -124.15  108.68   1.1135
IC  H20T   C219   *C220  H20S       1.5192  121.35  123.34  106.97   1.1128
IC  C31    C32    C33    C34        1.5405  116.85  180.00  126.13   1.5951
IC  C34    C32    *C33   H3X        1.5410  113.36 -119.96  111.74   1.1148
IC  C34    C32    *C33   H3Y        1.5192  121.35  123.34  106.97   1.1128
IC  C32    C33    C34    C35        1.6060  126.13  180.00  113.36   1.5410
IC  C35    C33    *C34   H4X        1.5396  113.52 -123.43  110.53   1.1101
IC  C35    C33    *C34   H4Y        1.5192  121.35  123.34  106.97   1.1128
IC  C33    C34    C35    C36        1.5951  113.36  180.00  113.52   1.5396
IC  C36    C34    *C35   H5X        1.5396  113.52 -123.43  110.53   1.1101
IC  C36    C34    *C35   H5Y        1.5192  121.35  123.34  106.97   1.1128
IC  C34    C35    C36    C37        1.5410  113.52  180.00  114.47   1.5397
IC  C37    C35    *C36   H6X        1.5396  113.52 -123.43  110.53   1.1101
IC  C37    C35    *C36   H6Y        1.5192  121.35  123.34  106.97   1.1128
IC  C35    C36    C37    C38        1.5396  114.47  180.00  113.41   1.5386
IC  C38    C36    *C37   H7X        1.5396  113.52 -123.43  110.53   1.1101
IC  C38    C36    *C37   H7Y        1.5192  121.35  123.34  106.97   1.1128
IC  C36    C37    C38    C39        1.5397  113.41  180.00  113.71   1.5382
IC  C39    C37    *C38   H8X        1.5396  113.52 -123.43  110.53   1.1101
IC  C39    C37    *C38   H8Y        1.5192  121.35  123.34  106.97   1.1128
IC  C37    C38    C39    C310       1.5386  113.71  180.00  113.75   1.5392
IC  C310   C38    *C39   H9X        1.5396  113.52 -123.43  110.53   1.1101
IC  C310   C38    *C39   H9Y        1.5192  121.35  123.34  106.97   1.1128
IC  C38    C39    C310   C311       1.5382  113.75  180.00  114.19   1.5353
IC  C311   C39    *C310  H10X       1.5396  113.52 -123.43  110.53   1.1101
IC  C311   C39    *C310  H10Y       1.5192  121.35  123.34  106.97   1.1128
IC  C39    C310   C311   C312       1.5392  114.19  180.00  112.28   1.5347
IC  C312   C310   *C311  H11X       1.5396  113.52 -123.43  110.53   1.1101
IC  C312   C310   *C311  H11Y       1.5192  121.35  123.34  106.97   1.1128
IC  C310   C311   C312   C313       1.5353  112.28  180.00  113.98   1.5367
IC  C313   C311   *C312  H12X       1.5396  113.52 -123.43  110.53   1.1101
IC  C313   C311   *C312  H12Y       1.5192  121.35  123.34  106.97   1.1128
IC  C311   C312   C313   C314       1.5347  113.98  180.00  113.72   1.5377
IC  C314   C312   *C313  H13X       1.5396  113.52 -123.43  110.53   1.1101
IC  C314   C312   *C313  H13Y       1.5192  121.35  123.34  106.97   1.1128
IC  C312   C313   C314   C315       1.5367  113.72  180.00  113.85   1.5357
IC  C315   C313   *C314  H14X       1.5396  113.52 -123.43  110.53   1.1101
IC  C315   C313   *C314  H14Y       1.5192  121.35  123.34  106.97   1.1128
IC  C313   C314   C315   C316       1.5377  113.85  180.00  111.81   1.5374
IC  C316   C314   *C315  H15X       1.5396  113.52 -123.43  110.53   1.1101
IC  C316   C314   *C315  H15Y       1.5192  121.35  123.34  106.97   1.1128
IC  C314   C315   C316   C317       1.5357  111.81  180.00  114.29   1.5985
IC  C317   C315   *C316  H16X       1.5396  113.52 -123.43  110.53   1.1101
IC  C317   C315   *C316  H16Y       1.5192  121.35  123.34  106.97   1.1128
IC  C315   C316   C317   C318       1.5374  114.29  180.00  130.92   1.5745
IC  C318   C316   *C317  H17X       1.5396  113.52 -123.43  110.53   1.1101
IC  C318   C316   *C317  H17Y       1.5192  121.35  123.34  106.97   1.1128
IC  C316   C317   C318   H18X       1.5985  130.92  180.00  110.90   1.1113
IC  H18X   C317   *C318  H18Y       1.5396  113.52 -123.43  110.53   1.1101
IC  H18X   C317   *C318  H18Z       1.5192  121.35  123.34  106.97   1.1128

RESI SAPI13      -3.00 ! Phosphatidylinositol-(3)-phosphate (PIP1)
!
!     Stearoyl - CH2                    Uses INI1 - cyclic myi-inositol,
!                |                           
!  Arachidonyl - CH                          SAPC
!                |     (-)
!                CH2 - PO4 - inositol
!                                                                 
!                                             H6                  
GROUP                  !                       |              O5--HO5
ATOM C12  CC3161  0.14 !                       |             /    
ATOM H2   HCA1    0.09 !               HO6-O6--C16----------C15    
ATOM O2   OC311  -0.65 !                      /             |\						     
ATOM HO2  HCP1    0.42 !                     /              | \  H4					     
GROUP                  !                    /               H5 \ |      
ATOM C13  CC3161 -0.09 !                   /                    \|      
ATOM H3   HCA1    0.09 !              ----C11  H02               C14--O4--HO4
ATOM O3   OC30P  -0.40 !              |   |\   |                /            
ATOM P3   PC      1.10 !              |   | \  O2              /             
ATOM OP32 OC2DP  -0.90 !              |   H1 \ |              /      OP34(-)					    
ATOM OP33 OC2DP  -0.90 !              |       \|             /	     |					    
ATOM OP34 OC2DP  -0.90 !              |    H2--C12----------C13--O3--P3--OP33(-)					    
GROUP                  !              |                     |        |
ATOM C14  CC3161  0.14 !              |                     |        OP32(-)				     
ATOM H4   HCA1    0.09 !              |                     H3						     
ATOM O4   OC311  -0.65 !              |									     
ATOM HO4  HCP1    0.42 !              |
GROUP                  !              |									     
ATOM C15  CC3161  0.14 !              |									     
ATOM H5   HCA1    0.09 !              |									     
ATOM O5   OC311  -0.65 !              |									     
ATOM HO5  HCP1    0.42 !              |
GROUP                  !              |									     
ATOM C16  CC3161  0.14 !               \								     
ATOM H6   HCA1    0.09 !                \								     
ATOM O6   OC311  -0.65 !                 |								     
ATOM HO6  HCP1    0.42 !                 |     								     
GROUP                  !        (-) O13  O12								     
ATOM C11  CC3161 -0.08 !              \ /      alpha3							     
ATOM H1   HCA1    0.09 !               P (+)								     
ATOM P    PL      1.59 !              / \      alpha2							     
ATOM O13  O2L    -0.78 !        (-) O14  O11								     
ATOM O14  O2L    -0.78 !                 |     alpha1							     
ATOM O12  OC30P  -0.57 !            HA---C1---HB							     
ATOM O11  OSLP   -0.57 !                 |     theta1							     
ATOM C1   CTL2   -0.08 !                 |								     
ATOM HA   HAL2    0.09 !            HS---C2--------------						     
ATOM HB   HAL2    0.09 !                 | beta1        |						     
GROUP                  !            O22  O21          theta3						     
ATOM C2   CTL1    0.17 !             \\ /  beta2        |						     
ATOM HS   HAL1    0.09 !               C21              |						     
ATOM O21  OSL    -0.49 !               |   beta3        |						     
ATOM C21  CL      0.90 !        H2R---C22---H2S         |						     
ATOM O22  OBL    -0.63 !               |                |						     
ATOM C22  CTL2   -0.22 !               |    beta4       |						     
ATOM H2R  HAL2    0.09 !               |                |						     
ATOM H2S  HAL2    0.09 !               |           HX---C3---HY						     
GROUP                  !               |                |   gamma1					     
ATOM C3   CTL2    0.08 !               |           O32  O31						     
ATOM HX   HAL2    0.09 !               |            \\ /    gamma2					     
ATOM HY   HAL2    0.09 !               |              C31						     
ATOM O31  OSL    -0.49 !               |              |     gamma3					     
ATOM C31  CL      0.90 !               |        H2X---C32---H2Y						     
ATOM O32  OBL    -0.63 !               |              |							     
ATOM C32  CTL2   -0.22 !               |              |      gamma4					     
ATOM H2X  HAL2    0.09 !               |              |							     
ATOM H2Y  HAL2    0.09 !        H3R ---C23---H3S      |							     
GROUP                  !               |              |							     
ATOM C23  CTL2   -0.18 !               |              |							     
ATOM H3R  HAL2    0.09 !               |              |							     
ATOM H3S  HAL2    0.09 !        H4R ---C24---H4S      |							     
GROUP                  !               |              |							     
ATOM C24  CTL2   -0.18 !               |              |							     
ATOM H4R  HAL2    0.09 !               |              |							     
ATOM H4S  HAL2    0.09 !        H5R ---C25            |							     
GROUP                  !               |!  (CIS)      |							     
ATOM C25  CEL1   -0.15 !               |!             |							     
ATOM H5R  HEL1    0.15 !        H6R ---C26            |							     
GROUP                  !               |              |							     
ATOM C26  CEL1   -0.15 !               |              |							     
ATOM H6R  HEL1    0.15 !        H7R ---C27---H7S      |							     
GROUP                  !               |              |							     
ATOM C27  CTL2   -0.18 !               |              |							     
ATOM H7R  HAL2    0.09 !               |              |							     
ATOM H7S  HAL2    0.09 !        H8R ---C28            |							     
GROUP                  !               |!  (CIS)      |							     
ATOM C28  CEL1   -0.15 !               |!             |							     
ATOM H8R  HEL1    0.15 !        H9R ---C29            |							     
GROUP                  !               |              |							     
ATOM C29  CEL1   -0.15 !               |              |							     
ATOM H9R  HEL1    0.15 !        H10R---C210--H10S     |							     
GROUP                  !               |              |							     
ATOM C210 CTL2   -0.18 !               |              |							     
ATOM H10R HAL2    0.09 !               |              |							     
ATOM H10S HAL2    0.09 !        H11R---C211           |							     
GROUP                  !               |!  (CIS)      |							     
ATOM C211 CEL1   -0.15 !               |!             |							     
ATOM H11R HEL1    0.15 !        H12R---C212           |							     
GROUP                  !               |              |							     
ATOM C212 CEL1   -0.15 !               |              |							     
ATOM H12R HEL1    0.15 !        H13R---C213--H13S     |							     
GROUP                  !               |              |							     
ATOM C213 CTL2   -0.18 !               |              |							     
ATOM H13R HAL2    0.09 !               |              |							     
ATOM H13S HAL2    0.09 !        H14R---C214           |							     
GROUP                  !               |!  (CIS)      |							     
ATOM C214 CEL1   -0.15 !               |!             |							     
ATOM H14R HEL1    0.15 !        H15R---C215           |							     
GROUP                  !               |              |							     
ATOM C215 CEL1   -0.15 !               |              |							     
ATOM H15R HEL1    0.15 !        H16R---C216--H16S     |							     
GROUP                  !               |              |							     
ATOM C216 CTL2   -0.18 !               |              |							     
ATOM H16R HAL2    0.09 !               |              |							     
ATOM H16S HAL2    0.09 !        H17R---C217--H17S     |							     
GROUP                  !               |              |							     
ATOM C217 CTL2   -0.18 !               |              |							     
ATOM H17R HAL2    0.09 !               |              |							     
ATOM H17S HAL2    0.09 !        H18R---C218--H18S     |							     
GROUP                  !               |              |							     
ATOM C218 CTL2   -0.27 !               |              |							     
ATOM H18R HAL2    0.09 !               |              |							     
ATOM H18S HAL2    0.09 !        H19R---C219--H19S     |							     
GROUP                  !               |              |							     
ATOM C219 CTL2   -0.18 !               |              |							     
ATOM H19R HAL2    0.09 !               |              |							     
ATOM H19S HAL2    0.09 !        H20R---C220--H20S     |							     
GROUP                  !               |              |							     
ATOM C220 CTL3   -0.18 !              H20T            |							     
ATOM H20R HAL3    0.09 !                              |							     
ATOM H20S HAL3    0.09 !                              |							     
ATOM H20T HAL3    0.09 !                       H3X ---C33---H3Y						     
GROUP                  !                              |							     
ATOM C33  CTL2   -0.18 !                              |							     
ATOM H3X  HAL2    0.09 !                              |							     
ATOM H3Y  HAL2    0.09 !                       H4X ---C34---H4Y						     
GROUP                  !                              |							     
ATOM C34  CTL2   -0.18 !                              |							     
ATOM H4X  HAL2    0.09 !                              |							     
ATOM H4Y  HAL2    0.09 !                       H5X ---C35---H5Y						     
GROUP                  !                              |							     
ATOM C35  CTL2   -0.18 !                              |							     
ATOM H5X  HAL2    0.09 !                              |							     
ATOM H5Y  HAL2    0.09 !                       H6X ---C36---H6Y						     
GROUP                  !                              |							     
ATOM C36  CTL2   -0.18 !                              |							     
ATOM H6X  HAL2    0.09 !                              |							     
ATOM H6Y  HAL2    0.09 !                       H7X ---C37---H7Y						     
GROUP                  !                              |							     
ATOM C37  CTL2   -0.18 !                              |							     
ATOM H7X  HAL2    0.09 !                              |							     
ATOM H7Y  HAL2    0.09 !                       H8X ---C38---H8Y						     
GROUP                  !                              |							     
ATOM C38  CTL2   -0.18 !                              |							     
ATOM H8X  HAL2    0.09 !                              |							     
ATOM H8Y  HAL2    0.09 !                       H9X ---C39---H9Y						     
GROUP                  !                              |							     
ATOM C39  CTL2   -0.18 !                              |							     
ATOM H9X  HAL2    0.09 !                              |							     
ATOM H9Y  HAL2    0.09 !                       H10X---C310--H10Y					     
GROUP                  !                              |							     
ATOM C310 CTL2   -0.18 !                              |							     
ATOM H10X HAL2    0.09 !                              |							     
ATOM H10Y HAL2    0.09 !                       H11X---C311--H11Y					     
GROUP                  !                              |							     
ATOM C311 CTL2   -0.18 !                              |							     
ATOM H11X HAL2    0.09 !                              |							     
ATOM H11Y HAL2    0.09 !                       H12X---C312--H12Y					     
GROUP                  !                              |							     
ATOM C312 CTL2   -0.18 !                              |							     
ATOM H12X HAL2    0.09 !                              |							     
ATOM H12Y HAL2    0.09 !                       H13X---C313--H13Y					     
GROUP                  !                              |							     
ATOM C313 CTL2   -0.18 !                              |							     
ATOM H13X HAL2    0.09 !                              |							     
ATOM H13Y HAL2    0.09 !                       H14X---C314--H14Y					     
GROUP                  !                              |							     
ATOM C314 CTL2   -0.18 !                              |							     
ATOM H14X HAL2    0.09 !                              |							     
ATOM H14Y HAL2    0.09 !                       H15X---C315--H15Y					     
GROUP                  !                              |							     
ATOM C315 CTL2   -0.18 !                              |							     
ATOM H15X HAL2    0.09 !                              |							     
ATOM H15Y HAL2    0.09 !                       H16X---C316--H16Y					     
GROUP                  !                              |							     
ATOM C316 CTL2   -0.18 !                              |							     
ATOM H16X HAL2    0.09 !                              |							     
ATOM H16Y HAL2    0.09 !                       H17X---C317--H17Y					     
GROUP                  !                              |							     
ATOM C317 CTL2   -0.18 !                              |							     
ATOM H17X HAL2    0.09 !                              |							     
ATOM H17Y HAL2    0.09 !                       H18X---C318--H18Y					     
GROUP                  !                              |							     
ATOM C318 CTL3   -0.27 !                              H18Z                                                   
ATOM H18X HAL3    0.09 ! 
ATOM H18Y HAL3    0.09 !
ATOM H18Z HAL3    0.09 !

! Inositol Head Group
BOND  C11  H1        C11  C16       C11  C12       C11  O12
BOND  C12  H2        C12  O2        O2   HO2       C12  C13       C13  H3
BOND  C13  O3        O3   P3        C13  C14       C14  H4        C14  O4
BOND  OP32 P3        OP33 P3        OP34 P3
BOND  O4   HO4
BOND  C14  C15       C15  H5        C15  C16       C16  H6
BOND  C16  O6        O6   HO6       C15  O5
BOND  O5   HO5
BOND  O12  P         P    O11       P    O13       P    O14       O11  C1
! Glycerol Backbone
BOND  C1   HA        C1    HB       C1   C2
BOND  C2   HS        C2    C3       C2   O21
BOND  C3   HX        C3    HY       C3   O31
! Chain from C2
BOND  O21  C21
BOND  C21  C22
DOUBLE  C21  O22
BOND  C22  H2R       C22  H2S       C22  C23
BOND  C23  H3R       C23  H3S       C23  C24
BOND  C24  H4R       C24  H4S       C24  C25
BOND  C25  H5R
DOUBLE  C25 C26
BOND  C26  H6R       C26  C27
BOND  C27  H7R       C27  H7S       C27  C28
BOND  C28  H8R
DOUBLE  C28 C29
BOND  C29  H9R       C29  C210
BOND  C210 H10R      C210 H10S      C210 C211
BOND  C211 H11R
DOUBLE  C211 C212
BOND  C212 H12R      C212 C213
BOND  C213 H13R      C213 H13S      C213 C214
BOND  C214 H14R
DOUBLE  C214 C215
BOND  C215 H15R      C215 C216
BOND  C216 H16R      C216 H16S      C216 C217
BOND  C217 H17R      C217 H17S      C217 C218
BOND  C218 H18R      C218 H18S      C218 C219
BOND  C219 H19R      C219 H19S      C219 C220
BOND  C220 H20R      C220 H20S      C220 H20T
! Chain From C3
BOND  O31  C31
BOND  C31  C32
DOUBLE  C31  O32
BOND  C32  H2X       C32  H2Y       C32  C33
BOND  C33  H3X       C33  H3Y       C33  C34
BOND  C34  H4X       C34  H4Y       C34  C35
BOND  C35  H5X       C35  H5Y       C35  C36
BOND  C36  H6X       C36  H6Y       C36  C37
BOND  C37  H7X       C37  H7Y       C37  C38
BOND  C38  H8X       C38  H8Y       C38  C39
BOND  C39  H9X       C39  H9Y       C39  C310
BOND  C310 H10X      C310 H10Y      C310 C311
BOND  C311 H11X      C311 H11Y      C311 C312
BOND  C312 H12X      C312 H12Y      C312 C313
BOND  C313 H13X      C313 H13Y      C313 C314
BOND  C314 H14X      C314 H14Y      C314 C315
BOND  C315 H15X      C315 H15Y      C315 C316
BOND  C316 H16X      C316 H16Y      C316 C317
BOND  C317 H17X      C317 H17Y      C317 C318
BOND  C318 H18X      C318 H18Y      C318 H18Z

IMPR C21 O21 C22 O22    C31 O31 C32 O32

!    I    J    K    L      R(IK)   T(IKJ)    PHI   T(JKL)   R(KL)
! Inositol Head Group
!
IC C11   C12   C13   C14        1.5612  111.91   56.25  109.10   1.5917
IC C12   C13   C14   C15        1.5674  109.10  -55.67  107.50   1.5949
IC C13   C14   C15   C16        1.5917  107.50   58.53  114.15   1.5236
IC C14   C15   C16   C11        1.5949  114.15  -57.38  109.31   1.5105
IC C15   C16   C11   C12        1.5236  109.31   54.67  113.12   1.5612
IC C16   C11   C12   C13        1.5105  113.12  -56.32  111.91   1.5674
IC C16   C12   *C11  H1         1.5105  113.12  119.75  101.91   1.1392
IC C16   C12   *C11  O12        1.5105  113.12 -126.20  107.76   1.4882
IC C11   C13   *C12  H2         1.5612  111.91  114.21  103.64   1.1291
IC C11   C13   *C12  O2         1.5612  111.91 -130.03  104.90   1.4097
IC C12   C14   *C13  H3         1.5674  109.10  109.60  102.16   1.0541
IC C12   C14   *C13  O3         1.5674  109.10 -134.10  112.67   1.4674
IC C13   C15   *C14  H4         1.5917  107.50 -122.77  106.58   1.1398
IC C13   C15   *C14  O4         1.5917  107.50  121.11  113.88   1.3934
IC C14   C16   *C15  H5         1.5949  114.15  117.62  111.57   1.1817
IC C14   C16   *C15  O5         1.5949  114.15 -125.54   99.96   1.4429
IC C15   C11   *C16  H6         1.5236  109.31 -117.85  108.15   1.1464
IC C15   C11   *C16  O6         1.5236  109.31  124.62  106.80   1.4905
IC C13   C12   O2    HO2        1.5674  104.90  -41.95   99.63   0.9607
IC C11   C16   O6    HO6        1.5105  106.80 -141.52  102.28   0.9438
IC C12   C11   O12   P          1.5612  107.76  -97.72  122.87   1.6738
IC C11   O12   P     O11        1.4882  122.87 -170.14  101.78   1.5624
IC O11   O12   *P    O13        1.5624  101.78 -111.87  115.92   1.4812
IC O11   O12   *P    O14        1.5624  101.78  114.33  108.26   1.4737
IC O12   P     O11   C1         1.6738  101.78   93.71  119.03   1.4527
IC P     O11   C1    C2         1.5624  119.03   90.59  109.51   1.5472
IC C2    O11   *C1   HA         1.5472  109.51  116.74  102.40   1.1035
IC HA    O11   *C1   HB         1.1035  102.40  119.29  118.20   1.0905
IC O11   C1    C2    O21        1.4527  109.51  159.98  105.23   1.3918
IC O21   C1    *C2   C3         1.3918  105.23 -122.31  113.46   1.5224
IC C3    C1    *C2   HS         1.5224  113.46 -112.81   98.08   1.1373
IC C1    C2    O21   C21        1.5472  105.23  121.03  107.61   1.3130
IC C2    O21   C21   C22        1.3918  107.61 -143.71  110.27   1.5240
IC C22   O21   *C21  O22        1.5240  110.27 -173.26  123.94   1.2252
IC O21   C21   C22   C23        1.3130  110.27 -100.54  114.05   1.5966
IC C23   C21   *C22  H2R        1.5966  114.05  136.83  117.96   1.1359
IC H2R   C21   *C22  H2S        1.1359  117.96  112.37  110.66   1.1750
IC C1    C2    C3    O31        1.5472  113.46 -164.03  113.68   1.4560
IC O31   C2    *C3   HX         1.4560  113.68 -124.81  109.24   1.1421
IC HX    C2    *C3   HY         1.1421  109.24 -119.37  107.12   1.0811
IC C2    C3    O31   C31        1.5224  113.68  -78.97  117.94   1.3060
IC C3    O31   C31   C32        1.4560  117.94  176.98  108.04   1.5067
IC C32   O31   *C31  O32        1.5067  108.04  167.41  128.04   1.2105
IC O31   C31   C32   C33        1.3060  108.04 -179.87  108.44   1.5479
IC C33   C31   *C32  H2X        1.5479  108.44 -133.26  115.68   1.1387
IC H2X   C31   *C32  H2Y        1.1387  115.68 -113.16  105.10   1.0739
IC C21   C22   C23   C24        1.5240  114.05   71.06  110.64   1.5734
IC C24   C22   *C23  H3R        1.5734  110.64 -124.62  113.03   1.1251
IC C24   C22   *C23  H3S        1.5734  110.64  116.69  108.70   1.1403
IC C22   C23   C24   C25        1.5966  110.64 -179.26  119.38   1.4913
IC C25   C23   *C24  H4R        1.4913  119.38 -124.49  104.52   1.0843
IC C25   C23   *C24  H4S        1.4913  119.38  124.63  107.15   1.1030
IC C23   C24   C25   C26        1.5734  119.38  104.26  129.10   1.3677
IC C26   C24   *C25  H5R        1.3677  129.10  176.59  115.26   1.0369
IC C24   C25   C26   C27        1.4913  129.10   -1.09  128.95   1.4965
IC C27   C25   *C26  H6R        1.4965  128.95  178.57  115.14   1.0884
IC C25   C26   C27   C28        1.3677  128.95   88.87  109.99   1.5103
IC C28   C26   *C27  H7R        1.5103  109.99 -125.14  103.72   1.1240
IC C28   C26   *C27  H7S        1.5103  109.99  127.07  117.61   1.1196
IC C26   C27   C28   C29        1.4965  109.99  105.39  125.30   1.3756
IC C29   C27   *C28  H8R        1.3756  125.30 -175.89  110.46   1.1394
IC C27   C28   C29   C210       1.5103  125.30    2.05  126.72   1.4782
IC C210  C28   *C29  H9R        1.4782  126.72  178.19  123.98   1.1037
IC C28   C29   C210  C211       1.3756  126.72   79.40  107.42   1.5372
IC C211  C29   *C210 H10R       1.5372  107.42 -128.93  115.37   1.0912
IC C211  C29   *C210 H10S       1.5372  107.42  115.81  113.85   1.1327
IC C29   C210  C211  C212       1.4782  107.42 -140.04  121.47   1.3393
IC C212  C210  *C211 H11R       1.3393  121.47  171.74  116.92   1.1281
IC C210  C211  C212  C213       1.5372  121.47   -3.78  130.85   1.4812
IC C213  C211  *C212 H12R       1.4812  130.85 -177.60  118.38   1.1147
IC C211  C212  C213  C214       1.3393  130.85  120.66  111.38   1.5172
IC C214  C212  *C213 H13R       1.5172  111.38 -129.02  113.95   1.1050
IC C214  C212  *C213 H13S       1.5172  111.38  124.92  106.34   1.1527
IC C212  C213  C214  C215       1.4812  111.38  133.02  125.55   1.3475
IC C215  C213  *C214 H14R       1.3475  125.55  174.69  112.15   1.0981
IC C213  C214  C215  C216       1.5172  125.55    2.79  126.86   1.5362
IC C216  C214  *C215 H15R       1.5362  126.86  171.96  115.71   1.0681
IC C214  C215  C216  C217       1.3475  126.86   96.79  105.55   1.5511
IC C217  C215  *C216 H16R       1.5511  105.55 -119.46  108.65   1.0747
IC C217  C215  *C216 H16S       1.5511  105.55  122.04  103.41   1.1472
IC C215  C216  C217  C218       1.5362  105.55  172.30  115.85   1.5069
IC C218  C216  *C217 H17R       1.5069  115.85 -121.02  116.63   1.1722
IC C218  C216  *C217 H17S       1.5069  115.85  125.49  104.11   1.0955
IC C216  C217  C218  C219       1.5511  115.85   79.77  111.75   1.5857
IC C219  C217  *C218 H18R       1.5857  111.75 -127.58  106.24   1.0653
IC C219  C217  *C218 H18S       1.5857  111.75  115.12  103.25   1.0754
IC C217  C218  C219  C220       1.5069  111.75  175.62  115.95   1.5698
IC C220  C218  *C219 H19R       1.5698  115.95 -120.78  111.21   1.0990
IC C220  C218  *C219 H19S       1.5698  115.95  119.60  107.38   1.0649
IC C218  C219  C220  H20T       1.5857  115.95 -173.64  112.47   1.1184
IC H20T  C219  *C220 H20R       1.1184  112.47 -123.64   97.48   1.1035
IC H20T  C219  *C220 H20S       1.1184  112.47  120.77  108.48   1.1706
IC C31   C32   C33   C34        1.5067  108.44  171.75  110.23   1.5436
IC C34   C32   *C33  H3X        1.5436  110.23 -110.98  112.84   1.1615
IC C34   C32   *C33  H3Y        1.5436  110.23  133.41  103.67   1.1558
IC C32   C33   C34   C35        1.5479  110.23  164.84  111.18   1.4944
IC C35   C33   *C34  H4X        1.4944  111.18 -117.20  104.87   1.1406
IC C35   C33   *C34  H4Y        1.4944  111.18  124.00  116.82   1.0964
IC C33   C34   C35   C36        1.5436  111.18 -170.14  117.36   1.5364
IC C36   C34   *C35  H5X        1.5364  117.36 -125.86  108.55   1.1375
IC C36   C34   *C35  H5Y        1.5364  117.36  126.84  113.36   1.0725
IC C34   C35   C36   C37        1.4944  117.36   97.24  109.17   1.5562
IC C37   C35   *C36  H6X        1.5562  109.17 -124.93  110.74   1.0531
IC C37   C35   *C36  H6Y        1.5562  109.17  113.66  107.60   1.0487
IC C35   C36   C37   C38        1.5364  109.17  178.96  106.99   1.5073
IC C38   C36   *C37  H7X        1.5073  106.99 -124.94  117.90   1.1226
IC C38   C36   *C37  H7Y        1.5073  106.99  122.45  105.50   1.1013
IC C36   C37   C38   C39        1.5562  106.99  -83.54  109.71   1.5851
IC C39   C37   *C38  H8X        1.5851  109.71 -109.22  104.16   1.0971
IC C39   C37   *C38  H8Y        1.5851  109.71  134.34  112.52   1.1060
IC C37   C38   C39   C310       1.5073  109.71 -174.64  116.30   1.5943
IC C310  C38   *C39  H9X        1.5943  116.30 -114.65  100.74   1.1124
IC C310  C38   *C39  H9Y        1.5943  116.30  134.06  112.85   1.1282
IC C38   C39   C310  C311       1.5851  116.30 -169.44  109.43   1.4985
IC C311  C39   *C310 H10X       1.4985  109.43 -130.21  105.72   1.1666
IC C311  C39   *C310 H10Y       1.4985  109.43  119.53  108.62   1.1449
IC C39   C310  C311  C312       1.5943  109.43 -170.56  117.91   1.4759
IC C312  C310  *C311 H11X       1.4759  117.91 -122.37  116.45   1.1315
IC C312  C310  *C311 H11Y       1.4759  117.91  116.61  108.69   1.1832
IC C310  C311  C312  C313       1.4985  117.91  178.48  111.44   1.4766
IC C313  C311  *C312 H12X       1.4766  111.44 -125.26  104.27   1.1090
IC C313  C311  *C312 H12Y       1.4766  111.44  122.86  110.52   1.1546
IC C311  C312  C313  C314       1.4759  111.44  -73.70  111.39   1.5502
IC C314  C312  *C313 H13X       1.5502  111.39 -108.82  102.78   1.1224
IC C314  C312  *C313 H13Y       1.5502  111.39  127.20  121.20   1.1985
IC C312  C313  C314  C315       1.4766  111.39 -138.36  114.17   1.5711
IC C315  C313  *C314 H14X       1.5711  114.17 -118.23  110.45   1.1197
IC C315  C313  *C314 H14Y       1.5711  114.17  117.77  107.23   1.1239
IC C313  C314  C315  C316       1.5502  114.17 -176.45  108.82   1.5409
IC C316  C314  *C315 H15X       1.5409  108.82 -124.54  113.33   1.1526
IC C316  C314  *C315 H15Y       1.5409  108.82  108.91  111.46   1.1320
IC C314  C315  C316  C317       1.5711  108.82  -66.54  116.11   1.5091
IC C317  C315  *C316 H16X       1.5091  116.11 -124.62  112.51   1.1029
IC C317  C315  *C316 H16Y       1.5091  116.11  122.83  112.61   1.1144
IC C315  C316  C317  C318       1.5409  116.11  169.13  111.73   1.5513
IC C318  C316  *C317 H17X       1.5513  111.73 -123.95  110.47   1.1648
IC C318  C316  *C317 H17Y       1.5513  111.73  117.32  106.84   1.0646
IC C316  C317  C318  H18X       1.5091  111.73  158.37  114.50   1.1275
IC H18X  C317  *C318 H18Y       1.1275  114.50 -124.88  106.66   1.0485
IC H18X  C317  *C318 H18Z       1.1275  114.50  121.03  108.03   1.1519
IC C13   C11   *C12  O2         1.5674  111.91  122.45  118.73   1.4097
IC O2    C11   *C12  H2         1.4097  118.73  125.03  106.36   1.1291
IC C11   C12   O2    HO2        1.5612  118.73 -167.83   99.63   0.9607
IC C14   C12   *C13  O3         1.5917  109.10  130.92  118.74   1.4674
IC O3    C12   *C13  H3         1.4674  118.74  120.68  103.94   1.0541
IC C12   C13   O3    P3         1.5674  118.74   42.01  126.24   1.6871
IC C13   O3    P3    OP32       1.4674  126.24   54.16  111.19   1.5345
IC OP32  O3    *P3   OP33       1.5345  111.19 -124.96  106.37   1.5032
IC OP32  O3    *P3   OP34       1.5345  111.19  121.46  106.41   1.5163
IC C15   C13   *C14  O4         1.5949  107.50 -124.00  109.20   1.3934
IC C15   C14   O4    HO4        1.5153  110.93   44.16  106.21   0.9600
IC O4    C13   *C14  H4         1.3934  109.20 -118.02  114.14   1.1398
IC C13   C14   C15   O5         1.5917  107.50  174.60  116.85   1.4429
IC C16   C15   O5    HO5        1.5166  110.91  -40.75  106.35   0.9600
IC O5    C14   *C15  C16        1.4429  116.85 -116.07  114.15   1.5236
IC C16   C14   *C15  H5         1.5236  114.15 -121.85  104.07   1.1817
IC C11   C15   *C16  O6         1.5105  109.31 -119.88  114.69   1.4905
IC C11   C15   *C16  H6         1.5105  109.31  117.69  108.42   1.1464
IC C15   C16   O6    HO6        1.5236  114.69  -20.26  102.28   0.9438

RESI SAPI14      -3.00 ! Phosphatidylinositol-(4)-phosphate (PIP1)
!
!     Stearoyl - CH2                    Uses INI1 - cyclic myi-inositol,
!                |                           
!  Arachidonyl - CH                          SAPC
!                |     (-)
!                CH2 - PO4 - inositol
!                                                                 
!                                             H6                  
GROUP                  !                       |              O5--HO5
ATOM C12  CC3161  0.14 !                       |             /    
ATOM H2   HCA1    0.09 !               HO6-O6--C16----------C15    
ATOM O2   OC311  -0.65 !                      /             |\						     
ATOM HO2  HCP1    0.42 !                     /              | \  H4					     
GROUP                  !                    /               H5 \ |         OP44(-)
ATOM C13  CC3161  0.14 !                   /                    \|         |
ATOM H3   HCA1    0.09 !              ----C11  H02               C14--O4---P4--OP43(-)
ATOM O3   OC311  -0.65 !              |   |\   |                /          |
ATOM HO3  HCP1    0.42 !              |   | \  O2              /           OP42(-) 
GROUP                  !              |   H1 \ |              /     
ATOM C14  CC3161 -0.09 !              |       \|             /	     
ATOM H4   HCA1    0.09 !              |    H2--C12----------C13--O3--HO3
ATOM O4   OC30P  -0.40 !              |                     |        
ATOM P4   PC      1.10 !              |			    |
ATOM OP42 OC2DP  -0.90 !	      |			    H3
ATOM OP43 OC2DP  -0.90 !	      |
ATOM OP44 OC2DP  -0.90 !	      |
GROUP                  !              |						     
ATOM C15  CC3161  0.14 !              |									     
ATOM H5   HCA1    0.09 !              |
ATOM O5   OC311  -0.65 !              |									     
ATOM HO5  HCP1    0.42 !              |									     
GROUP                  !              |									     
ATOM C16  CC3161  0.14 !              |									     
ATOM H6   HCA1    0.09 !              |
ATOM O6   OC311  -0.65 !              |									     
ATOM HO6  HCP1    0.42 !               \								     
GROUP                  !                \								     
ATOM C11  CC3161 -0.08 !                 |								     
ATOM H1   HCA1    0.09 !                 |     								     
ATOM P    PL      1.59 !        (-) O13  O12								     
ATOM O13  O2L    -0.78 !              \ /      alpha3							     
ATOM O14  O2L    -0.78 !               P (+)								     
ATOM O12  OC30P  -0.57 !              / \      alpha2							     
ATOM O11  OSLP   -0.57 !        (-) O14  O11								     
ATOM C1   CTL2   -0.08 !                 |     alpha1							     
ATOM HA   HAL2    0.09 !            HA---C1---HB							     
ATOM HB   HAL2    0.09 !                 |     theta1							     
GROUP                  !                 |								     
ATOM C2   CTL1    0.17 !            HS---C2--------------						     
ATOM HS   HAL1    0.09 !                 | beta1        |						     
ATOM O21  OSL    -0.49 !            O22  O21          theta3						     
ATOM C21  CL      0.90 !             \\ /  beta2        |						     
ATOM O22  OBL    -0.63 !               C21              |						     
ATOM C22  CTL2   -0.22 !               |   beta3        |						     
ATOM H2R  HAL2    0.09 !        H2R---C22---H2S         |						     
ATOM H2S  HAL2    0.09 !               |                |						     
GROUP                  !               |    beta4       |						     
ATOM C3   CTL2    0.08 !               |                |						     
ATOM HX   HAL2    0.09 !               |           HX---C3---HY						     
ATOM HY   HAL2    0.09 !               |                |   gamma1					     
ATOM O31  OSL    -0.49 !               |           O32  O31						     
ATOM C31  CL      0.90 !               |            \\ /    gamma2					     
ATOM O32  OBL    -0.63 !               |              C31						     
ATOM C32  CTL2   -0.22 !               |              |     gamma3					     
ATOM H2X  HAL2    0.09 !               |        H2X---C32---H2Y						     
ATOM H2Y  HAL2    0.09 !               |              |							     
GROUP                  !               |              |      gamma4					     
ATOM C23  CTL2   -0.18 !               |              |							     
ATOM H3R  HAL2    0.09 !        H3R ---C23---H3S      |							     
ATOM H3S  HAL2    0.09 !               |              |							     
GROUP                  !               |              |							     
ATOM C24  CTL2   -0.18 !               |              |							     
ATOM H4R  HAL2    0.09 !        H4R ---C24---H4S      |							     
ATOM H4S  HAL2    0.09 !               |              |							     
GROUP                  !               |              |							     
ATOM C25  CEL1   -0.15 !               |              |							     
ATOM H5R  HEL1    0.15 !        H5R ---C25            |							     
GROUP                  !               |!  (CIS)      |							     
ATOM C26  CEL1   -0.15 !               |!             |							     
ATOM H6R  HEL1    0.15 !        H6R ---C26            |							     
GROUP                  !               |              |							     
ATOM C27  CTL2   -0.18 !               |              |							     
ATOM H7R  HAL2    0.09 !        H7R ---C27---H7S      |							     
ATOM H7S  HAL2    0.09 !               |              |							     
GROUP                  !               |              |							     
ATOM C28  CEL1   -0.15 !               |              |							     
ATOM H8R  HEL1    0.15 !        H8R ---C28            |							     
GROUP                  !               |!  (CIS)      |							     
ATOM C29  CEL1   -0.15 !               |!             |							     
ATOM H9R  HEL1    0.15 !        H9R ---C29            |							     
GROUP                  !               |              |							     
ATOM C210 CTL2   -0.18 !               |              |							     
ATOM H10R HAL2    0.09 !        H10R---C210--H10S     |							     
ATOM H10S HAL2    0.09 !               |              |							     
GROUP                  !               |              |							     
ATOM C211 CEL1   -0.15 !               |              |							     
ATOM H11R HEL1    0.15 !        H11R---C211           |							     
GROUP                  !               |!  (CIS)      |							     
ATOM C212 CEL1   -0.15 !               |!             |							     
ATOM H12R HEL1    0.15 !        H12R---C212           |							     
GROUP                  !               |              |							     
ATOM C213 CTL2   -0.18 !               |              |							     
ATOM H13R HAL2    0.09 !        H13R---C213--H13S     |							     
ATOM H13S HAL2    0.09 !               |              |							     
GROUP                  !               |              |							     
ATOM C214 CEL1   -0.15 !               |              |							     
ATOM H14R HEL1    0.15 !        H14R---C214           |							     
GROUP                  !               |!  (CIS)      |							     
ATOM C215 CEL1   -0.15 !               |!             |							     
ATOM H15R HEL1    0.15 !        H15R---C215           |							     
GROUP                  !               |              |							     
ATOM C216 CTL2   -0.18 !               |              |							     
ATOM H16R HAL2    0.09 !        H16R---C216--H16S     |							     
ATOM H16S HAL2    0.09 !               |              |							     
GROUP                  !               |              |							     
ATOM C217 CTL2   -0.18 !               |              |							     
ATOM H17R HAL2    0.09 !        H17R---C217--H17S     |							     
ATOM H17S HAL2    0.09 !               |              |							     
GROUP                  !               |              |							     
ATOM C218 CTL2   -0.27 !               |              |							     
ATOM H18R HAL2    0.09 !        H18R---C218--H18S     |							     
ATOM H18S HAL2    0.09 !               |              |							     
GROUP                  !               |              |							     
ATOM C219 CTL2   -0.18 !               |              |							     
ATOM H19R HAL2    0.09 !        H19R---C219--H19S     |							     
ATOM H19S HAL2    0.09 !               |              |							     
GROUP                  !               |              |							     
ATOM C220 CTL3   -0.18 !               |              |							     
ATOM H20R HAL3    0.09 !        H20R---C220--H20S     |							     
ATOM H20S HAL3    0.09 !               |              |							     
ATOM H20T HAL3    0.09 !              H20T            |							     
GROUP                  !                              |							     
ATOM C33  CTL2   -0.18 !                              |							     
ATOM H3X  HAL2    0.09 !                       H3X ---C33---H3Y						     
ATOM H3Y  HAL2    0.09 !                              |							     
GROUP                  !                              |							     
ATOM C34  CTL2   -0.18 !                              |							     
ATOM H4X  HAL2    0.09 !                       H4X ---C34---H4Y						     
ATOM H4Y  HAL2    0.09 !                              |							     
GROUP                  !                              |							     
ATOM C35  CTL2   -0.18 !                              |							     
ATOM H5X  HAL2    0.09 !                       H5X ---C35---H5Y						     
ATOM H5Y  HAL2    0.09 !                              |							     
GROUP                  !                              |							     
ATOM C36  CTL2   -0.18 !                              |							     
ATOM H6X  HAL2    0.09 !                       H6X ---C36---H6Y						     
ATOM H6Y  HAL2    0.09 !                              |							     
GROUP                  !                              |							     
ATOM C37  CTL2   -0.18 !                              |							     
ATOM H7X  HAL2    0.09 !                       H7X ---C37---H7Y						     
ATOM H7Y  HAL2    0.09 !                              |							     
GROUP                  !                              |							     
ATOM C38  CTL2   -0.18 !                              |							     
ATOM H8X  HAL2    0.09 !                       H8X ---C38---H8Y						     
ATOM H8Y  HAL2    0.09 !                              |							     
GROUP                  !                              |							     
ATOM C39  CTL2   -0.18 !                              |							     
ATOM H9X  HAL2    0.09 !                       H9X ---C39---H9Y						     
ATOM H9Y  HAL2    0.09 !                              |							     
GROUP                  !                              |							     
ATOM C310 CTL2   -0.18 !                              |							     
ATOM H10X HAL2    0.09 !                       H10X---C310--H10Y					     
ATOM H10Y HAL2    0.09 !                              |							     
GROUP                  !                              |							     
ATOM C311 CTL2   -0.18 !                              |							     
ATOM H11X HAL2    0.09 !                       H11X---C311--H11Y					     
ATOM H11Y HAL2    0.09 !                              |							     
GROUP                  !                              |							     
ATOM C312 CTL2   -0.18 !                              |							     
ATOM H12X HAL2    0.09 !                       H12X---C312--H12Y					     
ATOM H12Y HAL2    0.09 !                              |							     
GROUP                  !                              |							     
ATOM C313 CTL2   -0.18 !                              |							     
ATOM H13X HAL2    0.09 !                       H13X---C313--H13Y					     
ATOM H13Y HAL2    0.09 !                              |							     
GROUP                  !                              |							     
ATOM C314 CTL2   -0.18 !                              |							     
ATOM H14X HAL2    0.09 !                       H14X---C314--H14Y					     
ATOM H14Y HAL2    0.09 !                              |							     
GROUP                  !                              |							     
ATOM C315 CTL2   -0.18 !                              |							     
ATOM H15X HAL2    0.09 !                       H15X---C315--H15Y					     
ATOM H15Y HAL2    0.09 !                              |							     
GROUP                  !                              |							     
ATOM C316 CTL2   -0.18 !                              |							     
ATOM H16X HAL2    0.09 !                       H16X---C316--H16Y					     
ATOM H16Y HAL2    0.09 !                              |							     
GROUP                  !                              |							     
ATOM C317 CTL2   -0.18 !                              |							     
ATOM H17X HAL2    0.09 !                       H17X---C317--H17Y					     
ATOM H17Y HAL2    0.09 !                              |							     
GROUP                  !                              |							     
ATOM C318 CTL3   -0.27 !                              |							     
ATOM H18X HAL3    0.09 !                       H18X---C318--H18Y					     
ATOM H18Y HAL3    0.09 !                              |							     
ATOM H18Z HAL3    0.09 !                              H18Z                                                   

! Inositol Head Group
BOND  C11  H1        C11  C16       C11  C12       C11  O12
BOND  C12  H2        C12  O2        O2   HO2       C12  C13       C13  H3
BOND  C13  O3        O3   HO3        C13  C14       C14  H4        C14  O4
BOND  O4   P4        OP42 P4        OP43 P4        OP44 P4
BOND  C14  C15       C15  H5        C15  C16       C16  H6
BOND  C16  O6        O6   HO6       C15  O5
BOND  O5   HO5
BOND  O12  P         P    O11       P    O13       P    O14       O11  C1
! Glycerol Backbone
BOND  C1   HA        C1    HB       C1   C2
BOND  C2   HS        C2    C3       C2   O21
BOND  C3   HX        C3    HY       C3   O31
! Chain from C2
BOND  O21  C21
BOND  C21  C22
DOUBLE  C21  O22
BOND  C22  H2R       C22  H2S       C22  C23
BOND  C23  H3R       C23  H3S       C23  C24
BOND  C24  H4R       C24  H4S       C24  C25
BOND  C25  H5R
DOUBLE  C25 C26
BOND  C26  H6R       C26  C27
BOND  C27  H7R       C27  H7S       C27  C28
BOND  C28  H8R
DOUBLE  C28 C29
BOND  C29  H9R       C29  C210
BOND  C210 H10R      C210 H10S      C210 C211
BOND  C211 H11R
DOUBLE  C211 C212
BOND  C212 H12R      C212 C213
BOND  C213 H13R      C213 H13S      C213 C214
BOND  C214 H14R
DOUBLE  C214 C215
BOND  C215 H15R      C215 C216
BOND  C216 H16R      C216 H16S      C216 C217
BOND  C217 H17R      C217 H17S      C217 C218
BOND  C218 H18R      C218 H18S      C218 C219
BOND  C219 H19R      C219 H19S      C219 C220
BOND  C220 H20R      C220 H20S      C220 H20T
! Chain From C3
BOND  O31  C31
BOND  C31  C32
DOUBLE  C31  O32
BOND  C32  H2X       C32  H2Y       C32  C33
BOND  C33  H3X       C33  H3Y       C33  C34
BOND  C34  H4X       C34  H4Y       C34  C35
BOND  C35  H5X       C35  H5Y       C35  C36
BOND  C36  H6X       C36  H6Y       C36  C37
BOND  C37  H7X       C37  H7Y       C37  C38
BOND  C38  H8X       C38  H8Y       C38  C39
BOND  C39  H9X       C39  H9Y       C39  C310
BOND  C310 H10X      C310 H10Y      C310 C311
BOND  C311 H11X      C311 H11Y      C311 C312
BOND  C312 H12X      C312 H12Y      C312 C313
BOND  C313 H13X      C313 H13Y      C313 C314
BOND  C314 H14X      C314 H14Y      C314 C315
BOND  C315 H15X      C315 H15Y      C315 C316
BOND  C316 H16X      C316 H16Y      C316 C317
BOND  C317 H17X      C317 H17Y      C317 C318
BOND  C318 H18X      C318 H18Y      C318 H18Z

IMPR C21 O21 C22 O22    C31 O31 C32 O32

!    I    J    K    L      R(IK)   T(IKJ)    PHI   T(JKL)   R(KL)
! Inositol Head Group
!
IC C11   C12   C13   C14        1.5612  111.91   56.25  109.10   1.5917
IC C12   C13   C14   C15        1.5674  109.10  -55.67  107.50   1.5949
IC C13   C14   C15   C16        1.5917  107.50   58.53  114.15   1.5236
IC C14   C15   C16   C11        1.5949  114.15  -57.38  109.31   1.5105
IC C15   C16   C11   C12        1.5236  109.31   54.67  113.12   1.5612
IC C16   C11   C12   C13        1.5105  113.12  -56.32  111.91   1.5674
IC C16   C12   *C11  H1         1.5105  113.12  119.75  101.91   1.1392
IC C16   C12   *C11  O12        1.5105  113.12 -126.20  107.76   1.4882
IC C11   C13   *C12  H2         1.5612  111.91  114.21  103.64   1.1291
IC C11   C13   *C12  O2         1.5612  111.91 -130.03  104.90   1.4097
IC C12   C14   *C13  H3         1.5674  109.10  109.60  102.16   1.0541
IC C12   C14   *C13  O3         1.5674  109.10 -134.10  112.67   1.4674
IC C13   C15   *C14  H4         1.5917  107.50 -122.77  106.58   1.1398
IC C13   C15   *C14  O4         1.5917  107.50  121.11  113.88   1.3934
IC C14   C16   *C15  H5         1.5949  114.15  117.62  111.57   1.1817
IC C14   C16   *C15  O5         1.5949  114.15 -125.54   99.96   1.4429
IC C15   C11   *C16  H6         1.5236  109.31 -117.85  108.15   1.1464
IC C15   C11   *C16  O6         1.5236  109.31  124.62  106.80   1.4905
IC C13   C12   O2    HO2        1.5674  104.90  -41.95   99.63   0.9607
IC C11   C16   O6    HO6        1.5105  106.80 -141.52  102.28   0.9438
IC C12   C11   O12   P          1.5612  107.76  -97.72  122.87   1.6738
IC C11   O12   P     O11        1.4882  122.87 -170.14  101.78   1.5624
IC O11   O12   *P    O13        1.5624  101.78 -111.87  115.92   1.4812
IC O11   O12   *P    O14        1.5624  101.78  114.33  108.26   1.4737
IC O12   P     O11   C1         1.6738  101.78   93.71  119.03   1.4527
IC P     O11   C1    C2         1.5624  119.03   90.59  109.51   1.5472
IC C2    O11   *C1   HA         1.5472  109.51  116.74  102.40   1.1035
IC HA    O11   *C1   HB         1.1035  102.40  119.29  118.20   1.0905
IC O11   C1    C2    O21        1.4527  109.51  159.98  105.23   1.3918
IC O21   C1    *C2   C3         1.3918  105.23 -122.31  113.46   1.5224
IC C3    C1    *C2   HS         1.5224  113.46 -112.81   98.08   1.1373
IC C1    C2    O21   C21        1.5472  105.23  121.03  107.61   1.3130
IC C2    O21   C21   C22        1.3918  107.61 -143.71  110.27   1.5240
IC C22   O21   *C21  O22        1.5240  110.27 -173.26  123.94   1.2252
IC O21   C21   C22   C23        1.3130  110.27 -100.54  114.05   1.5966
IC C23   C21   *C22  H2R        1.5966  114.05  136.83  117.96   1.1359
IC H2R   C21   *C22  H2S        1.1359  117.96  112.37  110.66   1.1750
IC C1    C2    C3    O31        1.5472  113.46 -164.03  113.68   1.4560
IC O31   C2    *C3   HX         1.4560  113.68 -124.81  109.24   1.1421
IC HX    C2    *C3   HY         1.1421  109.24 -119.37  107.12   1.0811
IC C2    C3    O31   C31        1.5224  113.68  -78.97  117.94   1.3060
IC C3    O31   C31   C32        1.4560  117.94  176.98  108.04   1.5067
IC C32   O31   *C31  O32        1.5067  108.04  167.41  128.04   1.2105
IC O31   C31   C32   C33        1.3060  108.04 -179.87  108.44   1.5479
IC C33   C31   *C32  H2X        1.5479  108.44 -133.26  115.68   1.1387
IC H2X   C31   *C32  H2Y        1.1387  115.68 -113.16  105.10   1.0739
IC C21   C22   C23   C24        1.5240  114.05   71.06  110.64   1.5734
IC C24   C22   *C23  H3R        1.5734  110.64 -124.62  113.03   1.1251
IC C24   C22   *C23  H3S        1.5734  110.64  116.69  108.70   1.1403
IC C22   C23   C24   C25        1.5966  110.64 -179.26  119.38   1.4913
IC C25   C23   *C24  H4R        1.4913  119.38 -124.49  104.52   1.0843
IC C25   C23   *C24  H4S        1.4913  119.38  124.63  107.15   1.1030
IC C23   C24   C25   C26        1.5734  119.38  104.26  129.10   1.3677
IC C26   C24   *C25  H5R        1.3677  129.10  176.59  115.26   1.0369
IC C24   C25   C26   C27        1.4913  129.10   -1.09  128.95   1.4965
IC C27   C25   *C26  H6R        1.4965  128.95  178.57  115.14   1.0884
IC C25   C26   C27   C28        1.3677  128.95   88.87  109.99   1.5103
IC C28   C26   *C27  H7R        1.5103  109.99 -125.14  103.72   1.1240
IC C28   C26   *C27  H7S        1.5103  109.99  127.07  117.61   1.1196
IC C26   C27   C28   C29        1.4965  109.99  105.39  125.30   1.3756
IC C29   C27   *C28  H8R        1.3756  125.30 -175.89  110.46   1.1394
IC C27   C28   C29   C210       1.5103  125.30    2.05  126.72   1.4782
IC C210  C28   *C29  H9R        1.4782  126.72  178.19  123.98   1.1037
IC C28   C29   C210  C211       1.3756  126.72   79.40  107.42   1.5372
IC C211  C29   *C210 H10R       1.5372  107.42 -128.93  115.37   1.0912
IC C211  C29   *C210 H10S       1.5372  107.42  115.81  113.85   1.1327
IC C29   C210  C211  C212       1.4782  107.42 -140.04  121.47   1.3393
IC C212  C210  *C211 H11R       1.3393  121.47  171.74  116.92   1.1281
IC C210  C211  C212  C213       1.5372  121.47   -3.78  130.85   1.4812
IC C213  C211  *C212 H12R       1.4812  130.85 -177.60  118.38   1.1147
IC C211  C212  C213  C214       1.3393  130.85  120.66  111.38   1.5172
IC C214  C212  *C213 H13R       1.5172  111.38 -129.02  113.95   1.1050
IC C214  C212  *C213 H13S       1.5172  111.38  124.92  106.34   1.1527
IC C212  C213  C214  C215       1.4812  111.38  133.02  125.55   1.3475
IC C215  C213  *C214 H14R       1.3475  125.55  174.69  112.15   1.0981
IC C213  C214  C215  C216       1.5172  125.55    2.79  126.86   1.5362
IC C216  C214  *C215 H15R       1.5362  126.86  171.96  115.71   1.0681
IC C214  C215  C216  C217       1.3475  126.86   96.79  105.55   1.5511
IC C217  C215  *C216 H16R       1.5511  105.55 -119.46  108.65   1.0747
IC C217  C215  *C216 H16S       1.5511  105.55  122.04  103.41   1.1472
IC C215  C216  C217  C218       1.5362  105.55  172.30  115.85   1.5069
IC C218  C216  *C217 H17R       1.5069  115.85 -121.02  116.63   1.1722
IC C218  C216  *C217 H17S       1.5069  115.85  125.49  104.11   1.0955
IC C216  C217  C218  C219       1.5511  115.85   79.77  111.75   1.5857
IC C219  C217  *C218 H18R       1.5857  111.75 -127.58  106.24   1.0653
IC C219  C217  *C218 H18S       1.5857  111.75  115.12  103.25   1.0754
IC C217  C218  C219  C220       1.5069  111.75  175.62  115.95   1.5698
IC C220  C218  *C219 H19R       1.5698  115.95 -120.78  111.21   1.0990
IC C220  C218  *C219 H19S       1.5698  115.95  119.60  107.38   1.0649
IC C218  C219  C220  H20T       1.5857  115.95 -173.64  112.47   1.1184
IC H20T  C219  *C220 H20R       1.1184  112.47 -123.64   97.48   1.1035
IC H20T  C219  *C220 H20S       1.1184  112.47  120.77  108.48   1.1706
IC C31   C32   C33   C34        1.5067  108.44  171.75  110.23   1.5436
IC C34   C32   *C33  H3X        1.5436  110.23 -110.98  112.84   1.1615
IC C34   C32   *C33  H3Y        1.5436  110.23  133.41  103.67   1.1558
IC C32   C33   C34   C35        1.5479  110.23  164.84  111.18   1.4944
IC C35   C33   *C34  H4X        1.4944  111.18 -117.20  104.87   1.1406
IC C35   C33   *C34  H4Y        1.4944  111.18  124.00  116.82   1.0964
IC C33   C34   C35   C36        1.5436  111.18 -170.14  117.36   1.5364
IC C36   C34   *C35  H5X        1.5364  117.36 -125.86  108.55   1.1375
IC C36   C34   *C35  H5Y        1.5364  117.36  126.84  113.36   1.0725
IC C34   C35   C36   C37        1.4944  117.36   97.24  109.17   1.5562
IC C37   C35   *C36  H6X        1.5562  109.17 -124.93  110.74   1.0531
IC C37   C35   *C36  H6Y        1.5562  109.17  113.66  107.60   1.0487
IC C35   C36   C37   C38        1.5364  109.17  178.96  106.99   1.5073
IC C38   C36   *C37  H7X        1.5073  106.99 -124.94  117.90   1.1226
IC C38   C36   *C37  H7Y        1.5073  106.99  122.45  105.50   1.1013
IC C36   C37   C38   C39        1.5562  106.99  -83.54  109.71   1.5851
IC C39   C37   *C38  H8X        1.5851  109.71 -109.22  104.16   1.0971
IC C39   C37   *C38  H8Y        1.5851  109.71  134.34  112.52   1.1060
IC C37   C38   C39   C310       1.5073  109.71 -174.64  116.30   1.5943
IC C310  C38   *C39  H9X        1.5943  116.30 -114.65  100.74   1.1124
IC C310  C38   *C39  H9Y        1.5943  116.30  134.06  112.85   1.1282
IC C38   C39   C310  C311       1.5851  116.30 -169.44  109.43   1.4985
IC C311  C39   *C310 H10X       1.4985  109.43 -130.21  105.72   1.1666
IC C311  C39   *C310 H10Y       1.4985  109.43  119.53  108.62   1.1449
IC C39   C310  C311  C312       1.5943  109.43 -170.56  117.91   1.4759
IC C312  C310  *C311 H11X       1.4759  117.91 -122.37  116.45   1.1315
IC C312  C310  *C311 H11Y       1.4759  117.91  116.61  108.69   1.1832
IC C310  C311  C312  C313       1.4985  117.91  178.48  111.44   1.4766
IC C313  C311  *C312 H12X       1.4766  111.44 -125.26  104.27   1.1090
IC C313  C311  *C312 H12Y       1.4766  111.44  122.86  110.52   1.1546
IC C311  C312  C313  C314       1.4759  111.44  -73.70  111.39   1.5502
IC C314  C312  *C313 H13X       1.5502  111.39 -108.82  102.78   1.1224
IC C314  C312  *C313 H13Y       1.5502  111.39  127.20  121.20   1.1985
IC C312  C313  C314  C315       1.4766  111.39 -138.36  114.17   1.5711
IC C315  C313  *C314 H14X       1.5711  114.17 -118.23  110.45   1.1197
IC C315  C313  *C314 H14Y       1.5711  114.17  117.77  107.23   1.1239
IC C313  C314  C315  C316       1.5502  114.17 -176.45  108.82   1.5409
IC C316  C314  *C315 H15X       1.5409  108.82 -124.54  113.33   1.1526
IC C316  C314  *C315 H15Y       1.5409  108.82  108.91  111.46   1.1320
IC C314  C315  C316  C317       1.5711  108.82  -66.54  116.11   1.5091
IC C317  C315  *C316 H16X       1.5091  116.11 -124.62  112.51   1.1029
IC C317  C315  *C316 H16Y       1.5091  116.11  122.83  112.61   1.1144
IC C315  C316  C317  C318       1.5409  116.11  169.13  111.73   1.5513
IC C318  C316  *C317 H17X       1.5513  111.73 -123.95  110.47   1.1648
IC C318  C316  *C317 H17Y       1.5513  111.73  117.32  106.84   1.0646
IC C316  C317  C318  H18X       1.5091  111.73  158.37  114.50   1.1275
IC H18X  C317  *C318 H18Y       1.1275  114.50 -124.88  106.66   1.0485
IC H18X  C317  *C318 H18Z       1.1275  114.50  121.03  108.03   1.1519
IC C13   C11   *C12  O2         1.5674  111.91  122.45  118.73   1.4097
IC O2    C11   *C12  H2         1.4097  118.73  125.03  106.36   1.1291
IC C11   C12   O2    HO2        1.5612  118.73 -167.83   99.63   0.9607
IC C14   C12   *C13  O3         1.5917  109.10  130.92  118.74   1.4674
IC C14   C13   O3    HO3        1.5159  110.94  -43.53  106.45   0.9600
IC O3    C12   *C13  H3         1.4674  118.74  120.68  103.94   1.0541
IC C15   C13   *C14  O4         1.5949  107.50 -124.00  109.20   1.3934
IC C13   C14   O4    P4         1.5613  107.65  -87.92  128.14   1.7068
IC C14   O4    P4    OP42       1.4338  128.14 -174.57   99.96   1.4982
IC OP42  O4    *P4   OP43       1.4982   99.96  119.26  103.52   1.5184
IC OP42  O4    *P4   OP44       1.4982   99.96 -119.87  108.84   1.5595
IC O4    C13   *C14  H4         1.3934  109.20 -118.02  114.14   1.1398
IC C13   C14   C15   O5         1.5917  107.50  174.60  116.85   1.4429
IC C16   C15   O5    HO5        1.5166  110.91  -40.75  106.35   0.9600
IC O5    C14   *C15  C16        1.4429  116.85 -116.07  114.15   1.5236
IC C16   C14   *C15  H5         1.5236  114.15 -121.85  104.07   1.1817
IC C11   C15   *C16  O6         1.5105  109.31 -119.88  114.69   1.4905
IC C11   C15   *C16  H6         1.5105  109.31  117.69  108.42   1.1464
IC C15   C16   O6    HO6        1.5236  114.69  -20.26  102.28   0.9438

RESI SAPI15      -3.00 ! Phosphatidylinositol-(5)-phosphate (PIP1)
!
!     Stearoyl - CH2                    Uses INI1 - cyclic myi-inositol,
!                |                           
!  Arachidonyl - CH                          SAPC
!                |     (-)
!                CH2 - PO4 - inositol
!                                                                  OP54(-)
!                                             H6                   |
GROUP                  !                       |              O5---P5--OP53(-)
ATOM C12  CC3161  0.14 !                       |             /     |
ATOM H2   HCA1    0.09 !               HO6-O6--C16----------C15    OP52(-)
ATOM O2   OC311  -0.65 !                      /             |\						     
ATOM HO2  HCP1    0.42 !                     /              | \  H4					     
GROUP                  !                    /               H5 \ |        
ATOM C13  CC3161  0.14 !                   /                    \|        
ATOM H3   HCA1    0.09 !              ----C11  H02               C14--O4--HO4
ATOM O3   OC311  -0.65 !              |   |\   |                /         
ATOM HO3  HCP1    0.42 !              |   | \  O2              /          
GROUP                  !              |   H1 \ |              /     
ATOM C14  CC3161  0.14 !              |       \|             /	     
ATOM H4   HCA1    0.09 !              |    H2--C12----------C13--O3--HO3
ATOM O4   OC311  -0.65 !              |                     |        
ATOM HO4  HCP1    0.42 !              |			    |
GROUP                  !              |			    H3		     
ATOM C15  CC3161 -0.09 !              |									     
ATOM H5   HCA1    0.09 !              |
ATOM O5   OC30P  -0.40 !              |									     
ATOM P5   PC      1.10 !	      |
ATOM OP52 OC2DP  -0.90 !	      |
ATOM OP53 OC2DP  -0.90 !	      |
ATOM OP54 OC2DP  -0.90 !	      |
GROUP                  !              |									     
ATOM C16  CC3161  0.14 !              |									     
ATOM H6   HCA1    0.09 !              |
ATOM O6   OC311  -0.65 !              |									     
ATOM HO6  HCP1    0.42 !               \								     
GROUP                  !                \								     
ATOM C11  CC3161 -0.08 !                 |								     
ATOM H1   HCA1    0.09 !                 |     								     
ATOM P    PL      1.59 !        (-) O13  O12								     
ATOM O13  O2L    -0.78 !              \ /      alpha3							     
ATOM O14  O2L    -0.78 !               P (+)								     
ATOM O12  OC30P  -0.57 !              / \      alpha2							     
ATOM O11  OSLP   -0.57 !        (-) O14  O11								     
ATOM C1   CTL2   -0.08 !                 |     alpha1							     
ATOM HA   HAL2    0.09 !            HA---C1---HB							     
ATOM HB   HAL2    0.09 !                 |     theta1							     
GROUP                  !                 |								     
ATOM C2   CTL1    0.17 !            HS---C2--------------						     
ATOM HS   HAL1    0.09 !                 | beta1        |						     
ATOM O21  OSL    -0.49 !            O22  O21          theta3						     
ATOM C21  CL      0.90 !             \\ /  beta2        |						     
ATOM O22  OBL    -0.63 !               C21              |						     
ATOM C22  CTL2   -0.22 !               |   beta3        |						     
ATOM H2R  HAL2    0.09 !        H2R---C22---H2S         |						     
ATOM H2S  HAL2    0.09 !               |                |						     
GROUP                  !               |    beta4       |						     
ATOM C3   CTL2    0.08 !               |                |						     
ATOM HX   HAL2    0.09 !               |           HX---C3---HY						     
ATOM HY   HAL2    0.09 !               |                |   gamma1					     
ATOM O31  OSL    -0.49 !               |           O32  O31						     
ATOM C31  CL      0.90 !               |            \\ /    gamma2					     
ATOM O32  OBL    -0.63 !               |              C31						     
ATOM C32  CTL2   -0.22 !               |              |     gamma3					     
ATOM H2X  HAL2    0.09 !               |        H2X---C32---H2Y						     
ATOM H2Y  HAL2    0.09 !               |              |							     
GROUP                  !               |              |      gamma4					     
ATOM C23  CTL2   -0.18 !               |              |							     
ATOM H3R  HAL2    0.09 !        H3R ---C23---H3S      |							     
ATOM H3S  HAL2    0.09 !               |              |							     
GROUP                  !               |              |							     
ATOM C24  CTL2   -0.18 !               |              |							     
ATOM H4R  HAL2    0.09 !        H4R ---C24---H4S      |							     
ATOM H4S  HAL2    0.09 !               |              |							     
GROUP                  !               |              |							     
ATOM C25  CEL1   -0.15 !               |              |							     
ATOM H5R  HEL1    0.15 !        H5R ---C25            |							     
GROUP                  !               |!  (CIS)      |							     
ATOM C26  CEL1   -0.15 !               |!             |							     
ATOM H6R  HEL1    0.15 !        H6R ---C26            |							     
GROUP                  !               |              |							     
ATOM C27  CTL2   -0.18 !               |              |							     
ATOM H7R  HAL2    0.09 !        H7R ---C27---H7S      |							     
ATOM H7S  HAL2    0.09 !               |              |							     
GROUP                  !               |              |							     
ATOM C28  CEL1   -0.15 !               |              |							     
ATOM H8R  HEL1    0.15 !        H8R ---C28            |							     
GROUP                  !               |!  (CIS)      |							     
ATOM C29  CEL1   -0.15 !               |!             |							     
ATOM H9R  HEL1    0.15 !        H9R ---C29            |							     
GROUP                  !               |              |							     
ATOM C210 CTL2   -0.18 !               |              |							     
ATOM H10R HAL2    0.09 !        H10R---C210--H10S     |							     
ATOM H10S HAL2    0.09 !               |              |							     
GROUP                  !               |              |							     
ATOM C211 CEL1   -0.15 !               |              |							     
ATOM H11R HEL1    0.15 !        H11R---C211           |							     
GROUP                  !               |!  (CIS)      |							     
ATOM C212 CEL1   -0.15 !               |!             |							     
ATOM H12R HEL1    0.15 !        H12R---C212           |							     
GROUP                  !               |              |							     
ATOM C213 CTL2   -0.18 !               |              |							     
ATOM H13R HAL2    0.09 !        H13R---C213--H13S     |							     
ATOM H13S HAL2    0.09 !               |              |							     
GROUP                  !               |              |							     
ATOM C214 CEL1   -0.15 !               |              |							     
ATOM H14R HEL1    0.15 !        H14R---C214           |							     
GROUP                  !               |!  (CIS)      |							     
ATOM C215 CEL1   -0.15 !               |!             |							     
ATOM H15R HEL1    0.15 !        H15R---C215           |							     
GROUP                  !               |              |							     
ATOM C216 CTL2   -0.18 !               |              |							     
ATOM H16R HAL2    0.09 !        H16R---C216--H16S     |							     
ATOM H16S HAL2    0.09 !               |              |							     
GROUP                  !               |              |							     
ATOM C217 CTL2   -0.18 !               |              |							     
ATOM H17R HAL2    0.09 !        H17R---C217--H17S     |							     
ATOM H17S HAL2    0.09 !               |              |							     
GROUP                  !               |              |							     
ATOM C218 CTL2   -0.27 !               |              |							     
ATOM H18R HAL2    0.09 !        H18R---C218--H18S     |							     
ATOM H18S HAL2    0.09 !               |              |							     
GROUP                  !               |              |							     
ATOM C219 CTL2   -0.18 !               |              |							     
ATOM H19R HAL2    0.09 !        H19R---C219--H19S     |							     
ATOM H19S HAL2    0.09 !               |              |							     
GROUP                  !               |              |							     
ATOM C220 CTL3   -0.18 !               |              |							     
ATOM H20R HAL3    0.09 !        H20R---C220--H20S     |							     
ATOM H20S HAL3    0.09 !               |              |							     
ATOM H20T HAL3    0.09 !              H20T            |							     
GROUP                  !                              |							     
ATOM C33  CTL2   -0.18 !                              |							     
ATOM H3X  HAL2    0.09 !                       H3X ---C33---H3Y						     
ATOM H3Y  HAL2    0.09 !                              |							     
GROUP                  !                              |							     
ATOM C34  CTL2   -0.18 !                              |							     
ATOM H4X  HAL2    0.09 !                       H4X ---C34---H4Y						     
ATOM H4Y  HAL2    0.09 !                              |							     
GROUP                  !                              |							     
ATOM C35  CTL2   -0.18 !                              |							     
ATOM H5X  HAL2    0.09 !                       H5X ---C35---H5Y						     
ATOM H5Y  HAL2    0.09 !                              |							     
GROUP                  !                              |							     
ATOM C36  CTL2   -0.18 !                              |							     
ATOM H6X  HAL2    0.09 !                       H6X ---C36---H6Y						     
ATOM H6Y  HAL2    0.09 !                              |							     
GROUP                  !                              |							     
ATOM C37  CTL2   -0.18 !                              |							     
ATOM H7X  HAL2    0.09 !                       H7X ---C37---H7Y						     
ATOM H7Y  HAL2    0.09 !                              |							     
GROUP                  !                              |							     
ATOM C38  CTL2   -0.18 !                              |							     
ATOM H8X  HAL2    0.09 !                       H8X ---C38---H8Y						     
ATOM H8Y  HAL2    0.09 !                              |							     
GROUP                  !                              |							     
ATOM C39  CTL2   -0.18 !                              |							     
ATOM H9X  HAL2    0.09 !                       H9X ---C39---H9Y						     
ATOM H9Y  HAL2    0.09 !                              |							     
GROUP                  !                              |							     
ATOM C310 CTL2   -0.18 !                              |							     
ATOM H10X HAL2    0.09 !                       H10X---C310--H10Y					     
ATOM H10Y HAL2    0.09 !                              |							     
GROUP                  !                              |							     
ATOM C311 CTL2   -0.18 !                              |							     
ATOM H11X HAL2    0.09 !                       H11X---C311--H11Y					     
ATOM H11Y HAL2    0.09 !                              |							     
GROUP                  !                              |							     
ATOM C312 CTL2   -0.18 !                              |							     
ATOM H12X HAL2    0.09 !                       H12X---C312--H12Y					     
ATOM H12Y HAL2    0.09 !                              |							     
GROUP                  !                              |							     
ATOM C313 CTL2   -0.18 !                              |							     
ATOM H13X HAL2    0.09 !                       H13X---C313--H13Y					     
ATOM H13Y HAL2    0.09 !                              |							     
GROUP                  !                              |							     
ATOM C314 CTL2   -0.18 !                              |							     
ATOM H14X HAL2    0.09 !                       H14X---C314--H14Y					     
ATOM H14Y HAL2    0.09 !                              |							     
GROUP                  !                              |							     
ATOM C315 CTL2   -0.18 !                              |							     
ATOM H15X HAL2    0.09 !                       H15X---C315--H15Y					     
ATOM H15Y HAL2    0.09 !                              |							     
GROUP                  !                              |							     
ATOM C316 CTL2   -0.18 !                              |							     
ATOM H16X HAL2    0.09 !                       H16X---C316--H16Y					     
ATOM H16Y HAL2    0.09 !                              |							     
GROUP                  !                              |							     
ATOM C317 CTL2   -0.18 !                              |							     
ATOM H17X HAL2    0.09 !                       H17X---C317--H17Y					     
ATOM H17Y HAL2    0.09 !                              |							     
GROUP                  !                              |							     
ATOM C318 CTL3   -0.27 !                              |							     
ATOM H18X HAL3    0.09 !                       H18X---C318--H18Y					     
ATOM H18Y HAL3    0.09 !                              |							     
ATOM H18Z HAL3    0.09 !                              H18Z                                                   

! Inositol Head Group
BOND  C11  H1        C11  C16       C11  C12       C11  O12
BOND  C12  H2        C12  O2        O2   HO2       C12  C13       C13  H3
BOND  C13  O3        O3   HO3       C13  C14       C14  H4        C14  O4
BOND  O4   HO4
BOND  C14  C15       C15  H5        C15  C16       C16  H6
BOND  C16  O6        O6   HO6       C15  O5
BOND  O5   P5        OP52 P5        OP53 P5        OP54 P5
BOND  O12  P         P    O11       P    O13       P    O14       O11  C1
! Glycerol Backbone
BOND  C1   HA        C1    HB       C1   C2
BOND  C2   HS        C2    C3       C2   O21
BOND  C3   HX        C3    HY       C3   O31
! Chain from C2
BOND  O21  C21
BOND  C21  C22
DOUBLE  C21  O22
BOND  C22  H2R       C22  H2S       C22  C23
BOND  C23  H3R       C23  H3S       C23  C24
BOND  C24  H4R       C24  H4S       C24  C25
BOND  C25  H5R
DOUBLE  C25 C26
BOND  C26  H6R       C26  C27
BOND  C27  H7R       C27  H7S       C27  C28
BOND  C28  H8R
DOUBLE  C28 C29
BOND  C29  H9R       C29  C210
BOND  C210 H10R      C210 H10S      C210 C211
BOND  C211 H11R
DOUBLE  C211 C212
BOND  C212 H12R      C212 C213
BOND  C213 H13R      C213 H13S      C213 C214
BOND  C214 H14R
DOUBLE  C214 C215
BOND  C215 H15R      C215 C216
BOND  C216 H16R      C216 H16S      C216 C217
BOND  C217 H17R      C217 H17S      C217 C218
BOND  C218 H18R      C218 H18S      C218 C219
BOND  C219 H19R      C219 H19S      C219 C220
BOND  C220 H20R      C220 H20S      C220 H20T
! Chain From C3
BOND  O31  C31
BOND  C31  C32
DOUBLE  C31  O32
BOND  C32  H2X       C32  H2Y       C32  C33
BOND  C33  H3X       C33  H3Y       C33  C34
BOND  C34  H4X       C34  H4Y       C34  C35
BOND  C35  H5X       C35  H5Y       C35  C36
BOND  C36  H6X       C36  H6Y       C36  C37
BOND  C37  H7X       C37  H7Y       C37  C38
BOND  C38  H8X       C38  H8Y       C38  C39
BOND  C39  H9X       C39  H9Y       C39  C310
BOND  C310 H10X      C310 H10Y      C310 C311
BOND  C311 H11X      C311 H11Y      C311 C312
BOND  C312 H12X      C312 H12Y      C312 C313
BOND  C313 H13X      C313 H13Y      C313 C314
BOND  C314 H14X      C314 H14Y      C314 C315
BOND  C315 H15X      C315 H15Y      C315 C316
BOND  C316 H16X      C316 H16Y      C316 C317
BOND  C317 H17X      C317 H17Y      C317 C318
BOND  C318 H18X      C318 H18Y      C318 H18Z

IMPR C21 O21 C22 O22    C31 O31 C32 O32

!    I    J    K    L      R(IK)   T(IKJ)    PHI   T(JKL)   R(KL)
! Inositol Head Group
!
IC C11   C12   C13   C14        1.5612  111.91   56.25  109.10   1.5917
IC C12   C13   C14   C15        1.5674  109.10  -55.67  107.50   1.5949
IC C13   C14   C15   C16        1.5917  107.50   58.53  114.15   1.5236
IC C14   C15   C16   C11        1.5949  114.15  -57.38  109.31   1.5105
IC C15   C16   C11   C12        1.5236  109.31   54.67  113.12   1.5612
IC C16   C11   C12   C13        1.5105  113.12  -56.32  111.91   1.5674
IC C16   C12   *C11  H1         1.5105  113.12  119.75  101.91   1.1392
IC C16   C12   *C11  O12        1.5105  113.12 -126.20  107.76   1.4882
IC C11   C13   *C12  H2         1.5612  111.91  114.21  103.64   1.1291
IC C11   C13   *C12  O2         1.5612  111.91 -130.03  104.90   1.4097
IC C12   C14   *C13  H3         1.5674  109.10  109.60  102.16   1.0541
IC C12   C14   *C13  O3         1.5674  109.10 -134.10  112.67   1.4674
IC C13   C15   *C14  H4         1.5917  107.50 -122.77  106.58   1.1398
IC C13   C15   *C14  O4         1.5917  107.50  121.11  113.88   1.3934
IC C14   C16   *C15  H5         1.5949  114.15  117.62  111.57   1.1817
IC C14   C16   *C15  O5         1.5949  114.15 -125.54   99.96   1.4429
IC C15   C11   *C16  H6         1.5236  109.31 -117.85  108.15   1.1464
IC C15   C11   *C16  O6         1.5236  109.31  124.62  106.80   1.4905
IC C13   C12   O2    HO2        1.5674  104.90  -41.95   99.63   0.9607
IC C11   C16   O6    HO6        1.5105  106.80 -141.52  102.28   0.9438
IC C12   C11   O12   P          1.5612  107.76  -97.72  122.87   1.6738
IC C11   O12   P     O11        1.4882  122.87 -170.14  101.78   1.5624
IC O11   O12   *P    O13        1.5624  101.78 -111.87  115.92   1.4812
IC O11   O12   *P    O14        1.5624  101.78  114.33  108.26   1.4737
IC O12   P     O11   C1         1.6738  101.78   93.71  119.03   1.4527
IC P     O11   C1    C2         1.5624  119.03   90.59  109.51   1.5472
IC C2    O11   *C1   HA         1.5472  109.51  116.74  102.40   1.1035
IC HA    O11   *C1   HB         1.1035  102.40  119.29  118.20   1.0905
IC O11   C1    C2    O21        1.4527  109.51  159.98  105.23   1.3918
IC O21   C1    *C2   C3         1.3918  105.23 -122.31  113.46   1.5224
IC C3    C1    *C2   HS         1.5224  113.46 -112.81   98.08   1.1373
IC C1    C2    O21   C21        1.5472  105.23  121.03  107.61   1.3130
IC C2    O21   C21   C22        1.3918  107.61 -143.71  110.27   1.5240
IC C22   O21   *C21  O22        1.5240  110.27 -173.26  123.94   1.2252
IC O21   C21   C22   C23        1.3130  110.27 -100.54  114.05   1.5966
IC C23   C21   *C22  H2R        1.5966  114.05  136.83  117.96   1.1359
IC H2R   C21   *C22  H2S        1.1359  117.96  112.37  110.66   1.1750
IC C1    C2    C3    O31        1.5472  113.46 -164.03  113.68   1.4560
IC O31   C2    *C3   HX         1.4560  113.68 -124.81  109.24   1.1421
IC HX    C2    *C3   HY         1.1421  109.24 -119.37  107.12   1.0811
IC C2    C3    O31   C31        1.5224  113.68  -78.97  117.94   1.3060
IC C3    O31   C31   C32        1.4560  117.94  176.98  108.04   1.5067
IC C32   O31   *C31  O32        1.5067  108.04  167.41  128.04   1.2105
IC O31   C31   C32   C33        1.3060  108.04 -179.87  108.44   1.5479
IC C33   C31   *C32  H2X        1.5479  108.44 -133.26  115.68   1.1387
IC H2X   C31   *C32  H2Y        1.1387  115.68 -113.16  105.10   1.0739
IC C21   C22   C23   C24        1.5240  114.05   71.06  110.64   1.5734
IC C24   C22   *C23  H3R        1.5734  110.64 -124.62  113.03   1.1251
IC C24   C22   *C23  H3S        1.5734  110.64  116.69  108.70   1.1403
IC C22   C23   C24   C25        1.5966  110.64 -179.26  119.38   1.4913
IC C25   C23   *C24  H4R        1.4913  119.38 -124.49  104.52   1.0843
IC C25   C23   *C24  H4S        1.4913  119.38  124.63  107.15   1.1030
IC C23   C24   C25   C26        1.5734  119.38  104.26  129.10   1.3677
IC C26   C24   *C25  H5R        1.3677  129.10  176.59  115.26   1.0369
IC C24   C25   C26   C27        1.4913  129.10   -1.09  128.95   1.4965
IC C27   C25   *C26  H6R        1.4965  128.95  178.57  115.14   1.0884
IC C25   C26   C27   C28        1.3677  128.95   88.87  109.99   1.5103
IC C28   C26   *C27  H7R        1.5103  109.99 -125.14  103.72   1.1240
IC C28   C26   *C27  H7S        1.5103  109.99  127.07  117.61   1.1196
IC C26   C27   C28   C29        1.4965  109.99  105.39  125.30   1.3756
IC C29   C27   *C28  H8R        1.3756  125.30 -175.89  110.46   1.1394
IC C27   C28   C29   C210       1.5103  125.30    2.05  126.72   1.4782
IC C210  C28   *C29  H9R        1.4782  126.72  178.19  123.98   1.1037
IC C28   C29   C210  C211       1.3756  126.72   79.40  107.42   1.5372
IC C211  C29   *C210 H10R       1.5372  107.42 -128.93  115.37   1.0912
IC C211  C29   *C210 H10S       1.5372  107.42  115.81  113.85   1.1327
IC C29   C210  C211  C212       1.4782  107.42 -140.04  121.47   1.3393
IC C212  C210  *C211 H11R       1.3393  121.47  171.74  116.92   1.1281
IC C210  C211  C212  C213       1.5372  121.47   -3.78  130.85   1.4812
IC C213  C211  *C212 H12R       1.4812  130.85 -177.60  118.38   1.1147
IC C211  C212  C213  C214       1.3393  130.85  120.66  111.38   1.5172
IC C214  C212  *C213 H13R       1.5172  111.38 -129.02  113.95   1.1050
IC C214  C212  *C213 H13S       1.5172  111.38  124.92  106.34   1.1527
IC C212  C213  C214  C215       1.4812  111.38  133.02  125.55   1.3475
IC C215  C213  *C214 H14R       1.3475  125.55  174.69  112.15   1.0981
IC C213  C214  C215  C216       1.5172  125.55    2.79  126.86   1.5362
IC C216  C214  *C215 H15R       1.5362  126.86  171.96  115.71   1.0681
IC C214  C215  C216  C217       1.3475  126.86   96.79  105.55   1.5511
IC C217  C215  *C216 H16R       1.5511  105.55 -119.46  108.65   1.0747
IC C217  C215  *C216 H16S       1.5511  105.55  122.04  103.41   1.1472
IC C215  C216  C217  C218       1.5362  105.55  172.30  115.85   1.5069
IC C218  C216  *C217 H17R       1.5069  115.85 -121.02  116.63   1.1722
IC C218  C216  *C217 H17S       1.5069  115.85  125.49  104.11   1.0955
IC C216  C217  C218  C219       1.5511  115.85   79.77  111.75   1.5857
IC C219  C217  *C218 H18R       1.5857  111.75 -127.58  106.24   1.0653
IC C219  C217  *C218 H18S       1.5857  111.75  115.12  103.25   1.0754
IC C217  C218  C219  C220       1.5069  111.75  175.62  115.95   1.5698
IC C220  C218  *C219 H19R       1.5698  115.95 -120.78  111.21   1.0990
IC C220  C218  *C219 H19S       1.5698  115.95  119.60  107.38   1.0649
IC C218  C219  C220  H20T       1.5857  115.95 -173.64  112.47   1.1184
IC H20T  C219  *C220 H20R       1.1184  112.47 -123.64   97.48   1.1035
IC H20T  C219  *C220 H20S       1.1184  112.47  120.77  108.48   1.1706
IC C31   C32   C33   C34        1.5067  108.44  171.75  110.23   1.5436
IC C34   C32   *C33  H3X        1.5436  110.23 -110.98  112.84   1.1615
IC C34   C32   *C33  H3Y        1.5436  110.23  133.41  103.67   1.1558
IC C32   C33   C34   C35        1.5479  110.23  164.84  111.18   1.4944
IC C35   C33   *C34  H4X        1.4944  111.18 -117.20  104.87   1.1406
IC C35   C33   *C34  H4Y        1.4944  111.18  124.00  116.82   1.0964
IC C33   C34   C35   C36        1.5436  111.18 -170.14  117.36   1.5364
IC C36   C34   *C35  H5X        1.5364  117.36 -125.86  108.55   1.1375
IC C36   C34   *C35  H5Y        1.5364  117.36  126.84  113.36   1.0725
IC C34   C35   C36   C37        1.4944  117.36   97.24  109.17   1.5562
IC C37   C35   *C36  H6X        1.5562  109.17 -124.93  110.74   1.0531
IC C37   C35   *C36  H6Y        1.5562  109.17  113.66  107.60   1.0487
IC C35   C36   C37   C38        1.5364  109.17  178.96  106.99   1.5073
IC C38   C36   *C37  H7X        1.5073  106.99 -124.94  117.90   1.1226
IC C38   C36   *C37  H7Y        1.5073  106.99  122.45  105.50   1.1013
IC C36   C37   C38   C39        1.5562  106.99  -83.54  109.71   1.5851
IC C39   C37   *C38  H8X        1.5851  109.71 -109.22  104.16   1.0971
IC C39   C37   *C38  H8Y        1.5851  109.71  134.34  112.52   1.1060
IC C37   C38   C39   C310       1.5073  109.71 -174.64  116.30   1.5943
IC C310  C38   *C39  H9X        1.5943  116.30 -114.65  100.74   1.1124
IC C310  C38   *C39  H9Y        1.5943  116.30  134.06  112.85   1.1282
IC C38   C39   C310  C311       1.5851  116.30 -169.44  109.43   1.4985
IC C311  C39   *C310 H10X       1.4985  109.43 -130.21  105.72   1.1666
IC C311  C39   *C310 H10Y       1.4985  109.43  119.53  108.62   1.1449
IC C39   C310  C311  C312       1.5943  109.43 -170.56  117.91   1.4759
IC C312  C310  *C311 H11X       1.4759  117.91 -122.37  116.45   1.1315
IC C312  C310  *C311 H11Y       1.4759  117.91  116.61  108.69   1.1832
IC C310  C311  C312  C313       1.4985  117.91  178.48  111.44   1.4766
IC C313  C311  *C312 H12X       1.4766  111.44 -125.26  104.27   1.1090
IC C313  C311  *C312 H12Y       1.4766  111.44  122.86  110.52   1.1546
IC C311  C312  C313  C314       1.4759  111.44  -73.70  111.39   1.5502
IC C314  C312  *C313 H13X       1.5502  111.39 -108.82  102.78   1.1224
IC C314  C312  *C313 H13Y       1.5502  111.39  127.20  121.20   1.1985
IC C312  C313  C314  C315       1.4766  111.39 -138.36  114.17   1.5711
IC C315  C313  *C314 H14X       1.5711  114.17 -118.23  110.45   1.1197
IC C315  C313  *C314 H14Y       1.5711  114.17  117.77  107.23   1.1239
IC C313  C314  C315  C316       1.5502  114.17 -176.45  108.82   1.5409
IC C316  C314  *C315 H15X       1.5409  108.82 -124.54  113.33   1.1526
IC C316  C314  *C315 H15Y       1.5409  108.82  108.91  111.46   1.1320
IC C314  C315  C316  C317       1.5711  108.82  -66.54  116.11   1.5091
IC C317  C315  *C316 H16X       1.5091  116.11 -124.62  112.51   1.1029
IC C317  C315  *C316 H16Y       1.5091  116.11  122.83  112.61   1.1144
IC C315  C316  C317  C318       1.5409  116.11  169.13  111.73   1.5513
IC C318  C316  *C317 H17X       1.5513  111.73 -123.95  110.47   1.1648
IC C318  C316  *C317 H17Y       1.5513  111.73  117.32  106.84   1.0646
IC C316  C317  C318  H18X       1.5091  111.73  158.37  114.50   1.1275
IC H18X  C317  *C318 H18Y       1.1275  114.50 -124.88  106.66   1.0485
IC H18X  C317  *C318 H18Z       1.1275  114.50  121.03  108.03   1.1519
IC C13   C11   *C12  O2         1.5674  111.91  122.45  118.73   1.4097
IC O2    C11   *C12  H2         1.4097  118.73  125.03  106.36   1.1291
IC C11   C12   O2    HO2        1.5612  118.73 -167.83   99.63   0.9607
IC C14   C12   *C13  O3         1.5917  109.10  130.92  118.74   1.4674
IC C14   C13   O3    HO3        1.5159  110.94  -43.53  106.45   0.9600
IC O3    C12   *C13  H3         1.4674  118.74  120.68  103.94   1.0541
IC C15   C13   *C14  O4         1.5949  107.50 -124.00  109.20   1.3934
IC C15   C14   O4    HO4        1.5153  110.93   44.16  106.21   0.9600
IC O4    C13   *C14  H4         1.3934  109.20 -118.02  114.14   1.1398
IC C13   C14   C15   O5         1.5917  107.50  174.60  116.85   1.4429
IC C14   C15   O5    P5         1.5278  108.72  -81.32  122.97   1.6718
IC C15   O5    P5    OP52       1.4226  122.97   47.02  110.21   1.5352
IC OP52  O5    *P5   OP53       1.5352  110.21 -123.93  103.64   1.5006
IC OP52  O5    *P5   OP54       1.5352  110.21  119.82  108.27   1.5123
IC O5    C14   *C15  C16        1.4429  116.85 -116.07  114.15   1.5236
IC C16   C14   *C15  H5         1.5236  114.15 -121.85  104.07   1.1817
IC C11   C15   *C16  O6         1.5105  109.31 -119.88  114.69   1.4905
IC C11   C15   *C16  H6         1.5105  109.31  117.69  108.42   1.1464
IC C15   C16   O6    HO6        1.5236  114.69  -20.26  102.28   0.9438

RESI SAPI24      -4.00 ! Phosphatidylinositol-(4,5)-bisphosphate (PIP2) with protonation on P4
!
!     Stearoyl - CH2                    Uses INI1 - cyclic myi-inositol,
!                |                           
!  Arachidonyl - CH                          SAPC 
!                |     (-)
!                CH2 - PO4 - inositol
!                                                                    OP54(-)
!                                              H6                    |
GROUP                  !                       |              O5-----P5--OP53(-)
ATOM C12  CC3161  0.14 !                       |             /       |
ATOM H2   HCA1    0.09 !               HO6-O6--C16----------C15     OP52(-)
ATOM O2   OC311  -0.65 !                      /             |\
ATOM HO2  HCP1    0.42 !                     /              | \  H4
GROUP                  !                    /               H5 \ |            OP44(-)
ATOM C13  CC3161  0.14 !                   /                    \|            |
ATOM H3   HCA1    0.09 !              ----C11  H02               C14--O4------P4---OP43(-)
ATOM O3   OC311  -0.65 !              |   |\   |                /             |
ATOM HO3  HCP1    0.42 !              |   | \  O2              /              OP42-HP42
GROUP                  !              |   H1 \ |              /     
ATOM C14  CC3161  0.01 !              |       \|             /
ATOM H4   HCA1    0.09 !              |    H2--C12----------C13--O3-HO3
ATOM O4   OC30P  -0.62 !              |                     |
ATOM P4   PC      1.50 !              |                     |
ATOM OP42 OC312  -0.68 !              |                     H3
ATOM HP42 HCP1    0.34 !              |
ATOM OP43 OC2DP  -0.82 !              |
ATOM OP44 OC2DP  -0.82 !              |
GROUP                  !              |                 
ATOM C15  CC3161 -0.09 !              |
ATOM H5   HCA1    0.09 !              |
ATOM O5   OC30P  -0.40 !              |
ATOM P5   PC      1.10 !              |
ATOM OP52 OC2DP  -0.90 !              |
ATOM OP53 OC2DP  -0.90 !              |
ATOM OP54 OC2DP  -0.90 !              |
GROUP                  !              |
ATOM C16  CC3161  0.14 !              |
ATOM H6   HCA1    0.09 !              |
ATOM O6   OC311  -0.65 !              |
ATOM HO6  HCP1    0.42 !               \
GROUP                  !                \
ATOM C11  CC3161 -0.08 !                 |
ATOM H1   HCA1    0.09 !                 |     
ATOM P    PL      1.59 !        (-) O13  O12
ATOM O13  O2L    -0.78 !              \ /      alpha3
ATOM O14  O2L    -0.78 !               P (+)
ATOM O12  OC30P  -0.57 !              / \      alpha2
ATOM O11  OSLP   -0.57 !        (-) O14  O11
ATOM C1   CTL2   -0.08 !                 |     alpha1
ATOM HA   HAL2    0.09 !            HA---C1---HB
ATOM HB   HAL2    0.09 !                 |     theta1
GROUP                  !                 |
ATOM C2   CTL1    0.17 !            HS---C2--------------
ATOM HS   HAL1    0.09 !                 | beta1        |
ATOM O21  OSL    -0.49 !            O22  O21          theta3
ATOM C21  CL      0.90 !             \\ /  beta2        |
ATOM O22  OBL    -0.63 !               C21              |
ATOM C22  CTL2   -0.22 !               |   beta3        |
ATOM H2R  HAL2    0.09 !        H2R---C22---H2S         |
ATOM H2S  HAL2    0.09 !               |                |
GROUP                  !               |    beta4       |
ATOM C3   CTL2    0.08 !               |                |
ATOM HX   HAL2    0.09 !               |           HX---C3---HY
ATOM HY   HAL2    0.09 !               |                |   gamma1
ATOM O31  OSL    -0.49 !               |           O32  O31
ATOM C31  CL      0.90 !               |            \\ /    gamma2
ATOM O32  OBL    -0.63 !               |              C31
ATOM C32  CTL2   -0.22 !               |              |     gamma3
ATOM H2X  HAL2    0.09 !               |        H2X---C32---H2Y
ATOM H2Y  HAL2    0.09 !               |              |
GROUP                  !               |              |      gamma4
ATOM C23  CTL2   -0.18 !               |              |
ATOM H3R  HAL2    0.09 !        H3R ---C23---H3S      |
ATOM H3S  HAL2    0.09 !               |              |
GROUP                  !               |              |
ATOM C24  CTL2   -0.18 !               |              |
ATOM H4R  HAL2    0.09 !        H4R ---C24---H4S      |
ATOM H4S  HAL2    0.09 !               |              |
GROUP                  !               |              |
ATOM C25  CEL1   -0.15 !               |              |
ATOM H5R  HEL1    0.15 !        H5R ---C25            |
GROUP                  !               |!  (CIS)      |
ATOM C26  CEL1   -0.15 !               |!             |
ATOM H6R  HEL1    0.15 !        H6R ---C26            |
GROUP                  !               |              |
ATOM C27  CTL2   -0.18 !               |              |
ATOM H7R  HAL2    0.09 !        H7R ---C27---H7S      |
ATOM H7S  HAL2    0.09 !               |              |
GROUP                  !               |              |
ATOM C28  CEL1   -0.15 !               |              |
ATOM H8R  HEL1    0.15 !        H8R ---C28            |
GROUP                  !               |!  (CIS)      |
ATOM C29  CEL1   -0.15 !               |!             |
ATOM H9R  HEL1    0.15 !        H9R ---C29            |
GROUP                  !               |              |
ATOM C210 CTL2   -0.18 !               |              |
ATOM H10R HAL2    0.09 !        H10R---C210--H10S     |
ATOM H10S HAL2    0.09 !               |              |
GROUP                  !               |              |
ATOM C211 CEL1   -0.15 !               |              |
ATOM H11R HEL1    0.15 !        H11R---C211           |
GROUP                  !               |!  (CIS)      |
ATOM C212 CEL1   -0.15 !               |!             |
ATOM H12R HEL1    0.15 !        H12R---C212           |
GROUP                  !               |              |
ATOM C213 CTL2   -0.18 !               |              |
ATOM H13R HAL2    0.09 !        H13R---C213--H13S     |
ATOM H13S HAL2    0.09 !               |              |
GROUP                  !               |              |
ATOM C214 CEL1   -0.15 !               |              |
ATOM H14R HEL1    0.15 !        H14R---C214           |
GROUP                  !               |!  (CIS)      |
ATOM C215 CEL1   -0.15 !               |!             |
ATOM H15R HEL1    0.15 !        H15R---C215           |
GROUP                  !               |              |
ATOM C216 CTL2   -0.18 !               |              |
ATOM H16R HAL2    0.09 !        H16R---C216--H16S     |
ATOM H16S HAL2    0.09 !               |              |
GROUP                  !               |              |
ATOM C217 CTL2   -0.18 !               |              |
ATOM H17R HAL2    0.09 !        H17R---C217--H17S     |
ATOM H17S HAL2    0.09 !               |              |
GROUP                  !               |              |
ATOM C218 CTL2   -0.27 !               |              |
ATOM H18R HAL2    0.09 !        H18R---C218--H18S     |
ATOM H18S HAL2    0.09 !               |              |
GROUP                  !               |              |
ATOM C219 CTL2   -0.18 !               |              |
ATOM H19R HAL2    0.09 !        H19R---C219--H19S     |
ATOM H19S HAL2    0.09 !               |              |
GROUP                  !               |              |
ATOM C220 CTL3   -0.18 !               |              |
ATOM H20R HAL3    0.09 !        H20R---C220--H20S     |
ATOM H20S HAL3    0.09 !               |              |
ATOM H20T HAL3    0.09 !              H20T            |
GROUP                  !                              |
ATOM C33  CTL2   -0.18 !                              |
ATOM H3X  HAL2    0.09 !                       H3X ---C33---H3Y
ATOM H3Y  HAL2    0.09 !                              |
GROUP                  !                              |
ATOM C34  CTL2   -0.18 !                              |
ATOM H4X  HAL2    0.09 !                       H4X ---C34---H4Y
ATOM H4Y  HAL2    0.09 !                              |
GROUP                  !                              |
ATOM C35  CTL2   -0.18 !                              |
ATOM H5X  HAL2    0.09 !                       H5X ---C35---H5Y
ATOM H5Y  HAL2    0.09 !                              |
GROUP                  !                              |
ATOM C36  CTL2   -0.18 !                              |
ATOM H6X  HAL2    0.09 !                       H6X ---C36---H6Y
ATOM H6Y  HAL2    0.09 !                              |
GROUP                  !                              |
ATOM C37  CTL2   -0.18 !                              |
ATOM H7X  HAL2    0.09 !                       H7X ---C37---H7Y
ATOM H7Y  HAL2    0.09 !                              |
GROUP                  !                              |
ATOM C38  CTL2   -0.18 !                              |
ATOM H8X  HAL2    0.09 !                       H8X ---C38---H8Y
ATOM H8Y  HAL2    0.09 !                              |
GROUP                  !                              |
ATOM C39  CTL2   -0.18 !                              |
ATOM H9X  HAL2    0.09 !                       H9X ---C39---H9Y
ATOM H9Y  HAL2    0.09 !                              |
GROUP                  !                              |
ATOM C310 CTL2   -0.18 !                              |
ATOM H10X HAL2    0.09 !                       H10X---C310--H10Y
ATOM H10Y HAL2    0.09 !                              |
GROUP                  !                              |
ATOM C311 CTL2   -0.18 !                              |
ATOM H11X HAL2    0.09 !                       H11X---C311--H11Y
ATOM H11Y HAL2    0.09 !                              |
GROUP                  !                              |
ATOM C312 CTL2   -0.18 !                              |
ATOM H12X HAL2    0.09 !                       H12X---C312--H12Y
ATOM H12Y HAL2    0.09 !                              |
GROUP                  !                              |
ATOM C313 CTL2   -0.18 !                              |
ATOM H13X HAL2    0.09 !                       H13X---C313--H13Y
ATOM H13Y HAL2    0.09 !                              |
GROUP                  !                              |
ATOM C314 CTL2   -0.18 !                              |
ATOM H14X HAL2    0.09 !                       H14X---C314--H14Y
ATOM H14Y HAL2    0.09 !                              |
GROUP                  !                              |
ATOM C315 CTL2   -0.18 !                              |
ATOM H15X HAL2    0.09 !                       H15X---C315--H15Y
ATOM H15Y HAL2    0.09 !                              |
GROUP                  !                              |
ATOM C316 CTL2   -0.18 !                              |
ATOM H16X HAL2    0.09 !                       H16X---C316--H16Y
ATOM H16Y HAL2    0.09 !                              |
GROUP                  !                              |
ATOM C317 CTL2   -0.18 !                              |
ATOM H17X HAL2    0.09 !                       H17X---C317--H17Y
ATOM H17Y HAL2    0.09 !                              |
GROUP                  !                              |
ATOM C318 CTL3   -0.27 !                              |
ATOM H18X HAL3    0.09 !                       H18X---C318--H18Y
ATOM H18Y HAL3    0.09 !                              |
ATOM H18Z HAL3    0.09 !                              H18Z

! Inositol Head Group
BOND  C11  H1        C11  C16       C11  C12       C11  O12
BOND  C12  H2        C12  O2        O2   HO2       C12  C13       C13  H3
BOND  C13  O3        O3   HO3       C13  C14       C14  H4        C14  O4
BOND  O4   P4        OP42 P4        OP43 P4        OP44 P4        OP42 HP42   
BOND  C14  C15       C15  H5        C15  C16       C16  H6
BOND  C16  O6        O6   HO6       C15  O5
BOND  O5   P5        OP52 P5        OP53 P5        OP54 P5
BOND  O12  P         P    O11       P    O13       P    O14       O11  C1
! Glycerol Backbone
BOND  C1   HA        C1    HB       C1   C2
BOND  C2   HS        C2    C3       C2   O21
BOND  C3   HX        C3    HY       C3   O31
! Chain from C2
BOND  O21  C21
BOND  C21  C22
DOUBLE  C21  O22
BOND  C22  H2R       C22  H2S       C22  C23
BOND  C23  H3R       C23  H3S       C23  C24
BOND  C24  H4R       C24  H4S       C24  C25
BOND  C25  H5R
DOUBLE  C25 C26
BOND  C26  H6R       C26  C27
BOND  C27  H7R       C27  H7S       C27  C28
BOND  C28  H8R
DOUBLE  C28 C29
BOND  C29  H9R       C29  C210
BOND  C210 H10R      C210 H10S      C210 C211
BOND  C211 H11R
DOUBLE  C211 C212
BOND  C212 H12R      C212 C213
BOND  C213 H13R      C213 H13S      C213 C214
BOND  C214 H14R
DOUBLE  C214 C215
BOND  C215 H15R      C215 C216
BOND  C216 H16R      C216 H16S      C216 C217
BOND  C217 H17R      C217 H17S      C217 C218
BOND  C218 H18R      C218 H18S      C218 C219
BOND  C219 H19R      C219 H19S      C219 C220
BOND  C220 H20R      C220 H20S      C220 H20T
! Chain From C3
BOND  O31  C31
BOND  C31  C32
DOUBLE  C31  O32
BOND  C32  H2X       C32  H2Y       C32  C33
BOND  C33  H3X       C33  H3Y       C33  C34
BOND  C34  H4X       C34  H4Y       C34  C35
BOND  C35  H5X       C35  H5Y       C35  C36
BOND  C36  H6X       C36  H6Y       C36  C37
BOND  C37  H7X       C37  H7Y       C37  C38
BOND  C38  H8X       C38  H8Y       C38  C39
BOND  C39  H9X       C39  H9Y       C39  C310
BOND  C310 H10X      C310 H10Y      C310 C311
BOND  C311 H11X      C311 H11Y      C311 C312
BOND  C312 H12X      C312 H12Y      C312 C313
BOND  C313 H13X      C313 H13Y      C313 C314
BOND  C314 H14X      C314 H14Y      C314 C315
BOND  C315 H15X      C315 H15Y      C315 C316
BOND  C316 H16X      C316 H16Y      C316 C317
BOND  C317 H17X      C317 H17Y      C317 C318
BOND  C318 H18X      C318 H18Y      C318 H18Z

IMPR C21 O21 C22 O22    C31 O31 C32 O32

!    I    J    K    L      R(IK)   T(IKJ)    PHI   T(JKL)   R(KL)
! Inositol Head Group
!
IC C11   C12   C13   C14        1.5621  110.54   60.89  111.34   1.5026
IC C12   C13   C14   C15        1.5575  111.34  -59.52  107.22   1.5278
IC C13   C14   C15   C16        1.5026  107.22   61.10  110.17   1.5378
IC C14   C15   C16   C11        1.5278  110.17  -64.28  110.38   1.5496
IC C15   C16   C11   C12        1.5378  110.38   60.62  105.21   1.5621
IC C16   C11   C12   C13        1.5496  105.21  -58.42  110.54   1.5575
IC C16   C12   *C11  H1         1.5496  105.21  110.05  107.53   1.1222
IC C16   C12   *C11  O12        1.5496  105.21 -131.14  110.38   1.4427
IC C11   C13   *C12  H2         1.5621  110.54  124.49  112.64   1.1206
IC C11   C13   *C12  O2         1.5621  110.54 -115.66  111.96   1.4063
IC C12   C14   *C13  H3         1.5575  111.34  120.42  109.88   1.1084
IC C12   C14   *C13  O3         1.5575  111.34 -121.56  111.38   1.4241
IC C13   C15   *C14  H4         1.5026  107.22 -125.49  108.61   1.1246
IC C13   C15   *C14  O4         1.5026  107.22  115.67  116.82   1.4335
IC C14   C16   *C15  H5         1.5278  110.17  109.49  104.68   1.0917
IC C14   C16   *C15  O5         1.5278  110.17 -123.78  115.69   1.4226
IC C15   C11   *C16  H6         1.5378  110.38 -121.60  116.27   1.0609
IC C15   C11   *C16  O6         1.5378  110.38  113.66  107.00   1.4397
IC C13   C12   O2    HO2        1.5575  111.96   71.63  106.48   0.9937
IC C14   C13   O3    HO3        1.5026  111.38   -0.25  101.99   0.9558
IC C11   C16   O6    HO6        1.5496  107.00  178.41  100.67   1.0033
IC C12   C11   O12   P          1.5621  110.38  -72.66  125.01   1.7079
IC C11   O12   P     O11        1.4427  125.01  177.41  103.93   1.5953
IC O11   O12   *P    O13        1.5953  103.93 -111.03  115.50   1.4678
IC O11   O12   *P    O14        1.5953  103.93  116.43  108.67   1.5094
IC O12   P     O11   C1         1.7079  103.93   49.90  124.67   1.4019
IC P     O11   C1    C2         1.5953  124.67  130.15  106.62   1.5828
IC C2    O11   *C1   HA         1.5828  106.62  118.12  110.07   1.0741
IC HA    O11   *C1   HB         1.0741  110.07  121.21  118.51   1.1604
IC O11   C1    C2    O21        1.4019  106.62  -90.20  107.66   1.4562
IC O21   C1    *C2   C3         1.4562  107.66 -121.90  117.11   1.5384
IC C3    C1    *C2   HS         1.5384  117.11 -120.59  108.26   1.1131
IC C1    C2    O21   C21        1.5828  107.66  114.28  116.54   1.3152
IC C2    O21   C21   C22        1.4562  116.54 -153.73  108.34   1.5253
IC C22   O21   *C21  O22        1.5253  108.34 -173.86  126.56   1.2073
IC O21   C21   C22   C23        1.3152  108.34 -110.66  112.79   1.5574
IC C23   C21   *C22  H2R        1.5574  112.79  120.32  117.08   1.1174
IC H2R   C21   *C22  H2S        1.1174  117.08  119.32  105.37   1.0660
IC C1    C2    C3    O31        1.5828  117.11 -139.23  115.37   1.4341
IC O31   C2    *C3   HX         1.4341  115.37 -139.06  112.02   1.0911
IC HX    C2    *C3   HY         1.0911  112.02 -102.02   99.46   1.0613
IC C2    C3    O31   C31        1.5384  115.37  -99.01  112.79   1.3401
IC C3    O31   C31   C32        1.4341  112.79  150.94  107.22   1.5034
IC C32   O31   *C31  O32        1.5034  107.22 -178.35  125.71   1.2210
IC O31   C31   C32   C33        1.3401  107.22 -146.21  115.84   1.5017
IC C33   C31   *C32  H2X        1.5017  115.84 -113.16   94.73   1.1864
IC H2X   C31   *C32  H2Y        1.1864   94.73 -107.81  118.41   1.0511
IC C21   C22   C23   C24        1.5253  112.79   80.29  115.55   1.5782
IC C24   C22   *C23  H3R        1.5782  115.55 -121.96  109.62   1.0727
IC C24   C22   *C23  H3S        1.5782  115.55  118.69  114.52   1.0904
IC C22   C23   C24   C25        1.5574  115.55  174.18  115.63   1.4790
IC C25   C23   *C24  H4R        1.4790  115.63 -124.17  105.06   1.1230
IC C25   C23   *C24  H4S        1.4790  115.63  121.53  108.42   1.0666
IC C23   C24   C25   C26        1.5782  115.63   82.19  124.76   1.3396
IC C26   C24   *C25  H5R        1.3396  124.76  175.22  115.53   1.1243
IC C24   C25   C26   C27        1.4790  124.76    0.02  125.25   1.4776
IC C27   C25   *C26  H6R        1.4776  125.25  165.23  123.26   1.0949
IC C25   C26   C27   C28        1.3396  125.25   99.05  117.40   1.5443
IC C28   C26   *C27  H7R        1.5443  117.40 -117.82  111.59   1.1099
IC C28   C26   *C27  H7S        1.5443  117.40  128.74  108.44   1.1508
IC C26   C27   C28   C29        1.4776  117.40   81.16  127.22   1.3009
IC C29   C27   *C28  H8R        1.3009  127.22  175.22  115.58   1.0818
IC C27   C28   C29   C210       1.5443  127.22    0.73  126.65   1.5213
IC C210  C28   *C29  H9R        1.5213  126.65  171.06  114.85   1.0944
IC C28   C29   C210  C211       1.3009  126.65   68.67  118.88   1.4905
IC C211  C29   *C210 H10R       1.4905  118.88 -126.37  102.66   1.1496
IC C211  C29   *C210 H10S       1.4905  118.88  124.11  109.57   1.1538
IC C29   C210  C211  C212       1.5213  118.88  106.01  126.63   1.4033
IC C212  C210  *C211 H11R       1.4033  126.63  177.30  111.91   1.0901
IC C210  C211  C212  C213       1.4905  126.63   -2.69  125.10   1.5295
IC C213  C211  *C212 H12R       1.5295  125.10 -157.31  127.96   1.1366
IC C211  C212  C213  C214       1.4033  125.10  111.12  102.98   1.5039
IC C214  C212  *C213 H13R       1.5039  102.98 -112.30  115.34   1.1484
IC C214  C212  *C213 H13S       1.5039  102.98  132.47  114.39   1.0404
IC C212  C213  C214  C215       1.5295  102.98   90.83  127.96   1.3965
IC C215  C213  *C214 H14R       1.3965  127.96 -177.48  103.56   1.1711
IC C213  C214  C215  C216       1.5039  127.96    1.60  125.85   1.4965
IC C216  C214  *C215 H15R       1.4965  125.85  178.97  120.01   1.1132
IC C214  C215  C216  C217       1.3965  125.85 -125.06  114.03   1.5299
IC C217  C215  *C216 H16R       1.5299  114.03 -120.00  110.46   1.1051
IC C217  C215  *C216 H16S       1.5299  114.03  117.34  109.84   1.1492
IC C215  C216  C217  C218       1.4965  114.03  167.86  112.49   1.4809
IC C218  C216  *C217 H17R       1.4809  112.49 -117.68  115.56   1.0772
IC C218  C216  *C217 H17S       1.4809  112.49  133.94  113.93   1.1399
IC C216  C217  C218  C219       1.5299  112.49  161.61  109.15   1.5296
IC C219  C217  *C218 H18R       1.5296  109.15 -117.15  107.59   1.1475
IC C219  C217  *C218 H18S       1.5296  109.15  120.46  110.58   1.1275
IC C217  C218  C219  C220       1.4809  109.15  174.23  117.25   1.5821
IC C220  C218  *C219 H19R       1.5821  117.25 -130.32  118.69   1.1316
IC C220  C218  *C219 H19S       1.5821  117.25  113.31  106.43   1.1601
IC C218  C219  C220  H20T       1.5296  117.25 -178.06  122.04   1.0796
IC H20T  C219  *C220 H20R       1.0796  122.04 -126.88  103.33   1.1442
IC H20T  C219  *C220 H20S       1.0796  122.04  121.38  110.58   1.1006
IC C31   C32   C33   C34        1.5034  115.84  155.51  111.41   1.4969
IC C34   C32   *C33  H3X        1.4969  111.41 -118.76  109.35   1.0379
IC C34   C32   *C33  H3Y        1.4969  111.41  125.97  113.42   1.1184
IC C32   C33   C34   C35        1.5017  111.41 -179.15  117.86   1.5412
IC C35   C33   *C34  H4X        1.5412  117.86 -124.97  116.58   1.0571
IC C35   C33   *C34  H4Y        1.5412  117.86  113.91  108.16   1.1193
IC C33   C34   C35   C36        1.4969  117.86   59.68  114.97   1.4860
IC C36   C34   *C35  H5X        1.4860  114.97 -123.83  109.28   1.1334
IC C36   C34   *C35  H5Y        1.4860  114.97  123.98  107.51   1.1200
IC C34   C35   C36   C37        1.5412  114.97 -173.94  111.81   1.5579
IC C37   C35   *C36  H6X        1.5579  111.81 -122.02  117.50   1.1304
IC C37   C35   *C36  H6Y        1.5579  111.81  118.48  104.15   1.1010
IC C35   C36   C37   C38        1.4860  111.81  178.74  118.84   1.5131
IC C38   C36   *C37  H7X        1.5131  118.84 -125.11  105.14   1.0632
IC C38   C36   *C37  H7Y        1.5131  118.84  122.55  107.62   1.1227
IC C36   C37   C38   C39        1.5579  118.84 -156.61  117.80   1.5668
IC C39   C37   *C38  H8X        1.5668  117.80 -129.03  108.04   1.1366
IC C39   C37   *C38  H8Y        1.5668  117.80  117.46  100.28   1.1012
IC C37   C38   C39   C310       1.5131  117.80   14.56  115.74   1.5951
IC C310  C38   *C39  H9X        1.5951  115.74 -128.95  105.29   1.0894
IC C310  C38   *C39  H9Y        1.5951  115.74  126.71  106.13   1.1090
IC C38   C39   C310  C311       1.5668  115.74  173.18  111.49   1.5513
IC C311  C39   *C310 H10X       1.5513  111.49 -112.83  105.99   1.1338
IC C311  C39   *C310 H10Y       1.5513  111.49  127.19  110.24   1.1254
IC C39   C310  C311  C312       1.5951  111.49 -176.24  112.83   1.4921
IC C312  C310  *C311 H11X       1.4921  112.83 -120.87  107.48   1.1419
IC C312  C310  *C311 H11Y       1.4921  112.83  126.83  104.06   1.0407
IC C310  C311  C312  C313       1.5513  112.83 -164.13  108.99   1.5300
IC C313  C311  *C312 H12X       1.5300  108.99 -112.11  110.47   1.1167
IC C313  C311  *C312 H12Y       1.5300  108.99  122.24  115.04   1.1029
IC C311  C312  C313  C314       1.4921  108.99 -176.26  116.22   1.5610
IC C314  C312  *C313 H13X       1.5610  116.22 -133.05  122.39   1.0964
IC C314  C312  *C313 H13Y       1.5610  116.22  100.49  103.86   1.1551
IC C312  C313  C314  C315       1.5300  116.22  166.43  114.58   1.5220
IC C315  C313  *C314 H14X       1.5220  114.58 -121.23  108.38   1.0669
IC C315  C313  *C314 H14Y       1.5220  114.58  126.82  104.98   1.1244
IC C313  C314  C315  C316       1.5610  114.58  171.99  114.00   1.5577
IC C316  C314  *C315 H15X       1.5577  114.00 -114.77  106.08   1.1552
IC C316  C314  *C315 H15Y       1.5577  114.00  126.72  111.77   1.1366
IC C314  C315  C316  C317       1.5220  114.00 -175.28  115.52   1.5033
IC C317  C315  *C316 H16X       1.5033  115.52 -123.82  108.57   1.0814
IC C317  C315  *C316 H16Y       1.5033  115.52  117.19  110.73   1.1118
IC C315  C316  C317  C318       1.5577  115.52  174.54  115.62   1.4605
IC C318  C316  *C317 H17X       1.4605  115.62 -113.03  105.25   1.2030
IC C318  C316  *C317 H17Y       1.4605  115.62  123.82  114.31   1.1172
IC C316  C317  C318  H18X       1.5033  115.62   51.21  115.02   1.1137
IC H18X  C317  *C318 H18Y       1.1137  115.02 -110.42  108.27   1.1188
IC H18X  C317  *C318 H18Z       1.1137  115.02  126.90  112.70   1.1683
IC C13   C11   *C12  O2         1.5575  110.54  120.43  104.17   1.4063
IC O2    C11   *C12  H2         1.4063  104.17  114.00  110.75   1.1206
IC C11   C12   O2    HO2        1.5621  104.17  -47.85  106.48   0.9937
IC C14   C12   *C13  O3         1.5026  111.34  123.08  108.74   1.4241
IC O3    C12   *C13  H3         1.4241  108.74  115.78  108.65   1.1084
IC C12   C13   O3    HO3        1.5575  108.74 -123.31  101.99   0.9558
IC C15   C13   *C14  O4         1.5278  107.22 -124.14  103.64   1.4335
IC O4    C13   *C14  H4         1.4335  103.64 -114.64  115.54   1.1246
IC C13   C14   O4    P4         1.5026  103.64   70.03  126.55   1.6493
IC C14   O4    P4    OP42       1.4335  126.55   87.30   98.31   1.5023
IC OP42  O4    *P4   OP43       1.5023   98.31  113.79  108.47   1.5285
IC OP42  O4    *P4   OP44       1.5023   98.31 -115.52  115.36   1.4611
IC O4    P4    OP42  HP42       1.6493   98.31  -26.86  111.79   0.9786
IC C13   C14   C15   O5         1.5026  107.22 -171.16  108.72   1.4226
IC O5    C14   *C15  C16        1.4226  108.72 -127.74  110.17   1.5378
IC C16   C14   *C15  H5         1.5378  110.17 -110.95  102.45   1.0917
IC C14   C15   O5    P5         1.5278  108.72  -81.32  122.97   1.6718
IC C15   O5    P5    OP52       1.4226  122.97   47.02  110.21   1.5352
IC OP52  O5    *P5   OP53       1.5352  110.21 -123.93  103.64   1.5006
IC OP52  O5    *P5   OP54       1.5352  110.21  119.82  108.27   1.5123
IC C11   C15   *C16  O6         1.5496  110.38 -114.96  104.94   1.4397
IC C11   C15   *C16  H6         1.5496  110.38  127.14  106.64   1.0609
IC C15   C16   O6    HO6        1.5378  104.94  -64.29  100.67   1.0033

RESI SAPI25      -4.00 ! Phosphatidylinositol-(4,5)-bisphosphate (PIP2) with protonation on P5
!
!     Stearoyl - CH2                    Uses INI1 - cyclic myi-inositol,
!                |                           
!  Arachidonyl - CH                          SAPC 
!                |     (-)
!                CH2 - PO4 - inositol
!                                                         HP52--OP52   OP53(-)
!                                              H6                  \  /
GROUP                  !                       |                    P5--OP54(-)
ATOM C12  CC3161  0.14 !                       |                   /
ATOM H2   HCA1    0.09 !               HO6-O6--C16----------C15--O5
ATOM O2   OC311  -0.65 !                      /             |\
ATOM HO2  HCP1    0.42 !                     /              | \  H4
GROUP                  !                    /               H5 \ |         OP44(-)
ATOM C13  CC3161  0.14 !                   /                    \|          |
ATOM H3   HCA1    0.09 !              ----C11  H02               C14--O4----P4--OP43(-)
ATOM O3   OC311  -0.65 !              |   |\   |                /           |
ATOM HO3  HCP1    0.42 !              |   | \  O2              /            OP42(-)
GROUP                  !              |   H1 \ |              /     
ATOM C14  CC3161 -0.09 !              |       \|             /
ATOM H4   HCA1    0.09 !              |    H2--C12----------C13--O3-HO3
ATOM O4   OC30P  -0.40 !              |                     |
ATOM P4   PC      1.10 !              |                     |
ATOM OP42 OC2DP  -0.90 !              |                     |
ATOM OP43 OC2DP  -0.90 !              |                     |
ATOM OP44 OC2DP  -0.90 !              |                     |
GROUP                  !              |                     H3
ATOM C15  CC3161  0.01 !              |
ATOM H5   HCA1    0.09 !              |
ATOM O5   OC30P  -0.62 !              |
ATOM P5   PC      1.50 !              |
ATOM OP52 OC312  -0.68 !              |
ATOM HP52 HCP1    0.34 !              |
ATOM OP53 OC2DP  -0.82 !              |
ATOM OP54 OC2DP  -0.82 !              |
GROUP                  !              |
ATOM C16  CC3161  0.14 !              |
ATOM H6   HCA1    0.09 !              |
ATOM O6   OC311  -0.65 !              |
ATOM HO6  HCP1    0.42 !               \
GROUP                  !                \
ATOM C11  CC3161 -0.08 !                 |
ATOM H1   HCA1    0.09 !                 |     
ATOM P    PL      1.59 !        (-) O13  O12
ATOM O13  O2L    -0.78 !              \ /      alpha3
ATOM O14  O2L    -0.78 !               P (+)
ATOM O12  OC30P  -0.57 !              / \      alpha2
ATOM O11  OSLP   -0.57 !        (-) O14  O11
ATOM C1   CTL2   -0.08 !                 |     alpha1
ATOM HA   HAL2    0.09 !            HA---C1---HB
ATOM HB   HAL2    0.09 !                 |     theta1
GROUP                  !                 |
ATOM C2   CTL1    0.17 !            HS---C2--------------
ATOM HS   HAL1    0.09 !                 | beta1        |
ATOM O21  OSL    -0.49 !            O22  O21          theta3
ATOM C21  CL      0.90 !             \\ /  beta2        |
ATOM O22  OBL    -0.63 !               C21              |
ATOM C22  CTL2   -0.22 !               |   beta3        |
ATOM H2R  HAL2    0.09 !        H2R---C22---H2S         |
ATOM H2S  HAL2    0.09 !               |                |
GROUP                  !               |    beta4       |
ATOM C3   CTL2    0.08 !               |                |
ATOM HX   HAL2    0.09 !               |           HX---C3---HY
ATOM HY   HAL2    0.09 !               |                |   gamma1
ATOM O31  OSL    -0.49 !               |           O32  O31
ATOM C31  CL      0.90 !               |            \\ /    gamma2
ATOM O32  OBL    -0.63 !               |              C31
ATOM C32  CTL2   -0.22 !               |              |     gamma3
ATOM H2X  HAL2    0.09 !               |        H2X---C32---H2Y
ATOM H2Y  HAL2    0.09 !               |              |
GROUP                  !               |              |      gamma4
ATOM C23  CTL2   -0.18 !               |              |
ATOM H3R  HAL2    0.09 !        H3R ---C23---H3S      |
ATOM H3S  HAL2    0.09 !               |              |
GROUP                  !               |              |
ATOM C24  CTL2   -0.18 !               |              |
ATOM H4R  HAL2    0.09 !        H4R ---C24---H4S      |
ATOM H4S  HAL2    0.09 !               |              |
GROUP                  !               |              |
ATOM C25  CEL1   -0.15 !               |              |
ATOM H5R  HEL1    0.15 !        H5R ---C25            |
GROUP                  !               |!  (CIS)      |
ATOM C26  CEL1   -0.15 !               |!             |
ATOM H6R  HEL1    0.15 !        H6R ---C26            |
GROUP                  !               |              |
ATOM C27  CTL2   -0.18 !               |              |
ATOM H7R  HAL2    0.09 !        H7R ---C27---H7S      |
ATOM H7S  HAL2    0.09 !               |              |
GROUP                  !               |              |
ATOM C28  CEL1   -0.15 !               |              |
ATOM H8R  HEL1    0.15 !        H8R ---C28            |
GROUP                  !               |!  (CIS)      |
ATOM C29  CEL1   -0.15 !               |!             |
ATOM H9R  HEL1    0.15 !        H9R ---C29            |
GROUP                  !               |              |
ATOM C210 CTL2   -0.18 !               |              |
ATOM H10R HAL2    0.09 !        H10R---C210--H10S     |
ATOM H10S HAL2    0.09 !               |              |
GROUP                  !               |              |
ATOM C211 CEL1   -0.15 !               |              |
ATOM H11R HEL1    0.15 !        H11R---C211           |
GROUP                  !               |!  (CIS)      |
ATOM C212 CEL1   -0.15 !               |!             |
ATOM H12R HEL1    0.15 !        H12R---C212           |
GROUP                  !               |              |
ATOM C213 CTL2   -0.18 !               |              |
ATOM H13R HAL2    0.09 !        H13R---C213--H13S     |
ATOM H13S HAL2    0.09 !               |              |
GROUP                  !               |              |
ATOM C214 CEL1   -0.15 !               |              |
ATOM H14R HEL1    0.15 !        H14R---C214           |
GROUP                  !               |!  (CIS)      |
ATOM C215 CEL1   -0.15 !               |!             |
ATOM H15R HEL1    0.15 !        H15R---C215           |
GROUP                  !               |              |
ATOM C216 CTL2   -0.18 !               |              |
ATOM H16R HAL2    0.09 !        H16R---C216--H16S     |
ATOM H16S HAL2    0.09 !               |              |
GROUP                  !               |              |
ATOM C217 CTL2   -0.18 !               |              |
ATOM H17R HAL2    0.09 !        H17R---C217--H17S     |
ATOM H17S HAL2    0.09 !               |              |
GROUP                  !               |              |
ATOM C218 CTL2   -0.27 !               |              |
ATOM H18R HAL2    0.09 !        H18R---C218--H18S     |
ATOM H18S HAL2    0.09 !               |              |
GROUP                  !               |              |
ATOM C219 CTL2   -0.18 !               |              |
ATOM H19R HAL2    0.09 !        H19R---C219--H19S     |
ATOM H19S HAL2    0.09 !               |              |
GROUP                  !               |              |
ATOM C220 CTL3   -0.18 !               |              |
ATOM H20R HAL3    0.09 !        H20R---C220--H20S     |
ATOM H20S HAL3    0.09 !               |              |
ATOM H20T HAL3    0.09 !              H20T            |
GROUP                  !                              |
ATOM C33  CTL2   -0.18 !                              |
ATOM H3X  HAL2    0.09 !                       H3X ---C33---H3Y
ATOM H3Y  HAL2    0.09 !                              |
GROUP                  !                              |
ATOM C34  CTL2   -0.18 !                              |
ATOM H4X  HAL2    0.09 !                       H4X ---C34---H4Y
ATOM H4Y  HAL2    0.09 !                              |
GROUP                  !                              |
ATOM C35  CTL2   -0.18 !                              |
ATOM H5X  HAL2    0.09 !                       H5X ---C35---H5Y
ATOM H5Y  HAL2    0.09 !                              |
GROUP                  !                              |
ATOM C36  CTL2   -0.18 !                              |
ATOM H6X  HAL2    0.09 !                       H6X ---C36---H6Y
ATOM H6Y  HAL2    0.09 !                              |
GROUP                  !                              |
ATOM C37  CTL2   -0.18 !                              |
ATOM H7X  HAL2    0.09 !                       H7X ---C37---H7Y
ATOM H7Y  HAL2    0.09 !                              |
GROUP                  !                              |
ATOM C38  CTL2   -0.18 !                              |
ATOM H8X  HAL2    0.09 !                       H8X ---C38---H8Y
ATOM H8Y  HAL2    0.09 !                              |
GROUP                  !                              |
ATOM C39  CTL2   -0.18 !                              |
ATOM H9X  HAL2    0.09 !                       H9X ---C39---H9Y
ATOM H9Y  HAL2    0.09 !                              |
GROUP                  !                              |
ATOM C310 CTL2   -0.18 !                              |
ATOM H10X HAL2    0.09 !                       H10X---C310--H10Y
ATOM H10Y HAL2    0.09 !                              |
GROUP                  !                              |
ATOM C311 CTL2   -0.18 !                              |
ATOM H11X HAL2    0.09 !                       H11X---C311--H11Y
ATOM H11Y HAL2    0.09 !                              |
GROUP                  !                              |
ATOM C312 CTL2   -0.18 !                              |
ATOM H12X HAL2    0.09 !                       H12X---C312--H12Y
ATOM H12Y HAL2    0.09 !                              |
GROUP                  !                              |
ATOM C313 CTL2   -0.18 !                              |
ATOM H13X HAL2    0.09 !                       H13X---C313--H13Y
ATOM H13Y HAL2    0.09 !                              |
GROUP                  !                              |
ATOM C314 CTL2   -0.18 !                              |
ATOM H14X HAL2    0.09 !                       H14X---C314--H14Y
ATOM H14Y HAL2    0.09 !                              |
GROUP                  !                              |
ATOM C315 CTL2   -0.18 !                              |
ATOM H15X HAL2    0.09 !                       H15X---C315--H15Y
ATOM H15Y HAL2    0.09 !                              |
GROUP                  !                              |
ATOM C316 CTL2   -0.18 !                              |
ATOM H16X HAL2    0.09 !                       H16X---C316--H16Y
ATOM H16Y HAL2    0.09 !                              |
GROUP                  !                              |
ATOM C317 CTL2   -0.18 !                              |
ATOM H17X HAL2    0.09 !                       H17X---C317--H17Y
ATOM H17Y HAL2    0.09 !                              |
GROUP                  !                              |
ATOM C318 CTL3   -0.27 !                              |
ATOM H18X HAL3    0.09 !                       H18X---C318--H18Y
ATOM H18Y HAL3    0.09 !                              |
ATOM H18Z HAL3    0.09 !                              H18Z

! Inositol Head Group
BOND  C11  H1        C11  C16       C11  C12       C11  O12
BOND  C12  H2        C12  O2        O2   HO2       C12  C13       C13  H3
BOND  C13  O3        O3   HO3       C13  C14       C14  H4        C14  O4
BOND  O4   P4        C14  C15       C15  H5        C15  C16       C16  H6
BOND  OP42 P4        OP43  P4       OP44 P4
BOND  C16  O6        O6   HO6       C15  O5        O5   P5
BOND  OP52 P5        OP53 P5        OP54 P5        OP52 HP52
BOND  O12  P         P    O11       P    O13       P    O14       O11  C1
! Glycerol Backbone
BOND  C1   HA        C1    HB       C1   C2
BOND  C2   HS        C2    C3       C2   O21
BOND  C3   HX        C3    HY       C3   O31
! Chain from C2
BOND  O21  C21
BOND  C21  C22
DOUBLE  C21  O22
BOND  C22  H2R       C22  H2S       C22  C23
BOND  C23  H3R       C23  H3S       C23  C24
BOND  C24  H4R       C24  H4S       C24  C25
BOND  C25  H5R
DOUBLE  C25 C26
BOND  C26  H6R       C26  C27
BOND  C27  H7R       C27  H7S       C27  C28
BOND  C28  H8R
DOUBLE  C28 C29
BOND  C29  H9R       C29  C210
BOND  C210 H10R      C210 H10S      C210 C211
BOND  C211 H11R
DOUBLE  C211 C212
BOND  C212 H12R      C212 C213
BOND  C213 H13R      C213 H13S      C213 C214
BOND  C214 H14R
DOUBLE  C214 C215
BOND  C215 H15R      C215 C216
BOND  C216 H16R      C216 H16S      C216 C217
BOND  C217 H17R      C217 H17S      C217 C218
BOND  C218 H18R      C218 H18S      C218 C219
BOND  C219 H19R      C219 H19S      C219 C220
BOND  C220 H20R      C220 H20S      C220 H20T
! Chain From C3
BOND  O31  C31
BOND  C31  C32
DOUBLE  C31  O32
BOND  C32  H2X       C32  H2Y       C32  C33
BOND  C33  H3X       C33  H3Y       C33  C34
BOND  C34  H4X       C34  H4Y       C34  C35
BOND  C35  H5X       C35  H5Y       C35  C36
BOND  C36  H6X       C36  H6Y       C36  C37
BOND  C37  H7X       C37  H7Y       C37  C38
BOND  C38  H8X       C38  H8Y       C38  C39
BOND  C39  H9X       C39  H9Y       C39  C310
BOND  C310 H10X      C310 H10Y      C310 C311
BOND  C311 H11X      C311 H11Y      C311 C312
BOND  C312 H12X      C312 H12Y      C312 C313
BOND  C313 H13X      C313 H13Y      C313 C314
BOND  C314 H14X      C314 H14Y      C314 C315
BOND  C315 H15X      C315 H15Y      C315 C316
BOND  C316 H16X      C316 H16Y      C316 C317
BOND  C317 H17X      C317 H17Y      C317 C318
BOND  C318 H18X      C318 H18Y      C318 H18Z

IMPR C21 O21 C22 O22    C31 O31 C32 O32


!    I    J    K    L      R(IK)   T(IKJ)    PHI   T(JKL)   R(KL)
! Inositol Head Group
!
IC C11   C12   C13   C14        1.5091  108.23   63.00  113.31   1.5613
IC C12   C13   C14   C15        1.5181  113.31  -60.09  107.26   1.5940
IC C13   C14   C15   C16        1.5613  107.26   54.30  107.51   1.5351
IC C14   C15   C16   C11        1.5940  107.51  -57.76  114.34   1.5472
IC C15   C16   C11   C12        1.5351  114.34   60.54  108.36   1.5091
IC C16   C11   C12   C13        1.5472  108.36  -59.03  108.23   1.5181
IC C16   C12   *C11  H1         1.5472  108.36  105.05  110.28   1.1197
IC C16   C12   *C11  O12        1.5472  108.36 -132.89  112.00   1.4192
IC C11   C13   *C12  H2         1.5091  108.23  117.68  102.86   1.1436
IC C11   C13   *C12  O2         1.5091  108.23 -126.71  114.97   1.4276
IC C12   C14   *C13  H3         1.5181  113.31  117.68  111.31   1.0967
IC C12   C14   *C13  O3         1.5181  113.31 -124.31  110.00   1.4448
IC C13   C15   *C14  H4         1.5613  107.26 -119.37  107.47   1.0849
IC C13   C15   *C14  O4         1.5613  107.26  115.88  108.21   1.4338
IC C14   C16   *C15  H5         1.5940  107.51  117.35  102.62   1.0967
IC C14   C16   *C15  O5         1.5940  107.51 -121.01  115.87   1.4241
IC C15   C11   *C16  H6         1.5351  114.34 -120.81  105.70   1.0300
IC C15   C11   *C16  O6         1.5351  114.34  121.42  102.76   1.3943
IC C13   C12   O2    HO2        1.5181  114.97   -1.53   99.23   0.9705
IC C14   C13   O3    HO3        1.5613  110.00  -31.27  106.08   1.0656
IC C11   C16   O6    HO6        1.5472  102.76 -137.19  110.06   0.9509
IC C12   C11   O12   P          1.5091  112.00  -97.15  121.37   1.6616
IC C11   O12   P     O11        1.4192  121.37  179.79  105.33   1.5522
IC O11   O12   *P    O13        1.5522  105.33 -114.26  108.93   1.4813
IC O11   O12   *P    O14        1.5522  105.33  120.62  110.39   1.4697
IC O12   P     O11   C1         1.6616  105.33   53.54  117.11   1.4608
IC P     O11   C1    C2         1.5522  117.11  123.83  112.91   1.5765
IC C2    O11   *C1   HA         1.5765  112.91  122.68  101.85   1.1325
IC HA    O11   *C1   HB         1.1325  101.85  109.49  113.01   1.1451
IC O11   C1    C2    O21        1.4608  112.91   56.26  106.29   1.4604
IC O21   C1    *C2   C3         1.4604  106.29 -117.55  107.82   1.5067
IC C3    C1    *C2   HS         1.5067  107.82 -118.39  109.77   1.1046
IC C1    C2    O21   C21        1.5765  106.29  121.50  120.14   1.3562
IC C2    O21   C21   C22        1.4604  120.14  174.20  110.20   1.5683
IC C22   O21   *C21  O22        1.5683  110.20 -170.80  125.23   1.2221
IC O21   C21   C22   C23        1.3562  110.20 -146.08  112.69   1.5516
IC C23   C21   *C22  H2R        1.5516  112.69  122.75  100.33   1.1152
IC H2R   C21   *C22  H2S        1.1152  100.33  114.45  113.03   1.0679
IC C1    C2    C3    O31        1.5765  107.82 -171.01  109.92   1.4374
IC O31   C2    *C3   HX         1.4374  109.92 -129.68  113.33   1.1661
IC HX    C2    *C3   HY         1.1661  113.33 -112.79  110.99   1.0462
IC C2    C3    O31   C31        1.5067  109.92  -93.81  115.15   1.3166
IC C3    O31   C31   C32        1.4374  115.15 -168.63  109.45   1.5266
IC C32   O31   *C31  O32        1.5266  109.45 -178.04  129.17   1.1860
IC O31   C31   C32   C33        1.3166  109.45 -179.35  106.62   1.5237
IC C33   C31   *C32  H2X        1.5237  106.62 -124.93  104.84   1.1374
IC H2X   C31   *C32  H2Y        1.1374  104.84 -119.25  110.55   1.0721
IC C21   C22   C23   C24        1.5683  112.69   63.73  115.84   1.5991
IC C24   C22   *C23  H3R        1.5991  115.84 -125.43  111.48   1.1036
IC C24   C22   *C23  H3S        1.5991  115.84  126.62  109.08   1.0335
IC C22   C23   C24   C25        1.5516  115.84 -169.82  112.91   1.4673
IC C25   C23   *C24  H4R        1.4673  112.91 -123.49   92.01   1.0820
IC C25   C23   *C24  H4S        1.4673  112.91  116.11  109.41   1.1189
IC C23   C24   C25   C26        1.5991  112.91 -115.44  127.14   1.3330
IC C26   C24   *C25  H5R        1.3330  127.14  178.83  112.83   1.1262
IC C24   C25   C26   C27        1.4673  127.14   -0.85  126.83   1.5153
IC C27   C25   *C26  H6R        1.5153  126.83  173.46  116.71   1.1231
IC C25   C26   C27   C28        1.3330  126.83  103.83  116.70   1.4988
IC C28   C26   *C27  H7R        1.4988  116.70 -119.41  111.01   1.0812
IC C28   C26   *C27  H7S        1.4988  116.70  130.19  110.64   1.0910
IC C26   C27   C28   C29        1.5153  116.70  120.74  129.68   1.3374
IC C29   C27   *C28  H8R        1.3374  129.68 -179.25  111.22   1.1305
IC C27   C28   C29   C210       1.4988  129.68    0.06  126.95   1.4874
IC C210  C28   *C29  H9R        1.4874  126.95  175.44  115.60   1.1108
IC C28   C29   C210  C211       1.3374  126.95  124.90  111.33   1.4958
IC C211  C29   *C210 H10R       1.4958  111.33 -117.39  116.61   1.1185
IC C211  C29   *C210 H10S       1.4958  111.33  116.46  110.02   1.1315
IC C29   C210  C211  C212       1.4874  111.33  130.78  126.57   1.3242
IC C212  C210  *C211 H11R       1.3242  126.57  174.35  113.69   1.1246
IC C210  C211  C212  C213       1.4958  126.57   -2.22  123.23   1.5012
IC C213  C211  *C212 H12R       1.5012  123.23  178.62  118.94   1.1026
IC C211  C212  C213  C214       1.3242  123.23   84.76  120.71   1.5043
IC C214  C212  *C213 H13R       1.5043  120.71 -121.70  110.39   1.1159
IC C214  C212  *C213 H13S       1.5043  120.71  121.96  101.00   1.0983
IC C212  C213  C214  C215       1.5012  120.71  137.57  128.25   1.3486
IC C215  C213  *C214 H14R       1.3486  128.25  178.58  110.38   1.0702
IC C213  C214  C215  C216       1.5043  128.25   -0.01  129.31   1.5467
IC C216  C214  *C215 H15R       1.5467  129.31  178.31  112.90   1.0947
IC C214  C215  C216  C217       1.3486  129.31  113.67  113.23   1.5599
IC C217  C215  *C216 H16R       1.5599  113.23 -126.72  111.88   1.1669
IC C217  C215  *C216 H16S       1.5599  113.23  122.98  108.76   1.1125
IC C215  C216  C217  C218       1.5467  113.23  148.50  113.29   1.5486
IC C218  C216  *C217 H17R       1.5486  113.29 -122.10  104.39   1.0997
IC C218  C216  *C217 H17S       1.5486  113.29  117.96  110.42   1.1415
IC C216  C217  C218  C219       1.5599  113.29 -179.86  112.87   1.5706
IC C219  C217  *C218 H18R       1.5706  112.87 -123.34  103.60   1.0678
IC C219  C217  *C218 H18S       1.5706  112.87  118.77  103.73   1.0861
IC C217  C218  C219  C220       1.5486  112.87   53.58  109.45   1.5724
IC C220  C218  *C219 H19R       1.5724  109.45 -120.10  109.93   1.0438
IC C220  C218  *C219 H19S       1.5724  109.45  120.64  109.83   1.1313
IC C218  C219  C220  H20T       1.5706  109.45  151.17  115.41   1.1222
IC H20T  C219  *C220 H20R       1.1222  115.41 -115.18  110.13   1.1308
IC H20T  C219  *C220 H20S       1.1222  115.41  123.92  116.20   1.0684
IC C31   C32   C33   C34        1.5266  106.62  174.58  115.64   1.5646
IC C34   C32   *C33  H3X        1.5646  115.64 -120.04  104.58   1.1278
IC C34   C32   *C33  H3Y        1.5646  115.64  121.42  110.93   1.1046
IC C32   C33   C34   C35        1.5237  115.64  149.31  104.96   1.5534
IC C35   C33   *C34  H4X        1.5534  104.96 -112.43  102.30   1.1435
IC C35   C33   *C34  H4Y        1.5534  104.96  134.25  110.03   1.1269
IC C33   C34   C35   C36        1.5646  104.96  166.42  111.23   1.4921
IC C36   C34   *C35  H5X        1.4921  111.23 -122.52  107.61   1.0298
IC C36   C34   *C35  H5Y        1.4921  111.23  117.82  107.95   1.1313
IC C34   C35   C36   C37        1.5534  111.23 -160.56  116.93   1.5477
IC C37   C35   *C36  H6X        1.5477  116.93 -125.57  112.49   1.1550
IC C37   C35   *C36  H6Y        1.5477  116.93  110.51  114.75   1.0369
IC C35   C36   C37   C38        1.4921  116.93  177.73  115.63   1.5486
IC C38   C36   *C37  H7X        1.5486  115.63 -119.46  106.88   1.1082
IC C38   C36   *C37  H7Y        1.5486  115.63  119.27  101.11   1.1222
IC C36   C37   C38   C39        1.5477  115.63  180.00  111.72   1.5171
IC C39   C37   *C38  H8X        1.5171  111.72 -122.52  103.36   1.1254
IC C39   C37   *C38  H8Y        1.5171  111.72  123.65  111.01   1.1423
IC C37   C38   C39   C310       1.5486  111.72  173.26  114.65   1.5053
IC C310  C38   *C39  H9X        1.5053  114.65 -121.07  102.63   1.1017
IC C310  C38   *C39  H9Y        1.5053  114.65  121.33  114.58   1.0952
IC C38   C39   C310  C311       1.5171  114.65 -177.17  107.89   1.6115
IC C311  C39   *C310 H10X       1.6115  107.89 -119.46  104.64   1.1386
IC C311  C39   *C310 H10Y       1.6115  107.89  123.01  108.80   1.0412
IC C39   C310  C311  C312       1.5053  107.89  177.10  104.90   1.5272
IC C312  C310  *C311 H11X       1.5272  104.90 -112.24  105.70   1.0314
IC C312  C310  *C311 H11Y       1.5272  104.90  124.10  107.36   1.1166
IC C310  C311  C312  C313       1.6115  104.90 -170.17  118.78   1.5271
IC C313  C311  *C312 H12X       1.5271  118.78 -122.05  111.94   1.1711
IC C313  C311  *C312 H12Y       1.5271  118.78  120.16  112.39   1.0441
IC C311  C312  C313  C314       1.5272  118.78  153.41  116.86   1.5784
IC C314  C312  *C313 H13X       1.5784  116.86 -118.87  104.77   1.1613
IC C314  C312  *C313 H13Y       1.5784  116.86  120.12  109.77   1.1247
IC C312  C313  C314  C315       1.5271  116.86 -176.94  112.81   1.5528
IC C315  C313  *C314 H14X       1.5528  112.81 -125.41  114.59   1.0495
IC C315  C313  *C314 H14Y       1.5528  112.81  115.80  103.08   1.0679
IC C313  C314  C315  C316       1.5784  112.81 -178.14  116.95   1.5043
IC C316  C314  *C315 H15X       1.5043  116.95 -121.74  107.57   1.1315
IC C316  C314  *C315 H15Y       1.5043  116.95  126.05  105.84   1.0774
IC C314  C315  C316  C317       1.5528  116.95   61.44  114.64   1.4783
IC C317  C315  *C316 H16X       1.4783  114.64 -131.12  109.50   1.1002
IC C317  C315  *C316 H16Y       1.4783  114.64  110.61  107.72   1.1007
IC C315  C316  C317  C318       1.5043  114.64  173.51  116.00   1.5109
IC C318  C316  *C317 H17X       1.5109  116.00 -128.87  102.21   1.0970
IC C318  C316  *C317 H17Y       1.5109  116.00  128.67  109.21   1.0585
IC C316  C317  C318  H18X       1.4783  116.00 -160.60  106.46   1.1767
IC H18X  C317  *C318 H18Y       1.1767  106.46 -120.73  118.90   1.1441
IC H18X  C317  *C318 H18Z       1.1767  106.46  120.61  110.04   1.1273
IC C13   C11   *C12  O2         1.5181  108.23  128.14  112.49   1.4276
IC O2    C11   *C12  H2         1.4276  112.49  119.62  111.13   1.1436
IC C11   C12   O2    HO2        1.5091  112.49 -126.03   99.23   0.9705
IC C14   C12   *C13  O3         1.5613  113.31  124.01  110.55   1.4448
IC O3    C12   *C13  H3         1.4448  110.55  114.52  104.69   1.0967
IC C12   C13   O3    HO3        1.5181  110.55 -157.16  106.08   1.0656
IC C12   C13   C14   C15        1.5181  113.31  -60.09  107.26   1.5940
IC C15   C13   *C14  O4         1.5940  107.26 -116.25  107.65   1.4338
IC O4    C13   *C14  H4         1.4338  107.65 -126.64  110.96   1.0849
IC C13   C14   O4    P4         1.5613  107.65  -87.92  128.14   1.7068
IC C14   O4    P4    OP42       1.4338  128.14 -174.57   99.96   1.4982
IC OP42  O4    *P4   OP43       1.4982   99.96  119.26  103.52   1.5184
IC OP42  O4    *P4   OP44       1.4982   99.96 -119.87  108.84   1.5595
IC C13   C14   C15   O5         1.5613  107.26 -179.93  108.11   1.4241
IC O5    C14   *C15  C16        1.4241  108.11 -125.77  107.51   1.5351
IC C16   C14   *C15  H5         1.5351  107.51 -111.60  111.21   1.0967
IC C14   C15   O5    P5         1.5940  108.11  177.95  132.56   1.6199
IC C15   O5    P5    OP52       1.4241  132.56  108.15  100.81   1.5733
IC OP52  O5    *P5   OP53       1.5733  100.81 -112.47  111.34   1.5025
IC OP52  O5    *P5   OP54       1.5733  100.81  115.49  107.46   1.5072
IC O5    P5    OP52  HP52       1.6199  100.81   16.08  101.23   1.0106
IC C11   C15   *C16  O6         1.5472  114.34 -116.27  111.85   1.3943
IC C11   C15   *C16  H6         1.5472  114.34  118.54  109.74   1.0300
IC C15   C16   O6    HO6        1.5351  111.85  -14.09  110.06   0.9509

RESI SAPI2A      -4.00 ! Phosphatidylinositol-(3,5)-bisphosphate (PIP2) with protonation on P3
!
!     Stearoyl - CH2                    Uses INI1 - cyclic myi-inositol,
!                |                           
!  Arachidonyl - CH                          SAPC 
!                |     (-)
!                CH2 - PO4 - inositol
!                                                                    OP54(-)				     
!                                             H6                     |					     
GROUP                  !                       |              O5-----P5--OP53(-)			     
ATOM C12  CC3161  0.14 !                       |             /       |					     
ATOM H2   HCA1    0.09 !               HO6-O6--C16----------C15      OP52(-)				     
ATOM O2   OC311  -0.65 !                      /             |\						     
ATOM HO2  HCP1    0.42 !                     /              | \  H4					     
GROUP                  !                    /               H5 \ |         
ATOM C13  CC3161  0.01 !                   /                    \|          
ATOM H3   HCA1    0.09 !              ----C11  H02               C14--O4--HO4
ATOM O3   OC30P  -0.62 !              |   |\   |                /         
ATOM P3   PC      1.50 !              |   | \  O2              /         
ATOM OP32 OC312  -0.68 !              |   H1 \ |              /      OP34(-)					    
ATOM HP32 HCP1    0.34 !              |       \|             /	     |					                    
ATOM OP33 OC2DP  -0.82 !              |    H2--C12----------C13--O3--P3--OP33(-)			   
ATOM OP34 OC2DP  -0.82 !              |                     |        |                                       	    
GROUP                  !              |                     |        |						    
ATOM C14  CC3161  0.14 !              |                     H3	     OP32--HP32					    
ATOM H4   HCA1    0.09 !              |    
ATOM O4   OC311  -0.65 !              |   
ATOM HO4  HCP1    0.42 !
GROUP                  !              |									     
ATOM C15  CC3161 -0.09 !              |									     
ATOM H5   HCA1    0.09 !              |									     
ATOM O5   OC30P  -0.40 !              |									     
ATOM P5   PC      1.10 !              |									     
ATOM OP52 OC2DP  -0.90 !              |									     
ATOM OP53 OC2DP  -0.90 !              |									     
ATOM OP54 OC2DP  -0.90 !              |									     
GROUP                  !              |									     
ATOM C16  CC3161  0.14 !               \								     
ATOM H6   HCA1    0.09 !                \								     
ATOM O6   OC311  -0.65 !                 |								     
ATOM HO6  HCP1    0.42 !                 |     								     
GROUP                  !        (-) O13  O12								     
ATOM C11  CC3161 -0.08 !              \ /      alpha3							     
ATOM H1   HCA1    0.09 !               P (+)								     
ATOM P    PL      1.59 !              / \      alpha2							     
ATOM O13  O2L    -0.78 !        (-) O14  O11								     
ATOM O14  O2L    -0.78 !                 |     alpha1							     
ATOM O12  OC30P  -0.57 !            HA---C1---HB							     
ATOM O11  OSLP   -0.57 !                 |     theta1							     
ATOM C1   CTL2   -0.08 !                 |								     
ATOM HA   HAL2    0.09 !            HS---C2--------------						     
ATOM HB   HAL2    0.09 !                 | beta1        |						     
GROUP                  !            O22  O21          theta3						     
ATOM C2   CTL1    0.17 !             \\ /  beta2        |						     
ATOM HS   HAL1    0.09 !               C21              |						     
ATOM O21  OSL    -0.49 !               |   beta3        |						     
ATOM C21  CL      0.90 !        H2R---C22---H2S         |						     
ATOM O22  OBL    -0.63 !               |                |						     
ATOM C22  CTL2   -0.22 !               |    beta4       |						     
ATOM H2R  HAL2    0.09 !               |                |						     
ATOM H2S  HAL2    0.09 !               |           HX---C3---HY						     
GROUP                  !               |                |   gamma1					     
ATOM C3   CTL2    0.08 !               |           O32  O31						     
ATOM HX   HAL2    0.09 !               |            \\ /    gamma2					     
ATOM HY   HAL2    0.09 !               |              C31						     
ATOM O31  OSL    -0.49 !               |              |     gamma3					     
ATOM C31  CL      0.90 !               |        H2X---C32---H2Y						     
ATOM O32  OBL    -0.63 !               |              |							     
ATOM C32  CTL2   -0.22 !               |              |      gamma4					     
ATOM H2X  HAL2    0.09 !               |              |							     
ATOM H2Y  HAL2    0.09 !        H3R ---C23---H3S      |							     
GROUP                  !               |              |							     
ATOM C23  CTL2   -0.18 !               |              |							     
ATOM H3R  HAL2    0.09 !               |              |							     
ATOM H3S  HAL2    0.09 !        H4R ---C24---H4S      |							     
GROUP                  !               |              |							     
ATOM C24  CTL2   -0.18 !               |              |							     
ATOM H4R  HAL2    0.09 !               |              |							     
ATOM H4S  HAL2    0.09 !        H5R ---C25            |							     
GROUP                  !               |!  (CIS)      |							     
ATOM C25  CEL1   -0.15 !               |!             |							     
ATOM H5R  HEL1    0.15 !        H6R ---C26            |							     
GROUP                  !               |              |							     
ATOM C26  CEL1   -0.15 !               |              |							     
ATOM H6R  HEL1    0.15 !        H7R ---C27---H7S      |							     
GROUP                  !               |              |							     
ATOM C27  CTL2   -0.18 !               |              |							     
ATOM H7R  HAL2    0.09 !               |              |							     
ATOM H7S  HAL2    0.09 !        H8R ---C28            |							     
GROUP                  !               |!  (CIS)      |							     
ATOM C28  CEL1   -0.15 !               |!             |							     
ATOM H8R  HEL1    0.15 !        H9R ---C29            |							     
GROUP                  !               |              |							     
ATOM C29  CEL1   -0.15 !               |              |							     
ATOM H9R  HEL1    0.15 !        H10R---C210--H10S     |							     
GROUP                  !               |              |							     
ATOM C210 CTL2   -0.18 !               |              |							     
ATOM H10R HAL2    0.09 !               |              |							     
ATOM H10S HAL2    0.09 !        H11R---C211           |							     
GROUP                  !               |!  (CIS)      |							     
ATOM C211 CEL1   -0.15 !               |!             |							     
ATOM H11R HEL1    0.15 !        H12R---C212           |							     
GROUP                  !               |              |							     
ATOM C212 CEL1   -0.15 !               |              |							     
ATOM H12R HEL1    0.15 !        H13R---C213--H13S     |							     
GROUP                  !               |              |							     
ATOM C213 CTL2   -0.18 !               |              |							     
ATOM H13R HAL2    0.09 !               |              |							     
ATOM H13S HAL2    0.09 !        H14R---C214           |							     
GROUP                  !               |!  (CIS)      |							     
ATOM C214 CEL1   -0.15 !               |!             |							     
ATOM H14R HEL1    0.15 !        H15R---C215           |							     
GROUP                  !               |              |							     
ATOM C215 CEL1   -0.15 !               |              |							     
ATOM H15R HEL1    0.15 !        H16R---C216--H16S     |							     
GROUP                  !               |              |							     
ATOM C216 CTL2   -0.18 !               |              |							     
ATOM H16R HAL2    0.09 !               |              |							     
ATOM H16S HAL2    0.09 !        H17R---C217--H17S     |							     
GROUP                  !               |              |							     
ATOM C217 CTL2   -0.18 !               |              |							     
ATOM H17R HAL2    0.09 !               |              |							     
ATOM H17S HAL2    0.09 !        H18R---C218--H18S     |							     
GROUP                  !               |              |							     
ATOM C218 CTL2   -0.27 !               |              |							     
ATOM H18R HAL2    0.09 !               |              |							     
ATOM H18S HAL2    0.09 !        H19R---C219--H19S     |							     
GROUP                  !               |              |							     
ATOM C219 CTL2   -0.18 !               |              |							     
ATOM H19R HAL2    0.09 !               |              |							     
ATOM H19S HAL2    0.09 !        H20R---C220--H20S     |							     
GROUP                  !               |              |							     
ATOM C220 CTL3   -0.18 !              H20T            |							     
ATOM H20R HAL3    0.09 !                              |							     
ATOM H20S HAL3    0.09 !                              |							     
ATOM H20T HAL3    0.09 !                       H3X ---C33---H3Y						     
GROUP                  !                              |							     
ATOM C33  CTL2   -0.18 !                              |							     
ATOM H3X  HAL2    0.09 !                              |							     
ATOM H3Y  HAL2    0.09 !                       H4X ---C34---H4Y						     
GROUP                  !                              |							     
ATOM C34  CTL2   -0.18 !                              |							     
ATOM H4X  HAL2    0.09 !                              |							     
ATOM H4Y  HAL2    0.09 !                       H5X ---C35---H5Y						     
GROUP                  !                              |							     
ATOM C35  CTL2   -0.18 !                              |							     
ATOM H5X  HAL2    0.09 !                              |							     
ATOM H5Y  HAL2    0.09 !                       H6X ---C36---H6Y						     
GROUP                  !                              |							     
ATOM C36  CTL2   -0.18 !                              |							     
ATOM H6X  HAL2    0.09 !                              |							     
ATOM H6Y  HAL2    0.09 !                       H7X ---C37---H7Y						     
GROUP                  !                              |							     
ATOM C37  CTL2   -0.18 !                              |							     
ATOM H7X  HAL2    0.09 !                              |							     
ATOM H7Y  HAL2    0.09 !                       H8X ---C38---H8Y						     
GROUP                  !                              |							     
ATOM C38  CTL2   -0.18 !                              |							     
ATOM H8X  HAL2    0.09 !                              |							     
ATOM H8Y  HAL2    0.09 !                       H9X ---C39---H9Y						     
GROUP                  !                              |							     
ATOM C39  CTL2   -0.18 !                              |							     
ATOM H9X  HAL2    0.09 !                              |							     
ATOM H9Y  HAL2    0.09 !                       H10X---C310--H10Y					     
GROUP                  !                              |							     
ATOM C310 CTL2   -0.18 !                              |							     
ATOM H10X HAL2    0.09 !                              |							     
ATOM H10Y HAL2    0.09 !                       H11X---C311--H11Y					     
GROUP                  !                              |							     
ATOM C311 CTL2   -0.18 !                              |							     
ATOM H11X HAL2    0.09 !                              |							     
ATOM H11Y HAL2    0.09 !                       H12X---C312--H12Y					     
GROUP                  !                              |							     
ATOM C312 CTL2   -0.18 !                              |							     
ATOM H12X HAL2    0.09 !                              |							     
ATOM H12Y HAL2    0.09 !                       H13X---C313--H13Y					     
GROUP                  !                              |							     
ATOM C313 CTL2   -0.18 !                              |							     
ATOM H13X HAL2    0.09 !                              |							     
ATOM H13Y HAL2    0.09 !                       H14X---C314--H14Y					     
GROUP                  !                              |							     
ATOM C314 CTL2   -0.18 !                              |							     
ATOM H14X HAL2    0.09 !                              |							     
ATOM H14Y HAL2    0.09 !                       H15X---C315--H15Y					     
GROUP                  !                              |							     
ATOM C315 CTL2   -0.18 !                              |							     
ATOM H15X HAL2    0.09 !                              |							     
ATOM H15Y HAL2    0.09 !                       H16X---C316--H16Y					     
GROUP                  !                              |							     
ATOM C316 CTL2   -0.18 !                              |							     
ATOM H16X HAL2    0.09 !                              |							     
ATOM H16Y HAL2    0.09 !                       H17X---C317--H17Y					     
GROUP                  !                              |							     
ATOM C317 CTL2   -0.18 !                              |							     
ATOM H17X HAL2    0.09 !                              |							     
ATOM H17Y HAL2    0.09 !                       H18X---C318--H18Y					     
GROUP                  !                              |							     
ATOM C318 CTL3   -0.27 !                              H18Z                                                   
ATOM H18X HAL3    0.09 ! 
ATOM H18Y HAL3    0.09 !
ATOM H18Z HAL3    0.09 !

! Inositol Head Group
BOND  C11  H1        C11  C16       C11  C12       C11  O12
BOND  C12  H2        C12  O2        O2   HO2       C12  C13       C13  H3
BOND  C13  O3        O3   P3        C13  C14       C14  H4        C14  O4
BOND  OP32 P3        OP33 P3        OP34 P3        OP32 HP32
BOND  O4   HO4 
BOND  C14  C15       C15  H5        C15  C16       C16  H6
BOND  C16  O6        O6   HO6       C15  O5
BOND  O5   P5        OP52 P5        OP53 P5        OP54 P5
BOND  O12  P         P    O11       P    O13       P    O14       O11  C1
! Glycerol Backbone
BOND  C1   HA        C1    HB       C1   C2
BOND  C2   HS        C2    C3       C2   O21
BOND  C3   HX        C3    HY       C3   O31
! Chain from C2
BOND  O21  C21
BOND  C21  C22
DOUBLE  C21  O22
BOND  C22  H2R       C22  H2S       C22  C23
BOND  C23  H3R       C23  H3S       C23  C24
BOND  C24  H4R       C24  H4S       C24  C25
BOND  C25  H5R
DOUBLE  C25 C26
BOND  C26  H6R       C26  C27
BOND  C27  H7R       C27  H7S       C27  C28
BOND  C28  H8R
DOUBLE  C28 C29
BOND  C29  H9R       C29  C210
BOND  C210 H10R      C210 H10S      C210 C211
BOND  C211 H11R
DOUBLE  C211 C212
BOND  C212 H12R      C212 C213
BOND  C213 H13R      C213 H13S      C213 C214
BOND  C214 H14R
DOUBLE  C214 C215
BOND  C215 H15R      C215 C216
BOND  C216 H16R      C216 H16S      C216 C217
BOND  C217 H17R      C217 H17S      C217 C218
BOND  C218 H18R      C218 H18S      C218 C219
BOND  C219 H19R      C219 H19S      C219 C220
BOND  C220 H20R      C220 H20S      C220 H20T
! Chain From C3
BOND  O31  C31
BOND  C31  C32
DOUBLE  C31  O32
BOND  C32  H2X       C32  H2Y       C32  C33
BOND  C33  H3X       C33  H3Y       C33  C34
BOND  C34  H4X       C34  H4Y       C34  C35
BOND  C35  H5X       C35  H5Y       C35  C36
BOND  C36  H6X       C36  H6Y       C36  C37
BOND  C37  H7X       C37  H7Y       C37  C38
BOND  C38  H8X       C38  H8Y       C38  C39
BOND  C39  H9X       C39  H9Y       C39  C310
BOND  C310 H10X      C310 H10Y      C310 C311
BOND  C311 H11X      C311 H11Y      C311 C312
BOND  C312 H12X      C312 H12Y      C312 C313
BOND  C313 H13X      C313 H13Y      C313 C314
BOND  C314 H14X      C314 H14Y      C314 C315
BOND  C315 H15X      C315 H15Y      C315 C316
BOND  C316 H16X      C316 H16Y      C316 C317
BOND  C317 H17X      C317 H17Y      C317 C318
BOND  C318 H18X      C318 H18Y      C318 H18Z

IMPR C21 O21 C22 O22    C31 O31 C32 O32

!    I    J    K    L      R(IK)   T(IKJ)    PHI   T(JKL)   R(KL)
! Inositol Head Group
!
IC C11   C12   C13   C14        1.6085  107.54   60.79  111.19   1.5631
IC C12   C13   C14   C15        1.5184  111.19  -56.12  111.39   1.5343
IC C13   C14   C15   C16        1.5631  111.39   54.54  112.35   1.5007
IC C14   C15   C16   C11        1.5343  112.35  -58.19  109.23   1.6111
IC C15   C16   C11   C12        1.5007  109.23   61.82  106.81   1.6085
IC C16   C11   C12   C13        1.6111  106.81  -62.97  107.54   1.5184
IC C16   C12   *C11  H1         1.6111  106.81  113.72  110.66   1.0970
IC C16   C12   *C11  O12        1.6111  106.81 -132.79  100.40   1.4976
IC C11   C13   *C12  H2         1.6085  107.54  117.10  108.95   1.1104
IC C11   C13   *C12  O2         1.6085  107.54 -120.52  112.68   1.4426
IC C12   C14   *C13  H3         1.5184  111.19  124.74  110.89   1.1140
IC C12   C14   *C13  O3         1.5184  111.19 -114.99  109.09   1.4274
IC C13   C15   *C14  H4         1.5631  111.39 -116.94  108.09   1.0604
IC C13   C15   *C14  O4         1.5631  111.39  127.19  109.18   1.4177
IC C14   C16   *C15  H5         1.5343  112.35  115.94  109.59   1.1064
IC C14   C16   *C15  O5         1.5343  112.35 -123.35  111.87   1.4270
IC C15   C11   *C16  H6         1.5007  109.23 -123.77  106.40   1.1116
IC C15   C11   *C16  O6         1.5007  109.23  117.85  102.04   1.4099
IC C13   C12   O2    HO2        1.5184  112.68    4.26   92.34   1.0302
IC C11   C16   O6    HO6        1.6111  102.04  174.01  103.78   1.0348
IC C12   C11   O12   P          1.6085  100.40  173.02  130.40   1.6484
IC C11   O12   P     O11        1.4976  130.40  176.68   99.70   1.6050
IC O11   O12   *P    O13        1.6050   99.70 -109.02  115.70   1.4789
IC O11   O12   *P    O14        1.6050   99.70  106.84  115.04   1.4775
IC O12   P     O11   C1         1.6484   99.70  -86.90  122.81   1.4512
IC P     O11   C1    C2         1.6050  122.81 -117.13  113.54   1.6662
IC C2    O11   *C1   HA         1.6662  113.54  120.82  117.60   1.0724
IC HA    O11   *C1   HB         1.0724  117.60  112.73  101.54   1.1034
IC O11   C1    C2    O21        1.4512  113.54   67.81  112.32   1.4818
IC O21   C1    *C2   C3         1.4818  112.32 -115.71  105.85   1.4850
IC C3    C1    *C2   HS         1.4850  105.85 -116.46  112.45   1.1326
IC C1    C2    O21   C21        1.6662  112.32   56.99  112.49   1.3635
IC C2    O21   C21   C22        1.4818  112.49 -153.82  113.90   1.5495
IC C22   O21   *C21  O22        1.5495  113.90 -166.45  122.48   1.2236
IC O21   C21   C22   C23        1.3635  113.90  -97.47  110.04   1.5360
IC C23   C21   *C22  H2R        1.5360  110.04  135.29  109.75   1.1450
IC H2R   C21   *C22  H2S        1.1450  109.75  112.05  103.31   1.1794
IC C1    C2    C3    O31        1.6662  105.85  171.16  116.64   1.4438
IC O31   C2    *C3   HX         1.4438  116.64 -118.85  101.17   1.0985
IC HX    C2    *C3   HY         1.0985  101.17 -104.81  106.46   1.1176
IC C2    C3    O31   C31        1.4850  116.64   68.33  120.24   1.3520
IC C3    O31   C31   C32        1.4438  120.24 -177.65  111.24   1.4875
IC C32   O31   *C31  O32        1.4875  111.24 -178.84  125.40   1.2086
IC O31   C31   C32   C33        1.3520  111.24  121.63  113.42   1.5621
IC C33   C31   *C32  H2X        1.5621  113.42 -123.40  106.82   1.1474
IC H2X   C31   *C32  H2Y        1.1474  106.82 -105.11  113.46   1.1000
IC C21   C22   C23   C24        1.5495  110.04   67.92  113.07   1.5546
IC C24   C22   *C23  H3R        1.5546  113.07 -121.18  115.12   1.1189
IC C24   C22   *C23  H3S        1.5546  113.07  116.77  109.69   1.1169
IC C22   C23   C24   C25        1.5360  113.07   60.63  113.21   1.4448
IC C25   C23   *C24  H4R        1.4448  113.21 -127.46  111.76   1.1049
IC C25   C23   *C24  H4S        1.4448  113.21  119.78   99.62   1.1283
IC C23   C24   C25   C26        1.5546  113.21  173.34  125.28   1.3364
IC C26   C24   *C25  H5R        1.3364  125.28  179.03  114.79   1.0696
IC C24   C25   C26   C27        1.4448  125.28    1.74  128.06   1.4490
IC C27   C25   *C26  H6R        1.4490  128.06  178.88  115.21   1.1285
IC C25   C26   C27   C28        1.3364  128.06  141.59  117.73   1.5109
IC C28   C26   *C27  H7R        1.5109  117.73 -119.24  110.88   1.1468
IC C28   C26   *C27  H7S        1.5109  117.73  121.92  107.89   1.1493
IC C26   C27   C28   C29        1.4490  117.73  134.20  125.21   1.3700
IC C29   C27   *C28  H8R        1.3700  125.21  175.16  118.29   1.1609
IC C27   C28   C29   C210       1.5109  125.21    0.65  132.76   1.5304
IC C210  C28   *C29  H9R        1.5304  132.76 -177.06  122.23   1.1088
IC C28   C29   C210  C211       1.3700  132.76  108.32  105.00   1.4607
IC C211  C29   *C210 H10R       1.4607  105.00 -119.86  118.79   1.1461
IC C211  C29   *C210 H10S       1.4607  105.00  118.27  112.41   1.1989
IC C29   C210  C211  C212       1.5304  105.00  126.46  126.50   1.3393
IC C212  C210  *C211 H11R       1.3393  126.50  170.96  115.02   1.0788
IC C210  C211  C212  C213       1.4607  126.50    1.45  129.47   1.5373
IC C213  C211  *C212 H12R       1.5373  129.47 -177.03  116.04   1.0756
IC C211  C212  C213  C214       1.3393  129.47  112.52  106.68   1.5525
IC C214  C212  *C213 H13R       1.5525  106.68 -120.58  110.94   1.0956
IC C214  C212  *C213 H13S       1.5525  106.68  121.63  104.28   1.0946
IC C212  C213  C214  C215       1.5373  106.68  116.97  124.36   1.3427
IC C215  C213  *C214 H14R       1.3427  124.36 -176.47  119.66   1.0003
IC C213  C214  C215  C216       1.5525  124.36    0.36  129.37   1.4732
IC C216  C214  *C215 H15R       1.4732  129.37 -178.58  114.71   1.1153
IC C214  C215  C216  C217       1.3427  129.37  119.14  113.38   1.5511
IC C217  C215  *C216 H16R       1.5511  113.38 -128.09  115.06   1.1150
IC C217  C215  *C216 H16S       1.5511  113.38  112.67  106.11   1.1197
IC C215  C216  C217  C218       1.4732  113.38  167.76  113.49   1.5199
IC C218  C216  *C217 H17R       1.5199  113.49 -136.41  107.73   1.1215
IC C218  C216  *C217 H17S       1.5199  113.49  109.14  104.66   1.0917
IC C216  C217  C218  C219       1.5511  113.49  -69.66  113.45   1.4750
IC C219  C217  *C218 H18R       1.4750  113.45 -121.18  111.39   1.1276
IC C219  C217  *C218 H18S       1.4750  113.45  122.00  109.88   1.1394
IC C217  C218  C219  C220       1.5199  113.45  -67.29  116.51   1.4859
IC C220  C218  *C219 H19R       1.4859  116.51 -113.64  110.52   1.1479
IC C220  C218  *C219 H19S       1.4859  116.51  123.31  116.84   1.1410
IC C218  C219  C220  H20T       1.4750  116.51 -173.59  113.53   1.0826
IC H20T  C219  *C220 H20R       1.0826  113.53 -118.46  107.40   1.0844
IC H20T  C219  *C220 H20S       1.0826  113.53  122.07  111.06   1.1305
IC C31   C32   C33   C34        1.4875  113.42  152.78  109.79   1.5203
IC C34   C32   *C33  H3X        1.5203  109.79 -109.19  108.75   1.0857
IC C34   C32   *C33  H3Y        1.5203  109.79  125.96  114.80   1.0550
IC C32   C33   C34   C35        1.5621  109.79 -169.49  111.42   1.6128
IC C35   C33   *C34  H4X        1.6128  111.42 -121.66  103.52   1.1288
IC C35   C33   *C34  H4Y        1.6128  111.42  116.95  109.31   1.1475
IC C33   C34   C35   C36        1.5203  111.42 -177.91  108.73   1.5691
IC C36   C34   *C35  H5X        1.5691  108.73 -123.20  118.69   1.1198
IC C36   C34   *C35  H5Y        1.5691  108.73  121.97  110.30   1.1238
IC C34   C35   C36   C37        1.6128  108.73  156.40  108.50   1.4966
IC C37   C35   *C36  H6X        1.4966  108.50 -114.88  106.92   1.0834
IC C37   C35   *C36  H6Y        1.4966  108.50  124.70  107.92   1.1693
IC C35   C36   C37   C38        1.5691  108.50 -176.11  115.37   1.5513
IC C38   C36   *C37  H7X        1.5513  115.37 -132.10  117.12   1.1122
IC C38   C36   *C37  H7Y        1.5513  115.37  117.93  103.69   1.1113
IC C36   C37   C38   C39        1.4966  115.37  166.36  110.33   1.4980
IC C39   C37   *C38  H8X        1.4980  110.33 -129.71  109.95   1.1296
IC C39   C37   *C38  H8Y        1.4980  110.33  118.79  109.90   1.0764
IC C37   C38   C39   C310       1.5513  110.33 -164.13  118.89   1.5943
IC C310  C38   *C39  H9X        1.5943  118.89 -115.55  109.73   1.0952
IC C310  C38   *C39  H9Y        1.5943  118.89  130.25  106.31   1.0929
IC C38   C39   C310  C311       1.4980  118.89  -49.00  109.22   1.5137
IC C311  C39   *C310 H10X       1.5137  109.22 -116.74  108.27   1.0813
IC C311  C39   *C310 H10Y       1.5137  109.22  117.30  111.40   1.0636
IC C39   C310  C311  C312       1.5943  109.22  170.95  112.95   1.5533
IC C312  C310  *C311 H11X       1.5533  112.95 -123.43  111.51   1.1135
IC C312  C310  *C311 H11Y       1.5533  112.95  112.52   99.10   1.0554
IC C310  C311  C312  C313       1.5137  112.95 -164.15  106.89   1.5525
IC C313  C311  *C312 H12X       1.5525  106.89 -115.76  102.65   1.0793
IC C313  C311  *C312 H12Y       1.5525  106.89  116.44  125.17   1.1466
IC C311  C312  C313  C314       1.5533  106.89 -140.81  107.79   1.5309
IC C314  C312  *C313 H13X       1.5309  107.79 -112.37  108.50   1.0756
IC C314  C312  *C313 H13Y       1.5309  107.79  124.74  113.42   1.0947
IC C312  C313  C314  C315       1.5525  107.79  -67.74  114.85   1.4938
IC C315  C313  *C314 H14X       1.4938  114.85 -119.60  107.21   1.0693
IC C315  C313  *C314 H14Y       1.4938  114.85  116.01  108.14   1.0570
IC C313  C314  C315  C316       1.5309  114.85 -178.97  111.64   1.5439
IC C316  C314  *C315 H15X       1.5439  111.64 -125.57  110.73   1.1159
IC C316  C314  *C315 H15Y       1.5439  111.64  124.77  114.52   1.0909
IC C314  C315  C316  C317       1.4938  111.64 -177.93  107.20   1.5537
IC C317  C315  *C316 H16X       1.5537  107.20 -113.34  106.47   1.0729
IC C317  C315  *C316 H16Y       1.5537  107.20  116.58  112.07   1.1621
IC C315  C316  C317  C318       1.5439  107.20  162.37  112.19   1.5610
IC C318  C316  *C317 H17X       1.5610  112.19 -114.65  101.79   1.1260
IC C318  C316  *C317 H17Y       1.5610  112.19  128.24  112.26   1.1118
IC C316  C317  C318  H18X       1.5537  112.19  168.54  105.45   1.1437
IC H18X  C317  *C318 H18Y       1.1437  105.45 -112.51  114.99   1.1562
IC H18X  C317  *C318 H18Z       1.1437  105.45  132.44  116.32   1.1291
IC C13   C11   *C12  O2         1.5184  107.54  122.63  109.30   1.4426
IC O2    C11   *C12  H2         1.4426  109.30  119.81  108.24   1.1104
IC C11   C12   O2    HO2        1.6085  109.30 -115.24   92.34   1.0302
IC C14   C12   *C13  O3         1.5631  111.19  117.68  104.72   1.4274
IC O3    C12   *C13  H3         1.4274  104.72  117.96  111.56   1.1140
IC C12   C13   O3    P3         1.5184  104.72   81.60  126.34   1.6329
IC C13   O3    P3    OP32       1.4274  126.34   85.69  100.88   1.5510
IC OP32  O3    *P3   OP33       1.5510  100.88  115.27  112.07   1.5156
IC OP32  O3    *P3   OP34       1.5510  100.88 -117.12  113.58   1.5553
IC O3    P3    OP32  HP32       1.6329  100.88   14.07  107.21   0.9447
IC C15   C13   *C14  O4         1.5343  111.39 -124.35  114.32   1.4177
IC O4    C13   *C14  H4         1.4177  114.32 -117.89  106.72   1.0604
IC C13   C14   O4    HO4        1.5575  108.74 -123.31  101.99   0.9558
IC C13   C14   C15   O5         1.5631  111.39  179.33  109.28   1.4270
IC O5    C14   *C15  C16        1.4270  109.28 -124.79  112.35   1.5007
IC C16   C14   *C15  H5         1.5007  112.35 -118.86  104.70   1.1064
IC C14   C15   O5    P5         1.5343  109.28 -123.53  132.73   1.6688
IC C15   O5    P5    OP52       1.4270  132.73   64.99  107.56   1.5362
IC OP52  O5    *P5   OP53       1.5362  107.56 -122.52  110.70   1.5140
IC OP52  O5    *P5   OP54       1.5362  107.56  121.44   99.10   1.5259
IC C11   C15   *C16  O6         1.6111  109.23 -111.89  111.27   1.4099
IC C11   C15   *C16  H6         1.6111  109.23  119.01  114.23   1.1116
IC C15   C16   O6    HO6        1.5007  111.27  -69.60  103.78   1.0348

RESI SAPI2B      -4.00 ! Phosphatidylinositol-(3,5)-bisphosphate (PIP2) with protonation on P5
!
!     Stearoyl - CH2                    Uses INI1 - cyclic myi-inositol,
!                |                           
!  Arachidonyl - CH                          SAPC 
!                |     (-)
!                CH2 - PO4 - inositol
!                                                                    OP54(-)				     
!                                             H6                     |					     
GROUP                  !                       |              O5-----P5--OP53(-)			     
ATOM C12  CC3161  0.14 !                       |             /       |					     
ATOM H2   HCA1    0.09 !               HO6-O6--C16----------C15      OP52--HP52     
ATOM O2   OC311  -0.65 !                      /             |\						     
ATOM HO2  HCP1    0.42 !                     /              | \  H4					     
GROUP                  !                    /               H5 \ |            
ATOM C13  CC3161 -0.09 !                   /                    \|            				     
ATOM H3   HCA1    0.09 !              ----C11  H02               C14--O4--HO4
ATOM O3   OC30P  -0.40 !              |   |\   |                /             				     
ATOM P3   PC      1.10 !              |   | \  O2              /              
ATOM OP32 OC2DP  -0.90 !              |   H1 \ |              /      OP34(-)					    
ATOM OP33 OC2DP  -0.90 !              |       \|             /	     |					  
ATOM OP34 OC2DP  -0.90 !              |    H2--C12----------C13--O3--P3--OP33(-)			   
GROUP                  !              |                     |        |						    
ATOM C14  CC3161  0.14 !              |                     |        OP32(-)
ATOM H4   HCA1    0.09 !              |                     H3
ATOM O4   OC311  -0.65 !              |
ATOM HO4  HCP1    0.42 !              |
GROUP                  !              |									     
ATOM C15  CC3161  0.01 !              |
ATOM H5   HCA1    0.09 !              |
ATOM O5   OC30P  -0.62 !              |
ATOM P5   PC      1.50 !              |
ATOM OP52 OC312  -0.68 !              |
ATOM HP52 HCP1    0.34 !              |
ATOM OP53 OC2DP  -0.82 !              |
ATOM OP54 OC2DP  -0.82 !              |
GROUP                  !              |									     
ATOM C16  CC3161  0.14 !               \								     
ATOM H6   HCA1    0.09 !                \								     
ATOM O6   OC311  -0.65 !                 |								     
ATOM HO6  HCP1    0.42 !                 |     								     
GROUP                  !        (-) O13  O12								     
ATOM C11  CC3161 -0.08 !              \ /      alpha3							     
ATOM H1   HCA1    0.09 !               P (+)								     
ATOM P    PL      1.59 !              / \      alpha2							     
ATOM O13  O2L    -0.78 !        (-) O14  O11								     
ATOM O14  O2L    -0.78 !                 |     alpha1							     
ATOM O12  OC30P  -0.57 !            HA---C1---HB							     
ATOM O11  OSLP   -0.57 !                 |     theta1							     
ATOM C1   CTL2   -0.08 !                 |								     
ATOM HA   HAL2    0.09 !            HS---C2--------------						     
ATOM HB   HAL2    0.09 !                 | beta1        |						     
GROUP                  !            O22  O21          theta3						     
ATOM C2   CTL1    0.17 !             \\ /  beta2        |						     
ATOM HS   HAL1    0.09 !               C21              |						     
ATOM O21  OSL    -0.49 !               |   beta3        |						     
ATOM C21  CL      0.90 !        H2R---C22---H2S         |						     
ATOM O22  OBL    -0.63 !               |                |						     
ATOM C22  CTL2   -0.22 !               |    beta4       |						     
ATOM H2R  HAL2    0.09 !               |                |						     
ATOM H2S  HAL2    0.09 !               |           HX---C3---HY						     
GROUP                  !               |                |   gamma1					     
ATOM C3   CTL2    0.08 !               |           O32  O31						     
ATOM HX   HAL2    0.09 !               |            \\ /    gamma2					     
ATOM HY   HAL2    0.09 !               |              C31						     
ATOM O31  OSL    -0.49 !               |              |     gamma3					     
ATOM C31  CL      0.90 !               |        H2X---C32---H2Y						     
ATOM O32  OBL    -0.63 !               |              |							     
ATOM C32  CTL2   -0.22 !               |              |      gamma4					     
ATOM H2X  HAL2    0.09 !               |              |							     
ATOM H2Y  HAL2    0.09 !        H3R ---C23---H3S      |							     
GROUP                  !               |              |							     
ATOM C23  CTL2   -0.18 !               |              |							     
ATOM H3R  HAL2    0.09 !               |              |							     
ATOM H3S  HAL2    0.09 !        H4R ---C24---H4S      |							     
GROUP                  !               |              |							     
ATOM C24  CTL2   -0.18 !               |              |							     
ATOM H4R  HAL2    0.09 !               |              |							     
ATOM H4S  HAL2    0.09 !        H5R ---C25            |							     
GROUP                  !               |!  (CIS)      |							     
ATOM C25  CEL1   -0.15 !               |!             |							     
ATOM H5R  HEL1    0.15 !        H6R ---C26            |							     
GROUP                  !               |              |							     
ATOM C26  CEL1   -0.15 !               |              |							     
ATOM H6R  HEL1    0.15 !        H7R ---C27---H7S      |							     
GROUP                  !               |              |							     
ATOM C27  CTL2   -0.18 !               |              |							     
ATOM H7R  HAL2    0.09 !               |              |							     
ATOM H7S  HAL2    0.09 !        H8R ---C28            |							     
GROUP                  !               |!  (CIS)      |							     
ATOM C28  CEL1   -0.15 !               |!             |							     
ATOM H8R  HEL1    0.15 !        H9R ---C29            |							     
GROUP                  !               |              |							     
ATOM C29  CEL1   -0.15 !               |              |							     
ATOM H9R  HEL1    0.15 !        H10R---C210--H10S     |							     
GROUP                  !               |              |							     
ATOM C210 CTL2   -0.18 !               |              |							     
ATOM H10R HAL2    0.09 !               |              |							     
ATOM H10S HAL2    0.09 !        H11R---C211           |							     
GROUP                  !               |!  (CIS)      |							     
ATOM C211 CEL1   -0.15 !               |!             |							     
ATOM H11R HEL1    0.15 !        H12R---C212           |							     
GROUP                  !               |              |							     
ATOM C212 CEL1   -0.15 !               |              |							     
ATOM H12R HEL1    0.15 !        H13R---C213--H13S     |							     
GROUP                  !               |              |							     
ATOM C213 CTL2   -0.18 !               |              |							     
ATOM H13R HAL2    0.09 !               |              |							     
ATOM H13S HAL2    0.09 !        H14R---C214           |							     
GROUP                  !               |!  (CIS)      |							     
ATOM C214 CEL1   -0.15 !               |!             |							     
ATOM H14R HEL1    0.15 !        H15R---C215           |							     
GROUP                  !               |              |							     
ATOM C215 CEL1   -0.15 !               |              |							     
ATOM H15R HEL1    0.15 !        H16R---C216--H16S     |							     
GROUP                  !               |              |							     
ATOM C216 CTL2   -0.18 !               |              |							     
ATOM H16R HAL2    0.09 !               |              |							     
ATOM H16S HAL2    0.09 !        H17R---C217--H17S     |							     
GROUP                  !               |              |							     
ATOM C217 CTL2   -0.18 !               |              |							     
ATOM H17R HAL2    0.09 !               |              |							     
ATOM H17S HAL2    0.09 !        H18R---C218--H18S     |							     
GROUP                  !               |              |							     
ATOM C218 CTL2   -0.27 !               |              |							     
ATOM H18R HAL2    0.09 !               |              |							     
ATOM H18S HAL2    0.09 !        H19R---C219--H19S     |							     
GROUP                  !               |              |							     
ATOM C219 CTL2   -0.18 !               |              |							     
ATOM H19R HAL2    0.09 !               |              |							     
ATOM H19S HAL2    0.09 !        H20R---C220--H20S     |							     
GROUP                  !               |              |							     
ATOM C220 CTL3   -0.18 !              H20T            |							     
ATOM H20R HAL3    0.09 !                              |							     
ATOM H20S HAL3    0.09 !                              |							     
ATOM H20T HAL3    0.09 !                       H3X ---C33---H3Y						     
GROUP                  !                              |							     
ATOM C33  CTL2   -0.18 !                              |							     
ATOM H3X  HAL2    0.09 !                              |							     
ATOM H3Y  HAL2    0.09 !                       H4X ---C34---H4Y						     
GROUP                  !                              |							     
ATOM C34  CTL2   -0.18 !                              |							     
ATOM H4X  HAL2    0.09 !                              |							     
ATOM H4Y  HAL2    0.09 !                       H5X ---C35---H5Y						     
GROUP                  !                              |							     
ATOM C35  CTL2   -0.18 !                              |							     
ATOM H5X  HAL2    0.09 !                              |							     
ATOM H5Y  HAL2    0.09 !                       H6X ---C36---H6Y						     
GROUP                  !                              |							     
ATOM C36  CTL2   -0.18 !                              |							     
ATOM H6X  HAL2    0.09 !                              |							     
ATOM H6Y  HAL2    0.09 !                       H7X ---C37---H7Y						     
GROUP                  !                              |							     
ATOM C37  CTL2   -0.18 !                              |							     
ATOM H7X  HAL2    0.09 !                              |							     
ATOM H7Y  HAL2    0.09 !                       H8X ---C38---H8Y						     
GROUP                  !                              |							     
ATOM C38  CTL2   -0.18 !                              |							     
ATOM H8X  HAL2    0.09 !                              |							     
ATOM H8Y  HAL2    0.09 !                       H9X ---C39---H9Y						     
GROUP                  !                              |							     
ATOM C39  CTL2   -0.18 !                              |							     
ATOM H9X  HAL2    0.09 !                              |							     
ATOM H9Y  HAL2    0.09 !                       H10X---C310--H10Y					     
GROUP                  !                              |							     
ATOM C310 CTL2   -0.18 !                              |							     
ATOM H10X HAL2    0.09 !                              |							     
ATOM H10Y HAL2    0.09 !                       H11X---C311--H11Y					     
GROUP                  !                              |							     
ATOM C311 CTL2   -0.18 !                              |							     
ATOM H11X HAL2    0.09 !                              |							     
ATOM H11Y HAL2    0.09 !                       H12X---C312--H12Y					     
GROUP                  !                              |							     
ATOM C312 CTL2   -0.18 !                              |							     
ATOM H12X HAL2    0.09 !                              |							     
ATOM H12Y HAL2    0.09 !                       H13X---C313--H13Y					     
GROUP                  !                              |							     
ATOM C313 CTL2   -0.18 !                              |							     
ATOM H13X HAL2    0.09 !                              |							     
ATOM H13Y HAL2    0.09 !                       H14X---C314--H14Y					     
GROUP                  !                              |							     
ATOM C314 CTL2   -0.18 !                              |							     
ATOM H14X HAL2    0.09 !                              |							     
ATOM H14Y HAL2    0.09 !                       H15X---C315--H15Y					     
GROUP                  !                              |							     
ATOM C315 CTL2   -0.18 !                              |							     
ATOM H15X HAL2    0.09 !                              |							     
ATOM H15Y HAL2    0.09 !                       H16X---C316--H16Y					     
GROUP                  !                              |							     
ATOM C316 CTL2   -0.18 !                              |							     
ATOM H16X HAL2    0.09 !                              |							     
ATOM H16Y HAL2    0.09 !                       H17X---C317--H17Y					     
GROUP                  !                              |							     
ATOM C317 CTL2   -0.18 !                              |							     
ATOM H17X HAL2    0.09 !                              |							     
ATOM H17Y HAL2    0.09 !                       H18X---C318--H18Y					     
GROUP                  !                              |							     
ATOM C318 CTL3   -0.27 !                              H18Z                                                   
ATOM H18X HAL3    0.09 ! 
ATOM H18Y HAL3    0.09 !
ATOM H18Z HAL3    0.09 !

! Inositol Head Group
BOND  C11  H1        C11  C16       C11  C12       C11  O12
BOND  C12  H2        C12  O2        O2   HO2       C12  C13       C13  H3
BOND  C13  O3        O3   P3        C13  C14       C14  H4        C14  O4
BOND  OP32 P3        OP33 P3        OP34 P3        
BOND  O4   HO4
BOND  C14  C15       C15  H5        C15  C16       C16  H6
BOND  C16  O6        O6   HO6       C15  O5
BOND  O5   P5        OP52 P5        OP53 P5        OP54 P5        OP52 HP52
BOND  O12  P         P    O11       P    O13       P    O14       O11  C1
! Glycerol Backbone
BOND  C1   HA        C1    HB       C1   C2
BOND  C2   HS        C2    C3       C2   O21
BOND  C3   HX        C3    HY       C3   O31
! Chain from C2
BOND  O21  C21
BOND  C21  C22
DOUBLE  C21  O22
BOND  C22  H2R       C22  H2S       C22  C23
BOND  C23  H3R       C23  H3S       C23  C24
BOND  C24  H4R       C24  H4S       C24  C25
BOND  C25  H5R
DOUBLE  C25 C26
BOND  C26  H6R       C26  C27
BOND  C27  H7R       C27  H7S       C27  C28
BOND  C28  H8R
DOUBLE  C28 C29
BOND  C29  H9R       C29  C210
BOND  C210 H10R      C210 H10S      C210 C211
BOND  C211 H11R
DOUBLE  C211 C212
BOND  C212 H12R      C212 C213
BOND  C213 H13R      C213 H13S      C213 C214
BOND  C214 H14R
DOUBLE  C214 C215
BOND  C215 H15R      C215 C216
BOND  C216 H16R      C216 H16S      C216 C217
BOND  C217 H17R      C217 H17S      C217 C218
BOND  C218 H18R      C218 H18S      C218 C219
BOND  C219 H19R      C219 H19S      C219 C220
BOND  C220 H20R      C220 H20S      C220 H20T
! Chain From C3
BOND  O31  C31
BOND  C31  C32
DOUBLE  C31  O32
BOND  C32  H2X       C32  H2Y       C32  C33
BOND  C33  H3X       C33  H3Y       C33  C34
BOND  C34  H4X       C34  H4Y       C34  C35
BOND  C35  H5X       C35  H5Y       C35  C36
BOND  C36  H6X       C36  H6Y       C36  C37
BOND  C37  H7X       C37  H7Y       C37  C38
BOND  C38  H8X       C38  H8Y       C38  C39
BOND  C39  H9X       C39  H9Y       C39  C310
BOND  C310 H10X      C310 H10Y      C310 C311
BOND  C311 H11X      C311 H11Y      C311 C312
BOND  C312 H12X      C312 H12Y      C312 C313
BOND  C313 H13X      C313 H13Y      C313 C314
BOND  C314 H14X      C314 H14Y      C314 C315
BOND  C315 H15X      C315 H15Y      C315 C316
BOND  C316 H16X      C316 H16Y      C316 C317
BOND  C317 H17X      C317 H17Y      C317 C318
BOND  C318 H18X      C318 H18Y      C318 H18Z

IMPR C21 O21 C22 O22    C31 O31 C32 O32

!    I    J    K    L      R(IK)   T(IKJ)    PHI   T(JKL)   R(KL)
! Inositol Head Group
!
IC C11   C12   C13   C14        1.6085  107.54   60.79  111.19   1.5631
IC C12   C13   C14   C15        1.5184  111.19  -56.12  111.39   1.5343
IC C13   C14   C15   C16        1.5631  111.39   54.54  112.35   1.5007
IC C14   C15   C16   C11        1.5343  112.35  -58.19  109.23   1.6111
IC C15   C16   C11   C12        1.5007  109.23   61.82  106.81   1.6085
IC C16   C11   C12   C13        1.6111  106.81  -62.97  107.54   1.5184
IC C16   C12   *C11  H1         1.6111  106.81  113.72  110.66   1.0970
IC C16   C12   *C11  O12        1.6111  106.81 -132.79  100.40   1.4976
IC C11   C13   *C12  H2         1.6085  107.54  117.10  108.95   1.1104
IC C11   C13   *C12  O2         1.6085  107.54 -120.52  112.68   1.4426
IC C12   C14   *C13  H3         1.5184  111.19  124.74  110.89   1.1140
IC C12   C14   *C13  O3         1.5184  111.19 -114.99  109.09   1.4274
IC C13   C15   *C14  H4         1.5631  111.39 -116.94  108.09   1.0604
IC C13   C15   *C14  O4         1.5631  111.39  127.19  109.18   1.4177
IC C14   C16   *C15  H5         1.5343  112.35  115.94  109.59   1.1064
IC C14   C16   *C15  O5         1.5343  112.35 -123.35  111.87   1.4270
IC C15   C11   *C16  H6         1.5007  109.23 -123.77  106.40   1.1116
IC C15   C11   *C16  O6         1.5007  109.23  117.85  102.04   1.4099
IC C13   C12   O2    HO2        1.5184  112.68    4.26   92.34   1.0302
IC C11   C16   O6    HO6        1.6111  102.04  174.01  103.78   1.0348
IC C12   C11   O12   P          1.6085  100.40  173.02  130.40   1.6484
IC C11   O12   P     O11        1.4976  130.40  176.68   99.70   1.6050
IC O11   O12   *P    O13        1.6050   99.70 -109.02  115.70   1.4789
IC O11   O12   *P    O14        1.6050   99.70  106.84  115.04   1.4775
IC O12   P     O11   C1         1.6484   99.70  -86.90  122.81   1.4512
IC P     O11   C1    C2         1.6050  122.81 -117.13  113.54   1.6662
IC C2    O11   *C1   HA         1.6662  113.54  120.82  117.60   1.0724
IC HA    O11   *C1   HB         1.0724  117.60  112.73  101.54   1.1034
IC O11   C1    C2    O21        1.4512  113.54   67.81  112.32   1.4818
IC O21   C1    *C2   C3         1.4818  112.32 -115.71  105.85   1.4850
IC C3    C1    *C2   HS         1.4850  105.85 -116.46  112.45   1.1326
IC C1    C2    O21   C21        1.6662  112.32   56.99  112.49   1.3635
IC C2    O21   C21   C22        1.4818  112.49 -153.82  113.90   1.5495
IC C22   O21   *C21  O22        1.5495  113.90 -166.45  122.48   1.2236
IC O21   C21   C22   C23        1.3635  113.90  -97.47  110.04   1.5360
IC C23   C21   *C22  H2R        1.5360  110.04  135.29  109.75   1.1450
IC H2R   C21   *C22  H2S        1.1450  109.75  112.05  103.31   1.1794
IC C1    C2    C3    O31        1.6662  105.85  171.16  116.64   1.4438
IC O31   C2    *C3   HX         1.4438  116.64 -118.85  101.17   1.0985
IC HX    C2    *C3   HY         1.0985  101.17 -104.81  106.46   1.1176
IC C2    C3    O31   C31        1.4850  116.64   68.33  120.24   1.3520
IC C3    O31   C31   C32        1.4438  120.24 -177.65  111.24   1.4875
IC C32   O31   *C31  O32        1.4875  111.24 -178.84  125.40   1.2086
IC O31   C31   C32   C33        1.3520  111.24  121.63  113.42   1.5621
IC C33   C31   *C32  H2X        1.5621  113.42 -123.40  106.82   1.1474
IC H2X   C31   *C32  H2Y        1.1474  106.82 -105.11  113.46   1.1000
IC C21   C22   C23   C24        1.5495  110.04   67.92  113.07   1.5546
IC C24   C22   *C23  H3R        1.5546  113.07 -121.18  115.12   1.1189
IC C24   C22   *C23  H3S        1.5546  113.07  116.77  109.69   1.1169
IC C22   C23   C24   C25        1.5360  113.07   60.63  113.21   1.4448
IC C25   C23   *C24  H4R        1.4448  113.21 -127.46  111.76   1.1049
IC C25   C23   *C24  H4S        1.4448  113.21  119.78   99.62   1.1283
IC C23   C24   C25   C26        1.5546  113.21  173.34  125.28   1.3364
IC C26   C24   *C25  H5R        1.3364  125.28  179.03  114.79   1.0696
IC C24   C25   C26   C27        1.4448  125.28    1.74  128.06   1.4490
IC C27   C25   *C26  H6R        1.4490  128.06  178.88  115.21   1.1285
IC C25   C26   C27   C28        1.3364  128.06  141.59  117.73   1.5109
IC C28   C26   *C27  H7R        1.5109  117.73 -119.24  110.88   1.1468
IC C28   C26   *C27  H7S        1.5109  117.73  121.92  107.89   1.1493
IC C26   C27   C28   C29        1.4490  117.73  134.20  125.21   1.3700
IC C29   C27   *C28  H8R        1.3700  125.21  175.16  118.29   1.1609
IC C27   C28   C29   C210       1.5109  125.21    0.65  132.76   1.5304
IC C210  C28   *C29  H9R        1.5304  132.76 -177.06  122.23   1.1088
IC C28   C29   C210  C211       1.3700  132.76  108.32  105.00   1.4607
IC C211  C29   *C210 H10R       1.4607  105.00 -119.86  118.79   1.1461
IC C211  C29   *C210 H10S       1.4607  105.00  118.27  112.41   1.1989
IC C29   C210  C211  C212       1.5304  105.00  126.46  126.50   1.3393
IC C212  C210  *C211 H11R       1.3393  126.50  170.96  115.02   1.0788
IC C210  C211  C212  C213       1.4607  126.50    1.45  129.47   1.5373
IC C213  C211  *C212 H12R       1.5373  129.47 -177.03  116.04   1.0756
IC C211  C212  C213  C214       1.3393  129.47  112.52  106.68   1.5525
IC C214  C212  *C213 H13R       1.5525  106.68 -120.58  110.94   1.0956
IC C214  C212  *C213 H13S       1.5525  106.68  121.63  104.28   1.0946
IC C212  C213  C214  C215       1.5373  106.68  116.97  124.36   1.3427
IC C215  C213  *C214 H14R       1.3427  124.36 -176.47  119.66   1.0003
IC C213  C214  C215  C216       1.5525  124.36    0.36  129.37   1.4732
IC C216  C214  *C215 H15R       1.4732  129.37 -178.58  114.71   1.1153
IC C214  C215  C216  C217       1.3427  129.37  119.14  113.38   1.5511
IC C217  C215  *C216 H16R       1.5511  113.38 -128.09  115.06   1.1150
IC C217  C215  *C216 H16S       1.5511  113.38  112.67  106.11   1.1197
IC C215  C216  C217  C218       1.4732  113.38  167.76  113.49   1.5199
IC C218  C216  *C217 H17R       1.5199  113.49 -136.41  107.73   1.1215
IC C218  C216  *C217 H17S       1.5199  113.49  109.14  104.66   1.0917
IC C216  C217  C218  C219       1.5511  113.49  -69.66  113.45   1.4750
IC C219  C217  *C218 H18R       1.4750  113.45 -121.18  111.39   1.1276
IC C219  C217  *C218 H18S       1.4750  113.45  122.00  109.88   1.1394
IC C217  C218  C219  C220       1.5199  113.45  -67.29  116.51   1.4859
IC C220  C218  *C219 H19R       1.4859  116.51 -113.64  110.52   1.1479
IC C220  C218  *C219 H19S       1.4859  116.51  123.31  116.84   1.1410
IC C218  C219  C220  H20T       1.4750  116.51 -173.59  113.53   1.0826
IC H20T  C219  *C220 H20R       1.0826  113.53 -118.46  107.40   1.0844
IC H20T  C219  *C220 H20S       1.0826  113.53  122.07  111.06   1.1305
IC C31   C32   C33   C34        1.4875  113.42  152.78  109.79   1.5203
IC C34   C32   *C33  H3X        1.5203  109.79 -109.19  108.75   1.0857
IC C34   C32   *C33  H3Y        1.5203  109.79  125.96  114.80   1.0550
IC C32   C33   C34   C35        1.5621  109.79 -169.49  111.42   1.6128
IC C35   C33   *C34  H4X        1.6128  111.42 -121.66  103.52   1.1288
IC C35   C33   *C34  H4Y        1.6128  111.42  116.95  109.31   1.1475
IC C33   C34   C35   C36        1.5203  111.42 -177.91  108.73   1.5691
IC C36   C34   *C35  H5X        1.5691  108.73 -123.20  118.69   1.1198
IC C36   C34   *C35  H5Y        1.5691  108.73  121.97  110.30   1.1238
IC C34   C35   C36   C37        1.6128  108.73  156.40  108.50   1.4966
IC C37   C35   *C36  H6X        1.4966  108.50 -114.88  106.92   1.0834
IC C37   C35   *C36  H6Y        1.4966  108.50  124.70  107.92   1.1693
IC C35   C36   C37   C38        1.5691  108.50 -176.11  115.37   1.5513
IC C38   C36   *C37  H7X        1.5513  115.37 -132.10  117.12   1.1122
IC C38   C36   *C37  H7Y        1.5513  115.37  117.93  103.69   1.1113
IC C36   C37   C38   C39        1.4966  115.37  166.36  110.33   1.4980
IC C39   C37   *C38  H8X        1.4980  110.33 -129.71  109.95   1.1296
IC C39   C37   *C38  H8Y        1.4980  110.33  118.79  109.90   1.0764
IC C37   C38   C39   C310       1.5513  110.33 -164.13  118.89   1.5943
IC C310  C38   *C39  H9X        1.5943  118.89 -115.55  109.73   1.0952
IC C310  C38   *C39  H9Y        1.5943  118.89  130.25  106.31   1.0929
IC C38   C39   C310  C311       1.4980  118.89  -49.00  109.22   1.5137
IC C311  C39   *C310 H10X       1.5137  109.22 -116.74  108.27   1.0813
IC C311  C39   *C310 H10Y       1.5137  109.22  117.30  111.40   1.0636
IC C39   C310  C311  C312       1.5943  109.22  170.95  112.95   1.5533
IC C312  C310  *C311 H11X       1.5533  112.95 -123.43  111.51   1.1135
IC C312  C310  *C311 H11Y       1.5533  112.95  112.52   99.10   1.0554
IC C310  C311  C312  C313       1.5137  112.95 -164.15  106.89   1.5525
IC C313  C311  *C312 H12X       1.5525  106.89 -115.76  102.65   1.0793
IC C313  C311  *C312 H12Y       1.5525  106.89  116.44  125.17   1.1466
IC C311  C312  C313  C314       1.5533  106.89 -140.81  107.79   1.5309
IC C314  C312  *C313 H13X       1.5309  107.79 -112.37  108.50   1.0756
IC C314  C312  *C313 H13Y       1.5309  107.79  124.74  113.42   1.0947
IC C312  C313  C314  C315       1.5525  107.79  -67.74  114.85   1.4938
IC C315  C313  *C314 H14X       1.4938  114.85 -119.60  107.21   1.0693
IC C315  C313  *C314 H14Y       1.4938  114.85  116.01  108.14   1.0570
IC C313  C314  C315  C316       1.5309  114.85 -178.97  111.64   1.5439
IC C316  C314  *C315 H15X       1.5439  111.64 -125.57  110.73   1.1159
IC C316  C314  *C315 H15Y       1.5439  111.64  124.77  114.52   1.0909
IC C314  C315  C316  C317       1.4938  111.64 -177.93  107.20   1.5537
IC C317  C315  *C316 H16X       1.5537  107.20 -113.34  106.47   1.0729
IC C317  C315  *C316 H16Y       1.5537  107.20  116.58  112.07   1.1621
IC C315  C316  C317  C318       1.5439  107.20  162.37  112.19   1.5610
IC C318  C316  *C317 H17X       1.5610  112.19 -114.65  101.79   1.1260
IC C318  C316  *C317 H17Y       1.5610  112.19  128.24  112.26   1.1118
IC C316  C317  C318  H18X       1.5537  112.19  168.54  105.45   1.1437
IC H18X  C317  *C318 H18Y       1.1437  105.45 -112.51  114.99   1.1562
IC H18X  C317  *C318 H18Z       1.1437  105.45  132.44  116.32   1.1291
IC C13   C11   *C12  O2         1.5184  107.54  122.63  109.30   1.4426
IC O2    C11   *C12  H2         1.4426  109.30  119.81  108.24   1.1104
IC C11   C12   O2    HO2        1.6085  109.30 -115.24   92.34   1.0302
IC C14   C12   *C13  O3         1.5631  111.19  117.68  104.72   1.4274
IC O3    C12   *C13  H3         1.4274  104.72  117.96  111.56   1.1140
IC C12   C13   O3    P3         1.5184  104.72   81.60  126.34   1.6329
IC C13   O3    P3    OP32       1.4274  126.34   85.69  100.88   1.5510
IC OP32  O3    *P3   OP33       1.5510  100.88  115.27  112.07   1.5156
IC OP32  O3    *P3   OP34       1.5510  100.88 -117.12  113.58   1.5553
IC C15   C13   *C14  O4         1.5343  111.39 -124.35  114.32   1.4177
IC O4    C13   *C14  H4         1.4177  114.32 -117.89  106.72   1.0604
IC C13   C14   O4    HO4        1.5575  108.74 -123.31  101.99   0.9558
IC C13   C14   C15   O5         1.5631  111.39  179.33  109.28   1.4270
IC O5    C14   *C15  C16        1.4270  109.28 -124.79  112.35   1.5007
IC C16   C14   *C15  H5         1.5007  112.35 -118.86  104.70   1.1064
IC C14   C15   O5    P5         1.5343  109.28 -123.53  132.73   1.6688
IC C15   O5    P5    OP52       1.4270  132.73   64.99  107.56   1.5362
IC OP52  O5    *P5   OP53       1.5362  107.56 -122.52  110.70   1.5140
IC OP52  O5    *P5   OP54       1.5362  107.56  121.44   99.10   1.5259
IC O5    P5    OP52  HP52       1.6329  100.88   14.07  107.21   0.9447
IC C11   C15   *C16  O6         1.6111  109.23 -111.89  111.27   1.4099
IC C11   C15   *C16  H6         1.6111  109.23  119.01  114.23   1.1116
IC C15   C16   O6    HO6        1.5007  111.27  -69.60  103.78   1.0348

RESI SAPI2C      -4.00 ! Phosphatidylinositol-(3,4)-bisphosphate (PIP2) with protonation on P3
!
!     Stearoyl - CH2                    Uses INI1 - cyclic myi-inositol,
!                |                           
!  Arachidonyl - CH                          SAPC 
!                |     (-)
!                CH2 - PO4 - inositol
!                                                                    
!                                             H6                     					     
GROUP                  !                       |              O5--HO5
ATOM C12  CC3161  0.14 !                       |             /       					     
ATOM H2   HCA1    0.09 !               HO6-O6--C16----------C15      
ATOM O2   OC311  -0.65 !                      /             |\						     
ATOM HO2  HCP1    0.42 !                     /              | \  H4					     
GROUP                  !                    /               H5 \ |            OP44(-)			     
ATOM C13  CC3161  0.01 !                   /                    \|            |				     
ATOM H3   HCA1    0.09 !              ----C11  H02               C14--O4------P4---OP43(-)		     
ATOM O3   OC30P  -0.62 !              |   |\   |                /             |				     
ATOM P3   PC      1.50 !              |   | \  O2              /              OP42(-)			     
ATOM OP32 OC312  -0.68 !              |   H1 \ |              /      OP34(-)
ATOM HP32 HCP1    0.34 !              |       \|             /	     |	                                           
ATOM OP33 OC2DP  -0.82 !              |    H2--C12----------C13--O3--P3--OP33(-)			   
ATOM OP34 OC2DP  -0.82 !              |                     |        |                                       	    
GROUP                  !              |                     |        |						    
ATOM C14  CC3161 -0.09 !              |                     H3	     OP32--HP32					    
ATOM H4   HCA1    0.09 !       
ATOM O4   OC30P  -0.40 !              |									     
ATOM P4   PC      1.10 !              |									     
ATOM OP42 OC2DP  -0.90 !              |									     
ATOM OP43 OC2DP  -0.90 !              |                 						     
ATOM OP44 OC2DP  -0.90 !              |									     
GROUP                  !              |									     
ATOM C15  CC3161  0.14 !              |
ATOM H5   HCA1    0.09 !              |
ATOM O5   OC311  -0.65 !              |
ATOM HO5  HCP1    0.42 !              |
GROUP                  !              |									     
ATOM C16  CC3161  0.14 !               \								     
ATOM H6   HCA1    0.09 !                \								     
ATOM O6   OC311  -0.65 !                 |								     
ATOM HO6  HCP1    0.42 !                 |     								     
GROUP                  !        (-) O13  O12								     
ATOM C11  CC3161 -0.08 !              \ /      alpha3							     
ATOM H1   HCA1    0.09 !               P (+)								     
ATOM P    PL      1.59 !              / \      alpha2							     
ATOM O13  O2L    -0.78 !        (-) O14  O11								     
ATOM O14  O2L    -0.78 !                 |     alpha1							     
ATOM O12  OC30P  -0.57 !            HA---C1---HB							     
ATOM O11  OSLP   -0.57 !                 |     theta1							     
ATOM C1   CTL2   -0.08 !                 |								     
ATOM HA   HAL2    0.09 !            HS---C2--------------						     
ATOM HB   HAL2    0.09 !                 | beta1        |						     
GROUP                  !            O22  O21          theta3						     
ATOM C2   CTL1    0.17 !             \\ /  beta2        |						     
ATOM HS   HAL1    0.09 !               C21              |						     
ATOM O21  OSL    -0.49 !               |   beta3        |						     
ATOM C21  CL      0.90 !        H2R---C22---H2S         |						     
ATOM O22  OBL    -0.63 !               |                |						     
ATOM C22  CTL2   -0.22 !               |    beta4       |						     
ATOM H2R  HAL2    0.09 !               |                |						     
ATOM H2S  HAL2    0.09 !               |           HX---C3---HY						     
GROUP                  !               |                |   gamma1					     
ATOM C3   CTL2    0.08 !               |           O32  O31						     
ATOM HX   HAL2    0.09 !               |            \\ /    gamma2					     
ATOM HY   HAL2    0.09 !               |              C31						     
ATOM O31  OSL    -0.49 !               |              |     gamma3					     
ATOM C31  CL      0.90 !               |        H2X---C32---H2Y						     
ATOM O32  OBL    -0.63 !               |              |							     
ATOM C32  CTL2   -0.22 !               |              |      gamma4					     
ATOM H2X  HAL2    0.09 !               |              |							     
ATOM H2Y  HAL2    0.09 !        H3R ---C23---H3S      |							     
GROUP                  !               |              |							     
ATOM C23  CTL2   -0.18 !               |              |							     
ATOM H3R  HAL2    0.09 !               |              |							     
ATOM H3S  HAL2    0.09 !        H4R ---C24---H4S      |							     
GROUP                  !               |              |							     
ATOM C24  CTL2   -0.18 !               |              |							     
ATOM H4R  HAL2    0.09 !               |              |							     
ATOM H4S  HAL2    0.09 !        H5R ---C25            |							     
GROUP                  !               |!  (CIS)      |							     
ATOM C25  CEL1   -0.15 !               |!             |							     
ATOM H5R  HEL1    0.15 !        H6R ---C26            |							     
GROUP                  !               |              |							     
ATOM C26  CEL1   -0.15 !               |              |							     
ATOM H6R  HEL1    0.15 !        H7R ---C27---H7S      |							     
GROUP                  !               |              |							     
ATOM C27  CTL2   -0.18 !               |              |							     
ATOM H7R  HAL2    0.09 !               |              |							     
ATOM H7S  HAL2    0.09 !        H8R ---C28            |							     
GROUP                  !               |!  (CIS)      |							     
ATOM C28  CEL1   -0.15 !               |!             |							     
ATOM H8R  HEL1    0.15 !        H9R ---C29            |							     
GROUP                  !               |              |							     
ATOM C29  CEL1   -0.15 !               |              |							     
ATOM H9R  HEL1    0.15 !        H10R---C210--H10S     |							     
GROUP                  !               |              |							     
ATOM C210 CTL2   -0.18 !               |              |							     
ATOM H10R HAL2    0.09 !               |              |							     
ATOM H10S HAL2    0.09 !        H11R---C211           |							     
GROUP                  !               |!  (CIS)      |							     
ATOM C211 CEL1   -0.15 !               |!             |							     
ATOM H11R HEL1    0.15 !        H12R---C212           |							     
GROUP                  !               |              |							     
ATOM C212 CEL1   -0.15 !               |              |							     
ATOM H12R HEL1    0.15 !        H13R---C213--H13S     |							     
GROUP                  !               |              |							     
ATOM C213 CTL2   -0.18 !               |              |							     
ATOM H13R HAL2    0.09 !               |              |							     
ATOM H13S HAL2    0.09 !        H14R---C214           |							     
GROUP                  !               |!  (CIS)      |							     
ATOM C214 CEL1   -0.15 !               |!             |							     
ATOM H14R HEL1    0.15 !        H15R---C215           |							     
GROUP                  !               |              |							     
ATOM C215 CEL1   -0.15 !               |              |							     
ATOM H15R HEL1    0.15 !        H16R---C216--H16S     |							     
GROUP                  !               |              |							     
ATOM C216 CTL2   -0.18 !               |              |							     
ATOM H16R HAL2    0.09 !               |              |							     
ATOM H16S HAL2    0.09 !        H17R---C217--H17S     |							     
GROUP                  !               |              |							     
ATOM C217 CTL2   -0.18 !               |              |							     
ATOM H17R HAL2    0.09 !               |              |							     
ATOM H17S HAL2    0.09 !        H18R---C218--H18S     |							     
GROUP                  !               |              |							     
ATOM C218 CTL2   -0.27 !               |              |							     
ATOM H18R HAL2    0.09 !               |              |							     
ATOM H18S HAL2    0.09 !        H19R---C219--H19S     |							     
GROUP                  !               |              |							     
ATOM C219 CTL2   -0.18 !               |              |							     
ATOM H19R HAL2    0.09 !               |              |							     
ATOM H19S HAL2    0.09 !        H20R---C220--H20S     |							     
GROUP                  !               |              |							     
ATOM C220 CTL3   -0.18 !              H20T            |							     
ATOM H20R HAL3    0.09 !                              |							     
ATOM H20S HAL3    0.09 !                              |							     
ATOM H20T HAL3    0.09 !                       H3X ---C33---H3Y						     
GROUP                  !                              |							     
ATOM C33  CTL2   -0.18 !                              |							     
ATOM H3X  HAL2    0.09 !                              |							     
ATOM H3Y  HAL2    0.09 !                       H4X ---C34---H4Y						     
GROUP                  !                              |							     
ATOM C34  CTL2   -0.18 !                              |							     
ATOM H4X  HAL2    0.09 !                              |							     
ATOM H4Y  HAL2    0.09 !                       H5X ---C35---H5Y						     
GROUP                  !                              |							     
ATOM C35  CTL2   -0.18 !                              |							     
ATOM H5X  HAL2    0.09 !                              |							     
ATOM H5Y  HAL2    0.09 !                       H6X ---C36---H6Y						     
GROUP                  !                              |							     
ATOM C36  CTL2   -0.18 !                              |							     
ATOM H6X  HAL2    0.09 !                              |							     
ATOM H6Y  HAL2    0.09 !                       H7X ---C37---H7Y						     
GROUP                  !                              |							     
ATOM C37  CTL2   -0.18 !                              |							     
ATOM H7X  HAL2    0.09 !                              |							     
ATOM H7Y  HAL2    0.09 !                       H8X ---C38---H8Y						     
GROUP                  !                              |							     
ATOM C38  CTL2   -0.18 !                              |							     
ATOM H8X  HAL2    0.09 !                              |							     
ATOM H8Y  HAL2    0.09 !                       H9X ---C39---H9Y						     
GROUP                  !                              |							     
ATOM C39  CTL2   -0.18 !                              |							     
ATOM H9X  HAL2    0.09 !                              |							     
ATOM H9Y  HAL2    0.09 !                       H10X---C310--H10Y					     
GROUP                  !                              |							     
ATOM C310 CTL2   -0.18 !                              |							     
ATOM H10X HAL2    0.09 !                              |							     
ATOM H10Y HAL2    0.09 !                       H11X---C311--H11Y					     
GROUP                  !                              |							     
ATOM C311 CTL2   -0.18 !                              |							     
ATOM H11X HAL2    0.09 !                              |							     
ATOM H11Y HAL2    0.09 !                       H12X---C312--H12Y					     
GROUP                  !                              |							     
ATOM C312 CTL2   -0.18 !                              |							     
ATOM H12X HAL2    0.09 !                              |							     
ATOM H12Y HAL2    0.09 !                       H13X---C313--H13Y					     
GROUP                  !                              |							     
ATOM C313 CTL2   -0.18 !                              |							     
ATOM H13X HAL2    0.09 !                              |							     
ATOM H13Y HAL2    0.09 !                       H14X---C314--H14Y					     
GROUP                  !                              |							     
ATOM C314 CTL2   -0.18 !                              |							     
ATOM H14X HAL2    0.09 !                              |							     
ATOM H14Y HAL2    0.09 !                       H15X---C315--H15Y					     
GROUP                  !                              |							     
ATOM C315 CTL2   -0.18 !                              |							     
ATOM H15X HAL2    0.09 !                              |							     
ATOM H15Y HAL2    0.09 !                       H16X---C316--H16Y					     
GROUP                  !                              |							     
ATOM C316 CTL2   -0.18 !                              |							     
ATOM H16X HAL2    0.09 !                              |							     
ATOM H16Y HAL2    0.09 !                       H17X---C317--H17Y					     
GROUP                  !                              |							     
ATOM C317 CTL2   -0.18 !                              |							     
ATOM H17X HAL2    0.09 !                              |							     
ATOM H17Y HAL2    0.09 !                       H18X---C318--H18Y					     
GROUP                  !                              |							     
ATOM C318 CTL3   -0.27 !                              H18Z                                                   
ATOM H18X HAL3    0.09 ! 
ATOM H18Y HAL3    0.09 !
ATOM H18Z HAL3    0.09 !

! Inositol Head Group
BOND  C11  H1        C11  C16       C11  C12       C11  O12
BOND  C12  H2        C12  O2        O2   HO2       C12  C13       C13  H3
BOND  C13  O3        O3   P3        C13  C14       C14  H4        C14  O4
BOND  OP32 P3        OP33 P3        OP34 P3        OP32 HP32
BOND  O4   P4        OP42 P4        OP43 P4        OP44 P4
BOND  C14  C15       C15  H5        C15  C16       C16  H6
BOND  C16  O6        O6   HO6       C15  O5
BOND  O5   HO5
BOND  O12  P         P    O11       P    O13       P    O14       O11  C1
! Glycerol Backbone
BOND  C1   HA        C1    HB       C1   C2
BOND  C2   HS        C2    C3       C2   O21
BOND  C3   HX        C3    HY       C3   O31
! Chain from C2
BOND  O21  C21
BOND  C21  C22
DOUBLE  C21  O22
BOND  C22  H2R       C22  H2S       C22  C23
BOND  C23  H3R       C23  H3S       C23  C24
BOND  C24  H4R       C24  H4S       C24  C25
BOND  C25  H5R
DOUBLE  C25 C26
BOND  C26  H6R       C26  C27
BOND  C27  H7R       C27  H7S       C27  C28
BOND  C28  H8R
DOUBLE  C28 C29
BOND  C29  H9R       C29  C210
BOND  C210 H10R      C210 H10S      C210 C211
BOND  C211 H11R
DOUBLE  C211 C212
BOND  C212 H12R      C212 C213
BOND  C213 H13R      C213 H13S      C213 C214
BOND  C214 H14R
DOUBLE  C214 C215
BOND  C215 H15R      C215 C216
BOND  C216 H16R      C216 H16S      C216 C217
BOND  C217 H17R      C217 H17S      C217 C218
BOND  C218 H18R      C218 H18S      C218 C219
BOND  C219 H19R      C219 H19S      C219 C220
BOND  C220 H20R      C220 H20S      C220 H20T
! Chain From C3
BOND  O31  C31
BOND  C31  C32
DOUBLE  C31  O32
BOND  C32  H2X       C32  H2Y       C32  C33
BOND  C33  H3X       C33  H3Y       C33  C34
BOND  C34  H4X       C34  H4Y       C34  C35
BOND  C35  H5X       C35  H5Y       C35  C36
BOND  C36  H6X       C36  H6Y       C36  C37
BOND  C37  H7X       C37  H7Y       C37  C38
BOND  C38  H8X       C38  H8Y       C38  C39
BOND  C39  H9X       C39  H9Y       C39  C310
BOND  C310 H10X      C310 H10Y      C310 C311
BOND  C311 H11X      C311 H11Y      C311 C312
BOND  C312 H12X      C312 H12Y      C312 C313
BOND  C313 H13X      C313 H13Y      C313 C314
BOND  C314 H14X      C314 H14Y      C314 C315
BOND  C315 H15X      C315 H15Y      C315 C316
BOND  C316 H16X      C316 H16Y      C316 C317
BOND  C317 H17X      C317 H17Y      C317 C318
BOND  C318 H18X      C318 H18Y      C318 H18Z

IMPR C21 O21 C22 O22    C31 O31 C32 O32

!    I    J    K    L      R(IK)   T(IKJ)    PHI   T(JKL)   R(KL)
! Inositol Head Group
!
IC C11   C12   C13   C14        1.6085  107.54   60.79  111.19   1.5631
IC C12   C13   C14   C15        1.5184  111.19  -56.12  111.39   1.5343
IC C13   C14   C15   C16        1.5631  111.39   54.54  112.35   1.5007
IC C14   C15   C16   C11        1.5343  112.35  -58.19  109.23   1.6111
IC C15   C16   C11   C12        1.5007  109.23   61.82  106.81   1.6085
IC C16   C11   C12   C13        1.6111  106.81  -62.97  107.54   1.5184
IC C16   C12   *C11  H1         1.6111  106.81  113.72  110.66   1.0970
IC C16   C12   *C11  O12        1.6111  106.81 -132.79  100.40   1.4976
IC C11   C13   *C12  H2         1.6085  107.54  117.10  108.95   1.1104
IC C11   C13   *C12  O2         1.6085  107.54 -120.52  112.68   1.4426
IC C12   C14   *C13  H3         1.5184  111.19  124.74  110.89   1.1140
IC C12   C14   *C13  O3         1.5184  111.19 -114.99  109.09   1.4274
IC C13   C15   *C14  H4         1.5631  111.39 -116.94  108.09   1.0604
IC C13   C15   *C14  O4         1.5631  111.39  127.19  109.18   1.4177
IC C14   C16   *C15  H5         1.5343  112.35  115.94  109.59   1.1064
IC C14   C16   *C15  O5         1.5343  112.35 -123.35  111.87   1.4270
IC C15   C11   *C16  H6         1.5007  109.23 -123.77  106.40   1.1116
IC C15   C11   *C16  O6         1.5007  109.23  117.85  102.04   1.4099
IC C13   C12   O2    HO2        1.5184  112.68    4.26   92.34   1.0302
IC C11   C16   O6    HO6        1.6111  102.04  174.01  103.78   1.0348
IC C12   C11   O12   P          1.6085  100.40  173.02  130.40   1.6484
IC C11   O12   P     O11        1.4976  130.40  176.68   99.70   1.6050
IC O11   O12   *P    O13        1.6050   99.70 -109.02  115.70   1.4789
IC O11   O12   *P    O14        1.6050   99.70  106.84  115.04   1.4775
IC O12   P     O11   C1         1.6484   99.70  -86.90  122.81   1.4512
IC P     O11   C1    C2         1.6050  122.81 -117.13  113.54   1.6662
IC C2    O11   *C1   HA         1.6662  113.54  120.82  117.60   1.0724
IC HA    O11   *C1   HB         1.0724  117.60  112.73  101.54   1.1034
IC O11   C1    C2    O21        1.4512  113.54   67.81  112.32   1.4818
IC O21   C1    *C2   C3         1.4818  112.32 -115.71  105.85   1.4850
IC C3    C1    *C2   HS         1.4850  105.85 -116.46  112.45   1.1326
IC C1    C2    O21   C21        1.6662  112.32   56.99  112.49   1.3635
IC C2    O21   C21   C22        1.4818  112.49 -153.82  113.90   1.5495
IC C22   O21   *C21  O22        1.5495  113.90 -166.45  122.48   1.2236
IC O21   C21   C22   C23        1.3635  113.90  -97.47  110.04   1.5360
IC C23   C21   *C22  H2R        1.5360  110.04  135.29  109.75   1.1450
IC H2R   C21   *C22  H2S        1.1450  109.75  112.05  103.31   1.1794
IC C1    C2    C3    O31        1.6662  105.85  171.16  116.64   1.4438
IC O31   C2    *C3   HX         1.4438  116.64 -118.85  101.17   1.0985
IC HX    C2    *C3   HY         1.0985  101.17 -104.81  106.46   1.1176
IC C2    C3    O31   C31        1.4850  116.64   68.33  120.24   1.3520
IC C3    O31   C31   C32        1.4438  120.24 -177.65  111.24   1.4875
IC C32   O31   *C31  O32        1.4875  111.24 -178.84  125.40   1.2086
IC O31   C31   C32   C33        1.3520  111.24  121.63  113.42   1.5621
IC C33   C31   *C32  H2X        1.5621  113.42 -123.40  106.82   1.1474
IC H2X   C31   *C32  H2Y        1.1474  106.82 -105.11  113.46   1.1000
IC C21   C22   C23   C24        1.5495  110.04   67.92  113.07   1.5546
IC C24   C22   *C23  H3R        1.5546  113.07 -121.18  115.12   1.1189
IC C24   C22   *C23  H3S        1.5546  113.07  116.77  109.69   1.1169
IC C22   C23   C24   C25        1.5360  113.07   60.63  113.21   1.4448
IC C25   C23   *C24  H4R        1.4448  113.21 -127.46  111.76   1.1049
IC C25   C23   *C24  H4S        1.4448  113.21  119.78   99.62   1.1283
IC C23   C24   C25   C26        1.5546  113.21  173.34  125.28   1.3364
IC C26   C24   *C25  H5R        1.3364  125.28  179.03  114.79   1.0696
IC C24   C25   C26   C27        1.4448  125.28    1.74  128.06   1.4490
IC C27   C25   *C26  H6R        1.4490  128.06  178.88  115.21   1.1285
IC C25   C26   C27   C28        1.3364  128.06  141.59  117.73   1.5109
IC C28   C26   *C27  H7R        1.5109  117.73 -119.24  110.88   1.1468
IC C28   C26   *C27  H7S        1.5109  117.73  121.92  107.89   1.1493
IC C26   C27   C28   C29        1.4490  117.73  134.20  125.21   1.3700
IC C29   C27   *C28  H8R        1.3700  125.21  175.16  118.29   1.1609
IC C27   C28   C29   C210       1.5109  125.21    0.65  132.76   1.5304
IC C210  C28   *C29  H9R        1.5304  132.76 -177.06  122.23   1.1088
IC C28   C29   C210  C211       1.3700  132.76  108.32  105.00   1.4607
IC C211  C29   *C210 H10R       1.4607  105.00 -119.86  118.79   1.1461
IC C211  C29   *C210 H10S       1.4607  105.00  118.27  112.41   1.1989
IC C29   C210  C211  C212       1.5304  105.00  126.46  126.50   1.3393
IC C212  C210  *C211 H11R       1.3393  126.50  170.96  115.02   1.0788
IC C210  C211  C212  C213       1.4607  126.50    1.45  129.47   1.5373
IC C213  C211  *C212 H12R       1.5373  129.47 -177.03  116.04   1.0756
IC C211  C212  C213  C214       1.3393  129.47  112.52  106.68   1.5525
IC C214  C212  *C213 H13R       1.5525  106.68 -120.58  110.94   1.0956
IC C214  C212  *C213 H13S       1.5525  106.68  121.63  104.28   1.0946
IC C212  C213  C214  C215       1.5373  106.68  116.97  124.36   1.3427
IC C215  C213  *C214 H14R       1.3427  124.36 -176.47  119.66   1.0003
IC C213  C214  C215  C216       1.5525  124.36    0.36  129.37   1.4732
IC C216  C214  *C215 H15R       1.4732  129.37 -178.58  114.71   1.1153
IC C214  C215  C216  C217       1.3427  129.37  119.14  113.38   1.5511
IC C217  C215  *C216 H16R       1.5511  113.38 -128.09  115.06   1.1150
IC C217  C215  *C216 H16S       1.5511  113.38  112.67  106.11   1.1197
IC C215  C216  C217  C218       1.4732  113.38  167.76  113.49   1.5199
IC C218  C216  *C217 H17R       1.5199  113.49 -136.41  107.73   1.1215
IC C218  C216  *C217 H17S       1.5199  113.49  109.14  104.66   1.0917
IC C216  C217  C218  C219       1.5511  113.49  -69.66  113.45   1.4750
IC C219  C217  *C218 H18R       1.4750  113.45 -121.18  111.39   1.1276
IC C219  C217  *C218 H18S       1.4750  113.45  122.00  109.88   1.1394
IC C217  C218  C219  C220       1.5199  113.45  -67.29  116.51   1.4859
IC C220  C218  *C219 H19R       1.4859  116.51 -113.64  110.52   1.1479
IC C220  C218  *C219 H19S       1.4859  116.51  123.31  116.84   1.1410
IC C218  C219  C220  H20T       1.4750  116.51 -173.59  113.53   1.0826
IC H20T  C219  *C220 H20R       1.0826  113.53 -118.46  107.40   1.0844
IC H20T  C219  *C220 H20S       1.0826  113.53  122.07  111.06   1.1305
IC C31   C32   C33   C34        1.4875  113.42  152.78  109.79   1.5203
IC C34   C32   *C33  H3X        1.5203  109.79 -109.19  108.75   1.0857
IC C34   C32   *C33  H3Y        1.5203  109.79  125.96  114.80   1.0550
IC C32   C33   C34   C35        1.5621  109.79 -169.49  111.42   1.6128
IC C35   C33   *C34  H4X        1.6128  111.42 -121.66  103.52   1.1288
IC C35   C33   *C34  H4Y        1.6128  111.42  116.95  109.31   1.1475
IC C33   C34   C35   C36        1.5203  111.42 -177.91  108.73   1.5691
IC C36   C34   *C35  H5X        1.5691  108.73 -123.20  118.69   1.1198
IC C36   C34   *C35  H5Y        1.5691  108.73  121.97  110.30   1.1238
IC C34   C35   C36   C37        1.6128  108.73  156.40  108.50   1.4966
IC C37   C35   *C36  H6X        1.4966  108.50 -114.88  106.92   1.0834
IC C37   C35   *C36  H6Y        1.4966  108.50  124.70  107.92   1.1693
IC C35   C36   C37   C38        1.5691  108.50 -176.11  115.37   1.5513
IC C38   C36   *C37  H7X        1.5513  115.37 -132.10  117.12   1.1122
IC C38   C36   *C37  H7Y        1.5513  115.37  117.93  103.69   1.1113
IC C36   C37   C38   C39        1.4966  115.37  166.36  110.33   1.4980
IC C39   C37   *C38  H8X        1.4980  110.33 -129.71  109.95   1.1296
IC C39   C37   *C38  H8Y        1.4980  110.33  118.79  109.90   1.0764
IC C37   C38   C39   C310       1.5513  110.33 -164.13  118.89   1.5943
IC C310  C38   *C39  H9X        1.5943  118.89 -115.55  109.73   1.0952
IC C310  C38   *C39  H9Y        1.5943  118.89  130.25  106.31   1.0929
IC C38   C39   C310  C311       1.4980  118.89  -49.00  109.22   1.5137
IC C311  C39   *C310 H10X       1.5137  109.22 -116.74  108.27   1.0813
IC C311  C39   *C310 H10Y       1.5137  109.22  117.30  111.40   1.0636
IC C39   C310  C311  C312       1.5943  109.22  170.95  112.95   1.5533
IC C312  C310  *C311 H11X       1.5533  112.95 -123.43  111.51   1.1135
IC C312  C310  *C311 H11Y       1.5533  112.95  112.52   99.10   1.0554
IC C310  C311  C312  C313       1.5137  112.95 -164.15  106.89   1.5525
IC C313  C311  *C312 H12X       1.5525  106.89 -115.76  102.65   1.0793
IC C313  C311  *C312 H12Y       1.5525  106.89  116.44  125.17   1.1466
IC C311  C312  C313  C314       1.5533  106.89 -140.81  107.79   1.5309
IC C314  C312  *C313 H13X       1.5309  107.79 -112.37  108.50   1.0756
IC C314  C312  *C313 H13Y       1.5309  107.79  124.74  113.42   1.0947
IC C312  C313  C314  C315       1.5525  107.79  -67.74  114.85   1.4938
IC C315  C313  *C314 H14X       1.4938  114.85 -119.60  107.21   1.0693
IC C315  C313  *C314 H14Y       1.4938  114.85  116.01  108.14   1.0570
IC C313  C314  C315  C316       1.5309  114.85 -178.97  111.64   1.5439
IC C316  C314  *C315 H15X       1.5439  111.64 -125.57  110.73   1.1159
IC C316  C314  *C315 H15Y       1.5439  111.64  124.77  114.52   1.0909
IC C314  C315  C316  C317       1.4938  111.64 -177.93  107.20   1.5537
IC C317  C315  *C316 H16X       1.5537  107.20 -113.34  106.47   1.0729
IC C317  C315  *C316 H16Y       1.5537  107.20  116.58  112.07   1.1621
IC C315  C316  C317  C318       1.5439  107.20  162.37  112.19   1.5610
IC C318  C316  *C317 H17X       1.5610  112.19 -114.65  101.79   1.1260
IC C318  C316  *C317 H17Y       1.5610  112.19  128.24  112.26   1.1118
IC C316  C317  C318  H18X       1.5537  112.19  168.54  105.45   1.1437
IC H18X  C317  *C318 H18Y       1.1437  105.45 -112.51  114.99   1.1562
IC H18X  C317  *C318 H18Z       1.1437  105.45  132.44  116.32   1.1291
IC C13   C11   *C12  O2         1.5184  107.54  122.63  109.30   1.4426
IC O2    C11   *C12  H2         1.4426  109.30  119.81  108.24   1.1104
IC C11   C12   O2    HO2        1.6085  109.30 -115.24   92.34   1.0302
IC C14   C12   *C13  O3         1.5631  111.19  117.68  104.72   1.4274
IC O3    C12   *C13  H3         1.4274  104.72  117.96  111.56   1.1140
IC C12   C13   O3    P3         1.5184  104.72   81.60  126.34   1.6329
IC C13   O3    P3    OP32       1.4274  126.34   85.69  100.88   1.5510
IC OP32  O3    *P3   OP33       1.5510  100.88  115.27  112.07   1.5156
IC OP32  O3    *P3   OP34       1.5510  100.88 -117.12  113.58   1.5553
IC O3    P3    OP32  HP32       1.6329  100.88   14.07  107.21   0.9447
IC C15   C13   *C14  O4         1.5343  111.39 -124.35  114.32   1.4177
IC O4    C13   *C14  H4         1.4177  114.32 -117.89  106.72   1.0604
IC C13   C14   O4    P4         1.5631  114.32    6.89  138.58   1.6286
IC C14   O4    P4    OP42       1.4177  138.58  167.59  107.65   1.5034
IC OP42  O4    *P4   OP43       1.5034  107.65 -120.37  104.68   1.5368
IC OP42  O4    *P4   OP44       1.5034  107.65  120.68  112.17   1.5068
IC C13   C14   C15   O5         1.5631  111.39  179.33  109.28   1.4270
IC O5    C14   *C15  C16        1.4270  109.28 -124.79  112.35   1.5007
IC C16   C14   *C15  H5         1.5007  112.35 -118.86  104.70   1.1064
IC C14   C15   O5    HO5        1.5575  108.74 -123.31  101.99   0.9558
IC C11   C15   *C16  O6         1.6111  109.23 -111.89  111.27   1.4099
IC C11   C15   *C16  H6         1.6111  109.23  119.01  114.23   1.1116
IC C15   C16   O6    HO6        1.5007  111.27  -69.60  103.78   1.0348

RESI SAPI2D      -4.00 ! Phosphatidylinositol-(3,4)-bisphosphate (PIP2) with protonation on P4
!
!     Stearoyl - CH2                    Uses INI1 - cyclic myi-inositol,
!                |                           
!  Arachidonyl - CH                          SAPC 
!                |     (-)
!                CH2 - PO4 - inositol
!                                                                    
!                                             H6                     					     
GROUP                  !                       |              O5--HO5
ATOM C12  CC3161  0.14 !                       |             /       					     
ATOM H2   HCA1    0.09 !               HO6-O6--C16----------C15      
ATOM O2   OC311  -0.65 !                      /             |\						     
ATOM HO2  HCP1    0.42 !                     /              | \  H4					     
GROUP                  !                    /               H5 \ |            OP44(-)			     
ATOM C13  CC3161 -0.09 !                   /                    \|            |				     
ATOM H3   HCA1    0.09 !              ----C11  H02               C14--O4------P4---OP43(-)		     
ATOM O3   OC30P  -0.40 !              |   |\   |                /             |				     
ATOM P3   PC      1.10 !              |   | \  O2              /              OP42--HP42     
ATOM OP32 OC2DP  -0.90 !              |   H1 \ |              /      OP34(-)					    
ATOM OP33 OC2DP  -0.90 !              |       \|             /	     |		                                           
ATOM OP34 OC2DP  -0.90 !              |    H2--C12----------C13--O3--P3--OP33(-)			   
GROUP                  !              |                     |        |						    
ATOM C14  CC3161  0.01 !              |                     |        OP32(-)
ATOM H4   HCA1    0.09 !              |                     H3
ATOM O4   OC30P  -0.62 !              |
ATOM P4   PC      1.50 !              |
ATOM OP42 OC312  -0.68 !              |
ATOM HP42 HCP1    0.34 !              |
ATOM OP43 OC2DP  -0.82 !              |
ATOM OP44 OC2DP  -0.82 !              |
GROUP                  !              |									     
ATOM C15  CC3161  0.14 !              |
ATOM H5   HCA1    0.09 !              |
ATOM O5   OC311  -0.65 !              |
ATOM HO5  HCP1    0.42 !              |
GROUP                  !              |									     
ATOM C16  CC3161  0.14 !               \								     
ATOM H6   HCA1    0.09 !                \								     
ATOM O6   OC311  -0.65 !                 |								     
ATOM HO6  HCP1    0.42 !                 |     								     
GROUP                  !        (-) O13  O12								     
ATOM C11  CC3161 -0.08 !              \ /      alpha3							     
ATOM H1   HCA1    0.09 !               P (+)								     
ATOM P    PL      1.59 !              / \      alpha2							     
ATOM O13  O2L    -0.78 !        (-) O14  O11								     
ATOM O14  O2L    -0.78 !                 |     alpha1							     
ATOM O12  OC30P  -0.57 !            HA---C1---HB							     
ATOM O11  OSLP   -0.57 !                 |     theta1							     
ATOM C1   CTL2   -0.08 !                 |								     
ATOM HA   HAL2    0.09 !            HS---C2--------------						     
ATOM HB   HAL2    0.09 !                 | beta1        |						     
GROUP                  !            O22  O21          theta3						     
ATOM C2   CTL1    0.17 !             \\ /  beta2        |						     
ATOM HS   HAL1    0.09 !               C21              |						     
ATOM O21  OSL    -0.49 !               |   beta3        |						     
ATOM C21  CL      0.90 !        H2R---C22---H2S         |						     
ATOM O22  OBL    -0.63 !               |                |						     
ATOM C22  CTL2   -0.22 !               |    beta4       |						     
ATOM H2R  HAL2    0.09 !               |                |						     
ATOM H2S  HAL2    0.09 !               |           HX---C3---HY						     
GROUP                  !               |                |   gamma1					     
ATOM C3   CTL2    0.08 !               |           O32  O31						     
ATOM HX   HAL2    0.09 !               |            \\ /    gamma2					     
ATOM HY   HAL2    0.09 !               |              C31						     
ATOM O31  OSL    -0.49 !               |              |     gamma3					     
ATOM C31  CL      0.90 !               |        H2X---C32---H2Y						     
ATOM O32  OBL    -0.63 !               |              |							     
ATOM C32  CTL2   -0.22 !               |              |      gamma4					     
ATOM H2X  HAL2    0.09 !               |              |							     
ATOM H2Y  HAL2    0.09 !        H3R ---C23---H3S      |							     
GROUP                  !               |              |							     
ATOM C23  CTL2   -0.18 !               |              |							     
ATOM H3R  HAL2    0.09 !               |              |							     
ATOM H3S  HAL2    0.09 !        H4R ---C24---H4S      |							     
GROUP                  !               |              |							     
ATOM C24  CTL2   -0.18 !               |              |							     
ATOM H4R  HAL2    0.09 !               |              |							     
ATOM H4S  HAL2    0.09 !        H5R ---C25            |							     
GROUP                  !               |!  (CIS)      |							     
ATOM C25  CEL1   -0.15 !               |!             |							     
ATOM H5R  HEL1    0.15 !        H6R ---C26            |							     
GROUP                  !               |              |							     
ATOM C26  CEL1   -0.15 !               |              |							     
ATOM H6R  HEL1    0.15 !        H7R ---C27---H7S      |							     
GROUP                  !               |              |							     
ATOM C27  CTL2   -0.18 !               |              |							     
ATOM H7R  HAL2    0.09 !               |              |							     
ATOM H7S  HAL2    0.09 !        H8R ---C28            |							     
GROUP                  !               |!  (CIS)      |							     
ATOM C28  CEL1   -0.15 !               |!             |							     
ATOM H8R  HEL1    0.15 !        H9R ---C29            |							     
GROUP                  !               |              |							     
ATOM C29  CEL1   -0.15 !               |              |							     
ATOM H9R  HEL1    0.15 !        H10R---C210--H10S     |							     
GROUP                  !               |              |							     
ATOM C210 CTL2   -0.18 !               |              |							     
ATOM H10R HAL2    0.09 !               |              |							     
ATOM H10S HAL2    0.09 !        H11R---C211           |							     
GROUP                  !               |!  (CIS)      |							     
ATOM C211 CEL1   -0.15 !               |!             |							     
ATOM H11R HEL1    0.15 !        H12R---C212           |							     
GROUP                  !               |              |							     
ATOM C212 CEL1   -0.15 !               |              |							     
ATOM H12R HEL1    0.15 !        H13R---C213--H13S     |							     
GROUP                  !               |              |							     
ATOM C213 CTL2   -0.18 !               |              |							     
ATOM H13R HAL2    0.09 !               |              |							     
ATOM H13S HAL2    0.09 !        H14R---C214           |							     
GROUP                  !               |!  (CIS)      |							     
ATOM C214 CEL1   -0.15 !               |!             |							     
ATOM H14R HEL1    0.15 !        H15R---C215           |							     
GROUP                  !               |              |							     
ATOM C215 CEL1   -0.15 !               |              |							     
ATOM H15R HEL1    0.15 !        H16R---C216--H16S     |							     
GROUP                  !               |              |							     
ATOM C216 CTL2   -0.18 !               |              |							     
ATOM H16R HAL2    0.09 !               |              |							     
ATOM H16S HAL2    0.09 !        H17R---C217--H17S     |							     
GROUP                  !               |              |							     
ATOM C217 CTL2   -0.18 !               |              |							     
ATOM H17R HAL2    0.09 !               |              |							     
ATOM H17S HAL2    0.09 !        H18R---C218--H18S     |							     
GROUP                  !               |              |							     
ATOM C218 CTL2   -0.27 !               |              |							     
ATOM H18R HAL2    0.09 !               |              |							     
ATOM H18S HAL2    0.09 !        H19R---C219--H19S     |							     
GROUP                  !               |              |							     
ATOM C219 CTL2   -0.18 !               |              |							     
ATOM H19R HAL2    0.09 !               |              |							     
ATOM H19S HAL2    0.09 !        H20R---C220--H20S     |							     
GROUP                  !               |              |							     
ATOM C220 CTL3   -0.18 !              H20T            |							     
ATOM H20R HAL3    0.09 !                              |							     
ATOM H20S HAL3    0.09 !                              |							     
ATOM H20T HAL3    0.09 !                       H3X ---C33---H3Y						     
GROUP                  !                              |							     
ATOM C33  CTL2   -0.18 !                              |							     
ATOM H3X  HAL2    0.09 !                              |							     
ATOM H3Y  HAL2    0.09 !                       H4X ---C34---H4Y						     
GROUP                  !                              |							     
ATOM C34  CTL2   -0.18 !                              |							     
ATOM H4X  HAL2    0.09 !                              |							     
ATOM H4Y  HAL2    0.09 !                       H5X ---C35---H5Y						     
GROUP                  !                              |							     
ATOM C35  CTL2   -0.18 !                              |							     
ATOM H5X  HAL2    0.09 !                              |							     
ATOM H5Y  HAL2    0.09 !                       H6X ---C36---H6Y						     
GROUP                  !                              |							     
ATOM C36  CTL2   -0.18 !                              |							     
ATOM H6X  HAL2    0.09 !                              |							     
ATOM H6Y  HAL2    0.09 !                       H7X ---C37---H7Y						     
GROUP                  !                              |							     
ATOM C37  CTL2   -0.18 !                              |							     
ATOM H7X  HAL2    0.09 !                              |							     
ATOM H7Y  HAL2    0.09 !                       H8X ---C38---H8Y						     
GROUP                  !                              |							     
ATOM C38  CTL2   -0.18 !                              |							     
ATOM H8X  HAL2    0.09 !                              |							     
ATOM H8Y  HAL2    0.09 !                       H9X ---C39---H9Y						     
GROUP                  !                              |							     
ATOM C39  CTL2   -0.18 !                              |							     
ATOM H9X  HAL2    0.09 !                              |							     
ATOM H9Y  HAL2    0.09 !                       H10X---C310--H10Y					     
GROUP                  !                              |							     
ATOM C310 CTL2   -0.18 !                              |							     
ATOM H10X HAL2    0.09 !                              |							     
ATOM H10Y HAL2    0.09 !                       H11X---C311--H11Y					     
GROUP                  !                              |							     
ATOM C311 CTL2   -0.18 !                              |							     
ATOM H11X HAL2    0.09 !                              |							     
ATOM H11Y HAL2    0.09 !                       H12X---C312--H12Y					     
GROUP                  !                              |							     
ATOM C312 CTL2   -0.18 !                              |							     
ATOM H12X HAL2    0.09 !                              |							     
ATOM H12Y HAL2    0.09 !                       H13X---C313--H13Y					     
GROUP                  !                              |							     
ATOM C313 CTL2   -0.18 !                              |							     
ATOM H13X HAL2    0.09 !                              |							     
ATOM H13Y HAL2    0.09 !                       H14X---C314--H14Y					     
GROUP                  !                              |							     
ATOM C314 CTL2   -0.18 !                              |							     
ATOM H14X HAL2    0.09 !                              |							     
ATOM H14Y HAL2    0.09 !                       H15X---C315--H15Y					     
GROUP                  !                              |							     
ATOM C315 CTL2   -0.18 !                              |							     
ATOM H15X HAL2    0.09 !                              |							     
ATOM H15Y HAL2    0.09 !                       H16X---C316--H16Y					     
GROUP                  !                              |							     
ATOM C316 CTL2   -0.18 !                              |							     
ATOM H16X HAL2    0.09 !                              |							     
ATOM H16Y HAL2    0.09 !                       H17X---C317--H17Y					     
GROUP                  !                              |							     
ATOM C317 CTL2   -0.18 !                              |							     
ATOM H17X HAL2    0.09 !                              |							     
ATOM H17Y HAL2    0.09 !                       H18X---C318--H18Y					     
GROUP                  !                              |							     
ATOM C318 CTL3   -0.27 !                              H18Z                                                   
ATOM H18X HAL3    0.09 ! 
ATOM H18Y HAL3    0.09 !
ATOM H18Z HAL3    0.09 !

! Inositol Head Group
BOND  C11  H1        C11  C16       C11  C12       C11  O12
BOND  C12  H2        C12  O2        O2   HO2       C12  C13       C13  H3
BOND  C13  O3        O3   P3        C13  C14       C14  H4        C14  O4
BOND  OP32 P3        OP33 P3        OP34 P3        
BOND  O4   P4        OP42 P4        OP43 P4        OP44 P4        OP42 HP42
BOND  C14  C15       C15  H5        C15  C16       C16  H6
BOND  C16  O6        O6   HO6       C15  O5
BOND  O5   HO5
BOND  O12  P         P    O11       P    O13       P    O14       O11  C1
! Glycerol Backbone
BOND  C1   HA        C1    HB       C1   C2
BOND  C2   HS        C2    C3       C2   O21
BOND  C3   HX        C3    HY       C3   O31
! Chain from C2
BOND  O21  C21
BOND  C21  C22
DOUBLE  C21  O22
BOND  C22  H2R       C22  H2S       C22  C23
BOND  C23  H3R       C23  H3S       C23  C24
BOND  C24  H4R       C24  H4S       C24  C25
BOND  C25  H5R
DOUBLE  C25 C26
BOND  C26  H6R       C26  C27
BOND  C27  H7R       C27  H7S       C27  C28
BOND  C28  H8R
DOUBLE  C28 C29
BOND  C29  H9R       C29  C210
BOND  C210 H10R      C210 H10S      C210 C211
BOND  C211 H11R
DOUBLE  C211 C212
BOND  C212 H12R      C212 C213
BOND  C213 H13R      C213 H13S      C213 C214
BOND  C214 H14R
DOUBLE  C214 C215
BOND  C215 H15R      C215 C216
BOND  C216 H16R      C216 H16S      C216 C217
BOND  C217 H17R      C217 H17S      C217 C218
BOND  C218 H18R      C218 H18S      C218 C219
BOND  C219 H19R      C219 H19S      C219 C220
BOND  C220 H20R      C220 H20S      C220 H20T
! Chain From C3
BOND  O31  C31
BOND  C31  C32
DOUBLE  C31  O32
BOND  C32  H2X       C32  H2Y       C32  C33
BOND  C33  H3X       C33  H3Y       C33  C34
BOND  C34  H4X       C34  H4Y       C34  C35
BOND  C35  H5X       C35  H5Y       C35  C36
BOND  C36  H6X       C36  H6Y       C36  C37
BOND  C37  H7X       C37  H7Y       C37  C38
BOND  C38  H8X       C38  H8Y       C38  C39
BOND  C39  H9X       C39  H9Y       C39  C310
BOND  C310 H10X      C310 H10Y      C310 C311
BOND  C311 H11X      C311 H11Y      C311 C312
BOND  C312 H12X      C312 H12Y      C312 C313
BOND  C313 H13X      C313 H13Y      C313 C314
BOND  C314 H14X      C314 H14Y      C314 C315
BOND  C315 H15X      C315 H15Y      C315 C316
BOND  C316 H16X      C316 H16Y      C316 C317
BOND  C317 H17X      C317 H17Y      C317 C318
BOND  C318 H18X      C318 H18Y      C318 H18Z

IMPR C21 O21 C22 O22    C31 O31 C32 O32

!    I    J    K    L      R(IK)   T(IKJ)    PHI   T(JKL)   R(KL)
! Inositol Head Group
!
IC C11   C12   C13   C14        1.6085  107.54   60.79  111.19   1.5631
IC C12   C13   C14   C15        1.5184  111.19  -56.12  111.39   1.5343
IC C13   C14   C15   C16        1.5631  111.39   54.54  112.35   1.5007
IC C14   C15   C16   C11        1.5343  112.35  -58.19  109.23   1.6111
IC C15   C16   C11   C12        1.5007  109.23   61.82  106.81   1.6085
IC C16   C11   C12   C13        1.6111  106.81  -62.97  107.54   1.5184
IC C16   C12   *C11  H1         1.6111  106.81  113.72  110.66   1.0970
IC C16   C12   *C11  O12        1.6111  106.81 -132.79  100.40   1.4976
IC C11   C13   *C12  H2         1.6085  107.54  117.10  108.95   1.1104
IC C11   C13   *C12  O2         1.6085  107.54 -120.52  112.68   1.4426
IC C12   C14   *C13  H3         1.5184  111.19  124.74  110.89   1.1140
IC C12   C14   *C13  O3         1.5184  111.19 -114.99  109.09   1.4274
IC C13   C15   *C14  H4         1.5631  111.39 -116.94  108.09   1.0604
IC C13   C15   *C14  O4         1.5631  111.39  127.19  109.18   1.4177
IC C14   C16   *C15  H5         1.5343  112.35  115.94  109.59   1.1064
IC C14   C16   *C15  O5         1.5343  112.35 -123.35  111.87   1.4270
IC C15   C11   *C16  H6         1.5007  109.23 -123.77  106.40   1.1116
IC C15   C11   *C16  O6         1.5007  109.23  117.85  102.04   1.4099
IC C13   C12   O2    HO2        1.5184  112.68    4.26   92.34   1.0302
IC C11   C16   O6    HO6        1.6111  102.04  174.01  103.78   1.0348
IC C12   C11   O12   P          1.6085  100.40  173.02  130.40   1.6484
IC C11   O12   P     O11        1.4976  130.40  176.68   99.70   1.6050
IC O11   O12   *P    O13        1.6050   99.70 -109.02  115.70   1.4789
IC O11   O12   *P    O14        1.6050   99.70  106.84  115.04   1.4775
IC O12   P     O11   C1         1.6484   99.70  -86.90  122.81   1.4512
IC P     O11   C1    C2         1.6050  122.81 -117.13  113.54   1.6662
IC C2    O11   *C1   HA         1.6662  113.54  120.82  117.60   1.0724
IC HA    O11   *C1   HB         1.0724  117.60  112.73  101.54   1.1034
IC O11   C1    C2    O21        1.4512  113.54   67.81  112.32   1.4818
IC O21   C1    *C2   C3         1.4818  112.32 -115.71  105.85   1.4850
IC C3    C1    *C2   HS         1.4850  105.85 -116.46  112.45   1.1326
IC C1    C2    O21   C21        1.6662  112.32   56.99  112.49   1.3635
IC C2    O21   C21   C22        1.4818  112.49 -153.82  113.90   1.5495
IC C22   O21   *C21  O22        1.5495  113.90 -166.45  122.48   1.2236
IC O21   C21   C22   C23        1.3635  113.90  -97.47  110.04   1.5360
IC C23   C21   *C22  H2R        1.5360  110.04  135.29  109.75   1.1450
IC H2R   C21   *C22  H2S        1.1450  109.75  112.05  103.31   1.1794
IC C1    C2    C3    O31        1.6662  105.85  171.16  116.64   1.4438
IC O31   C2    *C3   HX         1.4438  116.64 -118.85  101.17   1.0985
IC HX    C2    *C3   HY         1.0985  101.17 -104.81  106.46   1.1176
IC C2    C3    O31   C31        1.4850  116.64   68.33  120.24   1.3520
IC C3    O31   C31   C32        1.4438  120.24 -177.65  111.24   1.4875
IC C32   O31   *C31  O32        1.4875  111.24 -178.84  125.40   1.2086
IC O31   C31   C32   C33        1.3520  111.24  121.63  113.42   1.5621
IC C33   C31   *C32  H2X        1.5621  113.42 -123.40  106.82   1.1474
IC H2X   C31   *C32  H2Y        1.1474  106.82 -105.11  113.46   1.1000
IC C21   C22   C23   C24        1.5495  110.04   67.92  113.07   1.5546
IC C24   C22   *C23  H3R        1.5546  113.07 -121.18  115.12   1.1189
IC C24   C22   *C23  H3S        1.5546  113.07  116.77  109.69   1.1169
IC C22   C23   C24   C25        1.5360  113.07   60.63  113.21   1.4448
IC C25   C23   *C24  H4R        1.4448  113.21 -127.46  111.76   1.1049
IC C25   C23   *C24  H4S        1.4448  113.21  119.78   99.62   1.1283
IC C23   C24   C25   C26        1.5546  113.21  173.34  125.28   1.3364
IC C26   C24   *C25  H5R        1.3364  125.28  179.03  114.79   1.0696
IC C24   C25   C26   C27        1.4448  125.28    1.74  128.06   1.4490
IC C27   C25   *C26  H6R        1.4490  128.06  178.88  115.21   1.1285
IC C25   C26   C27   C28        1.3364  128.06  141.59  117.73   1.5109
IC C28   C26   *C27  H7R        1.5109  117.73 -119.24  110.88   1.1468
IC C28   C26   *C27  H7S        1.5109  117.73  121.92  107.89   1.1493
IC C26   C27   C28   C29        1.4490  117.73  134.20  125.21   1.3700
IC C29   C27   *C28  H8R        1.3700  125.21  175.16  118.29   1.1609
IC C27   C28   C29   C210       1.5109  125.21    0.65  132.76   1.5304
IC C210  C28   *C29  H9R        1.5304  132.76 -177.06  122.23   1.1088
IC C28   C29   C210  C211       1.3700  132.76  108.32  105.00   1.4607
IC C211  C29   *C210 H10R       1.4607  105.00 -119.86  118.79   1.1461
IC C211  C29   *C210 H10S       1.4607  105.00  118.27  112.41   1.1989
IC C29   C210  C211  C212       1.5304  105.00  126.46  126.50   1.3393
IC C212  C210  *C211 H11R       1.3393  126.50  170.96  115.02   1.0788
IC C210  C211  C212  C213       1.4607  126.50    1.45  129.47   1.5373
IC C213  C211  *C212 H12R       1.5373  129.47 -177.03  116.04   1.0756
IC C211  C212  C213  C214       1.3393  129.47  112.52  106.68   1.5525
IC C214  C212  *C213 H13R       1.5525  106.68 -120.58  110.94   1.0956
IC C214  C212  *C213 H13S       1.5525  106.68  121.63  104.28   1.0946
IC C212  C213  C214  C215       1.5373  106.68  116.97  124.36   1.3427
IC C215  C213  *C214 H14R       1.3427  124.36 -176.47  119.66   1.0003
IC C213  C214  C215  C216       1.5525  124.36    0.36  129.37   1.4732
IC C216  C214  *C215 H15R       1.4732  129.37 -178.58  114.71   1.1153
IC C214  C215  C216  C217       1.3427  129.37  119.14  113.38   1.5511
IC C217  C215  *C216 H16R       1.5511  113.38 -128.09  115.06   1.1150
IC C217  C215  *C216 H16S       1.5511  113.38  112.67  106.11   1.1197
IC C215  C216  C217  C218       1.4732  113.38  167.76  113.49   1.5199
IC C218  C216  *C217 H17R       1.5199  113.49 -136.41  107.73   1.1215
IC C218  C216  *C217 H17S       1.5199  113.49  109.14  104.66   1.0917
IC C216  C217  C218  C219       1.5511  113.49  -69.66  113.45   1.4750
IC C219  C217  *C218 H18R       1.4750  113.45 -121.18  111.39   1.1276
IC C219  C217  *C218 H18S       1.4750  113.45  122.00  109.88   1.1394
IC C217  C218  C219  C220       1.5199  113.45  -67.29  116.51   1.4859
IC C220  C218  *C219 H19R       1.4859  116.51 -113.64  110.52   1.1479
IC C220  C218  *C219 H19S       1.4859  116.51  123.31  116.84   1.1410
IC C218  C219  C220  H20T       1.4750  116.51 -173.59  113.53   1.0826
IC H20T  C219  *C220 H20R       1.0826  113.53 -118.46  107.40   1.0844
IC H20T  C219  *C220 H20S       1.0826  113.53  122.07  111.06   1.1305
IC C31   C32   C33   C34        1.4875  113.42  152.78  109.79   1.5203
IC C34   C32   *C33  H3X        1.5203  109.79 -109.19  108.75   1.0857
IC C34   C32   *C33  H3Y        1.5203  109.79  125.96  114.80   1.0550
IC C32   C33   C34   C35        1.5621  109.79 -169.49  111.42   1.6128
IC C35   C33   *C34  H4X        1.6128  111.42 -121.66  103.52   1.1288
IC C35   C33   *C34  H4Y        1.6128  111.42  116.95  109.31   1.1475
IC C33   C34   C35   C36        1.5203  111.42 -177.91  108.73   1.5691
IC C36   C34   *C35  H5X        1.5691  108.73 -123.20  118.69   1.1198
IC C36   C34   *C35  H5Y        1.5691  108.73  121.97  110.30   1.1238
IC C34   C35   C36   C37        1.6128  108.73  156.40  108.50   1.4966
IC C37   C35   *C36  H6X        1.4966  108.50 -114.88  106.92   1.0834
IC C37   C35   *C36  H6Y        1.4966  108.50  124.70  107.92   1.1693
IC C35   C36   C37   C38        1.5691  108.50 -176.11  115.37   1.5513
IC C38   C36   *C37  H7X        1.5513  115.37 -132.10  117.12   1.1122
IC C38   C36   *C37  H7Y        1.5513  115.37  117.93  103.69   1.1113
IC C36   C37   C38   C39        1.4966  115.37  166.36  110.33   1.4980
IC C39   C37   *C38  H8X        1.4980  110.33 -129.71  109.95   1.1296
IC C39   C37   *C38  H8Y        1.4980  110.33  118.79  109.90   1.0764
IC C37   C38   C39   C310       1.5513  110.33 -164.13  118.89   1.5943
IC C310  C38   *C39  H9X        1.5943  118.89 -115.55  109.73   1.0952
IC C310  C38   *C39  H9Y        1.5943  118.89  130.25  106.31   1.0929
IC C38   C39   C310  C311       1.4980  118.89  -49.00  109.22   1.5137
IC C311  C39   *C310 H10X       1.5137  109.22 -116.74  108.27   1.0813
IC C311  C39   *C310 H10Y       1.5137  109.22  117.30  111.40   1.0636
IC C39   C310  C311  C312       1.5943  109.22  170.95  112.95   1.5533
IC C312  C310  *C311 H11X       1.5533  112.95 -123.43  111.51   1.1135
IC C312  C310  *C311 H11Y       1.5533  112.95  112.52   99.10   1.0554
IC C310  C311  C312  C313       1.5137  112.95 -164.15  106.89   1.5525
IC C313  C311  *C312 H12X       1.5525  106.89 -115.76  102.65   1.0793
IC C313  C311  *C312 H12Y       1.5525  106.89  116.44  125.17   1.1466
IC C311  C312  C313  C314       1.5533  106.89 -140.81  107.79   1.5309
IC C314  C312  *C313 H13X       1.5309  107.79 -112.37  108.50   1.0756
IC C314  C312  *C313 H13Y       1.5309  107.79  124.74  113.42   1.0947
IC C312  C313  C314  C315       1.5525  107.79  -67.74  114.85   1.4938
IC C315  C313  *C314 H14X       1.4938  114.85 -119.60  107.21   1.0693
IC C315  C313  *C314 H14Y       1.4938  114.85  116.01  108.14   1.0570
IC C313  C314  C315  C316       1.5309  114.85 -178.97  111.64   1.5439
IC C316  C314  *C315 H15X       1.5439  111.64 -125.57  110.73   1.1159
IC C316  C314  *C315 H15Y       1.5439  111.64  124.77  114.52   1.0909
IC C314  C315  C316  C317       1.4938  111.64 -177.93  107.20   1.5537
IC C317  C315  *C316 H16X       1.5537  107.20 -113.34  106.47   1.0729
IC C317  C315  *C316 H16Y       1.5537  107.20  116.58  112.07   1.1621
IC C315  C316  C317  C318       1.5439  107.20  162.37  112.19   1.5610
IC C318  C316  *C317 H17X       1.5610  112.19 -114.65  101.79   1.1260
IC C318  C316  *C317 H17Y       1.5610  112.19  128.24  112.26   1.1118
IC C316  C317  C318  H18X       1.5537  112.19  168.54  105.45   1.1437
IC H18X  C317  *C318 H18Y       1.1437  105.45 -112.51  114.99   1.1562
IC H18X  C317  *C318 H18Z       1.1437  105.45  132.44  116.32   1.1291
IC C13   C11   *C12  O2         1.5184  107.54  122.63  109.30   1.4426
IC O2    C11   *C12  H2         1.4426  109.30  119.81  108.24   1.1104
IC C11   C12   O2    HO2        1.6085  109.30 -115.24   92.34   1.0302
IC C14   C12   *C13  O3         1.5631  111.19  117.68  104.72   1.4274
IC O3    C12   *C13  H3         1.4274  104.72  117.96  111.56   1.1140
IC C12   C13   O3    P3         1.5184  104.72   81.60  126.34   1.6329
IC C13   O3    P3    OP32       1.4274  126.34   85.69  100.88   1.5510
IC OP32  O3    *P3   OP33       1.5510  100.88  115.27  112.07   1.5156
IC OP32  O3    *P3   OP34       1.5510  100.88 -117.12  113.58   1.5553
IC C15   C13   *C14  O4         1.5343  111.39 -124.35  114.32   1.4177
IC O4    C13   *C14  H4         1.4177  114.32 -117.89  106.72   1.0604
IC C13   C14   O4    P4         1.5631  114.32    6.89  138.58   1.6286
IC C14   O4    P4    OP42       1.4177  138.58  167.59  107.65   1.5034
IC OP42  O4    *P4   OP43       1.5034  107.65 -120.37  104.68   1.5368
IC OP42  O4    *P4   OP44       1.5034  107.65  120.68  112.17   1.5068
IC O4    P4    OP42  HP42       1.6329  100.88   14.07  107.21   0.9447
IC C13   C14   C15   O5         1.5631  111.39  179.33  109.28   1.4270
IC O5    C14   *C15  C16        1.4270  109.28 -124.79  112.35   1.5007
IC C16   C14   *C15  H5         1.5007  112.35 -118.86  104.70   1.1064
IC C14   C15   O5    HO5        1.5575  108.74 -123.31  101.99   0.9558
IC C11   C15   *C16  O6         1.6111  109.23 -111.89  111.27   1.4099
IC C11   C15   *C16  H6         1.6111  109.23  119.01  114.23   1.1116
IC C15   C16   O6    HO6        1.5007  111.27  -69.60  103.78   1.0348

RESI SAPI33      -6.00 ! Phosphatidylinositol-(3,4,5)-trisphosphate (PIP3) with protonation on P3
!
!     Stearoyl - CH2                    Uses INI1 - cyclic myi-inositol,
!                |                           
!  Arachidonyl - CH                          SAPC 
!                |     (-)
!                CH2 - PO4 - inositol
!                                                                    OP54(-)				     
!                                             H6                     |					     
GROUP                  !                       |              O5-----P5--OP53(-)			     
ATOM C12  CC3161  0.14 !                       |             /       |					     
ATOM H2   HCA1    0.09 !               HO6-O6--C16----------C15      OP52(-)				     
ATOM O2   OC311  -0.65 !                      /             |\						     
ATOM HO2  HCP1    0.42 !                     /              | \  H4					     
GROUP                  !                    /               H5 \ |            OP44(-)			     
ATOM C13  CC3161  0.01 !                   /                    \|            |				     
ATOM H3   HCA1    0.09 !              ----C11  H02               C14--O4------P4---OP43(-)		     
ATOM O3   OC30P  -0.62 !              |   |\   |                /             |				     
ATOM P3   PC      1.50 !              |   | \  O2              /              OP42(-)			     
ATOM OP32 OC312  -0.68 !              |   H1 \ |              /      OP34(-)					    
ATOM HP32 HCP1    0.34 !              |       \|             /	     |					                                           
ATOM OP33 OC2DP  -0.82 !              |    H2--C12----------C13--O3--P3--OP33(-)			   
ATOM OP34 OC2DP  -0.82 !              |                     |        |                                       	    
GROUP                  !              |                     |        |						    
ATOM C14  CC3161 -0.09 !              |                     H3	     OP32--HP32					    
ATOM H4   HCA1    0.09 !       
ATOM O4   OC30P  -0.40 !              |									     
ATOM P4   PC      1.10 !              |									     
ATOM OP42 OC2DP  -0.90 !              |									     
ATOM OP43 OC2DP  -0.90 !              |                 						     
ATOM OP44 OC2DP  -0.90 !              |									     
GROUP                  !              |									     
ATOM C15  CC3161 -0.09 !              |									     
ATOM H5   HCA1    0.09 !              |									     
ATOM O5   OC30P  -0.40 !              |									     
ATOM P5   PC      1.10 !              |									     
ATOM OP52 OC2DP  -0.90 !              |									     
ATOM OP53 OC2DP  -0.90 !              |									     
ATOM OP54 OC2DP  -0.90 !              |									     
GROUP                  !              |									     
ATOM C16  CC3161  0.14 !               \								     
ATOM H6   HCA1    0.09 !                \								     
ATOM O6   OC311  -0.65 !                 |								     
ATOM HO6  HCP1    0.42 !                 |     								     
GROUP                  !        (-) O13  O12								     
ATOM C11  CC3161 -0.08 !              \ /      alpha3							     
ATOM H1   HCA1    0.09 !               P (+)								     
ATOM P    PL      1.59 !              / \      alpha2							     
ATOM O13  O2L    -0.78 !        (-) O14  O11								     
ATOM O14  O2L    -0.78 !                 |     alpha1							     
ATOM O12  OC30P  -0.57 !            HA---C1---HB							     
ATOM O11  OSLP   -0.57 !                 |     theta1							     
ATOM C1   CTL2   -0.08 !                 |								     
ATOM HA   HAL2    0.09 !            HS---C2--------------						     
ATOM HB   HAL2    0.09 !                 | beta1        |						     
GROUP                  !            O22  O21          theta3						     
ATOM C2   CTL1    0.17 !             \\ /  beta2        |						     
ATOM HS   HAL1    0.09 !               C21              |						     
ATOM O21  OSL    -0.49 !               |   beta3        |						     
ATOM C21  CL      0.90 !        H2R---C22---H2S         |						     
ATOM O22  OBL    -0.63 !               |                |						     
ATOM C22  CTL2   -0.22 !               |    beta4       |						     
ATOM H2R  HAL2    0.09 !               |                |						     
ATOM H2S  HAL2    0.09 !               |           HX---C3---HY						     
GROUP                  !               |                |   gamma1					     
ATOM C3   CTL2    0.08 !               |           O32  O31						     
ATOM HX   HAL2    0.09 !               |            \\ /    gamma2					     
ATOM HY   HAL2    0.09 !               |              C31						     
ATOM O31  OSL    -0.49 !               |              |     gamma3					     
ATOM C31  CL      0.90 !               |        H2X---C32---H2Y						     
ATOM O32  OBL    -0.63 !               |              |							     
ATOM C32  CTL2   -0.22 !               |              |      gamma4					     
ATOM H2X  HAL2    0.09 !               |              |							     
ATOM H2Y  HAL2    0.09 !        H3R ---C23---H3S      |							     
GROUP                  !               |              |							     
ATOM C23  CTL2   -0.18 !               |              |							     
ATOM H3R  HAL2    0.09 !               |              |							     
ATOM H3S  HAL2    0.09 !        H4R ---C24---H4S      |							     
GROUP                  !               |              |							     
ATOM C24  CTL2   -0.18 !               |              |							     
ATOM H4R  HAL2    0.09 !               |              |							     
ATOM H4S  HAL2    0.09 !        H5R ---C25            |							     
GROUP                  !               |!  (CIS)      |							     
ATOM C25  CEL1   -0.15 !               |!             |							     
ATOM H5R  HEL1    0.15 !        H6R ---C26            |							     
GROUP                  !               |              |							     
ATOM C26  CEL1   -0.15 !               |              |							     
ATOM H6R  HEL1    0.15 !        H7R ---C27---H7S      |							     
GROUP                  !               |              |							     
ATOM C27  CTL2   -0.18 !               |              |							     
ATOM H7R  HAL2    0.09 !               |              |							     
ATOM H7S  HAL2    0.09 !        H8R ---C28            |							     
GROUP                  !               |!  (CIS)      |							     
ATOM C28  CEL1   -0.15 !               |!             |							     
ATOM H8R  HEL1    0.15 !        H9R ---C29            |							     
GROUP                  !               |              |							     
ATOM C29  CEL1   -0.15 !               |              |							     
ATOM H9R  HEL1    0.15 !        H10R---C210--H10S     |							     
GROUP                  !               |              |							     
ATOM C210 CTL2   -0.18 !               |              |							     
ATOM H10R HAL2    0.09 !               |              |							     
ATOM H10S HAL2    0.09 !        H11R---C211           |							     
GROUP                  !               |!  (CIS)      |							     
ATOM C211 CEL1   -0.15 !               |!             |							     
ATOM H11R HEL1    0.15 !        H12R---C212           |							     
GROUP                  !               |              |							     
ATOM C212 CEL1   -0.15 !               |              |							     
ATOM H12R HEL1    0.15 !        H13R---C213--H13S     |							     
GROUP                  !               |              |							     
ATOM C213 CTL2   -0.18 !               |              |							     
ATOM H13R HAL2    0.09 !               |              |							     
ATOM H13S HAL2    0.09 !        H14R---C214           |							     
GROUP                  !               |!  (CIS)      |							     
ATOM C214 CEL1   -0.15 !               |!             |							     
ATOM H14R HEL1    0.15 !        H15R---C215           |							     
GROUP                  !               |              |							     
ATOM C215 CEL1   -0.15 !               |              |							     
ATOM H15R HEL1    0.15 !        H16R---C216--H16S     |							     
GROUP                  !               |              |							     
ATOM C216 CTL2   -0.18 !               |              |							     
ATOM H16R HAL2    0.09 !               |              |							     
ATOM H16S HAL2    0.09 !        H17R---C217--H17S     |							     
GROUP                  !               |              |							     
ATOM C217 CTL2   -0.18 !               |              |							     
ATOM H17R HAL2    0.09 !               |              |							     
ATOM H17S HAL2    0.09 !        H18R---C218--H18S     |							     
GROUP                  !               |              |							     
ATOM C218 CTL2   -0.27 !               |              |							     
ATOM H18R HAL2    0.09 !               |              |							     
ATOM H18S HAL2    0.09 !        H19R---C219--H19S     |							     
GROUP                  !               |              |							     
ATOM C219 CTL2   -0.18 !               |              |							     
ATOM H19R HAL2    0.09 !               |              |							     
ATOM H19S HAL2    0.09 !        H20R---C220--H20S     |							     
GROUP                  !               |              |							     
ATOM C220 CTL3   -0.18 !              H20T            |							     
ATOM H20R HAL3    0.09 !                              |							     
ATOM H20S HAL3    0.09 !                              |							     
ATOM H20T HAL3    0.09 !                       H3X ---C33---H3Y						     
GROUP                  !                              |							     
ATOM C33  CTL2   -0.18 !                              |							     
ATOM H3X  HAL2    0.09 !                              |							     
ATOM H3Y  HAL2    0.09 !                       H4X ---C34---H4Y						     
GROUP                  !                              |							     
ATOM C34  CTL2   -0.18 !                              |							     
ATOM H4X  HAL2    0.09 !                              |							     
ATOM H4Y  HAL2    0.09 !                       H5X ---C35---H5Y						     
GROUP                  !                              |							     
ATOM C35  CTL2   -0.18 !                              |							     
ATOM H5X  HAL2    0.09 !                              |							     
ATOM H5Y  HAL2    0.09 !                       H6X ---C36---H6Y						     
GROUP                  !                              |							     
ATOM C36  CTL2   -0.18 !                              |							     
ATOM H6X  HAL2    0.09 !                              |							     
ATOM H6Y  HAL2    0.09 !                       H7X ---C37---H7Y						     
GROUP                  !                              |							     
ATOM C37  CTL2   -0.18 !                              |							     
ATOM H7X  HAL2    0.09 !                              |							     
ATOM H7Y  HAL2    0.09 !                       H8X ---C38---H8Y						     
GROUP                  !                              |							     
ATOM C38  CTL2   -0.18 !                              |							     
ATOM H8X  HAL2    0.09 !                              |							     
ATOM H8Y  HAL2    0.09 !                       H9X ---C39---H9Y						     
GROUP                  !                              |							     
ATOM C39  CTL2   -0.18 !                              |							     
ATOM H9X  HAL2    0.09 !                              |							     
ATOM H9Y  HAL2    0.09 !                       H10X---C310--H10Y					     
GROUP                  !                              |							     
ATOM C310 CTL2   -0.18 !                              |							     
ATOM H10X HAL2    0.09 !                              |							     
ATOM H10Y HAL2    0.09 !                       H11X---C311--H11Y					     
GROUP                  !                              |							     
ATOM C311 CTL2   -0.18 !                              |							     
ATOM H11X HAL2    0.09 !                              |							     
ATOM H11Y HAL2    0.09 !                       H12X---C312--H12Y					     
GROUP                  !                              |							     
ATOM C312 CTL2   -0.18 !                              |							     
ATOM H12X HAL2    0.09 !                              |							     
ATOM H12Y HAL2    0.09 !                       H13X---C313--H13Y					     
GROUP                  !                              |							     
ATOM C313 CTL2   -0.18 !                              |							     
ATOM H13X HAL2    0.09 !                              |							     
ATOM H13Y HAL2    0.09 !                       H14X---C314--H14Y					     
GROUP                  !                              |							     
ATOM C314 CTL2   -0.18 !                              |							     
ATOM H14X HAL2    0.09 !                              |							     
ATOM H14Y HAL2    0.09 !                       H15X---C315--H15Y					     
GROUP                  !                              |							     
ATOM C315 CTL2   -0.18 !                              |							     
ATOM H15X HAL2    0.09 !                              |							     
ATOM H15Y HAL2    0.09 !                       H16X---C316--H16Y					     
GROUP                  !                              |							     
ATOM C316 CTL2   -0.18 !                              |							     
ATOM H16X HAL2    0.09 !                              |							     
ATOM H16Y HAL2    0.09 !                       H17X---C317--H17Y					     
GROUP                  !                              |							     
ATOM C317 CTL2   -0.18 !                              |							     
ATOM H17X HAL2    0.09 !                              |							     
ATOM H17Y HAL2    0.09 !                       H18X---C318--H18Y					     
GROUP                  !                              |							     
ATOM C318 CTL3   -0.27 !                              H18Z                                                   
ATOM H18X HAL3    0.09 ! 
ATOM H18Y HAL3    0.09 !
ATOM H18Z HAL3    0.09 !

! Inositol Head Group
BOND  C11  H1        C11  C16       C11  C12       C11  O12
BOND  C12  H2        C12  O2        O2   HO2       C12  C13       C13  H3
BOND  C13  O3        O3   P3        C13  C14       C14  H4        C14  O4
BOND  OP32 P3        OP33 P3        OP34 P3        OP32 HP32
BOND  O4   P4        OP42 P4        OP43 P4        OP44 P4
BOND  C14  C15       C15  H5        C15  C16       C16  H6
BOND  C16  O6        O6   HO6       C15  O5
BOND  O5   P5        OP52 P5        OP53 P5        OP54 P5
BOND  O12  P         P    O11       P    O13       P    O14       O11  C1
! Glycerol Backbone
BOND  C1   HA        C1    HB       C1   C2
BOND  C2   HS        C2    C3       C2   O21
BOND  C3   HX        C3    HY       C3   O31
! Chain from C2
BOND  O21  C21
BOND  C21  C22
DOUBLE  C21  O22
BOND  C22  H2R       C22  H2S       C22  C23
BOND  C23  H3R       C23  H3S       C23  C24
BOND  C24  H4R       C24  H4S       C24  C25
BOND  C25  H5R
DOUBLE  C25 C26
BOND  C26  H6R       C26  C27
BOND  C27  H7R       C27  H7S       C27  C28
BOND  C28  H8R
DOUBLE  C28 C29
BOND  C29  H9R       C29  C210
BOND  C210 H10R      C210 H10S      C210 C211
BOND  C211 H11R
DOUBLE  C211 C212
BOND  C212 H12R      C212 C213
BOND  C213 H13R      C213 H13S      C213 C214
BOND  C214 H14R
DOUBLE  C214 C215
BOND  C215 H15R      C215 C216
BOND  C216 H16R      C216 H16S      C216 C217
BOND  C217 H17R      C217 H17S      C217 C218
BOND  C218 H18R      C218 H18S      C218 C219
BOND  C219 H19R      C219 H19S      C219 C220
BOND  C220 H20R      C220 H20S      C220 H20T
! Chain From C3
BOND  O31  C31
BOND  C31  C32
DOUBLE  C31  O32
BOND  C32  H2X       C32  H2Y       C32  C33
BOND  C33  H3X       C33  H3Y       C33  C34
BOND  C34  H4X       C34  H4Y       C34  C35
BOND  C35  H5X       C35  H5Y       C35  C36
BOND  C36  H6X       C36  H6Y       C36  C37
BOND  C37  H7X       C37  H7Y       C37  C38
BOND  C38  H8X       C38  H8Y       C38  C39
BOND  C39  H9X       C39  H9Y       C39  C310
BOND  C310 H10X      C310 H10Y      C310 C311
BOND  C311 H11X      C311 H11Y      C311 C312
BOND  C312 H12X      C312 H12Y      C312 C313
BOND  C313 H13X      C313 H13Y      C313 C314
BOND  C314 H14X      C314 H14Y      C314 C315
BOND  C315 H15X      C315 H15Y      C315 C316
BOND  C316 H16X      C316 H16Y      C316 C317
BOND  C317 H17X      C317 H17Y      C317 C318
BOND  C318 H18X      C318 H18Y      C318 H18Z

IMPR C21 O21 C22 O22    C31 O31 C32 O32

!    I    J    K    L      R(IK)   T(IKJ)    PHI   T(JKL)   R(KL)
! Inositol Head Group
!
IC C11   C12   C13   C14        1.6085  107.54   60.79  111.19   1.5631
IC C12   C13   C14   C15        1.5184  111.19  -56.12  111.39   1.5343
IC C13   C14   C15   C16        1.5631  111.39   54.54  112.35   1.5007
IC C14   C15   C16   C11        1.5343  112.35  -58.19  109.23   1.6111
IC C15   C16   C11   C12        1.5007  109.23   61.82  106.81   1.6085
IC C16   C11   C12   C13        1.6111  106.81  -62.97  107.54   1.5184
IC C16   C12   *C11  H1         1.6111  106.81  113.72  110.66   1.0970
IC C16   C12   *C11  O12        1.6111  106.81 -132.79  100.40   1.4976
IC C11   C13   *C12  H2         1.6085  107.54  117.10  108.95   1.1104
IC C11   C13   *C12  O2         1.6085  107.54 -120.52  112.68   1.4426
IC C12   C14   *C13  H3         1.5184  111.19  124.74  110.89   1.1140
IC C12   C14   *C13  O3         1.5184  111.19 -114.99  109.09   1.4274
IC C13   C15   *C14  H4         1.5631  111.39 -116.94  108.09   1.0604
IC C13   C15   *C14  O4         1.5631  111.39  127.19  109.18   1.4177
IC C14   C16   *C15  H5         1.5343  112.35  115.94  109.59   1.1064
IC C14   C16   *C15  O5         1.5343  112.35 -123.35  111.87   1.4270
IC C15   C11   *C16  H6         1.5007  109.23 -123.77  106.40   1.1116
IC C15   C11   *C16  O6         1.5007  109.23  117.85  102.04   1.4099
IC C13   C12   O2    HO2        1.5184  112.68    4.26   92.34   1.0302
IC C11   C16   O6    HO6        1.6111  102.04  174.01  103.78   1.0348
IC C12   C11   O12   P          1.6085  100.40  173.02  130.40   1.6484
IC C11   O12   P     O11        1.4976  130.40  176.68   99.70   1.6050
IC O11   O12   *P    O13        1.6050   99.70 -109.02  115.70   1.4789
IC O11   O12   *P    O14        1.6050   99.70  106.84  115.04   1.4775
IC O12   P     O11   C1         1.6484   99.70  -86.90  122.81   1.4512
IC P     O11   C1    C2         1.6050  122.81 -117.13  113.54   1.6662
IC C2    O11   *C1   HA         1.6662  113.54  120.82  117.60   1.0724
IC HA    O11   *C1   HB         1.0724  117.60  112.73  101.54   1.1034
IC O11   C1    C2    O21        1.4512  113.54   67.81  112.32   1.4818
IC O21   C1    *C2   C3         1.4818  112.32 -115.71  105.85   1.4850
IC C3    C1    *C2   HS         1.4850  105.85 -116.46  112.45   1.1326
IC C1    C2    O21   C21        1.6662  112.32   56.99  112.49   1.3635
IC C2    O21   C21   C22        1.4818  112.49 -153.82  113.90   1.5495
IC C22   O21   *C21  O22        1.5495  113.90 -166.45  122.48   1.2236
IC O21   C21   C22   C23        1.3635  113.90  -97.47  110.04   1.5360
IC C23   C21   *C22  H2R        1.5360  110.04  135.29  109.75   1.1450
IC H2R   C21   *C22  H2S        1.1450  109.75  112.05  103.31   1.1794
IC C1    C2    C3    O31        1.6662  105.85  171.16  116.64   1.4438
IC O31   C2    *C3   HX         1.4438  116.64 -118.85  101.17   1.0985
IC HX    C2    *C3   HY         1.0985  101.17 -104.81  106.46   1.1176
IC C2    C3    O31   C31        1.4850  116.64   68.33  120.24   1.3520
IC C3    O31   C31   C32        1.4438  120.24 -177.65  111.24   1.4875
IC C32   O31   *C31  O32        1.4875  111.24 -178.84  125.40   1.2086
IC O31   C31   C32   C33        1.3520  111.24  121.63  113.42   1.5621
IC C33   C31   *C32  H2X        1.5621  113.42 -123.40  106.82   1.1474
IC H2X   C31   *C32  H2Y        1.1474  106.82 -105.11  113.46   1.1000
IC C21   C22   C23   C24        1.5495  110.04   67.92  113.07   1.5546
IC C24   C22   *C23  H3R        1.5546  113.07 -121.18  115.12   1.1189
IC C24   C22   *C23  H3S        1.5546  113.07  116.77  109.69   1.1169
IC C22   C23   C24   C25        1.5360  113.07   60.63  113.21   1.4448
IC C25   C23   *C24  H4R        1.4448  113.21 -127.46  111.76   1.1049
IC C25   C23   *C24  H4S        1.4448  113.21  119.78   99.62   1.1283
IC C23   C24   C25   C26        1.5546  113.21  173.34  125.28   1.3364
IC C26   C24   *C25  H5R        1.3364  125.28  179.03  114.79   1.0696
IC C24   C25   C26   C27        1.4448  125.28    1.74  128.06   1.4490
IC C27   C25   *C26  H6R        1.4490  128.06  178.88  115.21   1.1285
IC C25   C26   C27   C28        1.3364  128.06  141.59  117.73   1.5109
IC C28   C26   *C27  H7R        1.5109  117.73 -119.24  110.88   1.1468
IC C28   C26   *C27  H7S        1.5109  117.73  121.92  107.89   1.1493
IC C26   C27   C28   C29        1.4490  117.73  134.20  125.21   1.3700
IC C29   C27   *C28  H8R        1.3700  125.21  175.16  118.29   1.1609
IC C27   C28   C29   C210       1.5109  125.21    0.65  132.76   1.5304
IC C210  C28   *C29  H9R        1.5304  132.76 -177.06  122.23   1.1088
IC C28   C29   C210  C211       1.3700  132.76  108.32  105.00   1.4607
IC C211  C29   *C210 H10R       1.4607  105.00 -119.86  118.79   1.1461
IC C211  C29   *C210 H10S       1.4607  105.00  118.27  112.41   1.1989
IC C29   C210  C211  C212       1.5304  105.00  126.46  126.50   1.3393
IC C212  C210  *C211 H11R       1.3393  126.50  170.96  115.02   1.0788
IC C210  C211  C212  C213       1.4607  126.50    1.45  129.47   1.5373
IC C213  C211  *C212 H12R       1.5373  129.47 -177.03  116.04   1.0756
IC C211  C212  C213  C214       1.3393  129.47  112.52  106.68   1.5525
IC C214  C212  *C213 H13R       1.5525  106.68 -120.58  110.94   1.0956
IC C214  C212  *C213 H13S       1.5525  106.68  121.63  104.28   1.0946
IC C212  C213  C214  C215       1.5373  106.68  116.97  124.36   1.3427
IC C215  C213  *C214 H14R       1.3427  124.36 -176.47  119.66   1.0003
IC C213  C214  C215  C216       1.5525  124.36    0.36  129.37   1.4732
IC C216  C214  *C215 H15R       1.4732  129.37 -178.58  114.71   1.1153
IC C214  C215  C216  C217       1.3427  129.37  119.14  113.38   1.5511
IC C217  C215  *C216 H16R       1.5511  113.38 -128.09  115.06   1.1150
IC C217  C215  *C216 H16S       1.5511  113.38  112.67  106.11   1.1197
IC C215  C216  C217  C218       1.4732  113.38  167.76  113.49   1.5199
IC C218  C216  *C217 H17R       1.5199  113.49 -136.41  107.73   1.1215
IC C218  C216  *C217 H17S       1.5199  113.49  109.14  104.66   1.0917
IC C216  C217  C218  C219       1.5511  113.49  -69.66  113.45   1.4750
IC C219  C217  *C218 H18R       1.4750  113.45 -121.18  111.39   1.1276
IC C219  C217  *C218 H18S       1.4750  113.45  122.00  109.88   1.1394
IC C217  C218  C219  C220       1.5199  113.45  -67.29  116.51   1.4859
IC C220  C218  *C219 H19R       1.4859  116.51 -113.64  110.52   1.1479
IC C220  C218  *C219 H19S       1.4859  116.51  123.31  116.84   1.1410
IC C218  C219  C220  H20T       1.4750  116.51 -173.59  113.53   1.0826
IC H20T  C219  *C220 H20R       1.0826  113.53 -118.46  107.40   1.0844
IC H20T  C219  *C220 H20S       1.0826  113.53  122.07  111.06   1.1305
IC C31   C32   C33   C34        1.4875  113.42  152.78  109.79   1.5203
IC C34   C32   *C33  H3X        1.5203  109.79 -109.19  108.75   1.0857
IC C34   C32   *C33  H3Y        1.5203  109.79  125.96  114.80   1.0550
IC C32   C33   C34   C35        1.5621  109.79 -169.49  111.42   1.6128
IC C35   C33   *C34  H4X        1.6128  111.42 -121.66  103.52   1.1288
IC C35   C33   *C34  H4Y        1.6128  111.42  116.95  109.31   1.1475
IC C33   C34   C35   C36        1.5203  111.42 -177.91  108.73   1.5691
IC C36   C34   *C35  H5X        1.5691  108.73 -123.20  118.69   1.1198
IC C36   C34   *C35  H5Y        1.5691  108.73  121.97  110.30   1.1238
IC C34   C35   C36   C37        1.6128  108.73  156.40  108.50   1.4966
IC C37   C35   *C36  H6X        1.4966  108.50 -114.88  106.92   1.0834
IC C37   C35   *C36  H6Y        1.4966  108.50  124.70  107.92   1.1693
IC C35   C36   C37   C38        1.5691  108.50 -176.11  115.37   1.5513
IC C38   C36   *C37  H7X        1.5513  115.37 -132.10  117.12   1.1122
IC C38   C36   *C37  H7Y        1.5513  115.37  117.93  103.69   1.1113
IC C36   C37   C38   C39        1.4966  115.37  166.36  110.33   1.4980
IC C39   C37   *C38  H8X        1.4980  110.33 -129.71  109.95   1.1296
IC C39   C37   *C38  H8Y        1.4980  110.33  118.79  109.90   1.0764
IC C37   C38   C39   C310       1.5513  110.33 -164.13  118.89   1.5943
IC C310  C38   *C39  H9X        1.5943  118.89 -115.55  109.73   1.0952
IC C310  C38   *C39  H9Y        1.5943  118.89  130.25  106.31   1.0929
IC C38   C39   C310  C311       1.4980  118.89  -49.00  109.22   1.5137
IC C311  C39   *C310 H10X       1.5137  109.22 -116.74  108.27   1.0813
IC C311  C39   *C310 H10Y       1.5137  109.22  117.30  111.40   1.0636
IC C39   C310  C311  C312       1.5943  109.22  170.95  112.95   1.5533
IC C312  C310  *C311 H11X       1.5533  112.95 -123.43  111.51   1.1135
IC C312  C310  *C311 H11Y       1.5533  112.95  112.52   99.10   1.0554
IC C310  C311  C312  C313       1.5137  112.95 -164.15  106.89   1.5525
IC C313  C311  *C312 H12X       1.5525  106.89 -115.76  102.65   1.0793
IC C313  C311  *C312 H12Y       1.5525  106.89  116.44  125.17   1.1466
IC C311  C312  C313  C314       1.5533  106.89 -140.81  107.79   1.5309
IC C314  C312  *C313 H13X       1.5309  107.79 -112.37  108.50   1.0756
IC C314  C312  *C313 H13Y       1.5309  107.79  124.74  113.42   1.0947
IC C312  C313  C314  C315       1.5525  107.79  -67.74  114.85   1.4938
IC C315  C313  *C314 H14X       1.4938  114.85 -119.60  107.21   1.0693
IC C315  C313  *C314 H14Y       1.4938  114.85  116.01  108.14   1.0570
IC C313  C314  C315  C316       1.5309  114.85 -178.97  111.64   1.5439
IC C316  C314  *C315 H15X       1.5439  111.64 -125.57  110.73   1.1159
IC C316  C314  *C315 H15Y       1.5439  111.64  124.77  114.52   1.0909
IC C314  C315  C316  C317       1.4938  111.64 -177.93  107.20   1.5537
IC C317  C315  *C316 H16X       1.5537  107.20 -113.34  106.47   1.0729
IC C317  C315  *C316 H16Y       1.5537  107.20  116.58  112.07   1.1621
IC C315  C316  C317  C318       1.5439  107.20  162.37  112.19   1.5610
IC C318  C316  *C317 H17X       1.5610  112.19 -114.65  101.79   1.1260
IC C318  C316  *C317 H17Y       1.5610  112.19  128.24  112.26   1.1118
IC C316  C317  C318  H18X       1.5537  112.19  168.54  105.45   1.1437
IC H18X  C317  *C318 H18Y       1.1437  105.45 -112.51  114.99   1.1562
IC H18X  C317  *C318 H18Z       1.1437  105.45  132.44  116.32   1.1291
IC C13   C11   *C12  O2         1.5184  107.54  122.63  109.30   1.4426
IC O2    C11   *C12  H2         1.4426  109.30  119.81  108.24   1.1104
IC C11   C12   O2    HO2        1.6085  109.30 -115.24   92.34   1.0302
IC C14   C12   *C13  O3         1.5631  111.19  117.68  104.72   1.4274
IC O3    C12   *C13  H3         1.4274  104.72  117.96  111.56   1.1140
IC C12   C13   O3    P3         1.5184  104.72   81.60  126.34   1.6329
IC C13   O3    P3    OP32       1.4274  126.34   85.69  100.88   1.5510
IC OP32  O3    *P3   OP33       1.5510  100.88  115.27  112.07   1.5156
IC OP32  O3    *P3   OP34       1.5510  100.88 -117.12  113.58   1.5553
IC O3    P3    OP32  HP32       1.6329  100.88   14.07  107.21   0.9447
IC C15   C13   *C14  O4         1.5343  111.39 -124.35  114.32   1.4177
IC O4    C13   *C14  H4         1.4177  114.32 -117.89  106.72   1.0604
IC C13   C14   O4    P4         1.5631  114.32    6.89  138.58   1.6286
IC C14   O4    P4    OP42       1.4177  138.58  167.59  107.65   1.5034
IC OP42  O4    *P4   OP43       1.5034  107.65 -120.37  104.68   1.5368
IC OP42  O4    *P4   OP44       1.5034  107.65  120.68  112.17   1.5068
IC C13   C14   C15   O5         1.5631  111.39  179.33  109.28   1.4270
IC O5    C14   *C15  C16        1.4270  109.28 -124.79  112.35   1.5007
IC C16   C14   *C15  H5         1.5007  112.35 -118.86  104.70   1.1064
IC C14   C15   O5    P5         1.5343  109.28 -123.53  132.73   1.6688
IC C15   O5    P5    OP52       1.4270  132.73   64.99  107.56   1.5362
IC OP52  O5    *P5   OP53       1.5362  107.56 -122.52  110.70   1.5140
IC OP52  O5    *P5   OP54       1.5362  107.56  121.44   99.10   1.5259
IC C11   C15   *C16  O6         1.6111  109.23 -111.89  111.27   1.4099
IC C11   C15   *C16  H6         1.6111  109.23  119.01  114.23   1.1116
IC C15   C16   O6    HO6        1.5007  111.27  -69.60  103.78   1.0348

RESI SAPI34      -6.00 ! Phosphatidylinositol-(3,4,5)-trisphosphate (PIP3) with protonation on P4
!
!     Stearoyl - CH2                    Uses INI1 - cyclic myi-inositol,
!                |                           
!  Arachidonyl - CH                          SAPC 
!                |     (-)
!                CH2 - PO4 - inositol
!                                                                    OP54(-)				     
!                                             H6                     |					     
GROUP                  !                       |              O5-----P5--OP53(-)			     
ATOM C12  CC3161  0.14 !                       |             /       |					     
ATOM H2   HCA1    0.09 !               HO6-O6--C16----------C15      OP52(-)				     
ATOM O2   OC311  -0.65 !                      /             |\						     
ATOM HO2  HCP1    0.42 !                     /              | \  H4					     
GROUP                  !                    /               H5 \ |            OP44(-)			     
ATOM C13  CC3161 -0.09 !                   /                    \|            |				     
ATOM H3   HCA1    0.09 !              ----C11  H02               C14--O4------P4---OP43(-)		     
ATOM O3   OC30P  -0.40 !              |   |\   |                /             |				     
ATOM P3   PC      1.10 !              |   | \  O2              /              OP42--HP42			     
ATOM OP32 OC2DP  -0.90 !              |   H1 \ |              /      OP34(-)					    
ATOM OP33 OC2DP  -0.90 !              |       \|             /	     |					    
ATOM OP34 OC2DP  -0.90 !              |    H2--C12----------C13--O3--P3--OP33(-)					    
GROUP                  !              |                     |        |
ATOM C14  CC3161  0.01 !              |                     |        OP32(-)				     
ATOM H4   HCA1    0.09 !              |                     H3						     
ATOM O4   OC30P  -0.62 !              |									     
ATOM P4   PC      1.50 !              |									     
ATOM OP42 OC312  -0.68 !              |									     
ATOM HP42 HCP1    0.34 !              |
ATOM OP43 OC2DP  -0.82 !              |                 						     
ATOM OP44 OC2DP  -0.82 !              |									     
GROUP                  !              |									     
ATOM C15  CC3161 -0.09 !              |									     
ATOM H5   HCA1    0.09 !              |									     
ATOM O5   OC30P  -0.40 !              |									     
ATOM P5   PC      1.10 !              |									     
ATOM OP52 OC2DP  -0.90 !              |									     
ATOM OP53 OC2DP  -0.90 !              |									     
ATOM OP54 OC2DP  -0.90 !              |									     
GROUP                  !              |									     
ATOM C16  CC3161  0.14 !               \								     
ATOM H6   HCA1    0.09 !                \								     
ATOM O6   OC311  -0.65 !                 |								     
ATOM HO6  HCP1    0.42 !                 |     								     
GROUP                  !        (-) O13  O12								     
ATOM C11  CC3161 -0.08 !              \ /      alpha3							     
ATOM H1   HCA1    0.09 !               P (+)								     
ATOM P    PL      1.59 !              / \      alpha2							     
ATOM O13  O2L    -0.78 !        (-) O14  O11								     
ATOM O14  O2L    -0.78 !                 |     alpha1							     
ATOM O12  OC30P  -0.57 !            HA---C1---HB							     
ATOM O11  OSLP   -0.57 !                 |     theta1							     
ATOM C1   CTL2   -0.08 !                 |								     
ATOM HA   HAL2    0.09 !            HS---C2--------------						     
ATOM HB   HAL2    0.09 !                 | beta1        |						     
GROUP                  !            O22  O21          theta3						     
ATOM C2   CTL1    0.17 !             \\ /  beta2        |						     
ATOM HS   HAL1    0.09 !               C21              |						     
ATOM O21  OSL    -0.49 !               |   beta3        |						     
ATOM C21  CL      0.90 !        H2R---C22---H2S         |						     
ATOM O22  OBL    -0.63 !               |                |						     
ATOM C22  CTL2   -0.22 !               |    beta4       |						     
ATOM H2R  HAL2    0.09 !               |                |						     
ATOM H2S  HAL2    0.09 !               |           HX---C3---HY						     
GROUP                  !               |                |   gamma1					     
ATOM C3   CTL2    0.08 !               |           O32  O31						     
ATOM HX   HAL2    0.09 !               |            \\ /    gamma2					     
ATOM HY   HAL2    0.09 !               |              C31						     
ATOM O31  OSL    -0.49 !               |              |     gamma3					     
ATOM C31  CL      0.90 !               |        H2X---C32---H2Y						     
ATOM O32  OBL    -0.63 !               |              |							     
ATOM C32  CTL2   -0.22 !               |              |      gamma4					     
ATOM H2X  HAL2    0.09 !               |              |							     
ATOM H2Y  HAL2    0.09 !        H3R ---C23---H3S      |							     
GROUP                  !               |              |							     
ATOM C23  CTL2   -0.18 !               |              |							     
ATOM H3R  HAL2    0.09 !               |              |							     
ATOM H3S  HAL2    0.09 !        H4R ---C24---H4S      |							     
GROUP                  !               |              |							     
ATOM C24  CTL2   -0.18 !               |              |							     
ATOM H4R  HAL2    0.09 !               |              |							     
ATOM H4S  HAL2    0.09 !        H5R ---C25            |							     
GROUP                  !               |!  (CIS)      |							     
ATOM C25  CEL1   -0.15 !               |!             |							     
ATOM H5R  HEL1    0.15 !        H6R ---C26            |							     
GROUP                  !               |              |							     
ATOM C26  CEL1   -0.15 !               |              |							     
ATOM H6R  HEL1    0.15 !        H7R ---C27---H7S      |							     
GROUP                  !               |              |							     
ATOM C27  CTL2   -0.18 !               |              |							     
ATOM H7R  HAL2    0.09 !               |              |							     
ATOM H7S  HAL2    0.09 !        H8R ---C28            |							     
GROUP                  !               |!  (CIS)      |							     
ATOM C28  CEL1   -0.15 !               |!             |							     
ATOM H8R  HEL1    0.15 !        H9R ---C29            |							     
GROUP                  !               |              |							     
ATOM C29  CEL1   -0.15 !               |              |							     
ATOM H9R  HEL1    0.15 !        H10R---C210--H10S     |							     
GROUP                  !               |              |							     
ATOM C210 CTL2   -0.18 !               |              |							     
ATOM H10R HAL2    0.09 !               |              |							     
ATOM H10S HAL2    0.09 !        H11R---C211           |							     
GROUP                  !               |!  (CIS)      |							     
ATOM C211 CEL1   -0.15 !               |!             |							     
ATOM H11R HEL1    0.15 !        H12R---C212           |							     
GROUP                  !               |              |							     
ATOM C212 CEL1   -0.15 !               |              |							     
ATOM H12R HEL1    0.15 !        H13R---C213--H13S     |							     
GROUP                  !               |              |							     
ATOM C213 CTL2   -0.18 !               |              |							     
ATOM H13R HAL2    0.09 !               |              |							     
ATOM H13S HAL2    0.09 !        H14R---C214           |							     
GROUP                  !               |!  (CIS)      |							     
ATOM C214 CEL1   -0.15 !               |!             |							     
ATOM H14R HEL1    0.15 !        H15R---C215           |							     
GROUP                  !               |              |							     
ATOM C215 CEL1   -0.15 !               |              |							     
ATOM H15R HEL1    0.15 !        H16R---C216--H16S     |							     
GROUP                  !               |              |							     
ATOM C216 CTL2   -0.18 !               |              |							     
ATOM H16R HAL2    0.09 !               |              |							     
ATOM H16S HAL2    0.09 !        H17R---C217--H17S     |							     
GROUP                  !               |              |							     
ATOM C217 CTL2   -0.18 !               |              |							     
ATOM H17R HAL2    0.09 !               |              |							     
ATOM H17S HAL2    0.09 !        H18R---C218--H18S     |							     
GROUP                  !               |              |							     
ATOM C218 CTL2   -0.27 !               |              |							     
ATOM H18R HAL2    0.09 !               |              |							     
ATOM H18S HAL2    0.09 !        H19R---C219--H19S     |							     
GROUP                  !               |              |							     
ATOM C219 CTL2   -0.18 !               |              |							     
ATOM H19R HAL2    0.09 !               |              |							     
ATOM H19S HAL2    0.09 !        H20R---C220--H20S     |							     
GROUP                  !               |              |							     
ATOM C220 CTL3   -0.18 !              H20T            |							     
ATOM H20R HAL3    0.09 !                              |							     
ATOM H20S HAL3    0.09 !                              |							     
ATOM H20T HAL3    0.09 !                       H3X ---C33---H3Y						     
GROUP                  !                              |							     
ATOM C33  CTL2   -0.18 !                              |							     
ATOM H3X  HAL2    0.09 !                              |							     
ATOM H3Y  HAL2    0.09 !                       H4X ---C34---H4Y						     
GROUP                  !                              |							     
ATOM C34  CTL2   -0.18 !                              |							     
ATOM H4X  HAL2    0.09 !                              |							     
ATOM H4Y  HAL2    0.09 !                       H5X ---C35---H5Y						     
GROUP                  !                              |							     
ATOM C35  CTL2   -0.18 !                              |							     
ATOM H5X  HAL2    0.09 !                              |							     
ATOM H5Y  HAL2    0.09 !                       H6X ---C36---H6Y						     
GROUP                  !                              |							     
ATOM C36  CTL2   -0.18 !                              |							     
ATOM H6X  HAL2    0.09 !                              |							     
ATOM H6Y  HAL2    0.09 !                       H7X ---C37---H7Y						     
GROUP                  !                              |							     
ATOM C37  CTL2   -0.18 !                              |							     
ATOM H7X  HAL2    0.09 !                              |							     
ATOM H7Y  HAL2    0.09 !                       H8X ---C38---H8Y						     
GROUP                  !                              |							     
ATOM C38  CTL2   -0.18 !                              |							     
ATOM H8X  HAL2    0.09 !                              |							     
ATOM H8Y  HAL2    0.09 !                       H9X ---C39---H9Y						     
GROUP                  !                              |							     
ATOM C39  CTL2   -0.18 !                              |							     
ATOM H9X  HAL2    0.09 !                              |							     
ATOM H9Y  HAL2    0.09 !                       H10X---C310--H10Y					     
GROUP                  !                              |							     
ATOM C310 CTL2   -0.18 !                              |							     
ATOM H10X HAL2    0.09 !                              |							     
ATOM H10Y HAL2    0.09 !                       H11X---C311--H11Y					     
GROUP                  !                              |							     
ATOM C311 CTL2   -0.18 !                              |							     
ATOM H11X HAL2    0.09 !                              |							     
ATOM H11Y HAL2    0.09 !                       H12X---C312--H12Y					     
GROUP                  !                              |							     
ATOM C312 CTL2   -0.18 !                              |							     
ATOM H12X HAL2    0.09 !                              |							     
ATOM H12Y HAL2    0.09 !                       H13X---C313--H13Y					     
GROUP                  !                              |							     
ATOM C313 CTL2   -0.18 !                              |							     
ATOM H13X HAL2    0.09 !                              |							     
ATOM H13Y HAL2    0.09 !                       H14X---C314--H14Y					     
GROUP                  !                              |							     
ATOM C314 CTL2   -0.18 !                              |							     
ATOM H14X HAL2    0.09 !                              |							     
ATOM H14Y HAL2    0.09 !                       H15X---C315--H15Y					     
GROUP                  !                              |							     
ATOM C315 CTL2   -0.18 !                              |							     
ATOM H15X HAL2    0.09 !                              |							     
ATOM H15Y HAL2    0.09 !                       H16X---C316--H16Y					     
GROUP                  !                              |							     
ATOM C316 CTL2   -0.18 !                              |							     
ATOM H16X HAL2    0.09 !                              |							     
ATOM H16Y HAL2    0.09 !                       H17X---C317--H17Y					     
GROUP                  !                              |							     
ATOM C317 CTL2   -0.18 !                              |							     
ATOM H17X HAL2    0.09 !                              |							     
ATOM H17Y HAL2    0.09 !                       H18X---C318--H18Y					     
GROUP                  !                              |							     
ATOM C318 CTL3   -0.27 !                              H18Z                                                   
ATOM H18X HAL3    0.09 ! 
ATOM H18Y HAL3    0.09 !
ATOM H18Z HAL3    0.09 !

! Inositol Head Group
BOND  C11  H1        C11  C16       C11  C12       C11  O12
BOND  C12  H2        C12  O2        O2   HO2       C12  C13       C13  H3
BOND  C13  O3        O3   P3        C13  C14       C14  H4        C14  O4
BOND  OP32 P3        OP33 P3        OP34 P3
BOND  O4   P4        OP42 P4        OP43 P4        OP44 P4        OP42 HP42
BOND  C14  C15       C15  H5        C15  C16       C16  H6
BOND  C16  O6        O6   HO6       C15  O5
BOND  O5   P5        OP52 P5        OP53 P5        OP54 P5
BOND  O12  P         P    O11       P    O13       P    O14       O11  C1
! Glycerol Backbone
BOND  C1   HA        C1    HB       C1   C2
BOND  C2   HS        C2    C3       C2   O21
BOND  C3   HX        C3    HY       C3   O31
! Chain from C2
BOND  O21  C21
BOND  C21  C22
DOUBLE  C21  O22
BOND  C22  H2R       C22  H2S       C22  C23
BOND  C23  H3R       C23  H3S       C23  C24
BOND  C24  H4R       C24  H4S       C24  C25
BOND  C25  H5R
DOUBLE  C25 C26
BOND  C26  H6R       C26  C27
BOND  C27  H7R       C27  H7S       C27  C28
BOND  C28  H8R
DOUBLE  C28 C29
BOND  C29  H9R       C29  C210
BOND  C210 H10R      C210 H10S      C210 C211
BOND  C211 H11R
DOUBLE  C211 C212
BOND  C212 H12R      C212 C213
BOND  C213 H13R      C213 H13S      C213 C214
BOND  C214 H14R
DOUBLE  C214 C215
BOND  C215 H15R      C215 C216
BOND  C216 H16R      C216 H16S      C216 C217
BOND  C217 H17R      C217 H17S      C217 C218
BOND  C218 H18R      C218 H18S      C218 C219
BOND  C219 H19R      C219 H19S      C219 C220
BOND  C220 H20R      C220 H20S      C220 H20T
! Chain From C3
BOND  O31  C31
BOND  C31  C32
DOUBLE  C31  O32
BOND  C32  H2X       C32  H2Y       C32  C33
BOND  C33  H3X       C33  H3Y       C33  C34
BOND  C34  H4X       C34  H4Y       C34  C35
BOND  C35  H5X       C35  H5Y       C35  C36
BOND  C36  H6X       C36  H6Y       C36  C37
BOND  C37  H7X       C37  H7Y       C37  C38
BOND  C38  H8X       C38  H8Y       C38  C39
BOND  C39  H9X       C39  H9Y       C39  C310
BOND  C310 H10X      C310 H10Y      C310 C311
BOND  C311 H11X      C311 H11Y      C311 C312
BOND  C312 H12X      C312 H12Y      C312 C313
BOND  C313 H13X      C313 H13Y      C313 C314
BOND  C314 H14X      C314 H14Y      C314 C315
BOND  C315 H15X      C315 H15Y      C315 C316
BOND  C316 H16X      C316 H16Y      C316 C317
BOND  C317 H17X      C317 H17Y      C317 C318
BOND  C318 H18X      C318 H18Y      C318 H18Z

IMPR C21 O21 C22 O22    C31 O31 C32 O32

!    I    J    K    L      R(IK)   T(IKJ)    PHI   T(JKL)   R(KL)
! Inositol Head Group
!
IC C11   C12   C13   C14        1.5337  112.05   61.01  107.24   1.5404
IC C12   C13   C14   C15        1.5780  107.24  -58.39  111.09   1.5901
IC C13   C14   C15   C16        1.5404  111.09   58.47  107.90   1.5426
IC C14   C15   C16   C11        1.5901  107.90  -59.25  112.21   1.5480
IC C15   C16   C11   C12        1.5426  112.21   60.61  106.98   1.5337
IC C16   C11   C12   C13        1.5480  106.98  -60.88  112.05   1.5780
IC C16   C12   *C11  H1         1.5480  106.98  114.17  113.34   1.1241
IC C16   C12   *C11  O12        1.5480  106.98 -126.05  111.12   1.4335
IC C11   C13   *C12  H2         1.5337  112.05  115.87  102.54   1.1160
IC C11   C13   *C12  O2         1.5337  112.05 -131.98  108.36   1.4473
IC C12   C14   *C13  H3         1.5780  107.24  109.92  102.57   1.1088
IC C12   C14   *C13  O3         1.5780  107.24 -129.18  117.53   1.4308
IC C13   C15   *C14  H4         1.5404  111.09 -122.36  109.80   1.0685
IC C13   C15   *C14  O4         1.5404  111.09  131.87  109.28   1.4360
IC C14   C16   *C15  H5         1.5901  107.90  120.33  112.21   1.0974
IC C14   C16   *C15  O5         1.5901  107.90 -116.65  106.67   1.4218
IC C15   C11   *C16  H6         1.5426  112.21 -114.09  110.73   1.1358
IC C15   C11   *C16  O6         1.5426  112.21  120.46  107.02   1.4251
IC C13   C12   O2    HO2        1.5780  108.36  -58.45  100.94   1.0058
IC C11   C16   O6    HO6        1.5480  107.02 -162.78  107.54   0.9775
IC C12   C11   O12   P          1.5337  111.12  -79.76  128.73   1.6430
IC C11   O12   P     O11        1.4335  128.73 -173.52   98.46   1.6116
IC O11   O12   *P    O13        1.6116   98.46 -108.30  113.08   1.4875
IC O11   O12   *P    O14        1.6116   98.46  113.04  116.38   1.4745
IC O12   P     O11   C1         1.6430   98.46  -34.05  124.94   1.4195
IC P     O11   C1    C2         1.6116  124.94 -153.60  114.77   1.5911
IC C2    O11   *C1   HA         1.5911  114.77  127.60  114.04   1.0787
IC HA    O11   *C1   HB         1.0787  114.04  122.25  101.87   1.0661
IC O11   C1    C2    O21        1.4195  114.77   35.50  105.72   1.4330
IC O21   C1    *C2   C3         1.4330  105.72 -122.90  114.85   1.5288
IC C3    C1    *C2   HS         1.5288  114.85 -117.50  105.88   1.0697
IC C1    C2    O21   C21        1.5911  105.72  124.06  114.80   1.3328
IC C2    O21   C21   C22        1.4330  114.80 -162.05  109.65   1.5687
IC C22   O21   *C21  O22        1.5687  109.65 -165.63  124.68   1.2190
IC O21   C21   C22   C23        1.3328  109.65 -113.65  112.13   1.5120
IC C23   C21   *C22  H2R        1.5120  112.13  126.18  111.98   1.1361
IC H2R   C21   *C22  H2S        1.1361  111.98  114.42  111.38   1.1292
IC C1    C2    C3    O31        1.5911  114.85 -167.11  105.78   1.4467
IC O31   C2    *C3   HX         1.4467  105.78 -124.34  112.58   1.1588
IC HX    C2    *C3   HY         1.1588  112.58 -116.88  112.65   1.0803
IC C2    C3    O31   C31        1.5288  105.78 -119.54  122.35   1.3312
IC C3    O31   C31   C32        1.4467  122.35  157.34  109.03   1.5378
IC C32   O31   *C31  O32        1.5378  109.03 -171.40  125.93   1.1929
IC O31   C31   C32   C33        1.3312  109.03 -173.91  111.34   1.5783
IC C33   C31   *C32  H2X        1.5783  111.34 -136.59  112.83   1.0769
IC H2X   C31   *C32  H2Y        1.0769  112.83 -103.55  107.75   1.0939
IC C21   C22   C23   C24        1.5687  112.13   83.44  116.74   1.5809
IC C24   C22   *C23  H3R        1.5809  116.74 -123.15  105.55   1.1563
IC C24   C22   *C23  H3S        1.5809  116.74  122.54  108.22   1.1259
IC C22   C23   C24   C25        1.5120  116.74  156.79  120.71   1.5395
IC C25   C23   *C24  H4R        1.5395  120.71 -125.88  105.48   1.1028
IC C25   C23   *C24  H4S        1.5395  120.71  124.90  103.04   1.1449
IC C23   C24   C25   C26        1.5809  120.71  138.09  130.55   1.3173
IC C26   C24   *C25  H5R        1.3173  130.55  162.96  112.10   1.0959
IC C24   C25   C26   C27        1.5395  130.55   -0.67  125.82   1.5535
IC C27   C25   *C26  H6R        1.5535  125.82  173.80  111.49   1.1392
IC C25   C26   C27   C28        1.3173  125.82  135.47  110.74   1.6144
IC C28   C26   *C27  H7R        1.6144  110.74 -121.46  109.70   1.1527
IC C28   C26   *C27  H7S        1.6144  110.74  125.88  116.24   1.0791
IC C26   C27   C28   C29        1.5535  110.74   96.28  120.10   1.3603
IC C29   C27   *C28  H8R        1.3603  120.10  174.46  117.59   1.1037
IC C27   C28   C29   C210       1.6144  120.10   -0.69  128.51   1.4995
IC C210  C28   *C29  H9R        1.4995  128.51  175.87  117.33   1.0881
IC C28   C29   C210  C211       1.3603  128.51  108.88  108.27   1.5221
IC C211  C29   *C210 H10R       1.5221  108.27 -117.04  112.54   1.1250
IC C211  C29   *C210 H10S       1.5221  108.27  125.13  104.95   1.1485
IC C29   C210  C211  C212       1.4995  108.27  129.20  125.32   1.3185
IC C212  C210  *C211 H11R       1.3185  125.32 -178.68  115.88   1.1227
IC C210  C211  C212  C213       1.5221  125.32    0.51  129.37   1.5474
IC C213  C211  *C212 H12R       1.5474  129.37 -178.54  116.00   1.0952
IC C211  C212  C213  C214       1.3185  129.37   94.71  109.41   1.4795
IC C214  C212  *C213 H13R       1.4795  109.41 -122.97  113.66   1.0953
IC C214  C212  *C213 H13S       1.4795  109.41  128.38  117.99   1.0607
IC C212  C213  C214  C215       1.5474  109.41  149.14  127.34   1.3630
IC C215  C213  *C214 H14R       1.3630  127.34  178.40  119.49   1.0921
IC C213  C214  C215  C216       1.4795  127.34    1.31  126.39   1.5050
IC C216  C214  *C215 H15R       1.5050  126.39 -175.20  116.00   1.1161
IC C214  C215  C216  C217       1.3630  126.39   75.87  117.57   1.5416
IC C217  C215  *C216 H16R       1.5416  117.57 -127.60  112.93   1.1486
IC C217  C215  *C216 H16S       1.5416  117.57  116.47  103.98   1.1124
IC C215  C216  C217  C218       1.5050  117.57  178.36  114.18   1.5317
IC C218  C216  *C217 H17R       1.5317  114.18 -126.20  105.43   1.1718
IC C218  C216  *C217 H17S       1.5317  114.18  124.77  109.31   1.1003
IC C216  C217  C218  C219       1.5416  114.18 -173.99  112.02   1.5112
IC C219  C217  *C218 H18R       1.5112  112.02 -127.51  108.48   1.0791
IC C219  C217  *C218 H18S       1.5112  112.02  127.20  108.11   1.1293
IC C217  C218  C219  C220       1.5317  112.02 -148.75  115.00   1.5876
IC C220  C218  *C219 H19R       1.5876  115.00 -120.57  108.35   1.1447
IC C220  C218  *C219 H19S       1.5876  115.00  120.98  102.86   1.0938
IC C218  C219  C220  H20T       1.5112  115.00 -177.82  110.78   1.0359
IC H20T  C219  *C220 H20R       1.0359  110.78 -120.63  103.84   1.1351
IC H20T  C219  *C220 H20S       1.0359  110.78  129.99  110.11   1.1334
IC C31   C32   C33   C34        1.5378  111.34 -134.58  116.92   1.5401
IC C34   C32   *C33  H3X        1.5401  116.92 -114.82  104.91   1.0983
IC C34   C32   *C33  H3Y        1.5401  116.92  128.41  116.14   1.1215
IC C32   C33   C34   C35        1.5783  116.92  165.92  113.03   1.6057
IC C35   C33   *C34  H4X        1.6057  113.03 -107.52  108.22   1.1343
IC C35   C33   *C34  H4Y        1.6057  113.03  122.31  116.89   1.0832
IC C33   C34   C35   C36        1.5401  113.03 -170.31  113.13   1.5409
IC C36   C34   *C35  H5X        1.5409  113.13 -123.58  105.75   1.1293
IC C36   C34   *C35  H5Y        1.5409  113.13  122.74  105.69   1.1577
IC C34   C35   C36   C37        1.6057  113.13 -161.64  110.68   1.6226
IC C37   C35   *C36  H6X        1.6226  110.68 -109.84  103.09   1.1342
IC C37   C35   *C36  H6Y        1.6226  110.68  131.01  114.83   1.1589
IC C35   C36   C37   C38        1.5409  110.68  167.05  107.36   1.5288
IC C38   C36   *C37  H7X        1.5288  107.36 -122.93  107.03   1.0546
IC C38   C36   *C37  H7Y        1.5288  107.36  122.84  109.22   1.1299
IC C36   C37   C38   C39        1.6226  107.36  178.25  113.19   1.4897
IC C39   C37   *C38  H8X        1.4897  113.19 -119.32  112.34   1.1212
IC C39   C37   *C38  H8Y        1.4897  113.19  123.33  106.24   1.1212
IC C37   C38   C39   C310       1.5288  113.19  156.38  114.15   1.5193
IC C310  C38   *C39  H9X        1.5193  114.15 -122.68  111.64   1.0859
IC C310  C38   *C39  H9Y        1.5193  114.15  123.51  107.50   1.1755
IC C38   C39   C310  C311       1.4897  114.15  173.99  115.51   1.4854
IC C311  C39   *C310 H10X       1.4854  115.51 -126.01  105.19   1.1180
IC C311  C39   *C310 H10Y       1.4854  115.51  107.54  113.52   1.1467
IC C39   C310  C311  C312       1.5193  115.51  169.29  118.19   1.5560
IC C312  C310  *C311 H11X       1.5560  118.19 -117.11  101.43   1.1071
IC C312  C310  *C311 H11Y       1.5560  118.19  127.93  111.57   1.0812
IC C310  C311  C312  C313       1.4854  118.19 -145.39  109.57   1.5080
IC C313  C311  *C312 H12X       1.5080  109.57 -126.72  103.24   1.0978
IC C313  C311  *C312 H12Y       1.5080  109.57  118.63  108.89   1.1202
IC C311  C312  C313  C314       1.5560  109.57   79.48  114.72   1.4930
IC C314  C312  *C313 H13X       1.4930  114.72 -117.69  101.68   1.1245
IC C314  C312  *C313 H13Y       1.4930  114.72  125.04  111.83   1.1370
IC C312  C313  C314  C315       1.5080  114.72 -170.74  115.05   1.5280
IC C315  C313  *C314 H14X       1.5280  115.05 -116.77  102.56   1.1520
IC C315  C313  *C314 H14Y       1.5280  115.05  119.13  111.28   1.1122
IC C313  C314  C315  C316       1.4930  115.05 -169.07  114.93   1.5157
IC C316  C314  *C315 H15X       1.5157  114.93 -116.21  106.04   1.1302
IC C316  C314  *C315 H15Y       1.5157  114.93  121.35  112.39   1.1098
IC C314  C315  C316  C317       1.5280  114.93 -161.44  116.83   1.5318
IC C317  C315  *C316 H16X       1.5318  116.83 -117.44  112.15   1.1349
IC C317  C315  *C316 H16Y       1.5318  116.83  121.18  106.08   1.1349
IC C315  C316  C317  C318       1.5157  116.83  -76.74  113.63   1.5293
IC C318  C316  *C317 H17X       1.5293  113.63 -117.13  105.98   1.1227
IC C318  C316  *C317 H17Y       1.5293  113.63  125.53  113.52   1.0461
IC C316  C317  C318  H18X       1.5318  113.63 -170.91  114.68   1.0740
IC H18X  C317  *C318 H18Y       1.0740  114.68 -124.22  114.74   1.1352
IC H18X  C317  *C318 H18Z       1.0740  114.68  114.94  109.15   1.1019
IC C13   C11   *C12  O2         1.5780  112.05  126.93  118.04   1.4473
IC O2    C11   *C12  H2         1.4473  118.04  120.72  108.25   1.1160
IC C11   C12   O2    HO2        1.5337  118.04  172.88  100.94   1.0058
IC C14   C12   *C13  O3         1.5404  107.24  131.47  113.45   1.4308
IC O3    C12   *C13  H3         1.4308  113.45  120.07  104.66   1.1088
IC C12   C13   O3    P3         1.5780  113.45   11.27  138.66   1.6072
IC C13   O3    P3    OP32       1.4308  138.66 -165.38  100.56   1.5545
IC OP32  O3    *P3   OP33       1.5545  100.56 -121.96  105.49   1.5133
IC OP32  O3    *P3   OP34       1.5545  100.56  114.72  107.68   1.5067
IC C15   C13   *C14  O4         1.5901  111.09 -127.27  117.97   1.4360
IC O4    C13   *C14  H4         1.4360  117.97 -110.70  110.36   1.0685
IC C13   C14   O4    P4         1.5404  117.97   39.59  132.79   1.6528
IC C14   O4    P4    OP42       1.4360  132.79  -84.43   93.71   1.6010
IC OP42  O4    *P4   OP43       1.6010   93.71  106.21  113.85   1.5294
IC OP42  O4    *P4   OP44       1.6010   93.71 -106.53  116.29   1.5406
IC O4    P4    OP42  HP42       1.6528   93.71   41.40  108.58   1.0068
IC C13   C14   C15   O5         1.5404  111.09  173.79  108.71   1.4218
IC O5    C14   *C15  C16        1.4218  108.71 -115.32  107.90   1.5426
IC C16   C14   *C15  H5         1.5426  107.90 -122.21  109.19   1.0974
IC C14   C15   O5    P5         1.5901  108.71  153.93  129.94   1.6464
IC C15   O5    P5    OP52       1.4218  129.94  -51.31  111.77   1.5727
IC OP52  O5    *P5   OP53       1.5727  111.77  124.13  101.17   1.5465
IC OP52  O5    *P5   OP54       1.5727  111.77 -122.28  104.13   1.5321
IC C11   C15   *C16  O6         1.5480  112.21 -118.86  109.76   1.4251
IC C11   C15   *C16  H6         1.5480  112.21  118.93  102.68   1.1358
IC C15   C16   O6    HO6        1.5426  109.76  -40.77  107.54   0.9775

RESI SAPI35      -6.00 ! Phosphatidylinositol-(3,4,5)-trisphosphate (PIP3) with protonation on P5
!
!     Stearoyl - CH2                    Uses INI1 - cyclic myi-inositol,
!                |                           
!  Arachidonyl - CH                          SAPC 
!                |     (-)
!                CH2 - PO4 - inositol
!                                                                    OP54(-)				     
!                                             H6                     |					     
GROUP                  !                       |              O5-----P5--OP53(-)			     
ATOM C12  CC3161  0.14 !                       |             /       |					     
ATOM H2   HCA1    0.09 !               HO6-O6--C16----------C15      OP52--HP52				     
ATOM O2   OC311  -0.65 !                      /             |\						     
ATOM HO2  HCP1    0.42 !                     /              | \  H4					     
GROUP                  !                    /               H5 \ |            OP44(-)			     
ATOM C13  CC3161 -0.09 !                   /                    \|            |				     
ATOM H3   HCA1    0.09 !              ----C11  H02               C14--O4------P4---OP43(-)		     
ATOM O3   OC30P  -0.40 !              |   |\   |                /             |				     
ATOM P3   PC      1.10 !              |   | \  O2              /              OP42(-)			     
ATOM OP32 OC2DP  -0.90 !              |   H1 \ |              /      OP34(-)					    
ATOM OP33 OC2DP  -0.90 !              |       \|             /	     |					    
ATOM OP34 OC2DP  -0.90 !              |    H2--C12----------C13--O3--P3--OP33(-)					    
GROUP                  !              |                     |        |
ATOM C14  CC3161 -0.09 !              |                     |        OP32(-)				     
ATOM H4   HCA1    0.09 !              |                     H3						     
ATOM O4   OC30P  -0.40 !              |									     
ATOM P4   PC      1.10 !              |									     
ATOM OP42 OC2DP  -0.90 !              |									     
ATOM OP43 OC2DP  -0.90 !              |                 						     
ATOM OP44 OC2DP  -0.90 !              |									     
GROUP                  !              |									     
ATOM C15  CC3161  0.01 !              |									     
ATOM H5   HCA1    0.09 !              |									     
ATOM O5   OC30P  -0.62 !              |									     
ATOM P5   PC      1.50 !              |									     
ATOM OP52 OC312  -0.68 !              |									     
ATOM HP52 HCP1    0.34 !              |
ATOM OP53 OC2DP  -0.82 !              |									     
ATOM OP54 OC2DP  -0.82 !              |									     
GROUP                  !              |									     
ATOM C16  CC3161  0.14 !               \								     
ATOM H6   HCA1    0.09 !                \								     
ATOM O6   OC311  -0.65 !                 |								     
ATOM HO6  HCP1    0.42 !                 |     								     
GROUP                  !        (-) O13  O12								     
ATOM C11  CC3161 -0.08 !              \ /      alpha3							     
ATOM H1   HCA1    0.09 !               P (+)								     
ATOM P    PL      1.59 !              / \      alpha2							     
ATOM O13  O2L    -0.78 !        (-) O14  O11								     
ATOM O14  O2L    -0.78 !                 |     alpha1							     
ATOM O12  OC30P  -0.57 !            HA---C1---HB							     
ATOM O11  OSLP   -0.57 !                 |     theta1							     
ATOM C1   CTL2   -0.08 !                 |								     
ATOM HA   HAL2    0.09 !            HS---C2--------------						     
ATOM HB   HAL2    0.09 !                 | beta1        |						     
GROUP                  !            O22  O21          theta3						     
ATOM C2   CTL1    0.17 !             \\ /  beta2        |						     
ATOM HS   HAL1    0.09 !               C21              |						     
ATOM O21  OSL    -0.49 !               |   beta3        |						     
ATOM C21  CL      0.90 !        H2R---C22---H2S         |						     
ATOM O22  OBL    -0.63 !               |                |						     
ATOM C22  CTL2   -0.22 !               |    beta4       |						     
ATOM H2R  HAL2    0.09 !               |                |						     
ATOM H2S  HAL2    0.09 !               |           HX---C3---HY						     
GROUP                  !               |                |   gamma1					     
ATOM C3   CTL2    0.08 !               |           O32  O31						     
ATOM HX   HAL2    0.09 !               |            \\ /    gamma2					     
ATOM HY   HAL2    0.09 !               |              C31						     
ATOM O31  OSL    -0.49 !               |              |     gamma3					     
ATOM C31  CL      0.90 !               |        H2X---C32---H2Y						     
ATOM O32  OBL    -0.63 !               |              |							     
ATOM C32  CTL2   -0.22 !               |              |      gamma4					     
ATOM H2X  HAL2    0.09 !               |              |							     
ATOM H2Y  HAL2    0.09 !        H3R ---C23---H3S      |							     
GROUP                  !               |              |							     
ATOM C23  CTL2   -0.18 !               |              |							     
ATOM H3R  HAL2    0.09 !               |              |							     
ATOM H3S  HAL2    0.09 !        H4R ---C24---H4S      |							     
GROUP                  !               |              |							     
ATOM C24  CTL2   -0.18 !               |              |							     
ATOM H4R  HAL2    0.09 !               |              |							     
ATOM H4S  HAL2    0.09 !        H5R ---C25            |							     
GROUP                  !               |!  (CIS)      |							     
ATOM C25  CEL1   -0.15 !               |!             |							     
ATOM H5R  HEL1    0.15 !        H6R ---C26            |							     
GROUP                  !               |              |							     
ATOM C26  CEL1   -0.15 !               |              |							     
ATOM H6R  HEL1    0.15 !        H7R ---C27---H7S      |							     
GROUP                  !               |              |							     
ATOM C27  CTL2   -0.18 !               |              |							     
ATOM H7R  HAL2    0.09 !               |              |							     
ATOM H7S  HAL2    0.09 !        H8R ---C28            |							     
GROUP                  !               |!  (CIS)      |							     
ATOM C28  CEL1   -0.15 !               |!             |							     
ATOM H8R  HEL1    0.15 !        H9R ---C29            |							     
GROUP                  !               |              |							     
ATOM C29  CEL1   -0.15 !               |              |							     
ATOM H9R  HEL1    0.15 !        H10R---C210--H10S     |							     
GROUP                  !               |              |							     
ATOM C210 CTL2   -0.18 !               |              |							     
ATOM H10R HAL2    0.09 !               |              |							     
ATOM H10S HAL2    0.09 !        H11R---C211           |							     
GROUP                  !               |!  (CIS)      |							     
ATOM C211 CEL1   -0.15 !               |!             |							     
ATOM H11R HEL1    0.15 !        H12R---C212           |							     
GROUP                  !               |              |							     
ATOM C212 CEL1   -0.15 !               |              |							     
ATOM H12R HEL1    0.15 !        H13R---C213--H13S     |							     
GROUP                  !               |              |							     
ATOM C213 CTL2   -0.18 !               |              |							     
ATOM H13R HAL2    0.09 !               |              |							     
ATOM H13S HAL2    0.09 !        H14R---C214           |							     
GROUP                  !               |!  (CIS)      |							     
ATOM C214 CEL1   -0.15 !               |!             |							     
ATOM H14R HEL1    0.15 !        H15R---C215           |							     
GROUP                  !               |              |							     
ATOM C215 CEL1   -0.15 !               |              |							     
ATOM H15R HEL1    0.15 !        H16R---C216--H16S     |							     
GROUP                  !               |              |							     
ATOM C216 CTL2   -0.18 !               |              |							     
ATOM H16R HAL2    0.09 !               |              |							     
ATOM H16S HAL2    0.09 !        H17R---C217--H17S     |							     
GROUP                  !               |              |							     
ATOM C217 CTL2   -0.18 !               |              |							     
ATOM H17R HAL2    0.09 !               |              |							     
ATOM H17S HAL2    0.09 !        H18R---C218--H18S     |							     
GROUP                  !               |              |							     
ATOM C218 CTL2   -0.27 !               |              |							     
ATOM H18R HAL2    0.09 !               |              |							     
ATOM H18S HAL2    0.09 !        H19R---C219--H19S     |							     
GROUP                  !               |              |							     
ATOM C219 CTL2   -0.18 !               |              |							     
ATOM H19R HAL2    0.09 !               |              |							     
ATOM H19S HAL2    0.09 !        H20R---C220--H20S     |							     
GROUP                  !               |              |							     
ATOM C220 CTL3   -0.18 !              H20T            |							     
ATOM H20R HAL3    0.09 !                              |							     
ATOM H20S HAL3    0.09 !                              |							     
ATOM H20T HAL3    0.09 !                       H3X ---C33---H3Y						     
GROUP                  !                              |							     
ATOM C33  CTL2   -0.18 !                              |							     
ATOM H3X  HAL2    0.09 !                              |							     
ATOM H3Y  HAL2    0.09 !                       H4X ---C34---H4Y						     
GROUP                  !                              |							     
ATOM C34  CTL2   -0.18 !                              |							     
ATOM H4X  HAL2    0.09 !                              |							     
ATOM H4Y  HAL2    0.09 !                       H5X ---C35---H5Y						     
GROUP                  !                              |							     
ATOM C35  CTL2   -0.18 !                              |							     
ATOM H5X  HAL2    0.09 !                              |							     
ATOM H5Y  HAL2    0.09 !                       H6X ---C36---H6Y						     
GROUP                  !                              |							     
ATOM C36  CTL2   -0.18 !                              |							     
ATOM H6X  HAL2    0.09 !                              |							     
ATOM H6Y  HAL2    0.09 !                       H7X ---C37---H7Y						     
GROUP                  !                              |							     
ATOM C37  CTL2   -0.18 !                              |							     
ATOM H7X  HAL2    0.09 !                              |							     
ATOM H7Y  HAL2    0.09 !                       H8X ---C38---H8Y						     
GROUP                  !                              |							     
ATOM C38  CTL2   -0.18 !                              |							     
ATOM H8X  HAL2    0.09 !                              |							     
ATOM H8Y  HAL2    0.09 !                       H9X ---C39---H9Y						     
GROUP                  !                              |							     
ATOM C39  CTL2   -0.18 !                              |							     
ATOM H9X  HAL2    0.09 !                              |							     
ATOM H9Y  HAL2    0.09 !                       H10X---C310--H10Y					     
GROUP                  !                              |							     
ATOM C310 CTL2   -0.18 !                              |							     
ATOM H10X HAL2    0.09 !                              |							     
ATOM H10Y HAL2    0.09 !                       H11X---C311--H11Y					     
GROUP                  !                              |							     
ATOM C311 CTL2   -0.18 !                              |							     
ATOM H11X HAL2    0.09 !                              |							     
ATOM H11Y HAL2    0.09 !                       H12X---C312--H12Y					     
GROUP                  !                              |							     
ATOM C312 CTL2   -0.18 !                              |							     
ATOM H12X HAL2    0.09 !                              |							     
ATOM H12Y HAL2    0.09 !                       H13X---C313--H13Y					     
GROUP                  !                              |							     
ATOM C313 CTL2   -0.18 !                              |							     
ATOM H13X HAL2    0.09 !                              |							     
ATOM H13Y HAL2    0.09 !                       H14X---C314--H14Y					     
GROUP                  !                              |							     
ATOM C314 CTL2   -0.18 !                              |							     
ATOM H14X HAL2    0.09 !                              |							     
ATOM H14Y HAL2    0.09 !                       H15X---C315--H15Y					     
GROUP                  !                              |							     
ATOM C315 CTL2   -0.18 !                              |							     
ATOM H15X HAL2    0.09 !                              |							     
ATOM H15Y HAL2    0.09 !                       H16X---C316--H16Y					     
GROUP                  !                              |							     
ATOM C316 CTL2   -0.18 !                              |							     
ATOM H16X HAL2    0.09 !                              |							     
ATOM H16Y HAL2    0.09 !                       H17X---C317--H17Y					     
GROUP                  !                              |							     
ATOM C317 CTL2   -0.18 !                              |							     
ATOM H17X HAL2    0.09 !                              |							     
ATOM H17Y HAL2    0.09 !                       H18X---C318--H18Y					     
GROUP                  !                              |							     
ATOM C318 CTL3   -0.27 !                              H18Z                                                   
ATOM H18X HAL3    0.09 ! 
ATOM H18Y HAL3    0.09 !
ATOM H18Z HAL3    0.09 !

! Inositol Head Group
BOND  C11  H1        C11  C16       C11  C12       C11  O12
BOND  C12  H2        C12  O2        O2   HO2       C12  C13       C13  H3
BOND  C13  O3        O3   P3        C13  C14       C14  H4        C14  O4
BOND  OP32 P3        OP33 P3        OP34 P3
BOND  O4   P4        OP42 P4        OP43 P4        OP44 P4
BOND  C14  C15       C15  H5        C15  C16       C16  H6
BOND  C16  O6        O6   HO6       C15  O5
BOND  O5   P5        OP52 P5        OP53 P5        OP54 P5        OP52 HP52
BOND  O12  P         P    O11       P    O13       P    O14       O11  C1
! Glycerol Backbone
BOND  C1   HA        C1    HB       C1   C2
BOND  C2   HS        C2    C3       C2   O21
BOND  C3   HX        C3    HY       C3   O31
! Chain from C2
BOND  O21  C21
BOND  C21  C22
DOUBLE  C21  O22
BOND  C22  H2R       C22  H2S       C22  C23
BOND  C23  H3R       C23  H3S       C23  C24
BOND  C24  H4R       C24  H4S       C24  C25
BOND  C25  H5R
DOUBLE  C25 C26
BOND  C26  H6R       C26  C27
BOND  C27  H7R       C27  H7S       C27  C28
BOND  C28  H8R
DOUBLE  C28 C29
BOND  C29  H9R       C29  C210
BOND  C210 H10R      C210 H10S      C210 C211
BOND  C211 H11R
DOUBLE  C211 C212
BOND  C212 H12R      C212 C213
BOND  C213 H13R      C213 H13S      C213 C214
BOND  C214 H14R
DOUBLE  C214 C215
BOND  C215 H15R      C215 C216
BOND  C216 H16R      C216 H16S      C216 C217
BOND  C217 H17R      C217 H17S      C217 C218
BOND  C218 H18R      C218 H18S      C218 C219
BOND  C219 H19R      C219 H19S      C219 C220
BOND  C220 H20R      C220 H20S      C220 H20T
! Chain From C3
BOND  O31  C31
BOND  C31  C32
DOUBLE  C31  O32
BOND  C32  H2X       C32  H2Y       C32  C33
BOND  C33  H3X       C33  H3Y       C33  C34
BOND  C34  H4X       C34  H4Y       C34  C35
BOND  C35  H5X       C35  H5Y       C35  C36
BOND  C36  H6X       C36  H6Y       C36  C37
BOND  C37  H7X       C37  H7Y       C37  C38
BOND  C38  H8X       C38  H8Y       C38  C39
BOND  C39  H9X       C39  H9Y       C39  C310
BOND  C310 H10X      C310 H10Y      C310 C311
BOND  C311 H11X      C311 H11Y      C311 C312
BOND  C312 H12X      C312 H12Y      C312 C313
BOND  C313 H13X      C313 H13Y      C313 C314
BOND  C314 H14X      C314 H14Y      C314 C315
BOND  C315 H15X      C315 H15Y      C315 C316
BOND  C316 H16X      C316 H16Y      C316 C317
BOND  C317 H17X      C317 H17Y      C317 C318
BOND  C318 H18X      C318 H18Y      C318 H18Z

IMPR C21 O21 C22 O22    C31 O31 C32 O32

!    I    J    K    L      R(IK)   T(IKJ)    PHI   T(JKL)   R(KL)
! Inositol Head Group
!
IC C11   C12   C13   C14        1.5612  111.91   56.25  109.10   1.5917
IC C12   C13   C14   C15        1.5674  109.10  -55.67  107.50   1.5949
IC C13   C14   C15   C16        1.5917  107.50   58.53  114.15   1.5236
IC C14   C15   C16   C11        1.5949  114.15  -57.38  109.31   1.5105
IC C15   C16   C11   C12        1.5236  109.31   54.67  113.12   1.5612
IC C16   C11   C12   C13        1.5105  113.12  -56.32  111.91   1.5674
IC C16   C12   *C11  H1         1.5105  113.12  119.75  101.91   1.1392
IC C16   C12   *C11  O12        1.5105  113.12 -126.20  107.76   1.4882
IC C11   C13   *C12  H2         1.5612  111.91  114.21  103.64   1.1291
IC C11   C13   *C12  O2         1.5612  111.91 -130.03  104.90   1.4097
IC C12   C14   *C13  H3         1.5674  109.10  109.60  102.16   1.0541
IC C12   C14   *C13  O3         1.5674  109.10 -134.10  112.67   1.4674
IC C13   C15   *C14  H4         1.5917  107.50 -122.77  106.58   1.1398
IC C13   C15   *C14  O4         1.5917  107.50  121.11  113.88   1.3934
IC C14   C16   *C15  H5         1.5949  114.15  117.62  111.57   1.1817
IC C14   C16   *C15  O5         1.5949  114.15 -125.54   99.96   1.4429
IC C15   C11   *C16  H6         1.5236  109.31 -117.85  108.15   1.1464
IC C15   C11   *C16  O6         1.5236  109.31  124.62  106.80   1.4905
IC C13   C12   O2    HO2        1.5674  104.90  -41.95   99.63   0.9607
IC C11   C16   O6    HO6        1.5105  106.80 -141.52  102.28   0.9438
IC C12   C11   O12   P          1.5612  107.76  -97.72  122.87   1.6738
IC C11   O12   P     O11        1.4882  122.87 -170.14  101.78   1.5624
IC O11   O12   *P    O13        1.5624  101.78 -111.87  115.92   1.4812
IC O11   O12   *P    O14        1.5624  101.78  114.33  108.26   1.4737
IC O12   P     O11   C1         1.6738  101.78   93.71  119.03   1.4527
IC P     O11   C1    C2         1.5624  119.03   90.59  109.51   1.5472
IC C2    O11   *C1   HA         1.5472  109.51  116.74  102.40   1.1035
IC HA    O11   *C1   HB         1.1035  102.40  119.29  118.20   1.0905
IC O11   C1    C2    O21        1.4527  109.51  159.98  105.23   1.3918
IC O21   C1    *C2   C3         1.3918  105.23 -122.31  113.46   1.5224
IC C3    C1    *C2   HS         1.5224  113.46 -112.81   98.08   1.1373
IC C1    C2    O21   C21        1.5472  105.23  121.03  107.61   1.3130
IC C2    O21   C21   C22        1.3918  107.61 -143.71  110.27   1.5240
IC C22   O21   *C21  O22        1.5240  110.27 -173.26  123.94   1.2252
IC O21   C21   C22   C23        1.3130  110.27 -100.54  114.05   1.5966
IC C23   C21   *C22  H2R        1.5966  114.05  136.83  117.96   1.1359
IC H2R   C21   *C22  H2S        1.1359  117.96  112.37  110.66   1.1750
IC C1    C2    C3    O31        1.5472  113.46 -164.03  113.68   1.4560
IC O31   C2    *C3   HX         1.4560  113.68 -124.81  109.24   1.1421
IC HX    C2    *C3   HY         1.1421  109.24 -119.37  107.12   1.0811
IC C2    C3    O31   C31        1.5224  113.68  -78.97  117.94   1.3060
IC C3    O31   C31   C32        1.4560  117.94  176.98  108.04   1.5067
IC C32   O31   *C31  O32        1.5067  108.04  167.41  128.04   1.2105
IC O31   C31   C32   C33        1.3060  108.04 -179.87  108.44   1.5479
IC C33   C31   *C32  H2X        1.5479  108.44 -133.26  115.68   1.1387
IC H2X   C31   *C32  H2Y        1.1387  115.68 -113.16  105.10   1.0739
IC C21   C22   C23   C24        1.5240  114.05   71.06  110.64   1.5734
IC C24   C22   *C23  H3R        1.5734  110.64 -124.62  113.03   1.1251
IC C24   C22   *C23  H3S        1.5734  110.64  116.69  108.70   1.1403
IC C22   C23   C24   C25        1.5966  110.64 -179.26  119.38   1.4913
IC C25   C23   *C24  H4R        1.4913  119.38 -124.49  104.52   1.0843
IC C25   C23   *C24  H4S        1.4913  119.38  124.63  107.15   1.1030
IC C23   C24   C25   C26        1.5734  119.38  104.26  129.10   1.3677
IC C26   C24   *C25  H5R        1.3677  129.10  176.59  115.26   1.0369
IC C24   C25   C26   C27        1.4913  129.10   -1.09  128.95   1.4965
IC C27   C25   *C26  H6R        1.4965  128.95  178.57  115.14   1.0884
IC C25   C26   C27   C28        1.3677  128.95   88.87  109.99   1.5103
IC C28   C26   *C27  H7R        1.5103  109.99 -125.14  103.72   1.1240
IC C28   C26   *C27  H7S        1.5103  109.99  127.07  117.61   1.1196
IC C26   C27   C28   C29        1.4965  109.99  105.39  125.30   1.3756
IC C29   C27   *C28  H8R        1.3756  125.30 -175.89  110.46   1.1394
IC C27   C28   C29   C210       1.5103  125.30    2.05  126.72   1.4782
IC C210  C28   *C29  H9R        1.4782  126.72  178.19  123.98   1.1037
IC C28   C29   C210  C211       1.3756  126.72   79.40  107.42   1.5372
IC C211  C29   *C210 H10R       1.5372  107.42 -128.93  115.37   1.0912
IC C211  C29   *C210 H10S       1.5372  107.42  115.81  113.85   1.1327
IC C29   C210  C211  C212       1.4782  107.42 -140.04  121.47   1.3393
IC C212  C210  *C211 H11R       1.3393  121.47  171.74  116.92   1.1281
IC C210  C211  C212  C213       1.5372  121.47   -3.78  130.85   1.4812
IC C213  C211  *C212 H12R       1.4812  130.85 -177.60  118.38   1.1147
IC C211  C212  C213  C214       1.3393  130.85  120.66  111.38   1.5172
IC C214  C212  *C213 H13R       1.5172  111.38 -129.02  113.95   1.1050
IC C214  C212  *C213 H13S       1.5172  111.38  124.92  106.34   1.1527
IC C212  C213  C214  C215       1.4812  111.38  133.02  125.55   1.3475
IC C215  C213  *C214 H14R       1.3475  125.55  174.69  112.15   1.0981
IC C213  C214  C215  C216       1.5172  125.55    2.79  126.86   1.5362
IC C216  C214  *C215 H15R       1.5362  126.86  171.96  115.71   1.0681
IC C214  C215  C216  C217       1.3475  126.86   96.79  105.55   1.5511
IC C217  C215  *C216 H16R       1.5511  105.55 -119.46  108.65   1.0747
IC C217  C215  *C216 H16S       1.5511  105.55  122.04  103.41   1.1472
IC C215  C216  C217  C218       1.5362  105.55  172.30  115.85   1.5069
IC C218  C216  *C217 H17R       1.5069  115.85 -121.02  116.63   1.1722
IC C218  C216  *C217 H17S       1.5069  115.85  125.49  104.11   1.0955
IC C216  C217  C218  C219       1.5511  115.85   79.77  111.75   1.5857
IC C219  C217  *C218 H18R       1.5857  111.75 -127.58  106.24   1.0653
IC C219  C217  *C218 H18S       1.5857  111.75  115.12  103.25   1.0754
IC C217  C218  C219  C220       1.5069  111.75  175.62  115.95   1.5698
IC C220  C218  *C219 H19R       1.5698  115.95 -120.78  111.21   1.0990
IC C220  C218  *C219 H19S       1.5698  115.95  119.60  107.38   1.0649
IC C218  C219  C220  H20T       1.5857  115.95 -173.64  112.47   1.1184
IC H20T  C219  *C220 H20R       1.1184  112.47 -123.64   97.48   1.1035
IC H20T  C219  *C220 H20S       1.1184  112.47  120.77  108.48   1.1706
IC C31   C32   C33   C34        1.5067  108.44  171.75  110.23   1.5436
IC C34   C32   *C33  H3X        1.5436  110.23 -110.98  112.84   1.1615
IC C34   C32   *C33  H3Y        1.5436  110.23  133.41  103.67   1.1558
IC C32   C33   C34   C35        1.5479  110.23  164.84  111.18   1.4944
IC C35   C33   *C34  H4X        1.4944  111.18 -117.20  104.87   1.1406
IC C35   C33   *C34  H4Y        1.4944  111.18  124.00  116.82   1.0964
IC C33   C34   C35   C36        1.5436  111.18 -170.14  117.36   1.5364
IC C36   C34   *C35  H5X        1.5364  117.36 -125.86  108.55   1.1375
IC C36   C34   *C35  H5Y        1.5364  117.36  126.84  113.36   1.0725
IC C34   C35   C36   C37        1.4944  117.36   97.24  109.17   1.5562
IC C37   C35   *C36  H6X        1.5562  109.17 -124.93  110.74   1.0531
IC C37   C35   *C36  H6Y        1.5562  109.17  113.66  107.60   1.0487
IC C35   C36   C37   C38        1.5364  109.17  178.96  106.99   1.5073
IC C38   C36   *C37  H7X        1.5073  106.99 -124.94  117.90   1.1226
IC C38   C36   *C37  H7Y        1.5073  106.99  122.45  105.50   1.1013
IC C36   C37   C38   C39        1.5562  106.99  -83.54  109.71   1.5851
IC C39   C37   *C38  H8X        1.5851  109.71 -109.22  104.16   1.0971
IC C39   C37   *C38  H8Y        1.5851  109.71  134.34  112.52   1.1060
IC C37   C38   C39   C310       1.5073  109.71 -174.64  116.30   1.5943
IC C310  C38   *C39  H9X        1.5943  116.30 -114.65  100.74   1.1124
IC C310  C38   *C39  H9Y        1.5943  116.30  134.06  112.85   1.1282
IC C38   C39   C310  C311       1.5851  116.30 -169.44  109.43   1.4985
IC C311  C39   *C310 H10X       1.4985  109.43 -130.21  105.72   1.1666
IC C311  C39   *C310 H10Y       1.4985  109.43  119.53  108.62   1.1449
IC C39   C310  C311  C312       1.5943  109.43 -170.56  117.91   1.4759
IC C312  C310  *C311 H11X       1.4759  117.91 -122.37  116.45   1.1315
IC C312  C310  *C311 H11Y       1.4759  117.91  116.61  108.69   1.1832
IC C310  C311  C312  C313       1.4985  117.91  178.48  111.44   1.4766
IC C313  C311  *C312 H12X       1.4766  111.44 -125.26  104.27   1.1090
IC C313  C311  *C312 H12Y       1.4766  111.44  122.86  110.52   1.1546
IC C311  C312  C313  C314       1.4759  111.44  -73.70  111.39   1.5502
IC C314  C312  *C313 H13X       1.5502  111.39 -108.82  102.78   1.1224
IC C314  C312  *C313 H13Y       1.5502  111.39  127.20  121.20   1.1985
IC C312  C313  C314  C315       1.4766  111.39 -138.36  114.17   1.5711
IC C315  C313  *C314 H14X       1.5711  114.17 -118.23  110.45   1.1197
IC C315  C313  *C314 H14Y       1.5711  114.17  117.77  107.23   1.1239
IC C313  C314  C315  C316       1.5502  114.17 -176.45  108.82   1.5409
IC C316  C314  *C315 H15X       1.5409  108.82 -124.54  113.33   1.1526
IC C316  C314  *C315 H15Y       1.5409  108.82  108.91  111.46   1.1320
IC C314  C315  C316  C317       1.5711  108.82  -66.54  116.11   1.5091
IC C317  C315  *C316 H16X       1.5091  116.11 -124.62  112.51   1.1029
IC C317  C315  *C316 H16Y       1.5091  116.11  122.83  112.61   1.1144
IC C315  C316  C317  C318       1.5409  116.11  169.13  111.73   1.5513
IC C318  C316  *C317 H17X       1.5513  111.73 -123.95  110.47   1.1648
IC C318  C316  *C317 H17Y       1.5513  111.73  117.32  106.84   1.0646
IC C316  C317  C318  H18X       1.5091  111.73  158.37  114.50   1.1275
IC H18X  C317  *C318 H18Y       1.1275  114.50 -124.88  106.66   1.0485
IC H18X  C317  *C318 H18Z       1.1275  114.50  121.03  108.03   1.1519
IC C13   C11   *C12  O2         1.5674  111.91  122.45  118.73   1.4097
IC O2    C11   *C12  H2         1.4097  118.73  125.03  106.36   1.1291
IC C11   C12   O2    HO2        1.5612  118.73 -167.83   99.63   0.9607
IC C14   C12   *C13  O3         1.5917  109.10  130.92  118.74   1.4674
IC O3    C12   *C13  H3         1.4674  118.74  120.68  103.94   1.0541
IC C12   C13   O3    P3         1.5674  118.74   42.01  126.24   1.6871
IC C13   O3    P3    OP32       1.4674  126.24   54.16  111.19   1.5345
IC OP32  O3    *P3   OP33       1.5345  111.19 -124.96  106.37   1.5032
IC OP32  O3    *P3   OP34       1.5345  111.19  121.46  106.41   1.5163
IC C15   C13   *C14  O4         1.5949  107.50 -124.00  109.20   1.3934
IC O4    C13   *C14  H4         1.3934  109.20 -118.02  114.14   1.1398
IC C13   C14   O4    P4         1.5917  109.20 -155.20  138.55   1.6696
IC C14   O4    P4    OP42       1.3934  138.55  154.17  109.58   1.5432
IC OP42  O4    *P4   OP43       1.5432  109.58  118.48  104.87   1.5206
IC OP42  O4    *P4   OP44       1.5432  109.58 -119.95  107.99   1.5023
IC C13   C14   C15   O5         1.5917  107.50  174.60  116.85   1.4429
IC O5    C14   *C15  C16        1.4429  116.85 -116.07  114.15   1.5236
IC C16   C14   *C15  H5         1.5236  114.15 -121.85  104.07   1.1817
IC C14   C15   O5    P5         1.5949  116.85  124.14  124.04   1.6182
IC C15   O5    P5    OP52       1.4429  124.04  -57.74  111.96   1.5508
IC OP52  O5    *P5   OP53       1.5508  111.96 -124.84  110.33   1.5314
IC OP52  O5    *P5   OP54       1.5508  111.96  117.58  105.32   1.5751
IC O5    P5    OP52  HP52       1.6182  111.96  -28.06  104.86   1.0320
IC C11   C15   *C16  O6         1.5105  109.31 -119.88  114.69   1.4905
IC C11   C15   *C16  H6         1.5105  109.31  117.69  108.42   1.1464
IC C15   C16   O6    HO6        1.5236  114.69  -20.26  102.28   0.9438

RESI DMPI        -1.00 ! Di-myristoyl-inositol
!
!    myristoyl - CH2                    Uses INI1 - cyclic myi-inositol,
!                |                           
!  myristoyl   - CH                          DMPC 
!                |     (-)
!                CH2 - PO4 - inositol
!
!                                              H6
GROUP                  !                       |
ATOM C12  CC3161  0.14 !                       |
ATOM H2   HCA1    0.09 !               HO6-O6--C16----------C15--O5-HO5
ATOM O2   OC311  -0.65 !                      /             |\
ATOM HO2  HCP1    0.42 !                     /              | \  H4
GROUP                  !                    /               H5 \ |
ATOM C13  CC3161  0.14 !                   /                    \|
ATOM H3   HCA1    0.09 !              ----C11  H02               C14--O4-HO4
ATOM O3   OC311  -0.65 !              |   |\   |                /
ATOM HO3  HCP1    0.42 !              |   | \  O2              /
GROUP                  !              |   H1 \ |              /     
ATOM C14  CC3161  0.14 !              |       \|             /
ATOM H4   HCA1    0.09 !              |    H2--C12----------C13--O3-HO3
ATOM O4   OC311  -0.65 !              |                     |
ATOM HO4  HCP1    0.42 !              |                     |
GROUP                  !              |                     H3
ATOM C15  CC3161  0.14 !              |
ATOM H5   HCA1    0.09 !              |
ATOM O5   OC311  -0.65 !              |
ATOM HO5  HCP1    0.42 !              |
GROUP                  !              |
ATOM C16  CC3161  0.14 !              |
ATOM H6   HCA1    0.09 !              |
ATOM O6   OC311  -0.65 !              |
ATOM HO6  HCP1    0.42 !              |
GROUP                  !             / 
ATOM C11  CC3161  0.01 !            |
ATOM H1   HCA1    0.09 !            |     alpha4
ATOM P    PL      1.50 !   (-) O13  O12
ATOM O13  O2L    -0.78 !         \ /      alpha3
ATOM O14  O2L    -0.78 !          P (+)
ATOM O11  OSLP   -0.57 !         / \      alpha2
ATOM O12  OC30P  -0.57 !   (-) O14  O11
ATOM C1   CTL2   -0.08 !            |     alpha1
ATOM HA   HAL2    0.09 !       HA---C1---HB
ATOM HB   HAL2    0.09 !            |     theta1
GROUP                  !            |
ATOM C2   CTL1    0.17 !       HS---C2--------------
ATOM HS   HAL1    0.09 !            | beta1        |
ATOM O21  OSL    -0.49 !       O22  O21          theta3
ATOM C21  CL      0.90 !        \\ /  beta2        |
ATOM O22  OBL    -0.63 !          C21 		   |
ATOM C22  CTL2   -0.22 !          |   beta3        |
ATOM H2R  HAL2    0.09 !   H2R---C22---H2S	   |
ATOM H2S  HAL2    0.09 !          |                |
GROUP                  !          |  beta4	   |
ATOM C3   CTL2    0.08 !          |                |
ATOM HX   HAL2    0.09 !          |           HX---C3---HY
ATOM HY   HAL2    0.09 !          |                |   gamma1
ATOM O31  OSL    -0.49 !          |           O32  O31
ATOM C31  CL      0.90 !          |            \\ /    gamma2
ATOM O32  OBL    -0.63 !          |              C31
ATOM C32  CTL2   -0.22 !          |              |     gamma3
ATOM H2X  HAL2    0.09 !          |       H2X---C32---H2Y
ATOM H2Y  HAL2    0.09 !          |              |
GROUP                  !          |		 |     gamma4
ATOM C23  CTL2   -0.18 !          |              |
ATOM H3R  HAL2    0.09 !   H3R ---C23---H3S	 |
ATOM H3S  HAL2    0.09 !          |              |
GROUP                  !	  |		 |
ATOM C24  CTL2   -0.18 !          |		 |
ATOM H4R  HAL2    0.09 !   H4R ---C24---H4S      |
ATOM H4S  HAL2    0.09 !          |		 |
GROUP                  !	  |		 |
ATOM C25  CTL2   -0.18 !          |              |
ATOM H5R  HAL2    0.09 !   H5R ---C25---H5S	 |
ATOM H5S  HAL2    0.09 !          |              |
GROUP                  !	  |		 |
ATOM C26  CTL2   -0.18 !          |		 |
ATOM H6R  HAL2    0.09 !   H6R ---C26---H6S      |
ATOM H6S  HAL2    0.09 !          |		 |
GROUP                  !	  |		 |
ATOM C27  CTL2   -0.18 !          |              |
ATOM H7R  HAL2    0.09 !   H7R ---C27---H7S	 |
ATOM H7S  HAL2    0.09 !          |              |
GROUP                  !	  |		 |
ATOM C28  CTL2   -0.18 !          |		 |
ATOM H8R  HAL2    0.09 !   H8R ---C28---H8S      |
ATOM H8S  HAL2    0.09 !          |		 |
GROUP                  !	  |		 |
ATOM C29  CTL2   -0.18 !          |              |
ATOM H9R  HAL2    0.09 !   H9R ---C29---H9S	 |
ATOM H9S  HAL2    0.09 !          |              |
GROUP                  !	  |		 |
ATOM C210 CTL2   -0.18 !          |		 |
ATOM H10R HAL2    0.09 !   H10R---C210--H10S     |
ATOM H10S HAL2    0.09 !          |		 |
GROUP                  !	  |		 |
ATOM C211 CTL2   -0.18 !          |              |
ATOM H11R HAL2    0.09 !   H11R---C211--H11S	 |
ATOM H11S HAL2    0.09 !          |              |
GROUP                  !	  |		 |
ATOM C212 CTL2   -0.18 !          |		 |
ATOM H12R HAL2    0.09 !   H12R---C212--H12S     |
ATOM H12S HAL2    0.09 !          |		 |
GROUP                  !	  |		 |
ATOM C213 CTL2   -0.18 !          |              |
ATOM H13R HAL2    0.09 !   H13R---C213--H13S	 |
ATOM H13S HAL2    0.09 !          |              |
GROUP                  !	  |		 |
ATOM C214 CTL3   -0.27 !          |		 |
ATOM H14R HAL3    0.09 !   H14R---C214--H14S     |
ATOM H14S HAL3    0.09 !          |		 |
ATOM H14T HAL3    0.09 !         H14T            |
GROUP                  !	 		 |
ATOM C33  CTL2   -0.18 !                         |
ATOM H3X  HAL2    0.09 !                  H3X ---C33---H3Y
ATOM H3Y  HAL2    0.09 !                         |
GROUP                  !			 |
ATOM C34  CTL2   -0.18 !                         |
ATOM H4X  HAL2    0.09 !                  H4X ---C34---H4Y
ATOM H4Y  HAL2    0.09 !                         |
GROUP                  !			 |
ATOM C35  CTL2   -0.18 !                         |
ATOM H5X  HAL2    0.09 !                  H5X ---C35---H5Y
ATOM H5Y  HAL2    0.09 !                         |
GROUP                  !			 |
ATOM C36  CTL2   -0.18 !                         |
ATOM H6X  HAL2    0.09 !                  H6X ---C36---H6Y
ATOM H6Y  HAL2    0.09 !                         |
GROUP                  !			 |
ATOM C37  CTL2   -0.18 !                         |
ATOM H7X  HAL2    0.09 !                  H7X ---C37---H7Y
ATOM H7Y  HAL2    0.09 !                         |
GROUP                  !			 |
ATOM C38  CTL2   -0.18 !                         |
ATOM H8X  HAL2    0.09 !                  H8X ---C38---H8Y
ATOM H8Y  HAL2    0.09 !                         |
GROUP                  !			 |
ATOM C39  CTL2   -0.18 !                         |
ATOM H9X  HAL2    0.09 !                  H9X ---C39---H9Y
ATOM H9Y  HAL2    0.09 !                         |
GROUP                  !			 |
ATOM C310 CTL2   -0.18 !                         |
ATOM H10X HAL2    0.09 !                  H10X---C310--H10Y
ATOM H10Y HAL2    0.09 !                         |
GROUP                  !			 |
ATOM C311 CTL2   -0.18 !                         |
ATOM H11X HAL2    0.09 !                  H11X---C311--H11Y
ATOM H11Y HAL2    0.09 !                         |
GROUP                  !			 |
ATOM C312 CTL2   -0.18 !                         |
ATOM H12X HAL2    0.09 !                  H12X---C312--H12Y
ATOM H12Y HAL2    0.09 !                         |
GROUP                  !			 |
ATOM C313 CTL2   -0.18 !                         |
ATOM H13X HAL2    0.09 !                  H13X---C313--H13Y
ATOM H13Y HAL2    0.09 !                         |
GROUP                  !			 |
ATOM C314 CTL3   -0.27 !                         |
ATOM H14X HAL3    0.09 !                  H14X---C314--H14Y
ATOM H14Y HAL3    0.09 !                         |
ATOM H14Z HAL3    0.09 !                         H14Z

! Inositol Head Group
BOND  C11  H1        C11  C16       C11  C12       C11  O12
BOND  C12  H2        C12  O2        O2   HO2       C12  C13       C13  H3
BOND  C13  O3        O3   HO3       C13  C14       C14  H4        C14  O4
BOND  O4   HO4       C14  C15       C15  H5        C15  C16       C16  H6
BOND  C16  O6        O6   HO6       C15  O5        O5   HO5
BOND  O12  P         P    O11       P    O13       P    O14       O11  C1
! Glycerol Backbone
BOND  C1   HA        C1    HB       C1   C2 
BOND  C2   HS        C2    C3       C2   O21
BOND  C3   HX        C3    HY       C3   O31
! Chain #2
BOND  O21  C21
BOND  C21  C22
DOUBLE C21  O22
BOND  C22  H2R       C22  H2S       C22  C23
BOND  C23  H3R       C23  H3S       C23  C24
BOND  C24  H4R       C24  H4S       C24  C25
BOND  C25  H5R       C25  H5S       C25  C26
BOND  C26  H6R       C26  H6S       C26  C27
BOND  C27  H7R       C27  H7S       C27  C28
BOND  C28  H8R       C28  H8S       C28  C29
BOND  C29  H9R       C29  H9S       C29  C210
BOND  C210 H10R      C210 H10S      C210 C211
BOND  C211 H11R      C211 H11S      C211 C212
BOND  C212 H12R      C212 H12S      C212 C213
BOND  C213 H13R      C213 H13S      C213 C214
BOND  C214 H14R      C214 H14S      C214 H14T
! Chain #3
BOND  O31  C31
BOND  C31  C32
DOUBLE  C31  O32
BOND  C32  H2X       C32  H2Y       C32  C33
BOND  C33  H3X       C33  H3Y       C33  C34
BOND  C34  H4X       C34  H4Y       C34  C35
BOND  C35  H5X       C35  H5Y       C35  C36
BOND  C36  H6X       C36  H6Y       C36  C37
BOND  C37  H7X       C37  H7Y       C37  C38
BOND  C38  H8X       C38  H8Y       C38  C39
BOND  C39  H9X       C39  H9Y       C39  C310
BOND  C310 H10X      C310 H10Y      C310 C311
BOND  C311 H11X      C311 H11Y      C311 C312
BOND  C312 H12X      C312 H12Y      C312 C313
BOND  C313 H13X      C313 H13Y      C313 C314
BOND  C314 H14X      C314 H14Y      C314 H14Z

IMPR C21 O21 C22 O22   C31 O31 C32 O32

!    I    J    K    L           R(IK)   T(IKJ)    PHI   T(JKL)   R(KL)
! Inositol Head Group
!
IC  C11   C12    C13    C14        1.5181  110.46   56.87  111.43   1.5287
IC  C12   C13    C14    C15        1.5138  111.43  -43.19  114.99   1.5269
IC  C13   C14    C15    C16        1.5287  114.99   38.16  116.20   1.5230
IC  C14   C15    C16    C11        1.5269  116.20  -44.77  110.65   1.5227
IC  C15   C16    C11    C12        1.5230  110.65   57.48  109.67   1.5181
IC  C16   C11    C12    C13        1.5227  109.67  -65.04  110.46   1.5138
IC  C16   C12    *C11   H1         1.5227  109.67  114.66  106.65   1.1178
IC  C16   C12    *C11   O12        1.5227  109.67 -131.90  109.82   1.4318
IC  C11   C13    *C12   H2         1.5181  110.46  117.35  107.43   1.1194
IC  C11   C13    *C12   O2         1.5181  110.46 -125.85  110.80   1.4293
IC  C12   C14    *C13   H3         1.5138  111.43  117.88  107.19   1.1163
IC  C12   C14    *C13   O3         1.5138  111.43 -124.51  112.62   1.4286
IC  C13   C15    *C14   H4         1.5287  114.99 -115.87  105.68   1.1202
IC  C13   C15    *C14   O4         1.5287  114.99  128.81  110.03   1.4289
IC  C14   C16    *C15   H5         1.5269  116.20  115.42  104.85   1.1220
IC  C14   C16    *C15   O5         1.5269  116.20 -129.96  111.25   1.4291
IC  C15   C11    *C16   H6         1.5230  110.65 -118.36  109.53   1.1173
IC  C15   C11    *C16   O6         1.5230  110.65  121.93  111.61   1.4273
IC  C13   C12    O2     HO2        1.5138  110.80  164.69  108.61   0.9872
IC  C14   C13    O3     HO3        1.5287  112.62   83.09  104.55   0.9665
IC  C15   C14    O4     HO4        1.5269  110.03   53.65  105.76   0.9637
IC  C16   C15    O5     HO5        1.5230  111.25  -37.35  104.36   0.9679
IC  C11   C16    O6     HO6        1.5227  111.61   66.96  105.23   0.9850
IC  C12   C11    O12    P          1.5181  109.82   92.66  122.83   1.6352
IC  C11   O12    P      O11        1.4318  122.83 -174.81  103.00   1.5798
IC  O11   O12    *P     O13        1.5798  103.00  115.68  107.45   1.4772
IC  O11   O12    *P     O14        1.5798  103.00 -116.53  107.95   1.4788
IC  O12   P      O11    C1         1.6352  103.00  178.03  117.95   1.4319
IC  P     O11    C1     C2         1.5798  117.95  170.93  110.60   1.5497
IC  C2    O11    *C1    HA         1.5497  110.60 -119.31  111.24   1.1171
IC  HA    O11    *C1    HB         1.1171  111.24 -120.72  110.03   1.1147
IC  O11   C1     C2     C3         1.4319  110.60  175.22  110.94   1.5577
IC  C3    C1     *C2    O21        1.5577  110.94  120.67  108.06   1.4418
IC  C3    C1     *C2    HS         1.5577  110.94 -118.26  106.49   1.1172
IC  C1    C2     O21    C21        1.5497  108.06  146.83  114.79   1.3150
IC  C2    O21    C21    C22        1.4418  114.79  178.51  108.89   1.5323
IC  C22   O21    *C21   O22        1.5323  108.89 -178.54  126.44   1.2196
IC  O21   C21    C22    C23        1.3150  108.89 -159.89  112.28   1.5474
IC  C23   C21    *C22   H2R        1.5474  112.28 -120.54  106.46   1.1098
IC  H2R   C21    *C22   H2S        1.1098  106.46 -116.86  108.65   1.1080
IC  C1    C2     C3     O31        1.5497  110.94  172.74  112.47   1.4452
IC  O31   C2     *C3    HX         1.4452  112.47 -118.24  106.38   1.1130
IC  HX    C2     *C3    HY         1.1130  106.38 -115.02  109.30   1.1144
IC  C2    C3     O31    C31        1.5577  112.47   91.21  115.66   1.3288
IC  C3    O31    C31    C32        1.4452  115.66 -170.42  108.29   1.5295
IC  C32   O31    *C31   O32        1.5295  108.29 -178.72  125.90   1.2166
IC  O31   C31    C32    C33        1.3288  108.29 -164.93  113.87   1.5448
IC  C33   C31    *C32   H2X        1.5448  113.87 -120.70  106.91   1.1103
IC  H2X   C31    *C32   H2Y        1.1103  106.91 -116.81  108.01   1.1086
IC  C21   C22    C23    C24        1.5323  112.28   71.93  112.64   1.5364
IC  C24   C22    *C23   H3R        1.5364  112.64 -122.11  109.42   1.1146
IC  H3R   C22    *C23   H3S        1.1146  109.42 -117.17  109.35   1.1133
IC  C22   C23    C24    C25        1.5474  112.64 -166.38  112.54   1.5346
IC  C25   C23    *C24   H4R        1.5346  112.54 -123.11  109.82   1.1120
IC  H4R   C23    *C24   H4S        1.1120  109.82 -117.28  108.90   1.1131
IC  C23   C24    C25    C26        1.5364  112.54  174.23  112.75   1.5349
IC  C26   C24    *C25   H5R        1.5349  112.75 -120.04  108.36   1.1147
IC  H5R   C24    *C25   H5S        1.1147  108.36 -117.32  109.68   1.1122
IC  C24   C25    C26    C27        1.5346  112.75 -174.85  112.38   1.5347
IC  C27   C25    *C26   H6R        1.5347  112.38 -121.97  109.42   1.1126
IC  H6R   C25    *C26   H6S        1.1126  109.42 -117.44  108.85   1.1135
IC  C25   C26    C27    C28        1.5349  112.38  178.13  112.85   1.5344
IC  C28   C26    *C27   H7R        1.5344  112.85 -121.00  108.92   1.1138
IC  H7R   C26    *C27   H7S        1.1138  108.92 -117.29  109.16   1.1130
IC  C26   C27    C28    C29        1.5347  112.85 -179.77  112.39   1.5348
IC  C29   C27    *C28   H8R        1.5348  112.39 -121.37  109.24   1.1130
IC  H8R   C27    *C28   H8S        1.1130  109.24 -117.46  109.06   1.1131
IC  C27   C28    C29    C210       1.5344  112.39  179.22  112.78   1.5344
IC  C210  C28    *C29   H9R        1.5344  112.78 -121.27  109.13   1.1135
IC  H9R   C28    *C29   H9S        1.1135  109.13 -117.33  109.05   1.1132
IC  C28   C29    C210   C211       1.5348  112.78  178.81  112.48   1.5348
IC  C211  C29    *C210  H10R       1.5348  112.48 -121.30  109.24   1.1131
IC  H10R  C29    *C210  H10S       1.1131  109.24 -117.39  109.04   1.1130
IC  C29   C210   C211   C212       1.5344  112.48  178.13  112.69   1.5344
IC  C212  C210   *C211  H11R       1.5344  112.69 -121.20  109.15   1.1132
IC  H11R  C210   *C211  H11S       1.1132  109.15 -117.35  109.09   1.1132
IC  C210  C211   C212   C213       1.5348  112.69  179.05  112.61   1.5340
IC  C213  C211   *C212  H12R       1.5340  112.61 -121.36  109.28   1.1132
IC  H12R  C211   *C212  H12S       1.1132  109.28 -117.38  109.05   1.1132
IC  C211  C212   C213   C214       1.5344  112.61  177.87  113.24   1.5307
IC  C214  C212   *C213  H13R       1.5307  113.24 -121.58  108.85   1.1139
IC  H13R  C212   *C213  H13S       1.1139  108.85 -116.60  108.81   1.1140
IC  C212  C213   C214   H14R       1.5340  113.24  -59.62  110.42   1.1115
IC  H14R  C213   *C214  H14S       1.1115  110.42  119.89  110.51   1.1112
IC  H14R  C213   *C214  H14T       1.1115  110.42 -119.95  110.61   1.1113
IC  C31   C32    C33    C34        1.5295  113.87  177.66  111.16   1.5336
IC  C34   C32    *C33   H3X        1.5336  111.16 -120.94  109.95   1.1136
IC  H3X   C32    *C33   H3Y        1.1136  109.95 -118.08  109.56   1.1145
IC  C32   C33    C34    C35        1.5448  111.16  179.63  113.17   1.5335
IC  C35   C33    *C34   H4X        1.5335  113.17 -121.53  109.10   1.1140
IC  H4X   C33    *C34   H4Y        1.1140  109.10 -117.11  108.97   1.1134
IC  C33   C34    C35    C36        1.5336  113.17  177.57  111.94   1.5339
IC  C36   C34    *C35   H5X        1.5339  111.94 -121.08  109.26   1.1131
IC  H5X   C34    *C35   H5Y        1.1131  109.26 -117.59  109.20   1.1132
IC  C34   C35    C36    C37        1.5335  111.94  179.50  113.04   1.5337
IC  C37   C35    *C36   H6X        1.5337  113.04 -121.62  109.12   1.1135
IC  H6X   C35    *C36   H6Y        1.1135  109.12 -117.10  108.94   1.1134
IC  C35   C36    C37    C38        1.5339  113.04  178.26  112.01   1.5337
IC  C38   C36    *C37   H7X        1.5337  112.01 -121.06  109.22   1.1132
IC  H7X   C36    *C37   H7Y        1.1132  109.22 -117.62  109.23   1.1131
IC  C36   C37    C38    C39        1.5337  112.01  179.75  113.07   1.5337
IC  C39   C37    *C38   H8X        1.5337  113.07 -121.62  109.06   1.1133
IC  H8X   C37    *C38   H8Y        1.1133  109.06 -117.09  108.95   1.1133
IC  C37   C38    C39    C310       1.5337  113.07  178.49  112.01   1.5338
IC  C310  C38    *C39   H9X        1.5338  112.01 -121.03  109.22   1.1132
IC  H9X   C38    *C39   H9Y        1.1132  109.22 -117.65  109.26   1.1130
IC  C38   C39    C310   C311       1.5337  112.01  179.79  113.05   1.5336
IC  C311  C39    *C310  H10X       1.5336  113.05 -121.59  109.08   1.1133
IC  H10X  C39    *C310  H10Y       1.1133  109.08 -117.16  108.94   1.1134
IC  C39   C310   C311   C312       1.5338  113.05  179.12  112.25   1.5346
IC  C312  C310   *C311  H11X       1.5346  112.25 -121.13  109.15   1.1132
IC  H11X  C310   *C311  H11Y       1.1132  109.15 -117.54  109.20   1.1131
IC  C310  C311   C312   C313       1.5336  112.25  179.96  112.76   1.5333
IC  C313  C311   *C312  H12X       1.5333  112.76 -121.47  109.14   1.1133
IC  H12X  C311   *C312  H12Y       1.1133  109.14 -117.23  109.07   1.1132
IC  C311  C312   C313   C314       1.5346  112.76  179.78  113.16   1.5308
IC  C314  C312   *C313  H13X       1.5308  113.16 -121.63  108.78   1.1142
IC  H13X  C312   *C313  H13Y       1.1142  108.78 -116.69  108.79   1.1142
IC  C312  C313   C314   H14X       1.5333  113.16  -59.89  110.46   1.1114
IC  H14X  C313   *C314  H14Y       1.1114  110.46  119.84  110.46   1.1114
IC  H14X  C313   *C314  H14Z       1.1114  110.46 -120.08  110.64   1.1112

RESI DMPI13      -3.00 ! Di-myristoyl-inositol-(3)-phosphate (PIP1)
!
!    myristoyl - CH2                    Uses INI1 - cyclic myi-inositol,
!                |                           
!  myristoyl   - CH                          DMPC 
!                |     (-)
!                CH2 - PO4 - inositol
!
!                                                                    
!                                              H6                    
GROUP                  !                       |              O5--HO5 
ATOM C12  CC3161  0.14 !                       |             /       
ATOM H2   HCA1    0.09 !               HO6-O6--C16----------C15     
ATOM O2   OC311  -0.65 !                      /             |\					    
ATOM HO2  HCP1    0.42 !                     /              | \  H4				    
GROUP                  !                    /               H5 \ |  
ATOM C13  CC3161 -0.09 !                   /                    \|        
ATOM H3   HCA1    0.09 !              ----C11  H02               C14--O4--HO4
ATOM O3   OC30P  -0.40 !              |   |\   |                /            
ATOM P3   PC	  1.10 !              |   | \  O2              /              
ATOM OP32 OC2DP  -0.90 !              |   H1 \ |              /      OP34(-)			    
ATOM OP33 OC2DP  -0.90 !              |       \|             /       |				    
ATOM OP34 OC2DP  -0.90 !              |    H2--C12----------C13--O3--P3--OP33(-)		    
GROUP                  !              |                     |        |
ATOM C14  CC3161  0.14 !              |                     H3	     OP32(-)	    
ATOM H4   HCA1    0.09 !              |								    
ATOM O4   OC311  -0.65 !              |								    
ATOM HO4  HCP1    0.42 !              |								    
GROUP                  !              |								    
ATOM C15  CC3161  0.14 !              |								    
ATOM H5   HCA1    0.09 !              |								    
ATOM O5   OC311  -0.65 !              |								    
ATOM HO5  HCP1    0.42 !	      |
GROUP                  !              |								    
ATOM C16  CC3161  0.14 !              |								    
ATOM H6   HCA1    0.09 !             / 								    
ATOM O6   OC311  -0.65 !            |								    
ATOM HO6  HCP1    0.42 !            |     alpha4						    
GROUP                  !   (-) O13  O12								    
ATOM C11  CC3161  0.01 !         \ /      alpha3						    
ATOM H1   HCA1    0.09 !          P (+)								    
ATOM P    PL      1.50 !         / \      alpha2						    
ATOM O13  O2L    -0.78 !   (-) O14  O11								    
ATOM O14  O2L    -0.78 !            |     alpha1						    
ATOM O11  OSLP   -0.57 !       HA---C1---HB							    
ATOM O12  OC30P  -0.57 !            |     theta1						    
ATOM C1   CTL2   -0.08 !            |								    
ATOM HA   HAL2    0.09 !       HS---C2--------------
ATOM HB   HAL2    0.09 !            | beta1        |						    
GROUP                  !       O22  O21          theta3						    
ATOM C2   CTL1    0.17 !        \\ /  beta2        |						    
ATOM HS   HAL1    0.09 !          C21		   |					    
ATOM O21  OSL    -0.49 !          |   beta3        |						    
ATOM C21  CL      0.90 !   H2R---C22---H2S	   |					    
ATOM O22  OBL    -0.63 !          |                |						    
ATOM C22  CTL2   -0.22 !          |   beta4	   |					    
ATOM H2R  HAL2    0.09 !          |                |						    
ATOM H2S  HAL2    0.09 !          |           HX---C3---HY					    
GROUP                  !          |                |   gamma1					    
ATOM C3   CTL2    0.08 !          |           O32  O31						    
ATOM HX   HAL2    0.09 !          |            \\ /    gamma2					    
ATOM HY   HAL2    0.09 !          |              C31						    
ATOM O31  OSL    -0.49 !          |              |     gamma3					    
ATOM C31  CL      0.90 !          |       H2X---C32---H2Y					    
ATOM O32  OBL    -0.63 !          |              |						    
ATOM C32  CTL2   -0.22 !          |		 |     gamma4					    
ATOM H2X  HAL2    0.09 !          |              |						    
ATOM H2Y  HAL2    0.09 !   H3R ---C23---H3S	 |					    
GROUP                  !          |              |						    
ATOM C23  CTL2   -0.18 !	  |		 |					    
ATOM H3R  HAL2    0.09 !          |		 |					    
ATOM H3S  HAL2    0.09 !   H4R ---C24---H4S      |						    
GROUP                  !          |		 |					    
ATOM C24  CTL2   -0.18 !	  |		 |					    
ATOM H4R  HAL2    0.09 !          |              |						    
ATOM H4S  HAL2    0.09 !   H5R ---C25---H5S	 |					    
GROUP                  !          |              |						    
ATOM C25  CTL2   -0.18 !	  |		 |					    
ATOM H5R  HAL2    0.09 !          |		 |					    
ATOM H5S  HAL2    0.09 !   H6R ---C26---H6S      |						    
GROUP                  !          |		 |					    
ATOM C26  CTL2   -0.18 !	  |		 |					    
ATOM H6R  HAL2    0.09 !          |              |						    
ATOM H6S  HAL2    0.09 !   H7R ---C27---H7S	 |					    
GROUP                  !          |              |						    
ATOM C27  CTL2   -0.18 !	  |		 |					    
ATOM H7R  HAL2    0.09 !          |		 |					    
ATOM H7S  HAL2    0.09 !   H8R ---C28---H8S      |						    
GROUP                  !          |		 |					    
ATOM C28  CTL2   -0.18 !	  |		 |					    
ATOM H8R  HAL2    0.09 !          |              |						    
ATOM H8S  HAL2    0.09 !   H9R ---C29---H9S	 |					    
GROUP                  !          |              |						    
ATOM C29  CTL2   -0.18 !	  |		 |					    
ATOM H9R  HAL2    0.09 !          |		 |					    
ATOM H9S  HAL2    0.09 !   H10R---C210--H10S     |						    
GROUP                  !          |		 |					    
ATOM C210 CTL2   -0.18 !	  |		 |					    
ATOM H10R HAL2    0.09 !          |              |						    
ATOM H10S HAL2    0.09 !   H11R---C211--H11S	 |					    
GROUP                  !          |              |						    
ATOM C211 CTL2   -0.18 !	  |		 |					    
ATOM H11R HAL2    0.09 !          |		 |					    
ATOM H11S HAL2    0.09 !   H12R---C212--H12S     |						    
GROUP                  !          |		 |					    
ATOM C212 CTL2   -0.18 !	  |		 |					    
ATOM H12R HAL2    0.09 !          |              |						    
ATOM H12S HAL2    0.09 !   H13R---C213--H13S	 |					    
GROUP                  !          |              |						    
ATOM C213 CTL2   -0.18 !	  |		 |					    
ATOM H13R HAL2    0.09 !          |		 |					    
ATOM H13S HAL2    0.09 !   H14R---C214--H14S     |						    
GROUP                  !          |		 |					    
ATOM C214 CTL3   -0.27 !         H14T            |						    
ATOM H14R HAL3    0.09 !			 |					    
ATOM H14S HAL3    0.09 !                         |						    
ATOM H14T HAL3    0.09 !                  H3X ---C33---H3Y					    
GROUP                  !                         |						    
ATOM C33  CTL2   -0.18 !			 |					    
ATOM H3X  HAL2    0.09 !                         |						    
ATOM H3Y  HAL2    0.09 !                  H4X ---C34---H4Y					    
GROUP                  !                         |						    
ATOM C34  CTL2   -0.18 !			 |					    
ATOM H4X  HAL2    0.09 !                         |						    
ATOM H4Y  HAL2    0.09 !                  H5X ---C35---H5Y					    
GROUP                  !                         |						    
ATOM C35  CTL2   -0.18 !			 |					    
ATOM H5X  HAL2    0.09 !                         |						    
ATOM H5Y  HAL2    0.09 !                  H6X ---C36---H6Y					    
GROUP                  !                         |						    
ATOM C36  CTL2   -0.18 !			 |					    
ATOM H6X  HAL2    0.09 !                         |						    
ATOM H6Y  HAL2    0.09 !                  H7X ---C37---H7Y					    
GROUP                  !                         |						    
ATOM C37  CTL2   -0.18 !			 |					    
ATOM H7X  HAL2    0.09 !                         |						    
ATOM H7Y  HAL2    0.09 !                  H8X ---C38---H8Y					    
GROUP                  !                         |						    
ATOM C38  CTL2   -0.18 !			 |					    
ATOM H8X  HAL2    0.09 !                         |						    
ATOM H8Y  HAL2    0.09 !                  H9X ---C39---H9Y					    
GROUP                  !                         |						    
ATOM C39  CTL2   -0.18 !			 |					    
ATOM H9X  HAL2    0.09 !                         |						    
ATOM H9Y  HAL2    0.09 !                  H10X---C310--H10Y					    
GROUP                  !                         |						    
ATOM C310 CTL2   -0.18 !			 |					    
ATOM H10X HAL2    0.09 !                         |						    
ATOM H10Y HAL2    0.09 !                  H11X---C311--H11Y					    
GROUP                  !                         |						    
ATOM C311 CTL2   -0.18 !			 |					    
ATOM H11X HAL2    0.09 !                         |						    
ATOM H11Y HAL2    0.09 !                  H12X---C312--H12Y					    
GROUP                  !                         |						    
ATOM C312 CTL2   -0.18 !			 |					    
ATOM H12X HAL2    0.09 !                         |						    
ATOM H12Y HAL2    0.09 !                  H13X---C313--H13Y					    
GROUP                  !                         |						    
ATOM C313 CTL2   -0.18 !			 |					    
ATOM H13X HAL2    0.09 !                         |						    
ATOM H13Y HAL2    0.09 !                  H14X---C314--H14Y					    
GROUP                  !                         |						    
ATOM C314 CTL3   -0.27 !                         H14Z                                               
ATOM H14X HAL3    0.09 !
ATOM H14Y HAL3    0.09 !
ATOM H14Z HAL3    0.09 !

! Inositol Head Group
BOND  C11  H1        C11  C16       C11  C12       C11  O12
BOND  C12  H2        C12  O2        O2   HO2       C12  C13       C13  H3
BOND  C13  O3        O3   P3        C13  C14       C14  H4        C14  O4
BOND  OP32 P3        OP33 P3        OP34 P3
BOND  O4   HO4       C14  C15       C15  H5        C15  C16       C16  H6
BOND  C16  O6        O6   HO6       C15  O5        O5   HO5
BOND  O12  P         P    O11       P    O13       P    O14       O11  C1
! Glycerol Backbone
BOND  C1   HA        C1    HB       C1   C2 
BOND  C2   HS        C2    C3       C2   O21
BOND  C3   HX        C3    HY       C3   O31
! Chain #2
BOND  O21  C21
BOND  C21  C22
DOUBLE C21  O22
BOND  C22  H2R       C22  H2S       C22  C23
BOND  C23  H3R       C23  H3S       C23  C24
BOND  C24  H4R       C24  H4S       C24  C25
BOND  C25  H5R       C25  H5S       C25  C26
BOND  C26  H6R       C26  H6S       C26  C27
BOND  C27  H7R       C27  H7S       C27  C28
BOND  C28  H8R       C28  H8S       C28  C29
BOND  C29  H9R       C29  H9S       C29  C210
BOND  C210 H10R      C210 H10S      C210 C211
BOND  C211 H11R      C211 H11S      C211 C212
BOND  C212 H12R      C212 H12S      C212 C213
BOND  C213 H13R      C213 H13S      C213 C214
BOND  C214 H14R      C214 H14S      C214 H14T
! Chain #3
BOND  O31  C31
BOND  C31  C32
DOUBLE  C31  O32
BOND  C32  H2X       C32  H2Y       C32  C33
BOND  C33  H3X       C33  H3Y       C33  C34
BOND  C34  H4X       C34  H4Y       C34  C35
BOND  C35  H5X       C35  H5Y       C35  C36
BOND  C36  H6X       C36  H6Y       C36  C37
BOND  C37  H7X       C37  H7Y       C37  C38
BOND  C38  H8X       C38  H8Y       C38  C39
BOND  C39  H9X       C39  H9Y       C39  C310
BOND  C310 H10X      C310 H10Y      C310 C311
BOND  C311 H11X      C311 H11Y      C311 C312
BOND  C312 H12X      C312 H12Y      C312 C313
BOND  C313 H13X      C313 H13Y      C313 C314
BOND  C314 H14X      C314 H14Y      C314 H14Z

IMPR C21 O21 C22 O22   C31 O31 C32 O32

!    I    J    K    L           R(IK)   T(IKJ)    PHI   T(JKL)   R(KL)
! Inositol Head Group
!
IC C11   C12   C13   C14        1.5375  108.38   54.84  110.45   1.5169
IC C12   C13   C14   C15        1.5595  110.45  -54.24  115.86   1.5883
IC C13   C14   C15   C16        1.5169  115.86   55.00  105.73   1.4774
IC C14   C15   C16   C11        1.5883  105.73  -58.00  112.17   1.5829
IC C15   C16   C11   C12        1.4774  112.17   64.94  109.41   1.5375
IC C16   C11   C12   C13        1.5829  109.41  -59.16  108.38   1.5595
IC C16   C12   *C11  H1         1.5829  109.41  108.71  102.84   1.0943
IC C16   C12   *C11  O12        1.5829  109.41 -129.71  116.30   1.4473
IC C11   C13   *C12  H2         1.5375  108.38  115.85  113.36   1.1016
IC C11   C13   *C12  O2         1.5375  108.38 -120.84  116.76   1.4546
IC C12   C14   *C13  H3         1.5595  110.45  121.48  113.64   1.1002
IC C12   C14   *C13  O3         1.5595  110.45 -117.61  114.44   1.4238
IC C13   C15   *C14  H4         1.5169  115.86 -129.16  105.27   1.1566
IC C13   C15   *C14  O4         1.5169  115.86  126.32  108.79   1.4490
IC C14   C16   *C15  H5         1.5883  105.73  123.83  116.99   1.1187
IC C14   C16   *C15  O5         1.5883  105.73 -114.26  106.96   1.4557
IC C15   C11   *C16  H6         1.4774  112.17 -123.26  102.31   1.0627
IC C15   C11   *C16  O6         1.4774  112.17  125.89  110.13   1.4549
IC C13   C12   O2    HO2        1.5595  116.76  -64.05  100.17   0.9199
IC C11   C16   O6    HO6        1.5829  110.13 -134.38  104.64   0.9790
IC C12   C11   O12   P          1.5375  116.30 -133.08  114.89   1.6846
IC C11   O12   P     O11        1.4473  114.89 -175.83   90.36   1.6603
IC O11   O12   *P    O13        1.6603   90.36  108.26  119.96   1.4638
IC O11   O12   *P    O14        1.6603   90.36 -106.70  113.64   1.5096
IC O12   P     O11   C1         1.6846   90.36   68.94  113.03   1.4321
IC P     O11   C1    C2         1.6603  113.03  108.76  115.52   1.5654
IC C2    O11   *C1   HA         1.5654  115.52 -126.74  112.90   1.0872
IC HA    O11   *C1   HB         1.0872  112.90 -115.13  107.51   1.1283
IC O11   C1    C2    C3         1.4321  115.52  145.51  110.08   1.5824
IC C3    C1    *C2   O21        1.5824  110.08  119.75  105.85   1.4458
IC C3    C1    *C2   HS         1.5824  110.08 -118.40  109.97   1.0861
IC C1    C2    O21   C21        1.5654  105.85  126.34  117.57   1.3565
IC C2    O21   C21   C22        1.4458  117.57 -148.41  108.93   1.4868
IC C22   O21   *C21  O22        1.4868  108.93 -176.29  121.28   1.2407
IC O21   C21   C22   C23        1.3565  108.93 -159.14  111.38   1.5392
IC C23   C21   *C22  H2R        1.5392  111.38 -113.74  113.69   1.0965
IC H2R   C21   *C22  H2S        1.0965  113.69 -115.13  111.14   1.1066
IC C1    C2    C3    O31        1.5654  110.08 -161.94  110.67   1.4688
IC O31   C2    *C3   HX         1.4688  110.67 -127.34  119.02   1.1407
IC HX    C2    *C3   HY         1.1407  119.02 -119.20  106.00   1.1348
IC C2    C3    O31   C31        1.5824  110.67 -117.19  128.73   1.2684
IC C3    O31   C31   C32        1.4688  128.73   27.42  114.39   1.5666
IC C32   O31   *C31  O32        1.5666  114.39  177.83  125.23   1.2111
IC O31   C31   C32   C33        1.2684  114.39  154.01  112.27   1.5652
IC C33   C31   *C32  H2X        1.5652  112.27 -117.89   99.03   1.1075
IC H2X   C31   *C32  H2Y        1.1075   99.03 -117.51  103.35   1.0925
IC C21   C22   C23   C24        1.4868  111.38   81.32  114.14   1.5525
IC C24   C22   *C23  H3R        1.5525  114.14 -125.63  106.95   1.0878
IC H3R   C22   *C23  H3S        1.0878  106.95 -113.32  102.53   1.1178
IC C22   C23   C24   C25        1.5392  114.14  162.88  112.82   1.6014
IC C25   C23   *C24  H4R        1.6014  112.82 -119.10  109.69   1.0923
IC H4R   C23   *C24  H4S        1.0923  109.69 -116.04  116.08   1.1185
IC C23   C24   C25   C26        1.5525  112.82  177.82  111.98   1.5380
IC C26   C24   *C25  H5R        1.5380  111.98 -124.78   99.85   1.0853
IC H5R   C24   *C25  H5S        1.0853   99.85 -115.47  106.27   1.0788
IC C24   C25   C26   C27        1.6014  111.98   82.68  113.25   1.5469
IC C27   C25   *C26  H6R        1.5469  113.25 -123.30  108.12   1.1106
IC H6R   C25   *C26  H6S        1.1106  108.12 -114.44  105.98   1.1084
IC C25   C26   C27   C28        1.5380  113.25 -170.73  115.78   1.5639
IC C28   C26   *C27  H7R        1.5639  115.78 -127.52  116.09   1.0979
IC H7R   C26   *C27  H7S        1.0979  116.09 -115.87  100.08   1.1329
IC C26   C27   C28   C29        1.5469  115.78  -54.96  109.26   1.5210
IC C29   C27   *C28  H8R        1.5210  109.26 -122.98  107.91   1.1100
IC H8R   C27   *C28  H8S        1.1100  107.91 -119.35  119.20   1.1315
IC C27   C28   C29   C210       1.5639  109.26 -162.61  118.78   1.4703
IC C210  C28   *C29  H9R        1.4703  118.78 -112.76  106.50   1.1366
IC H9R   C28   *C29  H9S        1.1366  106.50 -114.55  109.06   1.1368
IC C28   C29   C210  C211       1.5210  118.78  178.84  115.63   1.5103
IC C211  C29   *C210 H10R       1.5103  115.63 -124.08  116.06   1.1727
IC H10R  C29   *C210 H10S       1.1727  116.06 -108.96  105.89   1.1221
IC C29   C210  C211  C212       1.4703  115.63  150.90  114.03   1.5500
IC C212  C210  *C211 H11R       1.5500  114.03 -112.68  109.58   1.1154
IC H11R  C210  *C211 H11S       1.1154  109.58 -117.56  115.94   1.1226
IC C210  C211  C212  C213       1.5103  114.03 -162.62  117.22   1.4881
IC C213  C211  *C212 H12R       1.4881  117.22 -126.85  109.33   1.0928
IC H12R  C211  *C212 H12S       1.0928  109.33 -118.62  103.32   1.1492
IC C211  C212  C213  C214       1.5500  117.22 -176.13  108.38   1.5053
IC C214  C212  *C213 H13R       1.5053  108.38 -124.92  114.07   1.1063
IC H13R  C212  *C213 H13S       1.1063  114.07 -114.96  102.28   1.1203
IC C212  C213  C214  H14R       1.4881  108.38  -59.77  107.48   1.0746
IC H14R  C213  *C214 H14S       1.0746  107.48  123.17  114.73   1.1286
IC H14R  C213  *C214 H14T       1.0746  107.48 -113.91  109.44   1.1108
IC C31   C32   C33   C34        1.5666  112.27 -173.77  110.28   1.5867
IC C34   C32   *C33  H3X        1.5867  110.28 -119.98  108.48   1.1276
IC H3X   C32   *C33  H3Y        1.1276  108.48 -112.47  108.61   1.1020
IC C32   C33   C34   C35        1.5652  110.28 -154.64  119.47   1.5506
IC C35   C33   *C34  H4X        1.5506  119.47 -127.18  104.17   1.1385
IC H4X   C33   *C34  H4Y        1.1385  104.17 -105.92  104.64   1.1550
IC C33   C34   C35   C36        1.5867  119.47  -53.83  110.36   1.5829
IC C36   C34   *C35  H5X        1.5829  110.36 -117.38  116.09   1.0404
IC H5X   C34   *C35  H5Y        1.0404  116.09 -123.43  111.15   1.1180
IC C34   C35   C36   C37        1.5506  110.36  174.95  112.64   1.5830
IC C37   C35   *C36  H6X        1.5830  112.64 -130.83  110.06   1.1811
IC H6X   C35   *C36  H6Y        1.1811  110.06 -115.59  110.21   1.1094
IC C35   C36   C37   C38        1.5829  112.64  163.81  108.50   1.5657
IC C38   C36   *C37  H7X        1.5657  108.50 -111.62  110.36   1.1224
IC H7X   C36   *C37  H7Y        1.1224  110.36 -133.09  107.41   1.1305
IC C36   C37   C38   C39        1.5830  108.50  168.44  117.45   1.5474
IC C39   C37   *C38  H8X        1.5474  117.45 -111.09  107.24   1.0611
IC H8X   C37   *C38  H8Y        1.0611  107.24 -111.84  118.81   1.1205
IC C37   C38   C39   C310       1.5657  117.45 -167.44  113.27   1.5573
IC C310  C38   *C39  H9X        1.5573  113.27 -126.67  110.07   1.0794
IC H9X   C38   *C39  H9Y        1.0794  110.07 -110.89  106.28   1.1668
IC C38   C39   C310  C311       1.5474  113.27  174.81  111.72   1.5598
IC C311  C39   *C310 H10X       1.5598  111.72 -112.19  107.28   1.1045
IC H10X  C39   *C310 H10Y       1.1045  107.28 -122.87  108.40   1.0915
IC C39   C310  C311  C312       1.5573  111.72 -170.92  112.30   1.5594
IC C312  C310  *C311 H11X       1.5594  112.30 -123.00  101.20   1.1502
IC H11X  C310  *C311 H11Y       1.1502  101.20 -114.17  114.66   1.0598
IC C310  C311  C312  C313       1.5598  112.30  173.51  115.80   1.5648
IC C313  C311  *C312 H12X       1.5648  115.80 -124.24  109.98   1.1244
IC H12X  C311  *C312 H12Y       1.1244  109.98 -113.99  103.47   1.1235
IC C311  C312  C313  C314       1.5594  115.80  147.84  117.42   1.5187
IC C314  C312  *C313 H13X       1.5187  117.42 -122.11  104.87   1.1165
IC H13X  C312  *C313 H13Y       1.1165  104.87 -113.16  110.29   1.0768
IC C312  C313  C314  H14X       1.5648  117.42  169.48  111.58   1.1295
IC H14X  C313  *C314 H14Y       1.1295  111.58  122.81  109.54   1.1053
IC H14X  C313  *C314 H14Z       1.1295  111.58 -127.85  114.95   1.0316
IC C13   C11   *C12  O2         1.5595  108.38  126.71  107.01   1.4546
IC O2    C11   *C12  H2         1.4546  107.01  111.99  104.77   1.1016
IC C11   C12   O2    HO2        1.5375  107.01  174.39  100.17   0.9199
IC C14   C12   *C13  O3         1.5169  110.45  123.55  104.52   1.4238
IC O3    C12   *C13  H3         1.4238  104.52  111.66  107.94   1.1002
IC C12   C13   O3    P3         1.5595  104.52   20.95  136.94   1.6478
IC C13   O3    P3    OP32       1.4238  136.94  173.49  111.23   1.5174
IC OP32  O3    *P3   OP33       1.5174  111.23 -120.64  106.44   1.5455
IC OP32  O3    *P3   OP34       1.5174  111.23  113.75  106.51   1.5409
IC C15   C13   *C14  O4         1.5883  115.86 -125.01  111.35   1.4490
IC O4    C13   *C14  H4         1.4490  111.35 -111.09  115.68   1.1566
IC C15   C14   O4    HO4        1.5269  110.03   53.65  105.76   0.9637
IC C13   C14   C15   O5         1.5169  115.86  168.95  107.41   1.4557
IC O5    C14   *C15  C16        1.4557  107.41 -113.95  105.73   1.4774
IC C16   C14   *C15  H5         1.4774  105.73 -127.66  110.76   1.1187
IC C16   C15   O5    HO5        1.5230  111.25  -37.35  104.36   0.9679
IC C11   C15   *C16  O6         1.5829  112.17 -124.69  112.33   1.4549
IC C11   C15   *C16  H6         1.5829  112.17  116.07  114.56   1.0627
IC C15   C16   O6    HO6        1.4774  112.33   -8.57  104.64   0.9790

RESI DMPI14      -3.00 ! Di-myristoyl-inositol-(4)-phosphate (PIP1)
!
!    myristoyl - CH2                    Uses INI1 - cyclic myi-inositol,
!                |                           
!  myristoyl   - CH                          DMPC 
!                |     (-)
!                CH2 - PO4 - inositol
!
!                                                                  
!                                              H6                  
GROUP                  !                       |              O5---HO5
ATOM C12  CC3161  0.14 !                       |             /     
ATOM H2   HCA1    0.09 !               HO6-O6--C16----------C15    
ATOM O2   OC311  -0.65 !                      /             |\					    
ATOM HO2  HCP1    0.42 !                     /              | \  H4				    
GROUP                  !                    /               H5 \ |            OP44(-)		    
ATOM C13  CC3161  0.14 !                   /                    \|            |			    
ATOM H3   HCA1    0.09 !              ----C11  H02               C14--O4------P4---OP43(-)	    
ATOM O3   OC311  -0.65 !              |   |\   |                /             |			    
ATOM HO3  HCP1	  0.42 !              |   | \  O2              /              OP42(-)		    
GROUP                  !              |   H1 \ |              /    
ATOM C14  CC3161 -0.09 !              |       \|             /     			    
ATOM H4   HCA1    0.09 !              |    H2--C12----------C13--O3--HO3
ATOM O4   OC30P  -0.40 !              |                     |      
ATOM P4   PC      1.10 !              |                     H3	   
ATOM OP42 OC2DP  -0.90 !              |								    
ATOM OP43 OC2DP  -0.90 !              |								    
ATOM OP44 OC2DP  -0.90 !              |								    
GROUP                  !              |                 					    
ATOM C15  CC3161  0.14 !              |								    
ATOM H5   HCA1    0.09 !              |								    
ATOM O5   OC311  -0.65 !              |								    
ATOM HO5  HCP1    0.42 !	      |
GROUP                  !              |								    
ATOM C16  CC3161  0.14 !              |								    
ATOM H6   HCA1    0.09 !              |
ATOM O6   OC311  -0.65 !              |								    
ATOM HO6  HCP1    0.42 !              |								    
GROUP                  !             / 								    
ATOM C11  CC3161  0.01 !            |								    
ATOM H1   HCA1    0.09 !            |     alpha4						    
ATOM P    PL      1.50 !   (-) O13  O12								    
ATOM O13  O2L    -0.78 !         \ /      alpha3						    
ATOM O14  O2L    -0.78 !          P (+)								    
ATOM O11  OSLP   -0.57 !         / \      alpha2						    
ATOM O12  OC30P  -0.57 !   (-) O14  O11								    
ATOM C1   CTL2   -0.08 !            |     alpha1						    
ATOM HA   HAL2    0.09 !       HA---C1---HB							    
ATOM HB   HAL2    0.09 !            |     theta1						    
GROUP                  !            |								    
ATOM C2   CTL1    0.17 !       HS---C2--------------
ATOM HS   HAL1    0.09 !            | beta1        |						    
ATOM O21  OSL    -0.49 !       O22  O21          theta3						    
ATOM C21  CL      0.90 !        \\ /  beta2        |						    
ATOM O22  OBL    -0.63 !          C21		   |					    
ATOM C22  CTL2   -0.22 !          |   beta3        |						    
ATOM H2R  HAL2    0.09 !   H2R---C22---H2S	   |					    
ATOM H2S  HAL2    0.09 !          |                |						    
GROUP                  !          |   beta4	   |					    
ATOM C3   CTL2    0.08 !          |                |						    
ATOM HX   HAL2    0.09 !          |           HX---C3---HY					    
ATOM HY   HAL2    0.09 !          |                |   gamma1					    
ATOM O31  OSL    -0.49 !          |           O32  O31						    
ATOM C31  CL      0.90 !          |            \\ /    gamma2					    
ATOM O32  OBL    -0.63 !          |              C31						    
ATOM C32  CTL2   -0.22 !          |              |     gamma3					    
ATOM H2X  HAL2    0.09 !          |       H2X---C32---H2Y					    
ATOM H2Y  HAL2    0.09 !          |              |						    
GROUP                  !          |		 |     gamma4					    
ATOM C23  CTL2   -0.18 !          |              |						    
ATOM H3R  HAL2    0.09 !   H3R ---C23---H3S	 |					    
ATOM H3S  HAL2    0.09 !          |              |						    
GROUP                  !	  |		 |					    
ATOM C24  CTL2   -0.18 !          |		 |					    
ATOM H4R  HAL2    0.09 !   H4R ---C24---H4S      |						    
ATOM H4S  HAL2    0.09 !          |		 |					    
GROUP                  !	  |		 |					    
ATOM C25  CTL2   -0.18 !          |              |						    
ATOM H5R  HAL2    0.09 !   H5R ---C25---H5S	 |					    
ATOM H5S  HAL2    0.09 !          |              |						    
GROUP                  !	  |		 |					    
ATOM C26  CTL2   -0.18 !          |		 |					    
ATOM H6R  HAL2    0.09 !   H6R ---C26---H6S      |						    
ATOM H6S  HAL2    0.09 !          |		 |					    
GROUP                  !	  |		 |					    
ATOM C27  CTL2   -0.18 !          |              |						    
ATOM H7R  HAL2    0.09 !   H7R ---C27---H7S	 |					    
ATOM H7S  HAL2    0.09 !          |              |						    
GROUP                  !	  |		 |					    
ATOM C28  CTL2   -0.18 !          |		 |					    
ATOM H8R  HAL2    0.09 !   H8R ---C28---H8S      |						    
ATOM H8S  HAL2    0.09 !          |		 |					    
GROUP                  !	  |		 |					    
ATOM C29  CTL2   -0.18 !          |              |						    
ATOM H9R  HAL2    0.09 !   H9R ---C29---H9S	 |					    
ATOM H9S  HAL2    0.09 !          |              |						    
GROUP                  !	  |		 |					    
ATOM C210 CTL2   -0.18 !          |		 |					    
ATOM H10R HAL2    0.09 !   H10R---C210--H10S     |						    
ATOM H10S HAL2    0.09 !          |		 |					    
GROUP                  !	  |		 |					    
ATOM C211 CTL2   -0.18 !          |              |						    
ATOM H11R HAL2    0.09 !   H11R---C211--H11S	 |					    
ATOM H11S HAL2    0.09 !          |              |						    
GROUP                  !	  |		 |					    
ATOM C212 CTL2   -0.18 !          |		 |					    
ATOM H12R HAL2    0.09 !   H12R---C212--H12S     |						    
ATOM H12S HAL2    0.09 !          |		 |					    
GROUP                  !	  |		 |					    
ATOM C213 CTL2   -0.18 !          |              |						    
ATOM H13R HAL2    0.09 !   H13R---C213--H13S	 |					    
ATOM H13S HAL2    0.09 !          |              |
[truncated: 1,156,768 more chars]
