# Supplementary material for: OpenMM 7: Rapid development of high performance algorithms for molecular dynamics
Source: PLoS Comput Biol. 2017 Jul 26;13(7):e1005659. doi: 10.1371/journal.pcbi.1005659 (PMC5549999; doi:10.1371/journal.pcbi.1005659)
Supplement: S1 Supporting Information — (ZIP) [file pcbi.1005659.s001.zip › SI/Energy Comparisons/CHARMM/2koc.inp]

* GENERATED BY CHARMM-GUI (http://www.charmm-gui.org) v1.8 on May, 05. 2016.
* INPUT FILE FOR NPT DYNAMICS OF SOLVATED GLOBULAR PROTEIN
*

DIMENS CHSIZE 2000000
!DIMENS CHSIZE 1000000

! Read topology and parameter files
stream toppar/toppar.str

! Read PSF
open read unit 10 card name 2koc/step3_pbcsetup.psf
read psf  unit 10 card xplor

! Read Coordinate
open read unit 20 card name 2koc/step3_pbcsetup.crd
read coor unit 20 card

!
! Setup PBC (Periodic Boundary Condition)
!

stream 2koc/step3_pbcsetup.str

!
! Previous box information
!

!calc pcnt = @cnt - 1
!if pcnt .gt. 0 then
!    bomlev -5
!    open read  unit 11 card name 2koc/step5_@pcnt.rst
!    read coor dynr curr unit 11
!    bomlev  0
!
!    calc A = ?XTLA
!    calc B = ?XTLB
!    calc C = ?XTLC
!endif

!
! Image Setup
!

open read unit 30 card name 2koc/crystal_image.str
CRYSTAL DEFINE @XTLtype @A @B @C @alpha @beta @gamma
CRYSTAL READ UNIT 30 CARD

!Image centering by residue
IMAGE BYRESID XCEN @xcen YCEN @ycen ZCEN @zcen sele resname TIP3 end
IMAGE BYRESID XCEN @xcen YCEN @ycen ZCEN @zcen sele ( segid @posid .or. segid @negid ) end

!
! Nonbonded Options
!

nbonds atom vatom vswitch -
       ctonnb 10.0 ctofnb 12.0 cutnb 16.0 cutim 16.0 -
       inbfrq -1 imgfrq -1 wmin 1.0 cdie eps 1.0 -
!       ewald pmew fftx @fftx ffty @ffty fftz @fftz  kappa .34 spline order 5
       ewald pmew fftx @fftx ffty @ffty fftz @fftz  kappa 0.45657567972 spline order 5

energy

coor force comp
print coor comp

stop
