# Supplementary material for: OpenMM 7: Rapid development of high performance algorithms for molecular dynamics
Source: PLoS Comput Biol. 2017 Jul 26;13(7):e1005659. doi: 10.1371/journal.pcbi.1005659 (PMC5549999; doi:10.1371/journal.pcbi.1005659)
Supplement: S1 Supporting Information — (ZIP) [file pcbi.1005659.s001.zip › SI/Energy Comparisons/CHARMM/2koc.sh]

#!/bin/bash
# Script to compute energies inside docker container

# Change to mount directory
cd /mnt

# Add charmm to path
export PATH="/charmm/c40b1_gnu/exec/gnu:$PATH"

# Run comparison
charmm < 2koc.inp
