# Supplementary material for: OpenMM 7: Rapid development of high performance algorithms for molecular dynamics
Source: PLoS Comput Biol. 2017 Jul 26;13(7):e1005659. doi: 10.1371/journal.pcbi.1005659 (PMC5549999; doi:10.1371/journal.pcbi.1005659)
Supplement: S1 Supporting Information — (ZIP) [file pcbi.1005659.s001.zip › SI/Energy Comparisons/CHARMM/dhfr/step3_pbcsetup.crd]

* GENERATED BY CHARMM-GUI (HTTP://WWW.CHARMM-GUI.ORG) V1.8 ON MAY, 05. 2016.
* SETUP PERIODIC BOUNDARY CONDITION
*  DATE:     5/ 5/16     11:55:43      CREATED BY USER: root
*
     48112  EXT
         1         1  SER       N              -4.3217747650       13.4299998981        0.1413570301  PROA      3              27.6200000000
         2         1  SER       HT1            -5.3488744380       13.4725180682       -0.0399599412  PROA      3               0.0000000000
         3         1  SER       HT2            -3.9522110206       14.4071015109        0.0947661466  PROA      3               0.0000000000
         4         1  SER       HT3            -4.1319202907       13.0283524497        1.0821746973  PROA      3               0.0000000000
         5         1  SER       CA             -3.6999718635       12.5755718600       -0.8571332701  PROA      3              24.2200000000
         6         1  SER       HA             -3.9602868293       12.9360018598       -1.8388338658  PROA      3               0.0000000000
         7         1  SER       CB             -2.1778033836       12.6162441393       -0.7080129014  PROA      3              24.6300000000
         8         1  SER       HB1            -1.7706534387       13.6418903342       -0.7601972904  PROA      3               0.0000000000
         9         1  SER       HB2            -1.7060563007       12.0573225544       -1.5510077669  PROA      3               0.0000000000
        10         1  SER       OG             -1.7639251784       12.0310362987        0.5104482652  PROA      3              25.3700000000
        11         1  SER       HG1            -2.0421614970       11.0962025271        0.4869568973  PROA      3               0.0000000000
        12         1  SER       C              -4.1541179269       11.1315380497       -0.7242810676  PROA      3              23.7100000000
        13         1  SER       O              -4.2770041684       10.6074252612        0.3812716253  PROA      3              27.1500000000
        14         2  LEU       N              -4.4004084514       10.4938809207       -1.8614118267  PROA      4              18.7700000000
        15         2  LEU       HN             -4.3991631590       10.9215288301       -2.7666208947  PROA      4               0.0000000000
        16         2  LEU       CA             -4.4220690130        9.0406284806       -1.8988573270  PROA      4              17.9900000000
        17         2  LEU       HA             -5.1047782868        8.6639626754       -1.1468872063  PROA      4               0.0000000000
        18         2  LEU       CB             -4.8188599051        8.5598112719       -3.2901728196  PROA      4              15.6900000000
        19         2  LEU       HB1            -4.1488174268        9.0410666142       -4.0343372874  PROA      4               0.0000000000
        20         2  LEU       HB2            -5.8422171684        8.9531990867       -3.4980751163  PROA      4               0.0000000000
        21         2  LEU       CG             -4.8622872105        7.0518754550       -3.5268617317  PROA      4              13.9500000000
        22         2  LEU       HG             -3.8389014176        6.6236153762       -3.3825563788  PROA      4               0.0000000000
        23         2  LEU       CD1            -5.8235127246        6.3509243292       -2.5806968252  PROA      4              16.8700000000
        24         2  LEU       HD11           -6.8251928179        6.8313052092       -2.6172591677  PROA      4               0.0000000000
        25         2  LEU       HD12           -5.4529611903        6.3891758360       -1.5332319193  PROA      4               0.0000000000
        26         2  LEU       HD13           -5.9420205476        5.2841570953       -2.8640296946  PROA      4               0.0000000000
        27         2  LEU       CD2            -5.2588528622        6.8091145130       -4.9752663053  PROA      4              16.5600000000
        28         2  LEU       HD21           -4.5443436653        7.2965120584       -5.6706666579  PROA      4               0.0000000000
        29         2  LEU       HD22           -6.2683910866        7.2287518115       -5.1774497004  PROA      4               0.0000000000
        30         2  LEU       HD23           -5.2769479624        5.7205956212       -5.1980471201  PROA      4               0.0000000000
        31         2  LEU       C              -3.0068778572        8.5733531454       -1.5528027738  PROA      4              17.8600000000
        32         2  LEU       O              -2.0406266135        9.1294835463       -2.0777899273  PROA      4              17.9100000000
        33         3  ASN       N              -2.8753566129        7.5893544623       -0.6600476260  PROA      5              18.9300000000
        34         3  ASN       HN             -3.6563627928        7.1691974814       -0.1892276217  PROA      5               0.0000000000
        35         3  ASN       CA             -1.5544614854        7.0819161723       -0.3144359306  PROA      5              17.6600000000
        36         3  ASN       HA             -0.7781003683        7.7155111610       -0.7166180503  PROA      5               0.0000000000
        37         3  ASN       CB             -1.4114332806        7.0326896895        1.2009246489  PROA      5              17.3300000000
        38         3  ASN       HB1            -0.3777363369        6.7560818664        1.4991328100  PROA      5               0.0000000000
        39         3  ASN       HB2            -2.1030794215        6.2651830720        1.6192554744  PROA      5               0.0000000000
        40         3  ASN       CG             -1.8012758018        8.3320930943        1.8506165761  PROA      5              18.9700000000
        41         3  ASN       OD1            -2.9125472833        8.4775905089        2.3651855187  PROA      5              22.8200000000
        42         3  ASN       ND2            -0.9012862682        9.2947188065        1.8114811981  PROA      5              17.3300000000
        43         3  ASN       HD21           -1.0763768152       10.0660910663        2.4210394167  PROA      5               0.0000000000
        44         3  ASN       HD22           -0.0248202050        9.0969570785        1.3922418845  PROA      5               0.0000000000
        45         3  ASN       C              -1.3846079053        5.7012494026       -0.9192822187  PROA      5              16.6700000000
        46         3  ASN       O              -2.3310865548        4.9355280408       -0.9084211914  PROA      5              20.6400000000
        47         4  CYS       N              -0.2015489332        5.3996442907       -1.4079485928  PROA      6              16.8400000000
        48         4  CYS       HN              0.5201012225        6.0922301713       -1.4460410103  PROA      6               0.0000000000
        49         4  CYS       CA              0.1848380999        4.0653221265       -1.8695906866  PROA      6              18.0500000000
        50         4  CYS       HA             -0.6131964740        3.3517099577       -1.7229021449  PROA      6               0.0000000000
        51         4  CYS       CB              0.7049588541        4.0716863702       -3.3078131650  PROA      6              19.8700000000
        52         4  CYS       HB1             1.2728212240        3.1373260844       -3.5277905848  PROA      6               0.0000000000
        53         4  CYS       HB2             1.4137604344        4.9273731798       -3.3730863037  PROA      6               0.0000000000
        54         4  CYS       SG             -0.4584954703        4.2969987199       -4.6289771897  PROA      6              20.5800000000
        55         4  CYS       HG1            -0.8064942580        5.5282108440       -4.2762446153  PROA      6               0.0000000000
        56         4  CYS       C               1.3627486480        3.6404817291       -1.0418773441  PROA      6              15.9700000000
        57         4  CYS       O               2.2640702198        4.4541044047       -0.8150215179  PROA      6              18.1900000000
        58         5  ILE       N               1.3945647980        2.3802778590       -0.6232905090  PROA      7              14.7300000000
        59         5  ILE       HN              0.6612414963        1.7264570528       -0.8218019030  PROA      7               0.0000000000
        60         5  ILE       CA              2.5363106452        1.8451030617        0.1288752682  PROA      7              14.1300000000
        61         5  ILE       HA              3.3626880309        2.5261054336        0.0333851293  PROA      7               0.0000000000
        62         5  ILE       CB              2.2187758227        1.7049594304        1.6414483736  PROA      7              14.5200000000
        63         5  ILE       HB              1.9127600711        2.7159830195        1.9860603909  PROA      7               0.0000000000
        64         5  ILE       CG2             1.0495302684        0.7379158744        1.9091153204  PROA      7              15.8600000000
        65         5  ILE       HG21            1.2962761887       -0.2854791525        1.5624755946  PROA      7               0.0000000000
        66         5  ILE       HG22            0.1397108118        1.0707816923        1.3676997630  PROA      7               0.0000000000
        67         5  ILE       HG23            0.8073773021        0.6914550832        2.9896635540  PROA      7               0.0000000000
        68         5  ILE       CG1             3.4696108899        1.3188454182        2.4378682405  PROA      7              15.8300000000
        69         5  ILE       HG11            4.3344807021        1.9204892225        2.0685790596  PROA      7               0.0000000000
        70         5  ILE       HG12            3.7096806790        0.2461743098        2.2499272729  PROA      7               0.0000000000
        71         5  ILE       CD              3.3185778839        1.5529709558        3.9138253075  PROA      7              17.5600000000
        72         5  ILE       HD1             2.4754207985        0.9688646660        4.3399662535  PROA      7               0.0000000000
        73         5  ILE       HD2             3.1370913446        2.6307481988        4.1277475511  PROA      7               0.0000000000
        74         5  ILE       HD3             4.2462243171        1.2453600022        4.4479564819  PROA      7               0.0000000000
        75         5  ILE       C               2.9746016914        0.5522506591       -0.5018739878  PROA      7              14.1200000000
        76         5  ILE       O               2.1376027622       -0.2885018128       -0.8478581977  PROA      7              14.4800000000
        77         6  VAL       N               4.2849452604        0.4183526900       -0.6970971039  PROA      8              13.9400000000
        78         6  VAL       HN              4.9342826454        1.1312455674       -0.4087915926  PROA      8               0.0000000000
        79         6  VAL       CA              4.8478329883       -0.7305480953       -1.4147693073  PROA      8              13.8100000000
        80         6  VAL       HA              4.2909698986       -1.6239222116       -1.1641585884  PROA      8               0.0000000000
        81         6  VAL       CB              4.7963780681       -0.4737387228       -2.9552829675  PROA      8              14.8800000000
        82         6  VAL       HB              3.7422626713       -0.1883221186       -3.1972785248  PROA      8               0.0000000000
        83         6  VAL       CG1             5.6981586438        0.6779611089       -3.3549481911  PROA      8              16.4900000000
        84         6  VAL       HG11            6.7710099892        0.4171679144       -3.2349343214  PROA      8               0.0000000000
        85         6  VAL       HG12            5.4921660730        1.5859396753       -2.7483564426  PROA      8               0.0000000000
        86         6  VAL       HG13            5.5439540950        0.9398961397       -4.4222048688  PROA      8               0.0000000000
        87         6  VAL       CG2             5.1197084181       -1.7308253416       -3.7421150446  PROA      8              14.3400000000
        88         6  VAL       HG21            4.5068805582       -2.5890510631       -3.3923470841  PROA      8               0.0000000000
        89         6  VAL       HG22            6.1904688435       -2.0088442418       -3.6727273253  PROA      8               0.0000000000
        90         6  VAL       HG23            4.8918008237       -1.5752607604       -4.8163122755  PROA      8               0.0000000000
        91         6  VAL       C               6.2871641863       -0.9361432801       -0.9787494426  PROA      8              14.0300000000
        92         6  VAL       O               6.9436430109        0.0119772567       -0.5512263432  PROA      8              14.8500000000
        93         7  ALA       N               6.7732294944       -2.1622132564       -1.1039250369  PROA      9              14.2400000000
        94         7  ALA       HN              6.2155747320       -2.9113062104       -1.4561635264  PROA      9               0.0000000000
        95         7  ALA       CA              8.2093829015       -2.4727973783       -0.9675069492  PROA      9              14.3200000000
        96         7  ALA       HA              8.7566905577       -1.5738102974       -0.7277361517  PROA      9               0.0000000000
        97         7  ALA       CB              8.4410304178       -3.5266068782        0.0997938360  PROA      9              15.5700000000
        98         7  ALA       HB1             7.8749938208       -4.4578371625       -0.1207838729  PROA      9               0.0000000000
        99         7  ALA       HB2             8.0730050754       -3.1658714951        1.0860100344  PROA      9               0.0000000000
       100         7  ALA       HB3             9.5200434745       -3.7745716683        0.2098454822  PROA      9               0.0000000000
       101         7  ALA       C               8.7027077023       -2.9637977881       -2.3145352482  PROA      9              14.2100000000
       102         7  ALA       O               8.0396823150       -3.7758319350       -2.9843858883  PROA      9              14.6900000000
       103         8  VAL       N               9.8550632549       -2.4588540991       -2.7358493253  PROA      10             14.4100000000
       104         8  VAL       HN             10.3828509342       -1.8389157203       -2.1530337139  PROA      10              0.0000000000
       105         8  VAL       CA             10.3822408106       -2.7264864217       -4.0790450537  PROA      10             14.9800000000
       106         8  VAL       HA              9.8907004278       -3.5886377500       -4.5047640619  PROA      10              0.0000000000
       107         8  VAL       CB             10.2277443733       -1.5220518883       -5.0528321483  PROA      10             16.7600000000
       108         8  VAL       HB             10.6695039091       -1.8122325871       -6.0399638069  PROA      10              0.0000000000
       109         8  VAL       CG1             8.7831092266       -1.1803175871       -5.3118378635  PROA      10             17.3900000000
       110         8  VAL       HG11            8.2569706882       -0.9114090465       -4.3717222332  PROA      10              0.0000000000
       111         8  VAL       HG12            8.2626865691       -2.0322396736       -5.7727605180  PROA      10              0.0000000000
       112         8  VAL       HG13            8.7005321867       -0.3186991036       -6.0091165826  PROA      10              0.0000000000
       113         8  VAL       CG2            10.9756559738       -0.2893402223       -4.5344633741  PROA      10             16.5700000000
       114         8  VAL       HG21           12.0741672917       -0.4364335400       -4.5531128706  PROA      10              0.0000000000
       115         8  VAL       HG22           10.6671885329       -0.0472550303       -3.4955321218  PROA      10              0.0000000000
       116         8  VAL       HG23           10.7391379061        0.5906137159       -5.1699870311  PROA      10              0.0000000000
       117         8  VAL       C              11.8580140496       -3.0519376567       -3.9920459690  PROA      10             15.1300000000
       118         8  VAL       O              12.6093175833       -2.4421429930       -3.2312934020  PROA      10             16.2900000000
       119         9  SER       N              12.2910578298       -4.0389943848       -4.7624822740  PROA      11             15.5800000000
       120         9  SER       HN             11.6616432908       -4.5751298670       -5.3295302491  PROA      11              0.0000000000
       121         9  SER       CA             13.7175715117       -4.3574941116       -4.8566079324  PROA      11             16.4600000000
       122         9  SER       HA             14.1799044796       -4.2464338907       -3.8920431246  PROA      11              0.0000000000
       123         9  SER       CB             13.9225806443       -5.7950808898       -5.3281230548  PROA      11             17.7500000000
       124         9  SER       HB1            13.4382145485       -6.4901946037       -4.6127245863  PROA      11              0.0000000000
       125         9  SER       HB2            14.9968914883       -6.0706864631       -5.3543957271  PROA      11              0.0000000000
       126         9  SER       OG             13.3738453140       -5.9778357446       -6.6207789256  PROA      11             18.9900000000
       127         9  SER       HG1            14.0710277095       -6.3912627858       -7.1606236616  PROA      11              0.0000000000
       128         9  SER       C              14.4125459686       -3.3889802949       -5.8065913487  PROA      11             17.0200000000
       129         9  SER       O              13.7808537728       -2.5760485261       -6.4765054544  PROA      11             17.2600000000
       130        10  GLN       N              15.7291496803       -3.5019419189       -5.8915580361  PROA      12             18.8200000000
       131        10  GLN       HN             16.2128514525       -4.1768718188       -5.3318872922  PROA      12              0.0000000000
       132        10  GLN       CA             16.5318404450       -2.5642698890       -6.6801413866  PROA      12             21.5900000000
       133        10  GLN       HA             16.2809919720       -1.5605730664       -6.3940338698  PROA      12              0.0000000000
       134        10  GLN       CB             18.0220375988       -2.8147311858       -6.4349321258  PROA      12             25.0200000000
       135        10  GLN       HB1            18.3429612353       -3.7842589129       -6.8686662006  PROA      12              0.0000000000
       136        10  GLN       HB2            18.0918365049       -2.9518922493       -5.3301960804  PROA      12              0.0000000000
       137        10  GLN       CG             18.9491076559       -1.6879807558       -6.8586591343  PROA      12             31.6300000000
       138        10  GLN       HG1            18.4400254641       -0.7241482083       -6.6803076591  PROA      12              0.0000000000
       139        10  GLN       HG2            19.1667186970       -1.7710680070       -7.9481072801  PROA      12              0.0000000000
       140        10  GLN       CD             20.2714649946       -1.7166853456       -6.1071399295  PROA      12             36.3300000000
       141        10  GLN       OE1            21.3317331616       -1.9288886795       -6.6995740263  PROA      12             41.0000000000
       142        10  GLN       NE2            20.2139299102       -1.5017946115       -4.7936641259  PROA      12             36.7200000000
       143        10  GLN       HE21           21.0541446398       -1.6779281005       -4.2821151787  PROA      12              0.0000000000
       144        10  GLN       HE22           19.3286080563       -1.3861287622       -4.3704000374  PROA      12              0.0000000000
       145        10  GLN       C              16.2026100666       -2.6628270982       -8.1603774605  PROA      12             21.8700000000
       146        10  GLN       O              16.3184604229       -1.6837201277       -8.8943769395  PROA      12             23.1900000000
       147        11  ASN       N              15.7817492981       -3.8487140373       -8.5821325803  PROA      13             22.0400000000
       148        11  ASN       HN             15.8361781164       -4.6573022365       -7.9920020251  PROA      13              0.0000000000
       149        11  ASN       CA             15.3478090156       -4.0865962041       -9.9552687374  PROA      13             22.8200000000
       150        11  ASN       HA             15.8386225681       -3.3707074090      -10.6029897398  PROA      13              0.0000000000
       151        11  ASN       CB             15.7634770409       -5.4932807726      -10.4322505166  PROA      13             25.4600000000
       152        11  ASN       HB1            16.8758613533       -5.5360692570      -10.4267155661  PROA      13              0.0000000000
       153        11  ASN       HB2            15.4193647350       -5.6709722448      -11.4707825762  PROA      13              0.0000000000
       154        11  ASN       CG             15.3122698835       -6.6129700422       -9.4972499601  PROA      13             24.0000000000
       155        11  ASN       OD1            15.4834869590       -6.5516634434       -8.2696424439  PROA      13             24.3100000000
       156        11  ASN       ND2            14.7844550710       -7.6804320543      -10.0882545088  PROA      13             27.0900000000
       157        11  ASN       HD21           14.6595957692       -8.5061615793       -9.5284391162  PROA      13              0.0000000000
       158        11  ASN       HD22           14.8351606198       -7.7435236213      -11.0802291828  PROA      13              0.0000000000
       159        11  ASN       C              13.8387786367       -3.8481500799      -10.1429806482  PROA      13             22.3400000000
       160        11  ASN       O              13.2715289641       -4.2726145503      -11.1520211441  PROA      13             25.1600000000
       161        12  MET       N              13.2246435159       -3.1506658658       -9.1777144546  PROA      14             20.7900000000
       162        12  MET       HN             13.7524282069       -2.8333151267       -8.3829576513  PROA      14              0.0000000000
       163        12  MET       CA             11.8154305007       -2.7249789342       -9.2153218219  PROA      14             20.2400000000
       164        12  MET       HA             11.6456668707       -2.1375302525       -8.3263458772  PROA      14              0.0000000000
       165        12  MET       CB             11.5010019222       -1.8855697821      -10.4567713555  PROA      14             23.0800000000
       166        12  MET       HB1            10.4093606821       -1.6631304832      -10.4970068123  PROA      14              0.0000000000
       167        12  MET       HB2            11.7330276208       -2.4343552055      -11.3919576440  PROA      14              0.0000000000
       168        12  MET       CG             12.2268739886       -0.5357777525      -10.4578758216  PROA      14             27.7800000000
       169        12  MET       HG1            11.9100578814        0.0392206455      -11.3556766188  PROA      14              0.0000000000
       170        12  MET       HG2            13.3211727316       -0.7202914531      -10.5651300666  PROA      14              0.0000000000
       171        12  MET       SD             11.9385439827        0.4337655580       -8.9683455007  PROA      14             30.8600000000
       172        12  MET       CE             10.2980328479        1.0791332461       -9.3142555521  PROA      14             37.3100000000
       173        12  MET       HE1             9.6134265516        0.2590748365       -9.6146398692  PROA      14              0.0000000000
       174        12  MET       HE2            10.3121077660        1.8148816220      -10.1451952940  PROA      14              0.0000000000
       175        12  MET       HE3             9.8569391459        1.5721463417       -8.4219403829  PROA      14              0.0000000000
       176        12  MET       C              10.8562859367       -3.8875372154       -9.0678737011  PROA      14             18.7200000000
       177        12  MET       O               9.6477532001       -3.7687246208       -9.3321296224  PROA      14             19.5600000000
       178        13  GLY       N              11.3935183631       -5.0177544892       -8.6163039569  PROA      15             18.6900000000
       179        13  GLY       HN             12.3472971835       -5.0717192338       -8.3242737723  PROA      15              0.0000000000
       180        13  GLY       CA             10.5653746346       -6.1674898608       -8.3827433859  PROA      15             18.8800000000
       181        13  GLY       HA1            11.2417683588       -6.9626443104       -8.1326674673  PROA      15              0.0000000000
       182        13  GLY       HA2             9.9713580331       -6.3805313362       -9.2615201704  PROA      15              0.0000000000
       183        13  GLY       C               9.6629880778       -5.9939722246       -7.1916450978  PROA      15             17.0200000000
       184        13  GLY       O              10.0571418169       -5.4444673413       -6.1390995106  PROA      15             17.3100000000
       185        14  ILE       N               8.4580686205       -6.5255997740       -7.3274620712  PROA      16             18.0100000000
       186        14  ILE       HN              8.1623763132       -6.8851959561       -8.2153194539  PROA      16              0.0000000000
       187        14  ILE       CA              7.5190427115       -6.5336750184       -6.2351493263  PROA      16             15.9800000000
       188        14  ILE       HA              8.0266286624       -6.2864961230       -5.3129656730  PROA      16              0.0000000000
       189        14  ILE       CB              6.3739344549       -5.4918066007       -6.4120766581  PROA      16             16.9900000000
       190        14  ILE       HB              5.6939934525       -5.5803872388       -5.5248452656  PROA      16              0.0000000000
       191        14  ILE       CG2             6.9301899425       -4.0887855164       -6.3695246936  PROA      16             17.0200000000
       192        14  ILE       HG21            7.5651003094       -3.8883553567       -7.2594213781  PROA      16              0.0000000000
       193        14  ILE       HG22            7.5576291459       -3.9756809968       -5.4578985209  PROA      16              0.0000000000
       194        14  ILE       HG23            6.1195102199       -3.3327465687       -6.3231831154  PROA      16              0.0000000000
       195        14  ILE       CG1             5.5538098073       -5.7757343174       -7.6723613933  PROA      16             19.4200000000
       196        14  ILE       HG11            5.2200870243       -6.8317146036       -7.6522619054  PROA      16              0.0000000000
       197        14  ILE       HG12            6.1790841866       -5.6227774819       -8.5777651979  PROA      16              0.0000000000
       198        14  ILE       CD              4.2954707476       -4.9188471057       -7.7553380006  PROA      16             21.0000000000
       199        14  ILE       HD1             4.5619349124       -3.8433381693       -7.8354566562  PROA      16              0.0000000000
       200        14  ILE       HD2             3.6532424919       -5.0550319092       -6.8631556111  PROA      16              0.0000000000
       201        14  ILE       HD3             3.7189023267       -5.1851428464       -8.6669546161  PROA      16              0.0000000000
       202        14  ILE       C               6.9089415805       -7.9077878113       -5.9652129592  PROA      16             19.5700000000
       203        14  ILE       O               6.2820532089       -8.0818968544       -4.9201435784  PROA      16             17.3100000000
       204        15  GLY       N               7.0926191284       -8.8664605459       -6.8682872343  PROA      17             18.5200000000
       205        15  GLY       HN              7.6561102124       -8.7255077827       -7.6762937720  PROA      17              0.0000000000
       206        15  GLY       CA              6.5137044133      -10.1854371070       -6.6981326461  PROA      17             20.2100000000
       207        15  GLY       HA1             5.4914187548      -10.1506777275       -7.0442734909  PROA      17              0.0000000000
       208        15  GLY       HA2             6.5826192793      -10.4706167675       -5.6617858209  PROA      17              0.0000000000
       209        15  GLY       C               7.2232145916      -11.2463256639       -7.4942631485  PROA      17             19.9000000000
       210        15  GLY       O               7.9040692951      -10.9789179146       -8.5053768752  PROA      17             22.5600000000
       211        16  LYS       N               7.0562524710      -12.4846291197       -7.0273175396  PROA      18             22.1200000000
       212        16  LYS       HN              6.5694645595      -12.6361097290       -6.1595882513  PROA      18              0.0000000000
       213        16  LYS       CA              7.5695341250      -13.6767442116       -7.6834124651  PROA      18             23.9000000000
       214        16  LYS       HA              7.5072813898      -13.5424986620       -8.7517638443  PROA      18              0.0000000000
       215        16  LYS       CB              9.0131989189      -13.9392351862       -7.2463490244  PROA      18             23.8000000000
       216        16  LYS       HB1             9.0410817009      -13.9922246019       -6.1322256645  PROA      18              0.0000000000
       217        16  LYS       HB2             9.6412444635      -13.0678036872       -7.5389439053  PROA      18              0.0000000000
       218        16  LYS       CG              9.6162610887      -15.2211315645       -7.8145247849  PROA      18             28.1500000000
       219        16  LYS       HG1             8.9983264262      -16.0971361320       -7.5105325390  PROA      18              0.0000000000
       220        16  LYS       HG2            10.6102504680      -15.3526149438       -7.3230751813  PROA      18              0.0000000000
       221        16  LYS       CD              9.8027745119      -15.1612850011       -9.3163380661  PROA      18             33.2900000000
       222        16  LYS       HD1            10.3999759012      -14.2606023424       -9.5859667723  PROA      18              0.0000000000
       223        16  LYS       HD2             8.7999176033      -15.0610422763       -9.7932713650  PROA      18              0.0000000000
       224        16  LYS       CE             10.4931781730      -16.4273271963       -9.8341738943  PROA      18             38.0800000000
       225        16  LYS       HE1             9.9800892301      -17.3260657723       -9.4337151183  PROA      18              0.0000000000
       226        16  LYS       HE2            11.5541894966      -16.4333509477       -9.5141281631  PROA      18              0.0000000000
       227        16  LYS       NZ             10.4558514618      -16.5323577103      -11.3242763430  PROA      18             41.1800000000
       228        16  LYS       HZ1            11.1783774884      -15.9396181322      -11.7824506874  PROA      18              0.0000000000
       229        16  LYS       HZ2             9.5246050699      -16.2763290348      -11.7111498911  PROA      18              0.0000000000
       230        16  LYS       HZ3            10.6417761371      -17.5126296330      -11.6177229160  PROA      18              0.0000000000
       231        16  LYS       C               6.6600416258      -14.8331558858       -7.2872579075  PROA      18             26.6100000000
       232        16  LYS       O               6.4915049630      -15.1350280094       -6.1008403527  PROA      18             26.0100000000
       233        17  ASN       N               6.0457581313      -15.4637325267       -8.2800936887  PROA      19             29.4500000000
       234        17  ASN       HN              6.1552208726      -15.2037342111       -9.2556195706  PROA      19              0.0000000000
       235        17  ASN       CA              5.1392825113      -16.5855218414       -8.0307491807  PROA      19             30.9600000000
       236        17  ASN       HA              4.6193790086      -16.7902982567       -8.9573861606  PROA      19              0.0000000000
       237        17  ASN       CB              5.9335396128      -17.8268741712       -7.5992621589  PROA      19             33.7000000000
       238        17  ASN       HB1             5.2379984620      -18.6757390913       -7.4149723631  PROA      19              0.0000000000
       239        17  ASN       HB2             6.4629598979      -17.6210422403       -6.6415029195  PROA      19              0.0000000000
       240        17  ASN       CG              6.9249869177      -18.2821084166       -8.6537554132  PROA      19             37.3800000000
       241        17  ASN       OD1             6.6629109955      -18.1839625393       -9.8507757128  PROA      19             40.3500000000
       242        17  ASN       ND2             8.0714735248      -18.7790942857       -8.2127843193  PROA      19             40.7800000000
       243        17  ASN       HD21            8.2670293064      -18.7694247804       -7.2271905840  PROA      19              0.0000000000
       244        17  ASN       HD22            8.7349401887      -19.0527723141       -8.9004523527  PROA      19              0.0000000000
       245        17  ASN       C               4.0697089398      -16.2706747191       -6.9799629680  PROA      19             30.8600000000
       246        17  ASN       O               3.7746853056      -17.0963739270       -6.1149520587  PROA      19             32.9700000000
       247        18  GLY       N               3.5096167744      -15.0651149391       -7.0417803047  PROA      20             27.6700000000
       248        18  GLY       HN              3.8551809103      -14.3934099229       -7.6939559131  PROA      20              0.0000000000
       249        18  GLY       CA              2.4309906364      -14.6851640200       -6.1516320286  PROA      20             29.2600000000
       250        18  GLY       HA1             1.7521632623      -15.5180994547       -6.0308484323  PROA      20              0.0000000000
       251        18  GLY       HA2             1.9425414886      -13.8283537428       -6.5733927063  PROA      20              0.0000000000
       252        18  GLY       C               2.8597147921      -14.3130911289       -4.7483190336  PROA      20             27.5100000000
       253        18  GLY       O               2.0053166089      -13.9957968946       -3.9085886521  PROA      20             30.8400000000
       254        19  ASP       N               4.1697672591      -14.3445957846       -4.4941163776  PROA      21             26.9500000000
       255        19  ASP       HN              4.8123261056      -14.7682053269       -5.1367072186  PROA      21              0.0000000000
       256        19  ASP       CA              4.7175993723      -14.0324770143       -3.1754189715  PROA      21             25.8000000000
       257        19  ASP       HA              3.9297343659      -13.7150760192       -2.5043659397  PROA      21              0.0000000000
       258        19  ASP       CB              5.4215790894      -15.2589769664       -2.5874857904  PROA      21             29.9200000000
       259        19  ASP       HB1             5.8579348043      -15.0695197946       -1.5875294175  PROA      21              0.0000000000
       260        19  ASP       HB2             6.2498554334      -15.5690310866       -3.2648067594  PROA      21              0.0000000000
       261        19  ASP       CG              4.4993561498      -16.4685872185       -2.4554294100  PROA      21             35.7200000000
       262        19  ASP       OD1             3.2726197926      -16.2889559341       -2.3112680017  PROA      21             38.4500000000
       263        19  ASP       OD2             5.0099153694      -17.6054038546       -2.5001196667  PROA      21             39.4000000000
       264        19  ASP       C               5.7005569174      -12.8753986111       -3.2988897515  PROA      21             22.7900000000
       265        19  ASP       O               5.9856742040      -12.4241325834       -4.4089632199  PROA      21             23.7200000000
       266        20  LEU       N               6.2579263843      -12.4221983507       -2.1779625455  PROA      22             23.7700000000
       267        20  LEU       HN              6.0734263811      -12.8355564057       -1.2979149214  PROA      22              0.0000000000
       268        20  LEU       CA              7.2948427881      -11.3935641550       -2.2188044738  PROA      22             23.2400000000
       269        20  LEU       HA              6.9700183598      -10.6397231925       -2.9100989438  PROA      22              0.0000000000
       270        20  LEU       CB              7.5034183312      -10.7755967032       -0.8419386593  PROA      22             25.4600000000
       271        20  LEU       HB1             8.3832870157      -10.0899111874       -0.8512561348  PROA      22              0.0000000000
       272        20  LEU       HB2             7.7357939495      -11.5985633143       -0.1285368065  PROA      22              0.0000000000
       273        20  LEU       CG              6.3126329261       -9.9809675361       -0.3029872645  PROA      22             25.7600000000
       274        20  LEU       HG              5.4118832220      -10.6449012292       -0.2958223826  PROA      22              0.0000000000
       275        20  LEU       CD1             6.5859201794       -9.5499507192        1.1245328161  PROA      22             28.5600000000
       276        20  LEU       HD11            7.5583464928       -9.0180857908        1.1909687216  PROA      22              0.0000000000
       277        20  LEU       HD12            6.5975051078      -10.4077309802        1.8263111088  PROA      22              0.0000000000
       278        20  LEU       HD13            5.7903185781       -8.8558608737        1.4809689685  PROA      22              0.0000000000
       279        20  LEU       CD2             5.9767178351       -8.7643676865       -1.1854054520  PROA      22             25.3400000000
       280        20  LEU       HD21            5.7292191986       -9.0558468538       -2.2242242614  PROA      22              0.0000000000
       281        20  LEU       HD22            6.8449873970       -8.0713104225       -1.2253274310  PROA      22              0.0000000000
       282        20  LEU       HD23            5.1106815006       -8.2064214446       -0.7666506594  PROA      22              0.0000000000
       283        20  LEU       C               8.5992818761      -12.0013844583       -2.7078230260  PROA      22             22.4200000000
       284        20  LEU       O               8.8601596605      -13.1803570818       -2.4587922354  PROA      22             23.6000000000
       285        21  PRO       N               9.4336092251      -11.2182879610       -3.4128448348  PROA      23             20.6500000000
       286        21  PRO       CD              9.1846157357       -9.9088709147       -4.0382385036  PROA      23             19.5600000000
       287        21  PRO       HD1             9.5345631587       -9.1265685292       -3.3422099635  PROA      23              0.0000000000
       288        21  PRO       HD2             8.1094861765       -9.7443226105       -4.2442766076  PROA      23              0.0000000000
       289        21  PRO       CA             10.6653611411      -11.8101180826       -3.9337050124  PROA      23             20.4100000000
       290        21  PRO       HA             10.4266196780      -12.7577865007       -4.3971983040  PROA      23              0.0000000000
       291        21  PRO       CB             11.1426535068      -10.7686081467       -4.9541020189  PROA      23             21.7700000000
       292        21  PRO       HB1            11.6042073853      -11.2562969269       -5.8385881036  PROA      23              0.0000000000
       293        21  PRO       HB2            11.8985843390      -10.0834650124       -4.5080276177  PROA      23              0.0000000000
       294        21  PRO       CG              9.9571248808       -9.9672017049       -5.3045754017  PROA      23             22.7600000000
       295        21  PRO       HG1            10.2039325825       -8.9584658870       -5.7055081978  PROA      23              0.0000000000
       296        21  PRO       HG2             9.3759820296      -10.5167137341       -6.0800571298  PROA      23              0.0000000000
       297        21  PRO       C              11.7596411798      -12.0585030663       -2.8913537775  PROA      23             21.1600000000
       298        21  PRO       O              12.6866844861      -12.8037825107       -3.1823662478  PROA      23             21.7700000000
       299        22  TRP       N              11.6337881604      -11.4479721068       -1.7155532140  PROA      24             18.9900000000
       300        22  TRP       HN             10.8383895590      -10.8816955627       -1.5256521071  PROA      24              0.0000000000
       301        22  TRP       CA             12.6636963009      -11.4663774804       -0.6724034336  PROA      24             20.2400000000
       302        22  TRP       HA             13.5196505694      -12.0252923134       -1.0228515797  PROA      24              0.0000000000
       303        22  TRP       CB             13.0907920654      -10.0261123843       -0.3263244531  PROA      24             20.7100000000
       304        22  TRP       HB1            13.7574222735       -9.6688493162       -1.1411154153  PROA      24              0.0000000000
       305        22  TRP       HB2            13.6636493828       -9.9429695850        0.6181054392  PROA      24              0.0000000000
       306        22  TRP       CG             11.9126645501       -9.0815898483       -0.2564836591  PROA      24             21.3100000000
       307        22  TRP       CD1            11.0883585311       -8.8794456936        0.8027209140  PROA      24             22.4700000000
       308        22  TRP       HD1            11.2312904175       -9.3020516353        1.7941597296  PROA      24              0.0000000000
       309        22  TRP       NE1            10.1035701458       -7.9624374184        0.4659796790  PROA      24             22.3800000000
       310        22  TRP       HE1             9.5229853889       -7.4868546746        1.0977469360  PROA      24              0.0000000000
       311        22  TRP       CE2            10.2783506881       -7.5730403539       -0.8356741491  PROA      24             23.2000000000
       312        22  TRP       CD2            11.4249214181       -8.2369387329       -1.3165176824  PROA      24             19.7400000000
       313        22  TRP       CE3            11.8395146010       -8.0025018777       -2.6333448744  PROA      24             19.7500000000
       314        22  TRP       HE3            12.7085376677       -8.5013294494       -3.0358553177  PROA      24              0.0000000000
       315        22  TRP       CZ3            11.1042642832       -7.1195341990       -3.4110350754  PROA      24             20.6900000000
       316        22  TRP       HZ3            11.3772988365       -6.9543283632       -4.4465606902  PROA      24              0.0000000000
       317        22  TRP       CZ2             9.5617711109       -6.6548678587       -1.6190233551  PROA      24             21.1900000000
       318        22  TRP       HZ2             8.6872576186       -6.1520144281       -1.2447106758  PROA      24              0.0000000000
       319        22  TRP       CH2             9.9868219295       -6.4551205685       -2.8994462625  PROA      24             22.1000000000
       320        22  TRP       HH2             9.4420617465       -5.7741088649       -3.5449912302  PROA      24              0.0000000000
       321        22  TRP       C              12.1188770966      -12.1368029043        0.5662626980  PROA      24             20.0900000000
       322        22  TRP       O              10.9154216527      -12.2376566616        0.7235443372  PROA      24             21.2100000000
       323        23  PRO       N              13.0019649284      -12.5713379016        1.4706935785  PROA      25             22.6700000000
       324        23  PRO       CD             14.4719347855      -12.5806877128        1.3717835170  PROA      25             25.4900000000
       325        23  PRO       HD1            14.8690239365      -11.5623493493        1.1590643381  PROA      25              0.0000000000
       326        23  PRO       HD2            14.7447184888      -13.2433102841        0.5351284271  PROA      25              0.0000000000
       327        23  PRO       CA             12.5139255229      -13.1264534698        2.7357924856  PROA      25             25.8700000000
       328        23  PRO       HA             11.7690794042      -13.8677222880        2.5314241961  PROA      25              0.0000000000
       329        23  PRO       CB             13.7724765710      -13.6985852845        3.3932021341  PROA      25             30.4600000000
       330        23  PRO       HB1            13.8276656159      -14.7920764476        3.1716796782  PROA      25              0.0000000000
       331        23  PRO       HB2            13.7889126109      -13.5790368678        4.5002597478  PROA      25              0.0000000000
       332        23  PRO       CG             14.9177499660      -13.0179499509        2.7359743247  PROA      25             29.1300000000
       333        23  PRO       HG1            15.1311107721      -12.0920579442        3.3339659583  PROA      25              0.0000000000
       334        23  PRO       HG2            15.8515617044      -13.6170119791        2.7439376073  PROA      25              0.0000000000
       335        23  PRO       C              11.8771658823      -12.0416164866        3.6088634333  PROA      25             26.6300000000
       336        23  PRO       O              12.1381266562      -10.8514935779        3.3866317146  PROA      25             27.0100000000
       337        24  PRO       N              11.0519953949      -12.4391367516        4.5840927939  PROA      26             29.3900000000
       338        24  PRO       CD             10.7420727472      -13.8335564128        4.9419695340  PROA      26             32.9900000000
       339        24  PRO       HD1            11.5826506922      -14.2384902061        5.5513517392  PROA      26              0.0000000000
       340        24  PRO       HD2            10.5548353815      -14.4715093672        4.0503540088  PROA      26              0.0000000000
       341        24  PRO       CA             10.3261857631      -11.4902430633        5.4344586836  PROA      26             30.8800000000
       342        24  PRO       HA              9.6901558654      -10.8860748282        4.8021891422  PROA      26              0.0000000000
       343        24  PRO       CB              9.5698062666      -12.3948492818        6.4104851416  PROA      26             35.0500000000
       344        24  PRO       HB1             8.5720429279      -11.9673783486        6.6596405263  PROA      26              0.0000000000
       345        24  PRO       HB2            10.1338653970      -12.5229140840        7.3666563002  PROA      26              0.0000000000
       346        24  PRO       CG              9.4920795206      -13.7053478148        5.7349112020  PROA      26             35.8000000000
       347        24  PRO       HG1             9.3151436274      -14.5738154207        6.4030416788  PROA      26              0.0000000000
       348        24  PRO       HG2             8.6363389440      -13.6678893318        5.0127891303  PROA      26              0.0000000000
       349        24  PRO       C              11.2479103490      -10.5620645870        6.2059076475  PROA      26             28.3100000000
       350        24  PRO       O              12.2277637247      -11.0039475847        6.7908476261  PROA      26             30.9800000000
       351        25  LEU       N              10.9228528190       -9.2752137291        6.1695555977  PROA      27             28.3700000000
       352        25  LEU       HN             10.2549094736       -8.9520742362        5.4990237762  PROA      27              0.0000000000
       353        25  LEU       CA             11.6507645528       -8.2560740574        6.9105473908  PROA      27             23.9400000000
       354        25  LEU       HA             12.5420019152       -8.6638795304        7.3690607447  PROA      27              0.0000000000
       355        25  LEU       CB             12.0071717743       -7.0944086902        5.9967123580  PROA      27             27.7000000000
       356        25  LEU       HB1            12.4564723116       -6.2583369104        6.5800158437  PROA      27              0.0000000000
       357        25  LEU       HB2            11.0742001527       -6.7288984337        5.5118107934  PROA      27              0.0000000000
       358        25  LEU       CG             12.9618992387       -7.4782593455        4.8689658692  PROA      27             30.1100000000
       359        25  LEU       HG             12.5793474295       -8.3974819967        4.3600841268  PROA      27              0.0000000000
       360        25  LEU       CD1            13.0121324530       -6.3768340015        3.8386378458  PROA      27             31.4000000000
       361        25  LEU       HD11           13.4903488757       -5.4847425577        4.2868314396  PROA      27              0.0000000000
       362        25  LEU       HD12           11.9909917930       -6.1134743561        3.4819712795  PROA      27              0.0000000000
       363        25  LEU       HD13           13.6230864288       -6.7007589608        2.9669264391  PROA      27              0.0000000000
       364        25  LEU       CD2            14.3444053382       -7.7661812145        5.4220977540  PROA      27             32.2200000000
       365        25  LEU       HD21           14.3161325012       -8.6161435999        6.1356716687  PROA      27              0.0000000000
       366        25  LEU       HD22           14.7419912958       -6.8787758008        5.9592345840  PROA      27              0.0000000000
       367        25  LEU       HD23           15.0457929549       -8.0358223183        4.6036972283  PROA      27              0.0000000000
       368        25  LEU       C              10.7412148194       -7.7777690792        8.0165142213  PROA      27             23.0300000000
       369        25  LEU       O               9.6449782960       -7.2651995412        7.7555794525  PROA      27             23.9400000000
       370        26  ARG       N              11.1634235150       -7.9966712646        9.2542826369  PROA      28             22.5800000000
       371        26  ARG       HN             12.1166679650       -8.2989546327        9.4108290294  PROA      28              0.0000000000
       372        26  ARG       CA             10.3991873387       -7.5659803880       10.4208371516  PROA      28             24.4100000000
       373        26  ARG       HA              9.4776178442       -8.1286690843       10.4522340881  PROA      28              0.0000000000
       374        26  ARG       CB             11.2093404026       -7.8220261664       11.6974066062  PROA      28             25.3900000000
       375        26  ARG       HB1            10.7091093496       -7.3189143343       12.5593920148  PROA      28              0.0000000000
       376        26  ARG       HB2            12.2156643944       -7.3528903757       11.5695102516  PROA      28              0.0000000000
       377        26  ARG       CG             11.3764515526       -9.2868803110       12.0766548079  PROA      28             29.0500000000
       378        26  ARG       HG1            11.9625464655       -9.7819696310       11.2703106536  PROA      28              0.0000000000
       379        26  ARG       HG2            10.3798870972       -9.7748689914       12.1141897393  PROA      28              0.0000000000
       380        26  ARG       CD             12.0783862839       -9.4481526674       13.4281428249  PROA      28             31.6800000000
       381        26  ARG       HD1            12.2991595996      -10.5214472686       13.6376576950  PROA      28              0.0000000000
       382        26  ARG       HD2            11.3760144936       -9.0907904040       14.2202485861  PROA      28              0.0000000000
       383        26  ARG       NE             13.2924193380       -8.6412027773       13.5478492097  PROA      28             32.5200000000
       384        26  ARG       HE             13.2945452615       -7.8970611515       14.2231358051  PROA      28              0.0000000000
       385        26  ARG       CZ             14.4757988985       -8.9655321390       13.0263117891  PROA      28             28.1500000000
       386        26  ARG       NH1            14.6199737647      -10.0800601820       12.3232016632  PROA      28             31.9600000000
       387        26  ARG       HH11           13.8122698972      -10.3670501003       11.8283861843  PROA      28              0.0000000000
       388        26  ARG       HH12           15.5106112991      -10.2588807747       11.9219008782  PROA      28              0.0000000000
       389        26  ARG       NH2            15.5178844750       -8.1617720489       13.1936090360  PROA      28             31.5500000000
       390        26  ARG       HH21           15.2885226324       -7.2320187420       13.4333971224  PROA      28              0.0000000000
       391        26  ARG       HH22           16.3478677578       -8.3969728913       12.6834052370  PROA      28              0.0000000000
       392        26  ARG       C              10.0205340355       -6.0902914714       10.3857815197  PROA      28             21.6500000000
       393        26  ARG       O               8.8494073676       -5.7413343905       10.4838849524  PROA      28             24.2700000000
       394        27  ASN       N              11.0164210508       -5.2186888089       10.3060077681  PROA      29             24.8800000000
       395        27  ASN       HN             11.9648518139       -5.5397756187       10.1334648926  PROA      29              0.0000000000
       396        27  ASN       CA             10.7380089569       -3.8025887408       10.4762467271  PROA      29             27.3400000000
       397        27  ASN       HA             10.0749491152       -3.7031370485       11.3253519426  PROA      29              0.0000000000
       398        27  ASN       CB             11.9649082572       -2.9753977974       10.8191027467  PROA      29             31.4000000000
       399        27  ASN       HB1            11.6727841122       -1.9685504297       11.1904957813  PROA      29              0.0000000000
       400        27  ASN       HB2            12.5687254511       -2.8408113612        9.8904033721  PROA      29              0.0000000000
       401        27  ASN       CG             12.8047485975       -3.6350636040       11.8657580033  PROA      29             38.1800000000
       402        27  ASN       OD1            12.2798387285       -4.0398593590       12.8992936951  PROA      29             40.7200000000
       403        27  ASN       ND2            14.0983847100       -3.8003301704       11.6012177031  PROA      29             39.5400000000
       404        27  ASN       HD21           14.3732533443       -3.7999778239       10.6429278577  PROA      29              0.0000000000
       405        27  ASN       HD22           14.6214213428       -4.2780582542       12.3016157194  PROA      29              0.0000000000
       406        27  ASN       C               9.9764963265       -3.2355367734        9.3023576438  PROA      29             25.9600000000
       407        27  ASN       O               9.2373617596       -2.2874807485        9.4801183415  PROA      29             26.8400000000
       408        28  GLU       N              10.1110784657       -3.8541818201        8.1327991998  PROA      30             25.4600000000
       409        28  GLU       HN             10.6930292106       -4.6577327202        8.0203690826  PROA      30              0.0000000000
       410        28  GLU       CA              9.2916153962       -3.4723045410        6.9852365560  PROA      30             25.0100000000
       411        28  GLU       HA              9.3702055878       -2.4049693880        6.8329911496  PROA      30              0.0000000000
       412        28  GLU       CB              9.7416317788       -4.1747843335        5.7047052614  PROA      30             29.6900000000
       413        28  GLU       HB1             9.6269607979       -5.2733050082        5.8157662887  PROA      30              0.0000000000
       414        28  GLU       HB2            10.8225137083       -3.9796726630        5.6063223777  PROA      30              0.0000000000
       415        28  GLU       CG              8.9912273499       -3.6787595517        4.4567571018  PROA      30             33.9000000000
       416        28  GLU       HG1             9.5853975671       -3.9385193301        3.5522069781  PROA      30              0.0000000000
       417        28  GLU       HG2             8.8462506829       -2.5810195369        4.4760623976  PROA      30              0.0000000000
       418        28  GLU       CD              7.6434595507       -4.3443467087        4.2627836608  PROA      30             33.4600000000
       419        28  GLU       OE1             7.5505465384       -5.5654238745        4.5143203923  PROA      30             39.0000000000
       420        28  GLU       OE2             6.6744083099       -3.6534924235        3.8719895343  PROA      30             38.9500000000
       421        28  GLU       C               7.8171328927       -3.7695057271        7.2682203040  PROA      30             22.1100000000
       422        28  GLU       O               6.9520580195       -2.9292473642        7.0104988513  PROA      30             23.2400000000
       423        29  PHE       N               7.5275685831       -4.9584976328        7.7992991671  PROA      31             21.8600000000
       424        29  PHE       HN              8.2250473647       -5.6709807561        7.8483144124  PROA      31              0.0000000000
       425        29  PHE       CA              6.1713020744       -5.2856435371        8.2231171879  PROA      31             21.1100000000
       426        29  PHE       HA              5.5179676342       -5.1760575984        7.3663887902  PROA      31              0.0000000000
       427        29  PHE       CB              6.0695455468       -6.7162272182        8.7576094146  PROA      31             21.9600000000
       428        29  PHE       HB1             6.8877597246       -6.9279204530        9.4774167476  PROA      31              0.0000000000
       429        29  PHE       HB2             6.1893545645       -7.4227396960        7.9053102356  PROA      31              0.0000000000
       430        29  PHE       CG              4.7584594449       -6.9920737477        9.4237910157  PROA      31             22.3200000000
       431        29  PHE       CD1             3.6205779675       -7.2025536488        8.6655311957  PROA      31             27.2600000000
       432        29  PHE       HD1             3.6893297196       -7.1910034975        7.5829868140  PROA      31              0.0000000000
       433        29  PHE       CE1             2.3978148591       -7.4313427207        9.2719328293  PROA      31             29.1500000000
       434        29  PHE       HE1             1.5236187441       -7.6347233599        8.6638132557  PROA      31              0.0000000000
       435        29  PHE       CZ              2.3074745973       -7.4187874737       10.6458997149  PROA      31             29.6100000000
       436        29  PHE       HZ              1.3531239471       -7.5968408890       11.1278785510  PROA      31              0.0000000000
       437        29  PHE       CD2             4.6446490886       -6.9633399536       10.8008253550  PROA      31             25.2000000000
       438        29  PHE       HD2             5.5228290578       -6.7481969903       11.3962505627  PROA      31              0.0000000000
       439        29  PHE       CE2             3.4295979036       -7.1874171829       11.4107376547  PROA      31             30.3700000000
       440        29  PHE       HE2             3.3520152857       -7.1576274934       12.4893396624  PROA      31              0.0000000000
       441        29  PHE       C               5.6720631959       -4.2956632618        9.2860097492  PROA      31             20.1200000000
       442        29  PHE       O               4.5612620329       -3.7830105764        9.1945384406  PROA      31             20.2300000000
       443        30  ARG       N               6.4833296050       -4.0537850683       10.3162654228  PROA      32             20.0700000000
       444        30  ARG       HN              7.3534625837       -4.5488900405       10.3694554566  PROA      32              0.0000000000
       445        30  ARG       CA              6.0710396928       -3.1513066996       11.3913355704  PROA      32             20.3200000000
       446        30  ARG       HA              5.1628320845       -3.5426816197       11.8310016668  PROA      32              0.0000000000
       447        30  ARG       CB              7.1646464237       -3.0693678819       12.4623875525  PROA      32             23.8600000000
       448        30  ARG       HB1             6.9129735776       -2.2660184748       13.1963201605  PROA      32              0.0000000000
       449        30  ARG       HB2             8.1249658278       -2.7895686489       11.9733726907  PROA      32              0.0000000000
       450        30  ARG       CG              7.3229378381       -4.3629292875       13.2278623844  PROA      32             26.4300000000
       451        30  ARG       HG1             7.4419084264       -5.2015955074       12.5026930001  PROA      32              0.0000000000
       452        30  ARG       HG2             6.4156700514       -4.5894047464       13.8299959868  PROA      32              0.0000000000
       453        30  ARG       CD              8.5682518946       -4.3541059786       14.0982554277  PROA      32             33.3600000000
       454        30  ARG       HD1             9.4311143220       -4.0052528644       13.4814687722  PROA      32              0.0000000000
       455        30  ARG       HD2             8.7753406659       -5.3964025206       14.4484083550  PROA      32              0.0000000000
       456        30  ARG       NE              8.4183733187       -3.5252828053       15.2836623451  PROA      32             40.3400000000
       457        30  ARG       HE              7.5068507313       -3.2809254593       15.5864785686  PROA      32              0.0000000000
       458        30  ARG       CZ              9.4400149952       -3.0692396433       16.0067086225  PROA      32             41.1600000000
       459        30  ARG       NH1            10.6878647390       -3.3249634222       15.6394303005  PROA      32             42.7600000000
       460        30  ARG       HH11           10.8676188052       -3.9295465750       14.8709377784  PROA      32              0.0000000000
       461        30  ARG       HH12           11.4938783484       -3.1864709646       16.2129985156  PROA      32              0.0000000000
       462        30  ARG       NH2             9.2151904666       -2.3333455988       17.0824055532  PROA      32             42.9300000000
       463        30  ARG       HH21            8.2887040884       -2.0051904571       17.2112959964  PROA      32              0.0000000000
       464        30  ARG       HH22            9.9921544433       -2.0241752111       17.6045432906  PROA      32              0.0000000000
       465        30  ARG       C               5.7310803112       -1.7462420099       10.8590425716  PROA      32             19.7900000000
       466        30  ARG       O               4.7288203645       -1.1273383284       11.2590166112  PROA      32             21.4500000000
       467        31  TYR       N               6.5861433640       -1.2406561171        9.9719111943  PROA      33             20.2600000000
       468        31  TYR       HN              7.3737678035       -1.7872319930        9.6775375874  PROA      33              0.0000000000
       469        31  TYR       CA              6.3659111156        0.0572706785        9.3451889352  PROA      33             19.2800000000
       470        31  TYR       HA              6.2842876982        0.8112045302       10.1153611660  PROA      33              0.0000000000
       471        31  TYR       CB              7.5365592082        0.3638461031        8.4432279869  PROA      33             21.2000000000
       472        31  TYR       HB1             7.6862475944       -0.4596250656        7.7067996982  PROA      33              0.0000000000
       473        31  TYR       HB2             8.4668525080        0.4172204924        9.0480809027  PROA      33              0.0000000000
       474        31  TYR       CG              7.4175439125        1.6637435916        7.6866548716  PROA      33             18.2300000000
       475        31  TYR       CD1             7.1208067991        1.6665867365        6.3362038351  PROA      33             17.6600000000
       476        31  TYR       HD1             6.9373592115        0.7257833325        5.8342450846  PROA      33              0.0000000000
       477        31  TYR       CE1             7.0363461614        2.8441346399        5.6237844812  PROA      33             16.4700000000
       478        31  TYR       HE1             6.6891347472        2.8490334008        4.6171610920  PROA      33              0.0000000000
       479        31  TYR       CZ              7.2752452092        4.0475195197        6.2679553251  PROA      33             16.4300000000
       480        31  TYR       OH              7.2400543531        5.2404539158        5.5918642585  PROA      33             16.7700000000
       481        31  TYR       HH              7.1523809135        5.0309084441        4.6557878200  PROA      33              0.0000000000
       482        31  TYR       CD2             7.6496611071        2.8940513781        8.3041768213  PROA      33             19.0500000000
       483        31  TYR       HD2             7.8981804401        2.9106434121        9.3549935518  PROA      33              0.0000000000
       484        31  TYR       CE2             7.5803742176        4.0629671696        7.6004892490  PROA      33             19.1700000000
       485        31  TYR       HE2             7.7728011539        5.0053782863        8.0964437225  PROA      33              0.0000000000
       486        31  TYR       C               5.0436464161        0.0627743178        8.5645028431  PROA      33             18.8900000000
       487        31  TYR       O               4.2181560158        0.9554602546        8.7373826200  PROA      33             18.3400000000
       488        32  PHE       N               4.8357907484       -0.9494673201        7.7303278687  PROA      34             17.5700000000
       489        32  PHE       HN              5.5263939236       -1.6683660749        7.5983435343  PROA      34              0.0000000000
       490        32  PHE       CA              3.5959706860       -1.0579175616        6.9824349899  PROA      34             17.0700000000
       491        32  PHE       HA              3.5093553131       -0.2016004980        6.3290020776  PROA      34              0.0000000000
       492        32  PHE       CB              3.6065600083       -2.3289628028        6.1410849669  PROA      34             17.1600000000
       493        32  PHE       HB1             3.8790105792       -3.2057066919        6.7707812670  PROA      34              0.0000000000
       494        32  PHE       HB2             4.3933027226       -2.2639414034        5.3524072027  PROA      34              0.0000000000
       495        32  PHE       CG              2.2686934039       -2.6221297040        5.4816320748  PROA      34             17.0300000000
       496        32  PHE       CD1             1.9845563590       -2.1666826521        4.2055916668  PROA      34             17.1600000000
       497        32  PHE       HD1             2.7259326457       -1.5949162149        3.6681807322  PROA      34              0.0000000000
       498        32  PHE       CE1             0.7579113201       -2.4375293123        3.6179480375  PROA      34             18.3100000000
       499        32  PHE       HE1             0.5526353656       -2.0794157142        2.6167983426  PROA      34              0.0000000000
       500        32  PHE       CZ             -0.1995119183       -3.1570951809        4.2933343739  PROA      34             19.1400000000
       501        32  PHE       HZ             -1.1623948464       -3.3474950972        3.8350782924  PROA      34              0.0000000000
       502        32  PHE       CD2             1.2901888386       -3.3476316001        6.1509076639  PROA      34             18.1200000000
       503        32  PHE       HD2             1.5059252828       -3.7318504182        7.1385280387  PROA      34              0.0000000000
       504        32  PHE       CE2             0.0607872437       -3.6127068218        5.5635671789  PROA      34             18.1800000000
       505        32  PHE       HE2            -0.6868574624       -4.1793044003        6.1029325763  PROA      34              0.0000000000
       506        32  PHE       C               2.3806004828       -1.0244830109        7.9054232889  PROA      34             15.6900000000
       507        32  PHE       O               1.4032444566       -0.2991678907        7.6637951149  PROA      34             16.5500000000
       508        33  GLN       N               2.4435770380       -1.8163791695        8.9609551110  PROA      35             17.1300000000
       509        33  GLN       HN              3.2313861836       -2.4254553216        9.0997195274  PROA      35              0.0000000000
       510        33  GLN       CA              1.3420108428       -1.8942299064        9.9003821600  PROA      35             18.3600000000
       511        33  GLN       HA              0.4487261923       -2.1874363974        9.3681975762  PROA      35              0.0000000000
       512        33  GLN       CB              1.6925870219       -2.9448837518       10.9400421236  PROA      35             21.0900000000
       513        33  GLN       HB1             2.7188370164       -2.7244283223       11.3243593797  PROA      35              0.0000000000
       514        33  GLN       HB2             1.7792759946       -3.9196988660       10.3965170643  PROA      35              0.0000000000
       515        33  GLN       CG              0.7512583302       -3.0653488548       12.0663433503  PROA      35             24.3000000000
       516        33  GLN       HG1            -0.2819721436       -3.2575842310       11.7002895311  PROA      35              0.0000000000
       517        33  GLN       HG2             0.7352845668       -2.1294883923       12.6542901211  PROA      35              0.0000000000
       518        33  GLN       CD              1.1293839280       -4.2266716293       12.9795303221  PROA      35             24.9100000000
       519        33  GLN       OE1             0.4372482166       -5.2454953341       13.0328633847  PROA      35             26.3000000000
       520        33  GLN       NE2             2.2323639501       -4.0729079118       13.7151149807  PROA      35             26.2700000000
       521        33  GLN       HE21            2.4944672901       -4.8106284559       14.3331826753  PROA      35              0.0000000000
       522        33  GLN       HE22            2.7559509696       -3.2221766260       13.6622202028  PROA      35              0.0000000000
       523        33  GLN       C               1.0570122122       -0.5307571350       10.5442538726  PROA      35             17.2600000000
       524        33  GLN       O              -0.0848497769       -0.0834072196       10.6417025824  PROA      35             18.4900000000
       525        34  ARG       N               2.1083241030        0.1304839885       11.0050493636  PROA      36             18.0600000000
       526        34  ARG       HN              3.0280769203       -0.2421467833       10.8829368050  PROA      36              0.0000000000
       527        34  ARG       CA              1.9162625153        1.4006457930       11.6941954563  PROA      36             18.5700000000
       528        34  ARG       HA              1.1528753186        1.2726565836       12.4538151259  PROA      36              0.0000000000
       529        34  ARG       CB              3.2113741346        1.8449940899       12.3688535065  PROA      36             20.0600000000
       530        34  ARG       HB1             4.0361702195        1.7928510402       11.6220110425  PROA      36              0.0000000000
       531        34  ARG       HB2             3.4434761725        1.1040914757       13.1684688463  PROA      36              0.0000000000
       532        34  ARG       CG              3.1359594962        3.2493599438       12.9623138513  PROA      36             22.5100000000
       533        34  ARG       HG1             2.2128939166        3.3396944338       13.5847835086  PROA      36              0.0000000000
       534        34  ARG       HG2             3.0791683568        4.0193668186       12.1581057477  PROA      36              0.0000000000
       535        34  ARG       CD              4.3135645603        3.5391727166       13.8447241127  PROA      36             22.5200000000
       536        34  ARG       HD1             4.3401526326        2.7673315201       14.6425391861  PROA      36              0.0000000000
       537        34  ARG       HD2             4.2304078154        4.5303356751       14.3522519840  PROA      36              0.0000000000
       538        34  ARG       NE              5.5841833640        3.4317905672       13.1232236417  PROA      36             22.9400000000
       539        34  ARG       HE              6.0168551480        2.5473670053       13.0335557794  PROA      36              0.0000000000
       540        34  ARG       CZ              6.1576747891        4.4366086010       12.4358137900  PROA      36             24.3700000000
       541        34  ARG       NH1             5.5891066769        5.6360079593       12.3416358672  PROA      36             22.7400000000
       542        34  ARG       HH11            4.6668020358        5.8076952999       12.6546676321  PROA      36              0.0000000000
       543        34  ARG       HH12            6.0417678070        6.2805637126       11.7211470776  PROA      36              0.0000000000
       544        34  ARG       NH2             7.3266273612        4.2570898906       11.8564340209  PROA      36             22.1700000000
       545        34  ARG       HH21            7.7108164940        3.3389314184       11.7768718138  PROA      36              0.0000000000
       546        34  ARG       HH22            7.7457360893        5.0627938983       11.4316797224  PROA      36              0.0000000000
       547        34  ARG       C               1.4215884602        2.4956855941       10.7588268588  PROA      36             17.2500000000
       548        34  ARG       O               0.5118166606        3.2466196751       11.1091328376  PROA      36             19.0900000000
       549        35  MET       N               1.9977606504        2.5788362444        9.5658370950  PROA      37             17.2600000000
       550        35  MET       HN              2.7373481148        1.9663323699        9.2728224519  PROA      37              0.0000000000
       551        35  MET       CA              1.6163786127        3.6442941991        8.6668392707  PROA      37             16.6600000000
       552        35  MET       HA              1.6582011331        4.5844936150        9.1979891177  PROA      37              0.0000000000
       553        35  MET       CB              2.5640509048        3.7101899845        7.4693836463  PROA      37             18.5200000000
       554        35  MET       HB1             2.2078966445        4.4644236614        6.7312792102  PROA      37              0.0000000000
       555        35  MET       HB2             2.5866996121        2.7234993215        6.9535774639  PROA      37              0.0000000000
       556        35  MET       CG              4.0011919238        4.0778550058        7.9002132222  PROA      37             19.3600000000
       557        35  MET       HG1             4.6272867942        4.0665794066        6.9808690896  PROA      37              0.0000000000
       558        35  MET       HG2             4.4090368287        3.2905159858        8.5634108946  PROA      37              0.0000000000
       559        35  MET       SD              4.2150000104        5.6837733038        8.7477145629  PROA      37             20.8400000000
       560        35  MET       CE              4.0351470994        6.6928780167        7.3201419347  PROA      37             25.4100000000
       561        35  MET       HE1             3.0697711134        6.4853841471        6.8171790865  PROA      37              0.0000000000
       562        35  MET       HE2             4.8441965699        6.4715298047        6.5913168915  PROA      37              0.0000000000
       563        35  MET       HE3             4.1003234855        7.7701897878        7.5823486889  PROA      37              0.0000000000
       564        35  MET       C               0.1772942463        3.4713164448        8.1931834011  PROA      37             16.1300000000
       565        35  MET       O              -0.5784592935        4.4355221015        8.1168811162  PROA      37             16.2600000000
       566        36  THR       N              -0.2158651823        2.2468409172        7.8475371283  PROA      38             15.4600000000
       567        36  THR       HN              0.4292945292        1.4829183329        7.8319168104  PROA      38              0.0000000000
       568        36  THR       CA             -1.5668197603        2.0403894368        7.3380113542  PROA      38             15.3900000000
       569        36  THR       HA             -1.7910909071        2.8335907263        6.6397763739  PROA      38              0.0000000000
       570        36  THR       CB             -1.7227427405        0.7090356136        6.5793506779  PROA      38             15.2100000000
       571        36  THR       HB             -2.7878998875        0.6156226558        6.2466236983  PROA      38              0.0000000000
       572        36  THR       OG1            -1.4275726388       -0.3991853553        7.4194857236  PROA      38             15.7100000000
       573        36  THR       HG1            -0.4527270140       -0.3942037490        7.4597716957  PROA      38              0.0000000000
       574        36  THR       CG2            -0.8639490620        0.6815445149        5.3290416532  PROA      38             16.2500000000
       575        36  THR       HG21            0.2155908866        0.7736306003        5.5740378230  PROA      38              0.0000000000
       576        36  THR       HG22           -1.1294830833        1.5205461282        4.6489851666  PROA      38              0.0000000000
       577        36  THR       HG23           -1.0060508630       -0.2676287752        4.7727068146  PROA      38              0.0000000000
       578        36  THR       C              -2.6144343599        2.1315685957        8.4396546775  PROA      38             15.9400000000
       579        36  THR       O              -3.7510423012        2.4989502785        8.1742887283  PROA      38             16.9000000000
       580        37  THR       N              -2.2362250118        1.8186502332        9.6817838123  PROA      39             17.0500000000
       581        37  THR       HN             -1.3220012537        1.4553059138        9.8704207282  PROA      39              0.0000000000
       582        37  THR       CA             -3.2046960094        1.8206351371       10.7865376251  PROA      39             18.8600000000
       583        37  THR       HA             -4.1783559552        1.5348143344       10.4143605137  PROA      39              0.0000000000
       584        37  THR       CB             -2.8454675060        0.8063350539       11.8692038819  PROA      39             19.0600000000
       585        37  THR       HB             -1.8797083005        1.0749700022       12.3608121671  PROA      39              0.0000000000
       586        37  THR       OG1            -2.6988310124       -0.4910591911       11.2887636079  PROA      39             18.2300000000
       587        37  THR       HG1            -1.8040705988       -0.4548517367       10.9182331732  PROA      39              0.0000000000
       588        37  THR       CG2            -3.9396098948        0.7283776887       12.9243498823  PROA      39             22.3200000000
       589        37  THR       HG21           -4.9235831629        0.5224966079       12.4516676003  PROA      39              0.0000000000
       590        37  THR       HG22           -4.0187948363        1.6577643498       13.5233171123  PROA      39              0.0000000000
       591        37  THR       HG23           -3.7282674902       -0.0965755491       13.6374816263  PROA      39              0.0000000000
       592        37  THR       C              -3.3962282823        3.1902664512       11.4307444645  PROA      39             19.1100000000
       593        37  THR       O              -4.4838679768        3.5088134891       11.9169344269  PROA      39             21.8200000000
       594        38  THR       N              -2.3518093519        4.0068231216       11.4580995698  PROA      40             19.8000000000
       595        38  THR       HN             -1.4808341959        3.7437793185       11.0434677503  PROA      40              0.0000000000
       596        38  THR       CA             -2.3919545106        5.2000330290       12.3019221123  PROA      40             21.0300000000
       597        38  THR       HA             -2.9063963743        4.9582689476       13.2215172662  PROA      40              0.0000000000
       598        38  THR       CB             -0.9761985794        5.6348241158       12.7249562175  PROA      40             21.5300000000
       599        38  THR       HB             -0.3965886918        5.9196269179       11.8145702476  PROA      40              0.0000000000
       600        38  THR       OG1            -0.3152470710        4.5399287086       13.3552546792  PROA      40             23.3000000000
       601        38  THR       HG1             0.0570930367        3.9918045956       12.6420518511  PROA      40              0.0000000000
       602        38  THR       CG2            -1.0145408819        6.8006129702       13.6981844614  PROA      40             25.0000000000
       603        38  THR       HG21           -1.6761633827        6.5642563675       14.5593464512  PROA      40              0.0000000000
       604        38  THR       HG22           -1.3643271260        7.7421377020       13.2275732518  PROA      40              0.0000000000
       605        38  THR       HG23           -0.0024791175        6.9693682897       14.1208830539  PROA      40              0.0000000000
       606        38  THR       C              -3.1358487545        6.3564984594       11.6452867019  PROA      40             20.8300000000
       607        38  THR       O              -2.7197474337        6.9056365152       10.6117524323  PROA      40             20.2700000000
       608        39  SER       N              -4.2563385604        6.7109424416       12.2577196030  PROA      41             22.8800000000
       609        39  SER       HN             -4.6330257644        6.2000458597       13.0223637148  PROA      41              0.0000000000
       610        39  SER       CA             -5.0272956474        7.8571060941       11.8216255173  PROA      41             24.7300000000
       611        39  SER       HA             -5.0158621866        7.9369844762       10.7400682683  PROA      41              0.0000000000
       612        39  SER       CB             -6.4778182311        7.7291264154       12.2609550476  PROA      41             25.1100000000
       613        39  SER       HB1            -6.5397890489        7.4810411037       13.3429692278  PROA      41              0.0000000000
       614        39  SER       HB2            -6.9692668031        6.9043097180       11.6947979505  PROA      41              0.0000000000
       615        39  SER       OG             -7.1659690580        8.9395522442       12.0207244245  PROA      41             25.9200000000
       616        39  SER       HG1            -7.9366296661        8.9746812923       12.6104691109  PROA      41              0.0000000000
       617        39  SER       C              -4.4307022112        9.1245907237       12.3967098464  PROA      41             25.1500000000
       618        39  SER       O              -3.9369416568        9.1344337381       13.5257769968  PROA      41             28.3000000000
       619        40  SER       N              -4.4859122376       10.1959176930       11.6073586078  PROA      42             27.1400000000
       620        40  SER       HN             -4.8858198800       10.1670202425       10.6772555538  PROA      42              0.0000000000
       621        40  SER       CA             -4.0496762758       11.5151121247       12.0588242622  PROA      42             28.6500000000
       622        40  SER       HA             -3.3072064904       11.4009548411       12.8353284393  PROA      42              0.0000000000
       623        40  SER       CB             -3.3935999342       12.2833717247       10.9027675936  PROA      42             31.5400000000
       624        40  SER       HB1            -2.6496600094       11.6361946796       10.3914652474  PROA      42              0.0000000000
       625        40  SER       HB2            -2.8553632658       13.1751911715       11.2930163576  PROA      42              0.0000000000
       626        40  SER       OG             -4.3453936004       12.7474495406        9.9557957894  PROA      42             32.1700000000
       627        40  SER       HG1            -4.8287190627       11.9573955164        9.5984097778  PROA      42              0.0000000000
       628        40  SER       C              -5.1900151441       12.3372863391       12.6673272010  PROA      42             32.2300000000
       629        40  SER       O              -4.9801642377       13.4811367882       13.0658278247  PROA      42             34.9500000000
       630        41  VAL       N              -6.3772423311       11.7391553726       12.7610712850  PROA      43             32.1900000000
       631        41  VAL       HN             -6.5050222994       10.8366238381       12.3422149721  PROA      43              0.0000000000
       632        41  VAL       CA             -7.5672572506       12.4050478426       13.2905216697  PROA      43             31.7800000000
       633        41  VAL       HA             -7.2868835266       13.3212595263       13.7938516243  PROA      43              0.0000000000
       634        41  VAL       CB             -8.5717229273       12.7183457020       12.1753920111  PROA      43             32.5400000000
       635        41  VAL       HB             -8.8742460490       11.7628137813       11.6837228060  PROA      43              0.0000000000
       636        41  VAL       CG1            -9.8182258427       13.3950497455       12.7440624951  PROA      43             34.1300000000
       637        41  VAL       HG11           -9.5257687690       14.2169926537       13.4322507607  PROA      43              0.0000000000
       638        41  VAL       HG12          -10.4623752941       12.6840804560       13.3046120912  PROA      43              0.0000000000
       639        41  VAL       HG13          -10.4188113453       13.8387602363       11.9252829553  PROA      43              0.0000000000
       640        41  VAL       CG2            -7.9202451651       13.5853326618       11.0903407049  PROA      43             32.2100000000
       641        41  VAL       HG21           -7.0873314746       13.0416026488       10.5926894578  PROA      43              0.0000000000
       642        41  VAL       HG22           -7.5001300186       14.5114957907       11.5348915089  PROA      43              0.0000000000
       643        41  VAL       HG23           -8.6520382574       13.8536073543       10.2997906779  PROA      43              0.0000000000
       644        41  VAL       C              -8.2471603012       11.5075166497       14.3126599184  PROA      43             33.4800000000
       645        41  VAL       O              -8.6702384936       10.3932550302       14.0047331632  PROA      43             34.4200000000
       646        42  GLU       N              -8.3583320265       12.0038772159       15.5359534382  PROA      44             36.9400000000
       647        42  GLU       HN             -7.9770661194       12.8996890794       15.8194403214  PROA      44              0.0000000000
       648        42  GLU       CA             -8.9881938163       11.2546660338       16.6040160443  PROA      44             36.6300000000
       649        42  GLU       HA             -8.4679531239       10.3147098955       16.7256609775  PROA      44              0.0000000000
       650        42  GLU       CB             -8.9119293873       12.0606970543       17.9046134958  PROA      44             39.3800000000
       651        42  GLU       HB1            -9.4805240738       11.5122554923       18.6921312064  PROA      44              0.0000000000
       652        42  GLU       HB2            -9.4013885264       13.0470346750       17.7596707605  PROA      44              0.0000000000
       653        42  GLU       CG             -7.4722916485       12.2804326759       18.4299452361  PROA      44             42.4500000000
       654        42  GLU       HG1            -6.9400184979       11.3107261812       18.4911954541  PROA      44              0.0000000000
       655        42  GLU       HG2            -7.4948255810       12.7228268200       19.4484138347  PROA      44              0.0000000000
       656        42  GLU       CD             -6.6306909163       13.2415062308       17.5760366757  PROA      44             44.8400000000
       657        42  GLU       OE1            -7.2142755143       14.0633032343       16.8284240072  PROA      44             45.6100000000
       658        42  GLU       OE2            -5.3809724139       13.1719005072       17.6507341191  PROA      44             48.2100000000
       659        42  GLU       C             -10.4368526855       10.9601169036       16.2037545168  PROA      44             35.2000000000
       660        42  GLU       O             -11.1280371272       11.8321202560       15.6792440585  PROA      44             38.0800000000
       661        43  GLY       N             -10.8766279830        9.7158137205       16.3955911040  PROA      45             35.8300000000
       662        43  GLY       HN            -10.2917352596        9.0327030618       16.8259879084  PROA      45              0.0000000000
       663        43  GLY       CA            -12.2412913657        9.3321245979       16.0646175265  PROA      45             33.7800000000
       664        43  GLY       HA1           -12.8959035364       10.1893424568       16.1422866085  PROA      45              0.0000000000
       665        43  GLY       HA2           -12.5230954686        8.5473529510       16.7504531650  PROA      45              0.0000000000
       666        43  GLY       C             -12.4175637232        8.7859996506       14.6528209413  PROA      45             33.4900000000
       667        43  GLY       O             -13.5200882976        8.3515907688       14.2866372631  PROA      45             35.6400000000
       668        44  LYS       N             -11.3509284480        8.8162552871       13.8565704869  PROA      46             29.3300000000
       669        44  LYS       HN            -10.4899609938        9.2293778036       14.1471461487  PROA      46              0.0000000000
       670        44  LYS       CA            -11.3841316479        8.2526860325       12.5142354904  PROA      46             27.5100000000
       671        44  LYS       HA            -12.3706920906        7.8691210826       12.2899098373  PROA      46              0.0000000000
       672        44  LYS       CB            -11.0718504877        9.3307159811       11.4851441890  PROA      46             28.0800000000
       673        44  LYS       HB1           -11.0393544971        8.8944415103       10.4611981750  PROA      46              0.0000000000
       674        44  LYS       HB2           -10.0598534387        9.7444091215       11.7029435958  PROA      46              0.0000000000
       675        44  LYS       CG            -12.0850952788       10.4775751202       11.4980324913  PROA      46             31.7800000000
       676        44  LYS       HG1           -12.0811561491       10.9468098207       12.5097662925  PROA      46              0.0000000000
       677        44  LYS       HG2           -13.0924726818       10.0404045986       11.3119830303  PROA      46              0.0000000000
       678        44  LYS       CD            -11.7357607379       11.5239839222       10.4644523068  PROA      46             35.7500000000
       679        44  LYS       HD1           -10.6757942798       11.3922515465       10.1446341778  PROA      46              0.0000000000
       680        44  LYS       HD2           -11.8295545023       12.5317111557       10.9355318511  PROA      46              0.0000000000
       681        44  LYS       CE            -12.6814156472       11.4693382318        9.3020803177  PROA      46             38.2900000000
       682        44  LYS       HE1           -13.6991890566       11.7745984719        9.6362392238  PROA      46              0.0000000000
       683        44  LYS       HE2           -12.7570663204       10.4479387869        8.8870186108  PROA      46              0.0000000000
       684        44  LYS       NZ            -12.2666245703       12.3998787150        8.2195514397  PROA      46             36.2600000000
       685        44  LYS       HZ1           -11.4274772221       11.9859536090        7.7573364503  PROA      46              0.0000000000
       686        44  LYS       HZ2           -12.0779129920       13.3637503251        8.5631972172  PROA      46              0.0000000000
       687        44  LYS       HZ3           -13.0178150368       12.3843003996        7.4877935729  PROA      46              0.0000000000
       688        44  LYS       C             -10.4187588594        7.0954714906       12.3885418824  PROA      46             25.4800000000
       689        44  LYS       O              -9.5081018538        6.9273718457       13.2015334738  PROA      46             29.1700000000
       690        45  GLN       N             -10.6773199950        6.2877858645       11.3618680937  PROA      47             22.3000000000
       691        45  GLN       HN            -11.4254456859        6.4990654405       10.7279645490  PROA      47              0.0000000000
       692        45  GLN       CA             -9.8160939330        5.1481977278       11.0322584020  PROA      47             20.2900000000
       693        45  GLN       HA             -8.9367160679        5.1437277551       11.6626000118  PROA      47              0.0000000000
       694        45  GLN       CB            -10.5359577325        3.7971628326       11.1380498109  PROA      47             23.8900000000
       695        45  GLN       HB1            -9.8337141820        2.9943995667       10.7901097533  PROA      47              0.0000000000
       696        45  GLN       HB2           -11.4000226270        3.8000880901       10.4280813662  PROA      47              0.0000000000
       697        45  GLN       CG            -11.0360666002        3.3697410106       12.4946999893  PROA      47             24.9800000000
       698        45  GLN       HG1           -11.8028104073        4.0749600410       12.8756754026  PROA      47              0.0000000000
       699        45  GLN       HG2           -10.1869071698        3.3804374919       13.2157890073  PROA      47              0.0000000000
       700        45  GLN       CD            -11.5665980561        1.9453262862       12.4534075299  PROA      47             29.0000000000
       701        45  GLN       OE1           -10.9019384416        1.0348126042       11.9524749678  PROA      47             30.4500000000
       702        45  GLN       NE2           -12.7813670991        1.7544886408       12.9377608774  PROA      47             34.0800000000
       703        45  GLN       HE21          -13.0309807775        0.8046629878       13.1109955397  PROA      47              0.0000000000
       704        45  GLN       HE22          -13.1750058532        2.4983877223       13.4672407448  PROA      47              0.0000000000
       705        45  GLN       C              -9.3470400317        5.2716272268        9.6091984607  PROA      47             18.1200000000
       706        45  GLN       O              -9.8947923035        6.0144863360        8.8198862330  PROA      47             20.0700000000
       707        46  ASN       N              -8.3030473301        4.5336854838        9.2852922663  PROA      48             17.3300000000
       708        46  ASN       HN             -7.8203308253        3.9625563852        9.9415778129  PROA      48              0.0000000000
       709        46  ASN       CA             -7.8519560992        4.4892601399        7.9059369494  PROA      48             16.5800000000
       710        46  ASN       HA             -8.1132328904        5.4088127801        7.3918657310  PROA      48              0.0000000000
       711        46  ASN       CB             -6.3427681844        4.3232910821        7.8367986119  PROA      48             16.9200000000
       712        46  ASN       HB1            -6.0006200858        4.1634967882        6.7920216208  PROA      48              0.0000000000
       713        46  ASN       HB2            -6.0412962085        3.4373647394        8.4393829385  PROA      48              0.0000000000
       714        46  ASN       CG             -5.5853968958        5.5478090163        8.3530752433  PROA      48             16.8100000000
       715        46  ASN       OD1            -6.1379941633        6.6335161146        8.5168353017  PROA      48             18.7500000000
       716        46  ASN       ND2            -4.2864084893        5.3740466458        8.5661521269  PROA      48             16.9900000000
       717        46  ASN       HD21           -3.7838680102        6.1033415122        9.0405495424  PROA      48              0.0000000000
       718        46  ASN       HD22           -3.8670567011        4.4844067510        8.3773607105  PROA      48              0.0000000000
       719        46  ASN       C              -8.5238923329        3.3650482411        7.1508182140  PROA      48             16.0100000000
       720        46  ASN       O              -9.0232265229        2.4028724566        7.7402926632  PROA      48             17.3600000000
       721        47  LEU       N              -8.5290599373        3.4978339532        5.8326030379  PROA      49             16.0100000000
       722        47  LEU       HN             -8.0849729699        4.2810682768        5.3884439894  PROA      49              0.0000000000
       723        47  LEU       CA             -9.0849032387        2.5018595899        4.9386118231  PROA      49             16.8000000000
       724        47  LEU       HA             -9.4537430774        1.6582762775        5.5016433107  PROA      49              0.0000000000
       725        47  LEU       CB            -10.2434005185        3.1375822040        4.1848566833  PROA      49             18.8200000000
       726        47  LEU       HB1            -9.8989195913        4.0150677292        3.5967394072  PROA      49              0.0000000000
       727        47  LEU       HB2           -10.9296636569        3.5351039040        4.9707282284  PROA      49              0.0000000000
       728        47  LEU       CG            -11.0781953358        2.1915355581        3.2971324260  PROA      49             20.3000000000
       729        47  LEU       HG            -11.0706535773        1.1651662889        3.7415580149  PROA      49              0.0000000000
       730        47  LEU       CD1           -12.5144847050        2.6615746782        3.2344102340  PROA      49             22.8700000000
       731        47  LEU       HD11          -12.5749111994        3.6779304170        2.7885068914  PROA      49              0.0000000000
       732        47  LEU       HD12          -12.9651780411        2.6900126552        4.2498104735  PROA      49              0.0000000000
       733        47  LEU       HD13          -13.1186441314        1.9679160981        2.6084800034  PROA      49              0.0000000000
       734        47  LEU       CD2           -10.4958631789        2.1575860740        1.9353006848  PROA      49             20.4300000000
       735        47  LEU       HD21           -9.4747923932        1.7323504204        1.9210283775  PROA      49              0.0000000000
       736        47  LEU       HD22          -10.4507186310        3.1784179787        1.4928710849  PROA      49              0.0000000000
       737        47  LEU       HD23          -11.1176184584        1.5284370310        1.2586959763  PROA      49              0.0000000000
       738        47  LEU       C              -7.9828314206        1.9983214935        4.0118642343  PROA      49             15.3700000000
       739        47  LEU       O              -7.2132737368        2.7830824655        3.4844884782  PROA      49             17.0300000000
       740        48  VAL       N              -7.8905341736        0.6765948005        3.8722835505  PROA      50             14.9800000000
       741        48  VAL       HN             -8.5755344775        0.0727213073        4.2897320080  PROA      50              0.0000000000
       742        48  VAL       CA             -6.9729670302        0.0507593450        2.9430098987  PROA      50             14.3900000000
       743        48  VAL       HA             -6.3195836586        0.8014691851        2.5313800161  PROA      50              0.0000000000
       744        48  VAL       CB             -6.0602732650       -1.0128448734        3.6206338044  PROA      50             15.5500000000
       745        48  VAL       HB             -5.4166586786       -1.4650402242        2.8249839181  PROA      50              0.0000000000
       746        48  VAL       CG1            -5.1260462148       -0.3548017654        4.6280543157  PROA      50             15.9900000000
       747        48  VAL       HG11           -5.6951161536        0.2003186595        5.4030989857  PROA      50              0.0000000000
       748        48  VAL       HG12           -4.4329869307        0.3450972871        4.1248107836  PROA      50              0.0000000000
       749        48  VAL       HG13           -4.5118137363       -1.1321142410        5.1313853572  PROA      50              0.0000000000
       750        48  VAL       CG2            -6.8502006951       -2.1535900089        4.2680526726  PROA      50             16.8700000000
       751        48  VAL       HG21           -7.4432603586       -2.7044671138        3.5081313638  PROA      50              0.0000000000
       752        48  VAL       HG22           -7.5393750211       -1.7630325844        5.0464784084  PROA      50              0.0000000000
       753        48  VAL       HG23           -6.1611165216       -2.8754506977        4.7543153070  PROA      50              0.0000000000
       754        48  VAL       C              -7.7406264700       -0.5595555055        1.7762336701  PROA      50             14.7000000000
       755        48  VAL       O              -8.8013160831       -1.1647998476        1.9618888103  PROA      50             15.5800000000
       756        49  ILE       N              -7.2041830480       -0.3647938615        0.5711356006  PROA      51             14.7700000000
       757        49  ILE       HN             -6.3622469998        0.1727921417        0.4810569843  PROA      51              0.0000000000
       758        49  ILE       CA             -7.7603421056       -0.8926301640       -0.6616396994  PROA      51             14.4100000000
       759        49  ILE       HA             -8.6974534296       -1.3940042804       -0.4784509585  PROA      51              0.0000000000
       760        49  ILE       CB             -7.9728877275        0.2526658967       -1.6806256129  PROA      51             15.1400000000
       761        49  ILE       HB             -7.0050100035        0.7937327562       -1.7479442978  PROA      51              0.0000000000
       762        49  ILE       CG2            -8.3339947198       -0.3118850641       -3.0467752945  PROA      51             15.9400000000
       763        49  ILE       HG21           -9.2586908392       -0.9258573510       -2.9836331626  PROA      51              0.0000000000
       764        49  ILE       HG22           -7.5224496438       -0.9384119939       -3.4735992899  PROA      51              0.0000000000
       765        49  ILE       HG23           -8.5141076566        0.5044869677       -3.7769610810  PROA      51              0.0000000000
       766        49  ILE       CG1            -9.0052525085        1.2406032018       -1.1580714625  PROA      51             15.2600000000
       767        49  ILE       HG11           -8.6833991523        1.5880047833       -0.1493633209  PROA      51              0.0000000000
       768        49  ILE       HG12           -9.9758864573        0.7123416811       -1.0161678498  PROA      51              0.0000000000
       769        49  ILE       CD             -9.1972758791        2.4572695023       -2.0000400715  PROA      51             17.4000000000
       770        49  ILE       HD1            -9.6351556929        2.2151206899       -2.9926306154  PROA      51              0.0000000000
       771        49  ILE       HD2            -8.2289313792        2.9807534713       -2.1673170765  PROA      51              0.0000000000
       772        49  ILE       HD3            -9.8885605394        3.1740394027       -1.5015465423  PROA      51              0.0000000000
       773        49  ILE       C              -6.7676314134       -1.8874100361       -1.2066823471  PROA      51             15.0000000000
       774        49  ILE       O              -5.5868320540       -1.5612804468       -1.3693026523  PROA      51             15.3400000000
       775        50  MET       N              -7.2459466382       -3.0926032338       -1.5062234995  PROA      52             15.0700000000
       776        50  MET       HN             -8.2078257273       -3.3317241281       -1.3485519858  PROA      52              0.0000000000
       777        50  MET       CA             -6.3928062118       -4.1415215960       -2.0257874343  PROA      52             14.6800000000
       778        50  MET       HA             -5.5475733742       -3.6841277086       -2.5112887384  PROA      52              0.0000000000
       779        50  MET       CB             -5.9055495503       -5.0750031184       -0.9283512434  PROA      52             16.1300000000
       780        50  MET       HB1            -5.4717708064       -4.4281447312       -0.1353276538  PROA      52              0.0000000000
       781        50  MET       HB2            -5.0770783600       -5.7096962831       -1.3198185961  PROA      52              0.0000000000
       782        50  MET       CG             -6.9832861062       -5.9639788208       -0.3318446497  PROA      52             17.9100000000
       783        50  MET       HG1            -7.2965523826       -6.7325627775       -1.0712253457  PROA      52              0.0000000000
       784        50  MET       HG2            -7.8842516400       -5.3596431623       -0.0839718428  PROA      52              0.0000000000
       785        50  MET       SD             -6.3846472558       -6.7913321824        1.1532586942  PROA      52             18.5700000000
       786        50  MET       CE             -6.6570466343       -5.4621033297        2.3261432733  PROA      52             19.1600000000
       787        50  MET       HE1            -7.7332256910       -5.1873192725        2.3731445665  PROA      52              0.0000000000
       788        50  MET       HE2            -6.0814629924       -4.5500102311        2.0628826388  PROA      52              0.0000000000
       789        50  MET       HE3            -6.3533145325       -5.7762848748        3.3477136465  PROA      52              0.0000000000
       790        50  MET       C              -7.1237413080       -4.9664182143       -3.0880649189  PROA      52             15.2500000000
       791        50  MET       O              -8.3467726186       -5.0902924174       -3.0696639642  PROA      52             15.9500000000
       792        51  GLY       N              -6.3439898718       -5.5772794165       -3.9788080297  PROA      53             17.4000000000
       793        51  GLY       HN             -5.3628005003       -5.3737149505       -3.9575799819  PROA      53              0.0000000000
       794        51  GLY       CA             -6.8611778335       -6.5600968359       -4.9235304928  PROA      53             17.0900000000
       795        51  GLY       HA1            -6.0656457242       -6.7775684873       -5.6165066966  PROA      53              0.0000000000
       796        51  GLY       HA2            -7.7424026811       -6.1576640544       -5.4035817556  PROA      53              0.0000000000
       797        51  GLY       C              -7.2499015952       -7.8654482150       -4.2531681920  PROA      53             17.6400000000
       798        51  GLY       O              -6.8541788391       -8.1778899114       -3.1478529942  PROA      53             17.7500000000
       799        52  LYS       N              -8.0066105943       -8.6663314588       -5.0107686939  PROA      54             17.4600000000
       800        52  LYS       HN             -8.3663147205       -8.3593807122       -5.8862965974  PROA      54              0.0000000000
       801        52  LYS       CA             -8.5293222579       -9.9132579048       -4.4939341411  PROA      54             19.2600000000
       802        52  LYS       HA             -9.0775180771       -9.7024042329       -3.5860455194  PROA      54              0.0000000000
       803        52  LYS       CB             -9.4729029346      -10.5283733927       -5.5196229063  PROA      54             21.4800000000
       804        52  LYS       HB1            -8.8843149502      -10.7673985282       -6.4308022959  PROA      54              0.0000000000
       805        52  LYS       HB2           -10.2072853023       -9.7359844273       -5.8014606472  PROA      54              0.0000000000
       806        52  LYS       CG            -10.2147517019      -11.7147217205       -4.9852606214  PROA      54             23.9600000000
       807        52  LYS       HG1           -10.8035577889      -11.3964697952       -4.0870056331  PROA      54              0.0000000000
       808        52  LYS       HG2            -9.5145566641      -12.5102431792       -4.6407293446  PROA      54              0.0000000000
       809        52  LYS       CD            -11.1338151685      -12.2753023137       -6.0180804231  PROA      54             27.4100000000
       810        52  LYS       HD1           -11.7800546287      -11.4676009774       -6.4315752093  PROA      54              0.0000000000
       811        52  LYS       HD2           -11.8021220495      -13.0301058946       -5.5336948704  PROA      54              0.0000000000
       812        52  LYS       CE            -10.3412080546      -12.9566549334       -7.1190393553  PROA      54             32.2900000000
       813        52  LYS       HE1            -9.7848079357      -13.8262794439       -6.7040520098  PROA      54              0.0000000000
       814        52  LYS       HE2            -9.6123900513      -12.2814429165       -7.6152372150  PROA      54              0.0000000000
       815        52  LYS       NZ            -11.2408375502      -13.4556346000       -8.1781012340  PROA      54             30.4700000000
       816        52  LYS       HZ1           -11.6500888622      -12.6560646239       -8.6949420080  PROA      54              0.0000000000
       817        52  LYS       HZ2           -11.9903821903      -14.0356677262       -7.7568330998  PROA      54              0.0000000000
       818        52  LYS       HZ3           -10.7051747725      -14.0454990997       -8.8589242934  PROA      54              0.0000000000
       819        52  LYS       C              -7.4117260973      -10.9002070066       -4.1283246604  PROA      54             18.4100000000
       820        52  LYS       O              -7.5043186626      -11.5989092220       -3.1278758456  PROA      54             19.2500000000
       821        53  LYS       N              -6.3811669421      -11.0002273589       -4.9627284935  PROA      55             20.0300000000
       822        53  LYS       HN             -6.2551577351      -10.3602099648       -5.7158116255  PROA      55              0.0000000000
       823        53  LYS       CA             -5.3266083008      -11.9726203180       -4.6590576104  PROA      55             20.9500000000
       824        53  LYS       HA             -5.7869425102      -12.9341078123       -4.4701507495  PROA      55              0.0000000000
       825        53  LYS       CB             -4.3592995131      -12.1165134417       -5.8337092516  PROA      55             23.7700000000
       826        53  LYS       HB1            -3.5618793170      -12.8455419432       -5.5488655313  PROA      55              0.0000000000
       827        53  LYS       HB2            -3.8754023437      -11.1358829857       -6.0503523432  PROA      55              0.0000000000
       828        53  LYS       CG             -5.0595585207      -12.6357748468       -7.0853173834  PROA      55             31.0900000000
       829        53  LYS       HG1            -5.8956186851      -11.9499656534       -7.3529080415  PROA      55              0.0000000000
       830        53  LYS       HG2            -5.5065916217      -13.6191564642       -6.8110626939  PROA      55              0.0000000000
       831        53  LYS       CD             -4.1362413024      -12.7625948852       -8.2791067250  PROA      55             34.8100000000
       832        53  LYS       HD1            -3.2814552672      -13.4371178112       -8.0558401554  PROA      55              0.0000000000
       833        53  LYS       HD2            -3.7066379551      -11.7639706741       -8.5380855054  PROA      55              0.0000000000
       834        53  LYS       CE             -4.8895359436      -13.2870992917       -9.4909187200  PROA      55             37.8900000000
       835        53  LYS       HE1            -4.2813515955      -13.3014224852      -10.4136009392  PROA      55              0.0000000000
       836        53  LYS       HE2            -5.7436601163      -12.5989928037       -9.6718763313  PROA      55              0.0000000000
       837        53  LYS       NZ             -5.4687027167      -14.6371445517       -9.2494572428  PROA      55             41.8700000000
       838        53  LYS       HZ1            -6.0433761701      -14.6383684066       -8.3884644723  PROA      55              0.0000000000
       839        53  LYS       HZ2            -4.6835143379      -15.3227584563       -9.1720178467  PROA      55              0.0000000000
       840        53  LYS       HZ3            -6.0788673331      -14.8959530895      -10.0513476339  PROA      55              0.0000000000
       841        53  LYS       C              -4.5887139370      -11.5959573593       -3.3819100373  PROA      55             20.8300000000
       842        53  LYS       O              -4.2252186712      -12.4515190777       -2.5809154445  PROA      55             21.8800000000
       843        54  THR       N              -4.3798229340      -10.3034614415       -3.1765326986  PROA      56             19.4300000000
       844        54  THR       HN             -4.6333333684       -9.6224579806       -3.8569580650  PROA      56              0.0000000000
       845        54  THR       CA             -3.7123021245       -9.8099174609       -1.9837023217  PROA      56             19.6200000000
       846        54  THR       HA             -2.7932425584      -10.3650237041       -1.8475488932  PROA      56              0.0000000000
       847        54  THR       CB             -3.3512305218       -8.3251070590       -2.1756173242  PROA      56             20.3400000000
       848        54  THR       HB             -4.2600777861       -7.7464878061       -2.4666713264  PROA      56              0.0000000000
       849        54  THR       OG1            -2.3785046572       -8.2171458431       -3.2170959693  PROA      56             21.8600000000
       850        54  THR       HG1            -1.5609303612       -8.5175993101       -2.8112070726  PROA      56              0.0000000000
       851        54  THR       CG2            -2.7607912925       -7.7222275236       -0.8986788831  PROA      56             20.4400000000
       852        54  THR       HG21           -1.8945787225       -8.3276432059       -0.5595621752  PROA      56              0.0000000000
       853        54  THR       HG22           -3.5102925155       -7.6849529092       -0.0798611840  PROA      56              0.0000000000
       854        54  THR       HG23           -2.4106598864       -6.6826609858       -1.0846649344  PROA      56              0.0000000000
       855        54  THR       C              -4.5722952305      -10.0783860828       -0.7340297820  PROA      56             19.8600000000
       856        54  THR       O              -4.0438177004      -10.5076543778        0.2828901908  PROA      56             20.0000000000
       857        55  TRP       N              -5.8890333993       -9.8856170135       -0.8040203583  PROA      57             18.5800000000
       858        55  TRP       HN             -6.3170491871       -9.4922169781       -1.6205883444  PROA      57              0.0000000000
       859        55  TRP       CA             -6.7815103900      -10.2915040979        0.2858555501  PROA      57             19.0600000000
       860        55  TRP       HA             -6.5298405790       -9.7158421157        1.1674957030  PROA      57              0.0000000000
       861        55  TRP       CB             -8.2486831231      -10.0358367490       -0.0998093018  PROA      57             18.8400000000
       862        55  TRP       HB1            -8.4498611523      -10.4697330383       -1.1023889709  PROA      57              0.0000000000
       863        55  TRP       HB2            -8.4104072343       -8.9399223752       -0.1866407106  PROA      57              0.0000000000
       864        55  TRP       CG             -9.2158627618      -10.5986154829        0.8599915333  PROA      57             19.7600000000
       865        55  TRP       CD1            -9.9221341398      -11.7620248072        0.7302476133  PROA      57             20.3900000000
       866        55  TRP       HD1            -9.8456530958      -12.4293572943       -0.1216360813  PROA      57              0.0000000000
       867        55  TRP       NE1           -10.7265948151      -11.9544892252        1.8262793052  PROA      57             20.0100000000
       868        55  TRP       HE1           -11.3002078230      -12.7157550366        2.0482432115  PROA      57              0.0000000000
       869        55  TRP       CE2           -10.5567088539      -10.9047220279        2.6926433116  PROA      57             19.5600000000
       870        55  TRP       CD2            -9.6206482480      -10.0236343654        2.1125898028  PROA      57             18.2400000000
       871        55  TRP       CE3            -9.2436818085       -8.8670630037        2.8153856400  PROA      57             18.5500000000
       872        55  TRP       HE3            -8.5029991477       -8.1976729439        2.4069044175  PROA      57              0.0000000000
       873        55  TRP       CZ3            -9.8247179975       -8.6245869208        4.0389134477  PROA      57             18.7000000000
       874        55  TRP       HZ3            -9.5385898641       -7.7426757654        4.5952047895  PROA      57              0.0000000000
       875        55  TRP       CZ2           -11.1499532039      -10.6478451635        3.9202427649  PROA      57             19.6900000000
       876        55  TRP       HZ2           -11.8761400499      -11.3192059793        4.3475524039  PROA      57              0.0000000000
       877        55  TRP       CH2           -10.7709591481       -9.5086860046        4.5804275241  PROA      57             19.3300000000
       878        55  TRP       HH2           -11.2074070424       -9.2845968908        5.5464078753  PROA      57              0.0000000000
       879        55  TRP       C              -6.5887183749      -11.7679953086        0.6781449121  PROA      57             19.8400000000
       880        55  TRP       O              -6.3546315970      -12.0853660158        1.8457699438  PROA      57             19.7600000000
       881        56  PHE       N              -6.6412387778      -12.6719248626       -0.3042307639  PROA      58             19.3900000000
       882        56  PHE       HN             -6.8309147745      -12.4081765104       -1.2529314627  PROA      58              0.0000000000
       883        56  PHE       CA             -6.5509936719      -14.1079139675       -0.0156270366  PROA      58             21.4400000000
       884        56  PHE       HA             -7.1169347749      -14.2990026203        0.8851366712  PROA      58              0.0000000000
       885        56  PHE       CB             -7.1616152691      -14.9419815472       -1.1518609639  PROA      58             21.8800000000
       886        56  PHE       HB1            -6.8824074610      -16.0142531182       -1.0372221302  PROA      58              0.0000000000
       887        56  PHE       HB2            -6.7731133702      -14.6107614729       -2.1405525403  PROA      58              0.0000000000
       888        56  PHE       CG             -8.6639707178      -14.9138063019       -1.1483593742  PROA      58             21.7000000000
       889        56  PHE       CD1            -9.3826296209      -15.4699823657       -0.0930449343  PROA      58             24.7000000000
       890        56  PHE       HD1            -8.8163699414      -15.8596571504        0.7285841585  PROA      58              0.0000000000
       891        56  PHE       CE1           -10.7654763645      -15.4272547052       -0.0616884239  PROA      58             25.1300000000
       892        56  PHE       HE1           -11.3027863784      -15.8551245280        0.7720604981  PROA      58              0.0000000000
       893        56  PHE       CZ            -11.4527293285      -14.8222937460       -1.0841264911  PROA      58             25.5100000000
       894        56  PHE       HZ            -12.5332263792      -14.7954628750       -1.0775105559  PROA      58              0.0000000000
       895        56  PHE       CD2            -9.3723053310      -14.2943856936       -2.1726636189  PROA      58             21.5500000000
       896        56  PHE       HD2            -8.8228834188      -13.8352520548       -2.9833960989  PROA      58              0.0000000000
       897        56  PHE       CE2           -10.7540740910      -14.2488502246       -2.1354800886  PROA      58             24.0300000000
       898        56  PHE       HE2           -11.2964560243      -13.7605095583       -2.9315862322  PROA      58              0.0000000000
       899        56  PHE       C              -5.1308471486      -14.5647060215        0.3342413269  PROA      58             22.9000000000
       900        56  PHE       O              -4.9288256406      -15.6744986572        0.8191048294  PROA      58             25.2400000000
       901        57  SER       N              -4.1446593733      -13.7010231002        0.1092291422  PROA      59             21.6500000000
       902        57  SER       HN             -4.3250082427      -12.8582701410       -0.4048902944  PROA      59              0.0000000000
       903        57  SER       CA             -2.7716156800      -13.9757709423        0.5498181113  PROA      59             25.0700000000
       904        57  SER       HA             -2.5778127520      -15.0065162951        0.3441127880  PROA      59              0.0000000000
       905        57  SER       CB             -1.7635533103      -13.1142918234       -0.2062361107  PROA      59             25.1200000000
       906        57  SER       HB1            -1.9587191167      -13.1022694266       -1.3009019626  PROA      59              0.0000000000
       907        57  SER       HB2            -0.7448488469      -13.5147090037       -0.0146274223  PROA      59              0.0000000000
       908        57  SER       OG             -1.7116787645      -11.7965379819        0.3369368310  PROA      59             31.1000000000
       909        57  SER       HG1            -2.6125241456      -11.4309044306        0.4126981559  PROA      59              0.0000000000
       910        57  SER       C              -2.5557448906      -13.7126846721        2.0331833450  PROA      59             26.3700000000
       911        57  SER       O              -1.5442230352      -14.1223329546        2.5958740421  PROA      59             27.0000000000
       912        58  ILE       N              -3.4661553398      -12.9753008623        2.6554525240  PROA      60             21.8600000000
       913        58  ILE       HN             -4.2795788833      -12.6216222789        2.1883517910  PROA      60              0.0000000000
       914        58  ILE       CA             -3.3811437788      -12.7501766400        4.0872741326  PROA      60             23.0800000000
       915        58  ILE       HA             -2.3585584220      -12.5302311991        4.3474576076  PROA      60              0.0000000000
       916        58  ILE       CB             -4.2751444539      -11.5827056888        4.5380505417  PROA      60             22.5100000000
       917        58  ILE       HB             -5.3268794698      -11.8106233004        4.2852117735  PROA      60              0.0000000000
       918        58  ILE       CG2            -4.1225186206      -11.3213694587        6.0305269166  PROA      60             22.8300000000
       919        58  ILE       HG21           -3.0704775254      -11.0644227605        6.2810897853  PROA      60              0.0000000000
       920        58  ILE       HG22           -4.4237772070      -12.2051800729        6.6269909556  PROA      60              0.0000000000
       921        58  ILE       HG23           -4.7653170174      -10.4749067963        6.3572833534  PROA      60              0.0000000000
       922        58  ILE       CG1            -3.9275371894      -10.2996671893        3.7734673883  PROA      60             23.7700000000
       923        58  ILE       HG11           -3.8000623781      -10.5021977617        2.6901875161  PROA      60              0.0000000000
       924        58  ILE       HG12           -2.9447938863       -9.9209049878        4.1360530752  PROA      60              0.0000000000
       925        58  ILE       CD             -4.9788854111       -9.1888552041        3.8919479786  PROA      60             23.9400000000
       926        58  ILE       HD1            -5.1221541938       -8.8835503962        4.9484869194  PROA      60              0.0000000000
       927        58  ILE       HD2            -5.9589163533       -9.5339745183        3.4977406061  PROA      60              0.0000000000
       928        58  ILE       HD3            -4.6684117034       -8.2883588343        3.3191437230  PROA      60              0.0000000000
       929        58  ILE       C              -3.9006496587      -14.0160122969        4.7557535492  PROA      60             23.4300000000
       930        58  ILE       O              -5.0212715595      -14.4501457556        4.4605727648  PROA      60             23.6800000000
       931        59  PRO       N              -3.1035278971      -14.6232259341        5.6523791657  PROA      61             24.6300000000
       932        59  PRO       CD             -1.7300885342      -14.2784458106        6.0650048831  PROA      61             27.5000000000
       933        59  PRO       HD1            -1.7431165951      -13.3349098378        6.6537886512  PROA      61              0.0000000000
       934        59  PRO       HD2            -1.0652766989      -14.1593410961        5.1830592998  PROA      61              0.0000000000
       935        59  PRO       CA             -3.6342971732      -15.7694616193        6.3989993699  PROA      61             26.5000000000
       936        59  PRO       HA             -3.7598808765      -16.5908897443        5.7077696741  PROA      61              0.0000000000
       937        59  PRO       CB             -2.5823162474      -16.0010987676        7.4932764661  PROA      61             29.3900000000
       938        59  PRO       HB1            -2.4935527240      -17.0836209986        7.7326990288  PROA      61              0.0000000000
       939        59  PRO       HB2            -2.8314270154      -15.4249107086        8.4141895949  PROA      61              0.0000000000
       940        59  PRO       CG             -1.3222882702      -15.4610724417        6.9114044319  PROA      61             29.5100000000
       941        59  PRO       HG1            -0.5622669243      -15.1785990210        7.6691800140  PROA      61              0.0000000000
       942        59  PRO       HG2            -0.8673915138      -16.2288081460        6.2382728453  PROA      61              0.0000000000
       943        59  PRO       C              -4.9963936347      -15.4376642440        7.0071479795  PROA      61             24.8300000000
       944        59  PRO       O              -5.1761972588      -14.3580845703        7.5799231404  PROA      61             25.0100000000
       945        60  GLU       N              -5.9382998877      -16.3685160220        6.8914821762  PROA      62             25.8300000000
       946        60  GLU       HN             -5.7760928064      -17.1612080793        6.3056505554  PROA      62              0.0000000000
       947        60  GLU       CA             -7.3141603515      -16.1771099797        7.3357441608  PROA      62             27.5800000000
       948        60  GLU       HA             -7.7816090795      -15.4603580224        6.6765610066  PROA      62              0.0000000000
       949        60  GLU       CB             -8.0550352679      -17.5162906197        7.2590006153  PROA      62             32.4000000000
       950        60  GLU       HB1            -8.2160378214      -17.9891483060        8.2575096787  PROA      62              0.0000000000
       951        60  GLU       HB2            -7.4057954680      -18.2242399663        6.6889015112  PROA      62              0.0000000000
       952        60  GLU       CG             -9.3808761767      -17.4734881196        6.5306786876  PROA      62             32.3300000000
       953        60  GLU       HG1            -9.1979730257      -17.0049937488        5.5587637046  PROA      62              0.0000000000
       954        60  GLU       HG2           -10.1369410849      -16.8939152747        7.1016032068  PROA      62              0.0000000000
       955        60  GLU       CD             -9.9282162394      -18.8637795945        6.2443738314  PROA      62             33.6400000000
       956        60  GLU       OE1            -9.5301790536      -19.4777693994        5.2244508351  PROA      62             30.8900000000
       957        60  GLU       OE2           -10.7495582943      -19.3488985079        7.0484751115  PROA      62             36.5700000000
       958        60  GLU       C              -7.3918822626      -15.6370938922        8.7610904099  PROA      62             26.6600000000
       959        60  GLU       O              -8.2453138222      -14.8071716341        9.0864234985  PROA      62             27.3500000000
       960        61  LYS       N              -6.5163582673      -16.1414071721        9.6288091717  PROA      63             27.4800000000
       961        61  LYS       HN             -5.8154283590      -16.7826198746        9.3430895932  PROA      63              0.0000000000
       962        61  LYS       CA             -6.5386087518      -15.7304260564       11.0331340765  PROA      63             30.1400000000
       963        61  LYS       HA             -7.5336746315      -15.9160738264       11.4203313315  PROA      63              0.0000000000
       964        61  LYS       CB             -5.5552743393      -16.5489455757       11.8632715528  PROA      63             31.6900000000
       965        61  LYS       HB1            -5.8205152821      -17.6289118465       11.7648846623  PROA      63              0.0000000000
       966        61  LYS       HB2            -5.7177457940      -16.2761693043       12.9356152499  PROA      63              0.0000000000
       967        61  LYS       CG             -4.0923809781      -16.3455001912       11.5313333216  PROA      63             32.6500000000
       968        61  LYS       HG1            -3.8426683212      -15.2614951643       11.4707324187  PROA      63              0.0000000000
       969        61  LYS       HG2            -3.8942501317      -16.7971266288       10.5332501211  PROA      63              0.0000000000
       970        61  LYS       CD             -3.2376671054      -16.9776181772       12.6143051806  PROA      63             33.4900000000
       971        61  LYS       HD1            -3.7119269799      -17.9308183919       12.9499031768  PROA      63              0.0000000000
       972        61  LYS       HD2            -3.2182025723      -16.3081003789       13.5061640941  PROA      63              0.0000000000
       973        61  LYS       CE             -1.8548529322      -17.3002838661       12.1295518251  PROA      63             40.5000000000
       974        61  LYS       HE1            -1.9483657932      -18.0113457886       11.2926069792  PROA      63              0.0000000000
       975        61  LYS       HE2            -1.2236011646      -17.7443892907       12.9301087758  PROA      63              0.0000000000
       976        61  LYS       NZ             -1.1392555436      -16.1338695187       11.5545631751  PROA      63             38.9300000000
       977        61  LYS       HZ1            -1.0229127079      -15.3907625857       12.2727563615  PROA      63              0.0000000000
       978        61  LYS       HZ2            -1.7291643538      -15.7764426466       10.7790350933  PROA      63              0.0000000000
       979        61  LYS       HZ3            -0.2119487582      -16.4196617658       11.1887013424  PROA      63              0.0000000000
       980        61  LYS       C              -6.2604919625      -14.2417273644       11.2367053319  PROA      63             29.3000000000
       981        61  LYS       O              -6.5644976250      -13.6926361852       12.2921282017  PROA      63             29.5200000000
       982        62  ASN       N              -5.6959931290      -13.5964228060       10.2198198449  PROA      64             25.2400000000
       983        62  ASN       HN             -5.5712233285      -14.0330484357        9.3271739849  PROA      64              0.0000000000
       984        62  ASN       CA             -5.3445861237      -12.1787236255       10.3072678312  PROA      64             24.1000000000
       985        62  ASN       HA             -5.4632571442      -11.8250886697       11.3240820536  PROA      64              0.0000000000
       986        62  ASN       CB             -3.8989710460      -11.9726932209        9.8679621068  PROA      64             24.9300000000
       987        62  ASN       HB1            -3.6581306551      -10.8886839166        9.7837078515  PROA      64              0.0000000000
       988        62  ASN       HB2            -3.7672208807      -12.4386418476        8.8645800580  PROA      64              0.0000000000
       989        62  ASN       CG             -2.9070383100      -12.5461331022       10.8473344311  PROA      64             30.2900000000
       990        62  ASN       OD1            -3.1598655007      -12.5838175867       12.0466360159  PROA      64             29.8400000000
       991        62  ASN       ND2            -1.7608127046      -12.9877024388       10.3397387431  PROA      64             33.6800000000
       992        62  ASN       HD21           -1.5677853259      -12.8109922032        9.3749394964  PROA      64              0.0000000000
       993        62  ASN       HD22           -0.9965730793      -13.0826521096       10.9657245816  PROA      64              0.0000000000
       994        62  ASN       C              -6.2435113079      -11.2741762165        9.4645095634  PROA      64             23.8700000000
       995        62  ASN       O              -5.9440467040      -10.0884909032        9.2975296575  PROA      64             23.4800000000
       996        63  ARG       N              -7.3202909569      -11.8252415529        8.9077990619  PROA      65             22.0200000000
       997        63  ARG       HN             -7.6197559420      -12.7311004679        9.2098930333  PROA      65              0.0000000000
       998        63  ARG       CA             -8.2717874886      -11.0352017840        8.1242797490  PROA      65             21.8700000000
       999        63  ARG       HA             -7.7754279989      -10.1386033141        7.7990000022  PROA      65              0.0000000000
      1000        63  ARG       CB             -8.7049450738      -11.7949614617        6.8670670627  PROA      65             24.1900000000
      1001        63  ARG       HB1            -9.4002091783      -11.1496497641        6.2823324169  PROA      65              0.0000000000
      1002        63  ARG       HB2            -9.2570575780      -12.7188280936        7.1608503599  PROA      65              0.0000000000
      1003        63  ARG       CG             -7.5491148226      -12.1718261930        5.9769376312  PROA      65             24.2800000000
      1004        63  ARG       HG1            -6.9807184840      -13.0235624474        6.4122196168  PROA      65              0.0000000000
      1005        63  ARG       HG2            -6.8618677911      -11.2959918453        5.9281881009  PROA      65              0.0000000000
      1006        63  ARG       CD             -7.9744785934      -12.4872860873        4.5654590739  PROA      65             22.7700000000
      1007        63  ARG       HD1            -7.0881134122      -12.7634070689        3.9616654633  PROA      65              0.0000000000
      1008        63  ARG       HD2            -8.3866457391      -11.5581030192        4.1059593687  PROA      65              0.0000000000
      1009        63  ARG       NE             -8.9916877860      -13.5319548143        4.4475196443  PROA      65             23.4300000000
      1010        63  ARG       HE             -9.8962853592      -13.3070644110        4.7970952171  PROA      65              0.0000000000
      1011        63  ARG       CZ             -8.8020609187      -14.7513565064        3.9342953613  PROA      65             23.9400000000
      1012        63  ARG       NH1            -9.8353203806      -15.5580033508        3.7933565352  PROA      65             24.5500000000
      1013        63  ARG       HH11          -10.7143727946      -15.3241342589        4.1851618211  PROA      65              0.0000000000
      1014        63  ARG       HH12           -9.6563731045      -16.4287992605        3.3154815725  PROA      65              0.0000000000
      1015        63  ARG       NH2            -7.6104472961      -15.1615597846        3.5358468138  PROA      65             24.1300000000
      1016        63  ARG       HH21           -6.7795976250      -14.6669857485        3.8127527250  PROA      65              0.0000000000
      1017        63  ARG       HH22           -7.5667845527      -16.0452089829        3.0812707865  PROA      65              0.0000000000
      1018        63  ARG       C              -9.5224302712      -10.7061976591        8.9414026995  PROA      65             23.4400000000
      1019        63  ARG       O              -9.9903771558      -11.5430950592        9.6974129210  PROA      65             24.8800000000
      1020        64  PRO       N             -10.0735933097       -9.4885437607        8.7899025718  PROA      66             21.9300000000
      1021        64  PRO       CD            -11.3573268455       -9.1464962785        9.4206606307  PROA      66             23.7400000000
      1022        64  PRO       HD1           -11.4003163226       -9.5140154485       10.4672675364  PROA      66              0.0000000000
      1023        64  PRO       HD2           -12.1599618388       -9.6172922953        8.8149679858  PROA      66              0.0000000000
      1024        64  PRO       CA             -9.5137620974       -8.3494011258        8.0533368442  PROA      66             20.8200000000
      1025        64  PRO       HA             -9.2122043897       -8.6449828759        7.0575801195  PROA      66              0.0000000000
      1026        64  PRO       CB            -10.6463329363       -7.3259758258        8.0875413778  PROA      66             21.3100000000
      1027        64  PRO       HB1           -11.3075167347       -7.4830340177        7.2037327089  PROA      66              0.0000000000
      1028        64  PRO       HB2           -10.3007308766       -6.2733357774        8.0790425937  PROA      66              0.0000000000
      1029        64  PRO       CG            -11.4021236518       -7.6520011884        9.3254205550  PROA      66             23.5100000000
      1030        64  PRO       HG1           -10.8649073663       -7.2290643389       10.2115084349  PROA      66              0.0000000000
      1031        64  PRO       HG2           -12.4403901258       -7.2514343723        9.3197546089  PROA      66              0.0000000000
      1032        64  PRO       C              -8.3057092247       -7.7791631511        8.7690748612  PROA      66             19.6500000000
      1033        64  PRO       O              -8.1194076619       -8.0337419546        9.9593879967  PROA      66             21.4100000000
      1034        65  LEU       N              -7.4654455279       -7.0331318842        8.0682872552  PROA      67             19.0400000000
      1035        65  LEU       HN             -7.6217926884       -6.8342450986        7.0953726493  PROA      67              0.0000000000
      1036        65  LEU       CA             -6.3376818046       -6.3839015446        8.7239182112  PROA      67             18.5700000000
      1037        65  LEU       HA             -5.7099221529       -7.1526104562        9.1508907288  PROA      67              0.0000000000
      1038        65  LEU       CB             -5.5461179440       -5.5496740515        7.7385699761  PROA      67             18.3800000000
      1039        65  LEU       HB1            -4.7564081070       -4.9796839833        8.2665015948  PROA      67              0.0000000000
      1040        65  LEU       HB2            -6.2296904209       -4.8033615631        7.2661793063  PROA      67              0.0000000000
      1041        65  LEU       CG             -4.8619663193       -6.3244216241        6.6081188479  PROA      67             18.8900000000
      1042        65  LEU       HG             -5.6558608804       -6.8531869685        6.0209771232  PROA      67              0.0000000000
      1043        65  LEU       CD1            -4.1778006497       -5.3412420108        5.6698863689  PROA      67             19.6500000000
      1044        65  LEU       HD11           -3.4231575030       -4.7385128386        6.2169468095  PROA      67              0.0000000000
      1045        65  LEU       HD12           -4.9176172614       -4.6476261672        5.2180557557  PROA      67              0.0000000000
      1046        65  LEU       HD13           -3.6660695036       -5.8848266948        4.8463077883  PROA      67              0.0000000000
      1047        65  LEU       CD2            -3.8905842580       -7.3650179403        7.1273656077  PROA      67             20.2600000000
      1048        65  LEU       HD21           -4.4254502827       -8.1405494616        7.7152819463  PROA      67              0.0000000000
      1049        65  LEU       HD22           -3.1050537322       -6.9018570292        7.7586787297  PROA      67              0.0000000000
      1050        65  LEU       HD23           -3.3847517751       -7.8784087332        6.2789533130  PROA      67              0.0000000000
      1051        65  LEU       C              -6.8359515305       -5.5041706943        9.8625809845  PROA      67             18.8500000000
      1052        65  LEU       O              -7.6671332691       -4.6188821379        9.6759125902  PROA      67             19.1600000000
      1053        66  LYS       N              -6.3334159894       -5.7949068941       11.0542031947  PROA      68             19.1800000000
      1054        66  LYS       HN             -5.6528186038       -6.4971961381       11.1641304861  PROA      68              0.0000000000
      1055        66  LYS       CA             -6.8771743669       -5.2238358514       12.2720992047  PROA      68             19.1800000000
      1056        66  LYS       HA             -7.9344720327       -5.4629391531       12.3067201192  PROA      68              0.0000000000
      1057        66  LYS       CB             -6.1824960019       -5.8336695136       13.4944125335  PROA      68             21.8200000000
      1058        66  LYS       HB1            -6.4410710196       -6.9176790468       13.5415309366  PROA      68              0.0000000000
      1059        66  LYS       HB2            -6.6111547457       -5.3636215328       14.4096241350  PROA      68              0.0000000000
      1060        66  LYS       CG             -4.6709500208       -5.6602754324       13.5106679864  PROA      68             23.8400000000
      1061        66  LYS       HG1            -4.4173718875       -4.5743728763       13.4771076935  PROA      68              0.0000000000
      1062        66  LYS       HG2            -4.2071176276       -6.1460871613       12.6234082163  PROA      68              0.0000000000
      1063        66  LYS       CD             -4.0650912757       -6.2547733451       14.7813227045  PROA      68             27.5100000000
      1064        66  LYS       HD1            -4.3823997584       -7.3118092315       14.8954360248  PROA      68              0.0000000000
      1065        66  LYS       HD2            -4.4841506816       -5.6881012844       15.6434662309  PROA      68              0.0000000000
      1066        66  LYS       CE             -2.5596245645       -6.0729791502       14.8198824299  PROA      68             30.5400000000
      1067        66  LYS       HE1            -2.3066716093       -4.9897157874       14.8139606910  PROA      68              0.0000000000
      1068        66  LYS       HE2            -2.0692972828       -6.5472381988       13.9423260211  PROA      68              0.0000000000
      1069        66  LYS       NZ             -1.9648251762       -6.6663152093       16.0503209731  PROA      68             33.5100000000
      1070        66  LYS       HZ1            -2.0477923392       -7.7100027324       16.0292085503  PROA      68              0.0000000000
      1071        66  LYS       HZ2            -2.4107284274       -6.2852762669       16.9137409753  PROA      68              0.0000000000
      1072        66  LYS       HZ3            -0.9592981230       -6.4144479615       16.0564526434  PROA      68              0.0000000000
      1073        66  LYS       C              -6.7365225698       -3.7025416176       12.2775697116  PROA      68             19.0600000000
      1074        66  LYS       O              -5.7321284990       -3.1303026178       11.8323236252  PROA      68             19.2000000000
      1075        67  GLY       N              -7.7595466855       -3.0526178965       12.8020130502  PROA      69             19.2300000000
      1076        67  GLY       HN             -8.5693023199       -3.5397366001       13.1039463177  PROA      69              0.0000000000
      1077        67  GLY       CA             -7.7155370735       -1.6309260686       13.0497760432  PROA      69             19.5400000000
      1078        67  GLY       HA1            -6.7667050407       -1.3607759162       13.4849680465  PROA      69              0.0000000000
      1079        67  GLY       HA2            -8.5425203579       -1.3960721958       13.7042492133  PROA      69              0.0000000000
      1080        67  GLY       C              -7.9094214768       -0.7600624849       11.8305912924  PROA      69             20.0200000000
      1081        67  GLY       O              -7.8175550198        0.4606308631       11.9496051747  PROA      69             20.5800000000
      1082        68  ARG       N              -8.1874753592       -1.3611959504       10.6692095312  PROA      70             17.9600000000
      1083        68  ARG       HN             -8.2047387760       -2.3542104269       10.6237082633  PROA      70              0.0000000000
      1084        68  ARG       CA             -8.3725163505       -0.6349034155        9.4195451822  PROA      70             16.1300000000
      1085        68  ARG       HA             -8.4757640027        0.4272642158        9.6021090245  PROA      70              0.0000000000
      1086        68  ARG       CB             -7.1907541428       -0.9311494840        8.4838837309  PROA      70             16.0900000000
      1087        68  ARG       HB1            -7.4267767024       -0.6089329241        7.4421928807  PROA      70              0.0000000000
      1088        68  ARG       HB2            -7.0400606151       -2.0355356318        8.4570800105  PROA      70              0.0000000000
      1089        68  ARG       CG             -5.9181596766       -0.2435095454        8.9236287017  PROA      70             16.6300000000
      1090        68  ARG       HG1            -5.9163921721       -0.0506663880       10.0217177486  PROA      70              0.0000000000
      1091        68  ARG       HG2            -5.8673242540        0.7589928793        8.4376206387  PROA      70              0.0000000000
      1092        68  ARG       CD             -4.6407633821       -1.0152505503        8.5781500076  PROA      70             16.7200000000
      1093        68  ARG       HD1            -3.7658342849       -0.3461465219        8.7319395205  PROA      70              0.0000000000
      1094        68  ARG       HD2            -4.6727980910       -1.3430807244        7.5148072070  PROA      70              0.0000000000
      1095        68  ARG       NE             -4.4908919952       -2.1739194379        9.4368670601  PROA      70             16.3800000000
      1096        68  ARG       HE             -5.1625396244       -2.3121175783       10.1713603605  PROA      70              0.0000000000
      1097        68  ARG       CZ             -3.4459484736       -2.9928008963        9.4519400073  PROA      70             16.7600000000
      1098        68  ARG       NH1            -3.4184285065       -3.9895068281       10.3204617036  PROA      70             17.5100000000
      1099        68  ARG       HH11           -4.1404170304       -3.9218901354       11.0103504781  PROA      70              0.0000000000
      1100        68  ARG       HH12           -2.6331343569       -4.5852300988       10.3877813204  PROA      70              0.0000000000
      1101        68  ARG       NH2            -2.4491991758       -2.8473060259        8.5938682853  PROA      70             16.9100000000
      1102        68  ARG       HH21           -2.3799582276       -1.9585887639        8.1257512701  PROA      70              0.0000000000
      1103        68  ARG       HH22           -1.6243360686       -3.3673985692        8.7401453433  PROA      70              0.0000000000
      1104        68  ARG       C              -9.6541956888       -1.1237950397        8.7683278194  PROA      70             16.6200000000
      1105        68  ARG       O             -10.0182737368       -2.2891430668        8.9172108298  PROA      70             17.4100000000
      1106        69  ILE       N             -10.2947432390       -0.2517912923        8.0115224941  PROA      71             16.1600000000
      1107        69  ILE       HN             -9.9814894587        0.6997970214        7.9430354993  PROA      71              0.0000000000
      1108        69  ILE       CA            -11.4071890910       -0.6625122455        7.1602167176  PROA      71             17.3500000000
      1109        69  ILE       HA            -12.0062084208       -1.3984249839        7.6755453801  PROA      71              0.0000000000
      1110        69  ILE       CB            -12.2887506832        0.5276319647        6.7448434903  PROA      71             18.3300000000
      1111        69  ILE       HB            -11.6769724959        1.2418619331        6.1404145966  PROA      71              0.0000000000
      1112        69  ILE       CG2           -13.4703607154        0.0467814066        5.9037433341  PROA      71             17.7300000000
      1113        69  ILE       HG21          -14.0402682440       -0.7556804309        6.4173674300  PROA      71              0.0000000000
      1114        69  ILE       HG22          -13.1398760384       -0.3376302652        4.9152113440  PROA      71              0.0000000000
      1115        69  ILE       HG23          -14.1475666430        0.9076343025        5.7182383424  PROA      71              0.0000000000
      1116        69  ILE       CG1           -12.7771292712        1.2996681888        7.9752724495  PROA      71             19.7600000000
      1117        69  ILE       HG11          -13.2950242356        2.2172738116        7.6100270331  PROA      71              0.0000000000
      1118        69  ILE       HG12          -11.9066748014        1.6619837402        8.5700306657  PROA      71              0.0000000000
      1119        69  ILE       CD            -13.7164187299        0.5178044961        8.8767387432  PROA      71             21.4400000000
      1120        69  ILE       HD1           -13.2171056145       -0.4145084903        9.2218505348  PROA      71              0.0000000000
      1121        69  ILE       HD2           -14.6519077617        0.2331987324        8.3500475537  PROA      71              0.0000000000
      1122        69  ILE       HD3           -13.9793037559        1.1127667491        9.7777589011  PROA      71              0.0000000000
      1123        69  ILE       C             -10.8052318223       -1.2963606518        5.9183855518  PROA      71             15.8400000000
      1124        69  ILE       O              -9.9595877712       -0.6966320054        5.2776612042  PROA      71             17.2000000000
      1125        70  ASN       N             -11.2267625628       -2.5205526834        5.5996463094  PROA      72             16.0000000000
      1126        70  ASN       HN            -12.0003755126       -2.8679401486        6.1021188089  PROA      72              0.0000000000
      1127        70  ASN       CA            -10.6375429611       -3.2934882933        4.4984120910  PROA      72             15.5100000000
      1128        70  ASN       HA             -9.7274889857       -2.8238026741        4.1425639828  PROA      72              0.0000000000
      1129        70  ASN       CB            -10.3610719721       -4.7493966337        4.8968800280  PROA      72             16.2500000000
      1130        70  ASN       HB1           -10.0875971180       -5.3552783000        4.0004889241  PROA      72              0.0000000000
      1131        70  ASN       HB2           -11.2532868371       -5.2217480280        5.3576305692  PROA      72              0.0000000000
      1132        70  ASN       CG             -9.1900786114       -4.9314381707        5.8685303910  PROA      72             17.3400000000
      1133        70  ASN       OD1            -8.3493092031       -5.8182037875        5.6492986807  PROA      72             17.1300000000
      1134        70  ASN       ND2            -9.1550103509       -4.1592446950        6.9538236478  PROA      72             17.4500000000
      1135        70  ASN       HD21           -8.5387154787       -4.4163653721        7.7015296659  PROA      72              0.0000000000
      1136        70  ASN       HD22           -9.7609890315       -3.3729808155        7.0581165787  PROA      72              0.0000000000
      1137        70  ASN       C             -11.6061362461       -3.3594118415        3.3223784461  PROA      72             16.2400000000
      1138        70  ASN       O             -12.7123123335       -3.8834273687        3.4579151239  PROA      72             17.6000000000
      1139        71  LEU       N             -11.1830622720       -2.8172098776        2.1874130534  PROA      73             15.0000000000
      1140        71  LEU       HN            -10.2866512472       -2.3675283137        2.1068118483  PROA      73              0.0000000000
      1141        71  LEU       CA            -11.9369855650       -2.8161120174        0.9452059599  PROA      73             14.9700000000
      1142        71  LEU       HA            -12.8982710002       -3.2808997098        1.0974538973  PROA      73              0.0000000000
      1143        71  LEU       CB            -12.1534340605       -1.3740384469        0.4784599195  PROA      73             15.0900000000
      1144        71  LEU       HB1           -11.1719994971       -0.8687992226        0.3324514246  PROA      73              0.0000000000
      1145        71  LEU       HB2           -12.6463355455       -0.8477798181        1.3301663248  PROA      73              0.0000000000
      1146        71  LEU       CG            -13.0273227490       -1.1760285891       -0.7576669576  PROA      73             15.8600000000
      1147        71  LEU       HG            -13.8443782131       -1.9370648883       -0.7434707023  PROA      73              0.0000000000
      1148        71  LEU       CD1           -13.6805623113        0.1998390909       -0.7260884612  PROA      73             18.3100000000
      1149        71  LEU       HD11          -12.8984376657        0.9909106750       -0.7332142424  PROA      73              0.0000000000
      1150        71  LEU       HD12          -14.2892908865        0.3267752767        0.1960897311  PROA      73              0.0000000000
      1151        71  LEU       HD13          -14.3384123139        0.3446134082       -1.6078982359  PROA      73              0.0000000000
      1152        71  LEU       CD2           -12.2311175028       -1.3602864361       -2.0665581876  PROA      73             16.2800000000
      1153        71  LEU       HD21          -11.9098510112       -2.4031152895       -2.2273044029  PROA      73              0.0000000000
      1154        71  LEU       HD22          -11.3286113522       -0.7171149376       -2.0607465449  PROA      73              0.0000000000
      1155        71  LEU       HD23          -12.8539609233       -1.0741262207       -2.9353449528  PROA      73              0.0000000000
      1156        71  LEU       C             -11.1715633226       -3.6316943461       -0.1004595009  PROA      73             14.4700000000
      1157        71  LEU       O              -9.9751584002       -3.3959187868       -0.3142424454  PROA      73             15.1300000000
      1158        72  VAL       N             -11.8719916400       -4.5792384855       -0.7241792105  PROA      74             15.0900000000
      1159        72  VAL       HN            -12.8380749728       -4.7096771234       -0.5010607158  PROA      74              0.0000000000
      1160        72  VAL       CA            -11.3072831333       -5.4644152680       -1.7322999206  PROA      74             15.3200000000
      1161        72  VAL       HA            -10.2372255009       -5.3470769179       -1.7610301461  PROA      74              0.0000000000
      1162        72  VAL       CB            -11.6264709925       -6.9419506949       -1.3838000314  PROA      74             17.1400000000
      1163        72  VAL       HB            -12.7386022020       -7.0553959712       -1.3509323170  PROA      74              0.0000000000
      1164        72  VAL       CG1           -11.0662609884       -7.8978443870       -2.4158765792  PROA      74             18.9100000000
      1165        72  VAL       HG11           -9.9760931473       -7.7200171288       -2.5517255514  PROA      74              0.0000000000
      1166        72  VAL       HG12          -11.5661090105       -7.7796172070       -3.4016083367  PROA      74              0.0000000000
      1167        72  VAL       HG13          -11.2046998216       -8.9510548775       -2.0888057946  PROA      74              0.0000000000
      1168        72  VAL       CG2           -11.0944530740       -7.2915423221       -0.0076112258  PROA      74             17.3400000000
      1169        72  VAL       HG21          -11.5566719060       -6.6727689677        0.7892443381  PROA      74              0.0000000000
      1170        72  VAL       HG22           -9.9941314032       -7.1382422767        0.0303297666  PROA      74              0.0000000000
      1171        72  VAL       HG23          -11.3003418187       -8.3565375319        0.2322395235  PROA      74              0.0000000000
      1172        72  VAL       C             -11.8776403234       -5.0977646310       -3.0924546862  PROA      74             16.0600000000
      1173        72  VAL       O             -13.0833746514       -4.8608140207       -3.2317282962  PROA      74             17.0200000000
      1174        73  LEU       N             -10.9986768429       -5.0374555389       -4.0859032320  PROA      75             16.0200000000
      1175        73  LEU       HN            -10.0254185789       -5.1676714141       -3.8843628211  PROA      75              0.0000000000
      1176        73  LEU       CA            -11.4088456382       -4.8696661987       -5.4715111479  PROA      75             16.1700000000
      1177        73  LEU       HA            -12.3578144874       -4.3621788872       -5.5192492377  PROA      75              0.0000000000
      1178        73  LEU       CB            -10.3487208806       -4.0699512410       -6.2177319495  PROA      75             17.3800000000
      1179        73  LEU       HB1           -10.5792687684       -4.0435070256       -7.3058276232  PROA      75              0.0000000000
      1180        73  LEU       HB2            -9.3782867676       -4.6128756430       -6.1041944439  PROA      75              0.0000000000
      1181        73  LEU       CG            -10.1021392629       -2.6409971675       -5.7473440651  PROA      75             17.5400000000
      1182        73  LEU       HG             -9.9415158261       -2.6635837818       -4.6368846974  PROA      75              0.0000000000
      1183        73  LEU       CD1            -8.8870020313       -2.0480511770       -6.3594539904  PROA      75             18.6100000000
      1184        73  LEU       HD11           -8.9631647210       -2.0466421008       -7.4699471364  PROA      75              0.0000000000
      1185        73  LEU       HD12           -7.9767370963       -2.6233600351       -6.0825942818  PROA      75              0.0000000000
      1186        73  LEU       HD13           -8.7396999744       -0.9966671786       -6.0217653828  PROA      75              0.0000000000
      1187        73  LEU       CD2           -11.2854698954       -1.7463051535       -6.0230446531  PROA      75             24.6000000000
      1188        73  LEU       HD21          -12.2070820097       -2.2216049834       -5.6346189219  PROA      75              0.0000000000
      1189        73  LEU       HD22          -11.4172398335       -1.5769411171       -7.1109710893  PROA      75              0.0000000000
      1190        73  LEU       HD23          -11.1564554076       -0.7594594507       -5.5271914898  PROA      75              0.0000000000
      1191        73  LEU       C             -11.5535272399       -6.2251429586       -6.1470050320  PROA      75             16.6800000000
      1192        73  LEU       O             -10.6496442200       -7.0711035582       -6.0776858411  PROA      75             17.3300000000
      1193        74  SER       N             -12.6694663724       -6.4230109202       -6.8501878833  PROA      76             18.2200000000
      1194        74  SER       HN            -13.3873963652       -5.7180034507       -6.8632331511  PROA      76              0.0000000000
      1195        74  SER       CA            -12.8632629885       -7.6122501680       -7.6933176972  PROA      76             17.8600000000
      1196        74  SER       HA            -11.9488166622       -7.8298375216       -8.2274221539  PROA      76              0.0000000000
      1197        74  SER       CB            -13.2829385880       -8.8088742737       -6.8607661127  PROA      76             20.6000000000
      1198        74  SER       HB1           -14.0984573530       -8.5288285550       -6.1637032334  PROA      76              0.0000000000
      1199        74  SER       HB2           -12.4215129129       -9.1386385066       -6.2378964566  PROA      76              0.0000000000
      1200        74  SER       OG            -13.7136040848       -9.8753594159       -7.6821574149  PROA      76             21.3300000000
      1201        74  SER       HG1           -14.5337007552       -9.5003556975       -8.0330643657  PROA      76              0.0000000000
      1202        74  SER       C             -13.9495616075       -7.3115838187       -8.7117115584  PROA      76             21.3300000000
      1203        74  SER       O             -14.9614910750       -6.7162079697       -8.3574752655  PROA      76             22.0500000000
      1204        75  ARG       N             -13.7287304546       -7.7041291854       -9.9643003724  PROA      77             20.0000000000
      1205        75  ARG       HN            -12.8380778790       -8.0321992834      -10.2607467710  PROA      77              0.0000000000
      1206        75  ARG       CA            -14.7698129057       -7.5975716176      -10.9730361231  PROA      77             21.6500000000
      1207        75  ARG       HA            -15.3291389664       -6.6899720087      -10.8056003543  PROA      77              0.0000000000
      1208        75  ARG       CB            -14.1455573413       -7.5589458873      -12.3688423572  PROA      77             21.5900000000
      1209        75  ARG       HB1           -14.9508372079       -7.4996523648      -13.1406283496  PROA      77              0.0000000000
      1210        75  ARG       HB2           -13.5885461076       -8.5086560872      -12.5521278116  PROA      77              0.0000000000
      1211        75  ARG       CG            -13.2092827538       -6.3870442604      -12.5788577703  PROA      77             21.9700000000
      1212        75  ARG       HG1           -12.3635679087       -6.4510484947      -11.8567883874  PROA      77              0.0000000000
      1213        75  ARG       HG2           -13.7460809851       -5.4317328566      -12.3715497826  PROA      77              0.0000000000
      1214        75  ARG       CD            -12.6388483341       -6.3232225860      -14.0036199844  PROA      77             22.2500000000
      1215        75  ARG       HD1           -13.4798060165       -6.1424675849      -14.7159615907  PROA      77              0.0000000000
      1216        75  ARG       HD2           -12.1426466985       -7.2741242551      -14.3066004573  PROA      77              0.0000000000
      1217        75  ARG       NE            -11.7247710842       -5.1919564562      -14.1003656549  PROA      77             22.7100000000
      1218        75  ARG       HE            -12.0896557978       -4.3220667068      -14.4445510426  PROA      77              0.0000000000
      1219        75  ARG       CZ            -10.4516941121       -5.2295677007      -13.7131610352  PROA      77             21.3600000000
      1220        75  ARG       NH1            -9.7050330184       -4.1307961802      -13.7833561689  PROA      77             24.1900000000
      1221        75  ARG       HH11          -10.0774105276       -3.3283308868      -14.2652010658  PROA      77              0.0000000000
      1222        75  ARG       HH12           -8.7251181982       -4.1643472512      -13.6323008943  PROA      77              0.0000000000
      1223        75  ARG       NH2            -9.9113138945       -6.3680879001      -13.2827136214  PROA      77             21.7100000000
      1224        75  ARG       HH21          -10.3351109188       -7.2373523376      -13.5263982006  PROA      77              0.0000000000
      1225        75  ARG       HH22           -8.9841993748       -6.4013626710      -12.9228228363  PROA      77              0.0000000000
      1226        75  ARG       C             -15.7566022382       -8.7636210200      -10.8752526663  PROA      77             23.6700000000
      1227        75  ARG       O             -16.8553072109       -8.6605311268      -11.3853025235  PROA      77             26.6900000000
      1228        76  GLU       N             -15.3924064640       -9.8609868732      -10.2243889153  PROA      78             26.2700000000
      1229        76  GLU       HN            -14.4480488973       -9.9566962217       -9.9455939806  PROA      78              0.0000000000
      1230        76  GLU       CA            -16.1844814354      -11.0779231851      -10.3231069599  PROA      78             25.6600000000
      1231        76  GLU       HA            -16.9529312206      -10.9639361501      -11.0775269082  PROA      78              0.0000000000
      1232        76  GLU       CB            -15.2984786591      -12.2330220600      -10.8116585637  PROA      78             26.5100000000
      1233        76  GLU       HB1           -15.9548940288      -13.0918748943      -11.0796205217  PROA      78              0.0000000000
      1234        76  GLU       HB2           -14.6018340835      -12.5256876721       -9.9970458577  PROA      78              0.0000000000
      1235        76  GLU       CG            -14.4241891537      -11.8993641977      -12.0574612333  PROA      78             26.2900000000
      1236        76  GLU       HG1           -13.7554064689      -12.7603588959      -12.2727820698  PROA      78              0.0000000000
      1237        76  GLU       HG2           -13.7812162026      -11.0130468833      -11.9013311206  PROA      78              0.0000000000
      1238        76  GLU       CD            -15.2220055320      -11.6709308801      -13.3460039163  PROA      78             23.6600000000
      1239        76  GLU       OE1           -16.4307105511      -11.9689337166      -13.3623589164  PROA      78             25.9700000000
      1240        76  GLU       OE2           -14.6411982388      -11.2000278087      -14.3546337719  PROA      78             23.9800000000
      1241        76  GLU       C             -16.9458273143      -11.4279923043       -9.0276514166  PROA      78             27.5900000000
      1242        76  GLU       O             -18.0274263382      -12.0150767862       -9.0941748163  PROA      78             31.1500000000
      1243        77  LEU       N             -16.4094970003      -11.0646845774       -7.8677538825  PROA      79             27.7000000000
      1244        77  LEU       HN            -15.5496190434      -10.5868903306       -7.7827214966  PROA      79              0.0000000000
      1245        77  LEU       CA            -17.1251549259      -11.3609972412       -6.6359996299  PROA      79             29.3500000000
      1246        77  LEU       HA            -17.3616967741      -12.4138580960       -6.6118550697  PROA      79              0.0000000000
      1247        77  LEU       CB            -16.2645301707      -11.0264618352       -5.4266423241  PROA      79             26.7500000000
      1248        77  LEU       HB1           -16.8726183825      -11.1127183554       -4.4924723523  PROA      79              0.0000000000
      1249        77  LEU       HB2           -15.9552900999       -9.9595897941       -5.5013901785  PROA      79              0.0000000000
      1250        77  LEU       CG            -15.0109803257      -11.8859769884       -5.1920373641  PROA      79             28.8800000000
      1251        77  LEU       HG            -14.3845950955      -11.8532385388       -6.1128937451  PROA      79              0.0000000000
      1252        77  LEU       CD1           -14.1610079875      -11.3147888685       -4.0327901274  PROA      79             25.8300000000
      1253        77  LEU       HD11          -14.7639208983      -11.3531001163       -3.1036386797  PROA      79              0.0000000000
      1254        77  LEU       HD12          -13.8692040136      -10.2615609167       -4.2261675944  PROA      79              0.0000000000
      1255        77  LEU       HD13          -13.2491975890      -11.9240235793       -3.8731723083  PROA      79              0.0000000000
      1256        77  LEU       CD2           -15.3751163122      -13.3338234844       -4.9202331934  PROA      79             33.7900000000
      1257        77  LEU       HD21          -15.8811353172      -13.7978002060       -5.7922103904  PROA      79              0.0000000000
      1258        77  LEU       HD22          -16.0560450398      -13.4026255397       -4.0439263162  PROA      79              0.0000000000
      1259        77  LEU       HD23          -14.4605761116      -13.9221025806       -4.6867060516  PROA      79              0.0000000000
      1260        77  LEU       C             -18.4622760001      -10.6046859500       -6.5761375925  PROA      79             26.4900000000
      1261        77  LEU       O             -18.5724710852       -9.4821008827       -7.0534339469  PROA      79             28.0000000000
      1262        78  LYS       N             -19.4646117941      -11.2190489524       -5.9666467744  PROA      80             30.2400000000
      1263        78  LYS       HN            -19.3777067530      -12.1010736084       -5.5130285930  PROA      80              0.0000000000
      1264        78  LYS       CA            -20.7902761448      -10.6213495885       -5.9067844347  PROA      80             30.4000000000
      1265        78  LYS       HA            -20.8850546012       -9.8226732736       -6.6320424706  PROA      80              0.0000000000
      1266        78  LYS       CB            -21.8318846330      -11.6752017300       -6.2333918765  PROA      80             32.2200000000
      1267        78  LYS       HB1           -22.8367720745      -11.3927519886       -5.8371525819  PROA      80              0.0000000000
      1268        78  LYS       HB2           -21.5442978192      -12.6266029310       -5.7266195880  PROA      80              0.0000000000
      1269        78  LYS       CG            -21.9712309412      -11.8789184667       -7.7289744043  PROA      80             33.1200000000
      1270        78  LYS       HG1           -20.9607248770      -11.9252867746       -8.2005850757  PROA      80              0.0000000000
      1271        78  LYS       HG2           -22.4983568464      -10.9956378661       -8.1545024301  PROA      80              0.0000000000
      1272        78  LYS       CD            -22.7077162408      -13.1548049596       -8.0834670852  PROA      80             37.6000000000
      1273        78  LYS       HD1           -23.6212811902      -13.1907882156       -7.4476114625  PROA      80              0.0000000000
      1274        78  LYS       HD2           -22.0640890959      -14.0193424179       -7.8281815377  PROA      80              0.0000000000
      1275        78  LYS       CE            -23.0875470696      -13.1715758407       -9.5554817859  PROA      80             39.3200000000
      1276        78  LYS       HE1           -22.1931335637      -13.3487018654      -10.1947842503  PROA      80              0.0000000000
      1277        78  LYS       HE2           -23.5447071513      -12.1995247477       -9.8502148897  PROA      80              0.0000000000
      1278        78  LYS       NZ            -24.0887122217      -14.2318880458       -9.8531651176  PROA      80             42.8500000000
      1279        78  LYS       HZ1           -24.9987586582      -13.9733571774       -9.3900371737  PROA      80              0.0000000000
      1280        78  LYS       HZ2           -23.7377284753      -15.1399933487       -9.4873985586  PROA      80              0.0000000000
      1281        78  LYS       HZ3           -24.2160541829      -14.3034991494      -10.8808185004  PROA      80              0.0000000000
      1282        78  LYS       C             -21.1068815848       -9.9758928084       -4.5673388254  PROA      80             30.1200000000
      1283        78  LYS       O             -21.9118592037       -9.0507000017       -4.5002396195  PROA      80             32.1100000000
      1284        79  GLU       N             -20.4833921955      -10.4768168873       -3.5060094473  PROA      81             30.9300000000
      1285        79  GLU       HN            -19.8944135426      -11.2808014339       -3.5902742931  PROA      81              0.0000000000
      1286        79  GLU       CA            -20.5957356840       -9.8626366498       -2.1844756504  PROA      81             28.9000000000
      1287        79  GLU       HA            -20.9230003991       -8.8381696721       -2.2902377671  PROA      81              0.0000000000
      1288        79  GLU       CB            -21.5681765684      -10.6242925667       -1.2797491777  PROA      81             30.7900000000
      1289        79  GLU       HB1           -22.5718756962      -10.5912542754       -1.7661171583  PROA      81              0.0000000000
      1290        79  GLU       HB2           -21.6891070952      -10.1051106682       -0.3142249779  PROA      81              0.0000000000
      1291        79  GLU       CG            -21.1906863436      -12.0606922075       -1.0037578696  PROA      81             32.7200000000
      1292        79  GLU       HG1           -21.8845172264      -12.4500318601       -0.2259232871  PROA      81              0.0000000000
      1293        79  GLU       HG2           -20.1513546147      -12.1688379344       -0.6276415316  PROA      81              0.0000000000
      1294        79  GLU       CD            -21.3764189631      -12.9481491327       -2.2146639766  PROA      81             34.4300000000
      1295        79  GLU       OE1           -22.4793500163      -12.9163807548       -2.8105531122  PROA      81             36.8600000000
      1296        79  GLU       OE2           -20.4273812268      -13.6769104786       -2.5607799629  PROA      81             38.0300000000
      1297        79  GLU       C             -19.2129741367       -9.8424042231       -1.5646739463  PROA      81             28.0400000000
      1298        79  GLU       O             -18.3184767649      -10.5237661995       -2.0457293577  PROA      81             28.2100000000
      1299        80  PRO       N             -19.0240301702       -9.0567634232       -0.4973372089  PROA      82             26.4600000000
      1300        80  PRO       CD            -19.9219233486       -8.1167439894        0.1909253169  PROA      82             28.4200000000
      1301        80  PRO       HD1           -20.5380401537       -8.6788650885        0.9239707216  PROA      82              0.0000000000
      1302        80  PRO       HD2           -20.5710816071       -7.5691835850       -0.5217652724  PROA      82              0.0000000000
      1303        80  PRO       CA            -17.6596645029       -9.0187503839        0.0356115078  PROA      82             26.7800000000
      1304        80  PRO       HA            -17.0104290562       -8.6915737241       -0.7555429748  PROA      82              0.0000000000
      1305        80  PRO       CB            -17.7578419812       -8.0302335515        1.2007469740  PROA      82             28.6200000000
      1306        80  PRO       HB1           -16.8350867960       -7.4192206005        1.3070555079  PROA      82              0.0000000000
      1307        80  PRO       HB2           -17.9161945590       -8.5728980049        2.1651133891  PROA      82              0.0000000000
      1308        80  PRO       CG            -18.9776388364       -7.2183712724        0.9234812679  PROA      82             28.0700000000
      1309        80  PRO       HG1           -19.4130634974       -6.7802356401        1.8497321312  PROA      82              0.0000000000
      1310        80  PRO       HG2           -18.6952548949       -6.3753857644        0.2491016522  PROA      82              0.0000000000
      1311        80  PRO       C             -17.2041652816      -10.4009057352        0.5226197666  PROA      82             27.0200000000
      1312        80  PRO       O             -18.0098644006      -11.1362949350        1.0975899002  PROA      82             26.8200000000
      1313        81  PRO       N             -15.9362681037      -10.7626195523        0.2806179876  PROA      83             23.8900000000
      1314        81  PRO       CD            -14.8597036175      -10.0201110941       -0.3947427284  PROA      83             24.2400000000
      1315        81  PRO       HD1           -14.8183244112       -8.9679173947       -0.0291053530  PROA      83              0.0000000000
      1316        81  PRO       HD2           -15.0564188496      -10.0188209057       -1.4871780825  PROA      83              0.0000000000
      1317        81  PRO       CA            -15.4731884007      -12.0335482659        0.8466589698  PROA      83             24.8000000000
      1318        81  PRO       HA            -16.1154394422      -12.8274173612        0.4931715933  PROA      83              0.0000000000
      1319        81  PRO       CB            -14.0208920366      -12.1456431857        0.3527855046  PROA      83             25.9300000000
      1320        81  PRO       HB1           -14.0209719126      -12.7756066596       -0.5702006914  PROA      83              0.0000000000
      1321        81  PRO       HB2           -13.3373772412      -12.6139638248        1.0912637365  PROA      83              0.0000000000
      1322        81  PRO       CG            -13.6241995349      -10.7667261678       -0.0128152566  PROA      83             27.0500000000
      1323        81  PRO       HG1           -13.1942230566      -10.2763667105        0.8963689000  PROA      83              0.0000000000
      1324        81  PRO       HG2           -12.8445860838      -10.7357755844       -0.8066936987  PROA      83              0.0000000000
      1325        81  PRO       C             -15.5748868230      -11.9973067954        2.3690271863  PROA      83             24.0500000000
      1326        81  PRO       O             -15.4827057404      -10.9147257081        2.9629757005  PROA      83             24.8400000000
      1327        82  GLN       N             -15.7826117696      -13.1545568368        2.9904873125  PROA      84             24.3900000000
      1328        82  GLN       HN            -15.8824449880      -14.0110988409        2.5027187055  PROA      84              0.0000000000
      1329        82  GLN       CA            -15.9799844029      -13.2223185058        4.4287913136  PROA      84             24.8800000000
      1330        82  GLN       HA            -16.9278767033      -12.7561662428        4.6537314009  PROA      84              0.0000000000
      1331        82  GLN       CB            -15.9884549747      -14.6806319574        4.8847355278  PROA      84             28.8100000000
      1332        82  GLN       HB1           -15.0146580606      -15.1681038440        4.6489757995  PROA      84              0.0000000000
      1333        82  GLN       HB2           -16.7597558633      -15.1961357699        4.2613947179  PROA      84              0.0000000000
      1334        82  GLN       CG            -16.3181837265      -14.8705998082        6.3542406029  PROA      84             33.9800000000
      1335        82  GLN       HG1           -17.1635371336      -14.2066697447        6.6371476067  PROA      84              0.0000000000
      1336        82  GLN       HG2           -15.4359749445      -14.5883052501        6.9734136611  PROA      84              0.0000000000
      1337        82  GLN       CD            -16.6935572495      -16.2995178830        6.6879917885  PROA      84             42.7900000000
      1338        82  GLN       OE1           -16.6003866210      -17.1939198787        5.8462018479  PROA      84             47.4300000000
      1339        82  GLN       NE2           -17.1243310127      -16.5194438605        7.9211910949  PROA      84             46.8800000000
      1340        82  GLN       HE21          -17.4861275679      -17.4309284256        8.1120247876  PROA      84              0.0000000000
      1341        82  GLN       HE22          -17.1229187165      -15.7782010453        8.5905400575  PROA      84              0.0000000000
      1342        82  GLN       C             -14.8762978339      -12.4604662746        5.1525075116  PROA      84             24.0900000000
      1343        82  GLN       O             -13.6903059962      -12.7237408161        4.9437807126  PROA      84             24.1700000000
      1344        83  GLY       N             -15.2763003082      -11.5250918490        6.0066051082  PROA      85             23.0600000000
      1345        83  GLY       HN            -16.2372511514      -11.2894949842        6.0944661205  PROA      85              0.0000000000
      1346        83  GLY       CA            -14.3415225527      -10.7320069382        6.7868485780  PROA      85             22.6800000000
      1347        83  GLY       HA1           -13.3986324920      -11.2522917660        6.8973300154  PROA      85              0.0000000000
      1348        83  GLY       HA2           -14.8139273948      -10.5582388481        7.7398858043  PROA      85              0.0000000000
      1349        83  GLY       C             -14.0330928342       -9.3576309547        6.2230154780  PROA      85             21.8500000000
      1350        83  GLY       O             -13.6481079928       -8.4618604220        6.9696819528  PROA      85             22.1200000000
      1351        84  ALA       N             -14.1773389032       -9.1777830854        4.9147166530  PROA      86             20.9300000000
      1352        84  ALA       HN            -14.5545784528       -9.8953589147        4.3235687098  PROA      86              0.0000000000
      1353        84  ALA       CA            -13.9157617518       -7.8721458625        4.3164768715  PROA      86             20.8300000000
      1354        84  ALA       HA            -13.0162203708       -7.4567365135        4.7517083098  PROA      86              0.0000000000
      1355        84  ALA       CB            -13.7075672492       -8.0184477326        2.8329325304  PROA      86             20.6200000000
      1356        84  ALA       HB1           -14.6082094332       -8.4574448824        2.3483204889  PROA      86              0.0000000000
      1357        84  ALA       HB2           -12.8522991509       -8.7007670828        2.6326412098  PROA      86              0.0000000000
      1358        84  ALA       HB3           -13.4891291950       -7.0435623732        2.3465830456  PROA      86              0.0000000000
      1359        84  ALA       C             -15.0649680307       -6.9117266128        4.6039569462  PROA      86             18.5100000000
      1360        84  ALA       O             -16.2210007266       -7.3119444403        4.6902650942  PROA      86             21.6500000000
      1361        85  HSD       N             -14.7461621627       -5.6273307539        4.7094988627  PROA      87             17.4300000000
      1362        85  HSD       HN            -13.8085200996       -5.3273377484        4.5573149707  PROA      87              0.0000000000
      1363        85  HSD       CA            -15.7618367091       -4.6225905218        4.9979417196  PROA      87             18.0600000000
      1364        85  HSD       HA            -16.5122666493       -5.0571078812        5.6459021723  PROA      87              0.0000000000
      1365        85  HSD       CB            -15.1522339482       -3.4326971959        5.7368898552  PROA      87             18.3000000000
      1366        85  HSD       HB1           -15.9537133858       -2.6912713787        5.9617506503  PROA      87              0.0000000000
      1367        85  HSD       HB2           -14.4036804609       -2.9171885236        5.0979329994  PROA      87              0.0000000000
      1368        85  HSD       ND1           -13.1914728487       -3.7863883847        7.2617565555  PROA      87             18.6800000000
      1369        85  HSD       HD1           -12.5397718697       -3.9992269082        6.5340119927  PROA      87              0.0000000000
      1370        85  HSD       CG            -14.5441319177       -3.8245514118        7.0294420568  PROA      87             18.9400000000
      1371        85  HSD       CE1           -12.9505817633       -4.2237565535        8.4831989691  PROA      87             19.6900000000
      1372        85  HSD       HE1           -11.9563830435       -4.3200394264        8.9331276489  PROA      87              0.0000000000
      1373        85  HSD       NE2           -14.0986586961       -4.5608121135        9.0392285599  PROA      87             21.9700000000
      1374        85  HSD       CD2           -15.1113226520       -4.3182583470        8.1507110402  PROA      87             22.9600000000
      1375        85  HSD       HD2           -16.1419347300       -4.5408676546        8.3988431571  PROA      87              0.0000000000
      1376        85  HSD       C             -16.5104487609       -4.1698377855        3.7588432749  PROA      87             16.6000000000
      1377        85  HSD       O             -17.7282349741       -4.0054480532        3.7995465273  PROA      87             18.3100000000
      1378        86  PHE       N             -15.7943175249       -3.9914578579        2.6555633221  PROA      88             16.2100000000
      1379        86  PHE       HN            -14.8138205400       -4.1768013321        2.6377329194  PROA      88              0.0000000000
      1380        86  PHE       CA            -16.3920036229       -3.5548885555        1.4080118914  PROA      88             16.2800000000
      1381        86  PHE       HA            -17.4523874115       -3.7755294745        1.4078056378  PROA      88              0.0000000000
      1382        86  PHE       CB            -16.1652685040       -2.0525011064        1.1674372902  PROA      88             16.4900000000
      1383        86  PHE       HB1           -16.5668831121       -1.7363713759        0.1807181721  PROA      88              0.0000000000
      1384        86  PHE       HB2           -15.0709775241       -1.8511083458        1.1680256623  PROA      88              0.0000000000
      1385        86  PHE       CG            -16.8043215895       -1.1542467432        2.1939933057  PROA      88             17.2800000000
      1386        86  PHE       CD1           -16.0139986806       -0.4348760058        3.0805853437  PROA      88             19.6600000000
      1387        86  PHE       HD1           -14.9379133038       -0.5355768738        3.0351921965  PROA      88              0.0000000000
      1388        86  PHE       CE1           -16.5720990992        0.4105350650        4.0119139882  PROA      88             22.5300000000
      1389        86  PHE       HE1           -15.9520111948        0.9924026126        4.6748993314  PROA      88              0.0000000000
      1390        86  PHE       CZ            -17.9372265032        0.5496931271        4.0640599823  PROA      88             22.6600000000
      1391        86  PHE       HZ            -18.3771532806        1.2337458168        4.7775883619  PROA      88              0.0000000000
      1392        86  PHE       CD2           -18.1754386986       -0.9975592118        2.2636847021  PROA      88             18.3000000000
      1393        86  PHE       HD2           -18.8158588889       -1.5654376084        1.6024057657  PROA      88              0.0000000000
      1394        86  PHE       CE2           -18.7482917285       -0.1527661191        3.1880866907  PROA      88             20.0900000000
      1395        86  PHE       HE2           -19.8239250535       -0.0639567715        3.2128833761  PROA      88              0.0000000000
      1396        86  PHE       C             -15.7778700715       -4.2996900164        0.2385005555  PROA      88             16.1400000000
      1397        86  PHE       O             -14.6092777144       -4.7176771619        0.2836187254  PROA      88             16.8200000000
      1398        87  LEU       N             -16.5820251198       -4.3900823498       -0.8204162894  PROA      89             16.5400000000
      1399        87  LEU       HN            -17.5233314607       -4.0738795290       -0.7766766683  PROA      89              0.0000000000
      1400        87  LEU       CA            -16.1712622009       -4.9053550339       -2.1130167247  PROA      89             17.3500000000
      1401        87  LEU       HA            -15.1082871019       -5.0747422698       -2.1340477415  PROA      89              0.0000000000
      1402        87  LEU       CB            -16.9291360109       -6.1967764405       -2.4025232680  PROA      89             19.1200000000
      1403        87  LEU       HB1           -17.9910970095       -6.0505822272       -2.0936882219  PROA      89              0.0000000000
      1404        87  LEU       HB2           -16.4910009581       -6.9875736840       -1.7580555167  PROA      89              0.0000000000
      1405        87  LEU       CG            -16.9393248149       -6.6783301811       -3.8468131223  PROA      89             22.8000000000
      1406        87  LEU       HG            -17.2660311672       -5.8676035318       -4.5447097366  PROA      89              0.0000000000
      1407        87  LEU       CD1           -15.5640805046       -7.1256566798       -4.2174114093  PROA      89             25.2200000000
      1408        87  LEU       HD11          -15.2385201627       -7.9885775989       -3.5972937136  PROA      89              0.0000000000
      1409        87  LEU       HD12          -14.8180492678       -6.3124531212       -4.1205926542  PROA      89              0.0000000000
      1410        87  LEU       HD13          -15.5789790935       -7.4387949157       -5.2831036424  PROA      89              0.0000000000
      1411        87  LEU       CD2           -17.9519441555       -7.7813705256       -4.0289451336  PROA      89             24.1900000000
      1412        87  LEU       HD21          -18.9632026116       -7.4735623869       -3.6852813190  PROA      89              0.0000000000
      1413        87  LEU       HD22          -17.6313970369       -8.6876380464       -3.4787872745  PROA      89              0.0000000000
      1414        87  LEU       HD23          -18.0248110060       -8.0513421905       -5.1039570001  PROA      89              0.0000000000
      1415        87  LEU       C             -16.5331383067       -3.8917694181       -3.1632718764  PROA      89             18.7500000000
      1416        87  LEU       O             -17.6895711485       -3.5066405429       -3.2804419738  PROA      89             19.8700000000
      1417        88  SER       N             -15.5487017585       -3.4643603063       -3.9388465883  PROA      90             17.6000000000
      1418        88  SER       HN            -14.6263796509       -3.8542983498       -3.8318009882  PROA      90              0.0000000000
      1419        88  SER       CA            -15.7774784268       -2.5527792066       -5.0431722353  PROA      90             17.6200000000
      1420        88  SER       HA            -16.8271737352       -2.3821129420       -5.1560703464  PROA      90              0.0000000000
      1421        88  SER       CB            -15.0088208710       -1.2523828988       -4.8198786966  PROA      90             18.0400000000
      1422        88  SER       HB1           -13.9167777307       -1.4139130353       -4.8967038384  PROA      90              0.0000000000
      1423        88  SER       HB2           -15.2190303240       -0.8988214558       -3.7827052535  PROA      90              0.0000000000
      1424        88  SER       OG            -15.4280158008       -0.2548215670       -5.7267017224  PROA      90             17.8200000000
      1425        88  SER       HG1           -14.9064118351        0.5509163789       -5.5881525031  PROA      90              0.0000000000
      1426        88  SER       C             -15.3821922249       -3.1987755001       -6.3727159944  PROA      90             16.9500000000
      1427        88  SER       O             -14.4567168117       -4.0211418302       -6.4539925504  PROA      90             17.5500000000
      1428        89  ARG       N             -16.0890206196       -2.8019027902       -7.4215184889  PROA      91             17.4200000000
      1429        89  ARG       HN            -16.7919491330       -2.0962931295       -7.3618298806  PROA      91              0.0000000000
      1430        89  ARG       CA            -15.8715360993       -3.3558632877       -8.7520493043  PROA      91             18.7900000000
      1431        89  ARG       HA            -15.4366772323       -4.3406118570       -8.6469986759  PROA      91              0.0000000000
      1432        89  ARG       CB            -17.1978809427       -3.5537789807       -9.4905936393  PROA      91             20.4700000000
      1433        89  ARG       HB1           -17.8320718951       -4.1524687094       -8.7902055886  PROA      91              0.0000000000
      1434        89  ARG       HB2           -17.0202640416       -4.1960117068      -10.3718942426  PROA      91              0.0000000000
      1435        89  ARG       CG            -17.9175970461       -2.3065885187       -9.9162022414  PROA      91             24.6400000000
      1436        89  ARG       HG1           -17.2583947273       -1.6602128194      -10.5388563701  PROA      91              0.0000000000
      1437        89  ARG       HG2           -18.2350773957       -1.7040382019       -9.0341987739  PROA      91              0.0000000000
      1438        89  ARG       CD            -19.1273282740       -2.6788418090      -10.7615251644  PROA      91             24.8000000000
      1439        89  ARG       HD1           -18.7612138169       -3.2488450039      -11.6493416438  PROA      91              0.0000000000
      1440        89  ARG       HD2           -19.6240593191       -1.7603574650      -11.1606265163  PROA      91              0.0000000000
      1441        89  ARG       NE            -20.0576347613       -3.5308397854      -10.0232228632  PROA      91             26.8700000000
      1442        89  ARG       HE            -19.9059506100       -4.5203371140       -9.9900217562  PROA      91              0.0000000000
      1443        89  ARG       CZ            -21.1611632758       -3.1098350936       -9.4054997317  PROA      91             28.8200000000
      1444        89  ARG       NH1           -21.5172928951       -1.8340614799       -9.4376304157  PROA      91             31.0000000000
      1445        89  ARG       HH11          -22.4496383219       -1.5089983841       -9.3251574398  PROA      91              0.0000000000
      1446        89  ARG       HH12          -20.8564354342       -1.1413808661       -9.7142422175  PROA      91              0.0000000000
      1447        89  ARG       NH2           -21.9397645617       -3.9665929940       -8.7508029027  PROA      91             31.6000000000
      1448        89  ARG       HH21          -21.6372384068       -4.8908318514       -8.4929002417  PROA      91              0.0000000000
      1449        89  ARG       HH22          -22.7425961998       -3.6154222497       -8.2796595190  PROA      91              0.0000000000
      1450        89  ARG       C             -14.8923005925       -2.5675330726       -9.5981215792  PROA      91             18.5900000000
      1451        89  ARG       O             -14.5513475762       -3.0024633376      -10.6965116307  PROA      91             20.2400000000
      1452        90  SER       N             -14.4060612414       -1.4458780483       -9.0842312214  PROA      92             19.8700000000
      1453        90  SER       HN            -14.6470206516       -1.1532501962       -8.1588143196  PROA      92              0.0000000000
      1454        90  SER       CA            -13.4187990832       -0.6243409707       -9.7802939061  PROA      92             21.1200000000
      1455        90  SER       HA            -12.6660979786       -1.2736032102      -10.1934312046  PROA      92              0.0000000000
      1456        90  SER       CB            -14.0653066663        0.2128773296      -10.8823707921  PROA      92             22.0600000000
      1457        90  SER       HB1           -14.6874355206       -0.4117015499      -11.5622562024  PROA      92              0.0000000000
      1458        90  SER       HB2           -13.2642185529        0.7009551521      -11.4661006982  PROA      92              0.0000000000
      1459        90  SER       OG            -14.8289855282        1.2281472334      -10.3073685155  PROA      92             22.9900000000
      1460        90  SER       HG1           -15.7691863171        1.0148841120      -10.3921009261  PROA      92              0.0000000000
      1461        90  SER       C             -12.7528725337        0.2807022579       -8.7403191058  PROA      92             19.1600000000
      1462        90  SER       O             -13.3411134471        0.5934025772       -7.7020334331  PROA      92             19.2800000000
      1463        91  LEU       N             -11.5643678191        0.7640597966       -9.0685081262  PROA      93             19.4100000000
      1464        91  LEU       HN            -11.0994102491        0.4697524349       -9.9091496743  PROA      93              0.0000000000
      1465        91  LEU       CA            -10.9029424645        1.7387533724       -8.2112532437  PROA      93             20.5100000000
      1466        91  LEU       HA            -10.9065309993        1.3387241160       -7.2064902971  PROA      93              0.0000000000
      1467        91  LEU       CB             -9.4505269293        1.9723221270       -8.6511859088  PROA      93             21.9400000000
      1468        91  LEU       HB1            -9.4298231266        2.3625258885       -9.6950416745  PROA      93              0.0000000000
      1469        91  LEU       HB2            -8.9335062217        0.9836979866       -8.6535649192  PROA      93              0.0000000000
      1470        91  LEU       CG             -8.6517661969        2.9208917266       -7.7532059495  PROA      93             22.1700000000
      1471        91  LEU       HG             -9.1500819425        3.9245524660       -7.7500587452  PROA      93              0.0000000000
      1472        91  LEU       CD1            -8.6012576622        2.4282622767       -6.3267887198  PROA      93             22.2500000000
      1473        91  LEU       HD11           -8.1167896168        1.4285249383       -6.2744223997  PROA      93              0.0000000000
      1474        91  LEU       HD12           -9.6103348415        2.3631609521       -5.8705259845  PROA      93              0.0000000000
      1475        91  LEU       HD13           -8.0019387096        3.1284657739       -5.7047617778  PROA      93              0.0000000000
      1476        91  LEU       CD2            -7.2437783847        3.1276148924       -8.3070442412  PROA      93             24.5400000000
      1477        91  LEU       HD21           -7.2961183761        3.5728360188       -9.3252770394  PROA      93              0.0000000000
      1478        91  LEU       HD22           -6.7004727835        2.1620178481       -8.3796588821  PROA      93              0.0000000000
      1479        91  LEU       HD23           -6.6603186109        3.8126645686       -7.6562353830  PROA      93              0.0000000000
      1480        91  LEU       C             -11.6945781159        3.0483362473       -8.1629760310  PROA      93             20.4300000000
      1481        91  LEU       O             -11.8030666245        3.6590998692       -7.1108015960  PROA      93             20.6100000000
      1482        92  ASP       N             -12.2840571440        3.4547884166       -9.2870138905  PROA      94             21.9100000000
      1483        92  ASP       HN            -12.1273888735        3.0198782625      -10.1637203384  PROA      94              0.0000000000
      1484        92  ASP       CA            -13.1242845483        4.6523385405       -9.3322754626  PROA      94             23.9000000000
      1485        92  ASP       HA            -12.5305620338        5.5103652156       -9.0455929052  PROA      94              0.0000000000
      1486        92  ASP       CB            -13.7551679753        4.8461242298      -10.7259605806  PROA      94             27.3700000000
      1487        92  ASP       HB1           -14.6375058228        5.5233123482      -10.6694601962  PROA      94              0.0000000000
      1488        92  ASP       HB2           -14.1059692341        3.8841600587      -11.1525164800  PROA      94              0.0000000000
      1489        92  ASP       CG            -12.8252974515        5.5207517241      -11.7265766672  PROA      94             34.4500000000
      1490        92  ASP       OD1           -11.7640976204        6.0387013835      -11.3276179365  PROA      94             37.1800000000
      1491        92  ASP       OD2           -13.1851885352        5.5624476089      -12.9263524217  PROA      94             37.9100000000
      1492        92  ASP       C             -14.2489624476        4.5527696207       -8.3214749614  PROA      94             21.3100000000
      1493        92  ASP       O             -14.5302489840        5.5007979308       -7.5953164335  PROA      94             22.2300000000
      1494        93  ASP       N             -14.9217254805        3.4039490094       -8.2923184087  PROA      95             21.3100000000
      1495        93  ASP       HN            -14.7592376825        2.6975308636       -8.9869542298  PROA      95              0.0000000000
      1496        93  ASP       CA            -16.0285935009        3.2064115206       -7.3688904873  PROA      95             20.8200000000
      1497        93  ASP       HA            -16.7506956348        4.0063315697       -7.4804122614  PROA      95              0.0000000000
      1498        93  ASP       CB            -16.7080049781        1.8486706264       -7.6021708100  PROA      95             23.3800000000
      1499        93  ASP       HB1           -17.2606399158        1.5286719768       -6.6870825801  PROA      95              0.0000000000
      1500        93  ASP       HB2           -15.9514218141        1.0747089561       -7.8450541987  PROA      95              0.0000000000
      1501        93  ASP       CG            -17.7345609737        1.8622805760       -8.6983749684  PROA      95             28.8000000000
      1502        93  ASP       OD1           -17.9018633374        2.8777215374       -9.4100276739  PROA      95             28.8400000000
      1503        93  ASP       OD2           -18.4048181426        0.8137277227       -8.8235398249  PROA      95             28.6800000000
      1504        93  ASP       C             -15.5312421103        3.2664287836       -5.9253831190  PROA      95             19.1500000000
      1505        93  ASP       O             -16.1884780130        3.8678872605       -5.0709653823  PROA      95             20.7500000000
      1506        94  ALA       N             -14.4038678853        2.6169763737       -5.6385732096  PROA      96             19.2700000000
      1507        94  ALA       HN            -13.8888140043        2.2024209876       -6.3885462735  PROA      96              0.0000000000
      1508        94  ALA       CA            -13.8775689999        2.6030434422       -4.2821715889  PROA      96             18.0400000000
      1509        94  ALA       HA            -14.6348972273        2.2073009942       -3.6156295622  PROA      96              0.0000000000
      1510        94  ALA       CB            -12.6390278061        1.7463212925       -4.2009320080  PROA      96             18.5400000000
      1511        94  ALA       HB1           -11.8310468175        2.1408534081       -4.8564585543  PROA      96              0.0000000000
      1512        94  ALA       HB2           -12.8610827961        0.7091319026       -4.5316775412  PROA      96              0.0000000000
      1513        94  ALA       HB3           -12.2456025431        1.6913775588       -3.1609796928  PROA      96              0.0000000000
      1514        94  ALA       C             -13.5819256565        4.0197858574       -3.8160053713  PROA      96             18.4700000000
      1515        94  ALA       O             -13.9532813120        4.4031921845       -2.7058695394  PROA      96             19.8200000000
      1516        95  LEU       N             -12.9307635341        4.8138303564       -4.6631737277  PROA      97             18.9600000000
      1517        95  LEU       HN            -12.6340959098        4.5022367229       -5.5692004956  PROA      97              0.0000000000
      1518        95  LEU       CA            -12.6085129663        6.1813508182       -4.2648769061  PROA      97             19.7000000000
      1519        95  LEU       HA            -12.1752946010        6.1625492500       -3.2736249970  PROA      97              0.0000000000
      1520        95  LEU       CB            -11.5937474402        6.8008540388       -5.2187687695  PROA      97             21.2800000000
      1521        95  LEU       HB1           -11.3794924648        7.8496735823       -4.8976468601  PROA      97              0.0000000000
      1522        95  LEU       HB2           -12.0371229364        6.8477940191       -6.2407105648  PROA      97              0.0000000000
      1523        95  LEU       CG            -10.2601999717        6.0540631565       -5.3043522212  PROA      97             21.5000000000
      1524        95  LEU       HG            -10.4367422323        5.0145995014       -5.6702081690  PROA      97              0.0000000000
      1525        95  LEU       CD1            -9.3550626308        6.7522237913       -6.3115608004  PROA      97             22.9600000000
      1526        95  LEU       HD11           -9.1302887961        7.7892752987       -5.9774370749  PROA      97              0.0000000000
      1527        95  LEU       HD12           -9.8373270123        6.7944895100       -7.3126631805  PROA      97              0.0000000000
      1528        95  LEU       HD13           -8.3962955270        6.1997742410       -6.4123937175  PROA      97              0.0000000000
      1529        95  LEU       CD2            -9.5681628753        5.9501547533       -3.9474407646  PROA      97             22.8400000000
      1530        95  LEU       HD21          -10.1912725311        5.3933725172       -3.2171039083  PROA      97              0.0000000000
      1531        95  LEU       HD22           -9.3603193325        6.9627422680       -3.5384431675  PROA      97              0.0000000000
      1532        95  LEU       HD23           -8.6019370468        5.4101743468       -4.0463620543  PROA      97              0.0000000000
      1533        95  LEU       C             -13.8748756959        7.0386928514       -4.1325852764  PROA      97             20.0500000000
      1534        95  LEU       O             -13.9763984668        7.8675154864       -3.2265879439  PROA      97             22.0600000000
      1535        96  LYS       N             -14.8596249443        6.8174278791       -5.0051044623  PROA      98             22.2900000000
      1536        96  LYS       HN            -14.7374357483        6.2403732279       -5.8186852132  PROA      98              0.0000000000
      1537        96  LYS       CA            -16.1252231720        7.5293253409       -4.8809548353  PROA      98             23.4200000000
      1538        96  LYS       HA            -15.9250859071        8.5946698271       -4.9034939094  PROA      98              0.0000000000
      1539        96  LYS       CB            -17.0745537422        7.1754328858       -6.0269908727  PROA      98             25.2100000000
      1540        96  LYS       HB1           -17.2931881599        6.0849912810       -6.0101676183  PROA      98              0.0000000000
      1541        96  LYS       HB2           -16.5363146935        7.3877673833       -6.9808211208  PROA      98              0.0000000000
      1542        96  LYS       CG            -18.3609728163        7.9827609278       -6.0122464408  PROA      98             32.3100000000
      1543        96  LYS       HG1           -18.1204550040        9.0724681836       -6.0178672677  PROA      98              0.0000000000
      1544        96  LYS       HG2           -18.9243948749        7.7814094038       -5.0714097220  PROA      98              0.0000000000
      1545        96  LYS       CD            -19.2538624331        7.6399623231       -7.1960362232  PROA      98             36.3600000000
      1546        96  LYS       HD1           -19.2838503844        6.5260730246       -7.2671387925  PROA      98              0.0000000000
      1547        96  LYS       HD2           -18.7943808783        8.0261094846       -8.1322823247  PROA      98              0.0000000000
      1548        96  LYS       CE            -20.6631422608        8.1826032725       -7.0099121594  PROA      98             40.3800000000
      1549        96  LYS       HE1           -20.6928721901        9.2813917881       -7.1738413131  PROA      98              0.0000000000
      1550        96  LYS       HE2           -21.0076932490        7.9693461121       -5.9780918910  PROA      98              0.0000000000
      1551        96  LYS       NZ            -21.6259372159        7.5421674468       -7.9525726644  PROA      98             43.4200000000
      1552        96  LYS       HZ1           -21.6611764244        6.5125627511       -7.8065037235  PROA      98              0.0000000000
      1553        96  LYS       HZ2           -21.3239658004        7.7409648828       -8.9421692566  PROA      98              0.0000000000
      1554        96  LYS       HZ3           -22.5557514399        7.9660057954       -7.7584504680  PROA      98              0.0000000000
      1555        96  LYS       C             -16.7976304606        7.2229664006       -3.5495639694  PROA      98             21.8300000000
      1556        96  LYS       O             -17.3649151681        8.1110961095       -2.9245746249  PROA      98             23.3900000000
      1557        97  LEU       N             -16.7474122646        5.9705792804       -3.1223595289  PROA      99             22.3300000000
      1558        97  LEU       HN            -16.3902482303        5.2346938580       -3.7070652447  PROA      99              0.0000000000
      1559        97  LEU       CA            -17.3444034539        5.5966655605       -1.8411858288  PROA      99             21.6500000000
      1560        97  LEU       HA            -18.3972476207        5.8391162554       -1.8794587220  PROA      99              0.0000000000
      1561        97  LEU       CB            -17.1811762908        4.0961361008       -1.5701651029  PROA      99             21.1800000000
      1562        97  LEU       HB1           -16.1016805894        3.8325388851       -1.5526403692  PROA      99              0.0000000000
      1563        97  LEU       HB2           -17.6282046772        3.5786305229       -2.4297961610  PROA      99              0.0000000000
      1564        97  LEU       CG            -17.8342003967        3.6235479251       -0.2624835923  PROA      99             21.8000000000
      1565        97  LEU       HG            -17.5718977445        4.3203224164        0.5671272738  PROA      99              0.0000000000
      1566        97  LEU       CD1           -19.3521486062        3.6012497876       -0.3865723762  PROA      99             22.8400000000
      1567        97  LEU       HD11          -19.6668088497        2.9391885612       -1.2201129729  PROA      99              0.0000000000
      1568        97  LEU       HD12          -19.7393883836        4.6231657815       -0.5889975149  PROA      99              0.0000000000
      1569        97  LEU       HD13          -19.8200248340        3.2451798698        0.5556751524  PROA      99              0.0000000000
      1570        97  LEU       CD2           -17.2833856692        2.2613468237        0.1538579688  PROA      99             21.5100000000
      1571        97  LEU       HD21          -16.1813267005        2.3130332054        0.2939125542  PROA      99              0.0000000000
      1572        97  LEU       HD22          -17.5074078878        1.5007716757       -0.6237956740  PROA      99              0.0000000000
      1573        97  LEU       HD23          -17.7391490301        1.9347777130        1.1135990192  PROA      99              0.0000000000
      1574        97  LEU       C             -16.7154933019        6.4077180246       -0.7008490709  PROA      99             21.1900000000
      1575        97  LEU       O             -17.4211742019        6.8754853643        0.1933148868  PROA      99             21.1200000000
      1576        98  THR       N             -15.3936595349        6.5819348935       -0.7363874291  PROA      100            22.0100000000
      1577        98  THR       HN            -14.8762066049        6.1333928964       -1.4663800445  PROA      100             0.0000000000
      1578        98  THR       CA            -14.6890639535        7.2669003041        0.3456760871  PROA      100            26.0100000000
      1579        98  THR       HA            -14.9901997513        6.8148516176        1.2787635952  PROA      100             0.0000000000
      1580        98  THR       CB            -13.1497147623        7.1391726319        0.2449799640  PROA      100            25.7900000000
      1581        98  THR       HB            -12.6939257252        7.5680120120        1.1716006990  PROA      100             0.0000000000
      1582        98  THR       OG1           -12.6665803007        7.8938561047       -0.8727127255  PROA      100            26.6100000000
      1583        98  THR       HG1           -13.3132295466        7.8119712821       -1.6032183158  PROA      100             0.0000000000
      1584        98  THR       CG2           -12.7262314494        5.6782339528        0.1429600666  PROA      100            24.8000000000
      1585        98  THR       HG21          -13.0358263253        5.2318057574       -0.8143557162  PROA      100             0.0000000000
      1586        98  THR       HG22          -13.1710336537        5.0861649604        0.9705634157  PROA      100             0.0000000000
      1587        98  THR       HG23          -11.6189075940        5.6003925270        0.2097925067  PROA      100             0.0000000000
      1588        98  THR       C             -15.0671939769        8.7420472157        0.4312580629  PROA      100            26.8600000000
      1589        98  THR       O             -14.8197913266        9.3814236767        1.4534027052  PROA      100            28.2100000000
      1590        99  GLU       N             -15.6747509167        9.2685465086       -0.6290390933  PROA      101            27.6300000000
      1591        99  GLU       HN            -15.8440877562        8.7550032630       -1.4674917714  PROA      101             0.0000000000
      1592        99  GLU       CA            -16.1300664410       10.6527271930       -0.6614212813  PROA      101            29.0600000000
      1593        99  GLU       HA            -15.4943349803       11.2620213251       -0.0334503284  PROA      101             0.0000000000
      1594        99  GLU       CB            -16.0272130458       11.1912550076       -2.0784332686  PROA      101            31.8700000000
      1595        99  GLU       HB1           -16.4629756036       12.2118639814       -2.1579142164  PROA      101             0.0000000000
      1596        99  GLU       HB2           -16.6380900477       10.5392912021       -2.7511867459  PROA      101             0.0000000000
      1597        99  GLU       CG            -14.5943168317       11.2243366446       -2.5866734135  PROA      101            35.1100000000
      1598        99  GLU       HG1           -14.1009050462       10.2380488016       -2.4585197437  PROA      101             0.0000000000
      1599        99  GLU       HG2           -14.0040389150       11.9700969691       -2.0168197636  PROA      101             0.0000000000
      1600        99  GLU       CD            -14.4788752070       11.5452276151       -4.0670947104  PROA      101            39.8900000000
      1601        99  GLU       OE1           -15.5187504248       11.6303424496       -4.7588750198  PROA      101            38.9800000000
      1602        99  GLU       OE2           -13.3343103346       11.7019738421       -4.5374784614  PROA      101            42.6800000000
      1603        99  GLU       C             -17.5653200318       10.8400765669       -0.1686928144  PROA      101            27.0200000000
      1604        99  GLU       O             -18.0207185700       11.9723538145        0.0021825966  PROA      101            28.6300000000
      1605       100  GLN       N             -18.2863596267        9.7455076665        0.0577709238  PROA      102            23.7600000000
      1606       100  GLN       HN            -17.9080386882        8.8298509238       -0.0904489080  PROA      102             0.0000000000
      1607       100  GLN       CA            -19.6534066053        9.8511445846        0.5690178308  PROA      102            24.2700000000
      1608       100  GLN       HA            -20.1596489448       10.5788623817       -0.0385587714  PROA      102             0.0000000000
      1609       100  GLN       CB            -20.3634475722        8.4932721530        0.5017550284  PROA      102            22.5600000000
      1610       100  GLN       HB1           -21.3846450748        8.5730550241        0.9438287596  PROA      102             0.0000000000
      1611       100  GLN       HB2           -19.8071178112        7.7585756438        1.1341005647  PROA      102             0.0000000000
      1612       100  GLN       CG            -20.4670236994        7.9155345922       -0.9039669558  PROA      102            23.7600000000
      1613       100  GLN       HG1           -21.1213917967        7.0191754907       -0.9404084989  PROA      102             0.0000000000
      1614       100  GLN       HG2           -19.4560870760        7.6051794631       -1.2531874929  PROA      102             0.0000000000
      1615       100  GLN       CD            -20.9494037397        8.9360833307       -1.9059383970  PROA      102            28.4300000000
      1616       100  GLN       OE1           -20.2684927783        9.2269360342       -2.9010730449  PROA      102            32.0000000000
      1617       100  GLN       NE2           -22.0834123795        9.5415867457       -1.6175740107  PROA      102            25.8500000000
      1618       100  GLN       HE21          -22.3725083092       10.2735604946       -2.2285707023  PROA      102             0.0000000000
      1619       100  GLN       HE22          -22.5569333612        9.3207760976       -0.7719738730  PROA      102             0.0000000000
      1620       100  GLN       C             -19.6140965240       10.3618489102        2.0002235495  PROA      102            24.3500000000
      1621       100  GLN       O             -18.6529664350       10.1180060620        2.7085755929  PROA      102            23.0600000000
      1622       101  PRO       N             -20.6534845391       11.0856983118        2.4297763377  PROA      103            24.2500000000
      1623       101  PRO       CD            -21.8430540914       11.5139839099        1.6811591279  PROA      103            25.0500000000
      1624       101  PRO       HD1           -22.5109782445       10.6348318029        1.5369083783  PROA      103             0.0000000000
      1625       101  PRO       HD2           -21.5514465994       11.9557328517        0.7068166131  PROA      103             0.0000000000
      1626       101  PRO       CA            -20.5915611569       11.6763906138        3.7708900909  PROA      103            25.4900000000
      1627       101  PRO       HA            -19.7863928938       12.4002883965        3.7746514327  PROA      103             0.0000000000
      1628       101  PRO       CB            -21.9753047926       12.3099929289        3.9451848331  PROA      103            26.2600000000
      1629       101  PRO       HB1           -21.9570019350       13.2316765271        4.5581733292  PROA      103             0.0000000000
      1630       101  PRO       HB2           -22.6790725406       11.5929267384        4.4408092552  PROA      103             0.0000000000
      1631       101  PRO       CG            -22.4590436218       12.5463340747        2.5779099493  PROA      103            27.9300000000
      1632       101  PRO       HG1           -23.5715381257       12.5193362393        2.5134418659  PROA      103             0.0000000000
      1633       101  PRO       HG2           -22.1221636589       13.5498181485        2.2224035240  PROA      103             0.0000000000
      1634       101  PRO       C             -20.2982814700       10.6361810691        4.8790995152  PROA      103            23.4800000000
      1635       101  PRO       O             -19.5428152908       10.9163267416        5.7982699315  PROA      103            23.2200000000
      1636       102  GLU       N             -20.8688708187        9.4404758059        4.7737965289  PROA      104            20.6100000000
      1637       102  GLU       HN            -21.5993097246        9.2730649394        4.0947844148  PROA      104             0.0000000000
      1638       102  GLU       CA            -20.7602883149        8.4274202887        5.8066427706  PROA      104            19.5200000000
      1639       102  GLU       HA            -20.8406248534        8.9062624577        6.7715374888  PROA      104             0.0000000000
      1640       102  GLU       CB            -21.8950806161        7.4100060027        5.6774158236  PROA      104            20.4400000000
      1641       102  GLU       HB1           -21.7270093322        6.5933739205        6.4196343314  PROA      104             0.0000000000
      1642       102  GLU       HB2           -21.8825821528        6.9294695429        4.6725115373  PROA      104             0.0000000000
      1643       102  GLU       CG            -23.2698824155        7.9808670134        5.9729606062  PROA      104            21.2900000000
      1644       102  GLU       HG1           -23.2262183458        8.6446618038        6.8602581486  PROA      104             0.0000000000
      1645       102  GLU       HG2           -23.9778714277        7.1628274171        6.1978929452  PROA      104             0.0000000000
      1646       102  GLU       CD            -23.8941331976        8.7754213067        4.8365265183  PROA      104            21.0300000000
      1647       102  GLU       OE1           -23.3245582691        8.8417096631        3.7165514049  PROA      104            22.1000000000
      1648       102  GLU       OE2           -24.9782790540        9.3278533718        5.0811743785  PROA      104            21.5400000000
      1649       102  GLU       C             -19.4247515706        7.6968502067        5.7931906465  PROA      104            21.0100000000
      1650       102  GLU       O             -19.1561438801        6.8941024662        6.6853116998  PROA      104            21.3700000000
      1651       103  LEU       N             -18.5996926412        7.9411645460        4.7879790932  PROA      105            20.1500000000
      1652       103  LEU       HN            -18.8701043427        8.5430465775        4.0372578872  PROA      105             0.0000000000
      1653       103  LEU       CA            -17.2009610483        7.4991795047        4.8525403360  PROA      105            19.8500000000
      1654       103  LEU       HA            -17.0549765072        6.8047464840        5.6640684060  PROA      105             0.0000000000
      1655       103  LEU       CB            -16.7283372088        6.8306946494        3.5559078882  PROA      105            20.3700000000
      1656       103  LEU       HB1           -15.6129672030        6.8604021038        3.5146531000  PROA      105             0.0000000000
      1657       103  LEU       HB2           -17.1026568342        7.4137429971        2.6836271533  PROA      105             0.0000000000
      1658       103  LEU       CG            -17.0945466037        5.3490052353        3.3777838893  PROA      105            21.3100000000
      1659       103  LEU       HG            -16.6025909264        5.0174988265        2.4298626075  PROA      105             0.0000000000
      1660       103  LEU       CD1           -16.5594184017        4.4755599573        4.5196381504  PROA      105            22.9100000000
      1661       103  LEU       HD11          -17.0804815746        4.7097797955        5.4701823926  PROA      105             0.0000000000
      1662       103  LEU       HD12          -15.4687048011        4.6295302101        4.6517714232  PROA      105             0.0000000000
      1663       103  LEU       HD13          -16.7373164342        3.4034819501        4.2880423775  PROA      105             0.0000000000
      1664       103  LEU       CD2           -18.6017589464        5.1568900173        3.2130638324  PROA      105            22.0600000000
      1665       103  LEU       HD21          -19.0019504865        5.8375661729        2.4331524548  PROA      105             0.0000000000
      1666       103  LEU       HD22          -19.1292544966        5.3581648962        4.1689586671  PROA      105             0.0000000000
      1667       103  LEU       HD23          -18.8219521609        4.1096232245        2.9138596952  PROA      105             0.0000000000
      1668       103  LEU       C             -16.2906080312        8.6723054515        5.1982987737  PROA      105            21.2200000000
      1669       103  LEU       O             -15.3347566417        8.4977671885        5.9411618270  PROA      105            22.0900000000
      1670       104  ALA       N             -16.5898001177        9.8600728832        4.6775352732  PROA      106            22.1900000000
      1671       104  ALA       HN            -17.3561779296        9.9871703786        4.0422806945  PROA      106             0.0000000000
      1672       104  ALA       CA            -15.7636341638       11.0300872297        4.9272736279  PROA      106            24.2900000000
      1673       104  ALA       HA            -14.7524399284       10.8181577052        4.5999057407  PROA      106             0.0000000000
      1674       104  ALA       CB            -16.2960218767       12.2043705959        4.1558231118  PROA      106            25.4300000000
      1675       104  ALA       HB1           -17.3667862278       12.3932077575        4.3821634685  PROA      106             0.0000000000
      1676       104  ALA       HB2           -16.2145331075       11.9927054548        3.0641118002  PROA      106             0.0000000000
      1677       104  ALA       HB3           -15.6905317522       13.1128909075        4.3603556275  PROA      106             0.0000000000
      1678       104  ALA       C             -15.7032445672       11.3620882202        6.4161488540  PROA      106            23.1400000000
      1679       104  ALA       O             -14.6765220053       11.8338246216        6.8899183639  PROA      106            26.1500000000
      1680       105  ASN       N             -16.7814757876       11.1109294768        7.1594998620  PROA      107            21.6800000000
      1681       105  ASN       HN            -17.6258533258       10.7375438218        6.7677376065  PROA      107             0.0000000000
      1682       105  ASN       CA            -16.7859726764       11.4525803910        8.5805619405  PROA      107            23.0600000000
      1683       105  ASN       HA            -16.1542722991       12.3156502474        8.7468246140  PROA      107             0.0000000000
      1684       105  ASN       CB            -18.1896190444       11.8485528795        9.0702278082  PROA      107            23.8900000000
      1685       105  ASN       HB1           -18.5776595145       12.6396258487        8.3997405339  PROA      107             0.0000000000
      1686       105  ASN       HB2           -18.1266104887       12.2422284419       10.1103158907  PROA      107             0.0000000000
      1687       105  ASN       CG            -19.1790032411       10.6900328026        9.0670430723  PROA      107            24.9000000000
      1688       105  ASN       OD1           -18.8173173173        9.5283466997        9.0426567910  PROA      107            28.8200000000
      1689       105  ASN       ND2           -20.4497259595       11.0186505522        9.1118554332  PROA      107            26.4100000000
      1690       105  ASN       HD21          -21.1165638087       10.3032056155        8.9387408172  PROA      107             0.0000000000
      1691       105  ASN       HD22          -20.7211316611       11.9598105188        9.2576669650  PROA      107             0.0000000000
      1692       105  ASN       C             -16.1860623552       10.3216519402        9.4143907274  PROA      107            21.4100000000
      1693       105  ASN       O             -16.0367224734       10.4595376084       10.6245903564  PROA      107            24.4600000000
      1694       106  LYS       N             -15.7893511249        9.2420345501        8.7332039023  PROA      108            22.0600000000
      1695       106  LYS       HN            -15.9729019969        9.1865347160        7.7550615817  PROA      108             0.0000000000
      1696       106  LYS       CA            -15.3375398351        8.0128109037        9.3660109705  PROA      108            23.2500000000
      1697       106  LYS       HA            -15.4444283766        8.0870573055       10.4407801697  PROA      108             0.0000000000
      1698       106  LYS       CB            -16.2355887778        6.8689003816        8.8563102602  PROA      108            27.2900000000
      1699       106  LYS       HB1           -16.1225069988        6.7889442642        7.7516593430  PROA      108             0.0000000000
      1700       106  LYS       HB2           -17.2906686516        7.1825759243        9.0446284253  PROA      108             0.0000000000
      1701       106  LYS       CG            -16.0176628572        5.4954658878        9.4877514566  PROA      108            30.2000000000
      1702       106  LYS       HG1           -16.1641916293        5.6198504572       10.5760508350  PROA      108             0.0000000000
      1703       106  LYS       HG2           -14.9759005808        5.1491918725        9.3040353078  PROA      108             0.0000000000
      1704       106  LYS       CD            -17.0194123558        4.4786322793        8.9210713401  PROA      108            31.0100000000
      1705       106  LYS       HD1           -16.8695212919        4.4423532778        7.8164063135  PROA      108             0.0000000000
      1706       106  LYS       HD2           -18.0598823407        4.8341078713        9.0955758763  PROA      108             0.0000000000
      1707       106  LYS       CE            -16.8168834298        3.0693024817        9.4724347010  PROA      108            36.5500000000
      1708       106  LYS       HE1           -15.7637711301        2.7474968199        9.3156652630  PROA      108             0.0000000000
      1709       106  LYS       HE2           -17.4945365797        2.3515831133        8.9628973203  PROA      108             0.0000000000
      1710       106  LYS       NZ            -17.1067954337        3.0142183381       10.9263830382  PROA      108            33.9400000000
      1711       106  LYS       HZ1           -18.0995637923        3.2836276868       11.0955905543  PROA      108             0.0000000000
      1712       106  LYS       HZ2           -16.4982247916        3.6662833943       11.4744407736  PROA      108             0.0000000000
      1713       106  LYS       HZ3           -16.9677599968        2.0361968901       11.2658026463  PROA      108             0.0000000000
      1714       106  LYS       C             -13.8585002122        7.6766625358        9.0728010309  PROA      108            20.4500000000
      1715       106  LYS       O             -13.1790836040        7.0699877174        9.8982704351  PROA      108            22.8300000000
      1716       107  VAL       N             -13.3919846532        8.0571785770        7.8913545549  PROA      109            20.1300000000
      1717       107  VAL       HN            -14.0081210553        8.4465539996        7.2032974959  PROA      109             0.0000000000
      1718       107  VAL       CA            -12.1024255425        7.6422537038        7.3749509825  PROA      109            19.6800000000
      1719       107  VAL       HA            -11.6910850775        6.8848773867        8.0029891475  PROA      109             0.0000000000
      1720       107  VAL       CB            -12.2655944389        7.0580302455        5.9598676415  PROA      109            20.7700000000
      1721       107  VAL       HB            -12.8344257879        7.7885122802        5.3332395440  PROA      109             0.0000000000
      1722       107  VAL       CG1           -10.9118115960        6.8233802781        5.3002674541  PROA      109            22.3300000000
      1723       107  VAL       HG11          -10.2467808028        6.2217560365        5.9562646953  PROA      109             0.0000000000
      1724       107  VAL       HG12          -10.3969702898        7.7771040626        5.0515727417  PROA      109             0.0000000000
      1725       107  VAL       HG13          -11.0431301491        6.2753855608        4.3415490226  PROA      109             0.0000000000
      1726       107  VAL       CG2           -13.0402941495        5.7534782716        6.0180527393  PROA      109            24.2100000000
      1727       107  VAL       HG21          -14.0553260204        5.9039079531        6.4427687560  PROA      109             0.0000000000
      1728       107  VAL       HG22          -12.4980557575        5.0117207728        6.6460158083  PROA      109             0.0000000000
      1729       107  VAL       HG23          -13.1542008850        5.3287753810        4.9976843472  PROA      109             0.0000000000
      1730       107  VAL       C             -11.1573512221        8.8331883407        7.3180280553  PROA      109            20.1900000000
      1731       107  VAL       O             -11.5377617614        9.9079788951        6.8538577356  PROA      109            21.8200000000
      1732       108  ASP       N              -9.9233677199        8.6352306021        7.7602117843  PROA      110            18.8300000000
      1733       108  ASP       HN             -9.6338067026        7.7425829559        8.1180907566  PROA      110             0.0000000000
      1734       108  ASP       CA             -8.8797091905        9.6321471353        7.5796396387  PROA      110            19.2200000000
      1735       108  ASP       HA             -9.3174839644       10.6113787254        7.4365378348  PROA      110             0.0000000000
      1736       108  ASP       CB             -7.9523869867        9.6904935709        8.7918435092  PROA      110            22.7500000000
      1737       108  ASP       HB1            -7.4695597809        8.7176460181        9.0090194552  PROA      110             0.0000000000
      1738       108  ASP       HB2            -8.5367465313        9.9588520294        9.6956168093  PROA      110             0.0000000000
      1739       108  ASP       CG             -6.8651607683       10.7366507255        8.6340577120  PROA      110            24.8900000000
      1740       108  ASP       OD1            -7.1273959564       11.7337221932        7.9168985982  PROA      110            28.6700000000
      1741       108  ASP       OD2            -5.7648726320       10.5698591905        9.2167270875  PROA      110            25.0400000000
      1742       108  ASP       C              -8.1001013409        9.3195625901        6.2934372818  PROA      110            20.2100000000
      1743       108  ASP       O              -8.4143102962        9.8342204327        5.2264513224  PROA      110            22.5000000000
      1744       109  MET       N              -7.1072760119        8.4441905098        6.3657946390  PROA      111            17.5900000000
      1745       109  MET       HN             -6.8179293353        8.0554869299        7.2429280307  PROA      111             0.0000000000
      1746       109  MET       CA             -6.2643564691        8.1726519515        5.2070162065  PROA      111            17.5900000000
      1747       109  MET       HA             -6.2526356467        9.0315008894        4.5492406989  PROA      111             0.0000000000
      1748       109  MET       CB             -4.8319532867        7.8915430658        5.6388308857  PROA      111            18.7700000000
      1749       109  MET       HB1            -4.2316932135        7.6232697641        4.7326819092  PROA      111             0.0000000000
      1750       109  MET       HB2            -4.8146598439        7.0085213816        6.3103384607  PROA      111             0.0000000000
      1751       109  MET       CG             -4.1305113170        9.0506137193        6.3119723147  PROA      111            19.1600000000
      1752       109  MET       HG1            -4.7184384133        9.3572697631        7.2072228697  PROA      111             0.0000000000
      1753       109  MET       HG2            -4.1039394952        9.9284876711        5.6303924559  PROA      111             0.0000000000
      1754       109  MET       SD             -2.4722866943        8.5980246899        6.8433321467  PROA      111            22.2000000000
      1755       109  MET       CE             -1.5662796829        8.7154711402        5.3081687591  PROA      111            24.1500000000
      1756       109  MET       HE1            -1.7585128371        9.6827036016        4.8000325401  PROA      111             0.0000000000
      1757       109  MET       HE2            -1.8795231459        7.9053400485        4.6172229245  PROA      111             0.0000000000
      1758       109  MET       HE3            -0.4752287166        8.6223530965        5.4800899003  PROA      111             0.0000000000
      1759       109  MET       C              -6.7687087488        6.9798572838        4.4247677429  PROA      111            17.4300000000
      1760       109  MET       O              -7.2482791814        6.0116505796        5.0019938494  PROA      111            17.3600000000
      1761       110  VAL       N              -6.6437205271        7.0586884059        3.1038390549  PROA      112            18.1000000000
      1762       110  VAL       HN             -6.2172457065        7.8453231300        2.6739823190  PROA      112             0.0000000000
      1763       110  VAL       CA             -6.9154775104        5.9308746663        2.2230517306  PROA      112            16.3900000000
      1764       110  VAL       HA             -7.4038055463        5.1292731569        2.7569847946  PROA      112             0.0000000000
      1765       110  VAL       CB             -7.8098380431        6.3647777791        1.0665067352  PROA      112            18.5900000000
      1766       110  VAL       HB             -7.3140637557        7.2053254698        0.5210199449  PROA      112             0.0000000000
      1767       110  VAL       CG1            -8.0211138823        5.2121480417        0.0898695414  PROA      112            19.3200000000
      1768       110  VAL       HG11           -8.4999195161        4.3496496804        0.6029035887  PROA      112             0.0000000000
      1769       110  VAL       HG12           -7.0763319276        4.8626845930       -0.3757138165  PROA      112             0.0000000000
      1770       110  VAL       HG13           -8.6956590014        5.5358859951       -0.7339727031  PROA      112             0.0000000000
      1771       110  VAL       CG2            -9.1486839107        6.8856047773        1.5991754697  PROA      112            20.6000000000
      1772       110  VAL       HG21           -9.0145172086        7.7810370463        2.2423133449  PROA      112             0.0000000000
      1773       110  VAL       HG22           -9.6546867145        6.0952447727        2.1963644236  PROA      112             0.0000000000
      1774       110  VAL       HG23           -9.8143890233        7.1687573553        0.7553803572  PROA      112             0.0000000000
      1775       110  VAL       C              -5.5631304832        5.4267026774        1.7038859347  PROA      112            16.5000000000
      1776       110  VAL       O              -4.7658958480        6.2008533926        1.1749581452  PROA      112            17.3600000000
      1777       111  TRP       N              -5.3110986989        4.1353969622        1.8801429334  PROA      113            15.7700000000
      1778       111  TRP       HN             -5.9897817362        3.5597084733        2.3395470286  PROA      113             0.0000000000
      1779       111  TRP       CA             -4.0548697163        3.4922243629        1.5037432113  PROA      113            15.7200000000
      1780       111  TRP       HA             -3.3658109961        4.2133214923        1.0898539506  PROA      113             0.0000000000
      1781       111  TRP       CB             -3.4245842934        2.8168487359        2.7087996615  PROA      113            16.1000000000
      1782       111  TRP       HB1            -2.6022191974        2.1249346871        2.4177663899  PROA      113             0.0000000000
      1783       111  TRP       HB2            -4.2078326934        2.2005739964        3.1997069425  PROA      113             0.0000000000
      1784       111  TRP       CG             -2.8536031718        3.7560270629        3.7397655333  PROA      113            15.6900000000
      1785       111  TRP       CD1            -3.4864882936        4.2737973132        4.8222124791  PROA      113            16.0900000000
      1786       111  TRP       HD1            -4.5190212233        4.0614746705        5.0707333954  PROA      113             0.0000000000
      1787       111  TRP       NE1            -2.6331522026        5.0898938800        5.5288643803  PROA      113            16.3600000000
      1788       111  TRP       HE1            -2.8348555901        5.7173524336        6.2537172265  PROA      113             0.0000000000
      1789       111  TRP       CE2            -1.4268233617        5.1263752563        4.8848241355  PROA      113            15.8200000000
      1790       111  TRP       CD2            -1.5362132334        4.3078076052        3.7493040535  PROA      113            15.2300000000
      1791       111  TRP       CE3            -0.4194623499        4.1557260977        2.9315921977  PROA      113            16.2500000000
      1792       111  TRP       HE3            -0.4605966878        3.5275130482        2.0530584573  PROA      113             0.0000000000
      1793       111  TRP       CZ3             0.7388233983        4.8291386367        3.2658236713  PROA      113            16.5100000000
      1794       111  TRP       HZ3             1.6134650851        4.7429738098        2.6395178092  PROA      113             0.0000000000
      1795       111  TRP       CZ2            -0.2526937536        5.8001756109        5.1974033183  PROA      113            16.3500000000
      1796       111  TRP       HZ2            -0.1789601440        6.3812478305        6.1059362378  PROA      113             0.0000000000
      1797       111  TRP       CH2             0.8052820637        5.6421968694        4.3731558510  PROA      113            16.6500000000
      1798       111  TRP       HH2             1.7409398580        6.1468603179        4.5862593888  PROA      113             0.0000000000
      1799       111  TRP       C              -4.2753784094        2.3936082659        0.4803055788  PROA      113            16.7200000000
      1800       111  TRP       O              -5.0750929300        1.4879132142        0.7135461388  PROA      113            19.0300000000
      1801       112  ILE       N              -3.5535887355        2.4621845185       -0.6219089939  PROA      114            15.5400000000
      1802       112  ILE       HN             -2.9797333039        3.2631903791       -0.8023004598  PROA      114             0.0000000000
      1803       112  ILE       CA             -3.5092397431        1.3901768479       -1.6040259527  PROA      114            15.9400000000
      1804       112  ILE       HA             -4.4427943457        0.8428517528       -1.6257519076  PROA      114             0.0000000000
      1805       112  ILE       CB             -3.1703380786        1.9437939964       -2.9926913965  PROA      114            16.7100000000
      1806       112  ILE       HB             -2.1982340631        2.4922079597       -2.9187738017  PROA      114             0.0000000000
      1807       112  ILE       CG2            -2.9553619478        0.7846858332       -3.9911755121  PROA      114            17.2300000000
      1808       112  ILE       HG21           -3.8021223260        0.0680377985       -3.9369589774  PROA      114             0.0000000000
      1809       112  ILE       HG22           -2.0144372704        0.2349332861       -3.7793623012  PROA      114             0.0000000000
      1810       112  ILE       HG23           -2.8885427606        1.1752643675       -5.0288060998  PROA      114             0.0000000000
      1811       112  ILE       CG1            -4.1636180459        2.9776514011       -3.4903959005  PROA      114            21.9000000000
      1812       112  ILE       HG11           -3.7349331458        3.4536560724       -4.4066292394  PROA      114             0.0000000000
      1813       112  ILE       HG12           -4.2826850315        3.7917814564       -2.7392460359  PROA      114             0.0000000000
      1814       112  ILE       CD             -5.4844987428        2.3937226242       -3.8333760282  PROA      114            24.8100000000
      1815       112  ILE       HD1            -5.9525838516        1.9515028029       -2.9390073178  PROA      114             0.0000000000
      1816       112  ILE       HD2            -5.4151814781        1.6153966840       -4.6240449677  PROA      114             0.0000000000
      1817       112  ILE       HD3            -6.1704896547        3.1890762638       -4.2063785294  PROA      114             0.0000000000
      1818       112  ILE       C              -2.3796164931        0.4478133264       -1.1927932856  PROA      114            14.1600000000
      1819       112  ILE       O              -1.2476954333        0.8918792242       -1.0565391373  PROA      114            15.5500000000
      1820       113  VAL       N              -2.7010026159       -0.8318380722       -1.0030796647  PROA      115            14.8000000000
      1821       113  VAL       HN             -3.6442911262       -1.1501061509       -1.1150175820  PROA      115             0.0000000000
      1822       113  VAL       CA             -1.7484951520       -1.7803115989       -0.4366933121  PROA      115            15.7700000000
      1823       113  VAL       HA             -0.7895479835       -1.2951564999       -0.3140676606  PROA      115             0.0000000000
      1824       113  VAL       CB             -2.1515018318       -2.2612004333        0.9900528269  PROA      115            14.9100000000
      1825       113  VAL       HB             -1.3071191574       -2.8670512023        1.3977860251  PROA      115             0.0000000000
      1826       113  VAL       CG1            -2.3567578029       -1.0540483815        1.8978600257  PROA      115            15.4900000000
      1827       113  VAL       HG11           -3.2529556337       -0.4749181333        1.5874582065  PROA      115             0.0000000000
      1828       113  VAL       HG12           -1.4808523204       -0.3770280086        1.8673364900  PROA      115             0.0000000000
      1829       113  VAL       HG13           -2.5095943470       -1.3832625181        2.9490465578  PROA      115             0.0000000000
      1830       113  VAL       CG2            -3.3942457215       -3.1243371450        0.9763545974  PROA      115            15.5100000000
      1831       113  VAL       HG21           -3.2448195066       -4.0285618149        0.3466334641  PROA      115             0.0000000000
      1832       113  VAL       HG22           -4.2666512795       -2.5568001078        0.5854550597  PROA      115             0.0000000000
      1833       113  VAL       HG23           -3.6448294833       -3.4644846727        2.0035463152  PROA      115             0.0000000000
      1834       113  VAL       C              -1.4427659128       -2.9665315197       -1.3736890067  PROA      115            16.1200000000
      1835       113  VAL       O              -0.8679250790       -3.9579455200       -0.9697034923  PROA      115            18.3500000000
      1836       114  GLY       N              -1.8275290260       -2.8429689980       -2.6494992002  PROA      116            16.3400000000
      1837       114  GLY       HN             -2.3121896376       -2.0218539639       -2.9292065172  PROA      116             0.0000000000
      1838       114  GLY       CA             -1.4592358827       -3.8151586741       -3.6782053752  PROA      116            17.5400000000
      1839       114  GLY       HA1            -0.6989626099       -4.4817888031       -3.2987390847  PROA      116             0.0000000000
      1840       114  GLY       HA2            -1.1199126251       -3.2410527237       -4.5261988459  PROA      116             0.0000000000
      1841       114  GLY       C              -2.6431116258       -4.6465998071       -4.1525943162  PROA      116            17.7500000000
      1842       114  GLY       O              -3.7676163480       -4.3751638295       -3.7446572624  PROA      116            18.0000000000
      1843       115  GLY       N              -2.4376123318       -5.6399861215       -5.0342261387  PROA      117            19.3600000000
      1844       115  GLY       HN             -3.2214535965       -6.2161759855       -5.2514577911  PROA      117             0.0000000000
      1845       115  GLY       CA             -1.1438361823       -6.0651793566       -5.5444025666  PROA      117            21.6000000000
      1846       115  GLY       HA1            -1.2616041369       -7.1039526803       -5.8217396813  PROA      117             0.0000000000
      1847       115  GLY       HA2            -0.3748673263       -5.9285369752       -4.8003317730  PROA      117             0.0000000000
      1848       115  GLY       C              -0.7371618185       -5.3078101991       -6.7817307047  PROA      117            21.4500000000
      1849       115  GLY       O              -1.1098805352       -4.1579925187       -7.0011710380  PROA      117            20.7800000000
      1850       116  SER       N               0.0389901176       -5.9889953912       -7.6231627615  PROA      118            20.9700000000
      1851       116  SER       HN              0.2103438746       -6.9720408685       -7.5197272343  PROA      118             0.0000000000
      1852       116  SER       CA              0.6245488155       -5.3579506019       -8.7939285302  PROA      118            22.3500000000
      1853       116  SER       HA              1.3228657900       -4.6025615312       -8.4662806366  PROA      118             0.0000000000
      1854       116  SER       CB              1.3772380513       -6.3948455023       -9.6245390768  PROA      118            26.4000000000
      1855       116  SER       HB1             0.6949423591       -7.1731675501      -10.0378110571  PROA      118             0.0000000000
      1856       116  SER       HB2             2.1260053326       -6.9139688578       -8.9807103662  PROA      118             0.0000000000
      1857       116  SER       OG              2.0506592726       -5.7480600942      -10.6852848024  PROA      118            28.9900000000
      1858       116  SER       HG1             2.7011147612       -6.4014707201      -11.0232000520  PROA      118             0.0000000000
      1859       116  SER       C              -0.4234255635       -4.6553591507       -9.6640204527  PROA      118            22.4400000000
      1860       116  SER       O              -0.2207226406       -3.5181358463      -10.0983103112  PROA      118            23.0000000000
      1861       117  SER       N              -1.5465976109       -5.3221308690       -9.9142464056  PROA      119            23.8300000000
      1862       117  SER       HN             -1.7126625858       -6.2361877175       -9.5462181913  PROA      119             0.0000000000
      1863       117  SER       CA             -2.5537186663       -4.7456961725      -10.8215469183  PROA      119            25.7400000000
      1864       117  SER       HA             -2.0561115841       -4.4553376106      -11.7360382974  PROA      119             0.0000000000
      1865       117  SER       CB             -3.6506779744       -5.7655291191      -11.1841679841  PROA      119            24.4800000000
      1866       117  SER       HB1            -3.1656367073       -6.6669205688      -11.6218901457  PROA      119             0.0000000000
      1867       117  SER       HB2            -4.3361802016       -5.3486279730      -11.9618971437  PROA      119             0.0000000000
      1868       117  SER       OG             -4.4016537893       -6.1533585914      -10.0519442316  PROA      119            25.7000000000
      1869       117  SER       HG1            -4.7842578928       -5.3545624041       -9.6673416282  PROA      119             0.0000000000
      1870       117  SER       C              -3.1642924643       -3.4617447737      -10.2222527978  PROA      119            22.7700000000
      1871       117  SER       O              -3.4303984082       -2.4964322579      -10.9472468483  PROA      119            24.2800000000
      1872       118  VAL       N              -3.3265096251       -3.4287086587       -8.9021769637  PROA      120            24.0100000000
      1873       118  VAL       HN             -2.9768320877       -4.1647448480       -8.3258957983  PROA      120             0.0000000000
      1874       118  VAL       CA             -3.8999400243       -2.2620588800       -8.2290336870  PROA      120            22.0600000000
      1875       118  VAL       HA             -4.7533285434       -1.9204109823       -8.7993044803  PROA      120             0.0000000000
      1876       118  VAL       CB             -4.3787955595       -2.5845673083       -6.7995310846  PROA      120            22.0800000000
      1877       118  VAL       HB             -3.5017194598       -2.8738974182       -6.1716197662  PROA      120             0.0000000000
      1878       118  VAL       CG1            -5.0403987315       -1.3657977412       -6.1556126230  PROA      120            22.7400000000
      1879       118  VAL       HG11           -5.9166996625       -1.0336532223       -6.7538837759  PROA      120             0.0000000000
      1880       118  VAL       HG12           -4.3372110944       -0.5138855446       -6.0698610743  PROA      120             0.0000000000
      1881       118  VAL       HG13           -5.3998618602       -1.6195864638       -5.1344232935  PROA      120             0.0000000000
      1882       118  VAL       CG2            -5.3423792425       -3.7434242107       -6.8486855935  PROA      120            22.4300000000
      1883       118  VAL       HG21           -4.8273947256       -4.6954671323       -7.0999804838  PROA      120             0.0000000000
      1884       118  VAL       HG22           -6.1399494068       -3.5610803891       -7.6026004435  PROA      120             0.0000000000
      1885       118  VAL       HG23           -5.8398395506       -3.8695527341       -5.8647359354  PROA      120             0.0000000000
      1886       118  VAL       C              -2.8994670399       -1.1068674056       -8.2166860262  PROA      120            23.2500000000
      1887       118  VAL       O              -3.2778351536        0.0468735436       -8.4335394163  PROA      120            24.3600000000
      1888       119  TYR       N              -1.6294696265       -1.4091266015       -7.9617273068  PROA      121            22.6300000000
      1889       119  TYR       HN             -1.3538465116       -2.3473990788       -7.7414705662  PROA      121             0.0000000000
      1890       119  TYR       CA             -0.6080249139       -0.3881921235       -8.0428475310  PROA      121            23.1900000000
      1891       119  TYR       HA             -0.8516311567        0.4140372028       -7.3591765423  PROA      121             0.0000000000
      1892       119  TYR       CB              0.7600498315       -0.9798011787       -7.7340511307  PROA      121            22.9700000000
      1893       119  TYR       HB1             1.5481277240       -0.2283565073       -7.9682539276  PROA      121             0.0000000000
      1894       119  TYR       HB2             0.9481333761       -1.8705380342       -8.3768068158  PROA      121             0.0000000000
      1895       119  TYR       CG              1.0077485967       -1.3503391868       -6.2913952791  PROA      121            21.2900000000
      1896       119  TYR       CD1             0.6504307325       -0.5025679533       -5.2286216063  PROA      121            21.0500000000
      1897       119  TYR       HD1             0.1955257696        0.4558437377       -5.4342409984  PROA      121             0.0000000000
      1898       119  TYR       CE1             0.9438032359       -0.8523368139       -3.9079065278  PROA      121            18.1300000000
      1899       119  TYR       HE1             0.6866685623       -0.1867683070       -3.0946008648  PROA      121             0.0000000000
      1900       119  TYR       CZ              1.5453288992       -2.0596004568       -3.6645007495  PROA      121            18.3500000000
      1901       119  TYR       OH              1.8244856922       -2.4409172823       -2.4035237618  PROA      121            17.3600000000
      1902       119  TYR       HH              1.8449388814       -1.6514433860       -1.8378990719  PROA      121             0.0000000000
      1903       119  TYR       CD2             1.5948937837       -2.5585783756       -5.9820482374  PROA      121            23.3100000000
      1904       119  TYR       HD2             1.8873854341       -3.2198258811       -6.7871017333  PROA      121             0.0000000000
      1905       119  TYR       CE2             1.8781647943       -2.9111259603       -4.6903889422  PROA      121            19.4300000000
      1906       119  TYR       HE2             2.4049062788       -3.8170811814       -4.4536086129  PROA      121             0.0000000000
      1907       119  TYR       C              -0.5678989790        0.2304832344       -9.4350474846  PROA      121            24.2300000000
      1908       119  TYR       O              -0.4467204193        1.4482306608       -9.5772865873  PROA      121            26.6000000000
      1909       120  LYS       N              -0.6448628446       -0.6047317955      -10.4667773025  PROA      122            26.2400000000
      1910       120  LYS       HN             -0.7010489021       -1.5969928256      -10.3283220239  PROA      122             0.0000000000
      1911       120  LYS       CA             -0.6510193029       -0.0930864495      -11.8321348154  PROA      122            26.6900000000
      1912       120  LYS       HA              0.2747906458        0.4352685504      -12.0071746290  PROA      122             0.0000000000
      1913       120  LYS       CB             -0.7664333798       -1.2406267107      -12.8421729036  PROA      122            28.6000000000
      1914       120  LYS       HB1            -1.6823680761       -1.8399536421      -12.6434767543  PROA      122             0.0000000000
      1915       120  LYS       HB2             0.1068704280       -1.9120119660      -12.6558593345  PROA      122             0.0000000000
      1916       120  LYS       CG             -0.7267310126       -0.8086325935      -14.2962189156  PROA      122            35.0600000000
      1917       120  LYS       HG1             0.0734041147       -0.0647639483      -14.4563294531  PROA      122             0.0000000000
      1918       120  LYS       HG2            -1.6885797834       -0.2868245902      -14.5286628544  PROA      122             0.0000000000
      1919       120  LYS       CD             -0.5877934145       -2.0170316693      -15.2093476126  PROA      122            36.0800000000
      1920       120  LYS       HD1            -1.3624464445       -2.7642258495      -14.9150428169  PROA      122             0.0000000000
      1921       120  LYS       HD2             0.4200057127       -2.4511978648      -15.0464556199  PROA      122             0.0000000000
      1922       120  LYS       CE             -0.7367337002       -1.6517048649      -16.6773728567  PROA      122            41.3200000000
      1923       120  LYS       HE1             0.1411975076       -1.0727424610      -17.0378749574  PROA      122             0.0000000000
      1924       120  LYS       HE2            -1.6523974714       -1.0341398495      -16.8235393451  PROA      122             0.0000000000
      1925       120  LYS       NZ             -0.8877467098       -2.8721324174      -17.5108149123  PROA      122            44.4300000000
      1926       120  LYS       HZ1            -1.7683302307       -3.3662467173      -17.2397033328  PROA      122             0.0000000000
      1927       120  LYS       HZ2            -0.0649845561       -3.4906912766      -17.4383043068  PROA      122             0.0000000000
      1928       120  LYS       HZ3            -1.0106998587       -2.6123333748      -18.5142917098  PROA      122             0.0000000000
      1929       120  LYS       C              -1.7809096694        0.9143352394      -12.0395554036  PROA      122            25.6400000000
      1930       120  LYS       O              -1.5869376183        2.0034658958      -12.6074561490  PROA      122            27.2500000000
      1931       121  GLU       N              -2.9775424524        0.5654941742      -11.5852186409  PROA      123            25.8200000000
      1932       121  GLU       HN             -3.1504460406       -0.3350619467      -11.1894069265  PROA      123             0.0000000000
      1933       121  GLU       CA             -4.1016324428        1.4627063602      -11.7759592675  PROA      123            24.6700000000
      1934       121  GLU       HA             -4.0957363938        1.8125803971      -12.7990518379  PROA      123             0.0000000000
      1935       121  GLU       CB             -5.4243359195        0.7513363093      -11.5334264584  PROA      123            27.5300000000
      1936       121  GLU       HB1            -5.4850210387        0.4153646908      -10.4731583535  PROA      123             0.0000000000
      1937       121  GLU       HB2            -5.4251518249       -0.1706793707      -12.1614137377  PROA      123             0.0000000000
      1938       121  GLU       CG             -6.6653915943        1.5724124279      -11.8726370412  PROA      123            32.9300000000
      1939       121  GLU       HG1            -6.6732301027        2.5176613936      -11.2947596122  PROA      123             0.0000000000
      1940       121  GLU       HG2            -7.5770273170        0.9975453849      -11.6040488698  PROA      123             0.0000000000
      1941       121  GLU       CD             -6.7819612964        1.9108740215      -13.3529262880  PROA      123            36.2200000000
      1942       121  GLU       OE1            -6.2064286712        1.1861458260      -14.1934102200  PROA      123            36.6000000000
      1943       121  GLU       OE2            -7.4609411726        2.9095253959      -13.6706002720  PROA      123            37.0300000000
      1944       121  GLU       C              -3.9744371258        2.6875355185      -10.8767346657  PROA      123            26.5400000000
      1945       121  GLU       O              -4.2455878953        3.7983748505      -11.3173935345  PROA      123            27.1200000000
      1946       122  ALA       N              -3.5153098715        2.4990406554       -9.6446596473  PROA      124            24.7200000000
      1947       122  ALA       HN             -3.3349312784        1.5784531797       -9.2855773782  PROA      124             0.0000000000
      1948       122  ALA       CA             -3.3373862327        3.6245341725       -8.7383591884  PROA      124            27.3400000000
      1949       122  ALA       HA             -4.2735044113        4.1633463674       -8.6718792442  PROA      124             0.0000000000
      1950       122  ALA       CB             -2.9595728660        3.1325530754       -7.3268122851  PROA      124            27.6100000000
      1951       122  ALA       HB1            -1.9968931059        2.5797826116       -7.3484236658  PROA      124             0.0000000000
      1952       122  ALA       HB2            -3.7434855735        2.4464240873       -6.9394705330  PROA      124             0.0000000000
      1953       122  ALA       HB3            -2.8637035465        3.9884148347       -6.6244674145  PROA      124             0.0000000000
      1954       122  ALA       C              -2.2857264712        4.6168581303       -9.2667472171  PROA      124            27.1300000000
      1955       122  ALA       O              -2.3890027769        5.8202220142       -9.0253691576  PROA      124            28.2700000000
      1956       123  MET       N              -1.2696417820        4.1172726949       -9.9620567144  PROA      125            26.9400000000
      1957       123  MET       HN             -1.1291587099        3.1261120178      -10.0355082668  PROA      125             0.0000000000
      1958       123  MET       CA             -0.2043921238        4.9798125995      -10.4722949712  PROA      125            28.7600000000
      1959       123  MET       HA              0.0969835443        5.6674495988       -9.6927734676  PROA      125             0.0000000000
      1960       123  MET       CB              1.0107332697        4.1511688773      -10.9142382477  PROA      125            30.4700000000
      1961       123  MET       HB1             1.7007528469        4.7790139819      -11.5241887874  PROA      125             0.0000000000
      1962       123  MET       HB2             0.6433925468        3.3489705777      -11.5980947908  PROA      125             0.0000000000
      1963       123  MET       CG              1.7986617052        3.5036161734       -9.7917382360  PROA      125            34.1300000000
      1964       123  MET       HG1             2.5736222934        2.8373665651      -10.1833096728  PROA      125             0.0000000000
      1965       123  MET       HG2             1.1502019223        2.9171592366       -9.1242777260  PROA      125             0.0000000000
      1966       123  MET       SD              2.6340921707        4.6676371835       -8.7333805340  PROA      125            32.2600000000
      1967       123  MET       CE              3.9761732065        5.2153169289       -9.7638422701  PROA      125            29.5900000000
      1968       123  MET       HE1             3.6049128663        5.6478167189      -10.7175641897  PROA      125             0.0000000000
      1969       123  MET       HE2             4.6467819853        4.3670959955      -10.0224941398  PROA      125             0.0000000000
      1970       123  MET       HE3             4.5921601942        5.9819068044       -9.2484915615  PROA      125             0.0000000000
      1971       123  MET       C              -0.7201794822        5.8523536343      -11.6354826360  PROA      125            32.8700000000
      1972       123  MET       O              -0.0478250558        6.7858259564      -12.0811304220  PROA      125            34.5200000000
      1973       124  ASN       N              -1.9168593843        5.5422623171      -12.1337341657  PROA      126            32.5100000000
      1974       124  ASN       HN             -2.4309059527        4.7541213256      -11.7912995808  PROA      126             0.0000000000
      1975       124  ASN       CA             -2.5536004606        6.3631067952      -13.1552473297  PROA      126            32.2700000000
      1976       124  ASN       HA             -1.8094208555        6.9582192176      -13.6717277601  PROA      126             0.0000000000
      1977       124  ASN       CB             -3.2568835158        5.4768264657      -14.1861974361  PROA      126            35.9200000000
      1978       124  ASN       HB1            -3.8567458453        6.0975237526      -14.8881536791  PROA      126             0.0000000000
      1979       124  ASN       HB2            -3.9565379095        4.7894319798      -13.6648411123  PROA      126             0.0000000000
      1980       124  ASN       CG             -2.2785641725        4.6884625116      -15.0478792441  PROA      126            38.3700000000
      1981       124  ASN       OD1            -1.2028878249        5.1780575987      -15.3992167541  PROA      126            40.8100000000
      1982       124  ASN       ND2            -2.6494052113        3.4571381715      -15.3900638340  PROA      126            40.4000000000
      1983       124  ASN       HD21           -3.5099590271        3.1022864319      -15.0392610794  PROA      126             0.0000000000
      1984       124  ASN       HD22           -2.0026213384        2.8825522794      -15.8878446326  PROA      126             0.0000000000
      1985       124  ASN       C              -3.5423662050        7.3729562215      -12.5610483404  PROA      126            34.9300000000
      1986       124  ASN       O              -4.1994194878        8.1094903631      -13.2968882971  PROA      126            38.3700000000
      1987       125  HSD       N              -3.6375632026        7.4136640984      -11.2361308334  PROA      127            32.7000000000
      1988       125  HSD       HN             -3.0362581949        6.8426343475      -10.6749462632  PROA      127             0.0000000000
      1989       125  HSD       CA             -4.5664912874        8.3161418396      -10.5540695898  PROA      127            32.7800000000
      1990       125  HSD       HA             -5.5383416547        8.1425620805      -10.9842696744  PROA      127             0.0000000000
      1991       125  HSD       CB             -4.6347812703        7.9377659430       -9.0678858329  PROA      127            32.1900000000
      1992       125  HSD       HB1            -3.6077638551        7.9896287257       -8.6430041720  PROA      127             0.0000000000
      1993       125  HSD       HB2            -4.9785839112        6.8853673123       -8.9696526275  PROA      127             0.0000000000
      1994       125  HSD       ND1            -6.8819088857        8.7986376183       -8.2887218970  PROA      127            33.3500000000
      1995       125  HSD       HD1            -7.4032784379        8.1823625325       -8.8871468287  PROA      127             0.0000000000
      1996       125  HSD       CG             -5.5038479340        8.8359429954       -8.2412316630  PROA      127            30.4600000000
      1997       125  HSD       CE1            -7.3726082277        9.6943107811       -7.4507142949  PROA      127            32.8000000000
      1998       125  HSD       HE1            -8.4302817330        9.8561855995       -7.2328461516  PROA      127             0.0000000000
      1999       125  HSD       NE2            -6.3642300156       10.3034067858       -6.8526796484  PROA      127            35.7700000000
      2000       125  HSD       CD2            -5.1850060973        9.7836722217       -7.3269990905  PROA      127            32.9200000000
      2001       125  HSD       HD2            -4.2251635044       10.1177129083       -6.9562862069  PROA      127             0.0000000000
      2002       125  HSD       C              -4.1557976362        9.7910192948      -10.7126231045  PROA      127            31.5000000000
      2003       125  HSD       O              -3.0422490944       10.1576418759      -10.3938998264  PROA      127            31.9300000000
      2004       126  PRO       N              -5.0656573168       10.6510040667      -11.1989538086  PROA      128            33.1200000000
      2005       126  PRO       CD             -6.4303988987       10.3705673437      -11.6689055710  PROA      128            35.0700000000
      2006       126  PRO       HD1            -7.0506702401        9.9563903417      -10.8453754778  PROA      128             0.0000000000
      2007       126  PRO       HD2            -6.3857511451        9.6495475981      -12.5161643534  PROA      128             0.0000000000
      2008       126  PRO       CA             -4.7403551803       12.0787268760      -11.2989092979  PROA      128            31.9000000000
      2009       126  PRO       HA             -3.7174356876       12.2312112462      -11.6156972739  PROA      128             0.0000000000
      2010       126  PRO       CB             -5.7523911636       12.5947730251      -12.3217306608  PROA      128            35.5900000000
      2011       126  PRO       HB1            -5.3104018849       12.4393598004      -13.3318541876  PROA      128             0.0000000000
      2012       126  PRO       HB2            -5.9702224643       13.6784414735      -12.2162291410  PROA      128             0.0000000000
      2013       126  PRO       CG             -6.9413155709       11.7251151124      -12.1210322083  PROA      128            35.3100000000
      2014       126  PRO       HG1            -7.5506336347       12.1481350274      -11.2866409148  PROA      128             0.0000000000
      2015       126  PRO       HG2            -7.5987259950       11.6761628457      -13.0139345097  PROA      128             0.0000000000
      2016       126  PRO       C              -4.9290357715       12.7583336992       -9.9444968052  PROA      128            37.0700000000
      2017       126  PRO       O              -5.7741629964       12.3333773113       -9.1594935938  PROA      128            39.3300000000
      2018       127  GLY       N              -4.1297386298       13.7792053028       -9.6594525134  PROA      129            37.8900000000
      2019       127  GLY       HN             -3.5156320220       14.2125543451      -10.3368083817  PROA      129             0.0000000000
      2020       127  GLY       CA             -4.2847137271       14.5278745045       -8.4293313220  PROA      129            33.6000000000
      2021       127  GLY       HA1            -5.2155152883       14.2621029514       -7.9621344222  PROA      129             0.0000000000
      2022       127  GLY       HA2            -4.2615377268       15.5759228232       -8.6319373146  PROA      129             0.0000000000
      2023       127  GLY       C              -3.2033016056       14.2327942233       -7.4099793459  PROA      129            35.8100000000
      2024       127  GLY       O              -2.0956705866       13.8006560155       -7.7289497129  PROA      129            35.8000000000
      2025       128  HSD       N              -3.5426625999       14.4892529519       -6.1584410780  PROA      130            30.9000000000
      2026       128  HSD       HN             -4.4588633350       14.8186906946       -5.9372112457  PROA      130             0.0000000000
      2027       128  HSD       CA             -2.5985724504       14.3754437947       -5.0656285299  PROA      130            29.0200000000
      2028       128  HSD       HA             -1.6468651790       14.7830497939       -5.3840612500  PROA      130             0.0000000000
      2029       128  HSD       CB             -3.1414568236       15.1961933916       -3.9024760650  PROA      130            29.7100000000
      2030       128  HSD       HB1            -4.0620258054       14.7344177272       -3.4823682294  PROA      130             0.0000000000
      2031       128  HSD       HB2            -3.4288547568       16.2001396063       -4.2924372598  PROA      130             0.0000000000
      2032       128  HSD       ND1            -2.4944005257       15.9411237792       -1.5889672872  PROA      130            37.3100000000
      2033       128  HSD       HD1            -3.3770520515       16.3573765889       -1.3505534570  PROA      130             0.0000000000
      2034       128  HSD       CG             -2.1395891977       15.4623678575       -2.8287477875  PROA      130            31.6200000000
      2035       128  HSD       CE1            -1.4097578865       16.0905556354       -0.8485893664  PROA      130            37.1400000000
      2036       128  HSD       HE1            -1.3543040618       16.5933360358        0.1196821998  PROA      130             0.0000000000
      2037       128  HSD       NE2            -0.3648293244       15.7233464353       -1.5653129557  PROA      130            34.0400000000
      2038       128  HSD       CD2            -0.7939486339       15.3277792279       -2.8086138858  PROA      130            30.3700000000
      2039       128  HSD       HD2            -0.0684534942       14.9649819497       -3.5047555323  PROA      130             0.0000000000
      2040       128  HSD       C              -2.4111884696       12.9161584049       -4.6509402194  PROA      130            28.3900000000
      2041       128  HSD       O              -3.3547658086       12.2592899471       -4.2120329006  PROA      130            28.4400000000
      2042       129  LEU       N              -1.1809423952       12.4208460340       -4.7798985519  PROA      131            27.5700000000
      2043       129  LEU       HN             -0.4272474719       13.0266633936       -5.0327508280  PROA      131             0.0000000000
      2044       129  LEU       CA             -0.8302732773       11.0503351312       -4.4320163374  PROA      131            24.9600000000
      2045       129  LEU       HA             -1.5785990046       10.6443147216       -3.7728352456  PROA      131             0.0000000000
      2046       129  LEU       CB             -0.7241212873       10.1967534732       -5.7086098938  PROA      131            26.3200000000
      2047       129  LEU       HB1             0.1161478421       10.5886833285       -6.3198643329  PROA      131             0.0000000000
      2048       129  LEU       HB2            -1.6574309655       10.3797118423       -6.2921324005  PROA      131             0.0000000000
      2049       129  LEU       CG             -0.5663388117        8.6763047727       -5.6059773481  PROA      131            32.4900000000
      2050       129  LEU       HG              0.3273938724        8.4406336120       -4.9726162569  PROA      131             0.0000000000
      2051       129  LEU       CD1            -1.7685971347        7.9920575875       -5.0221026062  PROA      131            38.6400000000
      2052       129  LEU       HD11           -2.6993867314        8.4631645231       -5.3974508208  PROA      131             0.0000000000
      2053       129  LEU       HD12           -1.7491019868        7.9925696035       -3.9283328334  PROA      131             0.0000000000
      2054       129  LEU       HD13           -1.7924071429        6.9259424970       -5.3330994552  PROA      131             0.0000000000
      2055       129  LEU       CD2            -0.3093626618        8.1002931645       -6.9822701533  PROA      131            36.3900000000
      2056       129  LEU       HD21            0.5077766883        8.6657702329       -7.4512862518  PROA      131             0.0000000000
      2057       129  LEU       HD22           -1.2153526266        8.1858951572       -7.6210498069  PROA      131             0.0000000000
      2058       129  LEU       HD23           -0.0155191385        7.0308800500       -6.9218039358  PROA      131             0.0000000000
      2059       129  LEU       C               0.4983211218       11.0792204860       -3.6942992107  PROA      131            22.1400000000
      2060       129  LEU       O               1.4495046536       11.7308002087       -4.1282897103  PROA      131            23.1700000000
      2061       130  LYS       N               0.5727547323       10.3409159941       -2.5817615192  PROA      132            20.2300000000
      2062       130  LYS       HN             -0.2259005965        9.8249088437       -2.2585814127  PROA      132             0.0000000000
      2063       130  LYS       CA              1.8464190993       10.0921088851       -1.9058391104  PROA      132            19.7200000000
      2064       130  LYS       HA              2.6288601451       10.6552062273       -2.3854618355  PROA      132             0.0000000000
      2065       130  LYS       CB              1.7909301940       10.4933443036       -0.4367822291  PROA      132            21.9700000000
      2066       130  LYS       HB1             2.6697683294       10.0576713496        0.0990268009  PROA      132             0.0000000000
      2067       130  LYS       HB2             0.8683679484       10.0661264700        0.0065744754  PROA      132             0.0000000000
      2068       130  LYS       CG              1.8272532723       12.0016748762       -0.1864414261  PROA      132            24.3900000000
      2069       130  LYS       HG1             0.9752461802       12.4870645090       -0.7158459067  PROA      132             0.0000000000
      2070       130  LYS       HG2             2.7632418320       12.4260158446       -0.6192897238  PROA      132             0.0000000000
      2071       130  LYS       CD              1.7638244770       12.3074637767        1.3122282961  PROA      132            28.3900000000
      2072       130  LYS       HD1             2.6632106895       11.8906009377        1.8213850132  PROA      132             0.0000000000
      2073       130  LYS       HD2             0.8683341509       11.7755381994        1.7070323913  PROA      132             0.0000000000
      2074       130  LYS       CE              1.6620925845       13.8012137872        1.5843230007  PROA      132            30.5300000000
      2075       130  LYS       HE1             1.0095152360       14.2907349036        0.8261193109  PROA      132             0.0000000000
      2076       130  LYS       HE2             2.6653662374       14.2788684016        1.5358826117  PROA      132             0.0000000000
      2077       130  LYS       NZ              1.0620459748       14.0785122096        2.9253582915  PROA      132            34.7900000000
      2078       130  LYS       HZ1             1.4873368683       13.4506029443        3.6521801235  PROA      132             0.0000000000
      2079       130  LYS       HZ2             0.0347838585       13.9372308444        2.8658149966  PROA      132             0.0000000000
      2080       130  LYS       HZ3             1.2638663589       15.0715470610        3.1256271420  PROA      132             0.0000000000
      2081       130  LYS       C               2.1782965086        8.6227564980       -2.0440054867  PROA      132            17.8700000000
      2082       130  LYS       O               1.3157670958        7.7648530366       -1.9129571632  PROA      132            21.3200000000
      2083       131  LEU       N               3.4479025085        8.3607361159       -2.3178867097  PROA      133            17.4400000000
      2084       131  LEU       HN              4.1002901861        9.1184783593       -2.3997132114  PROA      133             0.0000000000
      2085       131  LEU       CA              3.9497866090        7.0233076911       -2.4750476406  PROA      133            18.0800000000
      2086       131  LEU       HA              3.1449762444        6.3088934215       -2.3875829038  PROA      133             0.0000000000
      2087       131  LEU       CB              4.6017257357        6.9369817108       -3.8528347069  PROA      133            21.9400000000
      2088       131  LEU       HB1             5.5011164721        7.5697949091       -3.8689901596  PROA      133             0.0000000000
      2089       131  LEU       HB2             3.8736731212        7.3918158521       -4.5697794230  PROA      133             0.0000000000
      2090       131  LEU       CG              4.9810447831        5.5856935625       -4.4186026811  PROA      133            22.6900000000
      2091       131  LEU       HG              5.7762105716        5.2024411809       -3.7876977926  PROA      133             0.0000000000
      2092       131  LEU       CD1             3.8578014897        4.6012866931       -4.3619933268  PROA      133            21.8800000000
      2093       131  LEU       HD11            3.0085636034        4.9071778254       -5.0096495767  PROA      133             0.0000000000
      2094       131  LEU       HD12            3.5034673538        4.4640535528       -3.3188645470  PROA      133             0.0000000000
      2095       131  LEU       HD13            4.2255086711        3.6050800867       -4.6806597068  PROA      133             0.0000000000
      2096       131  LEU       CD2             5.4399692242        5.7781591637       -5.8428503245  PROA      133            26.0200000000
      2097       131  LEU       HD21            6.2183020307        6.5706457360       -5.9081357552  PROA      133             0.0000000000
      2098       131  LEU       HD22            4.5913446655        6.0668383339       -6.5008740555  PROA      133             0.0000000000
      2099       131  LEU       HD23            5.8876826372        4.8408977803       -6.2239379256  PROA      133             0.0000000000
      2100       131  LEU       C               4.9556857765        6.7612696919       -1.3529629950  PROA      133            15.9600000000
      2101       131  LEU       O               5.9977081524        7.4437226874       -1.2782215952  PROA      133            16.4100000000
      2102       132  PHE       N               4.6628817963        5.7732587489       -0.5114036057  PROA      134            14.5700000000
      2103       132  PHE       HN              3.8171005818        5.2426975029       -0.6109083063  PROA      134             0.0000000000
      2104       132  PHE       CA              5.5129974379        5.3548594078        0.5942000246  PROA      134            14.2000000000
      2105       132  PHE       HA              6.2649931760        6.1059770930        0.8028662830  PROA      134             0.0000000000
      2106       132  PHE       CB              4.6576446154        5.0957290581        1.8402305261  PROA      134            14.7900000000
      2107       132  PHE       HB1             5.2614558625        4.5888621161        2.6263841817  PROA      134             0.0000000000
      2108       132  PHE       HB2             3.8163970581        4.4146599625        1.5816047212  PROA      134             0.0000000000
      2109       132  PHE       CG              4.0648987962        6.3476793331        2.4059971765  PROA      134            15.1200000000
      2110       132  PHE       CD1             2.9692752450        6.9833601807        1.8124166055  PROA      134            15.9900000000
      2111       132  PHE       HD1             2.5143413299        6.5646502142        0.9242436041  PROA      134             0.0000000000
      2112       132  PHE       CE1             2.4470924741        8.1297409809        2.3808180610  PROA      134            16.9500000000
      2113       132  PHE       HE1             1.6182036509        8.6263387046        1.9069559845  PROA      134             0.0000000000
      2114       132  PHE       CZ              3.0276339364        8.6769283382        3.4998786522  PROA      134            17.7700000000
      2115       132  PHE       HZ              2.6263213045        9.5836146128        3.9315020932  PROA      134             0.0000000000
      2116       132  PHE       CD2             4.6226389694        6.9113898974        3.5441387752  PROA      134            16.5000000000
      2117       132  PHE       HD2             5.4789338985        6.4408308581        4.0053584539  PROA      134             0.0000000000
      2118       132  PHE       CE2             4.1122294869        8.0602098313        4.0873918649  PROA      134            17.1700000000
      2119       132  PHE       HE2             4.5688735595        8.4904830207        4.9714211064  PROA      134             0.0000000000
      2120       132  PHE       C               6.2027025403        4.1110349783        0.0956484621  PROA      134            14.0900000000
      2121       132  PHE       O               5.6015561769        3.0228179943        0.0114769380  PROA      134            15.2200000000
      2122       133  VAL       N               7.4695226316        4.2631136694       -0.2792634315  PROA      135            13.7600000000
      2123       133  VAL       HN              7.9255464600        5.1410375507       -0.1352097763  PROA      135             0.0000000000
      2124       133  VAL       CA              8.2334173267        3.1990608953       -0.9131739842  PROA      135            13.7900000000
      2125       133  VAL       HA              7.5902266701        2.3687228292       -1.1674545045  PROA      135             0.0000000000
      2126       133  VAL       CB              8.9028105404        3.7296367706       -2.2061762912  PROA      135            15.7300000000
      2127       133  VAL       HB              9.6054079166        4.5571747862       -1.9366238208  PROA      135             0.0000000000
      2128       133  VAL       CG1             9.7091346497        2.6397478953       -2.8926343527  PROA      135            16.2900000000
      2129       133  VAL       HG11            9.0788171436        1.7364046023       -3.0505163983  PROA      135             0.0000000000
      2130       133  VAL       HG12           10.5891111832        2.3492413926       -2.2789121130  PROA      135             0.0000000000
      2131       133  VAL       HG13           10.0698111827        2.9845711057       -3.8843655998  PROA      135             0.0000000000
      2132       133  VAL       CG2             7.8748985227        4.3045254696       -3.1708383397  PROA      135            17.6200000000
      2133       133  VAL       HG21            7.4678729674        5.2385967807       -2.7267548784  PROA      135             0.0000000000
      2134       133  VAL       HG22            7.0605341975        3.5678199303       -3.3419120529  PROA      135             0.0000000000
      2135       133  VAL       HG23            8.3431429794        4.5641334024       -4.1427633757  PROA      135             0.0000000000
      2136       133  VAL       C               9.3068410774        2.7087081209        0.0203535238  PROA      135            13.7500000000
      2137       133  VAL       O              10.1574248784        3.4841229313        0.4637822885  PROA      135            15.2500000000
      2138       134  THR       N               9.2917970906        1.4129526779        0.3070267006  PROA      136            13.4300000000
      2139       134  THR       HN              8.5269644389        0.8434735042       -0.0074473468  PROA      136             0.0000000000
      2140       134  THR       CA             10.3945044623        0.7703757259        1.0270401124  PROA      136            14.3500000000
      2141       134  THR       HA             10.9293114197        1.4892318778        1.6313534216  PROA      136             0.0000000000
      2142       134  THR       CB              9.8839429978       -0.3464260821        1.9347326334  PROA      136            15.9500000000
      2143       134  THR       HB              9.3292580634       -1.1012633574        1.3357004152  PROA      136             0.0000000000
      2144       134  THR       OG1             8.9828885114        0.2350128616        2.8730772221  PROA      136            17.0600000000
      2145       134  THR       HG1             8.4360968473       -0.5073120303        3.1715934214  PROA      136             0.0000000000
      2146       134  THR       CG2            11.0530744644       -1.0228844197        2.6733710641  PROA      136            17.7600000000
      2147       134  THR       HG21           11.6212055452       -0.2820348382        3.2757991862  PROA      136             0.0000000000
      2148       134  THR       HG22           11.7481995376       -1.5039553769        1.9575958270  PROA      136             0.0000000000
      2149       134  THR       HG23           10.6723715240       -1.8099888850        3.3557394156  PROA      136             0.0000000000
      2150       134  THR       C              11.3312036179        0.2312433820       -0.0429692369  PROA      136            14.1400000000
      2151       134  THR       O              11.0020219410       -0.7058397710       -0.7755902767  PROA      136            15.5000000000
      2152       135  ARG       N              12.4980087547        0.8439572668       -0.1547210515  PROA      137            13.4700000000
      2153       135  ARG       HN             12.6978467347        1.6248306985        0.4443166956  PROA      137             0.0000000000
      2154       135  ARG       CA             13.5153441539        0.4365859714       -1.0702576773  PROA      137            14.8300000000
      2155       135  ARG       HA             13.0687494441        0.0466220090       -1.9753463334  PROA      137             0.0000000000
      2156       135  ARG       CB             14.4422030555        1.6201518782       -1.3900377907  PROA      137            15.5400000000
      2157       135  ARG       HB1            15.3314598403        1.2826934358       -1.9687291648  PROA      137             0.0000000000
      2158       135  ARG       HB2            14.8249172037        1.9968153554       -0.4092860348  PROA      137             0.0000000000
      2159       135  ARG       CG             13.8213961648        2.8074608977       -2.1018109967  PROA      137            16.3900000000
      2160       135  ARG       HG1            14.5533586933        3.6504502337       -2.0540762700  PROA      137             0.0000000000
      2161       135  ARG       HG2            12.9042566344        3.1532845161       -1.5716661715  PROA      137             0.0000000000
      2162       135  ARG       CD             13.5235317506        2.5069728533       -3.5494109849  PROA      137            17.8100000000
      2163       135  ARG       HD1            12.7281795414        1.7282054197       -3.6068781938  PROA      137             0.0000000000
      2164       135  ARG       HD2            14.4503748833        2.1461832358       -4.0496269635  PROA      137             0.0000000000
      2165       135  ARG       NE             13.0707761840        3.7167034299       -4.2320289813  PROA      137            18.3300000000
      2166       135  ARG       HE             12.9950527019        4.5654966017       -3.6698218789  PROA      137             0.0000000000
      2167       135  ARG       CZ             12.7417192407        3.7937259985       -5.5139100413  PROA      137            18.9400000000
      2168       135  ARG       NH1            12.3706594532        4.9570667016       -6.0416998125  PROA      137            21.2700000000
      2169       135  ARG       HH11           12.4161676604        5.7787347551       -5.4597687590  PROA      137             0.0000000000
      2170       135  ARG       HH12           12.0881116055        5.0306095081       -6.9911609982  PROA      137             0.0000000000
      2171       135  ARG       NH2            12.8111222676        2.7141029168       -6.2716627854  PROA      137            20.9000000000
      2172       135  ARG       HH21           13.0659454972        1.8648414213       -5.8479478710  PROA      137             0.0000000000
      2173       135  ARG       HH22           12.4929168973        2.7457707985       -7.2082191703  PROA      137             0.0000000000
      2174       135  ARG       C              14.3204935822       -0.6777150433       -0.4284534652  PROA      137            14.9900000000
      2175       135  ARG       O              15.0474988760       -0.4515442176        0.5370925257  PROA      137            16.3100000000
      2176       136  ILE       N              14.1989252714       -1.8738983990       -1.0004950069  PROA      138            16.8400000000
      2177       136  ILE       HN             13.5542697110       -2.0554763626       -1.7489900292  PROA      138             0.0000000000
      2178       136  ILE       CA             14.9999427556       -3.0200281362       -0.6116806354  PROA      138            15.8200000000
      2179       136  ILE       HA             15.3095472425       -2.9223009645        0.4213010999  PROA      138             0.0000000000
      2180       136  ILE       CB             14.2310622503       -4.3332642150       -0.7904759654  PROA      138            17.3000000000
      2181       136  ILE       HB             14.0384387860       -4.5150958796       -1.8732613564  PROA      138             0.0000000000
      2182       136  ILE       CG2            15.0454568561       -5.4955131324       -0.2436324046  PROA      138            18.4300000000
      2183       136  ILE       HG21           15.3854748412       -5.2935940036        0.7939700837  PROA      138             0.0000000000
      2184       136  ILE       HG22           15.9468515251       -5.6764836103       -0.8695660756  PROA      138             0.0000000000
      2185       136  ILE       HG23           14.4395812440       -6.4279981906       -0.2380047315  PROA      138             0.0000000000
      2186       136  ILE       CG1            12.8462089206       -4.2567988627       -0.1331675865  PROA      138            15.7200000000
      2187       136  ILE       HG11           12.3309495616       -5.2214457920       -0.3705943190  PROA      138             0.0000000000
      2188       136  ILE       HG12           12.2218301919       -3.4650430988       -0.6063413031  PROA      138             0.0000000000
      2189       136  ILE       CD             12.8436319322       -4.0909605926        1.3604150283  PROA      138            19.2200000000
      2190       136  ILE       HD1            13.2216358951       -3.0822558513        1.6357247656  PROA      138             0.0000000000
      2191       136  ILE       HD2            13.5019778704       -4.8404829096        1.8366395203  PROA      138             0.0000000000
      2192       136  ILE       HD3            11.8163917775       -4.2061517646        1.7761104476  PROA      138             0.0000000000
      2193       136  ILE       C              16.2328471849       -2.9919988707       -1.5030027030  PROA      138            15.7900000000
      2194       136  ILE       O              16.1426718191       -3.1757711925       -2.7200561682  PROA      138            18.9400000000
      2195       137  MET       N              17.3855852699       -2.7368491744       -0.8960104956  PROA      139            15.7500000000
      2196       137  MET       HN             17.4422850465       -2.6931990280        0.1081106408  PROA      139             0.0000000000
      2197       137  MET       CA             18.5713239839       -2.3386668884       -1.6267830794  PROA      139            18.1300000000
      2198       137  MET       HA             18.2689641171       -1.8341640521       -2.5341355742  PROA      139             0.0000000000
      2199       137  MET       CB             19.3642943650       -1.3566972480       -0.7839838151  PROA      139            18.2600000000
      2200       137  MET       HB1            20.3187916718       -1.0903223319       -1.2872228369  PROA      139             0.0000000000
      2201       137  MET       HB2            19.6050999569       -1.8397991137        0.1880510125  PROA      139             0.0000000000
      2202       137  MET       CG             18.5671369717       -0.0626755715       -0.5061475480  PROA      139            20.1500000000
      2203       137  MET       HG1            17.5204351842       -0.3289767910       -0.2437973198  PROA      139             0.0000000000
      2204       137  MET       HG2            18.4988331394        0.5483330973       -1.4247030427  PROA      139             0.0000000000
      2205       137  MET       SD             19.1746859120        0.9413721110        0.8758450484  PROA      139            23.2500000000
      2206       137  MET       CE             20.8015177631        1.3658356817        0.2876352174  PROA      139            31.9500000000
      2207       137  MET       HE1            20.7335421905        2.0692983035       -0.5688049903  PROA      139             0.0000000000
      2208       137  MET       HE2            21.3673633407        0.4733355148       -0.0456950473  PROA      139             0.0000000000
      2209       137  MET       HE3            21.3907715968        1.8724517439        1.0856627093  PROA      139             0.0000000000
      2210       137  MET       C              19.3821083604       -3.5340069651       -2.0430723970  PROA      139            19.7400000000
      2211       137  MET       O              20.5573648316       -3.6855674298       -1.6657533643  PROA      139            20.3800000000
      2212       138  GLN       N              18.7504430308       -4.3459892193       -2.8872748196  PROA      140            20.9000000000
      2213       138  GLN       HN             17.7761735259       -4.1923888757       -3.0851919937  PROA      140             0.0000000000
      2214       138  GLN       CA             19.2825183857       -5.6206745428       -3.3376759105  PROA      140            20.9500000000
      2215       138  GLN       HA             20.2633724053       -5.4246415244       -3.6707428303  PROA      140             0.0000000000
      2216       138  GLN       CB             19.3064139006       -6.5891822885       -2.1614957580  PROA      140            22.9800000000
      2217       138  GLN       HB1            18.2776915598       -6.7346537489       -1.7636384933  PROA      140             0.0000000000
      2218       138  GLN       HB2            19.8694486773       -6.0599153685       -1.3578206189  PROA      140             0.0000000000
      2219       138  GLN       CG             19.9769148640       -7.9123383609       -2.4227991561  PROA      140            24.3300000000
      2220       138  GLN       HG1            20.9699686031       -7.7767041903       -2.9045816553  PROA      140             0.0000000000
      2221       138  GLN       HG2            19.3574747255       -8.5396178128       -3.1038535143  PROA      140             0.0000000000
      2222       138  GLN       CD             20.1729167542       -8.7146681597       -1.1498497648  PROA      140            25.0600000000
      2223       138  GLN       OE1            19.8788529372       -9.9047677829       -1.1070203537  PROA      140            23.3200000000
      2224       138  GLN       NE2            20.6708115071       -8.0644171981       -0.1054913484  PROA      140            24.8100000000
      2225       138  GLN       HE21           20.9863211116       -8.6185329618        0.6561438556  PROA      140             0.0000000000
      2226       138  GLN       HE22           21.1396775130       -7.2093205982       -0.2999709779  PROA      140             0.0000000000
      2227       138  GLN       C              18.3722959357       -6.1537712830       -4.4438951280  PROA      140            21.3500000000
      2228       138  GLN       O              17.1550095891       -5.9780032669       -4.3876585311  PROA      140            20.4300000000
      2229       139  ASP       N              18.9600508399       -6.7924531343       -5.4523512081  PROA      141            21.0700000000
      2230       139  ASP       HN             19.9538054556       -6.8626839692       -5.5049418440  PROA      141             0.0000000000
      2231       139  ASP       CA             18.1916195908       -7.3729645302       -6.5338094527  PROA      141            22.4800000000
      2232       139  ASP       HA             17.3754236588       -6.7160482025       -6.8002505658  PROA      141             0.0000000000
      2233       139  ASP       CB             19.0949129186       -7.6675992550       -7.7363894055  PROA      141            26.3100000000
      2234       139  ASP       HB1            18.7060505797       -8.4857513663       -8.3863647436  PROA      141             0.0000000000
      2235       139  ASP       HB2            20.0511413283       -7.9782653479       -7.3045833836  PROA      141             0.0000000000
      2236       139  ASP       CG             19.2833894149       -6.4810299255       -8.6457451317  PROA      141            35.0200000000
      2237       139  ASP       OD1            18.5865007694       -5.4631557001       -8.4696279067  PROA      141            35.4000000000
      2238       139  ASP       OD2            20.1176767906       -6.5899314336       -9.5651813917  PROA      141            36.1700000000
      2239       139  ASP       C              17.5982603217       -8.6781552233       -6.0647262698  PROA      141            21.7500000000
      2240       139  ASP       O              18.2712423430       -9.4583337875       -5.3856264194  PROA      141            23.0800000000
      2241       140  PHE       N              16.3546998598       -8.9330871534       -6.4494275678  PROA      142            22.3600000000
      2242       140  PHE       HN             15.8484391011       -8.2873623149       -7.0220387679  PROA      142             0.0000000000
      2243       140  PHE       CA             15.7455010053      -10.2399898697       -6.2369280488  PROA      142            22.9400000000
      2244       140  PHE       HA             16.5049619425      -10.9882796037       -6.0530635842  PROA      142             0.0000000000
      2245       140  PHE       CB             14.7687334876      -10.1942190316       -5.0582082998  PROA      142            20.9200000000
      2246       140  PHE       HB1            14.1502232739      -11.1200461167       -5.0231547123  PROA      142             0.0000000000
      2247       140  PHE       HB2            14.0687538376       -9.3370609341       -5.1765319133  PROA      142             0.0000000000
      2248       140  PHE       CG             15.4398056837      -10.0888064547       -3.7239728273  PROA      142            20.3200000000
      2249       140  PHE       CD1            15.8752329983      -11.2258724589       -3.0649258214  PROA      142            20.9600000000
      2250       140  PHE       HD1            15.7307674898      -12.1968710199       -3.5215117766  PROA      142             0.0000000000
      2251       140  PHE       CE1            16.5146346495      -11.1433766682       -1.8462749391  PROA      142            21.9300000000
      2252       140  PHE       HE1            16.8772193231      -12.0448615152       -1.3675090756  PROA      142             0.0000000000
      2253       140  PHE       CZ             16.7177924069       -9.9246177572       -1.2590180595  PROA      142            22.3700000000
      2254       140  PHE       HZ             17.2404078473       -9.8649837282       -0.3131274957  PROA      142             0.0000000000
      2255       140  PHE       CD2            15.6317472527       -8.8537214824       -3.1074985413  PROA      142            20.1300000000
      2256       140  PHE       HD2            15.3116608849       -7.9490990796       -3.6037695410  PROA      142             0.0000000000
      2257       140  PHE       CE2            16.2779858912       -8.7744894239       -1.8766984345  PROA      142            20.6100000000
      2258       140  PHE       HE2            16.4282690123       -7.8164097415       -1.4023371164  PROA      142             0.0000000000
      2259       140  PHE       C              15.0113210529      -10.6714938321       -7.4885087006  PROA      142            23.0100000000
      2260       140  PHE       O              14.3455290960       -9.8545879958       -8.1384124818  PROA      142            23.2400000000
      2261       141  GLU       N              15.0958112012      -11.9608616339       -7.7939445965  PROA      143            25.1400000000
      2262       141  GLU       HN             15.6763065199      -12.5763096445       -7.2796525568  PROA      143             0.0000000000
      2263       141  GLU       CA             14.3764570508      -12.5277659349       -8.9257047830  PROA      143            27.2300000000
      2264       141  GLU       HA             14.7440865339      -12.0664334097       -9.8344961618  PROA      143             0.0000000000
      2265       141  GLU       CB             14.6026136828      -14.0370471778       -8.9945256205  PROA      143            29.0500000000
      2266       141  GLU       HB1            14.1798902568      -14.4761325726       -8.0628449715  PROA      143             0.0000000000
      2267       141  GLU       HB2            15.7018032394      -14.2329836578       -9.0221547460  PROA      143             0.0000000000
      2268       141  GLU       CG             13.9444712270      -14.7191050958      -10.2010505910  PROA      143            35.1100000000
      2269       141  GLU       HG1            12.8764241298      -14.4355148301      -10.2781522161  PROA      143             0.0000000000
      2270       141  GLU       HG2            13.9821784426      -15.8195141977      -10.1066568147  PROA      143             0.0000000000
      2271       141  GLU       CD             14.5982236273      -14.3815550858      -11.5338948392  PROA      143            41.8500000000
      2272       141  GLU       OE1            15.7200395180      -13.8289715997      -11.5433074976  PROA      143            45.2700000000
      2273       141  GLU       OE2            13.9895798794      -14.6888672864      -12.5833194432  PROA      143            46.1000000000
      2274       141  GLU       C              12.8932154562      -12.2323470841       -8.7859368516  PROA      143            26.7700000000
      2275       141  GLU       O              12.2640581046      -12.5897967601       -7.7940282085  PROA      143            24.3700000000
      2276       142  SER       N              12.3364264606      -11.5905875627       -9.8042495398  PROA      144            25.1200000000
      2277       142  SER       HN             12.8290168738      -11.4550267437      -10.6634212132  PROA      144             0.0000000000
      2278       142  SER       CA             10.9578899188      -11.1276368616       -9.7544534434  PROA      144            24.0200000000
      2279       142  SER       HA             10.3987767692      -11.6717763039       -9.0059831672  PROA      144             0.0000000000
      2280       142  SER       CB             10.9167438917       -9.6256898941       -9.4173728727  PROA      144            21.5200000000
      2281       142  SER       HB1             9.8599007845       -9.2746148984       -9.3713696690  PROA      144             0.0000000000
      2282       142  SER       HB2            11.4325581112       -9.0296499775      -10.2031617459  PROA      144             0.0000000000
      2283       142  SER       OG             11.5243993268       -9.3343869772       -8.1711038476  PROA      144            21.3200000000
      2284       142  SER       HG1            12.4456808540       -9.6412933609       -8.2287752901  PROA      144             0.0000000000
      2285       142  SER       C              10.2806349775      -11.3774196394      -11.0946904778  PROA      144            26.7200000000
      2286       142  SER       O              10.9339852040      -11.3799166884      -12.1357525539  PROA      144            28.6200000000
      2287       143  ASP       N               8.9724213571      -11.5731478796      -11.0667516273  PROA      145            26.3000000000
      2288       143  ASP       HN              8.4438034908      -11.6044873619      -10.2080158577  PROA      145             0.0000000000
      2289       143  ASP       CA              8.1925677273      -11.7095180785      -12.2993592230  PROA      145            27.0800000000
      2290       143  ASP       HA              8.8254305256      -11.5865182273      -13.1673188878  PROA      145             0.0000000000
      2291       143  ASP       CB              7.5621188396      -13.1066003534      -12.4105046997  PROA      145            30.1700000000
      2292       143  ASP       HB1             8.3832440296      -13.8518817325      -12.4224537270  PROA      145             0.0000000000
      2293       143  ASP       HB2             6.9783428654      -13.2152940615      -13.3469056951  PROA      145             0.0000000000
      2294       143  ASP       CG              6.6487465856      -13.4474316013      -11.2449708367  PROA      145            31.5200000000
      2295       143  ASP       OD1             6.1020321810      -12.5328494536      -10.6066724308  PROA      145            32.6700000000
      2296       143  ASP       OD2             6.4820625824      -14.6561904459      -10.9718216121  PROA      145            32.5200000000
      2297       143  ASP       C               7.1308969081      -10.6241098434      -12.4277532841  PROA      145            28.2800000000
      2298       143  ASP       O               6.3508175351      -10.6120895535      -13.3702312331  PROA      145            29.2900000000
      2299       144  THR       N               7.1217641233       -9.7064445743      -11.4725108824  PROA      146            25.3900000000
      2300       144  THR       HN              7.6785184151       -9.8206536182      -10.6619069205  PROA      146             0.0000000000
      2301       144  THR       CA              6.2121441189       -8.5749489019      -11.5575402366  PROA      146            24.0200000000
      2302       144  THR       HA              6.1247761312       -8.2977050072      -12.5986333168  PROA      146             0.0000000000
      2303       144  THR       CB              4.7642519532       -8.9126722290      -11.0529827762  PROA      146            24.4100000000
      2304       144  THR       HB              4.4337281225       -9.8512317603      -11.5621325637  PROA      146             0.0000000000
      2305       144  THR       OG1             3.8479966134       -7.8666373366      -11.4021076195  PROA      146            26.4800000000
      2306       144  THR       HG1             3.8853348968       -7.7982866268      -12.3751951316  PROA      146             0.0000000000
      2307       144  THR       CG2             4.7244634361       -9.1287934264       -9.5762900180  PROA      146            21.3200000000
      2308       144  THR       HG21            5.0957305831       -8.2480429681       -9.0292813448  PROA      146             0.0000000000
      2309       144  THR       HG22            5.3426778631      -10.0162088659       -9.3180556222  PROA      146             0.0000000000
      2310       144  THR       HG23            3.6813386124       -9.3300764360       -9.2449717370  PROA      146             0.0000000000
      2311       144  THR       C               6.8826355735       -7.3956880161      -10.8739863084  PROA      146            21.1900000000
      2312       144  THR       O               7.6500953338       -7.5307291943       -9.9340786553  PROA      146            20.8100000000
      2313       145  PHE       N               6.6206245992       -6.2278058794      -11.4565732667  PROA      147            22.4900000000
      2314       145  PHE       HN              5.9504038948       -6.1313817318      -12.1848345990  PROA      147             0.0000000000
      2315       145  PHE       CA              7.3667779901       -5.0049939658      -11.1879561763  PROA      147            21.8600000000
      2316       145  PHE       HA              7.9847189145       -5.1578553269      -10.3138711291  PROA      147             0.0000000000
      2317       145  PHE       CB              8.2771125554       -4.7146432403      -12.3898698319  PROA      147            24.4300000000
      2318       145  PHE       HB1             8.8654383596       -3.7855615159      -12.2109625900  PROA      147             0.0000000000
      2319       145  PHE       HB2             7.6739835779       -4.5522881576      -13.3115913277  PROA      147             0.0000000000
      2320       145  PHE       CG              9.2439033560       -5.8240858446      -12.6699584891  PROA      147            23.6700000000
      2321       145  PHE       CD1             8.8730575934       -6.9126793329      -13.4435395370  PROA      147            29.1800000000
      2322       145  PHE       HD1             7.8936656201       -6.9308293353      -13.9006839720  PROA      147             0.0000000000
      2323       145  PHE       CE1             9.7521022373       -7.9510381760      -13.6712859465  PROA      147            28.8300000000
      2324       145  PHE       HE1             9.4528007450       -8.7892778620      -14.2883147506  PROA      147             0.0000000000
      2325       145  PHE       CZ             11.0165499596       -7.9193154860      -13.1123596288  PROA      147            29.7200000000
      2326       145  PHE       HZ             11.7097110159       -8.7311788392      -13.2775995989  PROA      147             0.0000000000
      2327       145  PHE       CD2            10.5057817262       -5.8130263811      -12.1038607351  PROA      147            25.5000000000
      2328       145  PHE       HD2            10.8140961387       -4.9674778455      -11.5081991706  PROA      147             0.0000000000
      2329       145  PHE       CE2            11.3883799340       -6.8496280055      -12.3195537482  PROA      147            27.9700000000
      2330       145  PHE       HE2            12.3821815378       -6.8056910060      -11.8916600831  PROA      147             0.0000000000
      2331       145  PHE       C               6.4659193444       -3.8138779462      -10.8703521330  PROA      147            21.7100000000
      2332       145  PHE       O               5.3482443907       -3.7258709797      -11.3746015471  PROA      147            23.8200000000
      2333       146  PHE       N               6.9632501243       -2.9192224217      -10.0243169164  PROA      148            21.7600000000
      2334       146  PHE       HN              7.8946029041       -3.0400952835       -9.6650904209  PROA      148             0.0000000000
      2335       146  PHE       CA              6.2467299491       -1.6969680230       -9.6954111191  PROA      148            19.7800000000
      2336       146  PHE       HA              5.2184921405       -1.9646981624       -9.5050269993  PROA      148             0.0000000000
      2337       146  PHE       CB              6.8585201838       -1.0316934488       -8.4687915980  PROA      148            19.5900000000
      2338       146  PHE       HB1             7.8623238802       -0.6084739308       -8.6848419587  PROA      148             0.0000000000
      2339       146  PHE       HB2             7.0060640813       -1.7930208328       -7.6810660149  PROA      148             0.0000000000
      2340       146  PHE       CG              5.9810468341        0.0295584694       -7.8676078602  PROA      148            18.7700000000
      2341       146  PHE       CD1             4.8151726170       -0.3071621010       -7.2059934956  PROA      148            20.4500000000
      2342       146  PHE       HD1             4.5592045371       -1.3536639481       -7.0984429333  PROA      148             0.0000000000
      2343       146  PHE       CE1             4.0036401571        0.6530661940       -6.6647766370  PROA      148            22.0700000000
      2344       146  PHE       HE1             3.1065866533        0.3751657010       -6.1303644847  PROA      148             0.0000000000
      2345       146  PHE       CZ              4.3284356329        1.9873924015       -6.7989201078  PROA      148            23.2000000000
      2346       146  PHE       HZ              3.6465157997        2.7468052802       -6.4527600704  PROA      148             0.0000000000
      2347       146  PHE       CD2             6.3019547439        1.3720458565       -8.0044498453  PROA      148            20.5100000000
      2348       146  PHE       HD2             7.1938827880        1.6625034536       -8.5417379273  PROA      148             0.0000000000
      2349       146  PHE       CE2             5.4830314284        2.3454151922       -7.4606468114  PROA      148            21.9300000000
      2350       146  PHE       HE2             5.7180851404        3.3826311150       -7.6448680006  PROA      148             0.0000000000
      2351       146  PHE       C               6.3680870643       -0.7624229524      -10.8867309593  PROA      148            21.8700000000
      2352       146  PHE       O               7.4040312611       -0.7681140479      -11.5547827781  PROA      148            24.7400000000
      2353       147  PRO       N               5.3290245105        0.0473500966      -11.1631321504  PROA      149            22.2800000000
      2354       147  PRO       CD              3.9904467712        0.1036981555      -10.5366111754  PROA      149            24.9600000000
      2355       147  PRO       HD1             4.0354787630        0.7892577735       -9.6619394902  PROA      149             0.0000000000
      2356       147  PRO       HD2             3.6124494443       -0.8979012427      -10.2355958840  PROA      149             0.0000000000
      2357       147  PRO       CA              5.4428297316        0.9976159548      -12.2737932916  PROA      149            24.4700000000
      2358       147  PRO       HA              5.6470195703        0.4508205668      -13.1819677563  PROA      149             0.0000000000
      2359       147  PRO       CB              4.0740589470        1.6947853012      -12.2664148345  PROA      149            26.5100000000
      2360       147  PRO       HB1             3.7398293948        1.9713440063      -13.2895258312  PROA      149             0.0000000000
      2361       147  PRO       HB2             4.1150010902        2.6288274482      -11.6598790570  PROA      149             0.0000000000
      2362       147  PRO       CG              3.1531893615        0.7154645538      -11.6143787310  PROA      149            27.4100000000
      2363       147  PRO       HG1             2.2009617354        1.1414356877      -11.2480595432  PROA      149             0.0000000000
      2364       147  PRO       HG2             2.8965856148       -0.0886337141      -12.3464060704  PROA      149             0.0000000000
      2365       147  PRO       C               6.5853987591        1.9939418070      -12.0550130058  PROA      149            24.4000000000
      2366       147  PRO       O               7.0362273152        2.2106932175      -10.9276069391  PROA      149            23.7300000000
      2367       148  GLU       N               7.0543077729        2.5929751508      -13.1393489269  PROA      150            26.3600000000
      2368       148  GLU       HN              6.6151990009        2.4363595270      -14.0189097455  PROA      150             0.0000000000
      2369       148  GLU       CA              8.0441159899        3.6558963562      -13.0671810339  PROA      150            27.5600000000
      2370       148  GLU       HA              8.9701853121        3.2530143756      -12.6847816453  PROA      150             0.0000000000
      2371       148  GLU       CB              8.2622379353        4.2628528815      -14.4518252457  PROA      150            33.1700000000
      2372       148  GLU       HB1             7.2608076493        4.6220771836      -14.7976086838  PROA      150             0.0000000000
      2373       148  GLU       HB2             8.5969688504        3.4886183439      -15.1758716054  PROA      150             0.0000000000
      2374       148  GLU       CG              9.2356938981        5.4535111926      -14.4730213480  PROA      150            36.5100000000
      2375       148  GLU       HG1            10.2855110892        5.0891309170      -14.4857652776  PROA      150             0.0000000000
      2376       148  GLU       HG2             9.1401304451        6.1360760430      -13.6099795676  PROA      150             0.0000000000
      2377       148  GLU       CD              9.0566770521        6.3803437100      -15.6692401631  PROA      150            41.5600000000
      2378       148  GLU       OE1             7.9663714208        6.4006100662      -16.2777111197  PROA      150            43.4500000000
      2379       148  GLU       OE2            10.0185018618        7.1048936718      -15.9838484722  PROA      150            45.4000000000
      2380       148  GLU       C               7.5661977533        4.7646711150      -12.1456189398  PROA      150            24.9800000000
      2381       148  GLU       O               6.4042357823        5.1763154676      -12.2076133343  PROA      150            28.2800000000
      2382       149  ILE       N               8.4680367810        5.2456083263      -11.2936478329  PROA      151            23.6400000000
      2383       149  ILE       HN              9.3554373670        4.8156909451      -11.2159757964  PROA      151             0.0000000000
      2384       149  ILE       CA              8.2211141805        6.4574611222      -10.5276425911  PROA      151            23.8600000000
      2385       149  ILE       HA              7.1549194521        6.6237034840      -10.4378759217  PROA      151             0.0000000000
      2386       149  ILE       CB              8.7882894892        6.3709758110       -9.1138104016  PROA      151            25.7200000000
      2387       149  ILE       HB              9.8808264706        6.1512431782       -9.1709524547  PROA      151             0.0000000000
      2388       149  ILE       CG2             8.5767884435        7.6936639222       -8.3875146847  PROA      151            27.7600000000
      2389       149  ILE       HG21            7.5076031530        7.9970016283       -8.4172584801  PROA      151             0.0000000000
      2390       149  ILE       HG22            9.1856977808        8.5128901973       -8.8248633454  PROA      151             0.0000000000
      2391       149  ILE       HG23            8.8774797216        7.6194844188       -7.3214479200  PROA      151             0.0000000000
      2392       149  ILE       CG1             8.1069195255        5.2262319164       -8.3465696387  PROA      151            24.1600000000
      2393       149  ILE       HG11            8.0326441253        4.3154820375       -8.9859793499  PROA      151             0.0000000000
      2394       149  ILE       HG12            7.0607789618        5.5347298536       -8.1221248298  PROA      151             0.0000000000
      2395       149  ILE       CD              8.8181656911        4.8282601876       -7.0684349060  PROA      151            29.3300000000
      2396       149  ILE       HD1             8.8607694370        5.6699179141       -6.3432138334  PROA      151             0.0000000000
      2397       149  ILE       HD2             9.8531901060        4.4925056717       -7.2811480062  PROA      151             0.0000000000
      2398       149  ILE       HD3             8.2801391762        3.9852083361       -6.5770786386  PROA      151             0.0000000000
      2399       149  ILE       C               8.8082943347        7.6577487601      -11.2724741512  PROA      151            27.1100000000
      2400       149  ILE       O              10.0122143714        7.9136247943      -11.2332185730  PROA      151            31.4800000000
      2401       150  ASP       N               7.9270780737        8.3948998110      -11.9340202414  PROA      152            26.3100000000
      2402       150  ASP       HN              6.9853569948        8.0875069631      -12.0549123671  PROA      152             0.0000000000
      2403       150  ASP       CA              8.3254178834        9.4939748213      -12.8055456384  PROA      152            27.0800000000
      2404       150  ASP       HA              9.1782733936        9.1887460943      -13.4032363697  PROA      152             0.0000000000
      2405       150  ASP       CB              7.1639954466        9.8414242288      -13.7450613819  PROA      152            29.6000000000
      2406       150  ASP       HB1             6.2647169303       10.1127809906      -13.1612838769  PROA      152             0.0000000000
      2407       150  ASP       HB2             6.9149348685        8.9603406311      -14.3750437037  PROA      152             0.0000000000
      2408       150  ASP       CG              7.4769850088       10.9990077452      -14.6791014970  PROA      152            31.0800000000
      2409       150  ASP       OD1             8.6311472258       11.4782901999      -14.6910975596  PROA      152            33.1800000000
      2410       150  ASP       OD2             6.5613052300       11.3976731205      -15.4279041820  PROA      152            37.2500000000
      2411       150  ASP       C               8.7288463360       10.7223831841      -11.9795702285  PROA      152            23.8800000000
      2412       150  ASP       O               7.8720625629       11.3835392512      -11.4075455602  PROA      152            25.7800000000
      2413       151  LEU       N              10.0290845128       11.0248792291      -11.9421559754  PROA      153            24.7900000000
      2414       151  LEU       HN             10.6890046952       10.4155722269      -12.3624945181  PROA      153             0.0000000000
      2415       151  LEU       CA             10.5367564061       12.1119885657      -11.1133716012  PROA      153            26.1200000000
      2416       151  LEU       HA             10.0153113501       12.0847187551      -10.1683332346  PROA      153             0.0000000000
      2417       151  LEU       CB             12.0377642901       11.9570866829      -10.8441305588  PROA      153            28.9200000000
      2418       151  LEU       HB1            12.3903209488       12.8137090212      -10.2225240741  PROA      153             0.0000000000
      2419       151  LEU       HB2            12.5993740713       12.0013809475      -11.8021885509  PROA      153             0.0000000000
      2420       151  LEU       CG             12.4013204724       10.6678039837      -10.1046185414  PROA      153            31.1700000000
      2421       151  LEU       HG             12.0894059095        9.7954751735      -10.7309576234  PROA      153             0.0000000000
      2422       151  LEU       CD1            13.9069295403       10.5738665727       -9.9085086296  PROA      153            34.0000000000
      2423       151  LEU       HD11           14.2772908631       11.4430618284       -9.3222998287  PROA      153             0.0000000000
      2424       151  LEU       HD12           14.4233348515       10.5909043853      -10.8939481178  PROA      153             0.0000000000
      2425       151  LEU       HD13           14.1856181604        9.6375766300       -9.3836044099  PROA      153             0.0000000000
      2426       151  LEU       CD2            11.6557795033       10.5730629857       -8.7664224397  PROA      153            30.9300000000
      2427       151  LEU       HD21           10.5564924025       10.5398058943       -8.9207256765  PROA      153             0.0000000000
      2428       151  LEU       HD22           11.8878037526       11.4516835670       -8.1257706385  PROA      153             0.0000000000
      2429       151  LEU       HD23           11.9271718851        9.6408442275       -8.2303158354  PROA      153             0.0000000000
      2430       151  LEU       C              10.2071751374       13.4866828476      -11.6724215262  PROA      153            25.2200000000
      2431       151  LEU       O              10.4895615065       14.4978011131      -11.0298004935  PROA      153            26.4600000000
      2432       152  GLU       N               9.5812298682       13.5325770239      -12.8445649665  PROA      154            26.4400000000
      2433       152  GLU       HN              9.3924221552       12.7094795727      -13.4049553763  PROA      154             0.0000000000
      2434       152  GLU       CA              9.1103118163       14.7957333110      -13.4031796662  PROA      154            27.4400000000
      2435       152  GLU       HA              9.8028670126       15.5607099141      -13.1420148600  PROA      154             0.0000000000
      2436       152  GLU       CB              9.0370640407       14.7286094704      -14.9321891997  PROA      154            27.6400000000
      2437       152  GLU       HB1             8.5089482957       15.6367804679      -15.3131844354  PROA      154             0.0000000000
      2438       152  GLU       HB2             8.4140386738       13.8554125034      -15.2454629861  PROA      154             0.0000000000
      2439       152  GLU       CG             10.3942410721       14.6670920089      -15.6111443583  PROA      154            26.3900000000
      2440       152  GLU       HG1            10.9268231466       13.7442574845      -15.2953619765  PROA      154             0.0000000000
      2441       152  GLU       HG2            11.0179349506       15.5389155262      -15.3219245550  PROA      154             0.0000000000
      2442       152  GLU       CD             10.2941987110       14.6146519772      -17.1223652452  PROA      154            28.1500000000
      2443       152  GLU       OE1             9.1721954652       14.4490677285      -17.6376492184  PROA      154            26.5700000000
      2444       152  GLU       OE2            11.3404253245       14.7243797050      -17.7930184336  PROA      154            28.9300000000
      2445       152  GLU       C               7.7510351365       15.1909830207      -12.8228671860  PROA      154            26.7900000000
      2446       152  GLU       O               7.2641093653       16.2947042535      -13.0679564220  PROA      154            28.5600000000
      2447       153  LYS       N               7.1357252337       14.2908791773      -12.0616525022  PROA      155            28.0400000000
      2448       153  LYS       HN              7.5191312753       13.3722508905      -11.9754825058  PROA      155             0.0000000000
      2449       153  LYS       CA              5.9344366494       14.6409183982      -11.3116763152  PROA      155            27.0500000000
      2450       153  LYS       HA              5.8239712530       15.7175694909      -11.2967249541  PROA      155             0.0000000000
      2451       153  LYS       CB              4.6744398712       14.1057843926      -11.9772292545  PROA      155            30.2700000000
      2452       153  LYS       HB1             4.7237849188       14.4610097131      -13.0318301384  PROA      155             0.0000000000
      2453       153  LYS       HB2             3.7685005048       14.5567506215      -11.5093616140  PROA      155             0.0000000000
      2454       153  LYS       CG              4.5375573062       12.6188329937      -11.9820976139  PROA      155            28.5000000000
      2455       153  LYS       HG1             4.3681213230       12.2135313247      -10.9588091556  PROA      155             0.0000000000
      2456       153  LYS       HG2             5.4789901488       12.1645347126      -12.3710936398  PROA      155             0.0000000000
      2457       153  LYS       CD              3.3911586737       12.2374918632      -12.9064926148  PROA      155            31.8000000000
      2458       153  LYS       HD1             3.5720672166       12.6621043580      -13.9230241538  PROA      155             0.0000000000
      2459       153  LYS       HD2             2.4607046155       12.7079240040      -12.5080736627  PROA      155             0.0000000000
      2460       153  LYS       CE              3.2421716044       10.7391307652      -13.0318196798  PROA      155            30.9800000000
      2461       153  LYS       HE1             3.2905581702       10.2737370316      -12.0229796346  PROA      155             0.0000000000
      2462       153  LYS       HE2             4.0516368382       10.3084408382      -13.6617279636  PROA      155             0.0000000000
      2463       153  LYS       NZ              1.9383441051       10.3519419060      -13.6270369841  PROA      155            33.2500000000
      2464       153  LYS       HZ1             2.0097246075       10.4931591655      -14.6599109568  PROA      155             0.0000000000
      2465       153  LYS       HZ2             1.1816210657       10.9618652585      -13.2595372378  PROA      155             0.0000000000
      2466       153  LYS       HZ3             1.7705292770        9.3348520001      -13.4334376910  PROA      155             0.0000000000
      2467       153  LYS       C               5.9899959352       14.2659779457       -9.8401061256  PROA      155            23.5700000000
      2468       153  LYS       O               5.3753606595       14.9655252184       -9.0209272129  PROA      155            25.4100000000
      2469       154  TYR       N               6.7134594781       13.1956714948       -9.4789723510  PROA      156            21.5800000000
      2470       154  TYR       HN              7.1920074358       12.6229161475      -10.1469647777  PROA      156             0.0000000000
      2471       154  TYR       CA              6.8998549012       12.8502177024       -8.0652073692  PROA      156            21.4500000000
      2472       154  TYR       HA              6.0736743409       13.2326708872       -7.4745668920  PROA      156             0.0000000000
      2473       154  TYR       CB              7.0249077071       11.3520186558       -7.8459098261  PROA      156            21.7200000000
      2474       154  TYR       HB1             7.3488690736       11.1126881413       -6.8166013835  PROA      156             0.0000000000
      2475       154  TYR       HB2             7.8069663847       10.9450676571       -8.5302364953  PROA      156             0.0000000000
      2476       154  TYR       CG              5.7634659961       10.6220227163       -8.0903740112  PROA      156            22.2900000000
      2477       154  TYR       CD1             4.7703924643       10.5659734965       -7.1171677405  PROA      156            23.9000000000
      2478       154  TYR       HD1             4.9301484081       11.0470513552       -6.1609018470  PROA      156             0.0000000000
      2479       154  TYR       CE1             3.5869069396        9.8973545499       -7.3594644942  PROA      156            27.3900000000
      2480       154  TYR       HE1             2.8200750449        9.8376657919       -6.5992506295  PROA      156             0.0000000000
      2481       154  TYR       CZ              3.3957000464        9.3061128897       -8.5989983676  PROA      156            27.0800000000
      2482       154  TYR       OH              2.2493587732        8.6236774197       -8.8969405008  PROA      156            32.5300000000
      2483       154  TYR       HH              2.4851050422        7.8617460686       -9.4319731377  PROA      156             0.0000000000
      2484       154  TYR       CD2             5.5305267926       10.0098803015       -9.3081691465  PROA      156            23.6200000000
      2485       154  TYR       HD2             6.2902042695       10.0516863238      -10.0781050963  PROA      156             0.0000000000
      2486       154  TYR       CE2             4.3670488181        9.3569740348       -9.5588211156  PROA      156            27.4000000000
      2487       154  TYR       HE2             4.2265308571        8.8493991571      -10.5056185602  PROA      156             0.0000000000
      2488       154  TYR       C               8.1621721077       13.4710485573       -7.5388545221  PROA      156            22.7600000000
      2489       154  TYR       O               9.2030572658       13.3888349597       -8.1697459645  PROA      156            29.5000000000
      2490       155  LYS       N               8.0642096002       14.0746981522       -6.3643829329  PROA      157            19.6800000000
      2491       155  LYS       HN              7.1663775287       14.2321363030       -5.9413370351  PROA      157             0.0000000000
      2492       155  LYS       CA              9.2160307244       14.6091428854       -5.6599513004  PROA      157            20.7500000000
      2493       155  LYS       HA             10.0924734523       14.5440119633       -6.2909738203  PROA      157             0.0000000000
      2494       155  LYS       CB              8.9831249564       16.0661883189       -5.2583800017  PROA      157            26.8400000000
      2495       155  LYS       HB1             8.0289016412       16.1483216480       -4.6870291209  PROA      157             0.0000000000
      2496       155  LYS       HB2             8.8372161642       16.6400311131       -6.2041239490  PROA      157             0.0000000000
      2497       155  LYS       CG             10.1232390673       16.6871707068       -4.4606521733  PROA      157            34.3300000000
      2498       155  LYS       HG1            10.2329151523       16.1872763390       -3.4730884326  PROA      157             0.0000000000
      2499       155  LYS       HG2             9.8421995002       17.7436676618       -4.2524740779  PROA      157             0.0000000000
      2500       155  LYS       CD             11.4272178659       16.6208017311       -5.2406934875  PROA      157            38.3100000000
      2501       155  LYS       HD1            11.2905575734       17.0806446640       -6.2445738837  PROA      157             0.0000000000
      2502       155  LYS       HD2            11.7389471549       15.5693333276       -5.4198716688  PROA      157             0.0000000000
      2503       155  LYS       CE             12.5804810519       17.2926480559       -4.5033722957  PROA      157            41.9800000000
      2504       155  LYS       HE1            13.5664767318       16.9883402588       -4.8594487925  PROA      157             0.0000000000
      2505       155  LYS       HE2            12.5393268851       16.9651966099       -3.4372479743  PROA      157             0.0000000000
      2506       155  LYS       NZ             12.4426585619       18.7719630741       -4.5023534103  PROA      157            43.8900000000
      2507       155  LYS       HZ1            11.4617292315       19.0543451758       -4.3056645409  PROA      157             0.0000000000
      2508       155  LYS       HZ2            12.7215389005       19.1449857590       -5.4303606138  PROA      157             0.0000000000
      2509       155  LYS       HZ3            13.0296386773       19.2181275718       -3.7549051144  PROA      157             0.0000000000
      2510       155  LYS       C               9.4522056617       13.7777310310       -4.4279574987  PROA      157            19.3700000000
      2511       155  LYS       O               8.5382853112       13.5081466271       -3.6639078655  PROA      157            19.1500000000
      2512       156  LEU       N              10.7007340831       13.3831018125       -4.2491096281  PROA      158            19.5000000000
      2513       156  LEU       HN             11.4142628365       13.6046944540       -4.9032326559  PROA      158             0.0000000000
      2514       156  LEU       CA             11.1295091019       12.7004653724       -3.0525288854  PROA      158            20.7400000000
      2515       156  LEU       HA             10.4227528961       11.9228720114       -2.7907635072  PROA      158             0.0000000000
      2516       156  LEU       CB             12.5268468759       12.1301794141       -3.2761514936  PROA      158            22.1700000000
      2517       156  LEU       HB1            13.2031587495       12.9598008604       -3.5884931075  PROA      158             0.0000000000
      2518       156  LEU       HB2            12.4855879149       11.4010793990       -4.1155194529  PROA      158             0.0000000000
      2519       156  LEU       CG             13.1266745341       11.4247496619       -2.0595592672  PROA      158            23.2900000000
      2520       156  LEU       HG             13.1405836783       12.1135439506       -1.1789409098  PROA      158             0.0000000000
      2521       156  LEU       CD1            12.3783856929       10.1790248215       -1.6606589888  PROA      158            21.1100000000
      2522       156  LEU       HD11           12.3660837927        9.4425986621       -2.4886032587  PROA      158             0.0000000000
      2523       156  LEU       HD12           11.3370127033       10.4000821607       -1.3569785674  PROA      158             0.0000000000
      2524       156  LEU       HD13           12.8872179848        9.6980113855       -0.7957374587  PROA      158             0.0000000000
      2525       156  LEU       CD2            14.5811344003       11.1045672222       -2.3854330201  PROA      158            29.4900000000
      2526       156  LEU       HD21           15.1555494475       12.0346063111       -2.5818517095  PROA      158             0.0000000000
      2527       156  LEU       HD22           14.6499500651       10.4219082941       -3.2531076465  PROA      158             0.0000000000
      2528       156  LEU       HD23           15.0569219939       10.5949895397       -1.5167123870  PROA      158             0.0000000000
      2529       156  LEU       C              11.1684820876       13.7270391059       -1.9420873173  PROA      158            21.3400000000
      2530       156  LEU       O              11.8948973341       14.7193561008       -2.0334375840  PROA      158            25.2700000000
      2531       157  LEU       N              10.4002949259       13.4802380633       -0.8869917150  PROA      159            20.7700000000
      2532       157  LEU       HN              9.8327004245       12.6541526631       -0.8204677789  PROA      159             0.0000000000
      2533       157  LEU       CA             10.4118922738       14.3456409386        0.2720248357  PROA      159            23.1000000000
      2534       157  LEU       HA             10.4578070295       15.3627271636       -0.0833792446  PROA      159             0.0000000000
      2535       157  LEU       CB              9.1191994654       14.1700502229        1.0737256551  PROA      159            22.6700000000
      2536       157  LEU       HB1             9.1340678656       14.8673617421        1.9437129186  PROA      159             0.0000000000
      2537       157  LEU       HB2             9.0976514662       13.1342088928        1.4857133671  PROA      159             0.0000000000
      2538       157  LEU       CG              7.7949582602       14.4004005503        0.3288733496  PROA      159            23.4700000000
      2539       157  LEU       HG              7.7319622040       13.6530921669       -0.5028017270  PROA      159             0.0000000000
      2540       157  LEU       CD1             6.6002047313       14.1563162242        1.2403627061  PROA      159            27.1900000000
      2541       157  LEU       HD11            6.6378044122       14.8520411276        2.1060699409  PROA      159             0.0000000000
      2542       157  LEU       HD12            6.5947230916       13.1144443366        1.6215239380  PROA      159             0.0000000000
      2543       157  LEU       HD13            5.6512533241       14.3458111883        0.6931323748  PROA      159             0.0000000000
      2544       157  LEU       CD2             7.7208909354       15.7971065817       -0.3182566940  PROA      159            25.3900000000
      2545       157  LEU       HD21            8.5214460211       15.9381589806       -1.0725647262  PROA      159             0.0000000000
      2546       157  LEU       HD22            7.8069944401       16.5850141383        0.4591236958  PROA      159             0.0000000000
      2547       157  LEU       HD23            6.7348294604       15.9268128016       -0.8177217038  PROA      159             0.0000000000
      2548       157  LEU       C              11.6539126893       14.0073356180        1.1204892117  PROA      159            24.9900000000
      2549       157  LEU       O              11.9453230835       12.8460653559        1.3761068179  PROA      159            27.6200000000
      2550       158  PRO       N              12.4077469010       15.0231015954        1.5478607834  PROA      160            27.1800000000
      2551       158  PRO       CD             12.2674986932       16.4557184818        1.2514264785  PROA      160            27.0800000000
      2552       158  PRO       HD1            11.2343480518       16.8207391453        1.4514350221  PROA      160             0.0000000000
      2553       158  PRO       HD2            12.5328240756       16.6197554140        0.1824748600  PROA      160             0.0000000000
      2554       158  PRO       CA             13.6307121686       14.7271869288        2.3066594815  PROA      160            30.4900000000
      2555       158  PRO       HA             14.2065469479       13.9710373446        1.7885373008  PROA      160             0.0000000000
      2556       158  PRO       CB             14.3393404968       16.0878323163        2.4006489591  PROA      160            33.2600000000
      2557       158  PRO       HB1            15.1022379227       16.1620764619        1.6013783488  PROA      160             0.0000000000
      2558       158  PRO       HB2            14.8812858380       16.2094567294        3.3609718687  PROA      160             0.0000000000
      2559       158  PRO       CG             13.2788737810       17.1022923116        2.1660103809  PROA      160            32.5600000000
      2560       158  PRO       HG1            12.7871590023       17.3312825133        3.1454417518  PROA      160             0.0000000000
      2561       158  PRO       HG2            13.6771423283       18.0515338946        1.7451501975  PROA      160             0.0000000000
      2562       158  PRO       C              13.3286254312       14.1777042617        3.6940730470  PROA      160            30.4300000000
      2563       158  PRO       O              14.1526695604       13.4633760243        4.2753977777  PROA      160            36.2300000000
      2564       159  GLU       N              12.1627589227       14.5298603003        4.2178396063  PROA      161            26.2600000000
      2565       159  GLU       HN             11.5098298140       15.0951273187        3.7218780609  PROA      161             0.0000000000
      2566       159  GLU       CA             11.7316064927       14.0794452684        5.5341993145  PROA      161            27.1300000000
      2567       159  GLU       HA             12.1625200447       13.1085746184        5.7396663507  PROA      161             0.0000000000
      2568       159  GLU       CB             12.1299514466       15.0873395729        6.6262869340  PROA      161            28.1800000000
      2569       159  GLU       HB1            13.2382566641       15.2107731505        6.6104201650  PROA      161             0.0000000000
      2570       159  GLU       HB2            11.8722030459       14.6514528340        7.6188614208  PROA      161             0.0000000000
      2571       159  GLU       CG             11.4668580943       16.4630689443        6.5082195695  PROA      161            35.2000000000
      2572       159  GLU       HG1            10.3666391561       16.3783224242        6.4161819392  PROA      161             0.0000000000
      2573       159  GLU       HG2            11.8490409258       16.9951876039        5.6114531557  PROA      161             0.0000000000
      2574       159  GLU       CD             11.7107314050       17.3415486249        7.7193885334  PROA      161            39.7600000000
      2575       159  GLU       OE1            11.5210309572       16.8536344885        8.8576141419  PROA      161            41.9100000000
      2576       159  GLU       OE2            12.0819733435       18.5223498549        7.5294704503  PROA      161            42.1600000000
      2577       159  GLU       C              10.2239846160       13.9122169127        5.5187088671  PROA      161            24.7100000000
      2578       159  GLU       O               9.5234021245       14.5365922651        4.7179719615  PROA      161            25.3800000000
      2579       160  TYR       N               9.7159204290       13.0942237237        6.4274843754  PROA      162            22.6300000000
      2580       160  TYR       HN             10.2739985847       12.4682282958        6.9633725910  PROA      162             0.0000000000
      2581       160  TYR       CA              8.2799843375       12.9520523491        6.5834998926  PROA      162            22.2900000000
      2582       160  TYR       HA              7.8483554597       13.9171582559        6.3801741579  PROA      162             0.0000000000
      2583       160  TYR       CB              7.7305565896       11.9303766989        5.5840085142  PROA      162            22.2500000000
      2584       160  TYR       HB1             8.0081698469       10.8909435227        5.8677131438  PROA      162             0.0000000000
      2585       160  TYR       HB2             8.1802458058       12.1128249765        4.5804379035  PROA      162             0.0000000000
      2586       160  TYR       CG              6.2327683987       12.0225400465        5.4235172293  PROA      162            22.6000000000
      2587       160  TYR       CD1             5.6809919884       12.9668523527        4.5788930163  PROA      162            24.1500000000
      2588       160  TYR       HD1             6.3452901952       13.6188437032        4.0238945638  PROA      162             0.0000000000
      2589       160  TYR       CE1             4.3264881524       13.0787088634        4.4227345095  PROA      162            26.0100000000
      2590       160  TYR       HE1             3.9489627977       13.8290638829        3.7424300134  PROA      162             0.0000000000
      2591       160  TYR       CZ              3.4843964979       12.2553067197        5.1185818743  PROA      162            25.2900000000
      2592       160  TYR       OH              2.1269291825       12.3902512850        4.9379456322  PROA      162            27.0700000000
      2593       160  TYR       HH              1.7244654816       11.8772380097        5.6585727661  PROA      162             0.0000000000
      2594       160  TYR       CD2             5.3691206010       11.2033118808        6.1374728960  PROA      162            21.3200000000
      2595       160  TYR       HD2             5.7839999070       10.4680419096        6.8145357963  PROA      162             0.0000000000
      2596       160  TYR       CE2             3.9957381257       11.3133382338        5.9896358975  PROA      162            23.8400000000
      2597       160  TYR       HE2             3.3423298054       10.6492517281        6.5333015589  PROA      162             0.0000000000
      2598       160  TYR       C               7.9944765494       12.5374079332        8.0187128773  PROA      162            21.4900000000
      2599       160  TYR       O               8.7164816841       11.6948797473        8.5724003717  PROA      162            22.4800000000
      2600       161  PRO       N               6.9461149086       13.1148575607        8.6402567595  PROA      163            24.3500000000
      2601       161  PRO       CD              6.0204152787       14.1428216164        8.1270549518  PROA      163            27.7700000000
      2602       161  PRO       HD1             5.2637944170       13.6518533182        7.4778026479  PROA      163             0.0000000000
      2603       161  PRO       HD2             6.5668109277       14.9250301962        7.5604736487  PROA      163             0.0000000000
      2604       161  PRO       CA              6.6494596622       12.7618937203       10.0368272705  PROA      163            25.4900000000
      2605       161  PRO       HA              7.4923214809       13.0646171534       10.6418656068  PROA      163             0.0000000000
      2606       161  PRO       CB              5.3662178822       13.5433755917       10.3416249393  PROA      163            28.6400000000
      2607       161  PRO       HB1             5.3170720678       13.8772758222       11.3987959890  PROA      163             0.0000000000
      2608       161  PRO       HB2             4.4589086125       12.9288469797       10.1237518263  PROA      163             0.0000000000
      2609       161  PRO       CG              5.3815969982       14.6881249477        9.3735803151  PROA      163            30.9000000000
      2610       161  PRO       HG1             4.3684235383       15.0768361692        9.1607700180  PROA      163             0.0000000000
      2611       161  PRO       HG2             6.0145319555       15.5071185434        9.7870130836  PROA      163             0.0000000000
      2612       161  PRO       C               6.4283285261       11.2657680175       10.2256390867  PROA      163            22.1200000000
      2613       161  PRO       O               5.6984079811       10.6051195516        9.4696466248  PROA      163            22.7300000000
      2614       162  GLY       N               7.1103391806       10.7285947261       11.2227325237  PROA      164            22.8100000000
      2615       162  GLY       HN              7.6593864907       11.3033318916       11.8098193535  PROA      164             0.0000000000
      2616       162  GLY       CA              6.9437388722        9.3475852361       11.6092427121  PROA      164            22.1700000000
      2617       162  GLY       HA1             5.9030926332        9.0604947616       11.5148276666  PROA      164             0.0000000000
      2618       162  GLY       HA2             7.3034229089        9.2630920759       12.6223160307  PROA      164             0.0000000000
      2619       162  GLY       C               7.7557964904        8.3700753467       10.7915478784  PROA      164            19.3400000000
      2620       162  GLY       O               7.6304049163        7.1662912549       10.9957972689  PROA      164            20.7900000000
      2621       163  VAL       N               8.6050011149        8.8680444001        9.8938968729  PROA      165            18.8200000000
      2622       163  VAL       HN              8.5919033343        9.8464017823        9.6699757505  PROA      165             0.0000000000
      2623       163  VAL       CA              9.3559555550        7.9967997419        8.9945987164  PROA      165            18.3500000000
      2624       163  VAL       HA              9.0979339579        6.9585835836        9.1582480078  PROA      165             0.0000000000
      2625       163  VAL       CB              9.0522947024        8.2977455452        7.5136261609  PROA      165            18.1200000000
      2626       163  VAL       HB              9.3263272621        9.3517022753        7.2760749742  PROA      165             0.0000000000
      2627       163  VAL       CG1             9.8290001664        7.3493504633        6.6151628111  PROA      165            20.0300000000
      2628       163  VAL       HG11            9.6145887444        6.2916681417        6.8839978929  PROA      165             0.0000000000
      2629       163  VAL       HG12           10.9263434622        7.5052922036        6.6719563726  PROA      165             0.0000000000
      2630       163  VAL       HG13            9.5301756153        7.4977132450        5.5542315157  PROA      165             0.0000000000
      2631       163  VAL       CG2             7.5534052450        8.1371369375        7.2535852611  PROA      165            19.0200000000
      2632       163  VAL       HG21            6.9578626525        8.8550190084        7.8553620838  PROA      165             0.0000000000
      2633       163  VAL       HG22            7.2155409353        7.1116282764        7.5060748130  PROA      165             0.0000000000
      2634       163  VAL       HG23            7.3266783202        8.3199303435        6.1823037192  PROA      165             0.0000000000
      2635       163  VAL       C              10.8336534258        8.1492829602        9.2628185344  PROA      165            19.9800000000
      2636       163  VAL       O              11.3872037624        9.2347867628        9.1868611826  PROA      165            22.1300000000
      2637       164  LEU       N              11.4533300447        7.0450506216        9.6493749087  PROA      166            20.3900000000
      2638       164  LEU       HN             10.9542203741        6.1938826542        9.7572813176  PROA      166             0.0000000000
      2639       164  LEU       CA             12.8869193001        6.9880579493        9.8034225702  PROA      166            23.2100000000
      2640       164  LEU       HA             13.2317984712        7.8874430811       10.2931246285  PROA      166             0.0000000000
      2641       164  LEU       CB             13.2401853059        5.7499954224       10.6155748396  PROA      166            24.5700000000
      2642       164  LEU       HB1            12.7238498274        4.8694726345       10.1654999822  PROA      166             0.0000000000
      2643       164  LEU       HB2            12.8211626797        5.8763248301       11.6407473239  PROA      166             0.0000000000
      2644       164  LEU       CG             14.7237435365        5.4127808529       10.7169272467  PROA      166            28.3600000000
      2645       164  LEU       HG             15.1634708745        5.3040150081        9.6941125273  PROA      166             0.0000000000
      2646       164  LEU       CD1            15.4979580275        6.5072772321       11.4405000473  PROA      166            31.1700000000
      2647       164  LEU       HD11           15.2807118203        6.4368679303       12.5037610736  PROA      166             0.0000000000
      2648       164  LEU       HD12           15.2874363383        7.5229918368       11.0518535821  PROA      166             0.0000000000
      2649       164  LEU       HD13           16.5933020581        6.3236980251       11.3505555196  PROA      166             0.0000000000
      2650       164  LEU       CD2            14.8871576543        4.0783061919       11.4172494620  PROA      166            29.0900000000
      2651       164  LEU       HD21           14.5576198018        3.2443354070       10.7599300597  PROA      166             0.0000000000
      2652       164  LEU       HD22           14.2729893182        4.0528735365       12.3368530502  PROA      166             0.0000000000
      2653       164  LEU       HD23           15.9373595331        3.8916839204       11.7247425949  PROA      166             0.0000000000
      2654       164  LEU       C              13.4877530927        6.8942451087        8.4069488309  PROA      166            23.6600000000
      2655       164  LEU       O              13.1656510721        5.9758560435        7.6598913945  PROA      166            22.1700000000
      2656       165  SER       N              14.3585811846        7.8205230002        8.0260424092  PROA      167            25.0700000000
      2657       165  SER       HN             14.6137735001        8.5941805820        8.5948291016  PROA      167             0.0000000000
      2658       165  SER       CA             14.8891136556        7.8138888823        6.6561693181  PROA      167            28.6000000000
      2659       165  SER       HA             14.2094246707        7.2974298640        5.9919084257  PROA      167             0.0000000000
      2660       165  SER       CB             15.0090769338        9.2331593801        6.1364597202  PROA      167            31.3400000000
      2661       165  SER       HB1            14.0439784440        9.7672466507        6.2228586390  PROA      167             0.0000000000
      2662       165  SER       HB2            15.2934412034        9.2543416800        5.0613090169  PROA      167             0.0000000000
      2663       165  SER       OG             15.9670798586        9.9434073772        6.8939735343  PROA      167            35.5700000000
      2664       165  SER       HG1            16.8604593439        9.6583616602        6.6465979664  PROA      167             0.0000000000
      2665       165  SER       C              16.2484451588        7.1314146164        6.5107982722  PROA      167            29.5300000000
      2666       165  SER       O              16.6899168834        6.8426184295        5.3882665450  PROA      167            29.9700000000
      2667       166  ASP       N              16.9291068806        6.8942854703        7.6220130978  PROA      168            29.1300000000
      2668       166  ASP       HN             16.7017175193        7.2681573097        8.5134135564  PROA      168             0.0000000000
      2669       166  ASP       CA             18.2517645766        6.2843017477        7.5641643519  PROA      168            30.7500000000
      2670       166  ASP       HA             18.9000412120        6.9018610512        6.9550442437  PROA      168             0.0000000000
      2671       166  ASP       CB             18.8241870548        6.1469508634        8.9715034159  PROA      168            33.6900000000
      2672       166  ASP       HB1            19.7816976344        5.5836178898        8.9856232791  PROA      168             0.0000000000
      2673       166  ASP       HB2            18.0949764952        5.6741447141        9.6480124587  PROA      168             0.0000000000
      2674       166  ASP       CG             19.0950413767        7.4759259704        9.6329934774  PROA      168            39.9500000000
      2675       166  ASP       OD1            19.0844124910        8.5214023289        8.9461862187  PROA      168            39.6600000000
      2676       166  ASP       OD2            19.3256551156        7.4592780899       10.8561137296  PROA      168            42.7800000000
      2677       166  ASP       C              18.1990854358        4.9019484620        6.9405472405  PROA      168            28.4600000000
      2678       166  ASP       O              17.2081997077        4.2066081608        7.0681495102  PROA      168            30.5100000000
      2679       167  VAL       N              19.3007643312        4.4716999172        6.3401483720  PROA      169            30.7600000000
      2680       167  VAL       HN             20.1251687152        5.0260662298        6.2733360872  PROA      169             0.0000000000
      2681       167  VAL       CA             19.3972040134        3.1019084584        5.8569085278  PROA      169            28.9600000000
      2682       167  VAL       HA             18.5374132540        2.8991472539        5.2342883094  PROA      169             0.0000000000
      2683       167  VAL       CB             20.6661167810        2.8759439103        5.0123255471  PROA      169            28.8900000000
      2684       167  VAL       HB             21.5537207039        3.1542928187        5.6329012912  PROA      169             0.0000000000
      2685       167  VAL       CG1            20.7969106522        1.4132755025        4.6007771392  PROA      169            29.9800000000
      2686       167  VAL       HG11           19.8536622740        1.0458667577        4.1362587671  PROA      169             0.0000000000
      2687       167  VAL       HG12           21.0512483441        0.7555202085        5.4579787518  PROA      169             0.0000000000
      2688       167  VAL       HG13           21.6107893951        1.3224831017        3.8467267462  PROA      169             0.0000000000
      2689       167  VAL       CG2            20.6464813143        3.7634539103        3.7873784265  PROA      169            30.7300000000
      2690       167  VAL       HG21           20.6592017018        4.8330067327        4.0827038200  PROA      169             0.0000000000
      2691       167  VAL       HG22           19.7260378018        3.5598584549        3.2012160399  PROA      169             0.0000000000
      2692       167  VAL       HG23           21.5145045551        3.5647062281        3.1370192563  PROA      169             0.0000000000
      2693       167  VAL       C              19.3411325532        2.1397737660        7.0389765567  PROA      169            27.7600000000
      2694       167  VAL       O              19.9818524868        2.3670067655        8.0738601882  PROA      169            32.9800000000
      2695       168  GLN       N              18.6515718971        1.0294212083        6.8625557550  PROA      170            28.1200000000
      2696       168  GLN       HN             18.1517093940        0.8361129412        6.0131489980  PROA      170             0.0000000000
      2697       168  GLN       CA             18.4906232822        0.0557074010        7.9216737676  PROA      170            27.6600000000
      2698       168  GLN       HA             19.1470880301        0.2561094315        8.7578553117  PROA      170             0.0000000000
      2699       168  GLN       CB             17.0464643503        0.0944800478        8.3647670548  PROA      170            28.1900000000
      2700       168  GLN       HB1            16.8890203356       -0.5660508523        9.2432577191  PROA      170             0.0000000000
      2701       168  GLN       HB2            16.5178006553       -0.2509499063        7.4540552693  PROA      170             0.0000000000
      2702       168  GLN       CG             16.4586686616        1.4660216570        8.5987816758  PROA      170            29.2800000000
      2703       168  GLN       HG1            15.3849781814        1.3550968776        8.8499498512  PROA      170             0.0000000000
      2704       168  GLN       HG2            16.4741506000        2.0677738224        7.6712016896  PROA      170             0.0000000000
      2705       168  GLN       CD             17.0824158521        2.1893118475        9.7631419047  PROA      170            28.6400000000
      2706       168  GLN       OE1            17.3633348315        1.5974126384       10.8038305485  PROA      170            33.9700000000
      2707       168  GLN       NE2            17.2923309387        3.4850081634        9.6002194895  PROA      170            26.9700000000
      2708       168  GLN       HE21           17.1515333514        3.8900332325        8.6908699789  PROA      170             0.0000000000
      2709       168  GLN       HE22           17.7869629234        3.9820256917       10.3035847966  PROA      170             0.0000000000
      2710       168  GLN       C              18.8114005345       -1.3337600275        7.3822155026  PROA      170            24.4000000000
      2711       168  GLN       O              18.8109159886       -1.5420288390        6.1704985937  PROA      170            22.7600000000
      2712       169  GLU       N              19.0622298665       -2.2895774817        8.2724411147  PROA      171            25.4900000000
      2713       169  GLU       HN             19.0153983953       -2.1311273183        9.2541925756  PROA      171             0.0000000000
      2714       169  GLU       CA             19.5221885455       -3.6069595516        7.8472029511  PROA      171            25.3500000000
      2715       169  GLU       HA             19.2875405423       -3.7540824470        6.8033937008  PROA      171             0.0000000000
      2716       169  GLU       CB             21.0447623013       -3.6870622357        8.0199505065  PROA      171            26.2300000000
      2717       169  GLU       HB1            21.3345574668       -3.9450075292        9.0606195911  PROA      171             0.0000000000
      2718       169  GLU       HB2            21.4138504710       -2.6489350648        7.8485893323  PROA      171             0.0000000000
      2719       169  GLU       CG             21.7537400279       -4.5671142291        7.0121885940  PROA      171            26.7600000000
      2720       169  GLU       HG1            21.4175487897       -4.3319800910        5.9797682348  PROA      171             0.0000000000
      2721       169  GLU       HG2            21.5294463479       -5.6383597774        7.2023583328  PROA      171             0.0000000000
      2722       169  GLU       CD             23.2543795738       -4.3886193179        7.0432774959  PROA      171            26.6300000000
      2723       169  GLU       OE1            23.9658830021       -5.3254254588        6.6276934178  PROA      171            27.9900000000
      2724       169  GLU       OE2            23.7212244270       -3.3172834563        7.4844365996  PROA      171            27.8700000000
      2725       169  GLU       C              18.8470942709       -4.7411878471        8.6164531666  PROA      171            25.3700000000
      2726       169  GLU       O              18.5689281524       -4.6050915916        9.8130727468  PROA      171            27.4400000000
      2727       170  GLU       N              18.5779151594       -5.8455002692        7.9186468322  PROA      172            26.5600000000
      2728       170  GLU       HN             18.6966577991       -5.8441768321        6.9224519836  PROA      172             0.0000000000
      2729       170  GLU       CA             18.1765241154       -7.1209177847        8.5669749827  PROA      172            25.8500000000
      2730       170  GLU       HA             18.4839229661       -7.1281746172        9.6047832658  PROA      172             0.0000000000
      2731       170  GLU       CB             16.6662968528       -7.3346424605        8.4794685360  PROA      172            31.5700000000
      2732       170  GLU       HB1            16.3869744937       -8.3962937155        8.2573088881  PROA      172             0.0000000000
      2733       170  GLU       HB2            16.3062435058       -6.7452771913        7.5989835013  PROA      172             0.0000000000
      2734       170  GLU       CG             15.9302775781       -6.9257388122        9.6873403974  PROA      172            29.1500000000
      2735       170  GLU       HG1            16.1316566864       -5.8486246269        9.8984867533  PROA      172             0.0000000000
      2736       170  GLU       HG2            16.2513557503       -7.5073381941       10.5739501462  PROA      172             0.0000000000
      2737       170  GLU       CD             14.4359658063       -7.0898119652        9.5480804635  PROA      172            25.9500000000
      2738       170  GLU       OE1            13.7547563225       -6.0548861736        9.5586277395  PROA      172            29.6900000000
      2739       170  GLU       OE2            13.9378958232       -8.2455590192        9.4899079677  PROA      172            27.6900000000
      2740       170  GLU       C              18.8337665334       -8.3331365755        7.8939348598  PROA      172            28.0100000000
      2741       170  GLU       O              18.5900796874       -8.5673888995        6.7038627739  PROA      172            28.0000000000
      2742       171  LYS       N              19.5965769321       -9.1145624191        8.6647914916  PROA      173            29.2000000000
      2743       171  LYS       HN             19.6951320753       -8.8796643327        9.6305974309  PROA      173             0.0000000000
      2744       171  LYS       CA             20.3482422407      -10.2811551913        8.1697333457  PROA      173            29.7900000000
      2745       171  LYS       HA             21.1354180187      -10.4896360616        8.8734019005  PROA      173             0.0000000000
      2746       171  LYS       CB             19.4454673891      -11.5161876745        8.0356873360  PROA      173            30.2600000000
      2747       171  LYS       HB1            19.9286301125      -12.3109259131        7.4220985790  PROA      173             0.0000000000
      2748       171  LYS       HB2            18.5259766238      -11.1830660663        7.4993170944  PROA      173             0.0000000000
      2749       171  LYS       CG             19.0290958428      -12.1484532060        9.3562803971  PROA      173            35.1400000000
      2750       171  LYS       HG1            18.1489003479      -12.7792238807        9.1280393237  PROA      173             0.0000000000
      2751       171  LYS       HG2            18.6978618441      -11.3693736857       10.0746426323  PROA      173             0.0000000000
      2752       171  LYS       CD             20.1546848608      -12.9861156835        9.9443390136  PROA      173            38.3200000000
      2753       171  LYS       HD1            20.9632532493      -12.3127938445       10.3095961032  PROA      173             0.0000000000
      2754       171  LYS       HD2            20.5285993189      -13.6261083208        9.1181514617  PROA      173             0.0000000000
      2755       171  LYS       CE             19.6752198584      -13.8351359866       11.1068100182  PROA      173            40.3100000000
      2756       171  LYS       HE1            19.3326527915      -13.2170089590       11.9546942002  PROA      173             0.0000000000
      2757       171  LYS       HE2            20.4944215781      -14.4813685076       11.4814079025  PROA      173             0.0000000000
      2758       171  LYS       NZ             18.6055577720      -14.7799511129       10.6923508550  PROA      173            40.6000000000
      2759       171  LYS       HZ1            18.9301169934      -15.4295739974        9.9412144354  PROA      173             0.0000000000
      2760       171  LYS       HZ2            17.7623935691      -14.2705550477       10.3653953120  PROA      173             0.0000000000
      2761       171  LYS       HZ3            18.3437582511      -15.3518679511       11.5237180485  PROA      173             0.0000000000
      2762       171  LYS       C              21.0148859964       -9.9609134943        6.8449037875  PROA      173            26.6500000000
      2763       171  LYS       O              20.9593991970      -10.7484518778        5.9056708507  PROA      173            29.7600000000
      2764       172  GLY       N              21.5898138434       -8.7670072732        6.7699044142  PROA      174            24.4000000000
      2765       172  GLY       HN             21.5596393223       -8.1363522720        7.5385139212  PROA      174             0.0000000000
      2766       172  GLY       CA             22.4339624199       -8.4060517919        5.6704621368  PROA      174            24.1100000000
      2767       172  GLY       HA1            22.9031311978       -9.2852626635        5.2506909556  PROA      174             0.0000000000
      2768       172  GLY       HA2            23.1607129745       -7.6991327925        6.0494074822  PROA      174             0.0000000000
      2769       172  GLY       C              21.7131799287       -7.7069753888        4.5503559888  PROA      174            20.8200000000
      2770       172  GLY       O              22.3820993560       -7.2879820216        3.6257775129  PROA      174            20.5600000000
      2771       173  ILE       N              20.3873490074       -7.5931545481        4.6208271477  PROA      175            19.3500000000
      2772       173  ILE       HN             19.8640969877       -8.0048568359        5.3711475071  PROA      175             0.0000000000
      2773       173  ILE       CA             19.6164712371       -6.9239302545        3.5904445448  PROA      175            18.7900000000
      2774       173  ILE       HA             20.1738518523       -6.8917807371        2.6664341911  PROA      175             0.0000000000
      2775       173  ILE       CB             18.2918182077       -7.6452585221        3.3153993084  PROA      175            19.3200000000
      2776       173  ILE       HB             17.6995901027       -7.7014109450        4.2608559239  PROA      175             0.0000000000
      2777       173  ILE       CG2            17.4904299945       -6.8858995190        2.2510042519  PROA      175            20.0000000000
      2778       173  ILE       HG21           18.0647319760       -6.8023065842        1.3038902961  PROA      175             0.0000000000
      2779       173  ILE       HG22           17.2162907026       -5.8656268745        2.5952592408  PROA      175             0.0000000000
      2780       173  ILE       HG23           16.5374671207       -7.4139195383        2.0323456372  PROA      175             0.0000000000
      2781       173  ILE       CG1            18.5591629296       -9.0745410161        2.8336708039  PROA      175            20.9500000000
      2782       173  ILE       HG11           19.2546092379       -9.5812862812        3.5424325966  PROA      175             0.0000000000
      2783       173  ILE       HG12           19.0677356673       -9.0349678551        1.8457343382  PROA      175             0.0000000000
      2784       173  ILE       CD             17.3284503613       -9.9325910082        2.7368679861  PROA      175            23.8600000000
      2785       173  ILE       HD1            16.6071829532       -9.5476257326        1.9880798035  PROA      175             0.0000000000
      2786       173  ILE       HD2            16.8137609695       -9.9823508812        3.7233603540  PROA      175             0.0000000000
      2787       173  ILE       HD3            17.5946993061      -10.9752112475        2.4544046070  PROA      175             0.0000000000
      2788       173  ILE       C              19.3463814475       -5.4960377064        4.0307902914  PROA      175            18.1800000000
      2789       173  ILE       O              18.6951128572       -5.2544801945        5.0455130081  PROA      175            18.8900000000
      2790       174  LYS       N              19.8511510374       -4.5439165626        3.2500297720  PROA      176            18.4600000000
      2791       174  LYS       HN             20.2795993869       -4.7936318582        2.3965294838  PROA      176             0.0000000000
      2792       174  LYS       CA             19.6422008669       -3.1405025226        3.5479053477  PROA      176            17.9400000000
      2793       174  LYS       HA             19.5915875201       -3.0147854502        4.6169246077  PROA      176             0.0000000000
      2794       174  LYS       CB             20.7728892843       -2.2927237754        3.0065885287  PROA      176            20.2300000000
      2795       174  LYS       HB1            20.5058938439       -1.2090200812        3.1049638332  PROA      176             0.0000000000
      2796       174  LYS       HB2            20.8537033440       -2.5275976105        1.9219151679  PROA      176             0.0000000000
      2797       174  LYS       CG             22.0665080014       -2.4843811558        3.7391477845  PROA      176            27.0600000000
      2798       174  LYS       HG1            22.4050593304       -3.5444321641        3.6545359276  PROA      176             0.0000000000
      2799       174  LYS       HG2            21.9149492356       -2.3023975788        4.8316204302  PROA      176             0.0000000000
      2800       174  LYS       CD             23.1824391134       -1.5480406843        3.2512448488  PROA      176            30.4000000000
      2801       174  LYS       HD1            24.1616458411       -1.9440476859        3.6039020144  PROA      176             0.0000000000
      2802       174  LYS       HD2            23.0554341355       -0.5505825710        3.7289904964  PROA      176             0.0000000000
      2803       174  LYS       CE             23.1994121264       -1.3483835877        1.7353936158  PROA      176            38.6700000000
      2804       174  LYS       HE1            24.0655894603       -0.7105366376        1.4494591492  PROA      176             0.0000000000
      2805       174  LYS       HE2            22.2773378546       -0.8225444995        1.4141755195  PROA      176             0.0000000000
      2806       174  LYS       NZ             23.2979060149       -2.6132305635        0.9618032322  PROA      176            43.8600000000
      2807       174  LYS       HZ1            22.6556986595       -3.3538887560        1.3035564482  PROA      176             0.0000000000
      2808       174  LYS       HZ2            24.2895704554       -2.9382327401        1.0727508975  PROA      176             0.0000000000
      2809       174  LYS       HZ3            23.1341008355       -2.4382142308       -0.0529035582  PROA      176             0.0000000000
      2810       174  LYS       C              18.3465332037       -2.6511023215        2.9372272411  PROA      176            16.6100000000
      2811       174  LYS       O              17.9417174927       -3.0791671667        1.8507900692  PROA      176            16.0700000000
      2812       175  TYR       N              17.7099190967       -1.7077199695        3.6150046506  PROA      177            16.5700000000
      2813       175  TYR       HN             18.0370204109       -1.3993257091        4.5125059614  PROA      177             0.0000000000
      2814       175  TYR       CA             16.4629029896       -1.1197242236        3.1431139521  PROA      177            16.1900000000
      2815       175  TYR       HA             16.5229370741       -1.0546652515        2.0734803866  PROA      177             0.0000000000
      2816       175  TYR       CB             15.2823311191       -1.9595749488        3.6175892602  PROA      177            17.8400000000
      2817       175  TYR       HB1            15.3982443555       -3.0013426524        3.2449841213  PROA      177             0.0000000000
      2818       175  TYR       HB2            14.3317722177       -1.5603218799        3.1945859709  PROA      177             0.0000000000
      2819       175  TYR       CG             15.1758532187       -1.9893295393        5.1225311598  PROA      177            17.5900000000
      2820       175  TYR       CD1            14.3697326266       -1.0966305680        5.8011725509  PROA      177            16.9400000000
      2821       175  TYR       HD1            13.8008333449       -0.3558129779        5.2499122432  PROA      177             0.0000000000
      2822       175  TYR       CE1            14.2721549269       -1.1236304798        7.1663639650  PROA      177            17.5300000000
      2823       175  TYR       HE1            13.6324141540       -0.4185301247        7.6739690490  PROA      177             0.0000000000
      2824       175  TYR       CZ             15.0015568497       -2.0458954724        7.8803241308  PROA      177            18.0700000000
      2825       175  TYR       OH             14.9368573608       -2.0675510236        9.2547058148  PROA      177            21.8800000000
      2826       175  TYR       HH             15.6823585759       -2.5636991076        9.6168501455  PROA      177             0.0000000000
      2827       175  TYR       CD2            15.9074227454       -2.8972964768        5.8643815947  PROA      177            16.8300000000
      2828       175  TYR       HD2            16.5599765228       -3.5996819931        5.3588068602  PROA      177             0.0000000000
      2829       175  TYR       CE2            15.8252815046       -2.9222483083        7.2253871872  PROA      177            17.8100000000
      2830       175  TYR       HE2            16.3920093459       -3.6576294268        7.7818337109  PROA      177             0.0000000000
      2831       175  TYR       C              16.3024148637        0.2807158394        3.6908786745  PROA      177            16.0800000000
      2832       175  TYR       O              16.9134111804        0.6214488580        4.6993946689  PROA      177            19.7200000000
      2833       176  LYS       N              15.4491770595        1.0769642775        3.0591772620  PROA      178            15.7600000000
      2834       176  LYS       HN             14.9948099564        0.7640408396        2.2227787172  PROA      178             0.0000000000
      2835       176  LYS       CA             15.1673115342        2.4036986699        3.5700096001  PROA      178            16.6800000000
[truncated: 6,384,058 more chars]
