# Supplementary material for: OpenMM 7: Rapid development of high performance algorithms for molecular dynamics
Source: PLoS Comput Biol. 2017 Jul 26;13(7):e1005659. doi: 10.1371/journal.pcbi.1005659 (PMC5549999; doi:10.1371/journal.pcbi.1005659)
Supplement: S1 Supporting Information — (ZIP) [file pcbi.1005659.s001.zip › SI/Energy Comparisons/CHARMM/dhfr/step3_pbcsetup.psf]

PSF EXT CMAP CHEQ XPLOR

         3 !NTITLE
* GENERATED BY CHARMM-GUI (HTTP://WWW.CHARMM-GUI.ORG) V1.8 ON MAY, 05. 2016.    
* SETUP PERIODIC BOUNDARY CONDITION                                             
*  DATE:     5/ 5/16     11:55:42      CREATED BY USER: root                    

     48112 !NATOM
         1 PROA     3        SER      N        NH3     -0.300000       14.0070           0   0.00000     -0.301140E-02
         2 PROA     3        SER      HT1      HC       0.330000       1.00800           0   0.00000     -0.301140E-02
         3 PROA     3        SER      HT2      HC       0.330000       1.00800           0   0.00000     -0.301140E-02
         4 PROA     3        SER      HT3      HC       0.330000       1.00800           0   0.00000     -0.301140E-02
         5 PROA     3        SER      CA       CT1      0.210000       12.0110           0   0.00000     -0.301140E-02
         6 PROA     3        SER      HA       HB1      0.100000       1.00800           0   0.00000     -0.301140E-02
         7 PROA     3        SER      CB       CT2      0.500000E-01   12.0110           0   0.00000     -0.301140E-02
         8 PROA     3        SER      HB1      HA2      0.900000E-01   1.00800           0   0.00000     -0.301140E-02
         9 PROA     3        SER      HB2      HA2      0.900000E-01   1.00800           0   0.00000     -0.301140E-02
        10 PROA     3        SER      OG       OH1     -0.660000       15.9990           0   0.00000     -0.301140E-02
        11 PROA     3        SER      HG1      H        0.430000       1.00800           0   0.00000     -0.301140E-02
        12 PROA     3        SER      C        C        0.510000       12.0110           0   0.00000     -0.301140E-02
        13 PROA     3        SER      O        O       -0.510000       15.9990           0   0.00000     -0.301140E-02
        14 PROA     4        LEU      N        NH1     -0.470000       14.0070           0   0.00000     -0.301140E-02
        15 PROA     4        LEU      HN       H        0.310000       1.00800           0   0.00000     -0.301140E-02
        16 PROA     4        LEU      CA       CT1      0.700000E-01   12.0110           0   0.00000     -0.301140E-02
        17 PROA     4        LEU      HA       HB1      0.900000E-01   1.00800           0   0.00000     -0.301140E-02
        18 PROA     4        LEU      CB       CT2     -0.180000       12.0110           0   0.00000     -0.301140E-02
        19 PROA     4        LEU      HB1      HA2      0.900000E-01   1.00800           0   0.00000     -0.301140E-02
        20 PROA     4        LEU      HB2      HA2      0.900000E-01   1.00800           0   0.00000     -0.301140E-02
        21 PROA     4        LEU      CG       CT1     -0.900000E-01   12.0110           0   0.00000     -0.301140E-02
        22 PROA     4        LEU      HG       HA1      0.900000E-01   1.00800           0   0.00000     -0.301140E-02
        23 PROA     4        LEU      CD1      CT3     -0.270000       12.0110           0   0.00000     -0.301140E-02
        24 PROA     4        LEU      HD11     HA3      0.900000E-01   1.00800           0   0.00000     -0.301140E-02
        25 PROA     4        LEU      HD12     HA3      0.900000E-01   1.00800           0   0.00000     -0.301140E-02
        26 PROA     4        LEU      HD13     HA3      0.900000E-01   1.00800           0   0.00000     -0.301140E-02
        27 PROA     4        LEU      CD2      CT3     -0.270000       12.0110           0   0.00000     -0.301140E-02
        28 PROA     4        LEU      HD21     HA3      0.900000E-01   1.00800           0   0.00000     -0.301140E-02
        29 PROA     4        LEU      HD22     HA3      0.900000E-01   1.00800           0   0.00000     -0.301140E-02
        30 PROA     4        LEU      HD23     HA3      0.900000E-01   1.00800           0   0.00000     -0.301140E-02
        31 PROA     4        LEU      C        C        0.510000       12.0110           0   0.00000     -0.301140E-02
        32 PROA     4        LEU      O        O       -0.510000       15.9990           0   0.00000     -0.301140E-02
        33 PROA     5        ASN      N        NH1     -0.470000       14.0070           0   0.00000     -0.301140E-02
        34 PROA     5        ASN      HN       H        0.310000       1.00800           0   0.00000     -0.301140E-02
        35 PROA     5        ASN      CA       CT1      0.700000E-01   12.0110           0   0.00000     -0.301140E-02
        36 PROA     5        ASN      HA       HB1      0.900000E-01   1.00800           0   0.00000     -0.301140E-02
        37 PROA     5        ASN      CB       CT2     -0.180000       12.0110           0   0.00000     -0.301140E-02
        38 PROA     5        ASN      HB1      HA2      0.900000E-01   1.00800           0   0.00000     -0.301140E-02
        39 PROA     5        ASN      HB2      HA2      0.900000E-01   1.00800           0   0.00000     -0.301140E-02
        40 PROA     5        ASN      CG       CC       0.550000       12.0110           0   0.00000     -0.301140E-02
        41 PROA     5        ASN      OD1      O       -0.550000       15.9990           0   0.00000     -0.301140E-02
        42 PROA     5        ASN      ND2      NH2     -0.620000       14.0070           0   0.00000     -0.301140E-02
        43 PROA     5        ASN      HD21     H        0.320000       1.00800           0   0.00000     -0.301140E-02
        44 PROA     5        ASN      HD22     H        0.300000       1.00800           0   0.00000     -0.301140E-02
        45 PROA     5        ASN      C        C        0.510000       12.0110           0   0.00000     -0.301140E-02
        46 PROA     5        ASN      O        O       -0.510000       15.9990           0   0.00000     -0.301140E-02
        47 PROA     6        CYS      N        NH1     -0.470000       14.0070           0   0.00000     -0.301140E-02
        48 PROA     6        CYS      HN       H        0.310000       1.00800           0   0.00000     -0.301140E-02
        49 PROA     6        CYS      CA       CT1      0.700000E-01   12.0110           0   0.00000     -0.301140E-02
        50 PROA     6        CYS      HA       HB1      0.900000E-01   1.00800           0   0.00000     -0.301140E-02
        51 PROA     6        CYS      CB       CT2     -0.110000       12.0110           0   0.00000     -0.301140E-02
        52 PROA     6        CYS      HB1      HA2      0.900000E-01   1.00800           0   0.00000     -0.301140E-02
        53 PROA     6        CYS      HB2      HA2      0.900000E-01   1.00800           0   0.00000     -0.301140E-02
        54 PROA     6        CYS      SG       S       -0.230000       32.0600           0   0.00000     -0.301140E-02
        55 PROA     6        CYS      HG1      HS       0.160000       1.00800           0   0.00000     -0.301140E-02
        56 PROA     6        CYS      C        C        0.510000       12.0110           0   0.00000     -0.301140E-02
        57 PROA     6        CYS      O        O       -0.510000       15.9990           0   0.00000     -0.301140E-02
        58 PROA     7        ILE      N        NH1     -0.470000       14.0070           0   0.00000     -0.301140E-02
        59 PROA     7        ILE      HN       H        0.310000       1.00800           0   0.00000     -0.301140E-02
        60 PROA     7        ILE      CA       CT1      0.700000E-01   12.0110           0   0.00000     -0.301140E-02
        61 PROA     7        ILE      HA       HB1      0.900000E-01   1.00800           0   0.00000     -0.301140E-02
        62 PROA     7        ILE      CB       CT1     -0.900000E-01   12.0110           0   0.00000     -0.301140E-02
        63 PROA     7        ILE      HB       HA1      0.900000E-01   1.00800           0   0.00000     -0.301140E-02
        64 PROA     7        ILE      CG2      CT3     -0.270000       12.0110           0   0.00000     -0.301140E-02
        65 PROA     7        ILE      HG21     HA3      0.900000E-01   1.00800           0   0.00000     -0.301140E-02
        66 PROA     7        ILE      HG22     HA3      0.900000E-01   1.00800           0   0.00000     -0.301140E-02
        67 PROA     7        ILE      HG23     HA3      0.900000E-01   1.00800           0   0.00000     -0.301140E-02
        68 PROA     7        ILE      CG1      CT2     -0.180000       12.0110           0   0.00000     -0.301140E-02
        69 PROA     7        ILE      HG11     HA2      0.900000E-01   1.00800           0   0.00000     -0.301140E-02
        70 PROA     7        ILE      HG12     HA2      0.900000E-01   1.00800           0   0.00000     -0.301140E-02
        71 PROA     7        ILE      CD       CT3     -0.270000       12.0110           0   0.00000     -0.301140E-02
        72 PROA     7        ILE      HD1      HA3      0.900000E-01   1.00800           0   0.00000     -0.301140E-02
        73 PROA     7        ILE      HD2      HA3      0.900000E-01   1.00800           0   0.00000     -0.301140E-02
        74 PROA     7        ILE      HD3      HA3      0.900000E-01   1.00800           0   0.00000     -0.301140E-02
        75 PROA     7        ILE      C        C        0.510000       12.0110           0   0.00000     -0.301140E-02
        76 PROA     7        ILE      O        O       -0.510000       15.9990           0   0.00000     -0.301140E-02
        77 PROA     8        VAL      N        NH1     -0.470000       14.0070           0   0.00000     -0.301140E-02
        78 PROA     8        VAL      HN       H        0.310000       1.00800           0   0.00000     -0.301140E-02
        79 PROA     8        VAL      CA       CT1      0.700000E-01   12.0110           0   0.00000     -0.301140E-02
        80 PROA     8        VAL      HA       HB1      0.900000E-01   1.00800           0   0.00000     -0.301140E-02
        81 PROA     8        VAL      CB       CT1     -0.900000E-01   12.0110           0   0.00000     -0.301140E-02
        82 PROA     8        VAL      HB       HA1      0.900000E-01   1.00800           0   0.00000     -0.301140E-02
        83 PROA     8        VAL      CG1      CT3     -0.270000       12.0110           0   0.00000     -0.301140E-02
        84 PROA     8        VAL      HG11     HA3      0.900000E-01   1.00800           0   0.00000     -0.301140E-02
        85 PROA     8        VAL      HG12     HA3      0.900000E-01   1.00800           0   0.00000     -0.301140E-02
        86 PROA     8        VAL      HG13     HA3      0.900000E-01   1.00800           0   0.00000     -0.301140E-02
        87 PROA     8        VAL      CG2      CT3     -0.270000       12.0110           0   0.00000     -0.301140E-02
        88 PROA     8        VAL      HG21     HA3      0.900000E-01   1.00800           0   0.00000     -0.301140E-02
        89 PROA     8        VAL      HG22     HA3      0.900000E-01   1.00800           0   0.00000     -0.301140E-02
        90 PROA     8        VAL      HG23     HA3      0.900000E-01   1.00800           0   0.00000     -0.301140E-02
        91 PROA     8        VAL      C        C        0.510000       12.0110           0   0.00000     -0.301140E-02
        92 PROA     8        VAL      O        O       -0.510000       15.9990           0   0.00000     -0.301140E-02
        93 PROA     9        ALA      N        NH1     -0.470000       14.0070           0   0.00000     -0.301140E-02
        94 PROA     9        ALA      HN       H        0.310000       1.00800           0   0.00000     -0.301140E-02
        95 PROA     9        ALA      CA       CT1      0.700000E-01   12.0110           0   0.00000     -0.301140E-02
        96 PROA     9        ALA      HA       HB1      0.900000E-01   1.00800           0   0.00000     -0.301140E-02
        97 PROA     9        ALA      CB       CT3     -0.270000       12.0110           0   0.00000     -0.301140E-02
        98 PROA     9        ALA      HB1      HA3      0.900000E-01   1.00800           0   0.00000     -0.301140E-02
        99 PROA     9        ALA      HB2      HA3      0.900000E-01   1.00800           0   0.00000     -0.301140E-02
       100 PROA     9        ALA      HB3      HA3      0.900000E-01   1.00800           0   0.00000     -0.301140E-02
       101 PROA     9        ALA      C        C        0.510000       12.0110           0   0.00000     -0.301140E-02
       102 PROA     9        ALA      O        O       -0.510000       15.9990           0   0.00000     -0.301140E-02
       103 PROA     10       VAL      N        NH1     -0.470000       14.0070           0   0.00000     -0.301140E-02
       104 PROA     10       VAL      HN       H        0.310000       1.00800           0   0.00000     -0.301140E-02
       105 PROA     10       VAL      CA       CT1      0.700000E-01   12.0110           0   0.00000     -0.301140E-02
       106 PROA     10       VAL      HA       HB1      0.900000E-01   1.00800           0   0.00000     -0.301140E-02
       107 PROA     10       VAL      CB       CT1     -0.900000E-01   12.0110           0   0.00000     -0.301140E-02
       108 PROA     10       VAL      HB       HA1      0.900000E-01   1.00800           0   0.00000     -0.301140E-02
       109 PROA     10       VAL      CG1      CT3     -0.270000       12.0110           0   0.00000     -0.301140E-02
       110 PROA     10       VAL      HG11     HA3      0.900000E-01   1.00800           0   0.00000     -0.301140E-02
       111 PROA     10       VAL      HG12     HA3      0.900000E-01   1.00800           0   0.00000     -0.301140E-02
       112 PROA     10       VAL      HG13     HA3      0.900000E-01   1.00800           0   0.00000     -0.301140E-02
       113 PROA     10       VAL      CG2      CT3     -0.270000       12.0110           0   0.00000     -0.301140E-02
       114 PROA     10       VAL      HG21     HA3      0.900000E-01   1.00800           0   0.00000     -0.301140E-02
       115 PROA     10       VAL      HG22     HA3      0.900000E-01   1.00800           0   0.00000     -0.301140E-02
       116 PROA     10       VAL      HG23     HA3      0.900000E-01   1.00800           0   0.00000     -0.301140E-02
       117 PROA     10       VAL      C        C        0.510000       12.0110           0   0.00000     -0.301140E-02
       118 PROA     10       VAL      O        O       -0.510000       15.9990           0   0.00000     -0.301140E-02
       119 PROA     11       SER      N        NH1     -0.470000       14.0070           0   0.00000     -0.301140E-02
       120 PROA     11       SER      HN       H        0.310000       1.00800           0   0.00000     -0.301140E-02
       121 PROA     11       SER      CA       CT1      0.700000E-01   12.0110           0   0.00000     -0.301140E-02
       122 PROA     11       SER      HA       HB1      0.900000E-01   1.00800           0   0.00000     -0.301140E-02
       123 PROA     11       SER      CB       CT2      0.500000E-01   12.0110           0   0.00000     -0.301140E-02
       124 PROA     11       SER      HB1      HA2      0.900000E-01   1.00800           0   0.00000     -0.301140E-02
       125 PROA     11       SER      HB2      HA2      0.900000E-01   1.00800           0   0.00000     -0.301140E-02
       126 PROA     11       SER      OG       OH1     -0.660000       15.9990           0   0.00000     -0.301140E-02
       127 PROA     11       SER      HG1      H        0.430000       1.00800           0   0.00000     -0.301140E-02
       128 PROA     11       SER      C        C        0.510000       12.0110           0   0.00000     -0.301140E-02
       129 PROA     11       SER      O        O       -0.510000       15.9990           0   0.00000     -0.301140E-02
       130 PROA     12       GLN      N        NH1     -0.470000       14.0070           0   0.00000     -0.301140E-02
       131 PROA     12       GLN      HN       H        0.310000       1.00800           0   0.00000     -0.301140E-02
       132 PROA     12       GLN      CA       CT1      0.700000E-01   12.0110           0   0.00000     -0.301140E-02
       133 PROA     12       GLN      HA       HB1      0.900000E-01   1.00800           0   0.00000     -0.301140E-02
       134 PROA     12       GLN      CB       CT2     -0.180000       12.0110           0   0.00000     -0.301140E-02
       135 PROA     12       GLN      HB1      HA2      0.900000E-01   1.00800           0   0.00000     -0.301140E-02
       136 PROA     12       GLN      HB2      HA2      0.900000E-01   1.00800           0   0.00000     -0.301140E-02
       137 PROA     12       GLN      CG       CT2     -0.180000       12.0110           0   0.00000     -0.301140E-02
       138 PROA     12       GLN      HG1      HA2      0.900000E-01   1.00800           0   0.00000     -0.301140E-02
       139 PROA     12       GLN      HG2      HA2      0.900000E-01   1.00800           0   0.00000     -0.301140E-02
       140 PROA     12       GLN      CD       CC       0.550000       12.0110           0   0.00000     -0.301140E-02
       141 PROA     12       GLN      OE1      O       -0.550000       15.9990           0   0.00000     -0.301140E-02
       142 PROA     12       GLN      NE2      NH2     -0.620000       14.0070           0   0.00000     -0.301140E-02
       143 PROA     12       GLN      HE21     H        0.320000       1.00800           0   0.00000     -0.301140E-02
       144 PROA     12       GLN      HE22     H        0.300000       1.00800           0   0.00000     -0.301140E-02
       145 PROA     12       GLN      C        C        0.510000       12.0110           0   0.00000     -0.301140E-02
       146 PROA     12       GLN      O        O       -0.510000       15.9990           0   0.00000     -0.301140E-02
       147 PROA     13       ASN      N        NH1     -0.470000       14.0070           0   0.00000     -0.301140E-02
       148 PROA     13       ASN      HN       H        0.310000       1.00800           0   0.00000     -0.301140E-02
       149 PROA     13       ASN      CA       CT1      0.700000E-01   12.0110           0   0.00000     -0.301140E-02
       150 PROA     13       ASN      HA       HB1      0.900000E-01   1.00800           0   0.00000     -0.301140E-02
       151 PROA     13       ASN      CB       CT2     -0.180000       12.0110           0   0.00000     -0.301140E-02
       152 PROA     13       ASN      HB1      HA2      0.900000E-01   1.00800           0   0.00000     -0.301140E-02
       153 PROA     13       ASN      HB2      HA2      0.900000E-01   1.00800           0   0.00000     -0.301140E-02
       154 PROA     13       ASN      CG       CC       0.550000       12.0110           0   0.00000     -0.301140E-02
       155 PROA     13       ASN      OD1      O       -0.550000       15.9990           0   0.00000     -0.301140E-02
       156 PROA     13       ASN      ND2      NH2     -0.620000       14.0070           0   0.00000     -0.301140E-02
       157 PROA     13       ASN      HD21     H        0.320000       1.00800           0   0.00000     -0.301140E-02
       158 PROA     13       ASN      HD22     H        0.300000       1.00800           0   0.00000     -0.301140E-02
       159 PROA     13       ASN      C        C        0.510000       12.0110           0   0.00000     -0.301140E-02
       160 PROA     13       ASN      O        O       -0.510000       15.9990           0   0.00000     -0.301140E-02
       161 PROA     14       MET      N        NH1     -0.470000       14.0070           0   0.00000     -0.301140E-02
       162 PROA     14       MET      HN       H        0.310000       1.00800           0   0.00000     -0.301140E-02
       163 PROA     14       MET      CA       CT1      0.700000E-01   12.0110           0   0.00000     -0.301140E-02
       164 PROA     14       MET      HA       HB1      0.900000E-01   1.00800           0   0.00000     -0.301140E-02
       165 PROA     14       MET      CB       CT2     -0.180000       12.0110           0   0.00000     -0.301140E-02
       166 PROA     14       MET      HB1      HA2      0.900000E-01   1.00800           0   0.00000     -0.301140E-02
       167 PROA     14       MET      HB2      HA2      0.900000E-01   1.00800           0   0.00000     -0.301140E-02
       168 PROA     14       MET      CG       CT2     -0.140000       12.0110           0   0.00000     -0.301140E-02
       169 PROA     14       MET      HG1      HA2      0.900000E-01   1.00800           0   0.00000     -0.301140E-02
       170 PROA     14       MET      HG2      HA2      0.900000E-01   1.00800           0   0.00000     -0.301140E-02
       171 PROA     14       MET      SD       S       -0.900000E-01   32.0600           0   0.00000     -0.301140E-02
       172 PROA     14       MET      CE       CT3     -0.220000       12.0110           0   0.00000     -0.301140E-02
       173 PROA     14       MET      HE1      HA3      0.900000E-01   1.00800           0   0.00000     -0.301140E-02
       174 PROA     14       MET      HE2      HA3      0.900000E-01   1.00800           0   0.00000     -0.301140E-02
       175 PROA     14       MET      HE3      HA3      0.900000E-01   1.00800           0   0.00000     -0.301140E-02
       176 PROA     14       MET      C        C        0.510000       12.0110           0   0.00000     -0.301140E-02
       177 PROA     14       MET      O        O       -0.510000       15.9990           0   0.00000     -0.301140E-02
       178 PROA     15       GLY      N        NH1     -0.470000       14.0070           0   0.00000     -0.301140E-02
       179 PROA     15       GLY      HN       H        0.310000       1.00800           0   0.00000     -0.301140E-02
       180 PROA     15       GLY      CA       CT2     -0.200000E-01   12.0110           0   0.00000     -0.301140E-02
       181 PROA     15       GLY      HA1      HB2      0.900000E-01   1.00800           0   0.00000     -0.301140E-02
       182 PROA     15       GLY      HA2      HB2      0.900000E-01   1.00800           0   0.00000     -0.301140E-02
       183 PROA     15       GLY      C        C        0.510000       12.0110           0   0.00000     -0.301140E-02
       184 PROA     15       GLY      O        O       -0.510000       15.9990           0   0.00000     -0.301140E-02
       185 PROA     16       ILE      N        NH1     -0.470000       14.0070           0   0.00000     -0.301140E-02
       186 PROA     16       ILE      HN       H        0.310000       1.00800           0   0.00000     -0.301140E-02
       187 PROA     16       ILE      CA       CT1      0.700000E-01   12.0110           0   0.00000     -0.301140E-02
       188 PROA     16       ILE      HA       HB1      0.900000E-01   1.00800           0   0.00000     -0.301140E-02
       189 PROA     16       ILE      CB       CT1     -0.900000E-01   12.0110           0   0.00000     -0.301140E-02
       190 PROA     16       ILE      HB       HA1      0.900000E-01   1.00800           0   0.00000     -0.301140E-02
       191 PROA     16       ILE      CG2      CT3     -0.270000       12.0110           0   0.00000     -0.301140E-02
       192 PROA     16       ILE      HG21     HA3      0.900000E-01   1.00800           0   0.00000     -0.301140E-02
       193 PROA     16       ILE      HG22     HA3      0.900000E-01   1.00800           0   0.00000     -0.301140E-02
       194 PROA     16       ILE      HG23     HA3      0.900000E-01   1.00800           0   0.00000     -0.301140E-02
       195 PROA     16       ILE      CG1      CT2     -0.180000       12.0110           0   0.00000     -0.301140E-02
       196 PROA     16       ILE      HG11     HA2      0.900000E-01   1.00800           0   0.00000     -0.301140E-02
       197 PROA     16       ILE      HG12     HA2      0.900000E-01   1.00800           0   0.00000     -0.301140E-02
       198 PROA     16       ILE      CD       CT3     -0.270000       12.0110           0   0.00000     -0.301140E-02
       199 PROA     16       ILE      HD1      HA3      0.900000E-01   1.00800           0   0.00000     -0.301140E-02
       200 PROA     16       ILE      HD2      HA3      0.900000E-01   1.00800           0   0.00000     -0.301140E-02
       201 PROA     16       ILE      HD3      HA3      0.900000E-01   1.00800           0   0.00000     -0.301140E-02
       202 PROA     16       ILE      C        C        0.510000       12.0110           0   0.00000     -0.301140E-02
       203 PROA     16       ILE      O        O       -0.510000       15.9990           0   0.00000     -0.301140E-02
       204 PROA     17       GLY      N        NH1     -0.470000       14.0070           0   0.00000     -0.301140E-02
       205 PROA     17       GLY      HN       H        0.310000       1.00800           0   0.00000     -0.301140E-02
       206 PROA     17       GLY      CA       CT2     -0.200000E-01   12.0110           0   0.00000     -0.301140E-02
       207 PROA     17       GLY      HA1      HB2      0.900000E-01   1.00800           0   0.00000     -0.301140E-02
       208 PROA     17       GLY      HA2      HB2      0.900000E-01   1.00800           0   0.00000     -0.301140E-02
       209 PROA     17       GLY      C        C        0.510000       12.0110           0   0.00000     -0.301140E-02
       210 PROA     17       GLY      O        O       -0.510000       15.9990           0   0.00000     -0.301140E-02
       211 PROA     18       LYS      N        NH1     -0.470000       14.0070           0   0.00000     -0.301140E-02
       212 PROA     18       LYS      HN       H        0.310000       1.00800           0   0.00000     -0.301140E-02
       213 PROA     18       LYS      CA       CT1      0.700000E-01   12.0110           0   0.00000     -0.301140E-02
       214 PROA     18       LYS      HA       HB1      0.900000E-01   1.00800           0   0.00000     -0.301140E-02
       215 PROA     18       LYS      CB       CT2     -0.180000       12.0110           0   0.00000     -0.301140E-02
       216 PROA     18       LYS      HB1      HA2      0.900000E-01   1.00800           0   0.00000     -0.301140E-02
       217 PROA     18       LYS      HB2      HA2      0.900000E-01   1.00800           0   0.00000     -0.301140E-02
       218 PROA     18       LYS      CG       CT2     -0.180000       12.0110           0   0.00000     -0.301140E-02
       219 PROA     18       LYS      HG1      HA2      0.900000E-01   1.00800           0   0.00000     -0.301140E-02
       220 PROA     18       LYS      HG2      HA2      0.900000E-01   1.00800           0   0.00000     -0.301140E-02
       221 PROA     18       LYS      CD       CT2     -0.180000       12.0110           0   0.00000     -0.301140E-02
       222 PROA     18       LYS      HD1      HA2      0.900000E-01   1.00800           0   0.00000     -0.301140E-02
       223 PROA     18       LYS      HD2      HA2      0.900000E-01   1.00800           0   0.00000     -0.301140E-02
       224 PROA     18       LYS      CE       CT2      0.210000       12.0110           0   0.00000     -0.301140E-02
       225 PROA     18       LYS      HE1      HA2      0.500000E-01   1.00800           0   0.00000     -0.301140E-02
       226 PROA     18       LYS      HE2      HA2      0.500000E-01   1.00800           0   0.00000     -0.301140E-02
       227 PROA     18       LYS      NZ       NH3     -0.300000       14.0070           0   0.00000     -0.301140E-02
       228 PROA     18       LYS      HZ1      HC       0.330000       1.00800           0   0.00000     -0.301140E-02
       229 PROA     18       LYS      HZ2      HC       0.330000       1.00800           0   0.00000     -0.301140E-02
       230 PROA     18       LYS      HZ3      HC       0.330000       1.00800           0   0.00000     -0.301140E-02
       231 PROA     18       LYS      C        C        0.510000       12.0110           0   0.00000     -0.301140E-02
       232 PROA     18       LYS      O        O       -0.510000       15.9990           0   0.00000     -0.301140E-02
       233 PROA     19       ASN      N        NH1     -0.470000       14.0070           0   0.00000     -0.301140E-02
       234 PROA     19       ASN      HN       H        0.310000       1.00800           0   0.00000     -0.301140E-02
       235 PROA     19       ASN      CA       CT1      0.700000E-01   12.0110           0   0.00000     -0.301140E-02
       236 PROA     19       ASN      HA       HB1      0.900000E-01   1.00800           0   0.00000     -0.301140E-02
       237 PROA     19       ASN      CB       CT2     -0.180000       12.0110           0   0.00000     -0.301140E-02
       238 PROA     19       ASN      HB1      HA2      0.900000E-01   1.00800           0   0.00000     -0.301140E-02
       239 PROA     19       ASN      HB2      HA2      0.900000E-01   1.00800           0   0.00000     -0.301140E-02
       240 PROA     19       ASN      CG       CC       0.550000       12.0110           0   0.00000     -0.301140E-02
       241 PROA     19       ASN      OD1      O       -0.550000       15.9990           0   0.00000     -0.301140E-02
       242 PROA     19       ASN      ND2      NH2     -0.620000       14.0070           0   0.00000     -0.301140E-02
       243 PROA     19       ASN      HD21     H        0.320000       1.00800           0   0.00000     -0.301140E-02
       244 PROA     19       ASN      HD22     H        0.300000       1.00800           0   0.00000     -0.301140E-02
       245 PROA     19       ASN      C        C        0.510000       12.0110           0   0.00000     -0.301140E-02
       246 PROA     19       ASN      O        O       -0.510000       15.9990           0   0.00000     -0.301140E-02
       247 PROA     20       GLY      N        NH1     -0.470000       14.0070           0   0.00000     -0.301140E-02
       248 PROA     20       GLY      HN       H        0.310000       1.00800           0   0.00000     -0.301140E-02
       249 PROA     20       GLY      CA       CT2     -0.200000E-01   12.0110           0   0.00000     -0.301140E-02
       250 PROA     20       GLY      HA1      HB2      0.900000E-01   1.00800           0   0.00000     -0.301140E-02
       251 PROA     20       GLY      HA2      HB2      0.900000E-01   1.00800           0   0.00000     -0.301140E-02
       252 PROA     20       GLY      C        C        0.510000       12.0110           0   0.00000     -0.301140E-02
       253 PROA     20       GLY      O        O       -0.510000       15.9990           0   0.00000     -0.301140E-02
       254 PROA     21       ASP      N        NH1     -0.470000       14.0070           0   0.00000     -0.301140E-02
       255 PROA     21       ASP      HN       H        0.310000       1.00800           0   0.00000     -0.301140E-02
       256 PROA     21       ASP      CA       CT1      0.700000E-01   12.0110           0   0.00000     -0.301140E-02
       257 PROA     21       ASP      HA       HB1      0.900000E-01   1.00800           0   0.00000     -0.301140E-02
       258 PROA     21       ASP      CB       CT2A    -0.280000       12.0110           0   0.00000     -0.301140E-02
       259 PROA     21       ASP      HB1      HA2      0.900000E-01   1.00800           0   0.00000     -0.301140E-02
       260 PROA     21       ASP      HB2      HA2      0.900000E-01   1.00800           0   0.00000     -0.301140E-02
       261 PROA     21       ASP      CG       CC       0.620000       12.0110           0   0.00000     -0.301140E-02
       262 PROA     21       ASP      OD1      OC      -0.760000       15.9990           0   0.00000     -0.301140E-02
       263 PROA     21       ASP      OD2      OC      -0.760000       15.9990           0   0.00000     -0.301140E-02
       264 PROA     21       ASP      C        C        0.510000       12.0110           0   0.00000     -0.301140E-02
       265 PROA     21       ASP      O        O       -0.510000       15.9990           0   0.00000     -0.301140E-02
       266 PROA     22       LEU      N        NH1     -0.470000       14.0070           0   0.00000     -0.301140E-02
       267 PROA     22       LEU      HN       H        0.310000       1.00800           0   0.00000     -0.301140E-02
       268 PROA     22       LEU      CA       CT1      0.700000E-01   12.0110           0   0.00000     -0.301140E-02
       269 PROA     22       LEU      HA       HB1      0.900000E-01   1.00800           0   0.00000     -0.301140E-02
       270 PROA     22       LEU      CB       CT2     -0.180000       12.0110           0   0.00000     -0.301140E-02
       271 PROA     22       LEU      HB1      HA2      0.900000E-01   1.00800           0   0.00000     -0.301140E-02
       272 PROA     22       LEU      HB2      HA2      0.900000E-01   1.00800           0   0.00000     -0.301140E-02
       273 PROA     22       LEU      CG       CT1     -0.900000E-01   12.0110           0   0.00000     -0.301140E-02
       274 PROA     22       LEU      HG       HA1      0.900000E-01   1.00800           0   0.00000     -0.301140E-02
       275 PROA     22       LEU      CD1      CT3     -0.270000       12.0110           0   0.00000     -0.301140E-02
       276 PROA     22       LEU      HD11     HA3      0.900000E-01   1.00800           0   0.00000     -0.301140E-02
       277 PROA     22       LEU      HD12     HA3      0.900000E-01   1.00800           0   0.00000     -0.301140E-02
       278 PROA     22       LEU      HD13     HA3      0.900000E-01   1.00800           0   0.00000     -0.301140E-02
       279 PROA     22       LEU      CD2      CT3     -0.270000       12.0110           0   0.00000     -0.301140E-02
       280 PROA     22       LEU      HD21     HA3      0.900000E-01   1.00800           0   0.00000     -0.301140E-02
       281 PROA     22       LEU      HD22     HA3      0.900000E-01   1.00800           0   0.00000     -0.301140E-02
       282 PROA     22       LEU      HD23     HA3      0.900000E-01   1.00800           0   0.00000     -0.301140E-02
       283 PROA     22       LEU      C        C        0.510000       12.0110           0   0.00000     -0.301140E-02
       284 PROA     22       LEU      O        O       -0.510000       15.9990           0   0.00000     -0.301140E-02
       285 PROA     23       PRO      N        N       -0.290000       14.0070           0   0.00000     -0.301140E-02
       286 PROA     23       PRO      CD       CP3       0.00000       12.0110           0   0.00000     -0.301140E-02
       287 PROA     23       PRO      HD1      HA2      0.900000E-01   1.00800           0   0.00000     -0.301140E-02
       288 PROA     23       PRO      HD2      HA2      0.900000E-01   1.00800           0   0.00000     -0.301140E-02
       289 PROA     23       PRO      CA       CP1      0.200000E-01   12.0110           0   0.00000     -0.301140E-02
       290 PROA     23       PRO      HA       HB1      0.900000E-01   1.00800           0   0.00000     -0.301140E-02
       291 PROA     23       PRO      CB       CP2     -0.180000       12.0110           0   0.00000     -0.301140E-02
       292 PROA     23       PRO      HB1      HA2      0.900000E-01   1.00800           0   0.00000     -0.301140E-02
       293 PROA     23       PRO      HB2      HA2      0.900000E-01   1.00800           0   0.00000     -0.301140E-02
       294 PROA     23       PRO      CG       CP2     -0.180000       12.0110           0   0.00000     -0.301140E-02
       295 PROA     23       PRO      HG1      HA2      0.900000E-01   1.00800           0   0.00000     -0.301140E-02
       296 PROA     23       PRO      HG2      HA2      0.900000E-01   1.00800           0   0.00000     -0.301140E-02
       297 PROA     23       PRO      C        C        0.510000       12.0110           0   0.00000     -0.301140E-02
       298 PROA     23       PRO      O        O       -0.510000       15.9990           0   0.00000     -0.301140E-02
       299 PROA     24       TRP      N        NH1     -0.470000       14.0070           0   0.00000     -0.301140E-02
       300 PROA     24       TRP      HN       H        0.310000       1.00800           0   0.00000     -0.301140E-02
       301 PROA     24       TRP      CA       CT1      0.700000E-01   12.0110           0   0.00000     -0.301140E-02
       302 PROA     24       TRP      HA       HB1      0.900000E-01   1.00800           0   0.00000     -0.301140E-02
       303 PROA     24       TRP      CB       CT2     -0.180000       12.0110           0   0.00000     -0.301140E-02
       304 PROA     24       TRP      HB1      HA2      0.900000E-01   1.00800           0   0.00000     -0.301140E-02
       305 PROA     24       TRP      HB2      HA2      0.900000E-01   1.00800           0   0.00000     -0.301140E-02
       306 PROA     24       TRP      CG       CY      -0.300000E-01   12.0110           0   0.00000     -0.301140E-02
       307 PROA     24       TRP      CD1      CA      -0.150000       12.0110           0   0.00000     -0.301140E-02
       308 PROA     24       TRP      HD1      HP       0.220000       1.00800           0   0.00000     -0.301140E-02
       309 PROA     24       TRP      NE1      NY      -0.510000       14.0070           0   0.00000     -0.301140E-02
       310 PROA     24       TRP      HE1      H        0.370000       1.00800           0   0.00000     -0.301140E-02
       311 PROA     24       TRP      CE2      CPT      0.240000       12.0110           0   0.00000     -0.301140E-02
       312 PROA     24       TRP      CD2      CPT      0.110000       12.0110           0   0.00000     -0.301140E-02
       313 PROA     24       TRP      CE3      CAI     -0.250000       12.0110           0   0.00000     -0.301140E-02
       314 PROA     24       TRP      HE3      HP       0.170000       1.00800           0   0.00000     -0.301140E-02
       315 PROA     24       TRP      CZ3      CA      -0.200000       12.0110           0   0.00000     -0.301140E-02
       316 PROA     24       TRP      HZ3      HP       0.140000       1.00800           0   0.00000     -0.301140E-02
       317 PROA     24       TRP      CZ2      CAI     -0.270000       12.0110           0   0.00000     -0.301140E-02
       318 PROA     24       TRP      HZ2      HP       0.160000       1.00800           0   0.00000     -0.301140E-02
       319 PROA     24       TRP      CH2      CA      -0.140000       12.0110           0   0.00000     -0.301140E-02
       320 PROA     24       TRP      HH2      HP       0.140000       1.00800           0   0.00000     -0.301140E-02
       321 PROA     24       TRP      C        C        0.510000       12.0110           0   0.00000     -0.301140E-02
       322 PROA     24       TRP      O        O       -0.510000       15.9990           0   0.00000     -0.301140E-02
       323 PROA     25       PRO      N        N       -0.290000       14.0070           0   0.00000     -0.301140E-02
       324 PROA     25       PRO      CD       CP3       0.00000       12.0110           0   0.00000     -0.301140E-02
       325 PROA     25       PRO      HD1      HA2      0.900000E-01   1.00800           0   0.00000     -0.301140E-02
       326 PROA     25       PRO      HD2      HA2      0.900000E-01   1.00800           0   0.00000     -0.301140E-02
       327 PROA     25       PRO      CA       CP1      0.200000E-01   12.0110           0   0.00000     -0.301140E-02
       328 PROA     25       PRO      HA       HB1      0.900000E-01   1.00800           0   0.00000     -0.301140E-02
       329 PROA     25       PRO      CB       CP2     -0.180000       12.0110           0   0.00000     -0.301140E-02
       330 PROA     25       PRO      HB1      HA2      0.900000E-01   1.00800           0   0.00000     -0.301140E-02
       331 PROA     25       PRO      HB2      HA2      0.900000E-01   1.00800           0   0.00000     -0.301140E-02
       332 PROA     25       PRO      CG       CP2     -0.180000       12.0110           0   0.00000     -0.301140E-02
       333 PROA     25       PRO      HG1      HA2      0.900000E-01   1.00800           0   0.00000     -0.301140E-02
       334 PROA     25       PRO      HG2      HA2      0.900000E-01   1.00800           0   0.00000     -0.301140E-02
       335 PROA     25       PRO      C        C        0.510000       12.0110           0   0.00000     -0.301140E-02
       336 PROA     25       PRO      O        O       -0.510000       15.9990           0   0.00000     -0.301140E-02
       337 PROA     26       PRO      N        N       -0.290000       14.0070           0   0.00000     -0.301140E-02
       338 PROA     26       PRO      CD       CP3       0.00000       12.0110           0   0.00000     -0.301140E-02
       339 PROA     26       PRO      HD1      HA2      0.900000E-01   1.00800           0   0.00000     -0.301140E-02
       340 PROA     26       PRO      HD2      HA2      0.900000E-01   1.00800           0   0.00000     -0.301140E-02
       341 PROA     26       PRO      CA       CP1      0.200000E-01   12.0110           0   0.00000     -0.301140E-02
       342 PROA     26       PRO      HA       HB1      0.900000E-01   1.00800           0   0.00000     -0.301140E-02
       343 PROA     26       PRO      CB       CP2     -0.180000       12.0110           0   0.00000     -0.301140E-02
       344 PROA     26       PRO      HB1      HA2      0.900000E-01   1.00800           0   0.00000     -0.301140E-02
       345 PROA     26       PRO      HB2      HA2      0.900000E-01   1.00800           0   0.00000     -0.301140E-02
       346 PROA     26       PRO      CG       CP2     -0.180000       12.0110           0   0.00000     -0.301140E-02
       347 PROA     26       PRO      HG1      HA2      0.900000E-01   1.00800           0   0.00000     -0.301140E-02
       348 PROA     26       PRO      HG2      HA2      0.900000E-01   1.00800           0   0.00000     -0.301140E-02
       349 PROA     26       PRO      C        C        0.510000       12.0110           0   0.00000     -0.301140E-02
       350 PROA     26       PRO      O        O       -0.510000       15.9990           0   0.00000     -0.301140E-02
       351 PROA     27       LEU      N        NH1     -0.470000       14.0070           0   0.00000     -0.301140E-02
       352 PROA     27       LEU      HN       H        0.310000       1.00800           0   0.00000     -0.301140E-02
       353 PROA     27       LEU      CA       CT1      0.700000E-01   12.0110           0   0.00000     -0.301140E-02
       354 PROA     27       LEU      HA       HB1      0.900000E-01   1.00800           0   0.00000     -0.301140E-02
       355 PROA     27       LEU      CB       CT2     -0.180000       12.0110           0   0.00000     -0.301140E-02
       356 PROA     27       LEU      HB1      HA2      0.900000E-01   1.00800           0   0.00000     -0.301140E-02
       357 PROA     27       LEU      HB2      HA2      0.900000E-01   1.00800           0   0.00000     -0.301140E-02
       358 PROA     27       LEU      CG       CT1     -0.900000E-01   12.0110           0   0.00000     -0.301140E-02
       359 PROA     27       LEU      HG       HA1      0.900000E-01   1.00800           0   0.00000     -0.301140E-02
       360 PROA     27       LEU      CD1      CT3     -0.270000       12.0110           0   0.00000     -0.301140E-02
       361 PROA     27       LEU      HD11     HA3      0.900000E-01   1.00800           0   0.00000     -0.301140E-02
       362 PROA     27       LEU      HD12     HA3      0.900000E-01   1.00800           0   0.00000     -0.301140E-02
       363 PROA     27       LEU      HD13     HA3      0.900000E-01   1.00800           0   0.00000     -0.301140E-02
       364 PROA     27       LEU      CD2      CT3     -0.270000       12.0110           0   0.00000     -0.301140E-02
       365 PROA     27       LEU      HD21     HA3      0.900000E-01   1.00800           0   0.00000     -0.301140E-02
       366 PROA     27       LEU      HD22     HA3      0.900000E-01   1.00800           0   0.00000     -0.301140E-02
       367 PROA     27       LEU      HD23     HA3      0.900000E-01   1.00800           0   0.00000     -0.301140E-02
       368 PROA     27       LEU      C        C        0.510000       12.0110           0   0.00000     -0.301140E-02
       369 PROA     27       LEU      O        O       -0.510000       15.9990           0   0.00000     -0.301140E-02
       370 PROA     28       ARG      N        NH1     -0.470000       14.0070           0   0.00000     -0.301140E-02
       371 PROA     28       ARG      HN       H        0.310000       1.00800           0   0.00000     -0.301140E-02
       372 PROA     28       ARG      CA       CT1      0.700000E-01   12.0110           0   0.00000     -0.301140E-02
       373 PROA     28       ARG      HA       HB1      0.900000E-01   1.00800           0   0.00000     -0.301140E-02
       374 PROA     28       ARG      CB       CT2     -0.180000       12.0110           0   0.00000     -0.301140E-02
       375 PROA     28       ARG      HB1      HA2      0.900000E-01   1.00800           0   0.00000     -0.301140E-02
       376 PROA     28       ARG      HB2      HA2      0.900000E-01   1.00800           0   0.00000     -0.301140E-02
       377 PROA     28       ARG      CG       CT2     -0.180000       12.0110           0   0.00000     -0.301140E-02
       378 PROA     28       ARG      HG1      HA2      0.900000E-01   1.00800           0   0.00000     -0.301140E-02
       379 PROA     28       ARG      HG2      HA2      0.900000E-01   1.00800           0   0.00000     -0.301140E-02
       380 PROA     28       ARG      CD       CT2      0.200000       12.0110           0   0.00000     -0.301140E-02
       381 PROA     28       ARG      HD1      HA2      0.900000E-01   1.00800           0   0.00000     -0.301140E-02
       382 PROA     28       ARG      HD2      HA2      0.900000E-01   1.00800           0   0.00000     -0.301140E-02
       383 PROA     28       ARG      NE       NC2     -0.700000       14.0070           0   0.00000     -0.301140E-02
       384 PROA     28       ARG      HE       HC       0.440000       1.00800           0   0.00000     -0.301140E-02
       385 PROA     28       ARG      CZ       C        0.640000       12.0110           0   0.00000     -0.301140E-02
       386 PROA     28       ARG      NH1      NC2     -0.800000       14.0070           0   0.00000     -0.301140E-02
       387 PROA     28       ARG      HH11     HC       0.460000       1.00800           0   0.00000     -0.301140E-02
       388 PROA     28       ARG      HH12     HC       0.460000       1.00800           0   0.00000     -0.301140E-02
       389 PROA     28       ARG      NH2      NC2     -0.800000       14.0070           0   0.00000     -0.301140E-02
       390 PROA     28       ARG      HH21     HC       0.460000       1.00800           0   0.00000     -0.301140E-02
       391 PROA     28       ARG      HH22     HC       0.460000       1.00800           0   0.00000     -0.301140E-02
       392 PROA     28       ARG      C        C        0.510000       12.0110           0   0.00000     -0.301140E-02
       393 PROA     28       ARG      O        O       -0.510000       15.9990           0   0.00000     -0.301140E-02
       394 PROA     29       ASN      N        NH1     -0.470000       14.0070           0   0.00000     -0.301140E-02
       395 PROA     29       ASN      HN       H        0.310000       1.00800           0   0.00000     -0.301140E-02
       396 PROA     29       ASN      CA       CT1      0.700000E-01   12.0110           0   0.00000     -0.301140E-02
       397 PROA     29       ASN      HA       HB1      0.900000E-01   1.00800           0   0.00000     -0.301140E-02
       398 PROA     29       ASN      CB       CT2     -0.180000       12.0110           0   0.00000     -0.301140E-02
       399 PROA     29       ASN      HB1      HA2      0.900000E-01   1.00800           0   0.00000     -0.301140E-02
       400 PROA     29       ASN      HB2      HA2      0.900000E-01   1.00800           0   0.00000     -0.301140E-02
       401 PROA     29       ASN      CG       CC       0.550000       12.0110           0   0.00000     -0.301140E-02
       402 PROA     29       ASN      OD1      O       -0.550000       15.9990           0   0.00000     -0.301140E-02
       403 PROA     29       ASN      ND2      NH2     -0.620000       14.0070           0   0.00000     -0.301140E-02
       404 PROA     29       ASN      HD21     H        0.320000       1.00800           0   0.00000     -0.301140E-02
       405 PROA     29       ASN      HD22     H        0.300000       1.00800           0   0.00000     -0.301140E-02
       406 PROA     29       ASN      C        C        0.510000       12.0110           0   0.00000     -0.301140E-02
       407 PROA     29       ASN      O        O       -0.510000       15.9990           0   0.00000     -0.301140E-02
       408 PROA     30       GLU      N        NH1     -0.470000       14.0070           0   0.00000     -0.301140E-02
       409 PROA     30       GLU      HN       H        0.310000       1.00800           0   0.00000     -0.301140E-02
       410 PROA     30       GLU      CA       CT1      0.700000E-01   12.0110           0   0.00000     -0.301140E-02
       411 PROA     30       GLU      HA       HB1      0.900000E-01   1.00800           0   0.00000     -0.301140E-02
       412 PROA     30       GLU      CB       CT2A    -0.180000       12.0110           0   0.00000     -0.301140E-02
       413 PROA     30       GLU      HB1      HA2      0.900000E-01   1.00800           0   0.00000     -0.301140E-02
       414 PROA     30       GLU      HB2      HA2      0.900000E-01   1.00800           0   0.00000     -0.301140E-02
       415 PROA     30       GLU      CG       CT2     -0.280000       12.0110           0   0.00000     -0.301140E-02
       416 PROA     30       GLU      HG1      HA2      0.900000E-01   1.00800           0   0.00000     -0.301140E-02
       417 PROA     30       GLU      HG2      HA2      0.900000E-01   1.00800           0   0.00000     -0.301140E-02
       418 PROA     30       GLU      CD       CC       0.620000       12.0110           0   0.00000     -0.301140E-02
       419 PROA     30       GLU      OE1      OC      -0.760000       15.9990           0   0.00000     -0.301140E-02
       420 PROA     30       GLU      OE2      OC      -0.760000       15.9990           0   0.00000     -0.301140E-02
       421 PROA     30       GLU      C        C        0.510000       12.0110           0   0.00000     -0.301140E-02
       422 PROA     30       GLU      O        O       -0.510000       15.9990           0   0.00000     -0.301140E-02
       423 PROA     31       PHE      N        NH1     -0.470000       14.0070           0   0.00000     -0.301140E-02
       424 PROA     31       PHE      HN       H        0.310000       1.00800           0   0.00000     -0.301140E-02
       425 PROA     31       PHE      CA       CT1      0.700000E-01   12.0110           0   0.00000     -0.301140E-02
       426 PROA     31       PHE      HA       HB1      0.900000E-01   1.00800           0   0.00000     -0.301140E-02
       427 PROA     31       PHE      CB       CT2     -0.180000       12.0110           0   0.00000     -0.301140E-02
       428 PROA     31       PHE      HB1      HA2      0.900000E-01   1.00800           0   0.00000     -0.301140E-02
       429 PROA     31       PHE      HB2      HA2      0.900000E-01   1.00800           0   0.00000     -0.301140E-02
       430 PROA     31       PHE      CG       CA        0.00000       12.0110           0   0.00000     -0.301140E-02
       431 PROA     31       PHE      CD1      CA      -0.115000       12.0110           0   0.00000     -0.301140E-02
       432 PROA     31       PHE      HD1      HP       0.115000       1.00800           0   0.00000     -0.301140E-02
       433 PROA     31       PHE      CE1      CA      -0.115000       12.0110           0   0.00000     -0.301140E-02
       434 PROA     31       PHE      HE1      HP       0.115000       1.00800           0   0.00000     -0.301140E-02
       435 PROA     31       PHE      CZ       CA      -0.115000       12.0110           0   0.00000     -0.301140E-02
       436 PROA     31       PHE      HZ       HP       0.115000       1.00800           0   0.00000     -0.301140E-02
       437 PROA     31       PHE      CD2      CA      -0.115000       12.0110           0   0.00000     -0.301140E-02
       438 PROA     31       PHE      HD2      HP       0.115000       1.00800           0   0.00000     -0.301140E-02
       439 PROA     31       PHE      CE2      CA      -0.115000       12.0110           0   0.00000     -0.301140E-02
       440 PROA     31       PHE      HE2      HP       0.115000       1.00800           0   0.00000     -0.301140E-02
       441 PROA     31       PHE      C        C        0.510000       12.0110           0   0.00000     -0.301140E-02
       442 PROA     31       PHE      O        O       -0.510000       15.9990           0   0.00000     -0.301140E-02
       443 PROA     32       ARG      N        NH1     -0.470000       14.0070           0   0.00000     -0.301140E-02
       444 PROA     32       ARG      HN       H        0.310000       1.00800           0   0.00000     -0.301140E-02
       445 PROA     32       ARG      CA       CT1      0.700000E-01   12.0110           0   0.00000     -0.301140E-02
       446 PROA     32       ARG      HA       HB1      0.900000E-01   1.00800           0   0.00000     -0.301140E-02
       447 PROA     32       ARG      CB       CT2     -0.180000       12.0110           0   0.00000     -0.301140E-02
       448 PROA     32       ARG      HB1      HA2      0.900000E-01   1.00800           0   0.00000     -0.301140E-02
       449 PROA     32       ARG      HB2      HA2      0.900000E-01   1.00800           0   0.00000     -0.301140E-02
       450 PROA     32       ARG      CG       CT2     -0.180000       12.0110           0   0.00000     -0.301140E-02
       451 PROA     32       ARG      HG1      HA2      0.900000E-01   1.00800           0   0.00000     -0.301140E-02
       452 PROA     32       ARG      HG2      HA2      0.900000E-01   1.00800           0   0.00000     -0.301140E-02
       453 PROA     32       ARG      CD       CT2      0.200000       12.0110           0   0.00000     -0.301140E-02
       454 PROA     32       ARG      HD1      HA2      0.900000E-01   1.00800           0   0.00000     -0.301140E-02
       455 PROA     32       ARG      HD2      HA2      0.900000E-01   1.00800           0   0.00000     -0.301140E-02
       456 PROA     32       ARG      NE       NC2     -0.700000       14.0070           0   0.00000     -0.301140E-02
       457 PROA     32       ARG      HE       HC       0.440000       1.00800           0   0.00000     -0.301140E-02
       458 PROA     32       ARG      CZ       C        0.640000       12.0110           0   0.00000     -0.301140E-02
       459 PROA     32       ARG      NH1      NC2     -0.800000       14.0070           0   0.00000     -0.301140E-02
       460 PROA     32       ARG      HH11     HC       0.460000       1.00800           0   0.00000     -0.301140E-02
       461 PROA     32       ARG      HH12     HC       0.460000       1.00800           0   0.00000     -0.301140E-02
       462 PROA     32       ARG      NH2      NC2     -0.800000       14.0070           0   0.00000     -0.301140E-02
       463 PROA     32       ARG      HH21     HC       0.460000       1.00800           0   0.00000     -0.301140E-02
       464 PROA     32       ARG      HH22     HC       0.460000       1.00800           0   0.00000     -0.301140E-02
       465 PROA     32       ARG      C        C        0.510000       12.0110           0   0.00000     -0.301140E-02
       466 PROA     32       ARG      O        O       -0.510000       15.9990           0   0.00000     -0.301140E-02
       467 PROA     33       TYR      N        NH1     -0.470000       14.0070           0   0.00000     -0.301140E-02
       468 PROA     33       TYR      HN       H        0.310000       1.00800           0   0.00000     -0.301140E-02
       469 PROA     33       TYR      CA       CT1      0.700000E-01   12.0110           0   0.00000     -0.301140E-02
       470 PROA     33       TYR      HA       HB1      0.900000E-01   1.00800           0   0.00000     -0.301140E-02
       471 PROA     33       TYR      CB       CT2     -0.180000       12.0110           0   0.00000     -0.301140E-02
       472 PROA     33       TYR      HB1      HA2      0.900000E-01   1.00800           0   0.00000     -0.301140E-02
       473 PROA     33       TYR      HB2      HA2      0.900000E-01   1.00800           0   0.00000     -0.301140E-02
       474 PROA     33       TYR      CG       CA        0.00000       12.0110           0   0.00000     -0.301140E-02
       475 PROA     33       TYR      CD1      CA      -0.115000       12.0110           0   0.00000     -0.301140E-02
       476 PROA     33       TYR      HD1      HP       0.115000       1.00800           0   0.00000     -0.301140E-02
       477 PROA     33       TYR      CE1      CA      -0.115000       12.0110           0   0.00000     -0.301140E-02
       478 PROA     33       TYR      HE1      HP       0.115000       1.00800           0   0.00000     -0.301140E-02
       479 PROA     33       TYR      CZ       CA       0.110000       12.0110           0   0.00000     -0.301140E-02
       480 PROA     33       TYR      OH       OH1     -0.540000       15.9990           0   0.00000     -0.301140E-02
       481 PROA     33       TYR      HH       H        0.430000       1.00800           0   0.00000     -0.301140E-02
       482 PROA     33       TYR      CD2      CA      -0.115000       12.0110           0   0.00000     -0.301140E-02
       483 PROA     33       TYR      HD2      HP       0.115000       1.00800           0   0.00000     -0.301140E-02
       484 PROA     33       TYR      CE2      CA      -0.115000       12.0110           0   0.00000     -0.301140E-02
       485 PROA     33       TYR      HE2      HP       0.115000       1.00800           0   0.00000     -0.301140E-02
       486 PROA     33       TYR      C        C        0.510000       12.0110           0   0.00000     -0.301140E-02
       487 PROA     33       TYR      O        O       -0.510000       15.9990           0   0.00000     -0.301140E-02
       488 PROA     34       PHE      N        NH1     -0.470000       14.0070           0   0.00000     -0.301140E-02
       489 PROA     34       PHE      HN       H        0.310000       1.00800           0   0.00000     -0.301140E-02
       490 PROA     34       PHE      CA       CT1      0.700000E-01   12.0110           0   0.00000     -0.301140E-02
       491 PROA     34       PHE      HA       HB1      0.900000E-01   1.00800           0   0.00000     -0.301140E-02
       492 PROA     34       PHE      CB       CT2     -0.180000       12.0110           0   0.00000     -0.301140E-02
       493 PROA     34       PHE      HB1      HA2      0.900000E-01   1.00800           0   0.00000     -0.301140E-02
       494 PROA     34       PHE      HB2      HA2      0.900000E-01   1.00800           0   0.00000     -0.301140E-02
       495 PROA     34       PHE      CG       CA        0.00000       12.0110           0   0.00000     -0.301140E-02
       496 PROA     34       PHE      CD1      CA      -0.115000       12.0110           0   0.00000     -0.301140E-02
       497 PROA     34       PHE      HD1      HP       0.115000       1.00800           0   0.00000     -0.301140E-02
       498 PROA     34       PHE      CE1      CA      -0.115000       12.0110           0   0.00000     -0.301140E-02
       499 PROA     34       PHE      HE1      HP       0.115000       1.00800           0   0.00000     -0.301140E-02
       500 PROA     34       PHE      CZ       CA      -0.115000       12.0110           0   0.00000     -0.301140E-02
       501 PROA     34       PHE      HZ       HP       0.115000       1.00800           0   0.00000     -0.301140E-02
       502 PROA     34       PHE      CD2      CA      -0.115000       12.0110           0   0.00000     -0.301140E-02
       503 PROA     34       PHE      HD2      HP       0.115000       1.00800           0   0.00000     -0.301140E-02
       504 PROA     34       PHE      CE2      CA      -0.115000       12.0110           0   0.00000     -0.301140E-02
       505 PROA     34       PHE      HE2      HP       0.115000       1.00800           0   0.00000     -0.301140E-02
       506 PROA     34       PHE      C        C        0.510000       12.0110           0   0.00000     -0.301140E-02
       507 PROA     34       PHE      O        O       -0.510000       15.9990           0   0.00000     -0.301140E-02
       508 PROA     35       GLN      N        NH1     -0.470000       14.0070           0   0.00000     -0.301140E-02
       509 PROA     35       GLN      HN       H        0.310000       1.00800           0   0.00000     -0.301140E-02
       510 PROA     35       GLN      CA       CT1      0.700000E-01   12.0110           0   0.00000     -0.301140E-02
       511 PROA     35       GLN      HA       HB1      0.900000E-01   1.00800           0   0.00000     -0.301140E-02
       512 PROA     35       GLN      CB       CT2     -0.180000       12.0110           0   0.00000     -0.301140E-02
       513 PROA     35       GLN      HB1      HA2      0.900000E-01   1.00800           0   0.00000     -0.301140E-02
       514 PROA     35       GLN      HB2      HA2      0.900000E-01   1.00800           0   0.00000     -0.301140E-02
       515 PROA     35       GLN      CG       CT2     -0.180000       12.0110           0   0.00000     -0.301140E-02
       516 PROA     35       GLN      HG1      HA2      0.900000E-01   1.00800           0   0.00000     -0.301140E-02
       517 PROA     35       GLN      HG2      HA2      0.900000E-01   1.00800           0   0.00000     -0.301140E-02
       518 PROA     35       GLN      CD       CC       0.550000       12.0110           0   0.00000     -0.301140E-02
       519 PROA     35       GLN      OE1      O       -0.550000       15.9990           0   0.00000     -0.301140E-02
       520 PROA     35       GLN      NE2      NH2     -0.620000       14.0070           0   0.00000     -0.301140E-02
       521 PROA     35       GLN      HE21     H        0.320000       1.00800           0   0.00000     -0.301140E-02
       522 PROA     35       GLN      HE22     H        0.300000       1.00800           0   0.00000     -0.301140E-02
       523 PROA     35       GLN      C        C        0.510000       12.0110           0   0.00000     -0.301140E-02
       524 PROA     35       GLN      O        O       -0.510000       15.9990           0   0.00000     -0.301140E-02
       525 PROA     36       ARG      N        NH1     -0.470000       14.0070           0   0.00000     -0.301140E-02
       526 PROA     36       ARG      HN       H        0.310000       1.00800           0   0.00000     -0.301140E-02
       527 PROA     36       ARG      CA       CT1      0.700000E-01   12.0110           0   0.00000     -0.301140E-02
       528 PROA     36       ARG      HA       HB1      0.900000E-01   1.00800           0   0.00000     -0.301140E-02
       529 PROA     36       ARG      CB       CT2     -0.180000       12.0110           0   0.00000     -0.301140E-02
       530 PROA     36       ARG      HB1      HA2      0.900000E-01   1.00800           0   0.00000     -0.301140E-02
       531 PROA     36       ARG      HB2      HA2      0.900000E-01   1.00800           0   0.00000     -0.301140E-02
       532 PROA     36       ARG      CG       CT2     -0.180000       12.0110           0   0.00000     -0.301140E-02
       533 PROA     36       ARG      HG1      HA2      0.900000E-01   1.00800           0   0.00000     -0.301140E-02
       534 PROA     36       ARG      HG2      HA2      0.900000E-01   1.00800           0   0.00000     -0.301140E-02
       535 PROA     36       ARG      CD       CT2      0.200000       12.0110           0   0.00000     -0.301140E-02
       536 PROA     36       ARG      HD1      HA2      0.900000E-01   1.00800           0   0.00000     -0.301140E-02
       537 PROA     36       ARG      HD2      HA2      0.900000E-01   1.00800           0   0.00000     -0.301140E-02
       538 PROA     36       ARG      NE       NC2     -0.700000       14.0070           0   0.00000     -0.301140E-02
       539 PROA     36       ARG      HE       HC       0.440000       1.00800           0   0.00000     -0.301140E-02
       540 PROA     36       ARG      CZ       C        0.640000       12.0110           0   0.00000     -0.301140E-02
       541 PROA     36       ARG      NH1      NC2     -0.800000       14.0070           0   0.00000     -0.301140E-02
       542 PROA     36       ARG      HH11     HC       0.460000       1.00800           0   0.00000     -0.301140E-02
       543 PROA     36       ARG      HH12     HC       0.460000       1.00800           0   0.00000     -0.301140E-02
       544 PROA     36       ARG      NH2      NC2     -0.800000       14.0070           0   0.00000     -0.301140E-02
       545 PROA     36       ARG      HH21     HC       0.460000       1.00800           0   0.00000     -0.301140E-02
       546 PROA     36       ARG      HH22     HC       0.460000       1.00800           0   0.00000     -0.301140E-02
       547 PROA     36       ARG      C        C        0.510000       12.0110           0   0.00000     -0.301140E-02
       548 PROA     36       ARG      O        O       -0.510000       15.9990           0   0.00000     -0.301140E-02
       549 PROA     37       MET      N        NH1     -0.470000       14.0070           0   0.00000     -0.301140E-02
       550 PROA     37       MET      HN       H        0.310000       1.00800           0   0.00000     -0.301140E-02
       551 PROA     37       MET      CA       CT1      0.700000E-01   12.0110           0   0.00000     -0.301140E-02
       552 PROA     37       MET      HA       HB1      0.900000E-01   1.00800           0   0.00000     -0.301140E-02
       553 PROA     37       MET      CB       CT2     -0.180000       12.0110           0   0.00000     -0.301140E-02
       554 PROA     37       MET      HB1      HA2      0.900000E-01   1.00800           0   0.00000     -0.301140E-02
       555 PROA     37       MET      HB2      HA2      0.900000E-01   1.00800           0   0.00000     -0.301140E-02
       556 PROA     37       MET      CG       CT2     -0.140000       12.0110           0   0.00000     -0.301140E-02
       557 PROA     37       MET      HG1      HA2      0.900000E-01   1.00800           0   0.00000     -0.301140E-02
       558 PROA     37       MET      HG2      HA2      0.900000E-01   1.00800           0   0.00000     -0.301140E-02
       559 PROA     37       MET      SD       S       -0.900000E-01   32.0600           0   0.00000     -0.301140E-02
       560 PROA     37       MET      CE       CT3     -0.220000       12.0110           0   0.00000     -0.301140E-02
       561 PROA     37       MET      HE1      HA3      0.900000E-01   1.00800           0   0.00000     -0.301140E-02
       562 PROA     37       MET      HE2      HA3      0.900000E-01   1.00800           0   0.00000     -0.301140E-02
       563 PROA     37       MET      HE3      HA3      0.900000E-01   1.00800           0   0.00000     -0.301140E-02
       564 PROA     37       MET      C        C        0.510000       12.0110           0   0.00000     -0.301140E-02
       565 PROA     37       MET      O        O       -0.510000       15.9990           0   0.00000     -0.301140E-02
       566 PROA     38       THR      N        NH1     -0.470000       14.0070           0   0.00000     -0.301140E-02
       567 PROA     38       THR      HN       H        0.310000       1.00800           0   0.00000     -0.301140E-02
       568 PROA     38       THR      CA       CT1      0.700000E-01   12.0110           0   0.00000     -0.301140E-02
       569 PROA     38       THR      HA       HB1      0.900000E-01   1.00800           0   0.00000     -0.301140E-02
       570 PROA     38       THR      CB       CT1      0.140000       12.0110           0   0.00000     -0.301140E-02
       571 PROA     38       THR      HB       HA1      0.900000E-01   1.00800           0   0.00000     -0.301140E-02
       572 PROA     38       THR      OG1      OH1     -0.660000       15.9990           0   0.00000     -0.301140E-02
       573 PROA     38       THR      HG1      H        0.430000       1.00800           0   0.00000     -0.301140E-02
       574 PROA     38       THR      CG2      CT3     -0.270000       12.0110           0   0.00000     -0.301140E-02
       575 PROA     38       THR      HG21     HA3      0.900000E-01   1.00800           0   0.00000     -0.301140E-02
       576 PROA     38       THR      HG22     HA3      0.900000E-01   1.00800           0   0.00000     -0.301140E-02
       577 PROA     38       THR      HG23     HA3      0.900000E-01   1.00800           0   0.00000     -0.301140E-02
       578 PROA     38       THR      C        C        0.510000       12.0110           0   0.00000     -0.301140E-02
       579 PROA     38       THR      O        O       -0.510000       15.9990           0   0.00000     -0.301140E-02
       580 PROA     39       THR      N        NH1     -0.470000       14.0070           0   0.00000     -0.301140E-02
       581 PROA     39       THR      HN       H        0.310000       1.00800           0   0.00000     -0.301140E-02
       582 PROA     39       THR      CA       CT1      0.700000E-01   12.0110           0   0.00000     -0.301140E-02
       583 PROA     39       THR      HA       HB1      0.900000E-01   1.00800           0   0.00000     -0.301140E-02
       584 PROA     39       THR      CB       CT1      0.140000       12.0110           0   0.00000     -0.301140E-02
       585 PROA     39       THR      HB       HA1      0.900000E-01   1.00800           0   0.00000     -0.301140E-02
       586 PROA     39       THR      OG1      OH1     -0.660000       15.9990           0   0.00000     -0.301140E-02
       587 PROA     39       THR      HG1      H        0.430000       1.00800           0   0.00000     -0.301140E-02
       588 PROA     39       THR      CG2      CT3     -0.270000       12.0110           0   0.00000     -0.301140E-02
       589 PROA     39       THR      HG21     HA3      0.900000E-01   1.00800           0   0.00000     -0.301140E-02
       590 PROA     39       THR      HG22     HA3      0.900000E-01   1.00800           0   0.00000     -0.301140E-02
       591 PROA     39       THR      HG23     HA3      0.900000E-01   1.00800           0   0.00000     -0.301140E-02
       592 PROA     39       THR      C        C        0.510000       12.0110           0   0.00000     -0.301140E-02
       593 PROA     39       THR      O        O       -0.510000       15.9990           0   0.00000     -0.301140E-02
       594 PROA     40       THR      N        NH1     -0.470000       14.0070           0   0.00000     -0.301140E-02
       595 PROA     40       THR      HN       H        0.310000       1.00800           0   0.00000     -0.301140E-02
       596 PROA     40       THR      CA       CT1      0.700000E-01   12.0110           0   0.00000     -0.301140E-02
       597 PROA     40       THR      HA       HB1      0.900000E-01   1.00800           0   0.00000     -0.301140E-02
       598 PROA     40       THR      CB       CT1      0.140000       12.0110           0   0.00000     -0.301140E-02
       599 PROA     40       THR      HB       HA1      0.900000E-01   1.00800           0   0.00000     -0.301140E-02
       600 PROA     40       THR      OG1      OH1     -0.660000       15.9990           0   0.00000     -0.301140E-02
       601 PROA     40       THR      HG1      H        0.430000       1.00800           0   0.00000     -0.301140E-02
       602 PROA     40       THR      CG2      CT3     -0.270000       12.0110           0   0.00000     -0.301140E-02
       603 PROA     40       THR      HG21     HA3      0.900000E-01   1.00800           0   0.00000     -0.301140E-02
       604 PROA     40       THR      HG22     HA3      0.900000E-01   1.00800           0   0.00000     -0.301140E-02
       605 PROA     40       THR      HG23     HA3      0.900000E-01   1.00800           0   0.00000     -0.301140E-02
       606 PROA     40       THR      C        C        0.510000       12.0110           0   0.00000     -0.301140E-02
       607 PROA     40       THR      O        O       -0.510000       15.9990           0   0.00000     -0.301140E-02
       608 PROA     41       SER      N        NH1     -0.470000       14.0070           0   0.00000     -0.301140E-02
       609 PROA     41       SER      HN       H        0.310000       1.00800           0   0.00000     -0.301140E-02
       610 PROA     41       SER      CA       CT1      0.700000E-01   12.0110           0   0.00000     -0.301140E-02
       611 PROA     41       SER      HA       HB1      0.900000E-01   1.00800           0   0.00000     -0.301140E-02
       612 PROA     41       SER      CB       CT2      0.500000E-01   12.0110           0   0.00000     -0.301140E-02
       613 PROA     41       SER      HB1      HA2      0.900000E-01   1.00800           0   0.00000     -0.301140E-02
       614 PROA     41       SER      HB2      HA2      0.900000E-01   1.00800           0   0.00000     -0.301140E-02
       615 PROA     41       SER      OG       OH1     -0.660000       15.9990           0   0.00000     -0.301140E-02
       616 PROA     41       SER      HG1      H        0.430000       1.00800           0   0.00000     -0.301140E-02
       617 PROA     41       SER      C        C        0.510000       12.0110           0   0.00000     -0.301140E-02
       618 PROA     41       SER      O        O       -0.510000       15.9990           0   0.00000     -0.301140E-02
       619 PROA     42       SER      N        NH1     -0.470000       14.0070           0   0.00000     -0.301140E-02
       620 PROA     42       SER      HN       H        0.310000       1.00800           0   0.00000     -0.301140E-02
       621 PROA     42       SER      CA       CT1      0.700000E-01   12.0110           0   0.00000     -0.301140E-02
       622 PROA     42       SER      HA       HB1      0.900000E-01   1.00800           0   0.00000     -0.301140E-02
       623 PROA     42       SER      CB       CT2      0.500000E-01   12.0110           0   0.00000     -0.301140E-02
       624 PROA     42       SER      HB1      HA2      0.900000E-01   1.00800           0   0.00000     -0.301140E-02
       625 PROA     42       SER      HB2      HA2      0.900000E-01   1.00800           0   0.00000     -0.301140E-02
       626 PROA     42       SER      OG       OH1     -0.660000       15.9990           0   0.00000     -0.301140E-02
       627 PROA     42       SER      HG1      H        0.430000       1.00800           0   0.00000     -0.301140E-02
       628 PROA     42       SER      C        C        0.510000       12.0110           0   0.00000     -0.301140E-02
       629 PROA     42       SER      O        O       -0.510000       15.9990           0   0.00000     -0.301140E-02
       630 PROA     43       VAL      N        NH1     -0.470000       14.0070           0   0.00000     -0.301140E-02
       631 PROA     43       VAL      HN       H        0.310000       1.00800           0   0.00000     -0.301140E-02
       632 PROA     43       VAL      CA       CT1      0.700000E-01   12.0110           0   0.00000     -0.301140E-02
       633 PROA     43       VAL      HA       HB1      0.900000E-01   1.00800           0   0.00000     -0.301140E-02
       634 PROA     43       VAL      CB       CT1     -0.900000E-01   12.0110           0   0.00000     -0.301140E-02
       635 PROA     43       VAL      HB       HA1      0.900000E-01   1.00800           0   0.00000     -0.301140E-02
       636 PROA     43       VAL      CG1      CT3     -0.270000       12.0110           0   0.00000     -0.301140E-02
       637 PROA     43       VAL      HG11     HA3      0.900000E-01   1.00800           0   0.00000     -0.301140E-02
       638 PROA     43       VAL      HG12     HA3      0.900000E-01   1.00800           0   0.00000     -0.301140E-02
       639 PROA     43       VAL      HG13     HA3      0.900000E-01   1.00800           0   0.00000     -0.301140E-02
       640 PROA     43       VAL      CG2      CT3     -0.270000       12.0110           0   0.00000     -0.301140E-02
       641 PROA     43       VAL      HG21     HA3      0.900000E-01   1.00800           0   0.00000     -0.301140E-02
       642 PROA     43       VAL      HG22     HA3      0.900000E-01   1.00800           0   0.00000     -0.301140E-02
       643 PROA     43       VAL      HG23     HA3      0.900000E-01   1.00800           0   0.00000     -0.301140E-02
       644 PROA     43       VAL      C        C        0.510000       12.0110           0   0.00000     -0.301140E-02
       645 PROA     43       VAL      O        O       -0.510000       15.9990           0   0.00000     -0.301140E-02
       646 PROA     44       GLU      N        NH1     -0.470000       14.0070           0   0.00000     -0.301140E-02
       647 PROA     44       GLU      HN       H        0.310000       1.00800           0   0.00000     -0.301140E-02
       648 PROA     44       GLU      CA       CT1      0.700000E-01   12.0110           0   0.00000     -0.301140E-02
       649 PROA     44       GLU      HA       HB1      0.900000E-01   1.00800           0   0.00000     -0.301140E-02
       650 PROA     44       GLU      CB       CT2A    -0.180000       12.0110           0   0.00000     -0.301140E-02
       651 PROA     44       GLU      HB1      HA2      0.900000E-01   1.00800           0   0.00000     -0.301140E-02
       652 PROA     44       GLU      HB2      HA2      0.900000E-01   1.00800           0   0.00000     -0.301140E-02
       653 PROA     44       GLU      CG       CT2     -0.280000       12.0110           0   0.00000     -0.301140E-02
       654 PROA     44       GLU      HG1      HA2      0.900000E-01   1.00800           0   0.00000     -0.301140E-02
       655 PROA     44       GLU      HG2      HA2      0.900000E-01   1.00800           0   0.00000     -0.301140E-02
       656 PROA     44       GLU      CD       CC       0.620000       12.0110           0   0.00000     -0.301140E-02
       657 PROA     44       GLU      OE1      OC      -0.760000       15.9990           0   0.00000     -0.301140E-02
       658 PROA     44       GLU      OE2      OC      -0.760000       15.9990           0   0.00000     -0.301140E-02
       659 PROA     44       GLU      C        C        0.510000       12.0110           0   0.00000     -0.301140E-02
       660 PROA     44       GLU      O        O       -0.510000       15.9990           0   0.00000     -0.301140E-02
       661 PROA     45       GLY      N        NH1     -0.470000       14.0070           0   0.00000     -0.301140E-02
       662 PROA     45       GLY      HN       H        0.310000       1.00800           0   0.00000     -0.301140E-02
       663 PROA     45       GLY      CA       CT2     -0.200000E-01   12.0110           0   0.00000     -0.301140E-02
       664 PROA     45       GLY      HA1      HB2      0.900000E-01   1.00800           0   0.00000     -0.301140E-02
       665 PROA     45       GLY      HA2      HB2      0.900000E-01   1.00800           0   0.00000     -0.301140E-02
       666 PROA     45       GLY      C        C        0.510000       12.0110           0   0.00000     -0.301140E-02
       667 PROA     45       GLY      O        O       -0.510000       15.9990           0   0.00000     -0.301140E-02
       668 PROA     46       LYS      N        NH1     -0.470000       14.0070           0   0.00000     -0.301140E-02
       669 PROA     46       LYS      HN       H        0.310000       1.00800           0   0.00000     -0.301140E-02
       670 PROA     46       LYS      CA       CT1      0.700000E-01   12.0110           0   0.00000     -0.301140E-02
       671 PROA     46       LYS      HA       HB1      0.900000E-01   1.00800           0   0.00000     -0.301140E-02
       672 PROA     46       LYS      CB       CT2     -0.180000       12.0110           0   0.00000     -0.301140E-02
       673 PROA     46       LYS      HB1      HA2      0.900000E-01   1.00800           0   0.00000     -0.301140E-02
       674 PROA     46       LYS      HB2      HA2      0.900000E-01   1.00800           0   0.00000     -0.301140E-02
       675 PROA     46       LYS      CG       CT2     -0.180000       12.0110           0   0.00000     -0.301140E-02
       676 PROA     46       LYS      HG1      HA2      0.900000E-01   1.00800           0   0.00000     -0.301140E-02
       677 PROA     46       LYS      HG2      HA2      0.900000E-01   1.00800           0   0.00000     -0.301140E-02
       678 PROA     46       LYS      CD       CT2     -0.180000       12.0110           0   0.00000     -0.301140E-02
       679 PROA     46       LYS      HD1      HA2      0.900000E-01   1.00800           0   0.00000     -0.301140E-02
       680 PROA     46       LYS      HD2      HA2      0.900000E-01   1.00800           0   0.00000     -0.301140E-02
       681 PROA     46       LYS      CE       CT2      0.210000       12.0110           0   0.00000     -0.301140E-02
       682 PROA     46       LYS      HE1      HA2      0.500000E-01   1.00800           0   0.00000     -0.301140E-02
       683 PROA     46       LYS      HE2      HA2      0.500000E-01   1.00800           0   0.00000     -0.301140E-02
       684 PROA     46       LYS      NZ       NH3     -0.300000       14.0070           0   0.00000     -0.301140E-02
       685 PROA     46       LYS      HZ1      HC       0.330000       1.00800           0   0.00000     -0.301140E-02
       686 PROA     46       LYS      HZ2      HC       0.330000       1.00800           0   0.00000     -0.301140E-02
       687 PROA     46       LYS      HZ3      HC       0.330000       1.00800           0   0.00000     -0.301140E-02
       688 PROA     46       LYS      C        C        0.510000       12.0110           0   0.00000     -0.301140E-02
       689 PROA     46       LYS      O        O       -0.510000       15.9990           0   0.00000     -0.301140E-02
       690 PROA     47       GLN      N        NH1     -0.470000       14.0070           0   0.00000     -0.301140E-02
       691 PROA     47       GLN      HN       H        0.310000       1.00800           0   0.00000     -0.301140E-02
       692 PROA     47       GLN      CA       CT1      0.700000E-01   12.0110           0   0.00000     -0.301140E-02
       693 PROA     47       GLN      HA       HB1      0.900000E-01   1.00800           0   0.00000     -0.301140E-02
       694 PROA     47       GLN      CB       CT2     -0.180000       12.0110           0   0.00000     -0.301140E-02
       695 PROA     47       GLN      HB1      HA2      0.900000E-01   1.00800           0   0.00000     -0.301140E-02
       696 PROA     47       GLN      HB2      HA2      0.900000E-01   1.00800           0   0.00000     -0.301140E-02
       697 PROA     47       GLN      CG       CT2     -0.180000       12.0110           0   0.00000     -0.301140E-02
       698 PROA     47       GLN      HG1      HA2      0.900000E-01   1.00800           0   0.00000     -0.301140E-02
       699 PROA     47       GLN      HG2      HA2      0.900000E-01   1.00800           0   0.00000     -0.301140E-02
       700 PROA     47       GLN      CD       CC       0.550000       12.0110           0   0.00000     -0.301140E-02
       701 PROA     47       GLN      OE1      O       -0.550000       15.9990           0   0.00000     -0.301140E-02
       702 PROA     47       GLN      NE2      NH2     -0.620000       14.0070           0   0.00000     -0.301140E-02
       703 PROA     47       GLN      HE21     H        0.320000       1.00800           0   0.00000     -0.301140E-02
       704 PROA     47       GLN      HE22     H        0.300000       1.00800           0   0.00000     -0.301140E-02
       705 PROA     47       GLN      C        C        0.510000       12.0110           0   0.00000     -0.301140E-02
       706 PROA     47       GLN      O        O       -0.510000       15.9990           0   0.00000     -0.301140E-02
       707 PROA     48       ASN      N        NH1     -0.470000       14.0070           0   0.00000     -0.301140E-02
       708 PROA     48       ASN      HN       H        0.310000       1.00800           0   0.00000     -0.301140E-02
       709 PROA     48       ASN      CA       CT1      0.700000E-01   12.0110           0   0.00000     -0.301140E-02
       710 PROA     48       ASN      HA       HB1      0.900000E-01   1.00800           0   0.00000     -0.301140E-02
       711 PROA     48       ASN      CB       CT2     -0.180000       12.0110           0   0.00000     -0.301140E-02
       712 PROA     48       ASN      HB1      HA2      0.900000E-01   1.00800           0   0.00000     -0.301140E-02
       713 PROA     48       ASN      HB2      HA2      0.900000E-01   1.00800           0   0.00000     -0.301140E-02
       714 PROA     48       ASN      CG       CC       0.550000       12.0110           0   0.00000     -0.301140E-02
       715 PROA     48       ASN      OD1      O       -0.550000       15.9990           0   0.00000     -0.301140E-02
       716 PROA     48       ASN      ND2      NH2     -0.620000       14.0070           0   0.00000     -0.301140E-02
       717 PROA     48       ASN      HD21     H        0.320000       1.00800           0   0.00000     -0.301140E-02
       718 PROA     48       ASN      HD22     H        0.300000       1.00800           0   0.00000     -0.301140E-02
       719 PROA     48       ASN      C        C        0.510000       12.0110           0   0.00000     -0.301140E-02
       720 PROA     48       ASN      O        O       -0.510000       15.9990           0   0.00000     -0.301140E-02
       721 PROA     49       LEU      N        NH1     -0.470000       14.0070           0   0.00000     -0.301140E-02
       722 PROA     49       LEU      HN       H        0.310000       1.00800           0   0.00000     -0.301140E-02
       723 PROA     49       LEU      CA       CT1      0.700000E-01   12.0110           0   0.00000     -0.301140E-02
       724 PROA     49       LEU      HA       HB1      0.900000E-01   1.00800           0   0.00000     -0.301140E-02
       725 PROA     49       LEU      CB       CT2     -0.180000       12.0110           0   0.00000     -0.301140E-02
       726 PROA     49       LEU      HB1      HA2      0.900000E-01   1.00800           0   0.00000     -0.301140E-02
       727 PROA     49       LEU      HB2      HA2      0.900000E-01   1.00800           0   0.00000     -0.301140E-02
       728 PROA     49       LEU      CG       CT1     -0.900000E-01   12.0110           0   0.00000     -0.301140E-02
       729 PROA     49       LEU      HG       HA1      0.900000E-01   1.00800           0   0.00000     -0.301140E-02
       730 PROA     49       LEU      CD1      CT3     -0.270000       12.0110           0   0.00000     -0.301140E-02
       731 PROA     49       LEU      HD11     HA3      0.900000E-01   1.00800           0   0.00000     -0.301140E-02
       732 PROA     49       LEU      HD12     HA3      0.900000E-01   1.00800           0   0.00000     -0.301140E-02
       733 PROA     49       LEU      HD13     HA3      0.900000E-01   1.00800           0   0.00000     -0.301140E-02
       734 PROA     49       LEU      CD2      CT3     -0.270000       12.0110           0   0.00000     -0.301140E-02
       735 PROA     49       LEU      HD21     HA3      0.900000E-01   1.00800           0   0.00000     -0.301140E-02
       736 PROA     49       LEU      HD22     HA3      0.900000E-01   1.00800           0   0.00000     -0.301140E-02
       737 PROA     49       LEU      HD23     HA3      0.900000E-01   1.00800           0   0.00000     -0.301140E-02
       738 PROA     49       LEU      C        C        0.510000       12.0110           0   0.00000     -0.301140E-02
       739 PROA     49       LEU      O        O       -0.510000       15.9990           0   0.00000     -0.301140E-02
       740 PROA     50       VAL      N        NH1     -0.470000       14.0070           0   0.00000     -0.301140E-02
       741 PROA     50       VAL      HN       H        0.310000       1.00800           0   0.00000     -0.301140E-02
       742 PROA     50       VAL      CA       CT1      0.700000E-01   12.0110           0   0.00000     -0.301140E-02
       743 PROA     50       VAL      HA       HB1      0.900000E-01   1.00800           0   0.00000     -0.301140E-02
       744 PROA     50       VAL      CB       CT1     -0.900000E-01   12.0110           0   0.00000     -0.301140E-02
       745 PROA     50       VAL      HB       HA1      0.900000E-01   1.00800           0   0.00000     -0.301140E-02
       746 PROA     50       VAL      CG1      CT3     -0.270000       12.0110           0   0.00000     -0.301140E-02
       747 PROA     50       VAL      HG11     HA3      0.900000E-01   1.00800           0   0.00000     -0.301140E-02
       748 PROA     50       VAL      HG12     HA3      0.900000E-01   1.00800           0   0.00000     -0.301140E-02
       749 PROA     50       VAL      HG13     HA3      0.900000E-01   1.00800           0   0.00000     -0.301140E-02
       750 PROA     50       VAL      CG2      CT3     -0.270000       12.0110           0   0.00000     -0.301140E-02
       751 PROA     50       VAL      HG21     HA3      0.900000E-01   1.00800           0   0.00000     -0.301140E-02
       752 PROA     50       VAL      HG22     HA3      0.900000E-01   1.00800           0   0.00000     -0.301140E-02
       753 PROA     50       VAL      HG23     HA3      0.900000E-01   1.00800           0   0.00000     -0.301140E-02
       754 PROA     50       VAL      C        C        0.510000       12.0110           0   0.00000     -0.301140E-02
       755 PROA     50       VAL      O        O       -0.510000       15.9990           0   0.00000     -0.301140E-02
       756 PROA     51       ILE      N        NH1     -0.470000       14.0070           0   0.00000     -0.301140E-02
       757 PROA     51       ILE      HN       H        0.310000       1.00800           0   0.00000     -0.301140E-02
       758 PROA     51       ILE      CA       CT1      0.700000E-01   12.0110           0   0.00000     -0.301140E-02
       759 PROA     51       ILE      HA       HB1      0.900000E-01   1.00800           0   0.00000     -0.301140E-02
       760 PROA     51       ILE      CB       CT1     -0.900000E-01   12.0110           0   0.00000     -0.301140E-02
       761 PROA     51       ILE      HB       HA1      0.900000E-01   1.00800           0   0.00000     -0.301140E-02
       762 PROA     51       ILE      CG2      CT3     -0.270000       12.0110           0   0.00000     -0.301140E-02
       763 PROA     51       ILE      HG21     HA3      0.900000E-01   1.00800           0   0.00000     -0.301140E-02
       764 PROA     51       ILE      HG22     HA3      0.900000E-01   1.00800           0   0.00000     -0.301140E-02
       765 PROA     51       ILE      HG23     HA3      0.900000E-01   1.00800           0   0.00000     -0.301140E-02
       766 PROA     51       ILE      CG1      CT2     -0.180000       12.0110           0   0.00000     -0.301140E-02
       767 PROA     51       ILE      HG11     HA2      0.900000E-01   1.00800           0   0.00000     -0.301140E-02
       768 PROA     51       ILE      HG12     HA2      0.900000E-01   1.00800           0   0.00000     -0.301140E-02
       769 PROA     51       ILE      CD       CT3     -0.270000       12.0110           0   0.00000     -0.301140E-02
       770 PROA     51       ILE      HD1      HA3      0.900000E-01   1.00800           0   0.00000     -0.301140E-02
       771 PROA     51       ILE      HD2      HA3      0.900000E-01   1.00800           0   0.00000     -0.301140E-02
       772 PROA     51       ILE      HD3      HA3      0.900000E-01   1.00800           0   0.00000     -0.301140E-02
       773 PROA     51       ILE      C        C        0.510000       12.0110           0   0.00000     -0.301140E-02
       774 PROA     51       ILE      O        O       -0.510000       15.9990           0   0.00000     -0.301140E-02
       775 PROA     52       MET      N        NH1     -0.470000       14.0070           0   0.00000     -0.301140E-02
       776 PROA     52       MET      HN       H        0.310000       1.00800           0   0.00000     -0.301140E-02
       777 PROA     52       MET      CA       CT1      0.700000E-01   12.0110           0   0.00000     -0.301140E-02
       778 PROA     52       MET      HA       HB1      0.900000E-01   1.00800           0   0.00000     -0.301140E-02
       779 PROA     52       MET      CB       CT2     -0.180000       12.0110           0   0.00000     -0.301140E-02
       780 PROA     52       MET      HB1      HA2      0.900000E-01   1.00800           0   0.00000     -0.301140E-02
       781 PROA     52       MET      HB2      HA2      0.900000E-01   1.00800           0   0.00000     -0.301140E-02
       782 PROA     52       MET      CG       CT2     -0.140000       12.0110           0   0.00000     -0.301140E-02
       783 PROA     52       MET      HG1      HA2      0.900000E-01   1.00800           0   0.00000     -0.301140E-02
       784 PROA     52       MET      HG2      HA2      0.900000E-01   1.00800           0   0.00000     -0.301140E-02
       785 PROA     52       MET      SD       S       -0.900000E-01   32.0600           0   0.00000     -0.301140E-02
       786 PROA     52       MET      CE       CT3     -0.220000       12.0110           0   0.00000     -0.301140E-02
       787 PROA     52       MET      HE1      HA3      0.900000E-01   1.00800           0   0.00000     -0.301140E-02
       788 PROA     52       MET      HE2      HA3      0.900000E-01   1.00800           0   0.00000     -0.301140E-02
       789 PROA     52       MET      HE3      HA3      0.900000E-01   1.00800           0   0.00000     -0.301140E-02
       790 PROA     52       MET      C        C        0.510000       12.0110           0   0.00000     -0.301140E-02
       791 PROA     52       MET      O        O       -0.510000       15.9990           0   0.00000     -0.301140E-02
       792 PROA     53       GLY      N        NH1     -0.470000       14.0070           0   0.00000     -0.301140E-02
       793 PROA     53       GLY      HN       H        0.310000       1.00800           0   0.00000     -0.301140E-02
       794 PROA     53       GLY      CA       CT2     -0.200000E-01   12.0110           0   0.00000     -0.301140E-02
       795 PROA     53       GLY      HA1      HB2      0.900000E-01   1.00800           0   0.00000     -0.301140E-02
       796 PROA     53       GLY      HA2      HB2      0.900000E-01   1.00800           0   0.00000     -0.301140E-02
       797 PROA     53       GLY      C        C        0.510000       12.0110           0   0.00000     -0.301140E-02
       798 PROA     53       GLY      O        O       -0.510000       15.9990           0   0.00000     -0.301140E-02
       799 PROA     54       LYS      N        NH1     -0.470000       14.0070           0   0.00000     -0.301140E-02
       800 PROA     54       LYS      HN       H        0.310000       1.00800           0   0.00000     -0.301140E-02
       801 PROA     54       LYS      CA       CT1      0.700000E-01   12.0110           0   0.00000     -0.301140E-02
       802 PROA     54       LYS      HA       HB1      0.900000E-01   1.00800           0   0.00000     -0.301140E-02
       803 PROA     54       LYS      CB       CT2     -0.180000       12.0110           0   0.00000     -0.301140E-02
       804 PROA     54       LYS      HB1      HA2      0.900000E-01   1.00800           0   0.00000     -0.301140E-02
       805 PROA     54       LYS      HB2      HA2      0.900000E-01   1.00800           0   0.00000     -0.301140E-02
       806 PROA     54       LYS      CG       CT2     -0.180000       12.0110           0   0.00000     -0.301140E-02
       807 PROA     54       LYS      HG1      HA2      0.900000E-01   1.00800           0   0.00000     -0.301140E-02
       808 PROA     54       LYS      HG2      HA2      0.900000E-01   1.00800           0   0.00000     -0.301140E-02
       809 PROA     54       LYS      CD       CT2     -0.180000       12.0110           0   0.00000     -0.301140E-02
       810 PROA     54       LYS      HD1      HA2      0.900000E-01   1.00800           0   0.00000     -0.301140E-02
       811 PROA     54       LYS      HD2      HA2      0.900000E-01   1.00800           0   0.00000     -0.301140E-02
       812 PROA     54       LYS      CE       CT2      0.210000       12.0110           0   0.00000     -0.301140E-02
       813 PROA     54       LYS      HE1      HA2      0.500000E-01   1.00800           0   0.00000     -0.301140E-02
       814 PROA     54       LYS      HE2      HA2      0.500000E-01   1.00800           0   0.00000     -0.301140E-02
       815 PROA     54       LYS      NZ       NH3     -0.300000       14.0070           0   0.00000     -0.301140E-02
       816 PROA     54       LYS      HZ1      HC       0.330000       1.00800           0   0.00000     -0.301140E-02
       817 PROA     54       LYS      HZ2      HC       0.330000       1.00800           0   0.00000     -0.301140E-02
       818 PROA     54       LYS      HZ3      HC       0.330000       1.00800           0   0.00000     -0.301140E-02
       819 PROA     54       LYS      C        C        0.510000       12.0110           0   0.00000     -0.301140E-02
       820 PROA     54       LYS      O        O       -0.510000       15.9990           0   0.00000     -0.301140E-02
       821 PROA     55       LYS      N        NH1     -0.470000       14.0070           0   0.00000     -0.301140E-02
       822 PROA     55       LYS      HN       H        0.310000       1.00800           0   0.00000     -0.301140E-02
       823 PROA     55       LYS      CA       CT1      0.700000E-01   12.0110           0   0.00000     -0.301140E-02
       824 PROA     55       LYS      HA       HB1      0.900000E-01   1.00800           0   0.00000     -0.301140E-02
       825 PROA     55       LYS      CB       CT2     -0.180000       12.0110           0   0.00000     -0.301140E-02
       826 PROA     55       LYS      HB1      HA2      0.900000E-01   1.00800           0   0.00000     -0.301140E-02
       827 PROA     55       LYS      HB2      HA2      0.900000E-01   1.00800           0   0.00000     -0.301140E-02
       828 PROA     55       LYS      CG       CT2     -0.180000       12.0110           0   0.00000     -0.301140E-02
       829 PROA     55       LYS      HG1      HA2      0.900000E-01   1.00800           0   0.00000     -0.301140E-02
       830 PROA     55       LYS      HG2      HA2      0.900000E-01   1.00800           0   0.00000     -0.301140E-02
       831 PROA     55       LYS      CD       CT2     -0.180000       12.0110           0   0.00000     -0.301140E-02
       832 PROA     55       LYS      HD1      HA2      0.900000E-01   1.00800           0   0.00000     -0.301140E-02
       833 PROA     55       LYS      HD2      HA2      0.900000E-01   1.00800           0   0.00000     -0.301140E-02
       834 PROA     55       LYS      CE       CT2      0.210000       12.0110           0   0.00000     -0.301140E-02
       835 PROA     55       LYS      HE1      HA2      0.500000E-01   1.00800           0   0.00000     -0.301140E-02
       836 PROA     55       LYS      HE2      HA2      0.500000E-01   1.00800           0   0.00000     -0.301140E-02
       837 PROA     55       LYS      NZ       NH3     -0.300000       14.0070           0   0.00000     -0.301140E-02
       838 PROA     55       LYS      HZ1      HC       0.330000       1.00800           0   0.00000     -0.301140E-02
       839 PROA     55       LYS      HZ2      HC       0.330000       1.00800           0   0.00000     -0.301140E-02
       840 PROA     55       LYS      HZ3      HC       0.330000       1.00800           0   0.00000     -0.301140E-02
       841 PROA     55       LYS      C        C        0.510000       12.0110           0   0.00000     -0.301140E-02
       842 PROA     55       LYS      O        O       -0.510000       15.9990           0   0.00000     -0.301140E-02
       843 PROA     56       THR      N        NH1     -0.470000       14.0070           0   0.00000     -0.301140E-02
       844 PROA     56       THR      HN       H        0.310000       1.00800           0   0.00000     -0.301140E-02
       845 PROA     56       THR      CA       CT1      0.700000E-01   12.0110           0   0.00000     -0.301140E-02
       846 PROA     56       THR      HA       HB1      0.900000E-01   1.00800           0   0.00000     -0.301140E-02
       847 PROA     56       THR      CB       CT1      0.140000       12.0110           0   0.00000     -0.301140E-02
       848 PROA     56       THR      HB       HA1      0.900000E-01   1.00800           0   0.00000     -0.301140E-02
       849 PROA     56       THR      OG1      OH1     -0.660000       15.9990           0   0.00000     -0.301140E-02
       850 PROA     56       THR      HG1      H        0.430000       1.00800           0   0.00000     -0.301140E-02
       851 PROA     56       THR      CG2      CT3     -0.270000       12.0110           0   0.00000     -0.301140E-02
       852 PROA     56       THR      HG21     HA3      0.900000E-01   1.00800           0   0.00000     -0.301140E-02
       853 PROA     56       THR      HG22     HA3      0.900000E-01   1.00800           0   0.00000     -0.301140E-02
       854 PROA     56       THR      HG23     HA3      0.900000E-01   1.00800           0   0.00000     -0.301140E-02
       855 PROA     56       THR      C        C        0.510000       12.0110           0   0.00000     -0.301140E-02
       856 PROA     56       THR      O        O       -0.510000       15.9990           0   0.00000     -0.301140E-02
       857 PROA     57       TRP      N        NH1     -0.470000       14.0070           0   0.00000     -0.301140E-02
       858 PROA     57       TRP      HN       H        0.310000       1.00800           0   0.00000     -0.301140E-02
       859 PROA     57       TRP      CA       CT1      0.700000E-01   12.0110           0   0.00000     -0.301140E-02
       860 PROA     57       TRP      HA       HB1      0.900000E-01   1.00800           0   0.00000     -0.301140E-02
       861 PROA     57       TRP      CB       CT2     -0.180000       12.0110           0   0.00000     -0.301140E-02
       862 PROA     57       TRP      HB1      HA2      0.900000E-01   1.00800           0   0.00000     -0.301140E-02
       863 PROA     57       TRP      HB2      HA2      0.900000E-01   1.00800           0   0.00000     -0.301140E-02
       864 PROA     57       TRP      CG       CY      -0.300000E-01   12.0110           0   0.00000     -0.301140E-02
       865 PROA     57       TRP      CD1      CA      -0.150000       12.0110           0   0.00000     -0.301140E-02
       866 PROA     57       TRP      HD1      HP       0.220000       1.00800           0   0.00000     -0.301140E-02
       867 PROA     57       TRP      NE1      NY      -0.510000       14.0070           0   0.00000     -0.301140E-02
       868 PROA     57       TRP      HE1      H        0.370000       1.00800           0   0.00000     -0.301140E-02
       869 PROA     57       TRP      CE2      CPT      0.240000       12.0110           0   0.00000     -0.301140E-02
       870 PROA     57       TRP      CD2      CPT      0.110000       12.0110           0   0.00000     -0.301140E-02
       871 PROA     57       TRP      CE3      CAI     -0.250000       12.0110           0   0.00000     -0.301140E-02
       872 PROA     57       TRP      HE3      HP       0.170000       1.00800           0   0.00000     -0.301140E-02
       873 PROA     57       TRP      CZ3      CA      -0.200000       12.0110           0   0.00000     -0.301140E-02
       874 PROA     57       TRP      HZ3      HP       0.140000       1.00800           0   0.00000     -0.301140E-02
       875 PROA     57       TRP      CZ2      CAI     -0.270000       12.0110           0   0.00000     -0.301140E-02
       876 PROA     57       TRP      HZ2      HP       0.160000       1.00800           0   0.00000     -0.301140E-02
       877 PROA     57       TRP      CH2      CA      -0.140000       12.0110           0   0.00000     -0.301140E-02
       878 PROA     57       TRP      HH2      HP       0.140000       1.00800           0   0.00000     -0.301140E-02
       879 PROA     57       TRP      C        C        0.510000       12.0110           0   0.00000     -0.301140E-02
       880 PROA     57       TRP      O        O       -0.510000       15.9990           0   0.00000     -0.301140E-02
       881 PROA     58       PHE      N        NH1     -0.470000       14.0070           0   0.00000     -0.301140E-02
       882 PROA     58       PHE      HN       H        0.310000       1.00800           0   0.00000     -0.301140E-02
       883 PROA     58       PHE      CA       CT1      0.700000E-01   12.0110           0   0.00000     -0.301140E-02
       884 PROA     58       PHE      HA       HB1      0.900000E-01   1.00800           0   0.00000     -0.301140E-02
       885 PROA     58       PHE      CB       CT2     -0.180000       12.0110           0   0.00000     -0.301140E-02
       886 PROA     58       PHE      HB1      HA2      0.900000E-01   1.00800           0   0.00000     -0.301140E-02
       887 PROA     58       PHE      HB2      HA2      0.900000E-01   1.00800           0   0.00000     -0.301140E-02
       888 PROA     58       PHE      CG       CA        0.00000       12.0110           0   0.00000     -0.301140E-02
       889 PROA     58       PHE      CD1      CA      -0.115000       12.0110           0   0.00000     -0.301140E-02
       890 PROA     58       PHE      HD1      HP       0.115000       1.00800           0   0.00000     -0.301140E-02
       891 PROA     58       PHE      CE1      CA      -0.115000       12.0110           0   0.00000     -0.301140E-02
       892 PROA     58       PHE      HE1      HP       0.115000       1.00800           0   0.00000     -0.301140E-02
       893 PROA     58       PHE      CZ       CA      -0.115000       12.0110           0   0.00000     -0.301140E-02
       894 PROA     58       PHE      HZ       HP       0.115000       1.00800           0   0.00000     -0.301140E-02
       895 PROA     58       PHE      CD2      CA      -0.115000       12.0110           0   0.00000     -0.301140E-02
       896 PROA     58       PHE      HD2      HP       0.115000       1.00800           0   0.00000     -0.301140E-02
       897 PROA     58       PHE      CE2      CA      -0.115000       12.0110           0   0.00000     -0.301140E-02
       898 PROA     58       PHE      HE2      HP       0.115000       1.00800           0   0.00000     -0.301140E-02
       899 PROA     58       PHE      C        C        0.510000       12.0110           0   0.00000     -0.301140E-02
       900 PROA     58       PHE      O        O       -0.510000       15.9990           0   0.00000     -0.301140E-02
       901 PROA     59       SER      N        NH1     -0.470000       14.0070           0   0.00000     -0.301140E-02
       902 PROA     59       SER      HN       H        0.310000       1.00800           0   0.00000     -0.301140E-02
       903 PROA     59       SER      CA       CT1      0.700000E-01   12.0110           0   0.00000     -0.301140E-02
       904 PROA     59       SER      HA       HB1      0.900000E-01   1.00800           0   0.00000     -0.301140E-02
       905 PROA     59       SER      CB       CT2      0.500000E-01   12.0110           0   0.00000     -0.301140E-02
       906 PROA     59       SER      HB1      HA2      0.900000E-01   1.00800           0   0.00000     -0.301140E-02
       907 PROA     59       SER      HB2      HA2      0.900000E-01   1.00800           0   0.00000     -0.301140E-02
       908 PROA     59       SER      OG       OH1     -0.660000       15.9990           0   0.00000     -0.301140E-02
       909 PROA     59       SER      HG1      H        0.430000       1.00800           0   0.00000     -0.301140E-02
       910 PROA     59       SER      C        C        0.510000       12.0110           0   0.00000     -0.301140E-02
       911 PROA     59       SER      O        O       -0.510000       15.9990           0   0.00000     -0.301140E-02
       912 PROA     60       ILE      N        NH1     -0.470000       14.0070           0   0.00000     -0.301140E-02
       913 PROA     60       ILE      HN       H        0.310000       1.00800           0   0.00000     -0.301140E-02
       914 PROA     60       ILE      CA       CT1      0.700000E-01   12.0110           0   0.00000     -0.301140E-02
       915 PROA     60       ILE      HA       HB1      0.900000E-01   1.00800           0   0.00000     -0.301140E-02
       916 PROA     60       ILE      CB       CT1     -0.900000E-01   12.0110           0   0.00000     -0.301140E-02
       917 PROA     60       ILE      HB       HA1      0.900000E-01   1.00800           0   0.00000     -0.301140E-02
       918 PROA     60       ILE      CG2      CT3     -0.270000       12.0110           0   0.00000     -0.301140E-02
       919 PROA     60       ILE      HG21     HA3      0.900000E-01   1.00800           0   0.00000     -0.301140E-02
       920 PROA     60       ILE      HG22     HA3      0.900000E-01   1.00800           0   0.00000     -0.301140E-02
       921 PROA     60       ILE      HG23     HA3      0.900000E-01   1.00800           0   0.00000     -0.301140E-02
       922 PROA     60       ILE      CG1      CT2     -0.180000       12.0110           0   0.00000     -0.301140E-02
       923 PROA     60       ILE      HG11     HA2      0.900000E-01   1.00800           0   0.00000     -0.301140E-02
       924 PROA     60       ILE      HG12     HA2      0.900000E-01   1.00800           0   0.00000     -0.301140E-02
       925 PROA     60       ILE      CD       CT3     -0.270000       12.0110           0   0.00000     -0.301140E-02
       926 PROA     60       ILE      HD1      HA3      0.900000E-01   1.00800           0   0.00000     -0.301140E-02
       927 PROA     60       ILE      HD2      HA3      0.900000E-01   1.00800           0   0.00000     -0.301140E-02
       928 PROA     60       ILE      HD3      HA3      0.900000E-01   1.00800           0   0.00000     -0.301140E-02
       929 PROA     60       ILE      C        C        0.510000       12.0110           0   0.00000     -0.301140E-02
       930 PROA     60       ILE      O        O       -0.510000       15.9990           0   0.00000     -0.301140E-02
       931 PROA     61       PRO      N        N       -0.290000       14.0070           0   0.00000     -0.301140E-02
       932 PROA     61       PRO      CD       CP3       0.00000       12.0110           0   0.00000     -0.301140E-02
       933 PROA     61       PRO      HD1      HA2      0.900000E-01   1.00800           0   0.00000     -0.301140E-02
       934 PROA     61       PRO      HD2      HA2      0.900000E-01   1.00800           0   0.00000     -0.301140E-02
       935 PROA     61       PRO      CA       CP1      0.200000E-01   12.0110           0   0.00000     -0.301140E-02
       936 PROA     61       PRO      HA       HB1      0.900000E-01   1.00800           0   0.00000     -0.301140E-02
       937 PROA     61       PRO      CB       CP2     -0.180000       12.0110           0   0.00000     -0.301140E-02
       938 PROA     61       PRO      HB1      HA2      0.900000E-01   1.00800           0   0.00000     -0.301140E-02
       939 PROA     61       PRO      HB2      HA2      0.900000E-01   1.00800           0   0.00000     -0.301140E-02
       940 PROA     61       PRO      CG       CP2     -0.180000       12.0110           0   0.00000     -0.301140E-02
       941 PROA     61       PRO      HG1      HA2      0.900000E-01   1.00800           0   0.00000     -0.301140E-02
       942 PROA     61       PRO      HG2      HA2      0.900000E-01   1.00800           0   0.00000     -0.301140E-02
       943 PROA     61       PRO      C        C        0.510000       12.0110           0   0.00000     -0.301140E-02
       944 PROA     61       PRO      O        O       -0.510000       15.9990           0   0.00000     -0.301140E-02
       945 PROA     62       GLU      N        NH1     -0.470000       14.0070           0   0.00000     -0.301140E-02
       946 PROA     62       GLU      HN       H        0.310000       1.00800           0   0.00000     -0.301140E-02
       947 PROA     62       GLU      CA       CT1      0.700000E-01   12.0110           0   0.00000     -0.301140E-02
       948 PROA     62       GLU      HA       HB1      0.900000E-01   1.00800           0   0.00000     -0.301140E-02
       949 PROA     62       GLU      CB       CT2A    -0.180000       12.0110           0   0.00000     -0.301140E-02
       950 PROA     62       GLU      HB1      HA2      0.900000E-01   1.00800           0   0.00000     -0.301140E-02
       951 PROA     62       GLU      HB2      HA2      0.900000E-01   1.00800           0   0.00000     -0.301140E-02
       952 PROA     62       GLU      CG       CT2     -0.280000       12.0110           0   0.00000     -0.301140E-02
       953 PROA     62       GLU      HG1      HA2      0.900000E-01   1.00800           0   0.00000     -0.301140E-02
       954 PROA     62       GLU      HG2      HA2      0.900000E-01   1.00800           0   0.00000     -0.301140E-02
       955 PROA     62       GLU      CD       CC       0.620000       12.0110           0   0.00000     -0.301140E-02
       956 PROA     62       GLU      OE1      OC      -0.760000       15.9990           0   0.00000     -0.301140E-02
       957 PROA     62       GLU      OE2      OC      -0.760000       15.9990           0   0.00000     -0.301140E-02
       958 PROA     62       GLU      C        C        0.510000       12.0110           0   0.00000     -0.301140E-02
       959 PROA     62       GLU      O        O       -0.510000       15.9990           0   0.00000     -0.301140E-02
       960 PROA     63       LYS      N        NH1     -0.470000       14.0070           0   0.00000     -0.301140E-02
       961 PROA     63       LYS      HN       H        0.310000       1.00800           0   0.00000     -0.301140E-02
       962 PROA     63       LYS      CA       CT1      0.700000E-01   12.0110           0   0.00000     -0.301140E-02
       963 PROA     63       LYS      HA       HB1      0.900000E-01   1.00800           0   0.00000     -0.301140E-02
       964 PROA     63       LYS      CB       CT2     -0.180000       12.0110           0   0.00000     -0.301140E-02
       965 PROA     63       LYS      HB1      HA2      0.900000E-01   1.00800           0   0.00000     -0.301140E-02
       966 PROA     63       LYS      HB2      HA2      0.900000E-01   1.00800           0   0.00000     -0.301140E-02
       967 PROA     63       LYS      CG       CT2     -0.180000       12.0110           0   0.00000     -0.301140E-02
       968 PROA     63       LYS      HG1      HA2      0.900000E-01   1.00800           0   0.00000     -0.301140E-02
       969 PROA     63       LYS      HG2      HA2      0.900000E-01   1.00800           0   0.00000     -0.301140E-02
       970 PROA     63       LYS      CD       CT2     -0.180000       12.0110           0   0.00000     -0.301140E-02
       971 PROA     63       LYS      HD1      HA2      0.900000E-01   1.00800           0   0.00000     -0.301140E-02
       972 PROA     63       LYS      HD2      HA2      0.900000E-01   1.00800           0   0.00000     -0.301140E-02
       973 PROA     63       LYS      CE       CT2      0.210000       12.0110           0   0.00000     -0.301140E-02
       974 PROA     63       LYS      HE1      HA2      0.500000E-01   1.00800           0   0.00000     -0.301140E-02
       975 PROA     63       LYS      HE2      HA2      0.500000E-01   1.00800           0   0.00000     -0.301140E-02
       976 PROA     63       LYS      NZ       NH3     -0.300000       14.0070           0   0.00000     -0.301140E-02
       977 PROA     63       LYS      HZ1      HC       0.330000       1.00800           0   0.00000     -0.301140E-02
       978 PROA     63       LYS      HZ2      HC       0.330000       1.00800           0   0.00000     -0.301140E-02
       979 PROA     63       LYS      HZ3      HC       0.330000       1.00800           0   0.00000     -0.301140E-02
       980 PROA     63       LYS      C        C        0.510000       12.0110           0   0.00000     -0.301140E-02
       981 PROA     63       LYS      O        O       -0.510000       15.9990           0   0.00000     -0.301140E-02
       982 PROA     64       ASN      N        NH1     -0.470000       14.0070           0   0.00000     -0.301140E-02
       983 PROA     64       ASN      HN       H        0.310000       1.00800           0   0.00000     -0.301140E-02
       984 PROA     64       ASN      CA       CT1      0.700000E-01   12.0110           0   0.00000     -0.301140E-02
       985 PROA     64       ASN      HA       HB1      0.900000E-01   1.00800           0   0.00000     -0.301140E-02
       986 PROA     64       ASN      CB       CT2     -0.180000       12.0110           0   0.00000     -0.301140E-02
       987 PROA     64       ASN      HB1      HA2      0.900000E-01   1.00800           0   0.00000     -0.301140E-02
       988 PROA     64       ASN      HB2      HA2      0.900000E-01   1.00800           0   0.00000     -0.301140E-02
       989 PROA     64       ASN      CG       CC       0.550000       12.0110           0   0.00000     -0.301140E-02
       990 PROA     64       ASN      OD1      O       -0.550000       15.9990           0   0.00000     -0.301140E-02
       991 PROA     64       ASN      ND2      NH2     -0.620000       14.0070           0   0.00000     -0.301140E-02
       992 PROA     64       ASN      HD21     H        0.320000       1.00800           0   0.00000     -0.301140E-02
       993 PROA     64       ASN      HD22     H        0.300000       1.00800           0   0.00000     -0.301140E-02
       994 PROA     64       ASN      C        C        0.510000       12.0110           0   0.00000     -0.301140E-02
       995 PROA     64       ASN      O        O       -0.510000       15.9990           0   0.00000     -0.301140E-02
       996 PROA     65       ARG      N        NH1     -0.470000       14.0070           0   0.00000     -0.301140E-02
       997 PROA     65       ARG      HN       H        0.310000       1.00800           0   0.00000     -0.301140E-02
       998 PROA     65       ARG      CA       CT1      0.700000E-01   12.0110           0   0.00000     -0.301140E-02
       999 PROA     65       ARG      HA       HB1      0.900000E-01   1.00800           0   0.00000     -0.301140E-02
      1000 PROA     65       ARG      CB       CT2     -0.180000       12.0110           0   0.00000     -0.301140E-02
      1001 PROA     65       ARG      HB1      HA2      0.900000E-01   1.00800           0   0.00000     -0.301140E-02
      1002 PROA     65       ARG      HB2      HA2      0.900000E-01   1.00800           0   0.00000     -0.301140E-02
      1003 PROA     65       ARG      CG       CT2     -0.180000       12.0110           0   0.00000     -0.301140E-02
      1004 PROA     65       ARG      HG1      HA2      0.900000E-01   1.00800           0   0.00000     -0.301140E-02
      1005 PROA     65       ARG      HG2      HA2      0.900000E-01   1.00800           0   0.00000     -0.301140E-02
      1006 PROA     65       ARG      CD       CT2      0.200000       12.0110           0   0.00000     -0.301140E-02
      1007 PROA     65       ARG      HD1      HA2      0.900000E-01   1.00800           0   0.00000     -0.301140E-02
      1008 PROA     65       ARG      HD2      HA2      0.900000E-01   1.00800           0   0.00000     -0.301140E-02
      1009 PROA     65       ARG      NE       NC2     -0.700000       14.0070           0   0.00000     -0.301140E-02
      1010 PROA     65       ARG      HE       HC       0.440000       1.00800           0   0.00000     -0.301140E-02
      1011 PROA     65       ARG      CZ       C        0.640000       12.0110           0   0.00000     -0.301140E-02
      1012 PROA     65       ARG      NH1      NC2     -0.800000       14.0070           0   0.00000     -0.301140E-02
      1013 PROA     65       ARG      HH11     HC       0.460000       1.00800           0   0.00000     -0.301140E-02
      1014 PROA     65       ARG      HH12     HC       0.460000       1.00800           0   0.00000     -0.301140E-02
      1015 PROA     65       ARG      NH2      NC2     -0.800000       14.0070           0   0.00000     -0.301140E-02
      1016 PROA     65       ARG      HH21     HC       0.460000       1.00800           0   0.00000     -0.301140E-02
      1017 PROA     65       ARG      HH22     HC       0.460000       1.00800           0   0.00000     -0.301140E-02
      1018 PROA     65       ARG      C        C        0.510000       12.0110           0   0.00000     -0.301140E-02
      1019 PROA     65       ARG      O        O       -0.510000       15.9990           0   0.00000     -0.301140E-02
      1020 PROA     66       PRO      N        N       -0.290000       14.0070           0   0.00000     -0.301140E-02
      1021 PROA     66       PRO      CD       CP3       0.00000       12.0110           0   0.00000     -0.301140E-02
      1022 PROA     66       PRO      HD1      HA2      0.900000E-01   1.00800           0   0.00000     -0.301140E-02
      1023 PROA     66       PRO      HD2      HA2      0.900000E-01   1.00800           0   0.00000     -0.301140E-02
      1024 PROA     66       PRO      CA       CP1      0.200000E-01   12.0110           0   0.00000     -0.301140E-02
      1025 PROA     66       PRO      HA       HB1      0.900000E-01   1.00800           0   0.00000     -0.301140E-02
      1026 PROA     66       PRO      CB       CP2     -0.180000       12.0110           0   0.00000     -0.301140E-02
      1027 PROA     66       PRO      HB1      HA2      0.900000E-01   1.00800           0   0.00000     -0.301140E-02
      1028 PROA     66       PRO      HB2      HA2      0.900000E-01   1.00800           0   0.00000     -0.301140E-02
      1029 PROA     66       PRO      CG       CP2     -0.180000       12.0110           0   0.00000     -0.301140E-02
      1030 PROA     66       PRO      HG1      HA2      0.900000E-01   1.00800           0   0.00000     -0.301140E-02
      1031 PROA     66       PRO      HG2      HA2      0.900000E-01   1.00800           0   0.00000     -0.301140E-02
      1032 PROA     66       PRO      C        C        0.510000       12.0110           0   0.00000     -0.301140E-02
      1033 PROA     66       PRO      O        O       -0.510000       15.9990           0   0.00000     -0.301140E-02
      1034 PROA     67       LEU      N        NH1     -0.470000       14.0070           0   0.00000     -0.301140E-02
      1035 PROA     67       LEU      HN       H        0.310000       1.00800           0   0.00000     -0.301140E-02
      1036 PROA     67       LEU      CA       CT1      0.700000E-01   12.0110           0   0.00000     -0.301140E-02
      1037 PROA     67       LEU      HA       HB1      0.900000E-01   1.00800           0   0.00000     -0.301140E-02
      1038 PROA     67       LEU      CB       CT2     -0.180000       12.0110           0   0.00000     -0.301140E-02
      1039 PROA     67       LEU      HB1      HA2      0.900000E-01   1.00800           0   0.00000     -0.301140E-02
      1040 PROA     67       LEU      HB2      HA2      0.900000E-01   1.00800           0   0.00000     -0.301140E-02
      1041 PROA     67       LEU      CG       CT1     -0.900000E-01   12.0110           0   0.00000     -0.301140E-02
      1042 PROA     67       LEU      HG       HA1      0.900000E-01   1.00800           0   0.00000     -0.301140E-02
      1043 PROA     67       LEU      CD1      CT3     -0.270000       12.0110           0   0.00000     -0.301140E-02
      1044 PROA     67       LEU      HD11     HA3      0.900000E-01   1.00800           0   0.00000     -0.301140E-02
      1045 PROA     67       LEU      HD12     HA3      0.900000E-01   1.00800           0   0.00000     -0.301140E-02
      1046 PROA     67       LEU      HD13     HA3      0.900000E-01   1.00800           0   0.00000     -0.301140E-02
      1047 PROA     67       LEU      CD2      CT3     -0.270000       12.0110           0   0.00000     -0.301140E-02
      1048 PROA     67       LEU      HD21     HA3      0.900000E-01   1.00800           0   0.00000     -0.301140E-02
      1049 PROA     67       LEU      HD22     HA3      0.900000E-01   1.00800           0   0.00000     -0.301140E-02
      1050 PROA     67       LEU      HD23     HA3      0.900000E-01   1.00800           0   0.00000     -0.301140E-02
      1051 PROA     67       LEU      C        C        0.510000       12.0110           0   0.00000     -0.301140E-02
      1052 PROA     67       LEU      O        O       -0.510000       15.9990           0   0.00000     -0.301140E-02
      1053 PROA     68       LYS      N        NH1     -0.470000       14.0070           0   0.00000     -0.301140E-02
      1054 PROA     68       LYS      HN       H        0.310000       1.00800           0   0.00000     -0.301140E-02
      1055 PROA     68       LYS      CA       CT1      0.700000E-01   12.0110           0   0.00000     -0.301140E-02
      1056 PROA     68       LYS      HA       HB1      0.900000E-01   1.00800           0   0.00000     -0.301140E-02
      1057 PROA     68       LYS      CB       CT2     -0.180000       12.0110           0   0.00000     -0.301140E-02
      1058 PROA     68       LYS      HB1      HA2      0.900000E-01   1.00800           0   0.00000     -0.301140E-02
      1059 PROA     68       LYS      HB2      HA2      0.900000E-01   1.00800           0   0.00000     -0.301140E-02
      1060 PROA     68       LYS      CG       CT2     -0.180000       12.0110           0   0.00000     -0.301140E-02
      1061 PROA     68       LYS      HG1      HA2      0.900000E-01   1.00800           0   0.00000     -0.301140E-02
      1062 PROA     68       LYS      HG2      HA2      0.900000E-01   1.00800           0   0.00000     -0.301140E-02
      1063 PROA     68       LYS      CD       CT2     -0.180000       12.0110           0   0.00000     -0.301140E-02
      1064 PROA     68       LYS      HD1      HA2      0.900000E-01   1.00800           0   0.00000     -0.301140E-02
      1065 PROA     68       LYS      HD2      HA2      0.900000E-01   1.00800           0   0.00000     -0.301140E-02
      1066 PROA     68       LYS      CE       CT2      0.210000       12.0110           0   0.00000     -0.301140E-02
      1067 PROA     68       LYS      HE1      HA2      0.500000E-01   1.00800           0   0.00000     -0.301140E-02
      1068 PROA     68       LYS      HE2      HA2      0.500000E-01   1.00800           0   0.00000     -0.301140E-02
      1069 PROA     68       LYS      NZ       NH3     -0.300000       14.0070           0   0.00000     -0.301140E-02
      1070 PROA     68       LYS      HZ1      HC       0.330000       1.00800           0   0.00000     -0.301140E-02
      1071 PROA     68       LYS      HZ2      HC       0.330000       1.00800           0   0.00000     -0.301140E-02
      1072 PROA     68       LYS      HZ3      HC       0.330000       1.00800           0   0.00000     -0.301140E-02
      1073 PROA     68       LYS      C        C        0.510000       12.0110           0   0.00000     -0.301140E-02
      1074 PROA     68       LYS      O        O       -0.510000       15.9990           0   0.00000     -0.301140E-02
      1075 PROA     69       GLY      N        NH1     -0.470000       14.0070           0   0.00000     -0.301140E-02
      1076 PROA     69       GLY      HN       H        0.310000       1.00800           0   0.00000     -0.301140E-02
      1077 PROA     69       GLY      CA       CT2     -0.200000E-01   12.0110           0   0.00000     -0.301140E-02
      1078 PROA     69       GLY      HA1      HB2      0.900000E-01   1.00800           0   0.00000     -0.301140E-02
      1079 PROA     69       GLY      HA2      HB2      0.900000E-01   1.00800           0   0.00000     -0.301140E-02
      1080 PROA     69       GLY      C        C        0.510000       12.0110           0   0.00000     -0.301140E-02
      1081 PROA     69       GLY      O        O       -0.510000       15.9990           0   0.00000     -0.301140E-02
      1082 PROA     70       ARG      N        NH1     -0.470000       14.0070           0   0.00000     -0.301140E-02
      1083 PROA     70       ARG      HN       H        0.310000       1.00800           0   0.00000     -0.301140E-02
      1084 PROA     70       ARG      CA       CT1      0.700000E-01   12.0110           0   0.00000     -0.301140E-02
      1085 PROA     70       ARG      HA       HB1      0.900000E-01   1.00800           0   0.00000     -0.301140E-02
      1086 PROA     70       ARG      CB       CT2     -0.180000       12.0110           0   0.00000     -0.301140E-02
      1087 PROA     70       ARG      HB1      HA2      0.900000E-01   1.00800           0   0.00000     -0.301140E-02
      1088 PROA     70       ARG      HB2      HA2      0.900000E-01   1.00800           0   0.00000     -0.301140E-02
      1089 PROA     70       ARG      CG       CT2     -0.180000       12.0110           0   0.00000     -0.301140E-02
      1090 PROA     70       ARG      HG1      HA2      0.900000E-01   1.00800           0   0.00000     -0.301140E-02
      1091 PROA     70       ARG      HG2      HA2      0.900000E-01   1.00800           0   0.00000     -0.301140E-02
      1092 PROA     70       ARG      CD       CT2      0.200000       12.0110           0   0.00000     -0.301140E-02
      1093 PROA     70       ARG      HD1      HA2      0.900000E-01   1.00800           0   0.00000     -0.301140E-02
      1094 PROA     70       ARG      HD2      HA2      0.900000E-01   1.00800           0   0.00000     -0.301140E-02
      1095 PROA     70       ARG      NE       NC2     -0.700000       14.0070           0   0.00000     -0.301140E-02
      1096 PROA     70       ARG      HE       HC       0.440000       1.00800           0   0.00000     -0.301140E-02
      1097 PROA     70       ARG      CZ       C        0.640000       12.0110           0   0.00000     -0.301140E-02
      1098 PROA     70       ARG      NH1      NC2     -0.800000       14.0070           0   0.00000     -0.301140E-02
      1099 PROA     70       ARG      HH11     HC       0.460000       1.00800           0   0.00000     -0.301140E-02
      1100 PROA     70       ARG      HH12     HC       0.460000       1.00800           0   0.00000     -0.301140E-02
      1101 PROA     70       ARG      NH2      NC2     -0.800000       14.0070           0   0.00000     -0.301140E-02
      1102 PROA     70       ARG      HH21     HC       0.460000       1.00800           0   0.00000     -0.301140E-02
      1103 PROA     70       ARG      HH22     HC       0.460000       1.00800           0   0.00000     -0.301140E-02
      1104 PROA     70       ARG      C        C        0.510000       12.0110           0   0.00000     -0.301140E-02
      1105 PROA     70       ARG      O        O       -0.510000       15.9990           0   0.00000     -0.301140E-02
      1106 PROA     71       ILE      N        NH1     -0.470000       14.0070           0   0.00000     -0.301140E-02
      1107 PROA     71       ILE      HN       H        0.310000       1.00800           0   0.00000     -0.301140E-02
      1108 PROA     71       ILE      CA       CT1      0.700000E-01   12.0110           0   0.00000     -0.301140E-02
      1109 PROA     71       ILE      HA       HB1      0.900000E-01   1.00800           0   0.00000     -0.301140E-02
      1110 PROA     71       ILE      CB       CT1     -0.900000E-01   12.0110           0   0.00000     -0.301140E-02
      1111 PROA     71       ILE      HB       HA1      0.900000E-01   1.00800           0   0.00000     -0.301140E-02
      1112 PROA     71       ILE      CG2      CT3     -0.270000       12.0110           0   0.00000     -0.301140E-02
      1113 PROA     71       ILE      HG21     HA3      0.900000E-01   1.00800           0   0.00000     -0.301140E-02
      1114 PROA     71       ILE      HG22     HA3      0.900000E-01   1.00800           0   0.00000     -0.301140E-02
      1115 PROA     71       ILE      HG23     HA3      0.900000E-01   1.00800           0   0.00000     -0.301140E-02
      1116 PROA     71       ILE      CG1      CT2     -0.180000       12.0110           0   0.00000     -0.301140E-02
      1117 PROA     71       ILE      HG11     HA2      0.900000E-01   1.00800           0   0.00000     -0.301140E-02
      1118 PROA     71       ILE      HG12     HA2      0.900000E-01   1.00800           0   0.00000     -0.301140E-02
      1119 PROA     71       ILE      CD       CT3     -0.270000       12.0110           0   0.00000     -0.301140E-02
      1120 PROA     71       ILE      HD1      HA3      0.900000E-01   1.00800           0   0.00000     -0.301140E-02
      1121 PROA     71       ILE      HD2      HA3      0.900000E-01   1.00800           0   0.00000     -0.301140E-02
      1122 PROA     71       ILE      HD3      HA3      0.900000E-01   1.00800           0   0.00000     -0.301140E-02
      1123 PROA     71       ILE      C        C        0.510000       12.0110           0   0.00000     -0.301140E-02
      1124 PROA     71       ILE      O        O       -0.510000       15.9990           0   0.00000     -0.301140E-02
      1125 PROA     72       ASN      N        NH1     -0.470000       14.0070           0   0.00000     -0.301140E-02
      1126 PROA     72       ASN      HN       H        0.310000       1.00800           0   0.00000     -0.301140E-02
      1127 PROA     72       ASN      CA       CT1      0.700000E-01   12.0110           0   0.00000     -0.301140E-02
      1128 PROA     72       ASN      HA       HB1      0.900000E-01   1.00800           0   0.00000     -0.301140E-02
      1129 PROA     72       ASN      CB       CT2     -0.180000       12.0110           0   0.00000     -0.301140E-02
      1130 PROA     72       ASN      HB1      HA2      0.900000E-01   1.00800           0   0.00000     -0.301140E-02
      1131 PROA     72       ASN      HB2      HA2      0.900000E-01   1.00800           0   0.00000     -0.301140E-02
      1132 PROA     72       ASN      CG       CC       0.550000       12.0110           0   0.00000     -0.301140E-02
      1133 PROA     72       ASN      OD1      O       -0.550000       15.9990           0   0.00000     -0.301140E-02
      1134 PROA     72       ASN      ND2      NH2     -0.620000       14.0070           0   0.00000     -0.301140E-02
      1135 PROA     72       ASN      HD21     H        0.320000       1.00800           0   0.00000     -0.301140E-02
      1136 PROA     72       ASN      HD22     H        0.300000       1.00800           0   0.00000     -0.301140E-02
      1137 PROA     72       ASN      C        C        0.510000       12.0110           0   0.00000     -0.301140E-02
      1138 PROA     72       ASN      O        O       -0.510000       15.9990           0   0.00000     -0.301140E-02
      1139 PROA     73       LEU      N        NH1     -0.470000       14.0070           0   0.00000     -0.301140E-02
      1140 PROA     73       LEU      HN       H        0.310000       1.00800           0   0.00000     -0.301140E-02
      1141 PROA     73       LEU      CA       CT1      0.700000E-01   12.0110           0   0.00000     -0.301140E-02
      1142 PROA     73       LEU      HA       HB1      0.900000E-01   1.00800           0   0.00000     -0.301140E-02
      1143 PROA     73       LEU      CB       CT2     -0.180000       12.0110           0   0.00000     -0.301140E-02
      1144 PROA     73       LEU      HB1      HA2      0.900000E-01   1.00800           0   0.00000     -0.301140E-02
      1145 PROA     73       LEU      HB2      HA2      0.900000E-01   1.00800           0   0.00000     -0.301140E-02
      1146 PROA     73       LEU      CG       CT1     -0.900000E-01   12.0110           0   0.00000     -0.301140E-02
      1147 PROA     73       LEU      HG       HA1      0.900000E-01   1.00800           0   0.00000     -0.301140E-02
      1148 PROA     73       LEU      CD1      CT3     -0.270000       12.0110           0   0.00000     -0.301140E-02
      1149 PROA     73       LEU      HD11     HA3      0.900000E-01   1.00800           0   0.00000     -0.301140E-02
      1150 PROA     73       LEU      HD12     HA3      0.900000E-01   1.00800           0   0.00000     -0.301140E-02
      1151 PROA     73       LEU      HD13     HA3      0.900000E-01   1.00800           0   0.00000     -0.301140E-02
      1152 PROA     73       LEU      CD2      CT3     -0.270000       12.0110           0   0.00000     -0.301140E-02
      1153 PROA     73       LEU      HD21     HA3      0.900000E-01   1.00800           0   0.00000     -0.301140E-02
      1154 PROA     73       LEU      HD22     HA3      0.900000E-01   1.00800           0   0.00000     -0.301140E-02
      1155 PROA     73       LEU      HD23     HA3      0.900000E-01   1.00800           0   0.00000     -0.301140E-02
      1156 PROA     73       LEU      C        C        0.510000       12.0110           0   0.00000     -0.301140E-02
      1157 PROA     73       LEU      O        O       -0.510000       15.9990           0   0.00000     -0.301140E-02
      1158 PROA     74       VAL      N        NH1     -0.470000       14.0070           0   0.00000     -0.301140E-02
      1159 PROA     74       VAL      HN       H        0.310000       1.00800           0   0.00000     -0.301140E-02
      1160 PROA     74       VAL      CA       CT1      0.700000E-01   12.0110           0   0.00000     -0.301140E-02
      1161 PROA     74       VAL      HA       HB1      0.900000E-01   1.00800           0   0.00000     -0.301140E-02
      1162 PROA     74       VAL      CB       CT1     -0.900000E-01   12.0110           0   0.00000     -0.301140E-02
      1163 PROA     74       VAL      HB       HA1      0.900000E-01   1.00800           0   0.00000     -0.301140E-02
      1164 PROA     74       VAL      CG1      CT3     -0.270000       12.0110           0   0.00000     -0.301140E-02
      1165 PROA     74       VAL      HG11     HA3      0.900000E-01   1.00800           0   0.00000     -0.301140E-02
      1166 PROA     74       VAL      HG12     HA3      0.900000E-01   1.00800           0   0.00000     -0.301140E-02
      1167 PROA     74       VAL      HG13     HA3      0.900000E-01   1.00800           0   0.00000     -0.301140E-02
      1168 PROA     74       VAL      CG2      CT3     -0.270000       12.0110           0   0.00000     -0.301140E-02
      1169 PROA     74       VAL      HG21     HA3      0.900000E-01   1.00800           0   0.00000     -0.301140E-02
      1170 PROA     74       VAL      HG22     HA3      0.900000E-01   1.00800           0   0.00000     -0.301140E-02
      1171 PROA     74       VAL      HG23     HA3      0.900000E-01   1.00800           0   0.00000     -0.301140E-02
      1172 PROA     74       VAL      C        C        0.510000       12.0110           0   0.00000     -0.301140E-02
      1173 PROA     74       VAL      O        O       -0.510000       15.9990           0   0.00000     -0.301140E-02
      1174 PROA     75       LEU      N        NH1     -0.470000       14.0070           0   0.00000     -0.301140E-02
      1175 PROA     75       LEU      HN       H        0.310000       1.00800           0   0.00000     -0.301140E-02
      1176 PROA     75       LEU      CA       CT1      0.700000E-01   12.0110           0   0.00000     -0.301140E-02
      1177 PROA     75       LEU      HA       HB1      0.900000E-01   1.00800           0   0.00000     -0.301140E-02
      1178 PROA     75       LEU      CB       CT2     -0.180000       12.0110           0   0.00000     -0.301140E-02
      1179 PROA     75       LEU      HB1      HA2      0.900000E-01   1.00800           0   0.00000     -0.301140E-02
      1180 PROA     75       LEU      HB2      HA2      0.900000E-01   1.00800           0   0.00000     -0.301140E-02
      1181 PROA     75       LEU      CG       CT1     -0.900000E-01   12.0110           0   0.00000     -0.301140E-02
      1182 PROA     75       LEU      HG       HA1      0.900000E-01   1.00800           0   0.00000     -0.301140E-02
      1183 PROA     75       LEU      CD1      CT3     -0.270000       12.0110           0   0.00000     -0.301140E-02
      1184 PROA     75       LEU      HD11     HA3      0.900000E-01   1.00800           0   0.00000     -0.301140E-02
      1185 PROA     75       LEU      HD12     HA3      0.900000E-01   1.00800           0   0.00000     -0.301140E-02
      1186 PROA     75       LEU      HD13     HA3      0.900000E-01   1.00800           0   0.00000     -0.301140E-02
      1187 PROA     75       LEU      CD2      CT3     -0.270000       12.0110           0   0.00000     -0.301140E-02
      1188 PROA     75       LEU      HD21     HA3      0.900000E-01   1.00800           0   0.00000     -0.301140E-02
      1189 PROA     75       LEU      HD22     HA3      0.900000E-01   1.00800           0   0.00000     -0.301140E-02
      1190 PROA     75       LEU      HD23     HA3      0.900000E-01   1.00800           0   0.00000     -0.301140E-02
      1191 PROA     75       LEU      C        C        0.510000       12.0110           0   0.00000     -0.301140E-02
      1192 PROA     75       LEU      O        O       -0.510000       15.9990           0   0.00000     -0.301140E-02
      1193 PROA     76       SER      N        NH1     -0.470000       14.0070           0   0.00000     -0.301140E-02
      1194 PROA     76       SER      HN       H        0.310000       1.00800           0   0.00000     -0.301140E-02
      1195 PROA     76       SER      CA       CT1      0.700000E-01   12.0110           0   0.00000     -0.301140E-02
      1196 PROA     76       SER      HA       HB1      0.900000E-01   1.00800           0   0.00000     -0.301140E-02
      1197 PROA     76       SER      CB       CT2      0.500000E-01   12.0110           0   0.00000     -0.301140E-02
      1198 PROA     76       SER      HB1      HA2      0.900000E-01   1.00800           0   0.00000     -0.301140E-02
      1199 PROA     76       SER      HB2      HA2      0.900000E-01   1.00800           0   0.00000     -0.301140E-02
      1200 PROA     76       SER      OG       OH1     -0.660000       15.9990           0   0.00000     -0.301140E-02
      1201 PROA     76       SER      HG1      H        0.430000       1.00800           0   0.00000     -0.301140E-02
      1202 PROA     76       SER      C        C        0.510000       12.0110           0   0.00000     -0.301140E-02
      1203 PROA     76       SER      O        O       -0.510000       15.9990           0   0.00000     -0.301140E-02
      1204 PROA     77       ARG      N        NH1     -0.470000       14.0070           0   0.00000     -0.301140E-02
      1205 PROA     77       ARG      HN       H        0.310000       1.00800           0   0.00000     -0.301140E-02
      1206 PROA     77       ARG      CA       CT1      0.700000E-01   12.0110           0   0.00000     -0.301140E-02
      1207 PROA     77       ARG      HA       HB1      0.900000E-01   1.00800           0   0.00000     -0.301140E-02
      1208 PROA     77       ARG      CB       CT2     -0.180000       12.0110           0   0.00000     -0.301140E-02
      1209 PROA     77       ARG      HB1      HA2      0.900000E-01   1.00800           0   0.00000     -0.301140E-02
      1210 PROA     77       ARG      HB2      HA2      0.900000E-01   1.00800           0   0.00000     -0.301140E-02
      1211 PROA     77       ARG      CG       CT2     -0.180000       12.0110           0   0.00000     -0.301140E-02
      1212 PROA     77       ARG      HG1      HA2      0.900000E-01   1.00800           0   0.00000     -0.301140E-02
      1213 PROA     77       ARG      HG2      HA2      0.900000E-01   1.00800           0   0.00000     -0.301140E-02
      1214 PROA     77       ARG      CD       CT2      0.200000       12.0110           0   0.00000     -0.301140E-02
      1215 PROA     77       ARG      HD1      HA2      0.900000E-01   1.00800           0   0.00000     -0.301140E-02
      1216 PROA     77       ARG      HD2      HA2      0.900000E-01   1.00800           0   0.00000     -0.301140E-02
      1217 PROA     77       ARG      NE       NC2     -0.700000       14.0070           0   0.00000     -0.301140E-02
      1218 PROA     77       ARG      HE       HC       0.440000       1.00800           0   0.00000     -0.301140E-02
      1219 PROA     77       ARG      CZ       C        0.640000       12.0110           0   0.00000     -0.301140E-02
      1220 PROA     77       ARG      NH1      NC2     -0.800000       14.0070           0   0.00000     -0.301140E-02
      1221 PROA     77       ARG      HH11     HC       0.460000       1.00800           0   0.00000     -0.301140E-02
      1222 PROA     77       ARG      HH12     HC       0.460000       1.00800           0   0.00000     -0.301140E-02
      1223 PROA     77       ARG      NH2      NC2     -0.800000       14.0070           0   0.00000     -0.301140E-02
      1224 PROA     77       ARG      HH21     HC       0.460000       1.00800           0   0.00000     -0.301140E-02
      1225 PROA     77       ARG      HH22     HC       0.460000       1.00800           0   0.00000     -0.301140E-02
      1226 PROA     77       ARG      C        C        0.510000       12.0110           0   0.00000     -0.301140E-02
      1227 PROA     77       ARG      O        O       -0.510000       15.9990           0   0.00000     -0.301140E-02
      1228 PROA     78       GLU      N        NH1     -0.470000       14.0070           0   0.00000     -0.301140E-02
      1229 PROA     78       GLU      HN       H        0.310000       1.00800           0   0.00000     -0.301140E-02
      1230 PROA     78       GLU      CA       CT1      0.700000E-01   12.0110           0   0.00000     -0.301140E-02
      1231 PROA     78       GLU      HA       HB1      0.900000E-01   1.00800           0   0.00000     -0.301140E-02
      1232 PROA     78       GLU      CB       CT2A    -0.180000       12.0110           0   0.00000     -0.301140E-02
      1233 PROA     78       GLU      HB1      HA2      0.900000E-01   1.00800           0   0.00000     -0.301140E-02
      1234 PROA     78       GLU      HB2      HA2      0.900000E-01   1.00800           0   0.00000     -0.301140E-02
      1235 PROA     78       GLU      CG       CT2     -0.280000       12.0110           0   0.00000     -0.301140E-02
      1236 PROA     78       GLU      HG1      HA2      0.900000E-01   1.00800           0   0.00000     -0.301140E-02
      1237 PROA     78       GLU      HG2      HA2      0.900000E-01   1.00800           0   0.00000     -0.301140E-02
      1238 PROA     78       GLU      CD       CC       0.620000       12.0110           0   0.00000     -0.301140E-02
      1239 PROA     78       GLU      OE1      OC      -0.760000       15.9990           0   0.00000     -0.301140E-02
      1240 PROA     78       GLU      OE2      OC      -0.760000       15.9990           0   0.00000     -0.301140E-02
      1241 PROA     78       GLU      C        C        0.510000       12.0110           0   0.00000     -0.301140E-02
      1242 PROA     78       GLU      O        O       -0.510000       15.9990           0   0.00000     -0.301140E-02
      1243 PROA     79       LEU      N        NH1     -0.470000       14.0070           0   0.00000     -0.301140E-02
      1244 PROA     79       LEU      HN       H        0.310000       1.00800           0   0.00000     -0.301140E-02
      1245 PROA     79       LEU      CA       CT1      0.700000E-01   12.0110           0   0.00000     -0.301140E-02
      1246 PROA     79       LEU      HA       HB1      0.900000E-01   1.00800           0   0.00000     -0.301140E-02
      1247 PROA     79       LEU      CB       CT2     -0.180000       12.0110           0   0.00000     -0.301140E-02
      1248 PROA     79       LEU      HB1      HA2      0.900000E-01   1.00800           0   0.00000     -0.301140E-02
      1249 PROA     79       LEU      HB2      HA2      0.900000E-01   1.00800           0   0.00000     -0.301140E-02
      1250 PROA     79       LEU      CG       CT1     -0.900000E-01   12.0110           0   0.00000     -0.301140E-02
      1251 PROA     79       LEU      HG       HA1      0.900000E-01   1.00800           0   0.00000     -0.301140E-02
      1252 PROA     79       LEU      CD1      CT3     -0.270000       12.0110           0   0.00000     -0.301140E-02
      1253 PROA     79       LEU      HD11     HA3      0.900000E-01   1.00800           0   0.00000     -0.301140E-02
      1254 PROA     79       LEU      HD12     HA3      0.900000E-01   1.00800           0   0.00000     -0.301140E-02
      1255 PROA     79       LEU      HD13     HA3      0.900000E-01   1.00800           0   0.00000     -0.301140E-02
      1256 PROA     79       LEU      CD2      CT3     -0.270000       12.0110           0   0.00000     -0.301140E-02
      1257 PROA     79       LEU      HD21     HA3      0.900000E-01   1.00800           0   0.00000     -0.301140E-02
      1258 PROA     79       LEU      HD22     HA3      0.900000E-01   1.00800           0   0.00000     -0.301140E-02
      1259 PROA     79       LEU      HD23     HA3      0.900000E-01   1.00800           0   0.00000     -0.301140E-02
      1260 PROA     79       LEU      C        C        0.510000       12.0110           0   0.00000     -0.301140E-02
      1261 PROA     79       LEU      O        O       -0.510000       15.9990           0   0.00000     -0.301140E-02
      1262 PROA     80       LYS      N        NH1     -0.470000       14.0070           0   0.00000     -0.301140E-02
      1263 PROA     80       LYS      HN       H        0.310000       1.00800           0   0.00000     -0.301140E-02
      1264 PROA     80       LYS      CA       CT1      0.700000E-01   12.0110           0   0.00000     -0.301140E-02
      1265 PROA     80       LYS      HA       HB1      0.900000E-01   1.00800           0   0.00000     -0.301140E-02
      1266 PROA     80       LYS      CB       CT2     -0.180000       12.0110           0   0.00000     -0.301140E-02
      1267 PROA     80       LYS      HB1      HA2      0.900000E-01   1.00800           0   0.00000     -0.301140E-02
      1268 PROA     80       LYS      HB2      HA2      0.900000E-01   1.00800           0   0.00000     -0.301140E-02
      1269 PROA     80       LYS      CG       CT2     -0.180000       12.0110           0   0.00000     -0.301140E-02
      1270 PROA     80       LYS      HG1      HA2      0.900000E-01   1.00800           0   0.00000     -0.301140E-02
      1271 PROA     80       LYS      HG2      HA2      0.900000E-01   1.00800           0   0.00000     -0.301140E-02
      1272 PROA     80       LYS      CD       CT2     -0.180000       12.0110           0   0.00000     -0.301140E-02
      1273 PROA     80       LYS      HD1      HA2      0.900000E-01   1.00800           0   0.00000     -0.301140E-02
      1274 PROA     80       LYS      HD2      HA2      0.900000E-01   1.00800           0   0.00000     -0.301140E-02
      1275 PROA     80       LYS      CE       CT2      0.210000       12.0110           0   0.00000     -0.301140E-02
      1276 PROA     80       LYS      HE1      HA2      0.500000E-01   1.00800           0   0.00000     -0.301140E-02
      1277 PROA     80       LYS      HE2      HA2      0.500000E-01   1.00800           0   0.00000     -0.301140E-02
      1278 PROA     80       LYS      NZ       NH3     -0.300000       14.0070           0   0.00000     -0.301140E-02
      1279 PROA     80       LYS      HZ1      HC       0.330000       1.00800           0   0.00000     -0.301140E-02
      1280 PROA     80       LYS      HZ2      HC       0.330000       1.00800           0   0.00000     -0.301140E-02
      1281 PROA     80       LYS      HZ3      HC       0.330000       1.00800           0   0.00000     -0.301140E-02
      1282 PROA     80       LYS      C        C        0.510000       12.0110           0   0.00000     -0.301140E-02
      1283 PROA     80       LYS      O        O       -0.510000       15.9990           0   0.00000     -0.301140E-02
      1284 PROA     81       GLU      N        NH1     -0.470000       14.0070           0   0.00000     -0.301140E-02
      1285 PROA     81       GLU      HN       H        0.310000       1.00800           0   0.00000     -0.301140E-02
      1286 PROA     81       GLU      CA       CT1      0.700000E-01   12.0110           0   0.00000     -0.301140E-02
      1287 PROA     81       GLU      HA       HB1      0.900000E-01   1.00800           0   0.00000     -0.301140E-02
      1288 PROA     81       GLU      CB       CT2A    -0.180000       12.0110           0   0.00000     -0.301140E-02
      1289 PROA     81       GLU      HB1      HA2      0.900000E-01   1.00800           0   0.00000     -0.301140E-02
      1290 PROA     81       GLU      HB2      HA2      0.900000E-01   1.00800           0   0.00000     -0.301140E-02
      1291 PROA     81       GLU      CG       CT2     -0.280000       12.0110           0   0.00000     -0.301140E-02
      1292 PROA     81       GLU      HG1      HA2      0.900000E-01   1.00800           0   0.00000     -0.301140E-02
      1293 PROA     81       GLU      HG2      HA2      0.900000E-01   1.00800           0   0.00000     -0.301140E-02
      1294 PROA     81       GLU      CD       CC       0.620000       12.0110           0   0.00000     -0.301140E-02
      1295 PROA     81       GLU      OE1      OC      -0.760000       15.9990           0   0.00000     -0.301140E-02
      1296 PROA     81       GLU      OE2      OC      -0.760000       15.9990           0   0.00000     -0.301140E-02
      1297 PROA     81       GLU      C        C        0.510000       12.0110           0   0.00000     -0.301140E-02
      1298 PROA     81       GLU      O        O       -0.510000       15.9990           0   0.00000     -0.301140E-02
      1299 PROA     82       PRO      N        N       -0.290000       14.0070           0   0.00000     -0.301140E-02
      1300 PROA     82       PRO      CD       CP3       0.00000       12.0110           0   0.00000     -0.301140E-02
      1301 PROA     82       PRO      HD1      HA2      0.900000E-01   1.00800           0   0.00000     -0.301140E-02
      1302 PROA     82       PRO      HD2      HA2      0.900000E-01   1.00800           0   0.00000     -0.301140E-02
      1303 PROA     82       PRO      CA       CP1      0.200000E-01   12.0110           0   0.00000     -0.301140E-02
      1304 PROA     82       PRO      HA       HB1      0.900000E-01   1.00800           0   0.00000     -0.301140E-02
      1305 PROA     82       PRO      CB       CP2     -0.180000       12.0110           0   0.00000     -0.301140E-02
      1306 PROA     82       PRO      HB1      HA2      0.900000E-01   1.00800           0   0.00000     -0.301140E-02
      1307 PROA     82       PRO      HB2      HA2      0.900000E-01   1.00800           0   0.00000     -0.301140E-02
      1308 PROA     82       PRO      CG       CP2     -0.180000       12.0110           0   0.00000     -0.301140E-02
      1309 PROA     82       PRO      HG1      HA2      0.900000E-01   1.00800           0   0.00000     -0.301140E-02
      1310 PROA     82       PRO      HG2      HA2      0.900000E-01   1.00800           0   0.00000     -0.301140E-02
      1311 PROA     82       PRO      C        C        0.510000       12.0110           0   0.00000     -0.301140E-02
      1312 PROA     82       PRO      O        O       -0.510000       15.9990           0   0.00000     -0.301140E-02
      1313 PROA     83       PRO      N        N       -0.290000       14.0070           0   0.00000     -0.301140E-02
      1314 PROA     83       PRO      CD       CP3       0.00000       12.0110           0   0.00000     -0.301140E-02
      1315 PROA     83       PRO      HD1      HA2      0.900000E-01   1.00800           0   0.00000     -0.301140E-02
      1316 PROA     83       PRO      HD2      HA2      0.900000E-01   1.00800           0   0.00000     -0.301140E-02
      1317 PROA     83       PRO      CA       CP1      0.200000E-01   12.0110           0   0.00000     -0.301140E-02
      1318 PROA     83       PRO      HA       HB1      0.900000E-01   1.00800           0   0.00000     -0.301140E-02
      1319 PROA     83       PRO      CB       CP2     -0.180000       12.0110           0   0.00000     -0.301140E-02
      1320 PROA     83       PRO      HB1      HA2      0.900000E-01   1.00800           0   0.00000     -0.301140E-02
      1321 PROA     83       PRO      HB2      HA2      0.900000E-01   1.00800           0   0.00000     -0.301140E-02
      1322 PROA     83       PRO      CG       CP2     -0.180000       12.0110           0   0.00000     -0.301140E-02
      1323 PROA     83       PRO      HG1      HA2      0.900000E-01   1.00800           0   0.00000     -0.301140E-02
      1324 PROA     83       PRO      HG2      HA2      0.900000E-01   1.00800           0   0.00000     -0.301140E-02
      1325 PROA     83       PRO      C        C        0.510000       12.0110           0   0.00000     -0.301140E-02
      1326 PROA     83       PRO      O        O       -0.510000       15.9990           0   0.00000     -0.301140E-02
      1327 PROA     84       GLN      N        NH1     -0.470000       14.0070           0   0.00000     -0.301140E-02
      1328 PROA     84       GLN      HN       H        0.310000       1.00800           0   0.00000     -0.301140E-02
      1329 PROA     84       GLN      CA       CT1      0.700000E-01   12.0110           0   0.00000     -0.301140E-02
      1330 PROA     84       GLN      HA       HB1      0.900000E-01   1.00800           0   0.00000     -0.301140E-02
      1331 PROA     84       GLN      CB       CT2     -0.180000       12.0110           0   0.00000     -0.301140E-02
      1332 PROA     84       GLN      HB1      HA2      0.900000E-01   1.00800           0   0.00000     -0.301140E-02
      1333 PROA     84       GLN      HB2      HA2      0.900000E-01   1.00800           0   0.00000     -0.301140E-02
      1334 PROA     84       GLN      CG       CT2     -0.180000       12.0110           0   0.00000     -0.301140E-02
      1335 PROA     84       GLN      HG1      HA2      0.900000E-01   1.00800           0   0.00000     -0.301140E-02
      1336 PROA     84       GLN      HG2      HA2      0.900000E-01   1.00800           0   0.00000     -0.301140E-02
      1337 PROA     84       GLN      CD       CC       0.550000       12.0110           0   0.00000     -0.301140E-02
      1338 PROA     84       GLN      OE1      O       -0.550000       15.9990           0   0.00000     -0.301140E-02
      1339 PROA     84       GLN      NE2      NH2     -0.620000       14.0070           0   0.00000     -0.301140E-02
      1340 PROA     84       GLN      HE21     H        0.320000       1.00800           0   0.00000     -0.301140E-02
      1341 PROA     84       GLN      HE22     H        0.300000       1.00800           0   0.00000     -0.301140E-02
      1342 PROA     84       GLN      C        C        0.510000       12.0110           0   0.00000     -0.301140E-02
      1343 PROA     84       GLN      O        O       -0.510000       15.9990           0   0.00000     -0.301140E-02
      1344 PROA     85       GLY      N        NH1     -0.470000       14.0070           0   0.00000     -0.301140E-02
      1345 PROA     85       GLY      HN       H        0.310000       1.00800           0   0.00000     -0.301140E-02
      1346 PROA     85       GLY      CA       CT2     -0.200000E-01   12.0110           0   0.00000     -0.301140E-02
      1347 PROA     85       GLY      HA1      HB2      0.900000E-01   1.00800           0   0.00000     -0.301140E-02
      1348 PROA     85       GLY      HA2      HB2      0.900000E-01   1.00800           0   0.00000     -0.301140E-02
      1349 PROA     85       GLY      C        C        0.510000       12.0110           0   0.00000     -0.301140E-02
      1350 PROA     85       GLY      O        O       -0.510000       15.9990           0   0.00000     -0.301140E-02
      1351 PROA     86       ALA      N        NH1     -0.470000       14.0070           0   0.00000     -0.301140E-02
      1352 PROA     86       ALA      HN       H        0.310000       1.00800           0   0.00000     -0.301140E-02
      1353 PROA     86       ALA      CA       CT1      0.700000E-01   12.0110           0   0.00000     -0.301140E-02
      1354 PROA     86       ALA      HA       HB1      0.900000E-01   1.00800           0   0.00000     -0.301140E-02
      1355 PROA     86       ALA      CB       CT3     -0.270000       12.0110           0   0.00000     -0.301140E-02
      1356 PROA     86       ALA      HB1      HA3      0.900000E-01   1.00800           0   0.00000     -0.301140E-02
      1357 PROA     86       ALA      HB2      HA3      0.900000E-01   1.00800           0   0.00000     -0.301140E-02
      1358 PROA     86       ALA      HB3      HA3      0.900000E-01   1.00800           0   0.00000     -0.301140E-02
      1359 PROA     86       ALA      C        C        0.510000       12.0110           0   0.00000     -0.301140E-02
      1360 PROA     86       ALA      O        O       -0.510000       15.9990           0   0.00000     -0.301140E-02
      1361 PROA     87       HSD      N        NH1     -0.470000       14.0070           0   0.00000     -0.301140E-02
      1362 PROA     87       HSD      HN       H        0.310000       1.00800           0   0.00000     -0.301140E-02
      1363 PROA     87       HSD      CA       CT1      0.700000E-01   12.0110           0   0.00000     -0.301140E-02
      1364 PROA     87       HSD      HA       HB1      0.900000E-01   1.00800           0   0.00000     -0.301140E-02
      1365 PROA     87       HSD      CB       CT2     -0.900000E-01   12.0110           0   0.00000     -0.301140E-02
      1366 PROA     87       HSD      HB1      HA2      0.900000E-01   1.00800           0   0.00000     -0.301140E-02
      1367 PROA     87       HSD      HB2      HA2      0.900000E-01   1.00800           0   0.00000     -0.301140E-02
      1368 PROA     87       HSD      ND1      NR1     -0.360000       14.0070           0   0.00000     -0.301140E-02
      1369 PROA     87       HSD      HD1      H        0.320000       1.00800           0   0.00000     -0.301140E-02
      1370 PROA     87       HSD      CG       CPH1    -0.500000E-01   12.0110           0   0.00000     -0.301140E-02
      1371 PROA     87       HSD      CE1      CPH2     0.250000       12.0110           0   0.00000     -0.301140E-02
      1372 PROA     87       HSD      HE1      HR1      0.130000       1.00800           0   0.00000     -0.301140E-02
      1373 PROA     87       HSD      NE2      NR2     -0.700000       14.0070           0   0.00000     -0.301140E-02
      1374 PROA     87       HSD      CD2      CPH1     0.220000       12.0110           0   0.00000     -0.301140E-02
      1375 PROA     87       HSD      HD2      HR3      0.100000       1.00800           0   0.00000     -0.301140E-02
      1376 PROA     87       HSD      C        C        0.510000       12.0110           0   0.00000     -0.301140E-02
      1377 PROA     87       HSD      O        O       -0.510000       15.9990           0   0.00000     -0.301140E-02
      1378 PROA     88       PHE      N        NH1     -0.470000       14.0070           0   0.00000     -0.301140E-02
      1379 PROA     88       PHE      HN       H        0.310000       1.00800           0   0.00000     -0.301140E-02
      1380 PROA     88       PHE      CA       CT1      0.700000E-01   12.0110           0   0.00000     -0.301140E-02
      1381 PROA     88       PHE      HA       HB1      0.900000E-01   1.00800           0   0.00000     -0.301140E-02
      1382 PROA     88       PHE      CB       CT2     -0.180000       12.0110           0   0.00000     -0.301140E-02
      1383 PROA     88       PHE      HB1      HA2      0.900000E-01   1.00800           0   0.00000     -0.301140E-02
      1384 PROA     88       PHE      HB2      HA2      0.900000E-01   1.00800           0   0.00000     -0.301140E-02
      1385 PROA     88       PHE      CG       CA        0.00000       12.0110           0   0.00000     -0.301140E-02
      1386 PROA     88       PHE      CD1      CA      -0.115000       12.0110           0   0.00000     -0.301140E-02
      1387 PROA     88       PHE      HD1      HP       0.115000       1.00800           0   0.00000     -0.301140E-02
      1388 PROA     88       PHE      CE1      CA      -0.115000       12.0110           0   0.00000     -0.301140E-02
      1389 PROA     88       PHE      HE1      HP       0.115000       1.00800           0   0.00000     -0.301140E-02
      1390 PROA     88       PHE      CZ       CA      -0.115000       12.0110           0   0.00000     -0.301140E-02
      1391 PROA     88       PHE      HZ       HP       0.115000       1.00800           0   0.00000     -0.301140E-02
      1392 PROA     88       PHE      CD2      CA      -0.115000       12.0110           0   0.00000     -0.301140E-02
      1393 PROA     88       PHE      HD2      HP       0.115000       1.00800           0   0.00000     -0.301140E-02
      1394 PROA     88       PHE      CE2      CA      -0.115000       12.0110           0   0.00000     -0.301140E-02
      1395 PROA     88       PHE      HE2      HP       0.115000       1.00800           0   0.00000     -0.301140E-02
      1396 PROA     88       PHE      C        C        0.510000       12.0110           0   0.00000     -0.301140E-02
      1397 PROA     88       PHE      O        O       -0.510000       15.9990           0   0.00000     -0.301140E-02
      1398 PROA     89       LEU      N        NH1     -0.470000       14.0070           0   0.00000     -0.301140E-02
      1399 PROA     89       LEU      HN       H        0.310000       1.00800           0   0.00000     -0.301140E-02
      1400 PROA     89       LEU      CA       CT1      0.700000E-01   12.0110           0   0.00000     -0.301140E-02
      1401 PROA     89       LEU      HA       HB1      0.900000E-01   1.00800           0   0.00000     -0.301140E-02
      1402 PROA     89       LEU      CB       CT2     -0.180000       12.0110           0   0.00000     -0.301140E-02
      1403 PROA     89       LEU      HB1      HA2      0.900000E-01   1.00800           0   0.00000     -0.301140E-02
      1404 PROA     89       LEU      HB2      HA2      0.900000E-01   1.00800           0   0.00000     -0.301140E-02
      1405 PROA     89       LEU      CG       CT1     -0.900000E-01   12.0110           0   0.00000     -0.301140E-02
      1406 PROA     89       LEU      HG       HA1      0.900000E-01   1.00800           0   0.00000     -0.301140E-02
      1407 PROA     89       LEU      CD1      CT3     -0.270000       12.0110           0   0.00000     -0.301140E-02
      1408 PROA     89       LEU      HD11     HA3      0.900000E-01   1.00800           0   0.00000     -0.301140E-02
      1409 PROA     89       LEU      HD12     HA3      0.900000E-01   1.00800           0   0.00000     -0.301140E-02
      1410 PROA     89       LEU      HD13     HA3      0.900000E-01   1.00800           0   0.00000     -0.301140E-02
      1411 PROA     89       LEU      CD2      CT3     -0.270000       12.0110           0   0.00000     -0.301140E-02
      1412 PROA     89       LEU      HD21     HA3      0.900000E-01   1.00800           0   0.00000     -0.301140E-02
      1413 PROA     89       LEU      HD22     HA3      0.900000E-01   1.00800           0   0.00000     -0.301140E-02
      1414 PROA     89       LEU      HD23     HA3      0.900000E-01   1.00800           0   0.00000     -0.301140E-02
      1415 PROA     89       LEU      C        C        0.510000       12.0110           0   0.00000     -0.301140E-02
      1416 PROA     89       LEU      O        O       -0.510000       15.9990           0   0.00000     -0.301140E-02
      1417 PROA     90       SER      N        NH1     -0.470000       14.0070           0   0.00000     -0.301140E-02
      1418 PROA     90       SER      HN       H        0.310000       1.00800           0   0.00000     -0.301140E-02
      1419 PROA     90       SER      CA       CT1      0.700000E-01   12.0110           0   0.00000     -0.301140E-02
      1420 PROA     90       SER      HA       HB1      0.900000E-01   1.00800           0   0.00000     -0.301140E-02
      1421 PROA     90       SER      CB       CT2      0.500000E-01   12.0110           0   0.00000     -0.301140E-02
      1422 PROA     90       SER      HB1      HA2      0.900000E-01   1.00800           0   0.00000     -0.301140E-02
      1423 PROA     90       SER      HB2      HA2      0.900000E-01   1.00800           0   0.00000     -0.301140E-02
      1424 PROA     90       SER      OG       OH1     -0.660000       15.9990           0   0.00000     -0.301140E-02
      1425 PROA     90       SER      HG1      H        0.430000       1.00800           0   0.00000     -0.301140E-02
      1426 PROA     90       SER      C        C        0.510000       12.0110           0   0.00000     -0.301140E-02
      1427 PROA     90       SER      O        O       -0.510000       15.9990           0   0.00000     -0.301140E-02
      1428 PROA     91       ARG      N        NH1     -0.470000       14.0070           0   0.00000     -0.301140E-02
      1429 PROA     91       ARG      HN       H        0.310000       1.00800           0   0.00000     -0.301140E-02
      1430 PROA     91       ARG      CA       CT1      0.700000E-01   12.0110           0   0.00000     -0.301140E-02
      1431 PROA     91       ARG      HA       HB1      0.900000E-01   1.00800           0   0.00000     -0.301140E-02
      1432 PROA     91       ARG      CB       CT2     -0.180000       12.0110           0   0.00000     -0.301140E-02
      1433 PROA     91       ARG      HB1      HA2      0.900000E-01   1.00800           0   0.00000     -0.301140E-02
      1434 PROA     91       ARG      HB2      HA2      0.900000E-01   1.00800           0   0.00000     -0.301140E-02
      1435 PROA     91       ARG      CG       CT2     -0.180000       12.0110           0   0.00000     -0.301140E-02
      1436 PROA     91       ARG      HG1      HA2      0.900000E-01   1.00800           0   0.00000     -0.301140E-02
      1437 PROA     91       ARG      HG2      HA2      0.900000E-01   1.00800           0   0.00000     -0.301140E-02
      1438 PROA     91       ARG      CD       CT2      0.200000       12.0110           0   0.00000     -0.301140E-02
      1439 PROA     91       ARG      HD1      HA2      0.900000E-01   1.00800           0   0.00000     -0.301140E-02
      1440 PROA     91       ARG      HD2      HA2      0.900000E-01   1.00800           0   0.00000     -0.301140E-02
      1441 PROA     91       ARG      NE       NC2     -0.700000       14.0070           0   0.00000     -0.301140E-02
      1442 PROA     91       ARG      HE       HC       0.440000       1.00800           0   0.00000     -0.301140E-02
      1443 PROA     91       ARG      CZ       C        0.640000       12.0110           0   0.00000     -0.301140E-02
      1444 PROA     91       ARG      NH1      NC2     -0.800000       14.0070           0   0.00000     -0.301140E-02
      1445 PROA     91       ARG      HH11     HC       0.460000       1.00800           0   0.00000     -0.301140E-02
      1446 PROA     91       ARG      HH12     HC       0.460000       1.00800           0   0.00000     -0.301140E-02
      1447 PROA     91       ARG      NH2      NC2     -0.800000       14.0070           0   0.00000     -0.301140E-02
      1448 PROA     91       ARG      HH21     HC       0.460000       1.00800           0   0.00000     -0.301140E-02
      1449 PROA     91       ARG      HH22     HC       0.460000       1.00800           0   0.00000     -0.301140E-02
      1450 PROA     91       ARG      C        C        0.510000       12.0110           0   0.00000     -0.301140E-02
      1451 PROA     91       ARG      O        O       -0.510000       15.9990           0   0.00000     -0.301140E-02
      1452 PROA     92       SER      N        NH1     -0.470000       14.0070           0   0.00000     -0.301140E-02
      1453 PROA     92       SER      HN       H        0.310000       1.00800           0   0.00000     -0.301140E-02
      1454 PROA     92       SER      CA       CT1      0.700000E-01   12.0110           0   0.00000     -0.301140E-02
      1455 PROA     92       SER      HA       HB1      0.900000E-01   1.00800           0   0.00000     -0.301140E-02
      1456 PROA     92       SER      CB       CT2      0.500000E-01   12.0110           0   0.00000     -0.301140E-02
      1457 PROA     92       SER      HB1      HA2      0.900000E-01   1.00800           0   0.00000     -0.301140E-02
      1458 PROA     92       SER      HB2      HA2      0.900000E-01   1.00800           0   0.00000     -0.301140E-02
      1459 PROA     92       SER      OG       OH1     -0.660000       15.9990           0   0.00000     -0.301140E-02
      1460 PROA     92       SER      HG1      H        0.430000       1.00800           0   0.00000     -0.301140E-02
      1461 PROA     92       SER      C        C        0.510000       12.0110           0   0.00000     -0.301140E-02
      1462 PROA     92       SER      O        O       -0.510000       15.9990           0   0.00000     -0.301140E-02
      1463 PROA     93       LEU      N        NH1     -0.470000       14.0070           0   0.00000     -0.301140E-02
      1464 PROA     93       LEU      HN       H        0.310000       1.00800           0   0.00000     -0.301140E-02
      1465 PROA     93       LEU      CA       CT1      0.700000E-01   12.0110           0   0.00000     -0.301140E-02
      1466 PROA     93       LEU      HA       HB1      0.900000E-01   1.00800           0   0.00000     -0.301140E-02
      1467 PROA     93       LEU      CB       CT2     -0.180000       12.0110           0   0.00000     -0.301140E-02
      1468 PROA     93       LEU      HB1      HA2      0.900000E-01   1.00800           0   0.00000     -0.301140E-02
      1469 PROA     93       LEU      HB2      HA2      0.900000E-01   1.00800           0   0.00000     -0.301140E-02
      1470 PROA     93       LEU      CG       CT1     -0.900000E-01   12.0110           0   0.00000     -0.301140E-02
      1471 PROA     93       LEU      HG       HA1      0.900000E-01   1.00800           0   0.00000     -0.301140E-02
      1472 PROA     93       LEU      CD1      CT3     -0.270000       12.0110           0   0.00000     -0.301140E-02
      1473 PROA     93       LEU      HD11     HA3      0.900000E-01   1.00800           0   0.00000     -0.301140E-02
      1474 PROA     93       LEU      HD12     HA3      0.900000E-01   1.00800           0   0.00000     -0.301140E-02
      1475 PROA     93       LEU      HD13     HA3      0.900000E-01   1.00800           0   0.00000     -0.301140E-02
      1476 PROA     93       LEU      CD2      CT3     -0.270000       12.0110           0   0.00000     -0.301140E-02
      1477 PROA     93       LEU      HD21     HA3      0.900000E-01   1.00800           0   0.00000     -0.301140E-02
      1478 PROA     93       LEU      HD22     HA3      0.900000E-01   1.00800           0   0.00000     -0.301140E-02
      1479 PROA     93       LEU      HD23     HA3      0.900000E-01   1.00800           0   0.00000     -0.301140E-02
      1480 PROA     93       LEU      C        C        0.510000       12.0110           0   0.00000     -0.301140E-02
      1481 PROA     93       LEU      O        O       -0.510000       15.9990           0   0.00000     -0.301140E-02
      1482 PROA     94       ASP      N        NH1     -0.470000       14.0070           0   0.00000     -0.301140E-02
      1483 PROA     94       ASP      HN       H        0.310000       1.00800           0   0.00000     -0.301140E-02
      1484 PROA     94       ASP      CA       CT1      0.700000E-01   12.0110           0   0.00000     -0.301140E-02
      1485 PROA     94       ASP      HA       HB1      0.900000E-01   1.00800           0   0.00000     -0.301140E-02
      1486 PROA     94       ASP      CB       CT2A    -0.280000       12.0110           0   0.00000     -0.301140E-02
      1487 PROA     94       ASP      HB1      HA2      0.900000E-01   1.00800           0   0.00000     -0.301140E-02
      1488 PROA     94       ASP      HB2      HA2      0.900000E-01   1.00800           0   0.00000     -0.301140E-02
      1489 PROA     94       ASP      CG       CC       0.620000       12.0110           0   0.00000     -0.301140E-02
      1490 PROA     94       ASP      OD1      OC      -0.760000       15.9990           0   0.00000     -0.301140E-02
      1491 PROA     94       ASP      OD2      OC      -0.760000       15.9990           0   0.00000     -0.301140E-02
      1492 PROA     94       ASP      C        C        0.510000       12.0110           0   0.00000     -0.301140E-02
      1493 PROA     94       ASP      O        O       -0.510000       15.9990           0   0.00000     -0.301140E-02
      1494 PROA     95       ASP      N        NH1     -0.470000       14.0070           0   0.00000     -0.301140E-02
      1495 PROA     95       ASP      HN       H        0.310000       1.00800           0   0.00000     -0.301140E-02
      1496 PROA     95       ASP      CA       CT1      0.700000E-01   12.0110           0   0.00000     -0.301140E-02
      1497 PROA     95       ASP      HA       HB1      0.900000E-01   1.00800           0   0.00000     -0.301140E-02
      1498 PROA     95       ASP      CB       CT2A    -0.280000       12.0110           0   0.00000     -0.301140E-02
      1499 PROA     95       ASP      HB1      HA2      0.900000E-01   1.00800           0   0.00000     -0.301140E-02
      1500 PROA     95       ASP      HB2      HA2      0.900000E-01   1.00800           0   0.00000     -0.301140E-02
      1501 PROA     95       ASP      CG       CC       0.620000       12.0110           0   0.00000     -0.301140E-02
      1502 PROA     95       ASP      OD1      OC      -0.760000       15.9990           0   0.00000     -0.301140E-02
      1503 PROA     95       ASP      OD2      OC      -0.760000       15.9990           0   0.00000     -0.301140E-02
      1504 PROA     95       ASP      C        C        0.510000       12.0110           0   0.00000     -0.301140E-02
      1505 PROA     95       ASP      O        O       -0.510000       15.9990           0   0.00000     -0.301140E-02
      1506 PROA     96       ALA      N        NH1     -0.470000       14.0070           0   0.00000     -0.301140E-02
      1507 PROA     96       ALA      HN       H        0.310000       1.00800           0   0.00000     -0.301140E-02
      1508 PROA     96       ALA      CA       CT1      0.700000E-01   12.0110           0   0.00000     -0.301140E-02
      1509 PROA     96       ALA      HA       HB1      0.900000E-01   1.00800           0   0.00000     -0.301140E-02
      1510 PROA     96       ALA      CB       CT3     -0.270000       12.0110           0   0.00000     -0.301140E-02
      1511 PROA     96       ALA      HB1      HA3      0.900000E-01   1.00800           0   0.00000     -0.301140E-02
      1512 PROA     96       ALA      HB2      HA3      0.900000E-01   1.00800           0   0.00000     -0.301140E-02
      1513 PROA     96       ALA      HB3      HA3      0.900000E-01   1.00800           0   0.00000     -0.301140E-02
      1514 PROA     96       ALA      C        C        0.510000       12.0110           0   0.00000     -0.301140E-02
      1515 PROA     96       ALA      O        O       -0.510000       15.9990           0   0.00000     -0.301140E-02
      1516 PROA     97       LEU      N        NH1     -0.470000       14.0070           0   0.00000     -0.301140E-02
      1517 PROA     97       LEU      HN       H        0.310000       1.00800           0   0.00000     -0.301140E-02
      1518 PROA     97       LEU      CA       CT1      0.700000E-01   12.0110           0   0.00000     -0.301140E-02
      1519 PROA     97       LEU      HA       HB1      0.900000E-01   1.00800           0   0.00000     -0.301140E-02
      1520 PROA     97       LEU      CB       CT2     -0.180000       12.0110           0   0.00000     -0.301140E-02
      1521 PROA     97       LEU      HB1      HA2      0.900000E-01   1.00800           0   0.00000     -0.301140E-02
      1522 PROA     97       LEU      HB2      HA2      0.900000E-01   1.00800           0   0.00000     -0.301140E-02
      1523 PROA     97       LEU      CG       CT1     -0.900000E-01   12.0110           0   0.00000     -0.301140E-02
      1524 PROA     97       LEU      HG       HA1      0.900000E-01   1.00800           0   0.00000     -0.301140E-02
      1525 PROA     97       LEU      CD1      CT3     -0.270000       12.0110           0   0.00000     -0.301140E-02
      1526 PROA     97       LEU      HD11     HA3      0.900000E-01   1.00800           0   0.00000     -0.301140E-02
      1527 PROA     97       LEU      HD12     HA3      0.900000E-01   1.00800           0   0.00000     -0.301140E-02
      1528 PROA     97       LEU      HD13     HA3      0.900000E-01   1.00800           0   0.00000     -0.301140E-02
      1529 PROA     97       LEU      CD2      CT3     -0.270000       12.0110           0   0.00000     -0.301140E-02
      1530 PROA     97       LEU      HD21     HA3      0.900000E-01   1.00800           0   0.00000     -0.301140E-02
      1531 PROA     97       LEU      HD22     HA3      0.900000E-01   1.00800           0   0.00000     -0.301140E-02
      1532 PROA     97       LEU      HD23     HA3      0.900000E-01   1.00800           0   0.00000     -0.301140E-02
      1533 PROA     97       LEU      C        C        0.510000       12.0110           0   0.00000     -0.301140E-02
      1534 PROA     97       LEU      O        O       -0.510000       15.9990           0   0.00000     -0.301140E-02
      1535 PROA     98       LYS      N        NH1     -0.470000       14.0070           0   0.00000     -0.301140E-02
      1536 PROA     98       LYS      HN       H        0.310000       1.00800           0   0.00000     -0.301140E-02
      1537 PROA     98       LYS      CA       CT1      0.700000E-01   12.0110           0   0.00000     -0.301140E-02
      1538 PROA     98       LYS      HA       HB1      0.900000E-01   1.00800           0   0.00000     -0.301140E-02
      1539 PROA     98       LYS      CB       CT2     -0.180000       12.0110           0   0.00000     -0.301140E-02
      1540 PROA     98       LYS      HB1      HA2      0.900000E-01   1.00800           0   0.00000     -0.301140E-02
      1541 PROA     98       LYS      HB2      HA2      0.900000E-01   1.00800           0   0.00000     -0.301140E-02
      1542 PROA     98       LYS      CG       CT2     -0.180000       12.0110           0   0.00000     -0.301140E-02
      1543 PROA     98       LYS      HG1      HA2      0.900000E-01   1.00800           0   0.00000     -0.301140E-02
      1544 PROA     98       LYS      HG2      HA2      0.900000E-01   1.00800           0   0.00000     -0.301140E-02
      1545 PROA     98       LYS      CD       CT2     -0.180000       12.0110           0   0.00000     -0.301140E-02
      1546 PROA     98       LYS      HD1      HA2      0.900000E-01   1.00800           0   0.00000     -0.301140E-02
      1547 PROA     98       LYS      HD2      HA2      0.900000E-01   1.00800           0   0.00000     -0.301140E-02
      1548 PROA     98       LYS      CE       CT2      0.210000       12.0110           0   0.00000     -0.301140E-02
      1549 PROA     98       LYS      HE1      HA2      0.500000E-01   1.00800           0   0.00000     -0.301140E-02
      1550 PROA     98       LYS      HE2      HA2      0.500000E-01   1.00800           0   0.00000     -0.301140E-02
      1551 PROA     98       LYS      NZ       NH3     -0.300000       14.0070           0   0.00000     -0.301140E-02
      1552 PROA     98       LYS      HZ1      HC       0.330000       1.00800           0   0.00000     -0.301140E-02
      1553 PROA     98       LYS      HZ2      HC       0.330000       1.00800           0   0.00000     -0.301140E-02
      1554 PROA     98       LYS      HZ3      HC       0.330000       1.00800           0   0.00000     -0.301140E-02
      1555 PROA     98       LYS      C        C        0.510000       12.0110           0   0.00000     -0.301140E-02
      1556 PROA     98       LYS      O        O       -0.510000       15.9990           0   0.00000     -0.301140E-02
      1557 PROA     99       LEU      N        NH1     -0.470000       14.0070           0   0.00000     -0.301140E-02
      1558 PROA     99       LEU      HN       H        0.310000       1.00800           0   0.00000     -0.301140E-02
      1559 PROA     99       LEU      CA       CT1      0.700000E-01   12.0110           0   0.00000     -0.301140E-02
      1560 PROA     99       LEU      HA       HB1      0.900000E-01   1.00800           0   0.00000     -0.301140E-02
      1561 PROA     99       LEU      CB       CT2     -0.180000       12.0110           0   0.00000     -0.301140E-02
      1562 PROA     99       LEU      HB1      HA2      0.900000E-01   1.00800           0   0.00000     -0.301140E-02
      1563 PROA     99       LEU      HB2      HA2      0.900000E-01   1.00800           0   0.00000     -0.301140E-02
      1564 PROA     99       LEU      CG       CT1     -0.900000E-01   12.0110           0   0.00000     -0.301140E-02
      1565 PROA     99       LEU      HG       HA1      0.900000E-01   1.00800           0   0.00000     -0.301140E-02
      1566 PROA     99       LEU      CD1      CT3     -0.270000       12.0110           0   0.00000     -0.301140E-02
      1567 PROA     99       LEU      HD11     HA3      0.900000E-01   1.00800           0   0.00000     -0.301140E-02
      1568 PROA     99       LEU      HD12     HA3      0.900000E-01   1.00800           0   0.00000     -0.301140E-02
      1569 PROA     99       LEU      HD13     HA3      0.900000E-01   1.00800           0   0.00000     -0.301140E-02
      1570 PROA     99       LEU      CD2      CT3     -0.270000       12.0110           0   0.00000     -0.301140E-02
      1571 PROA     99       LEU      HD21     HA3      0.900000E-01   1.00800           0   0.00000     -0.301140E-02
      1572 PROA     99       LEU      HD22     HA3      0.900000E-01   1.00800           0   0.00000     -0.301140E-02
      1573 PROA     99       LEU      HD23     HA3      0.900000E-01   1.00800           0   0.00000     -0.301140E-02
      1574 PROA     99       LEU      C        C        0.510000       12.0110           0   0.00000     -0.301140E-02
      1575 PROA     99       LEU      O        O       -0.510000       15.9990           0   0.00000     -0.301140E-02
      1576 PROA     100      THR      N        NH1     -0.470000       14.0070           0   0.00000     -0.301140E-02
      1577 PROA     100      THR      HN       H        0.310000       1.00800           0   0.00000     -0.301140E-02
      1578 PROA     100      THR      CA       CT1      0.700000E-01   12.0110           0   0.00000     -0.301140E-02
      1579 PROA     100      THR      HA       HB1      0.900000E-01   1.00800           0   0.00000     -0.301140E-02
      1580 PROA     100      THR      CB       CT1      0.140000       12.0110           0   0.00000     -0.301140E-02
      1581 PROA     100      THR      HB       HA1      0.900000E-01   1.00800           0   0.00000     -0.301140E-02
      1582 PROA     100      THR      OG1      OH1     -0.660000       15.9990           0   0.00000     -0.301140E-02
      1583 PROA     100      THR      HG1      H        0.430000       1.00800           0   0.00000     -0.301140E-02
      1584 PROA     100      THR      CG2      CT3     -0.270000       12.0110           0   0.00000     -0.301140E-02
      1585 PROA     100      THR      HG21     HA3      0.900000E-01   1.00800           0   0.00000     -0.301140E-02
      1586 PROA     100      THR      HG22     HA3      0.900000E-01   1.00800           0   0.00000     -0.301140E-02
      1587 PROA     100      THR      HG23     HA3      0.900000E-01   1.00800           0   0.00000     -0.301140E-02
      1588 PROA     100      THR      C        C        0.510000       12.0110           0   0.00000     -0.301140E-02
      1589 PROA     100      THR      O        O       -0.510000       15.9990           0   0.00000     -0.301140E-02
      1590 PROA     101      GLU      N        NH1     -0.470000       14.0070           0   0.00000     -0.301140E-02
      1591 PROA     101      GLU      HN       H        0.310000       1.00800           0   0.00000     -0.301140E-02
      1592 PROA     101      GLU      CA       CT1      0.700000E-01   12.0110           0   0.00000     -0.301140E-02
      1593 PROA     101      GLU      HA       HB1      0.900000E-01   1.00800           0   0.00000     -0.301140E-02
      1594 PROA     101      GLU      CB       CT2A    -0.180000       12.0110           0   0.00000     -0.301140E-02
      1595 PROA     101      GLU      HB1      HA2      0.900000E-01   1.00800           0   0.00000     -0.301140E-02
      1596 PROA     101      GLU      HB2      HA2      0.900000E-01   1.00800           0   0.00000     -0.301140E-02
      1597 PROA     101      GLU      CG       CT2     -0.280000       12.0110           0   0.00000     -0.301140E-02
      1598 PROA     101      GLU      HG1      HA2      0.900000E-01   1.00800           0   0.00000     -0.301140E-02
      1599 PROA     101      GLU      HG2      HA2      0.900000E-01   1.00800           0   0.00000     -0.301140E-02
      1600 PROA     101      GLU      CD       CC       0.620000       12.0110           0   0.00000     -0.301140E-02
      1601 PROA     101      GLU      OE1      OC      -0.760000       15.9990           0   0.00000     -0.301140E-02
      1602 PROA     101      GLU      OE2      OC      -0.760000       15.9990           0   0.00000     -0.301140E-02
      1603 PROA     101      GLU      C        C        0.510000       12.0110           0   0.00000     -0.301140E-02
      1604 PROA     101      GLU      O        O       -0.510000       15.9990           0   0.00000     -0.301140E-02
      1605 PROA     102      GLN      N        NH1     -0.470000       14.0070           0   0.00000     -0.301140E-02
      1606 PROA     102      GLN      HN       H        0.310000       1.00800           0   0.00000     -0.301140E-02
      1607 PROA     102      GLN      CA       CT1      0.700000E-01   12.0110           0   0.00000     -0.301140E-02
      1608 PROA     102      GLN      HA       HB1      0.900000E-01   1.00800           0   0.00000     -0.301140E-02
      1609 PROA     102      GLN      CB       CT2     -0.180000       12.0110           0   0.00000     -0.301140E-02
      1610 PROA     102      GLN      HB1      HA2      0.900000E-01   1.00800           0   0.00000     -0.301140E-02
      1611 PROA     102      GLN      HB2      HA2      0.900000E-01   1.00800           0   0.00000     -0.301140E-02
      1612 PROA     102      GLN      CG       CT2     -0.180000       12.0110           0   0.00000     -0.301140E-02
      1613 PROA     102      GLN      HG1      HA2      0.900000E-01   1.00800           0   0.00000     -0.301140E-02
      1614 PROA     102      GLN      HG2      HA2      0.900000E-01   1.00800           0   0.00000     -0.301140E-02
      1615 PROA     102      GLN      CD       CC       0.550000       12.0110           0   0.00000     -0.301140E-02
      1616 PROA     102      GLN      OE1      O       -0.550000       15.9990           0   0.00000     -0.301140E-02
      1617 PROA     102      GLN      NE2      NH2     -0.620000       14.0070           0   0.00000     -0.301140E-02
      1618 PROA     102      GLN      HE21     H        0.320000       1.00800           0   0.00000     -0.301140E-02
      1619 PROA     102      GLN      HE22     H        0.300000       1.00800           0   0.00000     -0.301140E-02
      1620 PROA     102      GLN      C        C        0.510000       12.0110           0   0.00000     -0.301140E-02
      1621 PROA     102      GLN      O        O       -0.510000       15.9990           0   0.00000     -0.301140E-02
      1622 PROA     103      PRO      N        N       -0.290000       14.0070           0   0.00000     -0.301140E-02
      1623 PROA     103      PRO      CD       CP3       0.00000       12.0110           0   0.00000     -0.301140E-02
      1624 PROA     103      PRO      HD1      HA2      0.900000E-01   1.00800           0   0.00000     -0.301140E-02
      1625 PROA     103      PRO      HD2      HA2      0.900000E-01   1.00800           0   0.00000     -0.301140E-02
      1626 PROA     103      PRO      CA       CP1      0.200000E-01   12.0110           0   0.00000     -0.301140E-02
      1627 PROA     103      PRO      HA       HB1      0.900000E-01   1.00800           0   0.00000     -0.301140E-02
      1628 PROA     103      PRO      CB       CP2     -0.180000       12.0110           0   0.00000     -0.301140E-02
      1629 PROA     103      PRO      HB1      HA2      0.900000E-01   1.00800           0   0.00000     -0.301140E-02
      1630 PROA     103      PRO      HB2      HA2      0.900000E-01   1.00800           0   0.00000     -0.301140E-02
      1631 PROA     103      PRO      CG       CP2     -0.180000       12.0110           0   0.00000     -0.301140E-02
      1632 PROA     103      PRO      HG1      HA2      0.900000E-01   1.00800           0   0.00000     -0.301140E-02
      1633 PROA     103      PRO      HG2      HA2      0.900000E-01   1.00800           0   0.00000     -0.301140E-02
      1634 PROA     103      PRO      C        C        0.510000       12.0110           0   0.00000     -0.301140E-02
      1635 PROA     103      PRO      O        O       -0.510000       15.9990           0   0.00000     -0.301140E-02
      1636 PROA     104      GLU      N        NH1     -0.470000       14.0070           0   0.00000     -0.301140E-02
      1637 PROA     104      GLU      HN       H        0.310000       1.00800           0   0.00000     -0.301140E-02
      1638 PROA     104      GLU      CA       CT1      0.700000E-01   12.0110           0   0.00000     -0.301140E-02
      1639 PROA     104      GLU      HA       HB1      0.900000E-01   1.00800           0   0.00000     -0.301140E-02
      1640 PROA     104      GLU      CB       CT2A    -0.180000       12.0110           0   0.00000     -0.301140E-02
      1641 PROA     104      GLU      HB1      HA2      0.900000E-01   1.00800           0   0.00000     -0.301140E-02
      1642 PROA     104      GLU      HB2      HA2      0.900000E-01   1.00800           0   0.00000     -0.301140E-02
      1643 PROA     104      GLU      CG       CT2     -0.280000       12.0110           0   0.00000     -0.301140E-02
      1644 PROA     104      GLU      HG1      HA2      0.900000E-01   1.00800           0   0.00000     -0.301140E-02
      1645 PROA     104      GLU      HG2      HA2      0.900000E-01   1.00800           0   0.00000     -0.301140E-02
      1646 PROA     104      GLU      CD       CC       0.620000       12.0110           0   0.00000     -0.301140E-02
      1647 PROA     104      GLU      OE1      OC      -0.760000       15.9990           0   0.00000     -0.301140E-02
      1648 PROA     104      GLU      OE2      OC      -0.760000       15.9990           0   0.00000     -0.301140E-02
      1649 PROA     104      GLU      C        C        0.510000       12.0110           0   0.00000     -0.301140E-02
      1650 PROA     104      GLU      O        O       -0.510000       15.9990           0   0.00000     -0.301140E-02
      1651 PROA     105      LEU      N        NH1     -0.470000       14.0070           0   0.00000     -0.301140E-02
      1652 PROA     105      LEU      HN       H        0.310000       1.00800           0   0.00000     -0.301140E-02
      1653 PROA     105      LEU      CA       CT1      0.700000E-01   12.0110           0   0.00000     -0.301140E-02
      1654 PROA     105      LEU      HA       HB1      0.900000E-01   1.00800           0   0.00000     -0.301140E-02
      1655 PROA     105      LEU      CB       CT2     -0.180000       12.0110           0   0.00000     -0.301140E-02
      1656 PROA     105      LEU      HB1      HA2      0.900000E-01   1.00800           0   0.00000     -0.301140E-02
      1657 PROA     105      LEU      HB2      HA2      0.900000E-01   1.00800           0   0.00000     -0.301140E-02
      1658 PROA     105      LEU      CG       CT1     -0.900000E-01   12.0110           0   0.00000     -0.301140E-02
      1659 PROA     105      LEU      HG       HA1      0.900000E-01   1.00800           0   0.00000     -0.301140E-02
      1660 PROA     105      LEU      CD1      CT3     -0.270000       12.0110           0   0.00000     -0.301140E-02
      1661 PROA     105      LEU      HD11     HA3      0.900000E-01   1.00800           0   0.00000     -0.301140E-02
      1662 PROA     105      LEU      HD12     HA3      0.900000E-01   1.00800           0   0.00000     -0.301140E-02
      1663 PROA     105      LEU      HD13     HA3      0.900000E-01   1.00800           0   0.00000     -0.301140E-02
      1664 PROA     105      LEU      CD2      CT3     -0.270000       12.0110           0   0.00000     -0.301140E-02
      1665 PROA     105      LEU      HD21     HA3      0.900000E-01   1.00800           0   0.00000     -0.301140E-02
      1666 PROA     105      LEU      HD22     HA3      0.900000E-01   1.00800           0   0.00000     -0.301140E-02
      1667 PROA     105      LEU      HD23     HA3      0.900000E-01   1.00800           0   0.00000     -0.301140E-02
      1668 PROA     105      LEU      C        C        0.510000       12.0110           0   0.00000     -0.301140E-02
      1669 PROA     105      LEU      O        O       -0.510000       15.9990           0   0.00000     -0.301140E-02
      1670 PROA     106      ALA      N        NH1     -0.470000       14.0070           0   0.00000     -0.301140E-02
      1671 PROA     106      ALA      HN       H        0.310000       1.00800           0   0.00000     -0.301140E-02
      1672 PROA     106      ALA      CA       CT1      0.700000E-01   12.0110           0   0.00000     -0.301140E-02
      1673 PROA     106      ALA      HA       HB1      0.900000E-01   1.00800           0   0.00000     -0.301140E-02
      1674 PROA     106      ALA      CB       CT3     -0.270000       12.0110           0   0.00000     -0.301140E-02
      1675 PROA     106      ALA      HB1      HA3      0.900000E-01   1.00800           0   0.00000     -0.301140E-02
      1676 PROA     106      ALA      HB2      HA3      0.900000E-01   1.00800           0   0.00000     -0.301140E-02
      1677 PROA     106      ALA      HB3      HA3      0.900000E-01   1.00800           0   0.00000     -0.301140E-02
      1678 PROA     106      ALA      C        C        0.510000       12.0110           0   0.00000     -0.301140E-02
      1679 PROA     106      ALA      O        O       -0.510000       15.9990           0   0.00000     -0.301140E-02
      1680 PROA     107      ASN      N        NH1     -0.470000       14.0070           0   0.00000     -0.301140E-02
      1681 PROA     107      ASN      HN       H        0.310000       1.00800           0   0.00000     -0.301140E-02
      1682 PROA     107      ASN      CA       CT1      0.700000E-01   12.0110           0   0.00000     -0.301140E-02
      1683 PROA     107      ASN      HA       HB1      0.900000E-01   1.00800           0   0.00000     -0.301140E-02
      1684 PROA     107      ASN      CB       CT2     -0.180000       12.0110           0   0.00000     -0.301140E-02
      1685 PROA     107      ASN      HB1      HA2      0.900000E-01   1.00800           0   0.00000     -0.301140E-02
      1686 PROA     107      ASN      HB2      HA2      0.900000E-01   1.00800           0   0.00000     -0.301140E-02
      1687 PROA     107      ASN      CG       CC       0.550000       12.0110           0   0.00000     -0.301140E-02
      1688 PROA     107      ASN      OD1      O       -0.550000       15.9990           0   0.00000     -0.301140E-02
      1689 PROA     107      ASN      ND2      NH2     -0.620000       14.0070           0   0.00000     -0.301140E-02
      1690 PROA     107      ASN      HD21     H        0.320000       1.00800           0   0.00000     -0.301140E-02
      1691 PROA     107      ASN      HD22     H        0.300000       1.00800           0   0.00000     -0.301140E-02
      1692 PROA     107      ASN      C        C        0.510000       12.0110           0   0.00000     -0.301140E-02
      1693 PROA     107      ASN      O        O       -0.510000       15.9990           0   0.00000     -0.301140E-02
      1694 PROA     108      LYS      N        NH1     -0.470000       14.0070           0   0.00000     -0.301140E-02
      1695 PROA     108      LYS      HN       H        0.310000       1.00800           0   0.00000     -0.301140E-02
      1696 PROA     108      LYS      CA       CT1      0.700000E-01   12.0110           0   0.00000     -0.301140E-02
      1697 PROA     108      LYS      HA       HB1      0.900000E-01   1.00800           0   0.00000     -0.301140E-02
      1698 PROA     108      LYS      CB       CT2     -0.180000       12.0110           0   0.00000     -0.301140E-02
      1699 PROA     108      LYS      HB1      HA2      0.900000E-01   1.00800           0   0.00000     -0.301140E-02
      1700 PROA     108      LYS      HB2      HA2      0.900000E-01   1.00800           0   0.00000     -0.301140E-02
      1701 PROA     108      LYS      CG       CT2     -0.180000       12.0110           0   0.00000     -0.301140E-02
      1702 PROA     108      LYS      HG1      HA2      0.900000E-01   1.00800           0   0.00000     -0.301140E-02
      1703 PROA     108      LYS      HG2      HA2      0.900000E-01   1.00800           0   0.00000     -0.301140E-02
      1704 PROA     108      LYS      CD       CT2     -0.180000       12.0110           0   0.00000     -0.301140E-02
      1705 PROA     108      LYS      HD1      HA2      0.900000E-01   1.00800           0   0.00000     -0.301140E-02
      1706 PROA     108      LYS      HD2      HA2      0.900000E-01   1.00800           0   0.00000     -0.301140E-02
      1707 PROA     108      LYS      CE       CT2      0.210000       12.0110           0   0.00000     -0.301140E-02
      1708 PROA     108      LYS      HE1      HA2      0.500000E-01   1.00800           0   0.00000     -0.301140E-02
      1709 PROA     108      LYS      HE2      HA2      0.500000E-01   1.00800           0   0.00000     -0.301140E-02
      1710 PROA     108      LYS      NZ       NH3     -0.300000       14.0070           0   0.00000     -0.301140E-02
      1711 PROA     108      LYS      HZ1      HC       0.330000       1.00800           0   0.00000     -0.301140E-02
      1712 PROA     108      LYS      HZ2      HC       0.330000       1.00800           0   0.00000     -0.301140E-02
      1713 PROA     108      LYS      HZ3      HC       0.330000       1.00800           0   0.00000     -0.301140E-02
      1714 PROA     108      LYS      C        C        0.510000       12.0110           0   0.00000     -0.301140E-02
      1715 PROA     108      LYS      O        O       -0.510000       15.9990           0   0.00000     -0.301140E-02
      1716 PROA     109      VAL      N        NH1     -0.470000       14.0070           0   0.00000     -0.301140E-02
      1717 PROA     109      VAL      HN       H        0.310000       1.00800           0   0.00000     -0.301140E-02
      1718 PROA     109      VAL      CA       CT1      0.700000E-01   12.0110           0   0.00000     -0.301140E-02
      1719 PROA     109      VAL      HA       HB1      0.900000E-01   1.00800           0   0.00000     -0.301140E-02
      1720 PROA     109      VAL      CB       CT1     -0.900000E-01   12.0110           0   0.00000     -0.301140E-02
      1721 PROA     109      VAL      HB       HA1      0.900000E-01   1.00800           0   0.00000     -0.301140E-02
      1722 PROA     109      VAL      CG1      CT3     -0.270000       12.0110           0   0.00000     -0.301140E-02
      1723 PROA     109      VAL      HG11     HA3      0.900000E-01   1.00800           0   0.00000     -0.301140E-02
      1724 PROA     109      VAL      HG12     HA3      0.900000E-01   1.00800           0   0.00000     -0.301140E-02
      1725 PROA     109      VAL      HG13     HA3      0.900000E-01   1.00800           0   0.00000     -0.301140E-02
      1726 PROA     109      VAL      CG2      CT3     -0.270000       12.0110           0   0.00000     -0.301140E-02
      1727 PROA     109      VAL      HG21     HA3      0.900000E-01   1.00800           0   0.00000     -0.301140E-02
      1728 PROA     109      VAL      HG22     HA3      0.900000E-01   1.00800           0   0.00000     -0.301140E-02
      1729 PROA     109      VAL      HG23     HA3      0.900000E-01   1.00800           0   0.00000     -0.301140E-02
      1730 PROA     109      VAL      C        C        0.510000       12.0110           0   0.00000     -0.301140E-02
      1731 PROA     109      VAL      O        O       -0.510000       15.9990           0   0.00000     -0.301140E-02
      1732 PROA     110      ASP      N        NH1     -0.470000       14.0070           0   0.00000     -0.301140E-02
      1733 PROA     110      ASP      HN       H        0.310000       1.00800           0   0.00000     -0.301140E-02
      1734 PROA     110      ASP      CA       CT1      0.700000E-01   12.0110           0   0.00000     -0.301140E-02
      1735 PROA     110      ASP      HA       HB1      0.900000E-01   1.00800           0   0.00000     -0.301140E-02
      1736 PROA     110      ASP      CB       CT2A    -0.280000       12.0110           0   0.00000     -0.301140E-02
      1737 PROA     110      ASP      HB1      HA2      0.900000E-01   1.00800           0   0.00000     -0.301140E-02
      1738 PROA     110      ASP      HB2      HA2      0.900000E-01   1.00800           0   0.00000     -0.301140E-02
      1739 PROA     110      ASP      CG       CC       0.620000       12.0110           0   0.00000     -0.301140E-02
      1740 PROA     110      ASP      OD1      OC      -0.760000       15.9990           0   0.00000     -0.301140E-02
      1741 PROA     110      ASP      OD2      OC      -0.760000       15.9990           0   0.00000     -0.301140E-02
      1742 PROA     110      ASP      C        C        0.510000       12.0110           0   0.00000     -0.301140E-02
      1743 PROA     110      ASP      O        O       -0.510000       15.9990           0   0.00000     -0.301140E-02
      1744 PROA     111      MET      N        NH1     -0.470000       14.0070           0   0.00000     -0.301140E-02
      1745 PROA     111      MET      HN       H        0.310000       1.00800           0   0.00000     -0.301140E-02
      1746 PROA     111      MET      CA       CT1      0.700000E-01   12.0110           0   0.00000     -0.301140E-02
      1747 PROA     111      MET      HA       HB1      0.900000E-01   1.00800           0   0.00000     -0.301140E-02
      1748 PROA     111      MET      CB       CT2     -0.180000       12.0110           0   0.00000     -0.301140E-02
      1749 PROA     111      MET      HB1      HA2      0.900000E-01   1.00800           0   0.00000     -0.301140E-02
      1750 PROA     111      MET      HB2      HA2      0.900000E-01   1.00800           0   0.00000     -0.301140E-02
      1751 PROA     111      MET      CG       CT2     -0.140000       12.0110           0   0.00000     -0.301140E-02
      1752 PROA     111      MET      HG1      HA2      0.900000E-01   1.00800           0   0.00000     -0.301140E-02
      1753 PROA     111      MET      HG2      HA2      0.900000E-01   1.00800           0   0.00000     -0.301140E-02
      1754 PROA     111      MET      SD       S       -0.900000E-01   32.0600           0   0.00000     -0.301140E-02
      1755 PROA     111      MET      CE       CT3     -0.220000       12.0110           0   0.00000     -0.301140E-02
      1756 PROA     111      MET      HE1      HA3      0.900000E-01   1.00800           0   0.00000     -0.301140E-02
      1757 PROA     111      MET      HE2      HA3      0.900000E-01   1.00800           0   0.00000     -0.301140E-02
      1758 PROA     111      MET      HE3      HA3      0.900000E-01   1.00800           0   0.00000     -0.301140E-02
      1759 PROA     111      MET      C        C        0.510000       12.0110           0   0.00000     -0.301140E-02
      1760 PROA     111      MET      O        O       -0.510000       15.9990           0   0.00000     -0.301140E-02
      1761 PROA     112      VAL      N        NH1     -0.470000       14.0070           0   0.00000     -0.301140E-02
      1762 PROA     112      VAL      HN       H        0.310000       1.00800           0   0.00000     -0.301140E-02
      1763 PROA     112      VAL      CA       CT1      0.700000E-01   12.0110           0   0.00000     -0.301140E-02
      1764 PROA     112      VAL      HA       HB1      0.900000E-01   1.00800           0   0.00000     -0.301140E-02
      1765 PROA     112      VAL      CB       CT1     -0.900000E-01   12.0110           0   0.00000     -0.301140E-02
      1766 PROA     112      VAL      HB       HA1      0.900000E-01   1.00800           0   0.00000     -0.301140E-02
      1767 PROA     112      VAL      CG1      CT3     -0.270000       12.0110           0   0.00000     -0.301140E-02
      1768 PROA     112      VAL      HG11     HA3      0.900000E-01   1.00800           0   0.00000     -0.301140E-02
      1769 PROA     112      VAL      HG12     HA3      0.900000E-01   1.00800           0   0.00000     -0.301140E-02
      1770 PROA     112      VAL      HG13     HA3      0.900000E-01   1.00800           0   0.00000     -0.301140E-02
      1771 PROA     112      VAL      CG2      CT3     -0.270000       12.0110           0   0.00000     -0.301140E-02
      1772 PROA     112      VAL      HG21     HA3      0.900000E-01   1.00800           0   0.00000     -0.301140E-02
      1773 PROA     112      VAL      HG22     HA3      0.900000E-01   1.00800           0   0.00000     -0.301140E-02
      1774 PROA     112      VAL      HG23     HA3      0.900000E-01   1.00800           0   0.00000     -0.301140E-02
      1775 PROA     112      VAL      C        C        0.510000       12.0110           0   0.00000     -0.301140E-02
      1776 PROA     112      VAL      O        O       -0.510000       15.9990           0   0.00000     -0.301140E-02
      1777 PROA     113      TRP      N        NH1     -0.470000       14.0070           0   0.00000     -0.301140E-02
      1778 PROA     113      TRP      HN       H        0.310000       1.00800           0   0.00000     -0.301140E-02
      1779 PROA     113      TRP      CA       CT1      0.700000E-01   12.0110           0   0.00000     -0.301140E-02
      1780 PROA     113      TRP      HA       HB1      0.900000E-01   1.00800           0   0.00000     -0.301140E-02
      1781 PROA     113      TRP      CB       CT2     -0.180000       12.0110           0   0.00000     -0.301140E-02
      1782 PROA     113      TRP      HB1      HA2      0.900000E-01   1.00800           0   0.00000     -0.301140E-02
      1783 PROA     113      TRP      HB2      HA2      0.900000E-01   1.00800           0   0.00000     -0.301140E-02
      1784 PROA     113      TRP      CG       CY      -0.300000E-01   12.0110           0   0.00000     -0.301140E-02
      1785 PROA     113      TRP      CD1      CA      -0.150000       12.0110           0   0.00000     -0.301140E-02
      1786 PROA     113      TRP      HD1      HP       0.220000       1.00800           0   0.00000     -0.301140E-02
      1787 PROA     113      TRP      NE1      NY      -0.510000       14.0070           0   0.00000     -0.301140E-02
      1788 PROA     113      TRP      HE1      H        0.370000       1.00800           0   0.00000     -0.301140E-02
      1789 PROA     113      TRP      CE2      CPT      0.240000       12.0110           0   0.00000     -0.301140E-02
      1790 PROA     113      TRP      CD2      CPT      0.110000       12.0110           0   0.00000     -0.301140E-02
      1791 PROA     113      TRP      CE3      CAI     -0.250000       12.0110           0   0.00000     -0.301140E-02
      1792 PROA     113      TRP      HE3      HP       0.170000       1.00800           0   0.00000     -0.301140E-02
      1793 PROA     113      TRP      CZ3      CA      -0.200000       12.0110           0   0.00000     -0.301140E-02
      1794 PROA     113      TRP      HZ3      HP       0.140000       1.00800           0   0.00000     -0.301140E-02
      1795 PROA     113      TRP      CZ2      CAI     -0.270000       12.0110           0   0.00000     -0.301140E-02
      1796 PROA     113      TRP      HZ2      HP       0.160000       1.00800           0   0.00000     -0.301140E-02
      1797 PROA     113      TRP      CH2      CA      -0.140000       12.0110           0   0.00000     -0.301140E-02
      1798 PROA     113      TRP      HH2      HP       0.140000       1.00800           0   0.00000     -0.301140E-02
      1799 PROA     113      TRP      C        C        0.510000       12.0110           0   0.00000     -0.301140E-02
      1800 PROA     113      TRP      O        O       -0.510000       15.9990           0   0.00000     -0.301140E-02
      1801 PROA     114      ILE      N        NH1     -0.470000       14.0070           0   0.00000     -0.301140E-02
      1802 PROA     114      ILE      HN       H        0.310000       1.00800           0   0.00000     -0.301140E-02
      1803 PROA     114      ILE      CA       CT1      0.700000E-01   12.0110           0   0.00000     -0.301140E-02
      1804 PROA     114      ILE      HA       HB1      0.900000E-01   1.00800           0   0.00000     -0.301140E-02
      1805 PROA     114      ILE      CB       CT1     -0.900000E-01   12.0110           0   0.00000     -0.301140E-02
      1806 PROA     114      ILE      HB       HA1      0.900000E-01   1.00800           0   0.00000     -0.301140E-02
      1807 PROA     114      ILE      CG2      CT3     -0.270000       12.0110           0   0.00000     -0.301140E-02
      1808 PROA     114      ILE      HG21     HA3      0.900000E-01   1.00800           0   0.00000     -0.301140E-02
      1809 PROA     114      ILE      HG22     HA3      0.900000E-01   1.00800           0   0.00000     -0.301140E-02
      1810 PROA     114      ILE      HG23     HA3      0.900000E-01   1.00800           0   0.00000     -0.301140E-02
      1811 PROA     114      ILE      CG1      CT2     -0.180000       12.0110           0   0.00000     -0.301140E-02
      1812 PROA     114      ILE      HG11     HA2      0.900000E-01   1.00800           0   0.00000     -0.301140E-02
      1813 PROA     114      ILE      HG12     HA2      0.900000E-01   1.00800           0   0.00000     -0.301140E-02
      1814 PROA     114      ILE      CD       CT3     -0.270000       12.0110           0   0.00000     -0.301140E-02
      1815 PROA     114      ILE      HD1      HA3      0.900000E-01   1.00800           0   0.00000     -0.301140E-02
      1816 PROA     114      ILE      HD2      HA3      0.900000E-01   1.00800           0   0.00000     -0.301140E-02
      1817 PROA     114      ILE      HD3      HA3      0.900000E-01   1.00800           0   0.00000     -0.301140E-02
      1818 PROA     114      ILE      C        C        0.510000       12.0110           0   0.00000     -0.301140E-02
      1819 PROA     114      ILE      O        O       -0.510000       15.9990           0   0.00000     -0.301140E-02
      1820 PROA     115      VAL      N        NH1     -0.470000       14.0070           0   0.00000     -0.301140E-02
      1821 PROA     115      VAL      HN       H        0.310000       1.00800           0   0.00000     -0.301140E-02
      1822 PROA     115      VAL      CA       CT1      0.700000E-01   12.0110           0   0.00000     -0.301140E-02
      1823 PROA     115      VAL      HA       HB1      0.900000E-01   1.00800           0   0.00000     -0.301140E-02
      1824 PROA     115      VAL      CB       CT1     -0.900000E-01   12.0110           0   0.00000     -0.301140E-02
      1825 PROA     115      VAL      HB       HA1      0.900000E-01   1.00800           0   0.00000     -0.301140E-02
      1826 PROA     115      VAL      CG1      CT3     -0.270000       12.0110           0   0.00000     -0.301140E-02
      1827 PROA     115      VAL      HG11     HA3      0.900000E-01   1.00800           0   0.00000     -0.301140E-02
      1828 PROA     115      VAL      HG12     HA3      0.900000E-01   1.00800           0   0.00000     -0.301140E-02
      1829 PROA     115      VAL      HG13     HA3      0.900000E-01   1.00800           0   0.00000     -0.301140E-02
      1830 PROA     115      VAL      CG2      CT3     -0.270000       12.0110           0   0.00000     -0.301140E-02
      1831 PROA     115      VAL      HG21     HA3      0.900000E-01   1.00800           0   0.00000     -0.301140E-02
      1832 PROA     115      VAL      HG22     HA3      0.900000E-01   1.00800           0   0.00000     -0.301140E-02
      1833 PROA     115      VAL      HG23     HA3      0.900000E-01   1.00800           0   0.00000     -0.301140E-02
      1834 PROA     115      VAL      C        C        0.510000       12.0110           0   0.00000     -0.301140E-02
      1835 PROA     115      VAL      O        O       -0.510000       15.9990           0   0.00000     -0.301140E-02
      1836 PROA     116      GLY      N        NH1     -0.470000       14.0070           0   0.00000     -0.301140E-02
      1837 PROA     116      GLY      HN       H        0.310000       1.00800           0   0.00000     -0.301140E-02
      1838 PROA     116      GLY      CA       CT2     -0.200000E-01   12.0110           0   0.00000     -0.301140E-02
      1839 PROA     116      GLY      HA1      HB2      0.900000E-01   1.00800           0   0.00000     -0.301140E-02
      1840 PROA     116      GLY      HA2      HB2      0.900000E-01   1.00800           0   0.00000     -0.301140E-02
      1841 PROA     116      GLY      C        C        0.510000       12.0110           0   0.00000     -0.301140E-02
      1842 PROA     116      GLY      O        O       -0.510000       15.9990           0   0.00000     -0.301140E-02
      1843 PROA     117      GLY      N        NH1     -0.470000       14.0070           0   0.00000     -0.301140E-02
      1844 PROA     117      GLY      HN       H        0.310000       1.00800           0   0.00000     -0.301140E-02
      1845 PROA     117      GLY      CA       CT2     -0.200000E-01   12.0110           0   0.00000     -0.301140E-02
      1846 PROA     117      GLY      HA1      HB2      0.900000E-01   1.00800           0   0.00000     -0.301140E-02
      1847 PROA     117      GLY      HA2      HB2      0.900000E-01   1.00800           0   0.00000     -0.301140E-02
      1848 PROA     117      GLY      C        C        0.510000       12.0110           0   0.00000     -0.301140E-02
      1849 PROA     117      GLY      O        O       -0.510000       15.9990           0   0.00000     -0.301140E-02
      1850 PROA     118      SER      N        NH1     -0.470000       14.0070           0   0.00000     -0.301140E-02
      1851 PROA     118      SER      HN       H        0.310000       1.00800           0   0.00000     -0.301140E-02
      1852 PROA     118      SER      CA       CT1      0.700000E-01   12.0110           0   0.00000     -0.301140E-02
      1853 PROA     118      SER      HA       HB1      0.900000E-01   1.00800           0   0.00000     -0.301140E-02
      1854 PROA     118      SER      CB       CT2      0.500000E-01   12.0110           0   0.00000     -0.301140E-02
      1855 PROA     118      SER      HB1      HA2      0.900000E-01   1.00800           0   0.00000     -0.301140E-02
      1856 PROA     118      SER      HB2      HA2      0.900000E-01   1.00800           0   0.00000     -0.301140E-02
      1857 PROA     118      SER      OG       OH1     -0.660000       15.9990           0   0.00000     -0.301140E-02
      1858 PROA     118      SER      HG1      H        0.430000       1.00800           0   0.00000     -0.301140E-02
      1859 PROA     118      SER      C        C        0.510000       12.0110           0   0.00000     -0.301140E-02
      1860 PROA     118      SER      O        O       -0.510000       15.9990           0   0.00000     -0.301140E-02
      1861 PROA     119      SER      N        NH1     -0.470000       14.0070           0   0.00000     -0.301140E-02
      1862 PROA     119      SER      HN       H        0.310000       1.00800           0   0.00000     -0.301140E-02
      1863 PROA     119      SER      CA       CT1      0.700000E-01   12.0110           0   0.00000     -0.301140E-02
      1864 PROA     119      SER      HA       HB1      0.900000E-01   1.00800           0   0.00000     -0.301140E-02
      1865 PROA     119      SER      CB       CT2      0.500000E-01   12.0110           0   0.00000     -0.301140E-02
      1866 PROA     119      SER      HB1      HA2      0.900000E-01   1.00800           0   0.00000     -0.301140E-02
      1867 PROA     119      SER      HB2      HA2      0.900000E-01   1.00800           0   0.00000     -0.301140E-02
      1868 PROA     119      SER      OG       OH1     -0.660000       15.9990           0   0.00000     -0.301140E-02
      1869 PROA     119      SER      HG1      H        0.430000       1.00800           0   0.00000     -0.301140E-02
      1870 PROA     119      SER      C        C        0.510000       12.0110           0   0.00000     -0.301140E-02
      1871 PROA     119      SER      O        O       -0.510000       15.9990           0   0.00000     -0.301140E-02
      1872 PROA     120      VAL      N        NH1     -0.470000       14.0070           0   0.00000     -0.301140E-02
      1873 PROA     120      VAL      HN       H        0.310000       1.00800           0   0.00000     -0.301140E-02
      1874 PROA     120      VAL      CA       CT1      0.700000E-01   12.0110           0   0.00000     -0.301140E-02
      1875 PROA     120      VAL      HA       HB1      0.900000E-01   1.00800           0   0.00000     -0.301140E-02
      1876 PROA     120      VAL      CB       CT1     -0.900000E-01   12.0110           0   0.00000     -0.301140E-02
      1877 PROA     120      VAL      HB       HA1      0.900000E-01   1.00800           0   0.00000     -0.301140E-02
      1878 PROA     120      VAL      CG1      CT3     -0.270000       12.0110           0   0.00000     -0.301140E-02
      1879 PROA     120      VAL      HG11     HA3      0.900000E-01   1.00800           0   0.00000     -0.301140E-02
      1880 PROA     120      VAL      HG12     HA3      0.900000E-01   1.00800           0   0.00000     -0.301140E-02
      1881 PROA     120      VAL      HG13     HA3      0.900000E-01   1.00800           0   0.00000     -0.301140E-02
      1882 PROA     120      VAL      CG2      CT3     -0.270000       12.0110           0   0.00000     -0.301140E-02
      1883 PROA     120      VAL      HG21     HA3      0.900000E-01   1.00800           0   0.00000     -0.301140E-02
      1884 PROA     120      VAL      HG22     HA3      0.900000E-01   1.00800           0   0.00000     -0.301140E-02
      1885 PROA     120      VAL      HG23     HA3      0.900000E-01   1.00800           0   0.00000     -0.301140E-02
      1886 PROA     120      VAL      C        C        0.510000       12.0110           0   0.00000     -0.301140E-02
      1887 PROA     120      VAL      O        O       -0.510000       15.9990           0   0.00000     -0.301140E-02
      1888 PROA     121      TYR      N        NH1     -0.470000       14.0070           0   0.00000     -0.301140E-02
      1889 PROA     121      TYR      HN       H        0.310000       1.00800           0   0.00000     -0.301140E-02
      1890 PROA     121      TYR      CA       CT1      0.700000E-01   12.0110           0   0.00000     -0.301140E-02
      1891 PROA     121      TYR      HA       HB1      0.900000E-01   1.00800           0   0.00000     -0.301140E-02
      1892 PROA     121      TYR      CB       CT2     -0.180000       12.0110           0   0.00000     -0.301140E-02
      1893 PROA     121      TYR      HB1      HA2      0.900000E-01   1.00800           0   0.00000     -0.301140E-02
      1894 PROA     121      TYR      HB2      HA2      0.900000E-01   1.00800           0   0.00000     -0.301140E-02
      1895 PROA     121      TYR      CG       CA        0.00000       12.0110           0   0.00000     -0.301140E-02
      1896 PROA     121      TYR      CD1      CA      -0.115000       12.0110           0   0.00000     -0.301140E-02
      1897 PROA     121      TYR      HD1      HP       0.115000       1.00800           0   0.00000     -0.301140E-02
      1898 PROA     121      TYR      CE1      CA      -0.115000       12.0110           0   0.00000     -0.301140E-02
      1899 PROA     121      TYR      HE1      HP       0.115000       1.00800           0   0.00000     -0.301140E-02
      1900 PROA     121      TYR      CZ       CA       0.110000       12.0110           0   0.00000     -0.301140E-02
      1901 PROA     121      TYR      OH       OH1     -0.540000       15.9990           0   0.00000     -0.301140E-02
      1902 PROA     121      TYR      HH       H        0.430000       1.00800           0   0.00000     -0.301140E-02
      1903 PROA     121      TYR      CD2      CA      -0.115000       12.0110           0   0.00000     -0.301140E-02
      1904 PROA     121      TYR      HD2      HP       0.115000       1.00800           0   0.00000     -0.301140E-02
      1905 PROA     121      TYR      CE2      CA      -0.115000       12.0110           0   0.00000     -0.301140E-02
      1906 PROA     121      TYR      HE2      HP       0.115000       1.00800           0   0.00000     -0.301140E-02
      1907 PROA     121      TYR      C        C        0.510000       12.0110           0   0.00000     -0.301140E-02
      1908 PROA     121      TYR      O        O       -0.510000       15.9990           0   0.00000     -0.301140E-02
      1909 PROA     122      LYS      N        NH1     -0.470000       14.0070           0   0.00000     -0.301140E-02
      1910 PROA     122      LYS      HN       H        0.310000       1.00800           0   0.00000     -0.301140E-02
      1911 PROA     122      LYS      CA       CT1      0.700000E-01   12.0110           0   0.00000     -0.301140E-02
      1912 PROA     122      LYS      HA       HB1      0.900000E-01   1.00800           0   0.00000     -0.301140E-02
      1913 PROA     122      LYS      CB       CT2     -0.180000       12.0110           0   0.00000     -0.301140E-02
      1914 PROA     122      LYS      HB1      HA2      0.900000E-01   1.00800           0   0.00000     -0.301140E-02
      1915 PROA     122      LYS      HB2      HA2      0.900000E-01   1.00800           0   0.00000     -0.301140E-02
      1916 PROA     122      LYS      CG       CT2     -0.180000       12.0110           0   0.00000     -0.301140E-02
      1917 PROA     122      LYS      HG1      HA2      0.900000E-01   1.00800           0   0.00000     -0.301140E-02
      1918 PROA     122      LYS      HG2      HA2      0.900000E-01   1.00800           0   0.00000     -0.301140E-02
      1919 PROA     122      LYS      CD       CT2     -0.180000       12.0110           0   0.00000     -0.301140E-02
      1920 PROA     122      LYS      HD1      HA2      0.900000E-01   1.00800           0   0.00000     -0.301140E-02
      1921 PROA     122      LYS      HD2      HA2      0.900000E-01   1.00800           0   0.00000     -0.301140E-02
      1922 PROA     122      LYS      CE       CT2      0.210000       12.0110           0   0.00000     -0.301140E-02
      1923 PROA     122      LYS      HE1      HA2      0.500000E-01   1.00800           0   0.00000     -0.301140E-02
      1924 PROA     122      LYS      HE2      HA2      0.500000E-01   1.00800           0   0.00000     -0.301140E-02
      1925 PROA     122      LYS      NZ       NH3     -0.300000       14.0070           0   0.00000     -0.301140E-02
      1926 PROA     122      LYS      HZ1      HC       0.330000       1.00800           0   0.00000     -0.301140E-02
      1927 PROA     122      LYS      HZ2      HC       0.330000       1.00800           0   0.00000     -0.301140E-02
      1928 PROA     122      LYS      HZ3      HC       0.330000       1.00800           0   0.00000     -0.301140E-02
      1929 PROA     122      LYS      C        C        0.510000       12.0110           0   0.00000     -0.301140E-02
      1930 PROA     122      LYS      O        O       -0.510000       15.9990           0   0.00000     -0.301140E-02
      1931 PROA     123      GLU      N        NH1     -0.470000       14.0070           0   0.00000     -0.301140E-02
      1932 PROA     123      GLU      HN       H        0.310000       1.00800           0   0.00000     -0.301140E-02
      1933 PROA     123      GLU      CA       CT1      0.700000E-01   12.0110           0   0.00000     -0.301140E-02
      1934 PROA     123      GLU      HA       HB1      0.900000E-01   1.00800           0   0.00000     -0.301140E-02
      1935 PROA     123      GLU      CB       CT2A    -0.180000       12.0110           0   0.00000     -0.301140E-02
      1936 PROA     123      GLU      HB1      HA2      0.900000E-01   1.00800           0   0.00000     -0.301140E-02
      1937 PROA     123      GLU      HB2      HA2      0.900000E-01   1.00800           0   0.00000     -0.301140E-02
      1938 PROA     123      GLU      CG       CT2     -0.280000       12.0110           0   0.00000     -0.301140E-02
      1939 PROA     123      GLU      HG1      HA2      0.900000E-01   1.00800           0   0.00000     -0.301140E-02
      1940 PROA     123      GLU      HG2      HA2      0.900000E-01   1.00800           0   0.00000     -0.301140E-02
      1941 PROA     123      GLU      CD       CC       0.620000       12.0110           0   0.00000     -0.301140E-02
      1942 PROA     123      GLU      OE1      OC      -0.760000       15.9990           0   0.00000     -0.301140E-02
      1943 PROA     123      GLU      OE2      OC      -0.760000       15.9990           0   0.00000     -0.301140E-02
      1944 PROA     123      GLU      C        C        0.510000       12.0110           0   0.00000     -0.301140E-02
      1945 PROA     123      GLU      O        O       -0.510000       15.9990           0   0.00000     -0.301140E-02
      1946 PROA     124      ALA      N        NH1     -0.470000       14.0070           0   0.00000     -0.301140E-02
      1947 PROA     124      ALA      HN       H        0.310000       1.00800           0   0.00000     -0.301140E-02
      1948 PROA     124      ALA      CA       CT1      0.700000E-01   12.0110           0   0.00000     -0.301140E-02
      1949 PROA     124      ALA      HA       HB1      0.900000E-01   1.00800           0   0.00000     -0.301140E-02
      1950 PROA     124      ALA      CB       CT3     -0.270000       12.0110           0   0.00000     -0.301140E-02
      1951 PROA     124      ALA      HB1      HA3      0.900000E-01   1.00800           0   0.00000     -0.301140E-02
      1952 PROA     124      ALA      HB2      HA3      0.900000E-01   1.00800           0   0.00000     -0.301140E-02
      1953 PROA     124      ALA      HB3      HA3      0.900000E-01   1.00800           0   0.00000     -0.301140E-02
      1954 PROA     124      ALA      C        C        0.510000       12.0110           0   0.00000     -0.301140E-02
      1955 PROA     124      ALA      O        O       -0.510000       15.9990           0   0.00000     -0.301140E-02
      1956 PROA     125      MET      N        NH1     -0.470000       14.0070           0   0.00000     -0.301140E-02
      1957 PROA     125      MET      HN       H        0.310000       1.00800           0   0.00000     -0.301140E-02
      1958 PROA     125      MET      CA       CT1      0.700000E-01   12.0110           0   0.00000     -0.301140E-02
      1959 PROA     125      MET      HA       HB1      0.900000E-01   1.00800           0   0.00000     -0.301140E-02
      1960 PROA     125      MET      CB       CT2     -0.180000       12.0110           0   0.00000     -0.301140E-02
      1961 PROA     125      MET      HB1      HA2      0.900000E-01   1.00800           0   0.00000     -0.301140E-02
      1962 PROA     125      MET      HB2      HA2      0.900000E-01   1.00800           0   0.00000     -0.301140E-02
      1963 PROA     125      MET      CG       CT2     -0.140000       12.0110           0   0.00000     -0.301140E-02
      1964 PROA     125      MET      HG1      HA2      0.900000E-01   1.00800           0   0.00000     -0.301140E-02
      1965 PROA     125      MET      HG2      HA2      0.900000E-01   1.00800           0   0.00000     -0.301140E-02
      1966 PROA     125      MET      SD       S       -0.900000E-01   32.0600           0   0.00000     -0.301140E-02
      1967 PROA     125      MET      CE       CT3     -0.220000       12.0110           0   0.00000     -0.301140E-02
      1968 PROA     125      MET      HE1      HA3      0.900000E-01   1.00800           0   0.00000     -0.301140E-02
      1969 PROA     125      MET      HE2      HA3      0.900000E-01   1.00800           0   0.00000     -0.301140E-02
      1970 PROA     125      MET      HE3      HA3      0.900000E-01   1.00800           0   0.00000     -0.301140E-02
      1971 PROA     125      MET      C        C        0.510000       12.0110           0   0.00000     -0.301140E-02
      1972 PROA     125      MET      O        O       -0.510000       15.9990           0   0.00000     -0.301140E-02
      1973 PROA     126      ASN      N        NH1     -0.470000       14.0070           0   0.00000     -0.301140E-02
      1974 PROA     126      ASN      HN       H        0.310000       1.00800           0   0.00000     -0.301140E-02
      1975 PROA     126      ASN      CA       CT1      0.700000E-01   12.0110           0   0.00000     -0.301140E-02
      1976 PROA     126      ASN      HA       HB1      0.900000E-01   1.00800           0   0.00000     -0.301140E-02
      1977 PROA     126      ASN      CB       CT2     -0.180000       12.0110           0   0.00000     -0.301140E-02
      1978 PROA     126      ASN      HB1      HA2      0.900000E-01   1.00800           0   0.00000     -0.301140E-02
      1979 PROA     126      ASN      HB2      HA2      0.900000E-01   1.00800           0   0.00000     -0.301140E-02
      1980 PROA     126      ASN      CG       CC       0.550000       12.0110           0   0.00000     -0.301140E-02
      1981 PROA     126      ASN      OD1      O       -0.550000       15.9990           0   0.00000     -0.301140E-02
      1982 PROA     126      ASN      ND2      NH2     -0.620000       14.0070           0   0.00000     -0.301140E-02
      1983 PROA     126      ASN      HD21     H        0.320000       1.00800           0   0.00000     -0.301140E-02
      1984 PROA     126      ASN      HD22     H        0.300000       1.00800           0   0.00000     -0.301140E-02
      1985 PROA     126      ASN      C        C        0.510000       12.0110           0   0.00000     -0.301140E-02
      1986 PROA     126      ASN      O        O       -0.510000       15.9990           0   0.00000     -0.301140E-02
      1987 PROA     127      HSD      N        NH1     -0.470000       14.0070           0   0.00000     -0.301140E-02
      1988 PROA     127      HSD      HN       H        0.310000       1.00800           0   0.00000     -0.301140E-02
      1989 PROA     127      HSD      CA       CT1      0.700000E-01   12.0110           0   0.00000     -0.301140E-02
      1990 PROA     127      HSD      HA       HB1      0.900000E-01   1.00800           0   0.00000     -0.301140E-02
      1991 PROA     127      HSD      CB       CT2     -0.900000E-01   12.0110           0   0.00000     -0.301140E-02
      1992 PROA     127      HSD      HB1      HA2      0.900000E-01   1.00800           0   0.00000     -0.301140E-02
      1993 PROA     127      HSD      HB2      HA2      0.900000E-01   1.00800           0   0.00000     -0.301140E-02
      1994 PROA     127      HSD      ND1      NR1     -0.360000       14.0070           0   0.00000     -0.301140E-02
      1995 PROA     127      HSD      HD1      H        0.320000       1.00800           0   0.00000     -0.301140E-02
      1996 PROA     127      HSD      CG       CPH1    -0.500000E-01   12.0110           0   0.00000     -0.301140E-02
      1997 PROA     127      HSD      CE1      CPH2     0.250000       12.0110           0   0.00000     -0.301140E-02
      1998 PROA     127      HSD      HE1      HR1      0.130000       1.00800           0   0.00000     -0.301140E-02
      1999 PROA     127      HSD      NE2      NR2     -0.700000       14.0070           0   0.00000     -0.301140E-02
      2000 PROA     127      HSD      CD2      CPH1     0.220000       12.0110           0   0.00000     -0.301140E-02
      2001 PROA     127      HSD      HD2      HR3      0.100000       1.00800           0   0.00000     -0.301140E-02
      2002 PROA     127      HSD      C        C        0.510000       12.0110           0   0.00000     -0.301140E-02
      2003 PROA     127      HSD      O        O       -0.510000       15.9990           0   0.00000     -0.301140E-02
      2004 PROA     128      PRO      N        N       -0.290000       14.0070           0   0.00000     -0.301140E-02
      2005 PROA     128      PRO      CD       CP3       0.00000       12.0110           0   0.00000     -0.301140E-02
      2006 PROA     128      PRO      HD1      HA2      0.900000E-01   1.00800           0   0.00000     -0.301140E-02
      2007 PROA     128      PRO      HD2      HA2      0.900000E-01   1.00800           0   0.00000     -0.301140E-02
      2008 PROA     128      PRO      CA       CP1      0.200000E-01   12.0110           0   0.00000     -0.301140E-02
      2009 PROA     128      PRO      HA       HB1      0.900000E-01   1.00800           0   0.00000     -0.301140E-02
      2010 PROA     128      PRO      CB       CP2     -0.180000       12.0110           0   0.00000     -0.301140E-02
      2011 PROA     128      PRO      HB1      HA2      0.900000E-01   1.00800           0   0.00000     -0.301140E-02
      2012 PROA     128      PRO      HB2      HA2      0.900000E-01   1.00800           0   0.00000     -0.301140E-02
      2013 PROA     128      PRO      CG       CP2     -0.180000       12.0110           0   0.00000     -0.301140E-02
      2014 PROA     128      PRO      HG1      HA2      0.900000E-01   1.00800           0   0.00000     -0.301140E-02
      2015 PROA     128      PRO      HG2      HA2      0.900000E-01   1.00800           0   0.00000     -0.301140E-02
      2016 PROA     128      PRO      C        C        0.510000       12.0110           0   0.00000     -0.301140E-02
      2017 PROA     128      PRO      O        O       -0.510000       15.9990           0   0.00000     -0.301140E-02
      2018 PROA     129      GLY      N        NH1     -0.470000       14.0070           0   0.00000     -0.301140E-02
      2019 PROA     129      GLY      HN       H        0.310000       1.00800           0   0.00000     -0.301140E-02
      2020 PROA     129      GLY      CA       CT2     -0.200000E-01   12.0110           0   0.00000     -0.301140E-02
      2021 PROA     129      GLY      HA1      HB2      0.900000E-01   1.00800           0   0.00000     -0.301140E-02
      2022 PROA     129      GLY      HA2      HB2      0.900000E-01   1.00800           0   0.00000     -0.301140E-02
      2023 PROA     129      GLY      C        C        0.510000       12.0110           0   0.00000     -0.301140E-02
      2024 PROA     129      GLY      O        O       -0.510000       15.9990           0   0.00000     -0.301140E-02
      2025 PROA     130      HSD      N        NH1     -0.470000       14.0070           0   0.00000     -0.301140E-02
      2026 PROA     130      HSD      HN       H        0.310000       1.00800           0   0.00000     -0.301140E-02
      2027 PROA     130      HSD      CA       CT1      0.700000E-01   12.0110           0   0.00000     -0.301140E-02
      2028 PROA     130      HSD      HA       HB1      0.900000E-01   1.00800           0   0.00000     -0.301140E-02
      2029 PROA     130      HSD      CB       CT2     -0.900000E-01   12.0110           0   0.00000     -0.301140E-02
      2030 PROA     130      HSD      HB1      HA2      0.900000E-01   1.00800           0   0.00000     -0.301140E-02
      2031 PROA     130      HSD      HB2      HA2      0.900000E-01   1.00800           0   0.00000     -0.301140E-02
      2032 PROA     130      HSD      ND1      NR1     -0.360000       14.0070           0   0.00000     -0.301140E-02
      2033 PROA     130      HSD      HD1      H        0.320000       1.00800           0   0.00000     -0.301140E-02
      2034 PROA     130      HSD      CG       CPH1    -0.500000E-01   12.0110           0   0.00000     -0.301140E-02
      2035 PROA     130      HSD      CE1      CPH2     0.250000       12.0110           0   0.00000     -0.301140E-02
      2036 PROA     130      HSD      HE1      HR1      0.130000       1.00800           0   0.00000     -0.301140E-02
      2037 PROA     130      HSD      NE2      NR2     -0.700000       14.0070           0   0.00000     -0.301140E-02
      2038 PROA     130      HSD      CD2      CPH1     0.220000       12.0110           0   0.00000     -0.301140E-02
      2039 PROA     130      HSD      HD2      HR3      0.100000       1.00800           0   0.00000     -0.301140E-02
      2040 PROA     130      HSD      C        C        0.510000       12.0110           0   0.00000     -0.301140E-02
      2041 PROA     130      HSD      O        O       -0.510000       15.9990           0   0.00000     -0.301140E-02
      2042 PROA     131      LEU      N        NH1     -0.470000       14.0070           0   0.00000     -0.301140E-02
      2043 PROA     131      LEU      HN       H        0.310000       1.00800           0   0.00000     -0.301140E-02
      2044 PROA     131      LEU      CA       CT1      0.700000E-01   12.0110           0   0.00000     -0.301140E-02
      2045 PROA     131      LEU      HA       HB1      0.900000E-01   1.00800           0   0.00000     -0.301140E-02
      2046 PROA     131      LEU      CB       CT2     -0.180000       12.0110           0   0.00000     -0.301140E-02
      2047 PROA     131      LEU      HB1      HA2      0.900000E-01   1.00800           0   0.00000     -0.301140E-02
      2048 PROA     131      LEU      HB2      HA2      0.900000E-01   1.00800           0   0.00000     -0.301140E-02
      2049 PROA     131      LEU      CG       CT1     -0.900000E-01   12.0110           0   0.00000     -0.301140E-02
      2050 PROA     131      LEU      HG       HA1      0.900000E-01   1.00800           0   0.00000     -0.301140E-02
      2051 PROA     131      LEU      CD1      CT3     -0.270000       12.0110           0   0.00000     -0.301140E-02
      2052 PROA     131      LEU      HD11     HA3      0.900000E-01   1.00800           0   0.00000     -0.301140E-02
      2053 PROA     131      LEU      HD12     HA3      0.900000E-01   1.00800           0   0.00000     -0.301140E-02
      2054 PROA     131      LEU      HD13     HA3      0.900000E-01   1.00800           0   0.00000     -0.301140E-02
      2055 PROA     131      LEU      CD2      CT3     -0.270000       12.0110           0   0.00000     -0.301140E-02
      2056 PROA     131      LEU      HD21     HA3      0.900000E-01   1.00800           0   0.00000     -0.301140E-02
      2057 PROA     131      LEU      HD22     HA3      0.900000E-01   1.00800           0   0.00000     -0.301140E-02
      2058 PROA     131      LEU      HD23     HA3      0.900000E-01   1.00800           0   0.00000     -0.301140E-02
      2059 PROA     131      LEU      C        C        0.510000       12.0110           0   0.00000     -0.301140E-02
      2060 PROA     131      LEU      O        O       -0.510000       15.9990           0   0.00000     -0.301140E-02
      2061 PROA     132      LYS      N        NH1     -0.470000       14.0070           0   0.00000     -0.301140E-02
      2062 PROA     132      LYS      HN       H        0.310000       1.00800           0   0.00000     -0.301140E-02
      2063 PROA     132      LYS      CA       CT1      0.700000E-01   12.0110           0   0.00000     -0.301140E-02
      2064 PROA     132      LYS      HA       HB1      0.900000E-01   1.00800           0   0.00000     -0.301140E-02
      2065 PROA     132      LYS      CB       CT2     -0.180000       12.0110           0   0.00000     -0.301140E-02
      2066 PROA     132      LYS      HB1      HA2      0.900000E-01   1.00800           0   0.00000     -0.301140E-02
      2067 PROA     132      LYS      HB2      HA2      0.900000E-01   1.00800           0   0.00000     -0.301140E-02
      2068 PROA     132      LYS      CG       CT2     -0.180000       12.0110           0   0.00000     -0.301140E-02
      2069 PROA     132      LYS      HG1      HA2      0.900000E-01   1.00800           0   0.00000     -0.301140E-02
      2070 PROA     132      LYS      HG2      HA2      0.900000E-01   1.00800           0   0.00000     -0.301140E-02
      2071 PROA     132      LYS      CD       CT2     -0.180000       12.0110           0   0.00000     -0.301140E-02
      2072 PROA     132      LYS      HD1      HA2      0.900000E-01   1.00800           0   0.00000     -0.301140E-02
      2073 PROA     132      LYS      HD2      HA2      0.900000E-01   1.00800           0   0.00000     -0.301140E-02
      2074 PROA     132      LYS      CE       CT2      0.210000       12.0110           0   0.00000     -0.301140E-02
      2075 PROA     132      LYS      HE1      HA2      0.500000E-01   1.00800           0   0.00000     -0.301140E-02
      2076 PROA     132      LYS      HE2      HA2      0.500000E-01   1.00800           0   0.00000     -0.301140E-02
      2077 PROA     132      LYS      NZ       NH3     -0.300000       14.0070           0   0.00000     -0.301140E-02
      2078 PROA     132      LYS      HZ1      HC       0.330000       1.00800           0   0.00000     -0.301140E-02
      2079 PROA     132      LYS      HZ2      HC       0.330000       1.00800           0   0.00000     -0.301140E-02
      2080 PROA     132      LYS      HZ3      HC       0.330000       1.00800           0   0.00000     -0.301140E-02
      2081 PROA     132      LYS      C        C        0.510000       12.0110           0   0.00000     -0.301140E-02
      2082 PROA     132      LYS      O        O       -0.510000       15.9990           0   0.00000     -0.301140E-02
      2083 PROA     133      LEU      N        NH1     -0.470000       14.0070           0   0.00000     -0.301140E-02
      2084 PROA     133      LEU      HN       H        0.310000       1.00800           0   0.00000     -0.301140E-02
      2085 PROA     133      LEU      CA       CT1      0.700000E-01   12.0110           0   0.00000     -0.301140E-02
      2086 PROA     133      LEU      HA       HB1      0.900000E-01   1.00800           0   0.00000     -0.301140E-02
      2087 PROA     133      LEU      CB       CT2     -0.180000       12.0110           0   0.00000     -0.301140E-02
      2088 PROA     133      LEU      HB1      HA2      0.900000E-01   1.00800           0   0.00000     -0.301140E-02
      2089 PROA     133      LEU      HB2      HA2      0.900000E-01   1.00800           0   0.00000     -0.301140E-02
      2090 PROA     133      LEU      CG       CT1     -0.900000E-01   12.0110           0   0.00000     -0.301140E-02
      2091 PROA     133      LEU      HG       HA1      0.900000E-01   1.00800           0   0.00000     -0.301140E-02
      2092 PROA     133      LEU      CD1      CT3     -0.270000       12.0110           0   0.00000     -0.301140E-02
      2093 PROA     133      LEU      HD11     HA3      0.900000E-01   1.00800           0   0.00000     -0.301140E-02
      2094 PROA     133      LEU      HD12     HA3      0.900000E-01   1.00800           0   0.00000     -0.301140E-02
      2095 PROA     133      LEU      HD13     HA3      0.900000E-01   1.00800           0   0.00000     -0.301140E-02
      2096 PROA     133      LEU      CD2      CT3     -0.270000       12.0110           0   0.00000     -0.301140E-02
      2097 PROA     133      LEU      HD21     HA3      0.900000E-01   1.00800           0   0.00000     -0.301140E-02
      2098 PROA     133      LEU      HD22     HA3      0.900000E-01   1.00800           0   0.00000     -0.301140E-02
      2099 PROA     133      LEU      HD23     HA3      0.900000E-01   1.00800           0   0.00000     -0.301140E-02
      2100 PROA     133      LEU      C        C        0.510000       12.0110           0   0.00000     -0.301140E-02
      2101 PROA     133      LEU      O        O       -0.510000       15.9990           0   0.00000     -0.301140E-02
      2102 PROA     134      PHE      N        NH1     -0.470000       14.0070           0   0.00000     -0.301140E-02
      2103 PROA     134      PHE      HN       H        0.310000       1.00800           0   0.00000     -0.301140E-02
      2104 PROA     134      PHE      CA       CT1      0.700000E-01   12.0110           0   0.00000     -0.301140E-02
      2105 PROA     134      PHE      HA       HB1      0.900000E-01   1.00800           0   0.00000     -0.301140E-02
      2106 PROA     134      PHE      CB       CT2     -0.180000       12.0110           0   0.00000     -0.301140E-02
      2107 PROA     134      PHE      HB1      HA2      0.900000E-01   1.00800           0   0.00000     -0.301140E-02
      2108 PROA     134      PHE      HB2      HA2      0.900000E-01   1.00800           0   0.00000     -0.301140E-02
      2109 PROA     134      PHE      CG       CA        0.00000       12.0110           0   0.00000     -0.301140E-02
      2110 PROA     134      PHE      CD1      CA      -0.115000       12.0110           0   0.00000     -0.301140E-02
      2111 PROA     134      PHE      HD1      HP       0.115000       1.00800           0   0.00000     -0.301140E-02
      2112 PROA     134      PHE      CE1      CA      -0.115000       12.0110           0   0.00000     -0.301140E-02
      2113 PROA     134      PHE      HE1      HP       0.115000       1.00800           0   0.00000     -0.301140E-02
      2114 PROA     134      PHE      CZ       CA      -0.115000       12.0110           0   0.00000     -0.301140E-02
      2115 PROA     134      PHE      HZ       HP       0.115000       1.00800           0   0.00000     -0.301140E-02
      2116 PROA     134      PHE      CD2      CA      -0.115000       12.0110           0   0.00000     -0.301140E-02
      2117 PROA     134      PHE      HD2      HP       0.115000       1.00800           0   0.00000     -0.301140E-02
      2118 PROA     134      PHE      CE2      CA      -0.115000       12.0110           0   0.00000     -0.301140E-02
      2119 PROA     134      PHE      HE2      HP       0.115000       1.00800           0   0.00000     -0.301140E-02
      2120 PROA     134      PHE      C        C        0.510000       12.0110           0   0.00000     -0.301140E-02
      2121 PROA     134      PHE      O        O       -0.510000       15.9990           0   0.00000     -0.301140E-02
      2122 PROA     135      VAL      N        NH1     -0.470000       14.0070           0   0.00000     -0.301140E-02
      2123 PROA     135      VAL      HN       H        0.310000       1.00800           0   0.00000     -0.301140E-02
      2124 PROA     135      VAL      CA       CT1      0.700000E-01   12.0110           0   0.00000     -0.301140E-02
      2125 PROA     135      VAL      HA       HB1      0.900000E-01   1.00800           0   0.00000     -0.301140E-02
      2126 PROA     135      VAL      CB       CT1     -0.900000E-01   12.0110           0   0.00000     -0.301140E-02
      2127 PROA     135      VAL      HB       HA1      0.900000E-01   1.00800           0   0.00000     -0.301140E-02
      2128 PROA     135      VAL      CG1      CT3     -0.270000       12.0110           0   0.00000     -0.301140E-02
      2129 PROA     135      VAL      HG11     HA3      0.900000E-01   1.00800           0   0.00000     -0.301140E-02
      2130 PROA     135      VAL      HG12     HA3      0.900000E-01   1.00800           0   0.00000     -0.301140E-02
      2131 PROA     135      VAL      HG13     HA3      0.900000E-01   1.00800           0   0.00000     -0.301140E-02
      2132 PROA     135      VAL      CG2      CT3     -0.270000       12.0110           0   0.00000     -0.301140E-02
      2133 PROA     135      VAL      HG21     HA3      0.900000E-01   1.00800           0   0.00000     -0.301140E-02
      2134 PROA     135      VAL      HG22     HA3      0.900000E-01   1.00800           0   0.00000     -0.301140E-02
      2135 PROA     135      VAL      HG23     HA3      0.900000E-01   1.00800           0   0.00000     -0.301140E-02
      2136 PROA     135      VAL      C        C        0.510000       12.0110           0   0.00000     -0.301140E-02
      2137 PROA     135      VAL      O        O       -0.510000       15.9990           0   0.00000     -0.301140E-02
      2138 PROA     136      THR      N        NH1     -0.470000       14.0070           0   0.00000     -0.301140E-02
      2139 PROA     136      THR      HN       H        0.310000       1.00800           0   0.00000     -0.301140E-02
      2140 PROA     136      THR      CA       CT1      0.700000E-01   12.0110           0   0.00000     -0.301140E-02
      2141 PROA     136      THR      HA       HB1      0.900000E-01   1.00800           0   0.00000     -0.301140E-02
      2142 PROA     136      THR      CB       CT1      0.140000       12.0110           0   0.00000     -0.301140E-02
      2143 PROA     136      THR      HB       HA1      0.900000E-01   1.00800           0   0.00000     -0.301140E-02
      2144 PROA     136      THR      OG1      OH1     -0.660000       15.9990           0   0.00000     -0.301140E-02
      2145 PROA     136      THR      HG1      H        0.430000       1.00800           0   0.00000     -0.301140E-02
      2146 PROA     136      THR      CG2      CT3     -0.270000       12.0110           0   0.00000     -0.301140E-02
      2147 PROA     136      THR      HG21     HA3      0.900000E-01   1.00800           0   0.00000     -0.301140E-02
      2148 PROA     136      THR      HG22     HA3      0.900000E-01   1.00800           0   0.00000     -0.301140E-02
      2149 PROA     136      THR      HG23     HA3      0.900000E-01   1.00800           0   0.00000     -0.301140E-02
      2150 PROA     136      THR      C        C        0.510000       12.0110           0   0.00000     -0.301140E-02
      2151 PROA     136      THR      O        O       -0.510000       15.9990           0   0.00000     -0.301140E-02
      2152 PROA     137      ARG      N        NH1     -0.470000       14.0070           0   0.00000     -0.301140E-02
      2153 PROA     137      ARG      HN       H        0.310000       1.00800           0   0.00000     -0.301140E-02
      2154 PROA     137      ARG      CA       CT1      0.700000E-01   12.0110           0   0.00000     -0.301140E-02
      2155 PROA     137      ARG      HA       HB1      0.900000E-01   1.00800           0   0.00000     -0.301140E-02
      2156 PROA     137      ARG      CB       CT2     -0.180000       12.0110           0   0.00000     -0.301140E-02
      2157 PROA     137      ARG      HB1      HA2      0.900000E-01   1.00800           0   0.00000     -0.301140E-02
      2158 PROA     137      ARG      HB2      HA2      0.900000E-01   1.00800           0   0.00000     -0.301140E-02
      2159 PROA     137      ARG      CG       CT2     -0.180000       12.0110           0   0.00000     -0.301140E-02
      2160 PROA     137      ARG      HG1      HA2      0.900000E-01   1.00800           0   0.00000     -0.301140E-02
      2161 PROA     137      ARG      HG2      HA2      0.900000E-01   1.00800           0   0.00000     -0.301140E-02
      2162 PROA     137      ARG      CD       CT2      0.200000       12.0110           0   0.00000     -0.301140E-02
      2163 PROA     137      ARG      HD1      HA2      0.900000E-01   1.00800           0   0.00000     -0.301140E-02
      2164 PROA     137      ARG      HD2      HA2      0.900000E-01   1.00800           0   0.00000     -0.301140E-02
      2165 PROA     137      ARG      NE       NC2     -0.700000       14.0070           0   0.00000     -0.301140E-02
      2166 PROA     137      ARG      HE       HC       0.440000       1.00800           0   0.00000     -0.301140E-02
      2167 PROA     137      ARG      CZ       C        0.640000       12.0110           0   0.00000     -0.301140E-02
      2168 PROA     137      ARG      NH1      NC2     -0.800000       14.0070           0   0.00000     -0.301140E-02
      2169 PROA     137      ARG      HH11     HC       0.460000       1.00800           0   0.00000     -0.301140E-02
      2170 PROA     137      ARG      HH12     HC       0.460000       1.00800           0   0.00000     -0.301140E-02
      2171 PROA     137      ARG      NH2      NC2     -0.800000       14.0070           0   0.00000     -0.301140E-02
      2172 PROA     137      ARG      HH21     HC       0.460000       1.00800           0   0.00000     -0.301140E-02
      2173 PROA     137      ARG      HH22     HC       0.460000       1.00800           0   0.00000     -0.301140E-02
      2174 PROA     137      ARG      C        C        0.510000       12.0110           0   0.00000     -0.301140E-02
      2175 PROA     137      ARG      O        O       -0.510000       15.9990           0   0.00000     -0.301140E-02
      2176 PROA     138      ILE      N        NH1     -0.470000       14.0070           0   0.00000     -0.301140E-02
      2177 PROA     138      ILE      HN       H        0.310000       1.00800           0   0.00000     -0.301140E-02
      2178 PROA     138      ILE      CA       CT1      0.700000E-01   12.0110           0   0.00000     -0.301140E-02
      2179 PROA     138      ILE      HA       HB1      0.900000E-01   1.00800           0   0.00000     -0.301140E-02
      2180 PROA     138      ILE      CB       CT1     -0.900000E-01   12.0110           0   0.00000     -0.301140E-02
      2181 PROA     138      ILE      HB       HA1      0.900000E-01   1.00800           0   0.00000     -0.301140E-02
      2182 PROA     138      ILE      CG2      CT3     -0.270000       12.0110           0   0.00000     -0.301140E-02
      2183 PROA     138      ILE      HG21     HA3      0.900000E-01   1.00800           0   0.00000     -0.301140E-02
      2184 PROA     138      ILE      HG22     HA3      0.900000E-01   1.00800           0   0.00000     -0.301140E-02
      2185 PROA     138      ILE      HG23     HA3      0.900000E-01   1.00800           0   0.00000     -0.301140E-02
      2186 PROA     138      ILE      CG1      CT2     -0.180000       12.0110           0   0.00000     -0.301140E-02
      2187 PROA     138      ILE      HG11     HA2      0.900000E-01   1.00800           0   0.00000     -0.301140E-02
      2188 PROA     138      ILE      HG12     HA2      0.900000E-01   1.00800           0   0.00000     -0.301140E-02
      2189 PROA     138      ILE      CD       CT3     -0.270000       12.0110           0   0.00000     -0.301140E-02
      2190 PROA     138      ILE      HD1      HA3      0.900000E-01   1.00800           0   0.00000     -0.301140E-02
      2191 PROA     138      ILE      HD2      HA3      0.900000E-01   1.00800           0   0.00000     -0.301140E-02
      2192 PROA     138      ILE      HD3      HA3      0.900000E-01   1.00800           0   0.00000     -0.301140E-02
      2193 PROA     138      ILE      C        C        0.510000       12.0110           0   0.00000     -0.301140E-02
      2194 PROA     138      ILE      O        O       -0.510000       15.9990           0   0.00000     -0.301140E-02
      2195 PROA     139      MET      N        NH1     -0.470000       14.0070           0   0.00000     -0.301140E-02
      2196 PROA     139      MET      HN       H        0.310000       1.00800           0   0.00000     -0.301140E-02
      2197 PROA     139      MET      CA       CT1      0.700000E-01   12.0110           0   0.00000     -0.301140E-02
      2198 PROA     139      MET      HA       HB1      0.900000E-01   1.00800           0   0.00000     -0.301140E-02
      2199 PROA     139      MET      CB       CT2     -0.180000       12.0110           0   0.00000     -0.301140E-02
      2200 PROA     139      MET      HB1      HA2      0.900000E-01   1.00800           0   0.00000     -0.301140E-02
      2201 PROA     139      MET      HB2      HA2      0.900000E-01   1.00800           0   0.00000     -0.301140E-02
      2202 PROA     139      MET      CG       CT2     -0.140000       12.0110           0   0.00000     -0.301140E-02
      2203 PROA     139      MET      HG1      HA2      0.900000E-01   1.00800           0   0.00000     -0.301140E-02
      2204 PROA     139      MET      HG2      HA2      0.900000E-01   1.00800           0   0.00000     -0.301140E-02
      2205 PROA     139      MET      SD       S       -0.900000E-01   32.0600           0   0.00000     -0.301140E-02
      2206 PROA     139      MET      CE       CT3     -0.220000       12.0110           0   0.00000     -0.301140E-02
      2207 PROA     139      MET      HE1      HA3      0.900000E-01   1.00800           0   0.00000     -0.301140E-02
      2208 PROA     139      MET      HE2      HA3      0.900000E-01   1.00800           0   0.00000     -0.301140E-02
      2209 PROA     139      MET      HE3      HA3      0.900000E-01   1.00800           0   0.00000     -0.301140E-02
      2210 PROA     139      MET      C        C        0.510000       12.0110           0   0.00000     -0.301140E-02
      2211 PROA     139      MET      O        O       -0.510000       15.9990           0   0.00000     -0.301140E-02
      2212 PROA     140      GLN      N        NH1     -0.470000       14.0070           0   0.00000     -0.301140E-02
      2213 PROA     140      GLN      HN       H        0.310000       1.00800           0   0.00000     -0.301140E-02
      2214 PROA     140      GLN      CA       CT1      0.700000E-01   12.0110           0   0.00000     -0.301140E-02
      2215 PROA     140      GLN      HA       HB1      0.900000E-01   1.00800           0   0.00000     -0.301140E-02
      2216 PROA     140      GLN      CB       CT2     -0.180000       12.0110           0   0.00000     -0.301140E-02
      2217 PROA     140      GLN      HB1      HA2      0.900000E-01   1.00800           0   0.00000     -0.301140E-02
      2218 PROA     140      GLN      HB2      HA2      0.900000E-01   1.00800           0   0.00000     -0.301140E-02
      2219 PROA     140      GLN      CG       CT2     -0.180000       12.0110           0   0.00000     -0.301140E-02
      2220 PROA     140      GLN      HG1      HA2      0.900000E-01   1.00800           0   0.00000     -0.301140E-02
      2221 PROA     140      GLN      HG2      HA2      0.900000E-01   1.00800           0   0.00000     -0.301140E-02
      2222 PROA     140      GLN      CD       CC       0.550000       12.0110           0   0.00000     -0.301140E-02
      2223 PROA     140      GLN      OE1      O       -0.550000       15.9990           0   0.00000     -0.301140E-02
      2224 PROA     140      GLN      NE2      NH2     -0.620000       14.0070           0   0.00000     -0.301140E-02
      2225 PROA     140      GLN      HE21     H        0.320000       1.00800           0   0.00000     -0.301140E-02
      2226 PROA     140      GLN      HE22     H        0.300000       1.00800           0   0.00000     -0.301140E-02
      2227 PROA     140      GLN      C        C        0.510000       12.0110           0   0.00000     -0.301140E-02
      2228 PROA     140      GLN      O        O       -0.510000       15.9990           0   0.00000     -0.301140E-02
      2229 PROA     141      ASP      N        NH1     -0.470000       14.0070           0   0.00000     -0.301140E-02
      2230 PROA     141      ASP      HN       H        0.310000       1.00800           0   0.00000     -0.301140E-02
      2231 PROA     141      ASP      CA       CT1      0.700000E-01   12.0110           0   0.00000     -0.301140E-02
      2232 PROA     141      ASP      HA       HB1      0.900000E-01   1.00800           0   0.00000     -0.301140E-02
      2233 PROA     141      ASP      CB       CT2A    -0.280000       12.0110           0   0.00000     -0.301140E-02
      2234 PROA     141      ASP      HB1      HA2      0.900000E-01   1.00800           0   0.00000     -0.301140E-02
      2235 PROA     141      ASP      HB2      HA2      0.900000E-01   1.00800           0   0.00000     -0.301140E-02
      2236 PROA     141      ASP      CG       CC       0.620000       12.0110           0   0.00000     -0.301140E-02
      2237 PROA     141      ASP      OD1      OC      -0.760000       15.9990           0   0.00000     -0.301140E-02
      2238 PROA     141      ASP      OD2      OC      -0.760000       15.9990           0   0.00000     -0.301140E-02
      2239 PROA     141      ASP      C        C        0.510000       12.0110           0   0.00000     -0.301140E-02
      2240 PROA     141      ASP      O        O       -0.510000       15.9990           0   0.00000     -0.301140E-02
      2241 PROA     142      PHE      N        NH1     -0.470000       14.0070           0   0.00000     -0.301140E-02
      2242 PROA     142      PHE      HN       H        0.310000       1.00800           0   0.00000     -0.301140E-02
      2243 PROA     142      PHE      CA       CT1      0.700000E-01   12.0110           0   0.00000     -0.301140E-02
      2244 PROA     142      PHE      HA       HB1      0.900000E-01   1.00800           0   0.00000     -0.301140E-02
      2245 PROA     142      PHE      CB       CT2     -0.180000       12.0110           0   0.00000     -0.301140E-02
      2246 PROA     142      PHE      HB1      HA2      0.900000E-01   1.00800           0   0.00000     -0.301140E-02
      2247 PROA     142      PHE      HB2      HA2      0.900000E-01   1.00800           0   0.00000     -0.301140E-02
      2248 PROA     142      PHE      CG       CA        0.00000       12.0110           0   0.00000     -0.301140E-02
      2249 PROA     142      PHE      CD1      CA      -0.115000       12.0110           0   0.00000     -0.301140E-02
      2250 PROA     142      PHE      HD1      HP       0.115000       1.00800           0   0.00000     -0.301140E-02
      2251 PROA     142      PHE      CE1      CA      -0.115000       12.0110           0   0.00000     -0.301140E-02
      2252 PROA     142      PHE      HE1      HP       0.115000       1.00800           0   0.00000     -0.301140E-02
      2253 PROA     142      PHE      CZ       CA      -0.115000       12.0110           0   0.00000     -0.301140E-02
      2254 PROA     142      PHE      HZ       HP       0.115000       1.00800           0   0.00000     -0.301140E-02
      2255 PROA     142      PHE      CD2      CA      -0.115000       12.0110           0   0.00000     -0.301140E-02
      2256 PROA     142      PHE      HD2      HP       0.115000       1.00800           0   0.00000     -0.301140E-02
      2257 PROA     142      PHE      CE2      CA      -0.115000       12.0110           0   0.00000     -0.301140E-02
      2258 PROA     142      PHE      HE2      HP       0.115000       1.00800           0   0.00000     -0.301140E-02
      2259 PROA     142      PHE      C        C        0.510000       12.0110           0   0.00000     -0.301140E-02
      2260 PROA     142      PHE      O        O       -0.510000       15.9990           0   0.00000     -0.301140E-02
      2261 PROA     143      GLU      N        NH1     -0.470000       14.0070           0   0.00000     -0.301140E-02
      2262 PROA     143      GLU      HN       H        0.310000       1.00800           0   0.00000     -0.301140E-02
      2263 PROA     143      GLU      CA       CT1      0.700000E-01   12.0110           0   0.00000     -0.301140E-02
      2264 PROA     143      GLU      HA       HB1      0.900000E-01   1.00800           0   0.00000     -0.301140E-02
      2265 PROA     143      GLU      CB       CT2A    -0.180000       12.0110           0   0.00000     -0.301140E-02
      2266 PROA     143      GLU      HB1      HA2      0.900000E-01   1.00800           0   0.00000     -0.301140E-02
      2267 PROA     143      GLU      HB2      HA2      0.900000E-01   1.00800           0   0.00000     -0.301140E-02
      2268 PROA     143      GLU      CG       CT2     -0.280000       12.0110           0   0.00000     -0.301140E-02
      2269 PROA     143      GLU      HG1      HA2      0.900000E-01   1.00800           0   0.00000     -0.301140E-02
      2270 PROA     143      GLU      HG2      HA2      0.900000E-01   1.00800           0   0.00000     -0.301140E-02
      2271 PROA     143      GLU      CD       CC       0.620000       12.0110           0   0.00000     -0.301140E-02
      2272 PROA     143      GLU      OE1      OC      -0.760000       15.9990           0   0.00000     -0.301140E-02
      2273 PROA     143      GLU      OE2      OC      -0.760000       15.9990           0   0.00000     -0.301140E-02
      2274 PROA     143      GLU      C        C        0.510000       12.0110           0   0.00000     -0.301140E-02
      2275 PROA     143      GLU      O        O       -0.510000       15.9990           0   0.00000     -0.301140E-02
      2276 PROA     144      SER      N        NH1     -0.470000       14.0070           0   0.00000     -0.301140E-02
      2277 PROA     144      SER      HN       H        0.310000       1.00800           0   0.00000     -0.301140E-02
      2278 PROA     144      SER      CA       CT1      0.700000E-01   12.0110           0   0.00000     -0.301140E-02
      2279 PROA     144      SER      HA       HB1      0.900000E-01   1.00800           0   0.00000     -0.301140E-02
      2280 PROA     144      SER      CB       CT2      0.500000E-01   12.0110           0   0.00000     -0.301140E-02
      2281 PROA     144      SER      HB1      HA2      0.900000E-01   1.00800           0   0.00000     -0.301140E-02
      2282 PROA     144      SER      HB2      HA2      0.900000E-01   1.00800           0   0.00000     -0.301140E-02
      2283 PROA     144      SER      OG       OH1     -0.660000       15.9990           0   0.00000     -0.301140E-02
      2284 PROA     144      SER      HG1      H        0.430000       1.00800           0   0.00000     -0.301140E-02
      2285 PROA     144      SER      C        C        0.510000       12.0110           0   0.00000     -0.301140E-02
      2286 PROA     144      SER      O        O       -0.510000       15.9990           0   0.00000     -0.301140E-02
      2287 PROA     145      ASP      N        NH1     -0.470000       14.0070           0   0.00000     -0.301140E-02
      2288 PROA     145      ASP      HN       H        0.310000       1.00800           0   0.00000     -0.301140E-02
      2289 PROA     145      ASP      CA       CT1      0.700000E-01   12.0110           0   0.00000     -0.301140E-02
      2290 PROA     145      ASP      HA       HB1      0.900000E-01   1.00800           0   0.00000     -0.301140E-02
      2291 PROA     145      ASP      CB       CT2A    -0.280000       12.0110           0   0.00000     -0.301140E-02
      2292 PROA     145      ASP      HB1      HA2      0.900000E-01   1.00800           0   0.00000     -0.301140E-02
      2293 PROA     145      ASP      HB2      HA2      0.900000E-01   1.00800           0   0.00000     -0.301140E-02
      2294 PROA     145      ASP      CG       CC       0.620000       12.0110           0   0.00000     -0.301140E-02
      2295 PROA     145      ASP      OD1      OC      -0.760000       15.9990           0   0.00000     -0.301140E-02
      2296 PROA     145      ASP      OD2      OC      -0.760000       15.9990           0   0.00000     -0.301140E-02
      2297 PROA     145      ASP      C        C        0.510000       12.0110           0   0.00000     -0.301140E-02
      2298 PROA     145      ASP      O        O       -0.510000       15.9990           0   0.00000     -0.301140E-02
      2299 PROA     146      THR      N        NH1     -0.470000       14.0070           0   0.00000     -0.301140E-02
      2300 PROA     146      THR      HN       H        0.310000       1.00800           0   0.00000     -0.301140E-02
      2301 PROA     146      THR      CA       CT1      0.700000E-01   12.0110           0   0.00000     -0.301140E-02
      2302 PROA     146      THR      HA       HB1      0.900000E-01   1.00800           0   0.00000     -0.301140E-02
      2303 PROA     146      THR      CB       CT1      0.140000       12.0110           0   0.00000     -0.301140E-02
      2304 PROA     146      THR      HB       HA1      0.900000E-01   1.00800           0   0.00000     -0.301140E-02
      2305 PROA     146      THR      OG1      OH1     -0.660000       15.9990           0   0.00000     -0.301140E-02
      2306 PROA     146      THR      HG1      H        0.430000       1.00800           0   0.00000     -0.301140E-02
      2307 PROA     146      THR      CG2      CT3     -0.270000       12.0110           0   0.00000     -0.301140E-02
      2308 PROA     146      THR      HG21     HA3      0.900000E-01   1.00800           0   0.00000     -0.301140E-02
      2309 PROA     146      THR      HG22     HA3      0.900000E-01   1.00800           0   0.00000     -0.301140E-02
      2310 PROA     146      THR      HG23     HA3      0.900000E-01   1.00800           0   0.00000     -0.301140E-02
      2311 PROA     146      THR      C        C        0.510000       12.0110           0   0.00000     -0.301140E-02
      2312 PROA     146      THR      O        O       -0.510000       15.9990           0   0.00000     -0.301140E-02
      2313 PROA     147      PHE      N        NH1     -0.470000       14.0070           0   0.00000     -0.301140E-02
      2314 PROA     147      PHE      HN       H        0.310000       1.00800           0   0.00000     -0.301140E-02
      2315 PROA     147      PHE      CA       CT1      0.700000E-01   12.0110           0   0.00000     -0.301140E-02
      2316 PROA     147      PHE      HA       HB1      0.900000E-01   1.00800           0   0.00000     -0.301140E-02
      2317 PROA     147      PHE      CB       CT2     -0.180000       12.0110           0   0.00000     -0.301140E-02
      2318 PROA     147      PHE      HB1      HA2      0.900000E-01   1.00800           0   0.00000     -0.301140E-02
      2319 PROA     147      PHE      HB2      HA2      0.900000E-01   1.00800           0   0.00000     -0.301140E-02
      2320 PROA     147      PHE      CG       CA        0.00000       12.0110           0   0.00000     -0.301140E-02
      2321 PROA     147      PHE      CD1      CA      -0.115000       12.0110           0   0.00000     -0.301140E-02
      2322 PROA     147      PHE      HD1      HP       0.115000       1.00800           0   0.00000     -0.301140E-02
      2323 PROA     147      PHE      CE1      CA      -0.115000       12.0110           0   0.00000     -0.301140E-02
      2324 PROA     147      PHE      HE1      HP       0.115000       1.00800           0   0.00000     -0.301140E-02
      2325 PROA     147      PHE      CZ       CA      -0.115000       12.0110           0   0.00000     -0.301140E-02
      2326 PROA     147      PHE      HZ       HP       0.115000       1.00800           0   0.00000     -0.301140E-02
      2327 PROA     147      PHE      CD2      CA      -0.115000       12.0110           0   0.00000     -0.301140E-02
      2328 PROA     147      PHE      HD2      HP       0.115000       1.00800           0   0.00000     -0.301140E-02
      2329 PROA     147      PHE      CE2      CA      -0.115000       12.0110           0   0.00000     -0.301140E-02
      2330 PROA     147      PHE      HE2      HP       0.115000       1.00800           0   0.00000     -0.301140E-02
      2331 PROA     147      PHE      C        C        0.510000       12.0110           0   0.00000     -0.301140E-02
      2332 PROA     147      PHE      O        O       -0.510000       15.9990           0   0.00000     -0.301140E-02
      2333 PROA     148      PHE      N        NH1     -0.470000       14.0070           0   0.00000     -0.301140E-02
      2334 PROA     148      PHE      HN       H        0.310000       1.00800           0   0.00000     -0.301140E-02
      2335 PROA     148      PHE      CA       CT1      0.700000E-01   12.0110           0   0.00000     -0.301140E-02
      2336 PROA     148      PHE      HA       HB1      0.900000E-01   1.00800           0   0.00000     -0.301140E-02
      2337 PROA     148      PHE      CB       CT2     -0.180000       12.0110           0   0.00000     -0.301140E-02
      2338 PROA     148      PHE      HB1      HA2      0.900000E-01   1.00800           0   0.00000     -0.301140E-02
      2339 PROA     148      PHE      HB2      HA2      0.900000E-01   1.00800           0   0.00000     -0.301140E-02
      2340 PROA     148      PHE      CG       CA        0.00000       12.0110           0   0.00000     -0.301140E-02
      2341 PROA     148      PHE      CD1      CA      -0.115000       12.0110           0   0.00000     -0.301140E-02
      2342 PROA     148      PHE      HD1      HP       0.115000       1.00800           0   0.00000     -0.301140E-02
      2343 PROA     148      PHE      CE1      CA      -0.115000       12.0110           0   0.00000     -0.301140E-02
      2344 PROA     148      PHE      HE1      HP       0.115000       1.00800           0   0.00000     -0.301140E-02
      2345 PROA     148      PHE      CZ       CA      -0.115000       12.0110           0   0.00000     -0.301140E-02
      2346 PROA     148      PHE      HZ       HP       0.115000       1.00800           0   0.00000     -0.301140E-02
      2347 PROA     148      PHE      CD2      CA      -0.115000       12.0110           0   0.00000     -0.301140E-02
      2348 PROA     148      PHE      HD2      HP       0.115000       1.00800           0   0.00000     -0.301140E-02
      2349 PROA     148      PHE      CE2      CA      -0.115000       12.0110           0   0.00000     -0.301140E-02
      2350 PROA     148      PHE      HE2      HP       0.115000       1.00800           0   0.00000     -0.301140E-02
      2351 PROA     148      PHE      C        C        0.510000       12.0110           0   0.00000     -0.301140E-02
      2352 PROA     148      PHE      O        O       -0.510000       15.9990           0   0.00000     -0.301140E-02
      2353 PROA     149      PRO      N        N       -0.290000       14.0070           0   0.00000     -0.301140E-02
      2354 PROA     149      PRO      CD       CP3       0.00000       12.0110           0   0.00000     -0.301140E-02
      2355 PROA     149      PRO      HD1      HA2      0.900000E-01   1.00800           0   0.00000     -0.301140E-02
      2356 PROA     149      PRO      HD2      HA2      0.900000E-01   1.00800           0   0.00000     -0.301140E-02
      2357 PROA     149      PRO      CA       CP1      0.200000E-01   12.0110           0   0.00000     -0.301140E-02
      2358 PROA     149      PRO      HA       HB1      0.900000E-01   1.00800           0   0.00000     -0.301140E-02
      2359 PROA     149      PRO      CB       CP2     -0.180000       12.0110           0   0.00000     -0.301140E-02
      2360 PROA     149      PRO      HB1      HA2      0.900000E-01   1.00800           0   0.00000     -0.301140E-02
      2361 PROA     149      PRO      HB2      HA2      0.900000E-01   1.00800           0   0.00000     -0.301140E-02
      2362 PROA     149      PRO      CG       CP2     -0.180000       12.0110           0   0.00000     -0.301140E-02
      2363 PROA     149      PRO      HG1      HA2      0.900000E-01   1.00800           0   0.00000     -0.301140E-02
      2364 PROA     149      PRO      HG2      HA2      0.900000E-01   1.00800           0   0.00000     -0.301140E-02
      2365 PROA     149      PRO      C        C        0.510000       12.0110           0   0.00000     -0.301140E-02
      2366 PROA     149      PRO      O        O       -0.510000       15.9990           0   0.00000     -0.301140E-02
      2367 PROA     150      GLU      N        NH1     -0.470000       14.0070           0   0.00000     -0.301140E-02
      2368 PROA     150      GLU      HN       H        0.310000       1.00800           0   0.00000     -0.301140E-02
      2369 PROA     150      GLU      CA       CT1      0.700000E-01   12.0110           0   0.00000     -0.301140E-02
      2370 PROA     150      GLU      HA       HB1      0.900000E-01   1.00800           0   0.00000     -0.301140E-02
      2371 PROA     150      GLU      CB       CT2A    -0.180000       12.0110           0   0.00000     -0.301140E-02
      2372 PROA     150      GLU      HB1      HA2      0.900000E-01   1.00800           0   0.00000     -0.301140E-02
      2373 PROA     150      GLU      HB2      HA2      0.900000E-01   1.00800           0   0.00000     -0.301140E-02
      2374 PROA     150      GLU      CG       CT2     -0.280000       12.0110           0   0.00000     -0.301140E-02
      2375 PROA     150      GLU      HG1      HA2      0.900000E-01   1.00800           0   0.00000     -0.301140E-02
      2376 PROA     150      GLU      HG2      HA2      0.900000E-01   1.00800           0   0.00000     -0.301140E-02
      2377 PROA     150      GLU      CD       CC       0.620000       12.0110           0   0.00000     -0.301140E-02
      2378 PROA     150      GLU      OE1      OC      -0.760000       15.9990           0   0.00000     -0.301140E-02
      2379 PROA     150      GLU      OE2      OC      -0.760000       15.9990           0   0.00000     -0.301140E-02
      2380 PROA     150      GLU      C        C        0.510000       12.0110           0   0.00000     -0.301140E-02
      2381 PROA     150      GLU      O        O       -0.510000       15.9990           0   0.00000     -0.301140E-02
      2382 PROA     151      ILE      N        NH1     -0.470000       14.0070           0   0.00000     -0.301140E-02
      2383 PROA     151      ILE      HN       H        0.310000       1.00800           0   0.00000     -0.301140E-02
      2384 PROA     151      ILE      CA       CT1      0.700000E-01   12.0110           0   0.00000     -0.301140E-02
      2385 PROA     151      ILE      HA       HB1      0.900000E-01   1.00800           0   0.00000     -0.301140E-02
      2386 PROA     151      ILE      CB       CT1     -0.900000E-01   12.0110           0   0.00000     -0.301140E-02
      2387 PROA     151      ILE      HB       HA1      0.900000E-01   1.00800           0   0.00000     -0.301140E-02
      2388 PROA     151      ILE      CG2      CT3     -0.270000       12.0110           0   0.00000     -0.301140E-02
      2389 PROA     151      ILE      HG21     HA3      0.900000E-01   1.00800           0   0.00000     -0.301140E-02
      2390 PROA     151      ILE      HG22     HA3      0.900000E-01   1.00800           0   0.00000     -0.301140E-02
      2391 PROA     151      ILE      HG23     HA3      0.900000E-01   1.00800           0   0.00000     -0.301140E-02
      2392 PROA     151      ILE      CG1      CT2     -0.180000       12.0110           0   0.00000     -0.301140E-02
      2393 PROA     151      ILE      HG11     HA2      0.900000E-01   1.00800           0   0.00000     -0.301140E-02
      2394 PROA     151      ILE      HG12     HA2      0.900000E-01   1.00800           0   0.00000     -0.301140E-02
      2395 PROA     151      ILE      CD       CT3     -0.270000       12.0110           0   0.00000     -0.301140E-02
      2396 PROA     151      ILE      HD1      HA3      0.900000E-01   1.00800           0   0.00000     -0.301140E-02
      2397 PROA     151      ILE      HD2      HA3      0.900000E-01   1.00800           0   0.00000     -0.301140E-02
      2398 PROA     151      ILE      HD3      HA3      0.900000E-01   1.00800           0   0.00000     -0.301140E-02
      2399 PROA     151      ILE      C        C        0.510000       12.0110           0   0.00000     -0.301140E-02
      2400 PROA     151      ILE      O        O       -0.510000       15.9990           0   0.00000     -0.301140E-02
      2401 PROA     152      ASP      N        NH1     -0.470000       14.0070           0   0.00000     -0.301140E-02
      2402 PROA     152      ASP      HN       H        0.310000       1.00800           0   0.00000     -0.301140E-02
      2403 PROA     152      ASP      CA       CT1      0.700000E-01   12.0110           0   0.00000     -0.301140E-02
      2404 PROA     152      ASP      HA       HB1      0.900000E-01   1.00800           0   0.00000     -0.301140E-02
      2405 PROA     152      ASP      CB       CT2A    -0.280000       12.0110           0   0.00000     -0.301140E-02
      2406 PROA     152      ASP      HB1      HA2      0.900000E-01   1.00800           0   0.00000     -0.301140E-02
      2407 PROA     152      ASP      HB2      HA2      0.900000E-01   1.00800           0   0.00000     -0.301140E-02
      2408 PROA     152      ASP      CG       CC       0.620000       12.0110           0   0.00000     -0.301140E-02
      2409 PROA     152      ASP      OD1      OC      -0.760000       15.9990           0   0.00000     -0.301140E-02
      2410 PROA     152      ASP      OD2      OC      -0.760000       15.9990           0   0.00000     -0.301140E-02
      2411 PROA     152      ASP      C        C        0.510000       12.0110           0   0.00000     -0.301140E-02
      2412 PROA     152      ASP      O        O       -0.510000       15.9990           0   0.00000     -0.301140E-02
      2413 PROA     153      LEU      N        NH1     -0.470000       14.0070           0   0.00000     -0.301140E-02
      2414 PROA     153      LEU      HN       H        0.310000       1.00800           0   0.00000     -0.301140E-02
      2415 PROA     153      LEU      CA       CT1      0.700000E-01   12.0110           0   0.00000     -0.301140E-02
      2416 PROA     153      LEU      HA       HB1      0.900000E-01   1.00800           0   0.00000     -0.301140E-02
      2417 PROA     153      LEU      CB       CT2     -0.180000       12.0110           0   0.00000     -0.301140E-02
      2418 PROA     153      LEU      HB1      HA2      0.900000E-01   1.00800           0   0.00000     -0.301140E-02
      2419 PROA     153      LEU      HB2      HA2      0.900000E-01   1.00800           0   0.00000     -0.301140E-02
      2420 PROA     153      LEU      CG       CT1     -0.900000E-01   12.0110           0   0.00000     -0.301140E-02
      2421 PROA     153      LEU      HG       HA1      0.900000E-01   1.00800           0   0.00000     -0.301140E-02
      2422 PROA     153      LEU      CD1      CT3     -0.270000       12.0110           0   0.00000     -0.301140E-02
      2423 PROA     153      LEU      HD11     HA3      0.900000E-01   1.00800           0   0.00000     -0.301140E-02
      2424 PROA     153      LEU      HD12     HA3      0.900000E-01   1.00800           0   0.00000     -0.301140E-02
      2425 PROA     153      LEU      HD13     HA3      0.900000E-01   1.00800           0   0.00000     -0.301140E-02
      2426 PROA     153      LEU      CD2      CT3     -0.270000       12.0110           0   0.00000     -0.301140E-02
      2427 PROA     153      LEU      HD21     HA3      0.900000E-01   1.00800           0   0.00000     -0.301140E-02
      2428 PROA     153      LEU      HD22     HA3      0.900000E-01   1.00800           0   0.00000     -0.301140E-02
      2429 PROA     153      LEU      HD23     HA3      0.900000E-01   1.00800           0   0.00000     -0.301140E-02
      2430 PROA     153      LEU      C        C        0.510000       12.0110           0   0.00000     -0.301140E-02
      2431 PROA     153      LEU      O        O       -0.510000       15.9990           0   0.00000     -0.301140E-02
      2432 PROA     154      GLU      N        NH1     -0.470000       14.0070           0   0.00000     -0.301140E-02
      2433 PROA     154      GLU      HN       H        0.310000       1.00800           0   0.00000     -0.301140E-02
      2434 PROA     154      GLU      CA       CT1      0.700000E-01   12.0110           0   0.00000     -0.301140E-02
      2435 PROA     154      GLU      HA       HB1      0.900000E-01   1.00800           0   0.00000     -0.301140E-02
      2436 PROA     154      GLU      CB       CT2A    -0.180000       12.0110           0   0.00000     -0.301140E-02
      2437 PROA     154      GLU      HB1      HA2      0.900000E-01   1.00800           0   0.00000     -0.301140E-02
      2438 PROA     154      GLU      HB2      HA2      0.900000E-01   1.00800           0   0.00000     -0.301140E-02
      2439 PROA     154      GLU      CG       CT2     -0.280000       12.0110           0   0.00000     -0.301140E-02
      2440 PROA     154      GLU      HG1      HA2      0.900000E-01   1.00800           0   0.00000     -0.301140E-02
      2441 PROA     154      GLU      HG2      HA2      0.900000E-01   1.00800           0   0.00000     -0.301140E-02
      2442 PROA     154      GLU      CD       CC       0.620000       12.0110           0   0.00000     -0.301140E-02
      2443 PROA     154      GLU      OE1      OC      -0.760000       15.9990           0   0.00000     -0.301140E-02
      2444 PROA     154      GLU      OE2      OC      -0.760000       15.9990           0   0.00000     -0.301140E-02
      2445 PROA     154      GLU      C        C        0.510000       12.0110           0   0.00000     -0.301140E-02
      2446 PROA     154      GLU      O        O       -0.510000       15.9990           0   0.00000     -0.301140E-02
      2447 PROA     155      LYS      N        NH1     -0.470000       14.0070           0   0.00000     -0.301140E-02
      2448 PROA     155      LYS      HN       H        0.310000       1.00800           0   0.00000     -0.301140E-02
      2449 PROA     155      LYS      CA       CT1      0.700000E-01   12.0110           0   0.00000     -0.301140E-02
      2450 PROA     155      LYS      HA       HB1      0.900000E-01   1.00800           0   0.00000     -0.301140E-02
      2451 PROA     155      LYS      CB       CT2     -0.180000       12.0110           0   0.00000     -0.301140E-02
      2452 PROA     155      LYS      HB1      HA2      0.900000E-01   1.00800           0   0.00000     -0.301140E-02
      2453 PROA     155      LYS      HB2      HA2      0.900000E-01   1.00800           0   0.00000     -0.301140E-02
      2454 PROA     155      LYS      CG       CT2     -0.180000       12.0110           0   0.00000     -0.301140E-02
      2455 PROA     155      LYS      HG1      HA2      0.900000E-01   1.00800           0   0.00000     -0.301140E-02
      2456 PROA     155      LYS      HG2      HA2      0.900000E-01   1.00800           0   0.00000     -0.301140E-02
      2457 PROA     155      LYS      CD       CT2     -0.180000       12.0110           0   0.00000     -0.301140E-02
      2458 PROA     155      LYS      HD1      HA2      0.900000E-01   1.00800           0   0.00000     -0.301140E-02
      2459 PROA     155      LYS      HD2      HA2      0.900000E-01   1.00800           0   0.00000     -0.301140E-02
      2460 PROA     155      LYS      CE       CT2      0.210000       12.0110           0   0.00000     -0.301140E-02
      2461 PROA     155      LYS      HE1      HA2      0.500000E-01   1.00800           0   0.00000     -0.301140E-02
      2462 PROA     155      LYS      HE2      HA2      0.500000E-01   1.00800           0   0.00000     -0.301140E-02
      2463 PROA     155      LYS      NZ       NH3     -0.300000       14.0070           0   0.00000     -0.301140E-02
      2464 PROA     155      LYS      HZ1      HC       0.330000       1.00800           0   0.00000     -0.301140E-02
      2465 PROA     155      LYS      HZ2      HC       0.330000       1.00800           0   0.00000     -0.301140E-02
      2466 PROA     155      LYS      HZ3      HC       0.330000       1.00800           0   0.00000     -0.301140E-02
      2467 PROA     155      LYS      C        C        0.510000       12.0110           0   0.00000     -0.301140E-02
      2468 PROA     155      LYS      O        O       -0.510000       15.9990           0   0.00000     -0.301140E-02
      2469 PROA     156      TYR      N        NH1     -0.470000       14.0070           0   0.00000     -0.301140E-02
      2470 PROA     156      TYR      HN       H        0.310000       1.00800           0   0.00000     -0.301140E-02
      2471 PROA     156      TYR      CA       CT1      0.700000E-01   12.0110           0   0.00000     -0.301140E-02
      2472 PROA     156      TYR      HA       HB1      0.900000E-01   1.00800           0   0.00000     -0.301140E-02
      2473 PROA     156      TYR      CB       CT2     -0.180000       12.0110           0   0.00000     -0.301140E-02
      2474 PROA     156      TYR      HB1      HA2      0.900000E-01   1.00800           0   0.00000     -0.301140E-02
      2475 PROA     156      TYR      HB2      HA2      0.900000E-01   1.00800           0   0.00000     -0.301140E-02
      2476 PROA     156      TYR      CG       CA        0.00000       12.0110           0   0.00000     -0.301140E-02
      2477 PROA     156      TYR      CD1      CA      -0.115000       12.0110           0   0.00000     -0.301140E-02
      2478 PROA     156      TYR      HD1      HP       0.115000       1.00800           0   0.00000     -0.301140E-02
      2479 PROA     156      TYR      CE1      CA      -0.115000       12.0110           0   0.00000     -0.301140E-02
      2480 PROA     156      TYR      HE1      HP       0.115000       1.00800           0   0.00000     -0.301140E-02
      2481 PROA     156      TYR      CZ       CA       0.110000       12.0110           0   0.00000     -0.301140E-02
      2482 PROA     156      TYR      OH       OH1     -0.540000       15.9990           0   0.00000     -0.301140E-02
      2483 PROA     156      TYR      HH       H        0.430000       1.00800           0   0.00000     -0.301140E-02
      2484 PROA     156      TYR      CD2      CA      -0.115000       12.0110           0   0.00000     -0.301140E-02
      2485 PROA     156      TYR      HD2      HP       0.115000       1.00800           0   0.00000     -0.301140E-02
      2486 PROA     156      TYR      CE2      CA      -0.115000       12.0110           0   0.00000     -0.301140E-02
      2487 PROA     156      TYR      HE2      HP       0.115000       1.00800           0   0.00000     -0.301140E-02
      2488 PROA     156      TYR      C        C        0.510000       12.0110           0   0.00000     -0.301140E-02
      2489 PROA     156      TYR      O        O       -0.510000       15.9990           0   0.00000     -0.301140E-02
      2490 PROA     157      LYS      N        NH1     -0.470000       14.0070           0   0.00000     -0.301140E-02
      2491 PROA     157      LYS      HN       H        0.310000       1.00800           0   0.00000     -0.301140E-02
      2492 PROA     157      LYS      CA       CT1      0.700000E-01   12.0110           0   0.00000     -0.301140E-02
      2493 PROA     157      LYS      HA       HB1      0.900000E-01   1.00800           0   0.00000     -0.301140E-02
      2494 PROA     157      LYS      CB       CT2     -0.180000       12.0110           0   0.00000     -0.301140E-02
      2495 PROA     157      LYS      HB1      HA2      0.900000E-01   1.00800           0   0.00000     -0.301140E-02
      2496 PROA     157      LYS      HB2      HA2      0.900000E-01   1.00800           0   0.00000     -0.301140E-02
      2497 PROA     157      LYS      CG       CT2     -0.180000       12.0110           0   0.00000     -0.301140E-02
      2498 PROA     157      LYS      HG1      HA2      0.900000E-01   1.00800           0   0.00000     -0.301140E-02
      2499 PROA     157      LYS      HG2      HA2      0.900000E-01   1.00800           0   0.00000     -0.301140E-02
      2500 PROA     157      LYS      CD       CT2     -0.180000       12.0110           0   0.00000     -0.301140E-02
      2501 PROA     157      LYS      HD1      HA2      0.900000E-01   1.00800           0   0.00000     -0.301140E-02
      2502 PROA     157      LYS      HD2      HA2      0.900000E-01   1.00800           0   0.00000     -0.301140E-02
      2503 PROA     157      LYS      CE       CT2      0.210000       12.0110           0   0.00000     -0.301140E-02
      2504 PROA     157      LYS      HE1      HA2      0.500000E-01   1.00800           0   0.00000     -0.301140E-02
      2505 PROA     157      LYS      HE2      HA2      0.500000E-01   1.00800           0   0.00000     -0.301140E-02
      2506 PROA     157      LYS      NZ       NH3     -0.300000       14.0070           0   0.00000     -0.301140E-02
      2507 PROA     157      LYS      HZ1      HC       0.330000       1.00800           0   0.00000     -0.301140E-02
      2508 PROA     157      LYS      HZ2      HC       0.330000       1.00800           0   0.00000     -0.301140E-02
      2509 PROA     157      LYS      HZ3      HC       0.330000       1.00800           0   0.00000     -0.301140E-02
      2510 PROA     157      LYS      C        C        0.510000       12.0110           0   0.00000     -0.301140E-02
      2511 PROA     157      LYS      O        O       -0.510000       15.9990           0   0.00000     -0.301140E-02
      2512 PROA     158      LEU      N        NH1     -0.470000       14.0070           0   0.00000     -0.301140E-02
      2513 PROA     158      LEU      HN       H        0.310000       1.00800           0   0.00000     -0.301140E-02
      2514 PROA     158      LEU      CA       CT1      0.700000E-01   12.0110           0   0.00000     -0.301140E-02
      2515 PROA     158      LEU      HA       HB1      0.900000E-01   1.00800           0   0.00000     -0.301140E-02
      2516 PROA     158      LEU      CB       CT2     -0.180000       12.0110           0   0.00000     -0.301140E-02
      2517 PROA     158      LEU      HB1      HA2      0.900000E-01   1.00800           0   0.00000     -0.301140E-02
      2518 PROA     158      LEU      HB2      HA2      0.900000E-01   1.00800           0   0.00000     -0.301140E-02
      2519 PROA     158      LEU      CG       CT1     -0.900000E-01   12.0110           0   0.00000     -0.301140E-02
      2520 PROA     158      LEU      HG       HA1      0.900000E-01   1.00800           0   0.00000     -0.301140E-02
      2521 PROA     158      LEU      CD1      CT3     -0.270000       12.0110           0   0.00000     -0.301140E-02
      2522 PROA     158      LEU      HD11     HA3      0.900000E-01   1.00800           0   0.00000     -0.301140E-02
      2523 PROA     158      LEU      HD12     HA3      0.900000E-01   1.00800           0   0.00000     -0.301140E-02
      2524 PROA     158      LEU      HD13     HA3      0.900000E-01   1.00800           0   0.00000     -0.301140E-02
      2525 PROA     158      LEU      CD2      CT3     -0.270000       12.0110           0   0.00000     -0.301140E-02
      2526 PROA     158      LEU      HD21     HA3      0.900000E-01   1.00800           0   0.00000     -0.301140E-02
      2527 PROA     158      LEU      HD22     HA3      0.900000E-01   1.00800           0   0.00000     -0.301140E-02
      2528 PROA     158      LEU      HD23     HA3      0.900000E-01   1.00800           0   0.00000     -0.301140E-02
      2529 PROA     158      LEU      C        C        0.510000       12.0110           0   0.00000     -0.301140E-02
      2530 PROA     158      LEU      O        O       -0.510000       15.9990           0   0.00000     -0.301140E-02
      2531 PROA     159      LEU      N        NH1     -0.470000       14.0070           0   0.00000     -0.301140E-02
      2532 PROA     159      LEU      HN       H        0.310000       1.00800           0   0.00000     -0.301140E-02
      2533 PROA     159      LEU      CA       CT1      0.700000E-01   12.0110           0   0.00000     -0.301140E-02
      2534 PROA     159      LEU      HA       HB1      0.900000E-01   1.00800           0   0.00000     -0.301140E-02
      2535 PROA     159      LEU      CB       CT2     -0.180000       12.0110           0   0.00000     -0.301140E-02
      2536 PROA     159      LEU      HB1      HA2      0.900000E-01   1.00800           0   0.00000     -0.301140E-02
      2537 PROA     159      LEU      HB2      HA2      0.900000E-01   1.00800           0   0.00000     -0.301140E-02
      2538 PROA     159      LEU      CG       CT1     -0.900000E-01   12.0110           0   0.00000     -0.301140E-02
      2539 PROA     159      LEU      HG       HA1      0.900000E-01   1.00800           0   0.00000     -0.301140E-02
      2540 PROA     159      LEU      CD1      CT3     -0.270000       12.0110           0   0.00000     -0.301140E-02
      2541 PROA     159      LEU      HD11     HA3      0.900000E-01   1.00800           0   0.00000     -0.301140E-02
      2542 PROA     159      LEU      HD12     HA3      0.900000E-01   1.00800           0   0.00000     -0.301140E-02
      2543 PROA     159      LEU      HD13     HA3      0.900000E-01   1.00800           0   0.00000     -0.301140E-02
      2544 PROA     159      LEU      CD2      CT3     -0.270000       12.0110           0   0.00000     -0.301140E-02
      2545 PROA     159      LEU      HD21     HA3      0.900000E-01   1.00800           0   0.00000     -0.301140E-02
      2546 PROA     159      LEU      HD22     HA3      0.900000E-01   1.00800           0   0.00000     -0.301140E-02
      2547 PROA     159      LEU      HD23     HA3      0.900000E-01   1.00800           0   0.00000     -0.301140E-02
      2548 PROA     159      LEU      C        C        0.510000       12.0110           0   0.00000     -0.301140E-02
      2549 PROA     159      LEU      O        O       -0.510000       15.9990           0   0.00000     -0.301140E-02
      2550 PROA     160      PRO      N        N       -0.290000       14.0070           0   0.00000     -0.301140E-02
      2551 PROA     160      PRO      CD       CP3       0.00000       12.0110           0   0.00000     -0.301140E-02
      2552 PROA     160      PRO      HD1      HA2      0.900000E-01   1.00800           0   0.00000     -0.301140E-02
      2553 PROA     160      PRO      HD2      HA2      0.900000E-01   1.00800           0   0.00000     -0.301140E-02
      2554 PROA     160      PRO      CA       CP1      0.200000E-01   12.0110           0   0.00000     -0.301140E-02
      2555 PROA     160      PRO      HA       HB1      0.900000E-01   1.00800           0   0.00000     -0.301140E-02
      2556 PROA     160      PRO      CB       CP2     -0.180000       12.0110           0   0.00000     -0.301140E-02
      2557 PROA     160      PRO      HB1      HA2      0.900000E-01   1.00800           0   0.00000     -0.301140E-02
      2558 PROA     160      PRO      HB2      HA2      0.900000E-01   1.00800           0   0.00000     -0.301140E-02
      2559 PROA     160      PRO      CG       CP2     -0.180000       12.0110           0   0.00000     -0.301140E-02
      2560 PROA     160      PRO      HG1      HA2      0.900000E-01   1.00800           0   0.00000     -0.301140E-02
      2561 PROA     160      PRO      HG2      HA2      0.900000E-01   1.00800           0   0.00000     -0.301140E-02
      2562 PROA     160      PRO      C        C        0.510000       12.0110           0   0.00000     -0.301140E-02
      2563 PROA     160      PRO      O        O       -0.510000       15.9990           0   0.00000     -0.301140E-02
      2564 PROA     161      GLU      N        NH1     -0.470000       14.0070           0   0.00000     -0.301140E-02
      2565 PROA     161      GLU      HN       H        0.310000       1.00800           0   0.00000     -0.301140E-02
      2566 PROA     161      GLU      CA       CT1      0.700000E-01   12.0110           0   0.00000     -0.301140E-02
      2567 PROA     161      GLU      HA       HB1      0.900000E-01   1.00800           0   0.00000     -0.301140E-02
      2568 PROA     161      GLU      CB       CT2A    -0.180000       12.0110           0   0.00000     -0.301140E-02
      2569 PROA     161      GLU      HB1      HA2      0.900000E-01   1.00800           0   0.00000     -0.301140E-02
      2570 PROA     161      GLU      HB2      HA2      0.900000E-01   1.00800           0   0.00000     -0.301140E-02
      2571 PROA     161      GLU      CG       CT2     -0.280000       12.0110           0   0.00000     -0.301140E-02
      2572 PROA     161      GLU      HG1      HA2      0.900000E-01   1.00800           0   0.00000     -0.301140E-02
      2573 PROA     161      GLU      HG2      HA2      0.900000E-01   1.00800           0   0.00000     -0.301140E-02
      2574 PROA     161      GLU      CD       CC       0.620000       12.0110           0   0.00000     -0.301140E-02
      2575 PROA     161      GLU      OE1      OC      -0.760000       15.9990           0   0.00000     -0.301140E-02
      2576 PROA     161      GLU      OE2      OC      -0.760000       15.9990           0   0.00000     -0.301140E-02
      2577 PROA     161      GLU      C        C        0.510000       12.0110           0   0.00000     -0.301140E-02
      2578 PROA     161      GLU      O        O       -0.510000       15.9990           0   0.00000     -0.301140E-02
      2579 PROA     162      TYR      N        NH1     -0.470000       14.0070           0   0.00000     -0.301140E-02
      2580 PROA     162      TYR      HN       H        0.310000       1.00800           0   0.00000     -0.301140E-02
      2581 PROA     162      TYR      CA       CT1      0.700000E-01   12.0110           0   0.00000     -0.301140E-02
      2582 PROA     162      TYR      HA       HB1      0.900000E-01   1.00800           0   0.00000     -0.301140E-02
      2583 PROA     162      TYR      CB       CT2     -0.180000       12.0110           0   0.00000     -0.301140E-02
      2584 PROA     162      TYR      HB1      HA2      0.900000E-01   1.00800           0   0.00000     -0.301140E-02
      2585 PROA     162      TYR      HB2      HA2      0.900000E-01   1.00800           0   0.00000     -0.301140E-02
      2586 PROA     162      TYR      CG       CA        0.00000       12.0110           0   0.00000     -0.301140E-02
      2587 PROA     162      TYR      CD1      CA      -0.115000       12.0110           0   0.00000     -0.301140E-02
      2588 PROA     162      TYR      HD1      HP       0.115000       1.00800           0   0.00000     -0.301140E-02
      2589 PROA     162      TYR      CE1      CA      -0.115000       12.0110           0   0.00000     -0.301140E-02
      2590 PROA     162      TYR      HE1      HP       0.115000       1.00800           0   0.00000     -0.301140E-02
      2591 PROA     162      TYR      CZ       CA       0.110000       12.0110           0   0.00000     -0.301140E-02
      2592 PROA     162      TYR      OH       OH1     -0.540000       15.9990           0   0.00000     -0.301140E-02
      2593 PROA     162      TYR      HH       H        0.430000       1.00800           0   0.00000     -0.301140E-02
      2594 PROA     162      TYR      CD2      CA      -0.115000       12.0110           0   0.00000     -0.301140E-02
      2595 PROA     162      TYR      HD2      HP       0.115000       1.00800           0   0.00000     -0.301140E-02
      2596 PROA     162      TYR      CE2      CA      -0.115000       12.0110           0   0.00000     -0.301140E-02
      2597 PROA     162      TYR      HE2      HP       0.115000       1.00800           0   0.00000     -0.301140E-02
      2598 PROA     162      TYR      C        C        0.510000       12.0110           0   0.00000     -0.301140E-02
      2599 PROA     162      TYR      O        O       -0.510000       15.9990           0   0.00000     -0.301140E-02
      2600 PROA     163      PRO      N        N       -0.290000       14.0070           0   0.00000     -0.301140E-02
      2601 PROA     163      PRO      CD       CP3       0.00000       12.0110           0   0.00000     -0.301140E-02
      2602 PROA     163      PRO      HD1      HA2      0.900000E-01   1.00800           0   0.00000     -0.301140E-02
      2603 PROA     163      PRO      HD2      HA2      0.900000E-01   1.00800           0   0.00000     -0.301140E-02
      2604 PROA     163      PRO      CA       CP1      0.200000E-01   12.0110           0   0.00000     -0.301140E-02
      2605 PROA     163      PRO      HA       HB1      0.900000E-01   1.00800           0   0.00000     -0.301140E-02
      2606 PROA     163      PRO      CB       CP2     -0.180000       12.0110           0   0.00000     -0.301140E-02
      2607 PROA     163      PRO      HB1      HA2      0.900000E-01   1.00800           0   0.00000     -0.301140E-02
      2608 PROA     163      PRO      HB2      HA2      0.900000E-01   1.00800           0   0.00000     -0.301140E-02
      2609 PROA     163      PRO      CG       CP2     -0.180000       12.0110           0   0.00000     -0.301140E-02
      2610 PROA     163      PRO      HG1      HA2      0.900000E-01   1.00800           0   0.00000     -0.301140E-02
      2611 PROA     163      PRO      HG2      HA2      0.900000E-01   1.00800           0   0.00000     -0.301140E-02
      2612 PROA     163      PRO      C        C        0.510000       12.0110           0   0.00000     -0.301140E-02
      2613 PROA     163      PRO      O        O       -0.510000       15.9990           0   0.00000     -0.301140E-02
      2614 PROA     164      GLY      N        NH1     -0.470000       14.0070           0   0.00000     -0.301140E-02
      2615 PROA     164      GLY      HN       H        0.310000       1.00800           0   0.00000     -0.301140E-02
      2616 PROA     164      GLY      CA       CT2     -0.200000E-01   12.0110           0   0.00000     -0.301140E-02
      2617 PROA     164      GLY      HA1      HB2      0.900000E-01   1.00800           0   0.00000     -0.301140E-02
      2618 PROA     164      GLY      HA2      HB2      0.900000E-01   1.00800           0   0.00000     -0.301140E-02
      2619 PROA     164      GLY      C        C        0.510000       12.0110           0   0.00000     -0.301140E-02
      2620 PROA     164      GLY      O        O       -0.510000       15.9990           0   0.00000     -0.301140E-02
      2621 PROA     165      VAL      N        NH1     -0.470000       14.0070           0   0.00000     -0.301140E-02
      2622 PROA     165      VAL      HN       H        0.310000       1.00800           0   0.00000     -0.301140E-02
      2623 PROA     165      VAL      CA       CT1      0.700000E-01   12.0110           0   0.00000     -0.301140E-02
      2624 PROA     165      VAL      HA       HB1      0.900000E-01   1.00800           0   0.00000     -0.301140E-02
      2625 PROA     165      VAL      CB       CT1     -0.900000E-01   12.0110           0   0.00000     -0.301140E-02
      2626 PROA     165      VAL      HB       HA1      0.900000E-01   1.00800           0   0.00000     -0.301140E-02
      2627 PROA     165      VAL      CG1      CT3     -0.270000       12.0110           0   0.00000     -0.301140E-02
      2628 PROA     165      VAL      HG11     HA3      0.900000E-01   1.00800           0   0.00000     -0.301140E-02
      2629 PROA     165      VAL      HG12     HA3      0.900000E-01   1.00800           0   0.00000     -0.301140E-02
      2630 PROA     165      VAL      HG13     HA3      0.900000E-01   1.00800           0   0.00000     -0.301140E-02
      2631 PROA     165      VAL      CG2      CT3     -0.270000       12.0110           0   0.00000     -0.301140E-02
      2632 PROA     165      VAL      HG21     HA3      0.900000E-01   1.00800           0   0.00000     -0.301140E-02
      2633 PROA     165      VAL      HG22     HA3      0.900000E-01   1.00800           0   0.00000     -0.301140E-02
      2634 PROA     165      VAL      HG23     HA3      0.900000E-01   1.00800           0   0.00000     -0.301140E-02
      2635 PROA     165      VAL      C        C        0.510000       12.0110           0   0.00000     -0.301140E-02
      2636 PROA     165      VAL      O        O       -0.510000       15.9990           0   0.00000     -0.301140E-02
      2637 PROA     166      LEU      N        NH1     -0.470000       14.0070           0   0.00000     -0.301140E-02
      2638 PROA     166      LEU      HN       H        0.310000       1.00800           0   0.00000     -0.301140E-02
      2639 PROA     166      LEU      CA       CT1      0.700000E-01   12.0110           0   0.00000     -0.301140E-02
      2640 PROA     166      LEU      HA       HB1      0.900000E-01   1.00800           0   0.00000     -0.301140E-02
      2641 PROA     166      LEU      CB       CT2     -0.180000       12.0110           0   0.00000     -0.301140E-02
      2642 PROA     166      LEU      HB1      HA2      0.900000E-01   1.00800           0   0.00000     -0.301140E-02
      2643 PROA     166      LEU      HB2      HA2      0.900000E-01   1.00800           0   0.00000     -0.301140E-02
      2644 PROA     166      LEU      CG       CT1     -0.900000E-01   12.0110           0   0.00000     -0.301140E-02
      2645 PROA     166      LEU      HG       HA1      0.900000E-01   1.00800           0   0.00000     -0.301140E-02
      2646 PROA     166      LEU      CD1      CT3     -0.270000       12.0110           0   0.00000     -0.301140E-02
      2647 PROA     166      LEU      HD11     HA3      0.900000E-01   1.00800           0   0.00000     -0.301140E-02
      2648 PROA     166      LEU      HD12     HA3      0.900000E-01   1.00800           0   0.00000     -0.301140E-02
      2649 PROA     166      LEU      HD13     HA3      0.900000E-01   1.00800           0   0.00000     -0.301140E-02
      2650 PROA     166      LEU      CD2      CT3     -0.270000       12.0110           0   0.00000     -0.301140E-02
      2651 PROA     166      LEU      HD21     HA3      0.900000E-01   1.00800           0   0.00000     -0.301140E-02
      2652 PROA     166      LEU      HD22     HA3      0.900000E-01   1.00800           0   0.00000     -0.301140E-02
      2653 PROA     166      LEU      HD23     HA3      0.900000E-01   1.00800           0   0.00000     -0.301140E-02
      2654 PROA     166      LEU      C        C        0.510000       12.0110           0   0.00000     -0.301140E-02
      2655 PROA     166      LEU      O        O       -0.510000       15.9990           0   0.00000     -0.301140E-02
      2656 PROA     167      SER      N        NH1     -0.470000       14.0070           0   0.00000     -0.301140E-02
      2657 PROA     167      SER      HN       H        0.310000       1.00800           0   0.00000     -0.301140E-02
      2658 PROA     167      SER      CA       CT1      0.700000E-01   12.0110           0   0.00000     -0.301140E-02
      2659 PROA     167      SER      HA       HB1      0.900000E-01   1.00800           0   0.00000     -0.301140E-02
      2660 PROA     167      SER      CB       CT2      0.500000E-01   12.0110           0   0.00000     -0.301140E-02
      2661 PROA     167      SER      HB1      HA2      0.900000E-01   1.00800           0   0.00000     -0.301140E-02
      2662 PROA     167      SER      HB2      HA2      0.900000E-01   1.00800           0   0.00000     -0.301140E-02
      2663 PROA     167      SER      OG       OH1     -0.660000       15.9990           0   0.00000     -0.301140E-02
      2664 PROA     167      SER      HG1      H        0.430000       1.00800           0   0.00000     -0.301140E-02
      2665 PROA     167      SER      C        C        0.510000       12.0110           0   0.00000     -0.301140E-02
      2666 PROA     167      SER      O        O       -0.510000       15.9990           0   0.00000     -0.301140E-02
      2667 PROA     168      ASP      N        NH1     -0.470000       14.0070           0   0.00000     -0.301140E-02
      2668 PROA     168      ASP      HN       H        0.310000       1.00800           0   0.00000     -0.301140E-02
      2669 PROA     168      ASP      CA       CT1      0.700000E-01   12.0110           0   0.00000     -0.301140E-02
      2670 PROA     168      ASP      HA       HB1      0.900000E-01   1.00800           0   0.00000     -0.301140E-02
      2671 PROA     168      ASP      CB       CT2A    -0.280000       12.0110           0   0.00000     -0.301140E-02
      2672 PROA     168      ASP      HB1      HA2      0.900000E-01   1.00800           0   0.00000     -0.301140E-02
      2673 PROA     168      ASP      HB2      HA2      0.900000E-01   1.00800           0   0.00000     -0.301140E-02
      2674 PROA     168      ASP      CG       CC       0.620000       12.0110           0   0.00000     -0.301140E-02
      2675 PROA     168      ASP      OD1      OC      -0.760000       15.9990           0   0.00000     -0.301140E-02
      2676 PROA     168      ASP      OD2      OC      -0.760000       15.9990           0   0.00000     -0.301140E-02
      2677 PROA     168      ASP      C        C        0.510000       12.0110           0   0.00000     -0.301140E-02
      2678 PROA     168      ASP      O        O       -0.510000       15.9990           0   0.00000     -0.301140E-02
      2679 PROA     169      VAL      N        NH1     -0.470000       14.0070           0   0.00000     -0.301140E-02
      2680 PROA     169      VAL      HN       H        0.310000       1.00800           0   0.00000     -0.301140E-02
      2681 PROA     169      VAL      CA       CT1      0.700000E-01   12.0110           0   0.00000     -0.301140E-02
      2682 PROA     169      VAL      HA       HB1      0.900000E-01   1.00800           0   0.00000     -0.301140E-02
      2683 PROA     169      VAL      CB       CT1     -0.900000E-01   12.0110           0   0.00000     -0.301140E-02
      2684 PROA     169      VAL      HB       HA1      0.900000E-01   1.00800           0   0.00000     -0.301140E-02
      2685 PROA     169      VAL      CG1      CT3     -0.270000       12.0110           0   0.00000     -0.301140E-02
      2686 PROA     169      VAL      HG11     HA3      0.900000E-01   1.00800           0   0.00000     -0.301140E-02
      2687 PROA     169      VAL      HG12     HA3      0.900000E-01   1.00800           0   0.00000     -0.301140E-02
      2688 PROA     169      VAL      HG13     HA3      0.900000E-01   1.00800           0   0.00000     -0.301140E-02
      2689 PROA     169      VAL      CG2      CT3     -0.270000       12.0110           0   0.00000     -0.301140E-02
      2690 PROA     169      VAL      HG21     HA3      0.900000E-01   1.00800           0   0.00000     -0.301140E-02
      2691 PROA     169      VAL      HG22     HA3      0.900000E-01   1.00800           0   0.00000     -0.301140E-02
      2692 PROA     169      VAL      HG23     HA3      0.900000E-01   1.00800           0   0.00000     -0.301140E-02
      2693 PROA     169      VAL      C        C        0.510000       12.0110           0   0.00000     -0.301140E-02
      2694 PROA     169      VAL      O        O       -0.510000       15.9990           0   0.00000     -0.301140E-02
      2695 PROA     170      GLN      N        NH1     -0.470000       14.0070           0   0.00000     -0.301140E-02
      2696 PROA     170      GLN      HN       H        0.310000       1.00800           0   0.00000     -0.301140E-02
      2697 PROA     170      GLN      CA       CT1      0.700000E-01   12.0110           0   0.00000     -0.301140E-02
      2698 PROA     170      GLN      HA       HB1      0.900000E-01   1.00800           0   0.00000     -0.301140E-02
      2699 PROA     170      GLN      CB       CT2     -0.180000       12.0110           0   0.00000     -0.301140E-02
      2700 PROA     170      GLN      HB1      HA2      0.900000E-01   1.00800           0   0.00000     -0.301140E-02
      2701 PROA     170      GLN      HB2      HA2      0.900000E-01   1.00800           0   0.00000     -0.301140E-02
      2702 PROA     170      GLN      CG       CT2     -0.180000       12.0110           0   0.00000     -0.301140E-02
      2703 PROA     170      GLN      HG1      HA2      0.900000E-01   1.00800           0   0.00000     -0.301140E-02
      2704 PROA     170      GLN      HG2      HA2      0.900000E-01   1.00800           0   0.00000     -0.301140E-02
      2705 PROA     170      GLN      CD       CC       0.550000       12.0110           0   0.00000     -0.301140E-02
      2706 PROA     170      GLN      OE1      O       -0.550000       15.9990           0   0.00000     -0.301140E-02
      2707 PROA     170      GLN      NE2      NH2     -0.620000       14.0070           0   0.00000     -0.301140E-02
      2708 PROA     170      GLN      HE21     H        0.320000       1.00800           0   0.00000     -0.301140E-02
      2709 PROA     170      GLN      HE22     H        0.300000       1.00800           0   0.00000     -0.301140E-02
      2710 PROA     170      GLN      C        C        0.510000       12.0110           0   0.00000     -0.301140E-02
      2711 PROA     170      GLN      O        O       -0.510000       15.9990           0   0.00000     -0.301140E-02
      2712 PROA     171      GLU      N        NH1     -0.470000       14.0070           0   0.00000     -0.301140E-02
      2713 PROA     171      GLU      HN       H        0.310000       1.00800           0   0.00000     -0.301140E-02
      2714 PROA     171      GLU      CA       CT1      0.700000E-01   12.0110           0   0.00000     -0.301140E-02
      2715 PROA     171      GLU      HA       HB1      0.900000E-01   1.00800           0   0.00000     -0.301140E-02
      2716 PROA     171      GLU      CB       CT2A    -0.180000       12.0110           0   0.00000     -0.301140E-02
      2717 PROA     171      GLU      HB1      HA2      0.900000E-01   1.00800           0   0.00000     -0.301140E-02
      2718 PROA     171      GLU      HB2      HA2      0.900000E-01   1.00800           0   0.00000     -0.301140E-02
      2719 PROA     171      GLU      CG       CT2     -0.280000       12.0110           0   0.00000     -0.301140E-02
      2720 PROA     171      GLU      HG1      HA2      0.900000E-01   1.00800           0   0.00000     -0.301140E-02
      2721 PROA     171      GLU      HG2      HA2      0.900000E-01   1.00800           0   0.00000     -0.301140E-02
      2722 PROA     171      GLU      CD       CC       0.620000       12.0110           0   0.00000     -0.301140E-02
      2723 PROA     171      GLU      OE1      OC      -0.760000       15.9990           0   0.00000     -0.301140E-02
      2724 PROA     171      GLU      OE2      OC      -0.760000       15.9990           0   0.00000     -0.301140E-02
      2725 PROA     171      GLU      C        C        0.510000       12.0110           0   0.00000     -0.301140E-02
      2726 PROA     171      GLU      O        O       -0.510000       15.9990           0   0.00000     -0.301140E-02
      2727 PROA     172      GLU      N        NH1     -0.470000       14.0070           0   0.00000     -0.301140E-02
      2728 PROA     172      GLU      HN       H        0.310000       1.00800           0   0.00000     -0.301140E-02
      2729 PROA     172      GLU      CA       CT1      0.700000E-01   12.0110           0   0.00000     -0.301140E-02
      2730 PROA     172      GLU      HA       HB1      0.900000E-01   1.00800           0   0.00000     -0.301140E-02
      2731 PROA     172      GLU      CB       CT2A    -0.180000       12.0110           0   0.00000     -0.301140E-02
      2732 PROA     172      GLU      HB1      HA2      0.900000E-01   1.00800           0   0.00000     -0.301140E-02
      2733 PROA     172      GLU      HB2      HA2      0.900000E-01   1.00800           0   0.00000     -0.301140E-02
      2734 PROA     172      GLU      CG       CT2     -0.280000       12.0110           0   0.00000     -0.301140E-02
      2735 PROA     172      GLU      HG1      HA2      0.900000E-01   1.00800           0   0.00000     -0.301140E-02
      2736 PROA     172      GLU      HG2      HA2      0.900000E-01   1.00800           0   0.00000     -0.301140E-02
      2737 PROA     172      GLU      CD       CC       0.620000       12.0110           0   0.00000     -0.301140E-02
      2738 PROA     172      GLU      OE1      OC      -0.760000       15.9990           0   0.00000     -0.301140E-02
      2739 PROA     172      GLU      OE2      OC      -0.760000       15.9990           0   0.00000     -0.301140E-02
      2740 PROA     172      GLU      C        C        0.510000       12.0110           0   0.00000     -0.301140E-02
      2741 PROA     172      GLU      O        O       -0.510000       15.9990           0   0.00000     -0.301140E-02
      2742 PROA     173      LYS      N        NH1     -0.470000       14.0070           0   0.00000     -0.301140E-02
      2743 PROA     173      LYS      HN       H        0.310000       1.00800           0   0.00000     -0.301140E-02
      2744 PROA     173      LYS      CA       CT1      0.700000E-01   12.0110           0   0.00000     -0.301140E-02
      2745 PROA     173      LYS      HA       HB1      0.900000E-01   1.00800           0   0.00000     -0.301140E-02
      2746 PROA     173      LYS      CB       CT2     -0.180000       12.0110           0   0.00000     -0.301140E-02
      2747 PROA     173      LYS      HB1      HA2      0.900000E-01   1.00800           0   0.00000     -0.301140E-02
      2748 PROA     173      LYS      HB2      HA2      0.900000E-01   1.00800           0   0.00000     -0.301140E-02
      2749 PROA     173      LYS      CG       CT2     -0.180000       12.0110           0   0.00000     -0.301140E-02
      2750 PROA     173      LYS      HG1      HA2      0.900000E-01   1.00800           0   0.00000     -0.301140E-02
      2751 PROA     173      LYS      HG2      HA2      0.900000E-01   1.00800           0   0.00000     -0.301140E-02
      2752 PROA     173      LYS      CD       CT2     -0.180000       12.0110           0   0.00000     -0.301140E-02
      2753 PROA     173      LYS      HD1      HA2      0.900000E-01   1.00800           0   0.00000     -0.301140E-02
      2754 PROA     173      LYS      HD2      HA2      0.900000E-01   1.00800           0   0.00000     -0.301140E-02
      2755 PROA     173      LYS      CE       CT2      0.210000       12.0110           0   0.00000     -0.301140E-02
      2756 PROA     173      LYS      HE1      HA2      0.500000E-01   1.00800           0   0.00000     -0.301140E-02
      2757 PROA     173      LYS      HE2      HA2      0.500000E-01   1.00800           0   0.00000     -0.301140E-02
      2758 PROA     173      LYS      NZ       NH3     -0.300000       14.0070           0   0.00000     -0.301140E-02
      2759 PROA     173      LYS      HZ1      HC       0.330000       1.00800           0   0.00000     -0.301140E-02
      2760 PROA     173      LYS      HZ2      HC       0.330000       1.00800           0   0.00000     -0.301140E-02
      2761 PROA     173      LYS      HZ3      HC       0.330000       1.00800           0   0.00000     -0.301140E-02
      2762 PROA     173      LYS      C        C        0.510000       12.0110           0   0.00000     -0.301140E-02
      2763 PROA     173      LYS      O        O       -0.510000       15.9990           0   0.00000     -0.301140E-02
      2764 PROA     174      GLY      N        NH1     -0.470000       14.0070           0   0.00000     -0.301140E-02
      2765 PROA     174      GLY      HN       H        0.310000       1.00800           0   0.00000     -0.301140E-02
      2766 PROA     174      GLY      CA       CT2     -0.200000E-01   12.0110           0   0.00000     -0.301140E-02
      2767 PROA     174      GLY      HA1      HB2      0.900000E-01   1.00800           0   0.00000     -0.301140E-02
      2768 PROA     174      GLY      HA2      HB2      0.900000E-01   1.00800           0   0.00000     -0.301140E-02
      2769 PROA     174      GLY      C        C        0.510000       12.0110           0   0.00000     -0.301140E-02
      2770 PROA     174      GLY      O        O       -0.510000       15.9990           0   0.00000     -0.301140E-02
      2771 PROA     175      ILE      N        NH1     -0.470000       14.0070           0   0.00000     -0.301140E-02
      2772 PROA     175      ILE      HN       H        0.310000       1.00800           0   0.00000     -0.301140E-02
      2773 PROA     175      ILE      CA       CT1      0.700000E-01   12.0110           0   0.00000     -0.301140E-02
      2774 PROA     175      ILE      HA       HB1      0.900000E-01   1.00800           0   0.00000     -0.301140E-02
      2775 PROA     175      ILE      CB       CT1     -0.900000E-01   12.0110           0   0.00000     -0.301140E-02
      2776 PROA     175      ILE      HB       HA1      0.900000E-01   1.00800           0   0.00000     -0.301140E-02
      2777 PROA     175      ILE      CG2      CT3     -0.270000       12.0110           0   0.00000     -0.301140E-02
      2778 PROA     175      ILE      HG21     HA3      0.900000E-01   1.00800           0   0.00000     -0.301140E-02
      2779 PROA     175      ILE      HG22     HA3      0.900000E-01   1.00800           0   0.00000     -0.301140E-02
      2780 PROA     175      ILE      HG23     HA3      0.900000E-01   1.00800           0   0.00000     -0.301140E-02
      2781 PROA     175      ILE      CG1      CT2     -0.180000       12.0110           0   0.00000     -0.301140E-02
      2782 PROA     175      ILE      HG11     HA2      0.900000E-01   1.00800           0   0.00000     -0.301140E-02
      2783 PROA     175      ILE      HG12     HA2      0.900000E-01   1.00800           0   0.00000     -0.301140E-02
      2784 PROA     175      ILE      CD       CT3     -0.270000       12.0110           0   0.00000     -0.301140E-02
      2785 PROA     175      ILE      HD1      HA3      0.900000E-01   1.00800           0   0.00000     -0.301140E-02
      2786 PROA     175      ILE      HD2      HA3      0.900000E-01   1.00800           0   0.00000     -0.301140E-02
      2787 PROA     175      ILE      HD3      HA3      0.900000E-01   1.00800           0   0.00000     -0.301140E-02
      2788 PROA     175      ILE      C        C        0.510000       12.0110           0   0.00000     -0.301140E-02
      2789 PROA     175      ILE      O        O       -0.510000       15.9990           0   0.00000     -0.301140E-02
      2790 PROA     176      LYS      N        NH1     -0.470000       14.0070           0   0.00000     -0.301140E-02
      2791 PROA     176      LYS      HN       H        0.310000       1.00800           0   0.00000     -0.301140E-02
      2792 PROA     176      LYS      CA       CT1      0.700000E-01   12.0110           0   0.00000     -0.301140E-02
      2793 PROA     176      LYS      HA       HB1      0.900000E-01   1.00800           0   0.00000     -0.301140E-02
      2794 PROA     176      LYS      CB       CT2     -0.180000       12.0110           0   0.00000     -0.301140E-02
      2795 PROA     176      LYS      HB1      HA2      0.900000E-01   1.00800           0   0.00000     -0.301140E-02
      2796 PROA     176      LYS      HB2      HA2      0.900000E-01   1.00800           0   0.00000     -0.301140E-02
      2797 PROA     176      LYS      CG       CT2     -0.180000       12.0110           0   0.00000     -0.301140E-02
      2798 PROA     176      LYS      HG1      HA2      0.900000E-01   1.00800           0   0.00000     -0.301140E-02
      2799 PROA     176      LYS      HG2      HA2      0.900000E-01   1.00800           0   0.00000     -0.301140E-02
      2800 PROA     176      LYS      CD       CT2     -0.180000       12.0110           0   0.00000     -0.301140E-02
      2801 PROA     176      LYS      HD1      HA2      0.900000E-01   1.00800           0   0.00000     -0.301140E-02
      2802 PROA     176      LYS      HD2      HA2      0.900000E-01   1.00800           0   0.00000     -0.301140E-02
      2803 PROA     176      LYS      CE       CT2      0.210000       12.0110           0   0.00000     -0.301140E-02
      2804 PROA     176      LYS      HE1      HA2      0.500000E-01   1.00800           0   0.00000     -0.301140E-02
      2805 PROA     176      LYS      HE2      HA2      0.500000E-01   1.00800           0   0.00000     -0.301140E-02
      2806 PROA     176      LYS      NZ       NH3     -0.300000       14.0070           0   0.00000     -0.301140E-02
      2807 PROA     176      LYS      HZ1      HC       0.330000       1.00800           0   0.00000     -0.301140E-02
      2808 PROA     176      LYS      HZ2      HC       0.330000       1.00800           0   0.00000     -0.301140E-02
      2809 PROA     176      LYS      HZ3      HC       0.330000       1.00800           0   0.00000     -0.301140E-02
      2810 PROA     176      LYS      C        C        0.510000       12.0110           0   0.00000     -0.301140E-02
      2811 PROA     176      LYS      O        O       -0.510000       15.9990           0   0.00000     -0.301140E-02
      2812 PROA     177      TYR      N        NH1     -0.470000       14.0070           0   0.00000     -0.301140E-02
      2813 PROA     177      TYR      HN       H        0.310000       1.00800           0   0.00000     -0.301140E-02
      2814 PROA     177      TYR      CA       CT1      0.700000E-01   12.0110           0   0.00000     -0.301140E-02
      2815 PROA     177      TYR      HA       HB1      0.900000E-01   1.00800           0   0.00000     -0.301140E-02
      2816 PROA     177      TYR      CB       CT2     -0.180000       12.0110           0   0.00000     -0.301140E-02
      2817 PROA     177      TYR      HB1      HA2      0.900000E-01   1.00800           0   0.00000     -0.301140E-02
      2818 PROA     177      TYR      HB2      HA2      0.900000E-01   1.00800           0   0.00000     -0.301140E-02
      2819 PROA     177      TYR      CG       CA        0.00000       12.0110           0   0.00000     -0.301140E-02
      2820 PROA     177      TYR      CD1      CA      -0.115000       12.0110           0   0.00000     -0.301140E-02
      2821 PROA     177      TYR      HD1      HP       0.115000       1.00800           0   0.00000     -0.301140E-02
      2822 PROA     177      TYR      CE1      CA      -0.115000       12.0110           0   0.00000     -0.301140E-02
      2823 PROA     177      TYR      HE1      HP       0.115000       1.00800           0   0.00000     -0.301140E-02
      2824 PROA     177      TYR      CZ       CA       0.110000       12.0110           0   0.00000     -0.301140E-02
      2825 PROA     177      TYR      OH       OH1     -0.540000       15.9990           0   0.00000     -0.301140E-02
      2826 PROA     177      TYR      HH       H        0.430000       1.00800           0   0.00000     -0.301140E-02
      2827 PROA     177      TYR      CD2      CA      -0.115000       12.0110           0   0.00000     -0.301140E-02
      2828 PROA     177      TYR      HD2      HP       0.115000       1.00800           0   0.00000     -0.301140E-02
      2829 PROA     177      TYR      CE2      CA      -0.115000       12.0110           0   0.00000     -0.301140E-02
      2830 PROA     177      TYR      HE2      HP       0.115000       1.00800           0   0.00000     -0.301140E-02
      2831 PROA     177      TYR      C        C        0.510000       12.0110           0   0.00000     -0.301140E-02
      2832 PROA     177      TYR      O        O       -0.510000       15.9990           0   0.00000     -0.301140E-02
      2833 PROA     178      LYS      N        NH1     -0.470000       14.0070           0   0.00000     -0.301140E-02
      2834 PROA     178      LYS      HN       H        0.310000       1.00800           0   0.00000     -0.301140E-02
      2835 PROA     178      LYS      CA       CT1      0.700000E-01   12.0110           0   0.00000     -0.301140E-02
      2836 PROA     178      LYS      HA       HB1      0.900000E-01   1.00800           0   0.00000     -0.301140E-02
      2837 PROA     178      LYS      CB       CT2     -0.180000       12.0110           0   0.00000     -0.301140E-02
      2838 PROA     178      LYS      HB1      HA2      0.900000E-01   1.00800           0   0.00000     -0.301140E-02
      2839 PROA     178      LYS      HB2      HA2      0.900000E-01   1.00800           0   0.00000     -0.301140E-02
      2840 PROA     178      LYS      CG       CT2     -0.180000       12.0110           0   0.00000     -0.301140E-02
      2841 PROA     178      LYS      HG1      HA2      0.900000E-01   1.00800           0   0.00000     -0.301140E-02
      2842 PROA     178      LYS      HG2      HA2      0.900000E-01   1.00800           0   0.00000     -0.301140E-02
      2843 PROA     178      LYS      CD       CT2     -0.180000       12.0110           0   0.00000     -0.301140E-02
      2844 PROA     178      LYS      HD1      HA2      0.900000E-01   1.00800           0   0.00000     -0.301140E-02
      2845 PROA     178      LYS      HD2      HA2      0.900000E-01   1.00800           0   0.00000     -0.301140E-02
      2846 PROA     178      LYS      CE       CT2      0.210000       12.0110           0   0.00000     -0.301140E-02
      2847 PROA     178      LYS      HE1      HA2      0.500000E-01   1.00800           0   0.00000     -0.301140E-02
      2848 PROA     178      LYS      HE2      HA2      0.500000E-01   1.00800           0   0.00000     -0.301140E-02
      2849 PROA     178      LYS      NZ       NH3     -0.300000       14.0070           0   0.00000     -0.301140E-02
      2850 PROA     178      LYS      HZ1      HC       0.330000       1.00800           0   0.00000     -0.301140E-02
      2851 PROA     178      LYS      HZ2      HC       0.330000       1.00800           0   0.00000     -0.301140E-02
      2852 PROA     178      LYS      HZ3      HC       0.330000       1.00800           0   0.00000     -0.301140E-02
      2853 PROA     178      LYS      C        C        0.510000       12.0110           0   0.00000     -0.301140E-02
      2854 PROA     178      LYS      O        O       -0.510000       15.9990           0   0.00000     -0.301140E-02
      2855 PROA     179      PHE      N        NH1     -0.470000       14.0070           0   0.00000     -0.301140E-02
      2856 PROA     179      PHE      HN       H        0.310000       1.00800           0   0.00000     -0.301140E-02
      2857 PROA     179      PHE      CA       CT1      0.700000E-01   12.0110           0   0.00000     -0.301140E-02
      2858 PROA     179      PHE      HA       HB1      0.900000E-01   1.00800           0   0.00000     -0.301140E-02
      2859 PROA     179      PHE      CB       CT2     -0.180000       12.0110           0   0.00000     -0.301140E-02
      2860 PROA     179      PHE      HB1      HA2      0.900000E-01   1.00800           0   0.00000     -0.301140E-02
      2861 PROA     179      PHE      HB2      HA2      0.900000E-01   1.00800           0   0.00000     -0.301140E-02
      2862 PROA     179      PHE      CG       CA        0.00000       12.0110           0   0.00000     -0.301140E-02
      2863 PROA     179      PHE      CD1      CA      -0.115000       12.0110           0   0.00000     -0.301140E-02
      2864 PROA     179      PHE      HD1      HP       0.115000       1.00800           0   0.00000     -0.301140E-02
      2865 PROA     179      PHE      CE1      CA      -0.115000       12.0110           0   0.00000     -0.301140E-02
      2866 PROA     179      PHE      HE1      HP       0.115000       1.00800           0   0.00000     -0.301140E-02
      2867 PROA     179      PHE      CZ       CA      -0.115000       12.0110           0   0.00000     -0.301140E-02
      2868 PROA     179      PHE      HZ       HP       0.115000       1.00800           0   0.00000     -0.301140E-02
      2869 PROA     179      PHE      CD2      CA      -0.115000       12.0110           0   0.00000     -0.301140E-02
      2870 PROA     179      PHE      HD2      HP       0.115000       1.00800           0   0.00000     -0.301140E-02
      2871 PROA     179      PHE      CE2      CA      -0.115000       12.0110           0   0.00000     -0.301140E-02
      2872 PROA     179      PHE      HE2      HP       0.115000       1.00800           0   0.00000     -0.301140E-02
      2873 PROA     179      PHE      C        C        0.510000       12.0110           0   0.00000     -0.301140E-02
      2874 PROA     179      PHE      O        O       -0.510000       15.9990           0   0.00000     -0.301140E-02
      2875 PROA     180      GLU      N        NH1     -0.470000       14.0070           0   0.00000     -0.301140E-02
      2876 PROA     180      GLU      HN       H        0.310000       1.00800           0   0.00000     -0.301140E-02
      2877 PROA     180      GLU      CA       CT1      0.700000E-01   12.0110           0   0.00000     -0.301140E-02
      2878 PROA     180      GLU      HA       HB1      0.900000E-01   1.00800           0   0.00000     -0.301140E-02
      2879 PROA     180      GLU      CB       CT2A    -0.180000       12.0110           0   0.00000     -0.301140E-02
      2880 PROA     180      GLU      HB1      HA2      0.900000E-01   1.00800           0   0.00000     -0.301140E-02
      2881 PROA     180      GLU      HB2      HA2      0.900000E-01   1.00800           0   0.00000     -0.301140E-02
      2882 PROA     180      GLU      CG       CT2     -0.280000       12.0110           0   0.00000     -0.301140E-02
      2883 PROA     180      GLU      HG1      HA2      0.900000E-01   1.00800           0   0.00000     -0.301140E-02
      2884 PROA     180      GLU      HG2      HA2      0.900000E-01   1.00800           0   0.00000     -0.301140E-02
      2885 PROA     180      GLU      CD       CC       0.620000       12.0110           0   0.00000     -0.301140E-02
      2886 PROA     180      GLU      OE1      OC      -0.760000       15.9990           0   0.00000     -0.301140E-02
      2887 PROA     180      GLU      OE2      OC      -0.760000       15.9990           0   0.00000     -0.301140E-02
      2888 PROA     180      GLU      C        C        0.510000       12.0110           0   0.00000     -0.301140E-02
      2889 PROA     180      GLU      O        O       -0.510000       15.9990           0   0.00000     -0.301140E-02
      2890 PROA     181      VAL      N        NH1     -0.470000       14.0070           0   0.00000     -0.301140E-02
      2891 PROA     181      VAL      HN       H        0.310000       1.00800           0   0.00000     -0.301140E-02
      2892 PROA     181      VAL      CA       CT1      0.700000E-01   12.0110           0   0.00000     -0.301140E-02
      2893 PROA     181      VAL      HA       HB1      0.900000E-01   1.00800           0   0.00000     -0.301140E-02
      2894 PROA     181      VAL      CB       CT1     -0.900000E-01   12.0110           0   0.00000     -0.301140E-02
      2895 PROA     181      VAL      HB       HA1      0.900000E-01   1.00800           0   0.00000     -0.301140E-02
      2896 PROA     181      VAL      CG1      CT3     -0.270000       12.0110           0   0.00000     -0.301140E-02
      2897 PROA     181      VAL      HG11     HA3      0.900000E-01   1.00800           0   0.00000     -0.301140E-02
      2898 PROA     181      VAL      HG12     HA3      0.900000E-01   1.00800           0   0.00000     -0.301140E-02
      2899 PROA     181      VAL      HG13     HA3      0.900000E-01   1.00800           0   0.00000     -0.301140E-02
      2900 PROA     181      VAL      CG2      CT3     -0.270000       12.0110           0   0.00000     -0.301140E-02
      2901 PROA     181      VAL      HG21     HA3      0.900000E-01   1.00800           0   0.00000     -0.301140E-02
      2902 PROA     181      VAL      HG22     HA3      0.900000E-01   1.00800           0   0.00000     -0.301140E-02
      2903 PROA     181      VAL      HG23     HA3      0.900000E-01   1.00800           0   0.00000     -0.301140E-02
      2904 PROA     181      VAL      C        C        0.510000       12.0110           0   0.00000     -0.301140E-02
      2905 PROA     181      VAL      O        O       -0.510000       15.9990           0   0.00000     -0.301140E-02
      2906 PROA     182      TYR      N        NH1     -0.470000       14.0070           0   0.00000     -0.301140E-02
      2907 PROA     182      TYR      HN       H        0.310000       1.00800           0   0.00000     -0.301140E-02
      2908 PROA     182      TYR      CA       CT1      0.700000E-01   12.0110           0   0.00000     -0.301140E-02
      2909 PROA     182      TYR      HA       HB1      0.900000E-01   1.00800           0   0.00000     -0.301140E-02
      2910 PROA     182      TYR      CB       CT2     -0.180000       12.0110           0   0.00000     -0.301140E-02
      2911 PROA     182      TYR      HB1      HA2      0.900000E-01   1.00800           0   0.00000     -0.301140E-02
      2912 PROA     182      TYR      HB2      HA2      0.900000E-01   1.00800           0   0.00000     -0.301140E-02
      2913 PROA     182      TYR      CG       CA        0.00000       12.0110           0   0.00000     -0.301140E-02
      2914 PROA     182      TYR      CD1      CA      -0.115000       12.0110           0   0.00000     -0.301140E-02
      2915 PROA     182      TYR      HD1      HP       0.115000       1.00800           0   0.00000     -0.301140E-02
      2916 PROA     182      TYR      CE1      CA      -0.115000       12.0110           0   0.00000     -0.301140E-02
      2917 PROA     182      TYR      HE1      HP       0.115000       1.00800           0   0.00000     -0.301140E-02
      2918 PROA     182      TYR      CZ       CA       0.110000       12.0110           0   0.00000     -0.301140E-02
      2919 PROA     182      TYR      OH       OH1     -0.540000       15.9990           0   0.00000     -0.301140E-02
      2920 PROA     182      TYR      HH       H        0.430000       1.00800           0   0.00000     -0.301140E-02
      2921 PROA     182      TYR      CD2      CA      -0.115000       12.0110           0   0.00000     -0.301140E-02
      2922 PROA     182      TYR      HD2      HP       0.115000       1.00800           0   0.00000     -0.301140E-02
      2923 PROA     182      TYR      CE2      CA      -0.115000       12.0110           0   0.00000     -0.301140E-02
      2924 PROA     182      TYR      HE2      HP       0.115000       1.00800           0   0.00000     -0.301140E-02
      2925 PROA     182      TYR      C        C        0.510000       12.0110           0   0.00000     -0.301140E-02
      2926 PROA     182      TYR      O        O       -0.510000       15.9990           0   0.00000     -0.301140E-02
      2927 PROA     183      GLU      N        NH1     -0.470000       14.0070           0   0.00000     -0.301140E-02
      2928 PROA     183      GLU      HN       H        0.310000       1.00800           0   0.00000     -0.301140E-02
      2929 PROA     183      GLU      CA       CT1      0.700000E-01   12.0110           0   0.00000     -0.301140E-02
      2930 PROA     183      GLU      HA       HB1      0.900000E-01   1.00800           0   0.00000     -0.301140E-02
      2931 PROA     183      GLU      CB       CT2A    -0.180000       12.0110           0   0.00000     -0.301140E-02
      2932 PROA     183      GLU      HB1      HA2      0.900000E-01   1.00800           0   0.00000     -0.301140E-02
      2933 PROA     183      GLU      HB2      HA2      0.900000E-01   1.00800           0   0.00000     -0.301140E-02
      2934 PROA     183      GLU      CG       CT2     -0.280000       12.0110           0   0.00000     -0.301140E-02
      2935 PROA     183      GLU      HG1      HA2      0.900000E-01   1.00800           0   0.00000     -0.301140E-02
      2936 PROA     183      GLU      HG2      HA2      0.900000E-01   1.00800           0   0.00000     -0.301140E-02
      2937 PROA     183      GLU      CD       CC       0.620000       12.0110           0   0.00000     -0.301140E-02
      2938 PROA     183      GLU      OE1      OC      -0.760000       15.9990           0   0.00000     -0.301140E-02
      2939 PROA     183      GLU      OE2      OC      -0.760000       15.9990           0   0.00000     -0.301140E-02
      2940 PROA     183      GLU      C        C        0.510000       12.0110           0   0.00000     -0.301140E-02
      2941 PROA     183      GLU      O        O       -0.510000       15.9990           0   0.00000     -0.301140E-02
      2942 PROA     184      LYS      N        NH1     -0.470000       14.0070           0   0.00000     -0.301140E-02
      2943 PROA     184      LYS      HN       H        0.310000       1.00800           0   0.00000     -0.301140E-02
      2944 PROA     184      LYS      CA       CT1      0.700000E-01   12.0110           0   0.00000     -0.301140E-02
      2945 PROA     184      LYS      HA       HB1      0.900000E-01   1.00800           0   0.00000     -0.301140E-02
      2946 PROA     184      LYS      CB       CT2     -0.180000       12.0110           0   0.00000     -0.301140E-02
      2947 PROA     184      LYS      HB1      HA2      0.900000E-01   1.00800           0   0.00000     -0.301140E-02
      2948 PROA     184      LYS      HB2      HA2      0.900000E-01   1.00800           0   0.00000     -0.301140E-02
      2949 PROA     184      LYS      CG       CT2     -0.180000       12.0110           0   0.00000     -0.301140E-02
      2950 PROA     184      LYS      HG1      HA2      0.900000E-01   1.00800           0   0.00000     -0.301140E-02
      2951 PROA     184      LYS      HG2      HA2      0.900000E-01   1.00800           0   0.00000     -0.301140E-02
      2952 PROA     184      LYS      CD       CT2     -0.180000       12.0110           0   0.00000     -0.301140E-02
      2953 PROA     184      LYS      HD1      HA2      0.900000E-01   1.00800           0   0.00000     -0.301140E-02
      2954 PROA     184      LYS      HD2      HA2      0.900000E-01   1.00800           0   0.00000     -0.301140E-02
      2955 PROA     184      LYS      CE       CT2      0.210000       12.0110           0   0.00000     -0.301140E-02
      2956 PROA     184      LYS      HE1      HA2      0.500000E-01   1.00800           0   0.00000     -0.301140E-02
      2957 PROA     184      LYS      HE2      HA2      0.500000E-01   1.00800           0   0.00000     -0.301140E-02
      2958 PROA     184      LYS      NZ       NH3     -0.300000       14.0070           0   0.00000     -0.301140E-02
      2959 PROA     184      LYS      HZ1      HC       0.330000       1.00800           0   0.00000     -0.301140E-02
      2960 PROA     184      LYS      HZ2      HC       0.330000       1.00800           0   0.00000     -0.301140E-02
      2961 PROA     184      LYS      HZ3      HC       0.330000       1.00800           0   0.00000     -0.301140E-02
      2962 PROA     184      LYS      C        C        0.510000       12.0110           0   0.00000     -0.301140E-02
      2963 PROA     184      LYS      O        O       -0.510000       15.9990           0   0.00000     -0.301140E-02
      2964 PROA     185      ASN      N        NH1     -0.470000       14.0070           0   0.00000     -0.301140E-02
      2965 PROA     185      ASN      HN       H        0.310000       1.00800           0   0.00000     -0.301140E-02
      2966 PROA     185      ASN      CA       CT1      0.700000E-01   12.0110           0   0.00000     -0.301140E-02
      2967 PROA     185      ASN      HA       HB1      0.900000E-01   1.00800           0   0.00000     -0.301140E-02
      2968 PROA     185      ASN      CB       CT2     -0.180000       12.0110           0   0.00000     -0.301140E-02
      2969 PROA     185      ASN      HB1      HA2      0.900000E-01   1.00800           0   0.00000     -0.301140E-02
      2970 PROA     185      ASN      HB2      HA2      0.900000E-01   1.00800           0   0.00000     -0.301140E-02
      2971 PROA     185      ASN      CG       CC       0.550000       12.0110           0   0.00000     -0.301140E-02
      2972 PROA     185      ASN      OD1      O       -0.550000       15.9990           0   0.00000     -0.301140E-02
      2973 PROA     185      ASN      ND2      NH2     -0.620000       14.0070           0   0.00000     -0.301140E-02
      2974 PROA     185      ASN      HD21     H        0.320000       1.00800           0   0.00000     -0.301140E-02
      2975 PROA     185      ASN      HD22     H        0.300000       1.00800           0   0.00000     -0.301140E-02
      2976 PROA     185      ASN      C        C        0.510000       12.0110           0   0.00000     -0.301140E-02
      2977 PROA     185      ASN      O        O       -0.510000       15.9990           0   0.00000     -0.301140E-02
      2978 PROA     186      ASP      N        NH1     -0.470000       14.0070           0   0.00000     -0.301140E-02
      2979 PROA     186      ASP      HN       H        0.310000       1.00800           0   0.00000     -0.301140E-02
      2980 PROA     186      ASP      CA       CT1      0.700000E-01   12.0110           0   0.00000     -0.301140E-02
      2981 PROA     186      ASP      HA       HB1      0.900000E-01   1.00800           0   0.00000     -0.301140E-02
      2982 PROA     186      ASP      CB       CT2A    -0.280000       12.0110           0   0.00000     -0.301140E-02
      2983 PROA     186      ASP      HB1      HA2      0.900000E-01   1.00800           0   0.00000     -0.301140E-02
      2984 PROA     186      ASP      HB2      HA2      0.900000E-01   1.00800           0   0.00000     -0.301140E-02
      2985 PROA     186      ASP      CG       CC       0.620000       12.0110           0   0.00000     -0.301140E-02
      2986 PROA     186      ASP      OD1      OC      -0.760000       15.9990           0   0.00000     -0.301140E-02
      2987 PROA     186      ASP      OD2      OC      -0.760000       15.9990           0   0.00000     -0.301140E-02
      2988 PROA     186      ASP      C        CC       0.340000       12.0110           0   0.00000     -0.301140E-02
      2989 PROA     186      ASP      OT1      OC      -0.670000       15.9990           0   0.00000     -0.301140E-02
      2990 PROA     186      ASP      OT2      OC      -0.670000       15.9990           0   0.00000     -0.301140E-02
      2991 SOLV     1        TIP3     OH2      OT      -0.834000       15.9994           0   0.00000     -0.301140E-02
      2992 SOLV     1        TIP3     H1       HT       0.417000       1.00800           0   0.00000     -0.301140E-02
      2993 SOLV     1        TIP3     H2       HT       0.417000       1.00800           0   0.00000     -0.301140E-02
      2994 SOLV     2        TIP3     OH2      OT      -0.834000       15.9994           0   0.00000     -0.301140E-02
      2995 SOLV     2        TIP3     H1       HT       0.417000       1.00800           0   0.00000     -0.301140E-02
      2996 SOLV     2        TIP3     H2       HT       0.417000       1.00800           0   0.00000     -0.301140E-02
      2997 SOLV     3        TIP3     OH2      OT      -0.834000       15.9994           0   0.00000     -0.301140E-02
      2998 SOLV     3        TIP3     H1       HT       0.417000       1.00800           0   0.00000     -0.301140E-02
      2999 SOLV     3        TIP3     H2       HT       0.417000       1.00800           0   0.00000     -0.301140E-02
      3000 SOLV     4        TIP3     OH2      OT      -0.834000       15.9994           0   0.00000     -0.301140E-02
      3001 SOLV     4        TIP3     H1       HT       0.417000       1.00800           0   0.00000     -0.301140E-02
      3002 SOLV     4        TIP3     H2       HT       0.417000       1.00800           0   0.00000     -0.301140E-02
      3003 SOLV     5        TIP3     OH2      OT      -0.834000       15.9994           0   0.00000     -0.301140E-02
      3004 SOLV     5        TIP3     H1       HT       0.417000       1.00800           0   0.00000     -0.301140E-02
      3005 SOLV     5        TIP3     H2       HT       0.417000       1.00800           0   0.00000     -0.301140E-02
      3006 SOLV     6        TIP3     OH2      OT      -0.834000       15.9994           0   0.00000     -0.301140E-02
      3007 SOLV     6        TIP3     H1       HT       0.417000       1.00800           0   0.00000     -0.301140E-02
      3008 SOLV     6        TIP3     H2       HT       0.417000       1.00800           0   0.00000     -0.301140E-02
      3009 SOLV     7        TIP3     OH2      OT      -0.834000       15.9994           0   0.00000     -0.301140E-02
      3010 SOLV     7        TIP3     H1       HT       0.417000       1.00800           0   0.00000     -0.301140E-02
      3011 SOLV     7        TIP3     H2       HT       0.417000       1.00800           0   0.00000     -0.301140E-02
      3012 SOLV     8        TIP3     OH2      OT      -0.834000       15.9994           0   0.00000     -0.301140E-02
      3013 SOLV     8        TIP3     H1       HT       0.417000       1.00800           0   0.00000     -0.301140E-02
      3014 SOLV     8        TIP3     H2       HT       0.417000       1.00800           0   0.00000     -0.301140E-02
      3015 SOLV     9        TIP3     OH2      OT      -0.834000       15.9994           0   0.00000     -0.301140E-02
      3016 SOLV     9        TIP3     H1       HT       0.417000       1.00800           0   0.00000     -0.301140E-02
      3017 SOLV     9        TIP3     H2       HT       0.417000       1.00800           0   0.00000     -0.301140E-02
      3018 SOLV     10       TIP3     OH2      OT      -0.834000       15.9994           0   0.00000     -0.301140E-02
      3019 SOLV     10       TIP3     H1       HT       0.417000       1.00800           0   0.00000     -0.301140E-02
      3020 SOLV     10       TIP3     H2       HT       0.417000       1.00800           0   0.00000     -0.301140E-02
      3021 SOLV     11       TIP3     OH2      OT      -0.834000       15.9994           0   0.00000     -0.301140E-02
      3022 SOLV     11       TIP3     H1       HT       0.417000       1.00800           0   0.00000     -0.301140E-02
      3023 SOLV     11       TIP3     H2       HT       0.417000       1.00800           0   0.00000     -0.301140E-02
      3024 SOLV     12       TIP3     OH2      OT      -0.834000       15.9994           0   0.00000     -0.301140E-02
      3025 SOLV     12       TIP3     H1       HT       0.417000       1.00800           0   0.00000     -0.301140E-02
      3026 SOLV     12       TIP3     H2       HT       0.417000       1.00800           0   0.00000     -0.301140E-02
      3027 SOLV     13       TIP3     OH2      OT      -0.834000       15.9994           0   0.00000     -0.301140E-02
      3028 SOLV     13       TIP3     H1       HT       0.417000       1.00800           0   0.00000     -0.301140E-02
      3029 SOLV     13       TIP3     H2       HT       0.417000       1.00800           0   0.00000     -0.301140E-02
      3030 SOLV     14       TIP3     OH2      OT      -0.834000       15.9994           0   0.00000     -0.301140E-02
      3031 SOLV     14       TIP3     H1       HT       0.417000       1.00800           0   0.00000     -0.301140E-02
      3032 SOLV     14       TIP3     H2       HT       0.417000       1.00800           0   0.00000     -0.301140E-02
      3033 SOLV     15       TIP3     OH2      OT      -0.834000       15.9994           0   0.00000     -0.301140E-02
      3034 SOLV     15       TIP3     H1       HT       0.417000       1.00800           0   0.00000     -0.301140E-02
      3035 SOLV     15       TIP3     H2       HT       0.417000       1.00800           0   0.00000     -0.301140E-02
      3036 SOLV     16       TIP3     OH2      OT      -0.834000       15.9994           0   0.00000     -0.301140E-02
      3037 SOLV     16       TIP3     H1       HT       0.417000       1.00800           0   0.00000     -0.301140E-02
      3038 SOLV     16       TIP3     H2       HT       0.417000       1.00800           0   0.00000     -0.301140E-02
      3039 SOLV     17       TIP3     OH2      OT      -0.834000       15.9994           0   0.00000     -0.301140E-02
      3040 SOLV     17       TIP3     H1       HT       0.417000       1.00800           0   0.00000     -0.301140E-02
      3041 SOLV     17       TIP3     H2       HT       0.417000       1.00800           0   0.00000     -0.301140E-02
      3042 SOLV     18       TIP3     OH2      OT      -0.834000       15.9994           0   0.00000     -0.301140E-02
      3043 SOLV     18       TIP3     H1       HT       0.417000       1.00800           0   0.00000     -0.301140E-02
      3044 SOLV     18       TIP3     H2       HT       0.417000       1.00800           0   0.00000     -0.301140E-02
      3045 SOLV     19       TIP3     OH2      OT      -0.834000       15.9994           0   0.00000     -0.301140E-02
      3046 SOLV     19       TIP3     H1       HT       0.417000       1.00800           0   0.00000     -0.301140E-02
      3047 SOLV     19       TIP3     H2       HT       0.417000       1.00800           0   0.00000     -0.301140E-02
      3048 SOLV     20       TIP3     OH2      OT      -0.834000       15.9994           0   0.00000     -0.301140E-02
      3049 SOLV     20       TIP3     H1       HT       0.417000       1.00800           0   0.00000     -0.301140E-02
      3050 SOLV     20       TIP3     H2       HT       0.417000       1.00800           0   0.00000     -0.301140E-02
      3051 SOLV     21       TIP3     OH2      OT      -0.834000       15.9994           0   0.00000     -0.301140E-02
      3052 SOLV     21       TIP3     H1       HT       0.417000       1.00800           0   0.00000     -0.301140E-02
      3053 SOLV     21       TIP3     H2       HT       0.417000       1.00800           0   0.00000     -0.301140E-02
      3054 SOLV     22       TIP3     OH2      OT      -0.834000       15.9994           0   0.00000     -0.301140E-02
      3055 SOLV     22       TIP3     H1       HT       0.417000       1.00800           0   0.00000     -0.301140E-02
      3056 SOLV     22       TIP3     H2       HT       0.417000       1.00800           0   0.00000     -0.301140E-02
      3057 SOLV     23       TIP3     OH2      OT      -0.834000       15.9994           0   0.00000     -0.301140E-02
      3058 SOLV     23       TIP3     H1       HT       0.417000       1.00800           0   0.00000     -0.301140E-02
      3059 SOLV     23       TIP3     H2       HT       0.417000       1.00800           0   0.00000     -0.301140E-02
      3060 SOLV     24       TIP3     OH2      OT      -0.834000       15.9994           0   0.00000     -0.301140E-02
      3061 SOLV     24       TIP3     H1       HT       0.417000       1.00800           0   0.00000     -0.301140E-02
      3062 SOLV     24       TIP3     H2       HT       0.417000       1.00800           0   0.00000     -0.301140E-02
      3063 SOLV     25       TIP3     OH2      OT      -0.834000       15.9994           0   0.00000     -0.301140E-02
      3064 SOLV     25       TIP3     H1       HT       0.417000       1.00800           0   0.00000     -0.301140E-02
      3065 SOLV     25       TIP3     H2       HT       0.417000       1.00800           0   0.00000     -0.301140E-02
      3066 SOLV     26       TIP3     OH2      OT      -0.834000       15.9994           0   0.00000     -0.301140E-02
      3067 SOLV     26       TIP3     H1       HT       0.417000       1.00800           0   0.00000     -0.301140E-02
      3068 SOLV     26       TIP3     H2       HT       0.417000       1.00800           0   0.00000     -0.301140E-02
      3069 SOLV     27       TIP3     OH2      OT      -0.834000       15.9994           0   0.00000     -0.301140E-02
      3070 SOLV     27       TIP3     H1       HT       0.417000       1.00800           0   0.00000     -0.301140E-02
      3071 SOLV     27       TIP3     H2       HT       0.417000       1.00800           0   0.00000     -0.301140E-02
      3072 SOLV     28       TIP3     OH2      OT      -0.834000       15.9994           0   0.00000     -0.301140E-02
      3073 SOLV     28       TIP3     H1       HT       0.417000       1.00800           0   0.00000     -0.301140E-02
      3074 SOLV     28       TIP3     H2       HT       0.417000       1.00800           0   0.00000     -0.301140E-02
      3075 SOLV     29       TIP3     OH2      OT      -0.834000       15.9994           0   0.00000     -0.301140E-02
      3076 SOLV     29       TIP3     H1       HT       0.417000       1.00800           0   0.00000     -0.301140E-02
      3077 SOLV     29       TIP3     H2       HT       0.417000       1.00800           0   0.00000     -0.301140E-02
      3078 SOLV     30       TIP3     OH2      OT      -0.834000       15.9994           0   0.00000     -0.301140E-02
      3079 SOLV     30       TIP3     H1       HT       0.417000       1.00800           0   0.00000     -0.301140E-02
      3080 SOLV     30       TIP3     H2       HT       0.417000       1.00800           0   0.00000     -0.301140E-02
      3081 SOLV     31       TIP3     OH2      OT      -0.834000       15.9994           0   0.00000     -0.301140E-02
      3082 SOLV     31       TIP3     H1       HT       0.417000       1.00800           0   0.00000     -0.301140E-02
      3083 SOLV     31       TIP3     H2       HT       0.417000       1.00800           0   0.00000     -0.301140E-02
      3084 SOLV     32       TIP3     OH2      OT      -0.834000       15.9994           0   0.00000     -0.301140E-02
      3085 SOLV     32       TIP3     H1       HT       0.417000       1.00800           0   0.00000     -0.301140E-02
      3086 SOLV     32       TIP3     H2       HT       0.417000       1.00800           0   0.00000     -0.301140E-02
      3087 SOLV     33       TIP3     OH2      OT      -0.834000       15.9994           0   0.00000     -0.301140E-02
      3088 SOLV     33       TIP3     H1       HT       0.417000       1.00800           0   0.00000     -0.301140E-02
      3089 SOLV     33       TIP3     H2       HT       0.417000       1.00800           0   0.00000     -0.301140E-02
      3090 SOLV     34       TIP3     OH2      OT      -0.834000       15.9994           0   0.00000     -0.301140E-02
      3091 SOLV     34       TIP3     H1       HT       0.417000       1.00800           0   0.00000     -0.301140E-02
      3092 SOLV     34       TIP3     H2       HT       0.417000       1.00800           0   0.00000     -0.301140E-02
      3093 SOLV     35       TIP3     OH2      OT      -0.834000       15.9994           0   0.00000     -0.301140E-02
      3094 SOLV     35       TIP3     H1       HT       0.417000       1.00800           0   0.00000     -0.301140E-02
      3095 SOLV     35       TIP3     H2       HT       0.417000       1.00800           0   0.00000     -0.301140E-02
      3096 SOLV     36       TIP3     OH2      OT      -0.834000       15.9994           0   0.00000     -0.301140E-02
      3097 SOLV     36       TIP3     H1       HT       0.417000       1.00800           0   0.00000     -0.301140E-02
      3098 SOLV     36       TIP3     H2       HT       0.417000       1.00800           0   0.00000     -0.301140E-02
      3099 SOLV     37       TIP3     OH2      OT      -0.834000       15.9994           0   0.00000     -0.301140E-02
      3100 SOLV     37       TIP3     H1       HT       0.417000       1.00800           0   0.00000     -0.301140E-02
      3101 SOLV     37       TIP3     H2       HT       0.417000       1.00800           0   0.00000     -0.301140E-02
      3102 SOLV     38       TIP3     OH2      OT      -0.834000       15.9994           0   0.00000     -0.301140E-02
      3103 SOLV     38       TIP3     H1       HT       0.417000       1.00800           0   0.00000     -0.301140E-02
      3104 SOLV     38       TIP3     H2       HT       0.417000       1.00800           0   0.00000     -0.301140E-02
      3105 SOLV     39       TIP3     OH2      OT      -0.834000       15.9994           0   0.00000     -0.301140E-02
      3106 SOLV     39       TIP3     H1       HT       0.417000       1.00800           0   0.00000     -0.301140E-02
      3107 SOLV     39       TIP3     H2       HT       0.417000       1.00800           0   0.00000     -0.301140E-02
      3108 SOLV     40       TIP3     OH2      OT      -0.834000       15.9994           0   0.00000     -0.301140E-02
      3109 SOLV     40       TIP3     H1       HT       0.417000       1.00800           0   0.00000     -0.301140E-02
      3110 SOLV     40       TIP3     H2       HT       0.417000       1.00800           0   0.00000     -0.301140E-02
      3111 SOLV     41       TIP3     OH2      OT      -0.834000       15.9994           0   0.00000     -0.301140E-02
      3112 SOLV     41       TIP3     H1       HT       0.417000       1.00800           0   0.00000     -0.301140E-02
      3113 SOLV     41       TIP3     H2       HT       0.417000       1.00800           0   0.00000     -0.301140E-02
      3114 SOLV     42       TIP3     OH2      OT      -0.834000       15.9994           0   0.00000     -0.301140E-02
      3115 SOLV     42       TIP3     H1       HT       0.417000       1.00800           0   0.00000     -0.301140E-02
      3116 SOLV     42       TIP3     H2       HT       0.417000       1.00800           0   0.00000     -0.301140E-02
      3117 SOLV     43       TIP3     OH2      OT      -0.834000       15.9994           0   0.00000     -0.301140E-02
      3118 SOLV     43       TIP3     H1       HT       0.417000       1.00800           0   0.00000     -0.301140E-02
      3119 SOLV     43       TIP3     H2       HT       0.417000       1.00800           0   0.00000     -0.301140E-02
      3120 SOLV     44       TIP3     OH2      OT      -0.834000       15.9994           0   0.00000     -0.301140E-02
      3121 SOLV     44       TIP3     H1       HT       0.417000       1.00800           0   0.00000     -0.301140E-02
      3122 SOLV     44       TIP3     H2       HT       0.417000       1.00800           0   0.00000     -0.301140E-02
      3123 SOLV     45       TIP3     OH2      OT      -0.834000       15.9994           0   0.00000     -0.301140E-02
      3124 SOLV     45       TIP3     H1       HT       0.417000       1.00800           0   0.00000     -0.301140E-02
      3125 SOLV     45       TIP3     H2       HT       0.417000       1.00800           0   0.00000     -0.301140E-02
      3126 SOLV     46       TIP3     OH2      OT      -0.834000       15.9994           0   0.00000     -0.301140E-02
      3127 SOLV     46       TIP3     H1       HT       0.417000       1.00800           0   0.00000     -0.301140E-02
      3128 SOLV     46       TIP3     H2       HT       0.417000       1.00800           0   0.00000     -0.301140E-02
      3129 SOLV     47       TIP3     OH2      OT      -0.834000       15.9994           0   0.00000     -0.301140E-02
      3130 SOLV     47       TIP3     H1       HT       0.417000       1.00800           0   0.00000     -0.301140E-02
      3131 SOLV     47       TIP3     H2       HT       0.417000       1.00800           0   0.00000     -0.301140E-02
      3132 SOLV     48       TIP3     OH2      OT      -0.834000       15.9994           0   0.00000     -0.301140E-02
      3133 SOLV     48       TIP3     H1       HT       0.417000       1.00800           0   0.00000     -0.301140E-02
      3134 SOLV     48       TIP3     H2       HT       0.417000       1.00800           0   0.00000     -0.301140E-02
      3135 SOLV     49       TIP3     OH2      OT      -0.834000       15.9994           0   0.00000     -0.301140E-02
      3136 SOLV     49       TIP3     H1       HT       0.417000       1.00800           0   0.00000     -0.301140E-02
      3137 SOLV     49       TIP3     H2       HT       0.417000       1.00800           0   0.00000     -0.301140E-02
      3138 SOLV     50       TIP3     OH2      OT      -0.834000       15.9994           0   0.00000     -0.301140E-02
      3139 SOLV     50       TIP3     H1       HT       0.417000       1.00800           0   0.00000     -0.301140E-02
      3140 SOLV     50       TIP3     H2       HT       0.417000       1.00800           0   0.00000     -0.301140E-02
      3141 SOLV     51       TIP3     OH2      OT      -0.834000       15.9994           0   0.00000     -0.301140E-02
      3142 SOLV     51       TIP3     H1       HT       0.417000       1.00800           0   0.00000     -0.301140E-02
      3143 SOLV     51       TIP3     H2       HT       0.417000       1.00800           0   0.00000     -0.301140E-02
      3144 SOLV     52       TIP3     OH2      OT      -0.834000       15.9994           0   0.00000     -0.301140E-02
      3145 SOLV     52       TIP3     H1       HT       0.417000       1.00800           0   0.00000     -0.301140E-02
      3146 SOLV     52       TIP3     H2       HT       0.417000       1.00800           0   0.00000     -0.301140E-02
      3147 SOLV     53       TIP3     OH2      OT      -0.834000       15.9994           0   0.00000     -0.301140E-02
      3148 SOLV     53       TIP3     H1       HT       0.417000       1.00800           0   0.00000     -0.301140E-02
      3149 SOLV     53       TIP3     H2       HT       0.417000       1.00800           0   0.00000     -0.301140E-02
      3150 SOLV     54       TIP3     OH2      OT      -0.834000       15.9994           0   0.00000     -0.301140E-02
      3151 SOLV     54       TIP3     H1       HT       0.417000       1.00800           0   0.00000     -0.301140E-02
      3152 SOLV     54       TIP3     H2       HT       0.417000       1.00800           0   0.00000     -0.301140E-02
      3153 SOLV     55       TIP3     OH2      OT      -0.834000       15.9994           0   0.00000     -0.301140E-02
      3154 SOLV     55       TIP3     H1       HT       0.417000       1.00800           0   0.00000     -0.301140E-02
      3155 SOLV     55       TIP3     H2       HT       0.417000       1.00800           0   0.00000     -0.301140E-02
      3156 SOLV     56       TIP3     OH2      OT      -0.834000       15.9994           0   0.00000     -0.301140E-02
      3157 SOLV     56       TIP3     H1       HT       0.417000       1.00800           0   0.00000     -0.301140E-02
      3158 SOLV     56       TIP3     H2       HT       0.417000       1.00800           0   0.00000     -0.301140E-02
      3159 SOLV     57       TIP3     OH2      OT      -0.834000       15.9994           0   0.00000     -0.301140E-02
      3160 SOLV     57       TIP3     H1       HT       0.417000       1.00800           0   0.00000     -0.301140E-02
      3161 SOLV     57       TIP3     H2       HT       0.417000       1.00800           0   0.00000     -0.301140E-02
      3162 SOLV     58       TIP3     OH2      OT      -0.834000       15.9994           0   0.00000     -0.301140E-02
      3163 SOLV     58       TIP3     H1       HT       0.417000       1.00800           0   0.00000     -0.301140E-02
      3164 SOLV     58       TIP3     H2       HT       0.417000       1.00800           0   0.00000     -0.301140E-02
      3165 SOLV     59       TIP3     OH2      OT      -0.834000       15.9994           0   0.00000     -0.301140E-02
      3166 SOLV     59       TIP3     H1       HT       0.417000       1.00800           0   0.00000     -0.301140E-02
      3167 SOLV     59       TIP3     H2       HT       0.417000       1.00800           0   0.00000     -0.301140E-02
      3168 SOLV     60       TIP3     OH2      OT      -0.834000       15.9994           0   0.00000     -0.301140E-02
      3169 SOLV     60       TIP3     H1       HT       0.417000       1.00800           0   0.00000     -0.301140E-02
      3170 SOLV     60       TIP3     H2       HT       0.417000       1.00800           0   0.00000     -0.301140E-02
      3171 SOLV     61       TIP3     OH2      OT      -0.834000       15.9994           0   0.00000     -0.301140E-02
      3172 SOLV     61       TIP3     H1       HT       0.417000       1.00800           0   0.00000     -0.301140E-02
      3173 SOLV     61       TIP3     H2       HT       0.417000       1.00800           0   0.00000     -0.301140E-02
      3174 SOLV     62       TIP3     OH2      OT      -0.834000       15.9994           0   0.00000     -0.301140E-02
      3175 SOLV     62       TIP3     H1       HT       0.417000       1.00800           0   0.00000     -0.301140E-02
      3176 SOLV     62       TIP3     H2       HT       0.417000       1.00800           0   0.00000     -0.301140E-02
      3177 SOLV     63       TIP3     OH2      OT      -0.834000       15.9994           0   0.00000     -0.301140E-02
      3178 SOLV     63       TIP3     H1       HT       0.417000       1.00800           0   0.00000     -0.301140E-02
      3179 SOLV     63       TIP3     H2       HT       0.417000       1.00800           0   0.00000     -0.301140E-02
      3180 SOLV     64       TIP3     OH2      OT      -0.834000       15.9994           0   0.00000     -0.301140E-02
      3181 SOLV     64       TIP3     H1       HT       0.417000       1.00800           0   0.00000     -0.301140E-02
      3182 SOLV     64       TIP3     H2       HT       0.417000       1.00800           0   0.00000     -0.301140E-02
      3183 SOLV     65       TIP3     OH2      OT      -0.834000       15.9994           0   0.00000     -0.301140E-02
      3184 SOLV     65       TIP3     H1       HT       0.417000       1.00800           0   0.00000     -0.301140E-02
      3185 SOLV     65       TIP3     H2       HT       0.417000       1.00800           0   0.00000     -0.301140E-02
      3186 SOLV     66       TIP3     OH2      OT      -0.834000       15.9994           0   0.00000     -0.301140E-02
      3187 SOLV     66       TIP3     H1       HT       0.417000       1.00800           0   0.00000     -0.301140E-02
      3188 SOLV     66       TIP3     H2       HT       0.417000       1.00800           0   0.00000     -0.301140E-02
      3189 SOLV     67       TIP3     OH2      OT      -0.834000       15.9994           0   0.00000     -0.301140E-02
      3190 SOLV     67       TIP3     H1       HT       0.417000       1.00800           0   0.00000     -0.301140E-02
      3191 SOLV     67       TIP3     H2       HT       0.417000       1.00800           0   0.00000     -0.301140E-02
      3192 SOLV     68       TIP3     OH2      OT      -0.834000       15.9994           0   0.00000     -0.301140E-02
      3193 SOLV     68       TIP3     H1       HT       0.417000       1.00800           0   0.00000     -0.301140E-02
      3194 SOLV     68       TIP3     H2       HT       0.417000       1.00800           0   0.00000     -0.301140E-02
      3195 SOLV     69       TIP3     OH2      OT      -0.834000       15.9994           0   0.00000     -0.301140E-02
      3196 SOLV     69       TIP3     H1       HT       0.417000       1.00800           0   0.00000     -0.301140E-02
      3197 SOLV     69       TIP3     H2       HT       0.417000       1.00800           0   0.00000     -0.301140E-02
      3198 SOLV     70       TIP3     OH2      OT      -0.834000       15.9994           0   0.00000     -0.301140E-02
      3199 SOLV     70       TIP3     H1       HT       0.417000       1.00800           0   0.00000     -0.301140E-02
      3200 SOLV     70       TIP3     H2       HT       0.417000       1.00800           0   0.00000     -0.301140E-02
      3201 SOLV     71       TIP3     OH2      OT      -0.834000       15.9994           0   0.00000     -0.301140E-02
      3202 SOLV     71       TIP3     H1       HT       0.417000       1.00800           0   0.00000     -0.301140E-02
      3203 SOLV     71       TIP3     H2       HT       0.417000       1.00800           0   0.00000     -0.301140E-02
      3204 SOLV     72       TIP3     OH2      OT      -0.834000       15.9994           0   0.00000     -0.301140E-02
      3205 SOLV     72       TIP3     H1       HT       0.417000       1.00800           0   0.00000     -0.301140E-02
      3206 SOLV     72       TIP3     H2       HT       0.417000       1.00800           0   0.00000     -0.301140E-02
      3207 SOLV     73       TIP3     OH2      OT      -0.834000       15.9994           0   0.00000     -0.301140E-02
      3208 SOLV     73       TIP3     H1       HT       0.417000       1.00800           0   0.00000     -0.301140E-02
      3209 SOLV     73       TIP3     H2       HT       0.417000       1.00800           0   0.00000     -0.301140E-02
      3210 SOLV     74       TIP3     OH2      OT      -0.834000       15.9994           0   0.00000     -0.301140E-02
      3211 SOLV     74       TIP3     H1       HT       0.417000       1.00800           0   0.00000     -0.301140E-02
      3212 SOLV     74       TIP3     H2       HT       0.417000       1.00800           0   0.00000     -0.301140E-02
      3213 SOLV     75       TIP3     OH2      OT      -0.834000       15.9994           0   0.00000     -0.301140E-02
      3214 SOLV     75       TIP3     H1       HT       0.417000       1.00800           0   0.00000     -0.301140E-02
      3215 SOLV     75       TIP3     H2       HT       0.417000       1.00800           0   0.00000     -0.301140E-02
      3216 SOLV     76       TIP3     OH2      OT      -0.834000       15.9994           0   0.00000     -0.301140E-02
      3217 SOLV     76       TIP3     H1       HT       0.417000       1.00800           0   0.00000     -0.301140E-02
      3218 SOLV     76       TIP3     H2       HT       0.417000       1.00800           0   0.00000     -0.301140E-02
      3219 SOLV     77       TIP3     OH2      OT      -0.834000       15.9994           0   0.00000     -0.301140E-02
      3220 SOLV     77       TIP3     H1       HT       0.417000       1.00800           0   0.00000     -0.301140E-02
      3221 SOLV     77       TIP3     H2       HT       0.417000       1.00800           0   0.00000     -0.301140E-02
      3222 SOLV     78       TIP3     OH2      OT      -0.834000       15.9994           0   0.00000     -0.301140E-02
      3223 SOLV     78       TIP3     H1       HT       0.417000       1.00800           0   0.00000     -0.301140E-02
      3224 SOLV     78       TIP3     H2       HT       0.417000       1.00800           0   0.00000     -0.301140E-02
      3225 SOLV     79       TIP3     OH2      OT      -0.834000       15.9994           0   0.00000     -0.301140E-02
      3226 SOLV     79       TIP3     H1       HT       0.417000       1.00800           0   0.00000     -0.301140E-02
      3227 SOLV     79       TIP3     H2       HT       0.417000       1.00800           0   0.00000     -0.301140E-02
      3228 SOLV     80       TIP3     OH2      OT      -0.834000       15.9994           0   0.00000     -0.301140E-02
      3229 SOLV     80       TIP3     H1       HT       0.417000       1.00800           0   0.00000     -0.301140E-02
      3230 SOLV     80       TIP3     H2       HT       0.417000       1.00800           0   0.00000     -0.301140E-02
      3231 SOLV     81       TIP3     OH2      OT      -0.834000       15.9994           0   0.00000     -0.301140E-02
      3232 SOLV     81       TIP3     H1       HT       0.417000       1.00800           0   0.00000     -0.301140E-02
      3233 SOLV     81       TIP3     H2       HT       0.417000       1.00800           0   0.00000     -0.301140E-02
      3234 SOLV     82       TIP3     OH2      OT      -0.834000       15.9994           0   0.00000     -0.301140E-02
      3235 SOLV     82       TIP3     H1       HT       0.417000       1.00800           0   0.00000     -0.301140E-02
      3236 SOLV     82       TIP3     H2       HT       0.417000       1.00800           0   0.00000     -0.301140E-02
      3237 SOLV     83       TIP3     OH2      OT      -0.834000       15.9994           0   0.00000     -0.301140E-02
      3238 SOLV     83       TIP3     H1       HT       0.417000       1.00800           0   0.00000     -0.301140E-02
      3239 SOLV     83       TIP3     H2       HT       0.417000       1.00800           0   0.00000     -0.301140E-02
      3240 SOLV     84       TIP3     OH2      OT      -0.834000       15.9994           0   0.00000     -0.301140E-02
      3241 SOLV     84       TIP3     H1       HT       0.417000       1.00800           0   0.00000     -0.301140E-02
      3242 SOLV     84       TIP3     H2       HT       0.417000       1.00800           0   0.00000     -0.301140E-02
      3243 SOLV     85       TIP3     OH2      OT      -0.834000       15.9994           0   0.00000     -0.301140E-02
      3244 SOLV     85       TIP3     H1       HT       0.417000       1.00800           0   0.00000     -0.301140E-02
      3245 SOLV     85       TIP3     H2       HT       0.417000       1.00800           0   0.00000     -0.301140E-02
      3246 SOLV     86       TIP3     OH2      OT      -0.834000       15.9994           0   0.00000     -0.301140E-02
      3247 SOLV     86       TIP3     H1       HT       0.417000       1.00800           0   0.00000     -0.301140E-02
      3248 SOLV     86       TIP3     H2       HT       0.417000       1.00800           0   0.00000     -0.301140E-02
      3249 SOLV     87       TIP3     OH2      OT      -0.834000       15.9994           0   0.00000     -0.301140E-02
      3250 SOLV     87       TIP3     H1       HT       0.417000       1.00800           0   0.00000     -0.301140E-02
      3251 SOLV     87       TIP3     H2       HT       0.417000       1.00800           0   0.00000     -0.301140E-02
      3252 SOLV     88       TIP3     OH2      OT      -0.834000       15.9994           0   0.00000     -0.301140E-02
      3253 SOLV     88       TIP3     H1       HT       0.417000       1.00800           0   0.00000     -0.301140E-02
      3254 SOLV     88       TIP3     H2       HT       0.417000       1.00800           0   0.00000     -0.301140E-02
      3255 SOLV     89       TIP3     OH2      OT      -0.834000       15.9994           0   0.00000     -0.301140E-02
      3256 SOLV     89       TIP3     H1       HT       0.417000       1.00800           0   0.00000     -0.301140E-02
      3257 SOLV     89       TIP3     H2       HT       0.417000       1.00800           0   0.00000     -0.301140E-02
      3258 SOLV     90       TIP3     OH2      OT      -0.834000       15.9994           0   0.00000     -0.301140E-02
      3259 SOLV     90       TIP3     H1       HT       0.417000       1.00800           0   0.00000     -0.301140E-02
      3260 SOLV     90       TIP3     H2       HT       0.417000       1.00800           0   0.00000     -0.301140E-02
      3261 SOLV     91       TIP3     OH2      OT      -0.834000       15.9994           0   0.00000     -0.301140E-02
      3262 SOLV     91       TIP3     H1       HT       0.417000       1.00800           0   0.00000     -0.301140E-02
      3263 SOLV     91       TIP3     H2       HT       0.417000       1.00800           0   0.00000     -0.301140E-02
      3264 SOLV     92       TIP3     OH2      OT      -0.834000       15.9994           0   0.00000     -0.301140E-02
      3265 SOLV     92       TIP3     H1       HT       0.417000       1.00800           0   0.00000     -0.301140E-02
      3266 SOLV     92       TIP3     H2       HT       0.417000       1.00800           0   0.00000     -0.301140E-02
      3267 SOLV     93       TIP3     OH2      OT      -0.834000       15.9994           0   0.00000     -0.301140E-02
      3268 SOLV     93       TIP3     H1       HT       0.417000       1.00800           0   0.00000     -0.301140E-02
      3269 SOLV     93       TIP3     H2       HT       0.417000       1.00800           0   0.00000     -0.301140E-02
      3270 SOLV     94       TIP3     OH2      OT      -0.834000       15.9994           0   0.00000     -0.301140E-02
      3271 SOLV     94       TIP3     H1       HT       0.417000       1.00800           0   0.00000     -0.301140E-02
      3272 SOLV     94       TIP3     H2       HT       0.417000       1.00800           0   0.00000     -0.301140E-02
      3273 SOLV     95       TIP3     OH2      OT      -0.834000       15.9994           0   0.00000     -0.301140E-02
      3274 SOLV     95       TIP3     H1       HT       0.417000       1.00800           0   0.00000     -0.301140E-02
      3275 SOLV     95       TIP3     H2       HT       0.417000       1.00800           0   0.00000     -0.301140E-02
      3276 SOLV     96       TIP3     OH2      OT      -0.834000       15.9994           0   0.00000     -0.301140E-02
      3277 SOLV     96       TIP3     H1       HT       0.417000       1.00800           0   0.00000     -0.301140E-02
      3278 SOLV     96       TIP3     H2       HT       0.417000       1.00800           0   0.00000     -0.301140E-02
      3279 SOLV     97       TIP3     OH2      OT      -0.834000       15.9994           0   0.00000     -0.301140E-02
      3280 SOLV     97       TIP3     H1       HT       0.417000       1.00800           0   0.00000     -0.301140E-02
      3281 SOLV     97       TIP3     H2       HT       0.417000       1.00800           0   0.00000     -0.301140E-02
      3282 SOLV     98       TIP3     OH2      OT      -0.834000       15.9994           0   0.00000     -0.301140E-02
      3283 SOLV     98       TIP3     H1       HT       0.417000       1.00800           0   0.00000     -0.301140E-02
      3284 SOLV     98       TIP3     H2       HT       0.417000       1.00800           0   0.00000     -0.301140E-02
      3285 SOLV     99       TIP3     OH2      OT      -0.834000       15.9994           0   0.00000     -0.301140E-02
      3286 SOLV     99       TIP3     H1       HT       0.417000       1.00800           0   0.00000     -0.301140E-02
      3287 SOLV     99       TIP3     H2       HT       0.417000       1.00800           0   0.00000     -0.301140E-02
      3288 SOLV     100      TIP3     OH2      OT      -0.834000       15.9994           0   0.00000     -0.301140E-02
      3289 SOLV     100      TIP3     H1       HT       0.417000       1.00800           0   0.00000     -0.301140E-02
      3290 SOLV     100      TIP3     H2       HT       0.417000       1.00800           0   0.00000     -0.301140E-02
      3291 SOLV     101      TIP3     OH2      OT      -0.834000       15.9994           0   0.00000     -0.301140E-02
      3292 SOLV     101      TIP3     H1       HT       0.417000       1.00800           0   0.00000     -0.301140E-02
      3293 SOLV     101      TIP3     H2       HT       0.417000       1.00800           0   0.00000     -0.301140E-02
      3294 SOLV     102      TIP3     OH2      OT      -0.834000       15.9994           0   0.00000     -0.301140E-02
      3295 SOLV     102      TIP3     H1       HT       0.417000       1.00800           0   0.00000     -0.301140E-02
      3296 SOLV     102      TIP3     H2       HT       0.417000       1.00800           0   0.00000     -0.301140E-02
      3297 SOLV     103      TIP3     OH2      OT      -0.834000       15.9994           0   0.00000     -0.301140E-02
      3298 SOLV     103      TIP3     H1       HT       0.417000       1.00800           0   0.00000     -0.301140E-02
      3299 SOLV     103      TIP3     H2       HT       0.417000       1.00800           0   0.00000     -0.301140E-02
      3300 SOLV     104      TIP3     OH2      OT      -0.834000       15.9994           0   0.00000     -0.301140E-02
      3301 SOLV     104      TIP3     H1       HT       0.417000       1.00800           0   0.00000     -0.301140E-02
      3302 SOLV     104      TIP3     H2       HT       0.417000       1.00800           0   0.00000     -0.301140E-02
      3303 SOLV     105      TIP3     OH2      OT      -0.834000       15.9994           0   0.00000     -0.301140E-02
      3304 SOLV     105      TIP3     H1       HT       0.417000       1.00800           0   0.00000     -0.301140E-02
      3305 SOLV     105      TIP3     H2       HT       0.417000       1.00800           0   0.00000     -0.301140E-02
      3306 SOLV     106      TIP3     OH2      OT      -0.834000       15.9994           0   0.00000     -0.301140E-02
      3307 SOLV     106      TIP3     H1       HT       0.417000       1.00800           0   0.00000     -0.301140E-02
      3308 SOLV     106      TIP3     H2       HT       0.417000       1.00800           0   0.00000     -0.301140E-02
      3309 SOLV     107      TIP3     OH2      OT      -0.834000       15.9994           0   0.00000     -0.301140E-02
      3310 SOLV     107      TIP3     H1       HT       0.417000       1.00800           0   0.00000     -0.301140E-02
      3311 SOLV     107      TIP3     H2       HT       0.417000       1.00800           0   0.00000     -0.301140E-02
      3312 SOLV     108      TIP3     OH2      OT      -0.834000       15.9994           0   0.00000     -0.301140E-02
      3313 SOLV     108      TIP3     H1       HT       0.417000       1.00800           0   0.00000     -0.301140E-02
      3314 SOLV     108      TIP3     H2       HT       0.417000       1.00800           0   0.00000     -0.301140E-02
      3315 SOLV     109      TIP3     OH2      OT      -0.834000       15.9994           0   0.00000     -0.301140E-02
      3316 SOLV     109      TIP3     H1       HT       0.417000       1.00800           0   0.00000     -0.301140E-02
      3317 SOLV     109      TIP3     H2       HT       0.417000       1.00800           0   0.00000     -0.301140E-02
      3318 SOLV     110      TIP3     OH2      OT      -0.834000       15.9994           0   0.00000     -0.301140E-02
      3319 SOLV     110      TIP3     H1       HT       0.417000       1.00800           0   0.00000     -0.301140E-02
      3320 SOLV     110      TIP3     H2       HT       0.417000       1.00800           0   0.00000     -0.301140E-02
      3321 SOLV     111      TIP3     OH2      OT      -0.834000       15.9994           0   0.00000     -0.301140E-02
      3322 SOLV     111      TIP3     H1       HT       0.417000       1.00800           0   0.00000     -0.301140E-02
      3323 SOLV     111      TIP3     H2       HT       0.417000       1.00800           0   0.00000     -0.301140E-02
      3324 SOLV     112      TIP3     OH2      OT      -0.834000       15.9994           0   0.00000     -0.301140E-02
      3325 SOLV     112      TIP3     H1       HT       0.417000       1.00800           0   0.00000     -0.301140E-02
      3326 SOLV     112      TIP3     H2       HT       0.417000       1.00800           0   0.00000     -0.301140E-02
      3327 SOLV     113      TIP3     OH2      OT      -0.834000       15.9994           0   0.00000     -0.301140E-02
      3328 SOLV     113      TIP3     H1       HT       0.417000       1.00800           0   0.00000     -0.301140E-02
      3329 SOLV     113      TIP3     H2       HT       0.417000       1.00800           0   0.00000     -0.301140E-02
      3330 SOLV     114      TIP3     OH2      OT      -0.834000       15.9994           0   0.00000     -0.301140E-02
      3331 SOLV     114      TIP3     H1       HT       0.417000       1.00800           0   0.00000     -0.301140E-02
      3332 SOLV     114      TIP3     H2       HT       0.417000       1.00800           0   0.00000     -0.301140E-02
      3333 SOLV     115      TIP3     OH2      OT      -0.834000       15.9994           0   0.00000     -0.301140E-02
      3334 SOLV     115      TIP3     H1       HT       0.417000       1.00800           0   0.00000     -0.301140E-02
      3335 SOLV     115      TIP3     H2       HT       0.417000       1.00800           0   0.00000     -0.301140E-02
      3336 SOLV     116      TIP3     OH2      OT      -0.834000       15.9994           0   0.00000     -0.301140E-02
      3337 SOLV     116      TIP3     H1       HT       0.417000       1.00800           0   0.00000     -0.301140E-02
      3338 SOLV     116      TIP3     H2       HT       0.417000       1.00800           0   0.00000     -0.301140E-02
      3339 SOLV     117      TIP3     OH2      OT      -0.834000       15.9994           0   0.00000     -0.301140E-02
      3340 SOLV     117      TIP3     H1       HT       0.417000       1.00800           0   0.00000     -0.301140E-02
      3341 SOLV     117      TIP3     H2       HT       0.417000       1.00800           0   0.00000     -0.301140E-02
      3342 SOLV     118      TIP3     OH2      OT      -0.834000       15.9994           0   0.00000     -0.301140E-02
      3343 SOLV     118      TIP3     H1       HT       0.417000       1.00800           0   0.00000     -0.301140E-02
      3344 SOLV     118      TIP3     H2       HT       0.417000       1.00800           0   0.00000     -0.301140E-02
      3345 SOLV     119      TIP3     OH2      OT      -0.834000       15.9994           0   0.00000     -0.301140E-02
      3346 SOLV     119      TIP3     H1       HT       0.417000       1.00800           0   0.00000     -0.301140E-02
      3347 SOLV     119      TIP3     H2       HT       0.417000       1.00800           0   0.00000     -0.301140E-02
      3348 SOLV     120      TIP3     OH2      OT      -0.834000       15.9994           0   0.00000     -0.301140E-02
      3349 SOLV     120      TIP3     H1       HT       0.417000       1.00800           0   0.00000     -0.301140E-02
      3350 SOLV     120      TIP3     H2       HT       0.417000       1.00800           0   0.00000     -0.301140E-02
      3351 SOLV     121      TIP3     OH2      OT      -0.834000       15.9994           0   0.00000     -0.301140E-02
      3352 SOLV     121      TIP3     H1       HT       0.417000       1.00800           0   0.00000     -0.301140E-02
      3353 SOLV     121      TIP3     H2       HT       0.417000       1.00800           0   0.00000     -0.301140E-02
      3354 SOLV     122      TIP3     OH2      OT      -0.834000       15.9994           0   0.00000     -0.301140E-02
      3355 SOLV     122      TIP3     H1       HT       0.417000       1.00800           0   0.00000     -0.301140E-02
      3356 SOLV     122      TIP3     H2       HT       0.417000       1.00800           0   0.00000     -0.301140E-02
      3357 SOLV     123      TIP3     OH2      OT      -0.834000       15.9994           0   0.00000     -0.301140E-02
      3358 SOLV     123      TIP3     H1       HT       0.417000       1.00800           0   0.00000     -0.301140E-02
[truncated: 9,667,261 more chars]
