# Supplementary material for: OpenMM 7: Rapid development of high performance algorithms for molecular dynamics
Source: PLoS Comput Biol. 2017 Jul 26;13(7):e1005659. doi: 10.1371/journal.pcbi.1005659 (PMC5549999; doi:10.1371/journal.pcbi.1005659)
Supplement: S1 Supporting Information — (ZIP) [file pcbi.1005659.s001.zip › SI/Energy Comparisons/CHARMM/dhfr/step3_pbcsetup.str]

 SET XTLTYPE  = CUBIC
 SET A = 80
 SET B = 80
 SET C = 80
 SET ALPHA = 90.0
 SET BETA  = 90.0
 SET GAMMA = 90.0
 SET FFTX     = 90
 SET FFTY     = 90
 SET FFTZ     = 90
 SET POSID = POT
 SET NEGID = CLA
 SET XCEN = 0
 SET YCEN = 0
 SET ZCEN = 0
