# Supplementary material for: OpenMM 7: Rapid development of high performance algorithms for molecular dynamics
Source: PLoS Comput Biol. 2017 Jul 26;13(7):e1005659. doi: 10.1371/journal.pcbi.1005659 (PMC5549999; doi:10.1371/journal.pcbi.1005659)
Supplement: S1 Supporting Information — (ZIP) [file pcbi.1005659.s001.zip › SI/Energy Comparisons/CHARMM/Dockerfile]

FROM ubuntu:14.04
RUN apt-get update && apt-get install -y \
        csh \
        gfortran \
        build-essential
ADD charmm.tar.gz /
RUN cd charmm && tool/NewCharmmTree c40b1_gnu && cd c40b1_gnu && ./install.com gnu gfortran || cat /charmm/c40b1_gnu/build/gnu/gnu.log
