# Supplementary material for: OpenMM 7: Rapid development of high performance algorithms for molecular dynamics
Source: PLoS Comput Biol. 2017 Jul 26;13(7):e1005659. doi: 10.1371/journal.pcbi.1005659 (PMC5549999; doi:10.1371/journal.pcbi.1005659)
Supplement: S1 Supporting Information — (ZIP) [file pcbi.1005659.s001.zip › SI/Energy Comparisons/Gromacs/2koc.pbc.gro]

GROningen MAchine for Chemical Simulation
19048
    1G5    HO5'    1   2.878   2.735   2.111
    1G5     O5'    2   2.767   2.855   1.883
    1G5     C5'    3   2.851   2.914   1.785
    1G5     H5'    4   2.815   2.889   1.685
    1G5    H5''    5   2.953   2.876   1.796
    1G5     C4'    6   2.853   3.064   1.801
    1G5     H4'    7   2.896   3.106   1.710
    1G5     O4'    8   2.718   3.111   1.828
    1G5     C1'    9   2.724   3.221   1.917
    1G5     H1'   10   2.673   3.306   1.872
    1G5      N9   11   2.652   3.189   2.040
    1G5      C8   12   2.612   3.065   2.085
    1G5      H8   13   2.631   2.973   2.032
    1G5      N7   14   2.548   3.069   2.199
    1G5      C5   15   2.546   3.204   2.232
    1G5      C6   16   2.491   3.270   2.345
    1G5      O6   17   2.432   3.221   2.443
    1G5      N1   18   2.511   3.408   2.340
    1G5      H1   19   2.475   3.464   2.416
    1G5      C2   20   2.576   3.473   2.237
    1G5      N2   21   2.585   3.606   2.247
    1G5     H21   22   2.631   3.659   2.174
    1G5     H22   23   2.545   3.654   2.327
    1G5      N3   24   2.628   3.412   2.132
    1G5      C4   25   2.610   3.279   2.135
    1G5     C3'   26   2.935   3.117   1.918
    1G5     H3'   27   2.930   3.052   2.005
    1G5     C2'   28   2.872   3.253   1.941
    1G5     H2'   29   2.889   3.286   2.043
    1G5     O2'   30   2.916   3.347   1.845
    1G5    HO2'   31   2.996   3.312   1.806
    1G5     O3'   32   3.073   3.130   1.883
    2G        P   33   3.187   3.117   1.996
    2G      OP1   34   3.318   3.107   1.927
    2G      OP2   35   3.147   3.011   2.090
    2G      O5'   36   3.183   3.257   2.073
    2G      C5'   37   3.214   3.378   2.005
    2G      H5'   38   3.172   3.374   1.904
    2G     H5''   39   3.323   3.389   1.997
    2G      C4'   40   3.158   3.498   2.077
    2G      H4'   41   3.174   3.585   2.013
    2G      O4'   42   3.018   3.474   2.108
    2G      C1'   43   2.985   3.532   2.232
    2G      H1'   44   2.901   3.599   2.213
    2G       N9   45   2.940   3.426   2.321
    2G       C8   46   2.950   3.290   2.300
    2G       H8   47   3.003   3.248   2.216
    2G       N7   48   2.892   3.219   2.393
    2G       C5   49   2.841   3.313   2.481
    2G       C6   50   2.768   3.296   2.602
    2G       O6   51   2.732   3.190   2.657
    2G       N1   52   2.737   3.418   2.661
    2G       H1   53   2.685   3.416   2.748
    2G       C2   54   2.771   3.541   2.609
    2G       N2   55   2.732   3.649   2.679
    2G      H21   56   2.754   3.741   2.646
    2G      H22   57   2.679   3.637   2.765
    2G       N3   58   2.838   3.558   2.497
    2G       C4   59   2.870   3.441   2.439
    2G      C3'   60   3.220   3.530   2.212
    2G      H3'   61   3.250   3.440   2.265
    2G      C2'   62   3.108   3.607   2.282
    2G      H2'   63   3.119   3.599   2.390
    2G      O2'   64   3.101   3.741   2.239
    2G     HO2'   65   3.140   3.744   2.151
    2G      O3'   66   3.337   3.610   2.196
    3C        P   67   3.456   3.601   2.302
    3C      OP1   68   3.567   3.684   2.249
    3C      OP2   69   3.481   3.458   2.333
    3C      O5'   70   3.399   3.673   2.432
    3C      C5'   71   3.436   3.807   2.463
    3C      H5'   72   3.408   3.873   2.381
    3C     H5''   73   3.545   3.812   2.478
    3C      C4'   74   3.368   3.853   2.590
    3C      H4'   75   3.367   3.962   2.587
    3C      O4'   76   3.236   3.795   2.599
    3C      C1'   77   3.200   3.778   2.735
    3C      H1'   78   3.115   3.844   2.755
    3C       N1   79   3.154   3.640   2.755
    3C       C6   80   3.191   3.539   2.670
    3C       H6   81   3.264   3.559   2.592
    3C       C5   82   3.143   3.415   2.685
    3C       H5   83   3.171   3.335   2.616
    3C       C4   84   3.054   3.391   2.793
    3C       N4   85   2.999   3.271   2.812
    3C      H41   86   2.933   3.256   2.887
    3C      H42   87   3.022   3.195   2.750
    3C       N3   88   3.019   3.488   2.878
    3C       C2   89   3.068   3.613   2.862
    3C       O2   90   3.037   3.706   2.939
    3C      C3'   91   3.436   3.814   2.720
    3C      H3'   92   3.484   3.716   2.713
    3C      C2'   93   3.321   3.817   2.820
    3C      H2'   94   3.338   3.745   2.901
    3C      O2'   95   3.301   3.948   2.871
    3C     HO2'   96   3.355   3.956   2.950
    3C      O3'   97   3.539   3.907   2.754
    4A        P   98   3.628   3.886   2.885
    4A      OP1   99   3.747   3.975   2.875
    4A      OP2  100   3.648   3.740   2.903
    4A      O5'  101   3.536   3.939   3.004
    4A      C5'  102   3.577   4.045   3.090
    4A      H5'  103   3.546   4.141   3.048
    4A     H5''  104   3.685   4.044   3.101
    4A      C4'  105   3.515   4.028   3.227
    4A      H4'  106   3.501   4.128   3.269
    4A      O4'  107   3.391   3.954   3.216
    4A      C1'  108   3.376   3.866   3.327
    4A      H1'  109   3.281   3.887   3.375
    4A       N9  110   3.371   3.729   3.276
    4A       C8  111   3.437   3.677   3.167
    4A       H8  112   3.503   3.736   3.105
    4A       N7  113   3.417   3.549   3.149
    4A       C5  114   3.333   3.514   3.254
    4A       C6  115   3.277   3.391   3.291
    4A       N6  116   3.299   3.278   3.224
    4A      H61  117   3.258   3.191   3.255
    4A      H62  118   3.359   3.279   3.143
    4A       N1  119   3.198   3.388   3.400
    4A       C2  120   3.178   3.503   3.468
    4A       H2  121   3.113   3.495   3.554
    4A       N3  122   3.227   3.625   3.443
    4A       C4  123   3.304   3.623   3.333
    4A      C3'  124   3.598   3.950   3.328
    4A      H3'  125   3.659   3.872   3.283
    4A      C2'  126   3.492   3.894   3.422
    4A      H2'  127   3.527   3.801   3.465
    4A      O2'  128   3.454   3.988   3.519
    4A     HO2'  129   3.533   4.040   3.539
    4A      O3'  130   3.687   4.037   3.397
    5C        P  131   3.815   3.979   3.476
    5C      OP1  132   3.872   4.090   3.554
    5C      OP2  133   3.901   3.905   3.381
    5C      O5'  134   3.754   3.873   3.578
    5C      C5'  135   3.743   3.903   3.717
    5C      H5'  136   3.711   4.007   3.731
    5C     H5''  137   3.839   3.888   3.765
    5C      C4'  138   3.641   3.811   3.781
    5C      H4'  139   3.590   3.866   3.860
    5C      O4'  140   3.552   3.763   3.677
    5C      C1'  141   3.513   3.630   3.704
    5C      H1'  142   3.404   3.631   3.706
    5C       N1  143   3.555   3.539   3.597
    5C       C6  144   3.640   3.578   3.496
    5C       H6  145   3.684   3.678   3.498
    5C       C5  146   3.673   3.494   3.397
    5C       H5  147   3.739   3.526   3.316
    5C       C4  148   3.620   3.362   3.402
    5C       N4  149   3.648   3.274   3.306
    5C      H41  150   3.608   3.181   3.309
    5C      H42  151   3.709   3.299   3.230
    5C       N3  152   3.539   3.323   3.500
    5C       C2  153   3.505   3.408   3.598
    5C       O2  154   3.429   3.374   3.691
    5C      C3'  155   3.696   3.684   3.842
    5C      H3'  156   3.779   3.643   3.785
    5C      C2'  157   3.573   3.593   3.840
    5C      H2'  158   3.603   3.489   3.843
    5C      O2'  159   3.482   3.627   3.942
    5C     HO2'  160   3.526   3.688   4.001
    5C      O3'  161   3.742   3.706   3.975
    6U        P  162   3.892   3.666   4.017
    6U      OP1  163   3.923   3.732   4.146
    6U      OP2  164   3.980   3.691   3.901
    6U      O5'  165   3.885   3.509   4.044
    6U      C5'  166   3.814   3.458   4.157
    6U      H5'  167   3.721   3.514   4.171
    6U     H5''  168   3.875   3.468   4.247
    6U      C4'  169   3.781   3.312   4.136
    6U      H4'  170   3.722   3.279   4.222
    6U      O4'  171   3.713   3.295   4.009
    6U      C1'  172   3.744   3.167   3.955
    6U      H1'  173   3.650   3.113   3.946
    6U       N1  174   3.800   3.184   3.820
    6U       C6  175   3.849   3.306   3.777
    6U       H6  176   3.848   3.391   3.845
    6U       C5  177   3.901   3.323   3.655
    6U       H5  178   3.939   3.421   3.625
    6U       C4  179   3.905   3.214   3.563
    6U       O4  180   3.950   3.217   3.448
    6U       N3  181   3.854   3.096   3.611
    6U       H3  182   3.856   3.017   3.549
    6U       C2  183   3.801   3.074   3.736
    6U       O2  184   3.760   2.964   3.770
    6U      C3'  185   3.900   3.218   4.127
    6U      H3'  186   3.984   3.263   4.076
    6U      C2'  187   3.841   3.099   4.052
    6U      H2'  188   3.919   3.045   3.999
    6U      O2'  189   3.767   3.015   4.139
    6U     HO2'  190   3.770   2.926   4.103
    6U      O3'  191   3.945   3.179   4.257
    7U        P  192   4.095   3.126   4.280
    7U      OP1  193   4.141   3.177   4.412
    7U      OP2  194   4.175   3.156   4.158
    7U      O5'  195   4.080   2.968   4.291
    7U      C5'  196   4.190   2.888   4.333
    7U      H5'  197   4.250   2.942   4.406
    7U     H5''  198   4.253   2.864   4.247
    7U      C4'  199   4.141   2.759   4.395
    7U      H4'  200   4.229   2.702   4.426
    7U      O4'  201   4.052   2.793   4.505
    7U      C1'  202   3.932   2.720   4.493
    7U      H1'  203   3.941   2.631   4.556
    7U       N1  204   3.822   2.803   4.545
    7U       C6  205   3.806   2.934   4.503
    7U       H6  206   3.876   2.974   4.430
    7U       C5  207   3.707   3.012   4.547
    7U       H5  208   3.698   3.115   4.512
    7U       C4  209   3.612   2.961   4.641
    7U       O4  210   3.517   3.023   4.689
    7U       N3  211   3.633   2.830   4.678
    7U       H3  212   3.567   2.790   4.744
    7U       C2  213   3.733   2.746   4.635
    7U       O2  214   3.741   2.631   4.673
    7U      C3'  215   4.061   2.669   4.301
    7U      H3'  216   4.075   2.697   4.197
    7U      C2'  217   3.916   2.684   4.346
    7U      H2'  218   3.868   2.766   4.291
    7U      O2'  219   3.844   2.563   4.335
    7U     HO2'  220   3.820   2.552   4.243
    7U      O3'  221   4.103   2.533   4.310
    8C        P  222   4.201   2.472   4.197
    8C      OP1  223   4.221   2.328   4.226
    8C      OP2  224   4.319   2.561   4.188
    8C      O5'  225   4.118   2.486   4.062
    8C      C5'  226   4.054   2.374   4.001
    8C      H5'  227   3.960   2.352   4.052
    8C     H5''  228   4.118   2.286   4.007
    8C      C4'  229   4.026   2.403   3.855
    8C      H4'  230   3.945   2.337   3.823
    8C      O4'  231   3.994   2.545   3.842
    8C      C1'  232   4.076   2.602   3.742
    8C      H1'  233   4.021   2.594   3.648
    8C       N1  234   4.100   2.743   3.774
    8C       C6  235   4.123   2.780   3.903
    8C       H6  236   4.115   2.704   3.980
    8C       C5  237   4.152   2.906   3.936
    8C       H5  238   4.173   2.934   4.039
    8C       C4  239   4.157   3.001   3.832
    8C       N4  240   4.183   3.129   3.861
    8C      H41  241   4.186   3.198   3.789
    8C      H42  242   4.200   3.156   3.958
    8C       N3  243   4.134   2.968   3.704
    8C       C2  244   4.105   2.840   3.672
    8C       O2  245   4.084   2.805   3.555
    8C      C3'  246   4.142   2.380   3.759
    8C      H3'  247   4.213   2.307   3.798
    8C      C2'  248   4.203   2.518   3.742
    8C      H2'  249   4.266   2.544   3.828
    8C      O2'  250   4.269   2.531   3.618
    8C     HO2'  251   4.228   2.467   3.559
    8C      O3'  252   4.098   2.331   3.633
    9G        P  253   4.112   2.176   3.595
    9G      OP1  254   4.221   2.116   3.676
    9G      OP2  255   4.119   2.167   3.447
    9G      O5'  256   3.974   2.112   3.643
    9G      C5'  257   3.850   2.150   3.584
    9G      H5'  258   3.834   2.094   3.492
    9G     H5''  259   3.852   2.257   3.560
    9G      C4'  260   3.737   2.123   3.680
    9G      H4'  261   3.714   2.017   3.675
    9G      O4'  262   3.775   2.167   3.813
    9G      C1'  263   3.656   2.195   3.885
    9G      H1'  264   3.648   2.119   3.963
    9G       N9  265   3.673   2.322   3.954
    9G       C8  266   3.675   2.337   4.090
    9G       H8  267   3.658   2.254   4.157
    9G       N7  268   3.694   2.460   4.129
    9G       C5  269   3.705   2.531   4.010
    9G       C6  270   3.727   2.669   3.988
    9G       O6  271   3.741   2.759   4.073
    9G       N1  272   3.732   2.702   3.853
    9G       H1  273   3.751   2.798   3.830
    9G       C2  274   3.718   2.610   3.751
    9G       N2  275   3.724   2.659   3.626
    9G      H21  276   3.712   2.597   3.547
    9G      H22  277   3.739   2.757   3.610
    9G       N3  278   3.698   2.481   3.770
    9G       C4  279   3.693   2.448   3.901
    9G      C3'  280   3.607   2.198   3.653
    9G      H3'  281   3.625   2.299   3.618
    9G      C2'  282   3.538   2.192   3.788
    9G      H2'  283   3.473   2.279   3.803
    9G      O2'  284   3.467   2.071   3.804
    9G     HO2'  285   3.459   2.032   3.717
    9G      O3'  286   3.530   2.133   3.552
   10G        P  287   3.438   2.222   3.456
   10G      OP1  288   3.336   2.133   3.396
   10G      OP2  289   3.527   2.300   3.368
   10G      O5'  290   3.365   2.323   3.555
   10G      C5'  291   3.242   2.290   3.619
   10G      H5'  292   3.250   2.192   3.665
   10G     H5''  293   3.164   2.288   3.543
   10G      C4'  294   3.203   2.394   3.722
   10G      H4'  295   3.161   2.341   3.807
   10G      O4'  296   3.320   2.474   3.756
   10G      C1'  297   3.283   2.610   3.767
   10G      H1'  298   3.329   2.649   3.858
   10G       N9  299   3.337   2.683   3.653
   10G       C8  300   3.367   2.630   3.530
   10G       H8  301   3.348   2.527   3.505
   10G       N7  302   3.415   2.718   3.446
   10G       C5  303   3.414   2.837   3.518
   10G       C6  304   3.455   2.968   3.479
   10G       O6  305   3.501   3.006   3.371
   10G       N1  306   3.438   3.060   3.582
   10G       H1  307   3.463   3.157   3.563
   10G       C2  308   3.388   3.029   3.707
   10G       N2  309   3.379   3.130   3.795
   10G      H21  310   3.344   3.113   3.888
   10G      H22  311   3.408   3.224   3.768
   10G       N3  312   3.350   2.908   3.744
   10G       C4  313   3.366   2.817   3.645
   10G      C3'  314   3.099   2.497   3.679
   10G      H3'  315   3.106   2.523   3.574
   10G      C2'  316   3.131   2.613   3.773
   10G      H2'  317   3.090   2.706   3.734
   10G      O2'  318   3.088   2.585   3.905
   10G     HO2'  319   3.058   2.493   3.904
   10G      O3'  320   2.968   2.447   3.702
   11U        P  321   2.842   2.504   3.620
   11U      OP1  322   2.723   2.424   3.659
   11U      OP2  323   2.882   2.510   3.477
   11U      O5'  324   2.824   2.652   3.673
   11U      C5'  325   2.776   2.679   3.805
   11U      H5'  326   2.842   2.632   3.878
   11U     H5''  327   2.676   2.638   3.817
   11U      C4'  328   2.772   2.827   3.830
   11U      H4'  329   2.734   2.843   3.931
   11U      O4'  330   2.904   2.884   3.809
   11U      C1'  331   2.892   3.014   3.753
   11U      H1'  332   2.940   3.084   3.822
   11U       N1  333   2.965   3.020   3.626
   11U       C6  334   2.990   2.906   3.551
   11U       H6  335   2.950   2.811   3.585
   11U       C5  336   3.059   2.909   3.437
   11U       H5  337   3.077   2.816   3.382
   11U       C4  338   3.108   3.032   3.386
   11U       O4  339   3.171   3.047   3.281
   11U       N3  340   3.079   3.142   3.464
   11U       H3  341   3.108   3.232   3.427
   11U       C2  342   3.010   3.143   3.583
   11U       O2  343   2.988   3.247   3.644
   11U      C3'  344   2.682   2.906   3.737
   11U      H3'  345   2.677   2.863   3.637
   11U      C2'  346   2.743   3.046   3.739
   11U      H2'  347   2.722   3.097   3.645
   11U      O2'  348   2.698   3.119   3.851
   11U     HO2'  349   2.607   3.092   3.867
   11U      O3'  350   2.548   2.908   3.785
   12G        P  351   2.430   2.960   3.691
   12G      OP1  352   2.303   2.949   3.766
   12G      OP2  353   2.444   2.892   3.560
   12G      O5'  354   2.463   3.114   3.670
   12G      C5'  355   2.388   3.216   3.735
   12G      H5'  356   2.400   3.208   3.843
   12G     H5''  357   2.283   3.205   3.710
   12G      C4'  358   2.435   3.352   3.689
   12G      H4'  359   2.414   3.423   3.770
   12G      O4'  360   2.575   3.344   3.652
   12G      C1'  361   2.599   3.428   3.540
   12G      H1'  362   2.678   3.498   3.568
   12G       N9  363   2.650   3.347   3.429
   12G       C8  364   2.629   3.213   3.405
   12G       H8  365   2.567   3.151   3.468
   12G       N7  366   2.687   3.170   3.296
   12G       C5  367   2.749   3.283   3.245
   12G       C6  368   2.828   3.298   3.127
   12G       O6  369   2.859   3.212   3.044
   12G       N1  370   2.872   3.429   3.112
   12G       H1  371   2.930   3.450   3.031
   12G       C2  372   2.844   3.532   3.199
   12G       N2  373   2.895   3.652   3.168
   12G      H21  374   2.877   3.731   3.228
   12G      H22  375   2.950   3.664   3.084
   12G       N3  376   2.772   3.519   3.309
   12G       C4  377   2.728   3.392   3.325
   12G      C3'  378   2.365   3.405   3.565
   12G      H3'  379   2.337   3.325   3.497
   12G      C2'  380   2.469   3.500   3.507
   12G      H2'  381   2.456   3.509   3.399
   12G      O2'  382   2.467   3.625   3.572
   12G     HO2'  383   2.420   3.686   3.514
   12G      O3'  384   2.246   3.474   3.599
   13C        P  385   2.129   3.491   3.490
   13C      OP1  386   2.017   3.563   3.555
   13C      OP2  387   2.105   3.359   3.429
   13C      O5'  388   2.193   3.586   3.379
   13C      C5'  389   2.187   3.728   3.389
   13C      H5'  390   2.218   3.760   3.489
   13C     H5''  391   2.084   3.762   3.372
   13C      C4'  392   2.277   3.791   3.286
   13C      H4'  393   2.301   3.891   3.320
   13C      O4'  394   2.393   3.706   3.266
   13C      C1'  395   2.440   3.719   3.133
   13C      H1'  396   2.537   3.768   3.139
   13C       N1  397   2.461   3.584   3.076
   13C       C6  398   2.404   3.473   3.132
   13C       H6  399   2.333   3.484   3.214
   13C       C5  400   2.428   3.351   3.082
   13C       H5  401   2.382   3.262   3.127
   13C       C4  402   2.513   3.341   2.969
   13C       N4  403   2.542   3.222   2.916
   13C      H41  404   2.603   3.215   2.836
   13C      H42  405   2.503   3.138   2.957
   13C       N3  406   2.569   3.449   2.913
   13C       C2  407   2.545   3.572   2.965
   13C       O2  408   2.596   3.674   2.916
   13C      C3'  409   2.217   3.804   3.147
   13C      H3'  410   2.146   3.724   3.125
   13C      C2'  411   2.339   3.803   3.055
   13C      H2'  412   2.314   3.755   2.960
   13C      O2'  413   2.389   3.933   3.036
   13C     HO2'  414   2.329   3.977   2.975
   13C      O3'  415   2.145   3.926   3.134
   14C3       P  416   2.043   3.949   3.012
   14C3     OP1  417   1.946   4.053   3.053
   14C3     OP2  418   1.994   3.817   2.967
   14C3     O5'  419   2.137   4.008   2.898
   14C3     C5'  420   2.089   4.106   2.807
   14C3     H5'  421   2.108   4.206   2.846
   14C3    H5''  422   1.981   4.094   2.793
   14C3     C4'  423   2.158   4.090   2.674
   14C3     H4'  424   2.186   4.190   2.638
   14C3     O4'  425   2.271   4.001   2.690
   14C3     C1'  426   2.292   3.928   2.570
   14C3     H1'  427   2.388   3.961   2.530
   14C3      N1  428   2.303   3.785   2.601
   14C3      C6  429   2.228   3.729   2.701
   14C3      H6  430   2.161   3.791   2.760
   14C3      C5  431   2.235   3.598   2.728
   14C3      H5  432   2.177   3.553   2.809
   14C3      C4  433   2.323   3.519   2.648
   14C3      N4  434   2.333   3.387   2.668
   14C3     H41  435   2.397   3.332   2.612
   14C3     H42  436   2.278   3.343   2.740
   14C3      N3  437   2.397   3.573   2.551
   14C3      C2  438   2.388   3.705   2.525
   14C3      O2  439   2.455   3.758   2.435
   14C3     C3'  440   2.073   4.027   2.564
   14C3     H3'  441   1.999   3.957   2.603
   14C3     C2'  442   2.176   3.960   2.474
   14C3     H2'  443   2.135   3.867   2.432
   14C3     O2'  444   2.220   4.048   2.373
   14C3    HO2'  445   2.315   4.041   2.368
   14C3     O3'  446   2.002   4.125   2.489
   14C3    HO3'  447   2.046   4.131   2.403
   15NA      NA  448   1.399   2.366   2.067
   16CL      CL  449   0.414   3.354   2.847
   17NA      NA  450   3.561   6.267   3.720
   18CL      CL  451   5.142   3.040   3.104
   19NA      NA  452   4.113   0.210   1.196
   20CL      CL  453   6.412   4.711   3.612
   21NA      NA  454   3.105   0.526   1.549
   22CL      CL  455   2.027   1.995   1.650
   23NA      NA  456   2.902   3.479   1.065
   24CL      CL  457   5.351   2.359   6.017
   25NA      NA  458   2.470   0.074   4.978
   26CL      CL  459   2.976   6.048   3.271
   27NA      NA  460   3.462   3.774   4.266
   28CL      CL  461   2.518   0.091   2.741
   29NA      NA  462   6.136   1.661   4.726
   30CL      CL  463   3.343   1.547   4.469
   31NA      NA  464   4.028   3.185   6.561
   32CL      CL  465   0.934   0.920   3.087
   33NA      NA  466   3.262   5.343   1.964
   34CL      CL  467   2.973   4.722   5.108
   35NA      NA  468   6.423   3.785   4.295
   36CL      CL  469   5.350   3.429   3.729
   37NA      NA  470   5.217   1.406   0.854
   38CL      CL  471   3.944   2.404   3.166
   39NA      NA  472   2.640   1.317   1.029
   40CL      CL  473   3.411   1.232   3.500
   41NA      NA  474   3.970   2.400   6.202
   42CL      CL  475   2.226   5.712   5.679
   43NA      NA  476   3.037   2.748  -0.024
   44CL      CL  477   5.511   2.314   3.141
   45NA      NA  478   2.868   0.881   2.187
   46CL      CL  479   0.561   4.151   3.880
   47NA      NA  480   2.404   3.748   5.328
   48CL      CL  481   5.513   4.804   3.183
   49NA      NA  482   3.060   1.067   2.127
   50CL      CL  483   0.967   1.196   2.772
   51NA      NA  484   4.120   6.580   3.958
   52CL      CL  485   0.750   5.726   4.495
   53NA      NA  486   2.927   3.629   0.599
   54CL      CL  487   3.725   2.466   1.984
   55WAT      O  488   2.844   3.049   6.503
   55WAT     H1  489   2.779   3.107   6.464
   55WAT     H2  490   2.923   3.102   6.509
   56WAT      O  491   2.470   2.374   6.306
   56WAT     H1  492   2.495   2.321   6.230
   56WAT     H2  493   2.376   2.357   6.316
   57WAT      O  494   2.992   2.818   6.556
   57WAT     H1  495   2.928   2.825   6.628
   57WAT     H2  496   2.959   2.877   6.489
   58WAT      O  497   2.414   3.536   6.859
   58WAT     H1  498   2.407   3.631   6.867
   58WAT     H2  499   2.354   3.501   6.925
   59WAT      O  500   3.208   2.306   6.577
   59WAT     H1  501   3.299   2.329   6.560
   59WAT     H2  502   3.157   2.364   6.521
   60WAT      O  503   2.642   3.071   6.731
   60WAT     H1  504   2.628   3.156   6.774
   60WAT     H2  505   2.696   3.092   6.655
   61WAT      O  506   2.973   2.423   6.435
   61WAT     H1  507   2.922   2.500   6.459
   61WAT     H2  508   2.946   2.355   6.498
   62WAT      O  509   3.470   2.698   6.629
   62WAT     H1  510   3.393   2.664   6.584
   62WAT     H2  511   3.538   2.699   6.561
   63WAT      O  512   2.611   2.608   6.083
   63WAT     H1  513   2.520   2.585   6.103
   63WAT     H2  514   2.661   2.528   6.102
   64WAT      O  515   2.902   3.479   6.375
   64WAT     H1  516   2.834   3.509   6.436
   64WAT     H2  517   2.940   3.559   6.340
   65WAT      O  518   2.729   2.618   6.535
   65WAT     H1  519   2.638   2.589   6.545
   65WAT     H2  520   2.732   2.660   6.449
   66WAT      O  521   3.252   2.979   6.912
   66WAT     H1  522   3.207   2.895   6.918
   66WAT     H2  523   3.189   3.043   6.946
   67WAT      O  524   3.096   3.163   7.006
   67WAT     H1  525   3.126   3.219   6.934
   67WAT     H2  526   3.147   3.192   7.081
   68WAT      O  527   2.699   2.772   6.269
   68WAT     H1  528   2.655   2.700   6.223
   68WAT     H2  529   2.773   2.795   6.213
   69WAT      O  530   3.510   2.599   6.875
   69WAT     H1  531   3.497   2.619   6.782
   69WAT     H2  532   3.475   2.676   6.921
   70WAT      O  533   2.722   3.495   6.596
   70WAT     H1  534   2.739   3.448   6.678
   70WAT     H2  535   2.653   3.558   6.619
   71WAT      O  536   3.111   2.658   6.228
   71WAT     H1  537   3.049   2.585   6.219
   71WAT     H2  538   3.064   2.734   6.194
   72WAT      O  539   2.608   3.315   6.865
   72WAT     H1  540   2.530   3.369   6.875
   72WAT     H2  541   2.678   3.367   6.905
   73WAT      O  542   3.193   2.990   6.640
   73WAT     H1  543   3.221   2.979   6.731
   73WAT     H2  544   3.106   2.950   6.637
   74WAT      O  545   2.857   3.415   7.005
   74WAT     H1  546   2.875   3.333   7.051
   74WAT     H2  547   2.939   3.437   6.961
   75WAT      O  548   2.890   3.308   6.731
   75WAT     H1  549   2.943   3.257   6.670
   75WAT     H2  550   2.916   3.276   6.817
   76WAT      O  551   3.199   3.305   6.792
   76WAT     H1  552   3.217   3.248   6.717
   76WAT     H2  553   3.249   3.385   6.774
   77WAT      O  554   3.785   2.581   6.954
   77WAT     H1  555   3.829   2.506   6.915
   77WAT     H2  556   3.697   2.580   6.916
   78WAT      O  557   3.298   3.237   6.502
   78WAT     H1  558   3.368   3.299   6.524
   78WAT     H2  559   3.332   3.151   6.530
   79WAT      O  560   3.488   2.982   6.655
   79WAT     H1  561   3.541   3.015   6.583
   79WAT     H2  562   3.479   2.888   6.637
   80WAT      O  563   2.357   2.998   6.646
   80WAT     H1  564   2.372   3.066   6.581
   80WAT     H2  565   2.438   2.996   6.698
   81WAT      O  566   2.707   3.247   6.393
   81WAT     H1  567   2.650   3.309   6.348
   81WAT     H2  568   2.765   3.302   6.447
   82WAT      O  569   3.029   3.276   6.506
   82WAT     H1  570   3.123   3.269   6.527
   82WAT     H2  571   3.021   3.359   6.460
   83WAT      O  572   3.292   3.207   6.202
   83WAT     H1  573   3.284   3.174   6.292
   83WAT     H2  574   3.374   3.256   6.202
   84WAT      O  575   2.746   2.381   6.127
   84WAT     H1  576   2.840   2.368   6.134
   84WAT     H2  577   2.708   2.307   6.175
   85WAT      O  578   2.564   2.173   6.121
   85WAT     H1  579   2.474   2.144   6.129
   85WAT     H2  580   2.592   2.144   6.034
   86WAT      O  581   3.049   2.939   6.164
   86WAT     H1  582   3.120   2.959   6.226
   86WAT     H2  583   2.977   2.996   6.191
   87WAT      O  584   3.240   2.983   6.369
   87WAT     H1  585   3.324   2.939   6.351
   87WAT     H2  586   3.224   2.966   6.462
   88WAT      O  587   3.206   2.633   6.506
   88WAT     H1  588   3.200   2.616   6.412
   88WAT     H2  589   3.143   2.704   6.522
   89WAT      O  590   3.554   3.907   6.306
   89WAT     H1  591   3.579   3.854   6.230
   89WAT     H2  592   3.460   3.890   6.316
   90WAT      O  593   3.526   4.097   6.526
   90WAT     H1  594   3.514   4.029   6.593
   90WAT     H2  595   3.537   4.048   6.444
   91WAT      O  596   3.724   3.546   6.396
   91WAT     H1  597   3.741   3.633   6.433
   91WAT     H2  598   3.705   3.562   6.304
   92WAT      O  599   3.722   3.791   6.495
   92WAT     H1  600   3.710   3.836   6.578
   92WAT     H2  601   3.653   3.826   6.439
   93WAT      O  602   4.057   3.956   6.435
   93WAT     H1  603   4.006   4.033   6.459
   93WAT     H2  604   4.030   3.888   6.498
   94WAT      O  605   3.386   3.628   6.421
   94WAT     H1  606   3.303   3.662   6.453
   94WAT     H2  607   3.372   3.615   6.327
   95WAT      O  608   3.584   3.112   6.892
   95WAT     H1  609   3.518   3.081   6.829
   95WAT     H2  610   3.580   3.050   6.964
   96WAT      O  611   3.695   4.141   6.083
   96WAT     H1  612   3.604   4.118   6.103
   96WAT     H2  613   3.745   4.061   6.102
   97WAT      O  614   2.870   3.923   6.933
   97WAT     H1  615   2.850   3.863   6.861
   97WAT     H2  616   2.814   3.892   7.005
   98WAT      O  617   3.783   4.305   6.269
   98WAT     H1  618   3.739   4.233   6.223
   98WAT     H2  619   3.857   4.328   6.213
   99WAT      O  620   3.119   3.875   6.702
   99WAT     H1  621   3.026   3.869   6.724
   99WAT     H2  622   3.129   3.823   6.622
  100WAT      O  623   3.111   3.528   6.961
  100WAT     H1  624   3.137   3.619   6.950
  100WAT     H2  625   3.193   3.481   6.976
  101WAT      O  626   4.195   4.191   6.228
  101WAT     H1  627   4.133   4.118   6.219
  101WAT     H2  628   4.148   4.267   6.194
  102WAT      O  629   3.374   3.613   6.141
  102WAT     H1  630   3.286   3.600   6.104
  102WAT     H2  631   3.421   3.533   6.115
  103WAT      O  632   2.846   3.772   6.685
  103WAT     H1  633   2.876   3.681   6.680
  103WAT     H2  634   2.756   3.770   6.653
  104WAT      O  635   3.019   3.540   6.697
  104WAT     H1  636   2.986   3.452   6.679
  104WAT     H2  637   3.055   3.535   6.786
  105WAT      O  638   3.331   3.569   6.734
  105WAT     H1  639   3.365   3.622   6.662
  105WAT     H2  640   3.375   3.603   6.812
  106WAT      O  641   3.529   3.419   6.554
  106WAT     H1  642   3.602   3.456   6.504
  106WAT     H2  643   3.467   3.490   6.564
  107WAT      O  644   3.944   3.489   6.648
  107WAT     H1  645   3.965   3.577   6.617
  107WAT     H2  646   3.896   3.450   6.575
  108WAT      O  647   3.544   3.372   6.837
  108WAT     H1  648   3.556   3.279   6.857
  108WAT     H2  649   3.515   3.373   6.746
  109WAT      O  650   3.144   3.707   6.497
  109WAT     H1  651   3.075   3.714   6.431
  109WAT     H2  652   3.119   3.630   6.549
  110WAT      O  653   3.830   3.914   6.127
  110WAT     H1  654   3.924   3.901   6.134
  110WAT     H2  655   3.792   3.840   6.175
  111WAT      O  656   3.648   3.706   6.121
  111WAT     H1  657   3.558   3.677   6.129
  111WAT     H2  658   3.676   3.676   6.034
  112WAT      O  659   3.810   3.161   6.736
  112WAT     H1  660   3.729   3.126   6.774
  112WAT     H2  661   3.879   3.130   6.795
  113WAT      O  662   4.003   3.068   6.899
  113WAT     H1  663   4.058   3.110   6.964
  113WAT     H2  664   4.026   2.976   6.903
  114WAT      O  665   3.525   3.392   6.135
  114WAT     H1  666   3.611   3.425   6.161
  114WAT     H2  667   3.544   3.313   6.084
  115WAT      O  668   3.620   3.116   6.464
  115WAT     H1  669   3.619   3.210   6.479
  115WAT     H2  670   3.710   3.098   6.434
  116WAT      O  671   4.002   2.775   6.889
  116WAT     H1  672   3.925   2.720   6.904
  116WAT     H2  673   4.043   2.783   6.975
  117WAT      O  674   2.844   0.749   5.175
  117WAT     H1  675   2.779   0.808   5.136
  117WAT     H2  676   2.923   0.802   5.181
  118WAT      O  677   2.992   0.518   5.229
  118WAT     H1  678   2.928   0.526   5.300
  118WAT     H2  679   2.959   0.577   5.161
  119WAT      O  680   2.414   1.236   5.532
  119WAT     H1  681   2.407   1.331   5.540
  119WAT     H2  682   2.354   1.202   5.598
  120WAT      O  683   3.208   0.006   5.250
  120WAT     H1  684   3.299   0.030   5.232
  120WAT     H2  685   3.157   0.065   5.194
  121WAT      O  686   2.642   0.772   5.404
  121WAT     H1  687   2.628   0.856   5.447
  121WAT     H2  688   2.696   0.792   5.328
  122WAT      O  689   2.973   0.123   5.108
  122WAT     H1  690   2.922   0.200   5.132
  122WAT     H2  691   2.946   0.056   5.170
  123WAT      O  692   3.470   0.399   5.301
  123WAT     H1  693   3.393   0.365   5.257
  123WAT     H2  694   3.538   0.399   5.234
  124WAT      O  695   2.611   0.308   4.756
  124WAT     H1  696   2.520   0.285   4.775
  124WAT     H2  697   2.661   0.229   4.774
  125WAT      O  698   2.902   1.179   5.047
  125WAT     H1  699   2.834   1.210   5.108
  125WAT     H2  700   2.940   1.260   5.013
  126WAT      O  701   2.729   0.318   5.208
  126WAT     H1  702   2.638   0.290   5.217
  126WAT     H2  703   2.732   0.360   5.122
  127WAT      O  704   3.252   0.680   5.585
  127WAT     H1  705   3.207   0.595   5.590
  127WAT     H2  706   3.189   0.743   5.618
  128WAT      O  707   3.096   0.863   5.678
  128WAT     H1  708   3.126   0.919   5.606
  128WAT     H2  709   3.147   0.893   5.754
  129WAT      O  710   2.699   0.473   4.942
  129WAT     H1  711   2.655   0.401   4.896
  129WAT     H2  712   2.773   0.495   4.885
  130WAT      O  713   3.510   0.300   5.547
  130WAT     H1  714   3.497   0.319   5.455
  130WAT     H2  715   3.475   0.376   5.593
  131WAT      O  716   2.722   1.196   5.269
  131WAT     H1  717   2.739   1.149   5.350
  131WAT     H2  718   2.653   1.259   5.292
  132WAT      O  719   3.111   0.358   4.901
  132WAT     H1  720   3.049   0.286   4.891
  132WAT     H2  721   3.064   0.434   4.867
  133WAT      O  722   2.608   1.015   5.538
  133WAT     H1  723   2.530   1.070   5.547
  133WAT     H2  724   2.678   1.067   5.578
  134WAT      O  725   3.193   0.691   5.313
  134WAT     H1  726   3.221   0.679   5.404
  134WAT     H2  727   3.106   0.651   5.309
  135WAT      O  728   2.857   1.116   5.677
  135WAT     H1  729   2.875   1.034   5.723
  135WAT     H2  730   2.939   1.137   5.633
  136WAT      O  731   2.890   1.008   5.403
  136WAT     H1  732   2.943   0.957   5.342
  136WAT     H2  733   2.916   0.977   5.490
  137WAT      O  734   3.199   1.005   5.465
  137WAT     H1  735   3.217   0.949   5.390
  137WAT     H2  736   3.249   1.085   5.447
  138WAT      O  737   3.785   0.282   5.627
  138WAT     H1  738   3.829   0.207   5.587
  138WAT     H2  739   3.697   0.281   5.589
  139WAT      O  740   3.298   0.937   5.175
  139WAT     H1  741   3.368   0.999   5.197
  139WAT     H2  742   3.332   0.852   5.202
  140WAT      O  743   3.488   0.682   5.328
  140WAT     H1  744   3.541   0.716   5.255
  140WAT     H2  745   3.479   0.589   5.309
  141WAT      O  746   2.357   0.698   5.319
  141WAT     H1  747   2.372   0.767   5.253
  141WAT     H2  748   2.438   0.696   5.370
  142WAT      O  749   2.707   0.948   5.066
  142WAT     H1  750   2.650   1.010   5.020
  142WAT     H2  751   2.765   1.003   5.119
  143WAT      O  752   3.029   0.976   5.179
  143WAT     H1  753   3.123   0.970   5.199
  143WAT     H2  754   3.021   1.060   5.133
  144WAT      O  755   3.292   0.908   4.875
  144WAT     H1  756   3.284   0.874   4.964
  144WAT     H2  757   3.374   0.957   4.875
  145WAT      O  758   2.746   0.081   4.800
  145WAT     H1  759   2.840   0.068   4.807
  145WAT     H2  760   2.708   0.008   4.847
  146WAT      O  761   2.564  -0.126   4.793
  146WAT     H1  762   2.474  -0.156   4.801
  146WAT     H2  763   2.592  -0.156   4.707
  147WAT      O  764   3.049   0.639   4.837
  147WAT     H1  765   3.120   0.660   4.898
  147WAT     H2  766   2.977   0.696   4.863
  148WAT      O  767   3.240   0.683   5.042
  148WAT     H1  768   3.324   0.640   5.024
  148WAT     H2  769   3.224   0.666   5.135
  149WAT      O  770   3.206   0.334   5.178
  149WAT     H1  771   3.200   0.317   5.084
  149WAT     H2  772   3.143   0.404   5.194
  150WAT      O  773   4.103   1.735   6.051
  150WAT     H1  774   4.167   1.723   5.981
  150WAT     H2  775   4.091   1.830   6.057
  151WAT      O  776   3.784   1.730   6.045
  151WAT     H1  777   3.750   1.719   5.956
  151WAT     H2  778   3.871   1.690   6.043
  152WAT      O  779   3.370   1.916   5.644
  152WAT     H1  780   3.313   1.907   5.567
  152WAT     H2  781   3.358   1.834   5.692
  153WAT      O  782   3.124   2.065   5.928
  153WAT     H1  783   3.204   2.031   5.886
  153WAT     H2  784   3.148   2.076   6.020
  154WAT      O  785   3.928   2.282   5.175
  154WAT     H1  786   3.863   2.341   5.136
  154WAT     H2  787   4.007   2.335   5.181
  155WAT      O  788   3.320   1.991   5.215
  155WAT     H1  789   3.398   1.937   5.201
  155WAT     H2  790   3.356   2.078   5.236
  156WAT      O  791   3.504   2.124   6.536
  156WAT     H1  792   3.475   2.214   6.524
  156WAT     H2  793   3.568   2.128   6.607
  157WAT      O  794   3.597   1.862   6.195
  157WAT     H1  795   3.656   1.839   6.123
  157WAT     H2  796   3.602   1.788   6.255
  158WAT      O  797   3.554   1.607   4.978
  158WAT     H1  798   3.579   1.555   4.902
  158WAT     H2  799   3.460   1.591   4.988
  159WAT      O  800   4.058   1.508   5.759
  159WAT     H1  801   4.137   1.466   5.724
  159WAT     H2  802   4.085   1.598   5.776
  160WAT      O  803   4.075   2.051   5.229
  160WAT     H1  804   4.012   2.059   5.300
  160WAT     H2  805   4.042   2.110   5.161
  161WAT      O  806   4.598   1.501   5.849
  161WAT     H1  807   4.672   1.444   5.873
  161WAT     H2  808   4.523   1.462   5.893
  162WAT      O  809   3.526   1.797   5.198
  162WAT     H1  810   3.514   1.730   5.265
  162WAT     H2  811   3.537   1.749   5.117
  163WAT      O  812   3.760   1.744   5.569
  163WAT     H1  813   3.724   1.691   5.640
  163WAT     H2  814   3.846   1.705   5.552
  164WAT      O  815   3.724   1.246   5.068
  164WAT     H1  816   3.741   1.333   5.105
  164WAT     H2  817   3.705   1.263   4.976
  165WAT      O  818   4.000   2.093   6.235
  165WAT     H1  819   3.970   2.183   6.224
  165WAT     H2  820   3.966   2.066   6.320
  166WAT      O  821   3.345   1.738   5.839
  166WAT     H1  822   3.253   1.725   5.859
  166WAT     H2  823   3.370   1.816   5.888
  167WAT      O  824   4.340   1.344   6.003
  167WAT     H1  825   4.249   1.338   5.974
  167WAT     H2  826   4.335   1.392   6.086
  168WAT      O  827   3.722   1.492   5.167
  168WAT     H1  828   3.710   1.537   5.251
  168WAT     H2  829   3.653   1.527   5.111
  169WAT      O  830   3.081   1.702   5.922
  169WAT     H1  831   3.094   1.727   6.013
  169WAT     H2  832   3.013   1.761   5.890
  170WAT      O  833   3.498   2.769   5.532
  170WAT     H1  834   3.490   2.864   5.540
  170WAT     H2  835   3.438   2.735   5.598
  171WAT      O  836   4.527   1.165   6.181
  171WAT     H1  837   4.462   1.194   6.116
  171WAT     H2  838   4.476   1.153   6.261
  172WAT      O  839   4.292   1.539   5.250
  172WAT     H1  840   4.383   1.563   5.232
  172WAT     H2  841   4.241   1.598   5.194
  173WAT      O  842   4.120   1.981   6.613
  173WAT     H1  843   4.161   1.937   6.539
  173WAT     H2  844   4.048   1.924   6.639
  174WAT      O  845   4.153   2.037   5.989
  174WAT     H1  846   4.090   2.054   5.919
  174WAT     H2  847   4.114   2.079   6.066
  175WAT      O  848   4.541   2.131   5.724
  175WAT     H1  849   4.472   2.169   5.669
  175WAT     H2  850   4.549   2.192   5.798
  176WAT      O  851   4.266   1.896   6.384
  176WAT     H1  852   4.287   1.960   6.317
  176WAT     H2  853   4.261   1.812   6.338
  177WAT      O  854   4.026   1.157   6.075
  177WAT     H1  855   3.940   1.187   6.104
  177WAT     H2  856   4.029   1.179   5.981
  178WAT      O  857   3.708   2.011   5.715
  178WAT     H1  858   3.754   2.039   5.636
  178WAT     H2  859   3.682   1.921   5.697
  179WAT      O  860   3.397   1.966   6.009
  179WAT     H1  861   3.454   2.009   5.945
  179WAT     H2  862   3.456   1.938   6.079
  180WAT      O  863   3.602   1.623   5.396
  180WAT     H1  864   3.672   1.669   5.443
  180WAT     H2  865   3.569   1.559   5.459
  181WAT      O  866   2.976   1.449   5.926
  181WAT     H1  867   2.897   1.475   5.879
  181WAT     H2  868   3.025   1.531   5.937
  182WAT      O  869   4.378   2.183   6.202
  182WAT     H1  870   4.460   2.143   6.173
  182WAT     H2  871   4.377   2.173   6.297
  183WAT      O  872   3.171   1.486   5.622
  183WAT     H1  873   3.091   1.497   5.674
  183WAT     H2  874   3.148   1.520   5.536
  184WAT      O  875   3.754   2.138   6.417
  184WAT     H1  876   3.761   2.184   6.501
  184WAT     H2  877   3.683   2.075   6.430
  185WAT      O  878   5.187   1.818   5.836
  185WAT     H1  879   5.111   1.761   5.821
  185WAT     H2  880   5.200   1.814   5.931
  186WAT      O  881   3.726   2.305   5.404
  186WAT     H1  882   3.712   2.389   5.447
  186WAT     H2  883   3.780   2.325   5.328
  187WAT      O  884   3.071   2.057   5.461
  187WAT     H1  885   3.122   2.136   5.476
  187WAT     H2  886   3.136   1.987   5.455
  188WAT      O  887   3.252   2.368   5.669
  188WAT     H1  888   3.270   2.460   5.651
  188WAT     H2  889   3.331   2.337   5.712
  189WAT      O  890   3.888   2.367   6.817
  189WAT     H1  891   3.844   2.288   6.785
  189WAT     H2  892   3.954   2.386   6.750
  190WAT      O  893   3.364   2.520   6.270
  190WAT     H1  894   3.419   2.507   6.192
  190WAT     H2  895   3.280   2.550   6.234
  191WAT      O  896   4.098   2.395   6.620
  191WAT     H1  897   4.096   2.477   6.571
  191WAT     H2  898   4.190   2.383   6.642
  192WAT      O  899   2.867   1.890   5.539
  192WAT     H1  900   2.951   1.930   5.517
  192WAT     H2  901   2.885   1.796   5.536
  193WAT      O  902   4.057   1.656   5.108
  193WAT     H1  903   4.006   1.733   5.132
  193WAT     H2  904   4.030   1.589   5.170
  194WAT      O  905   3.816   1.141   5.613
  194WAT     H1  906   3.730   1.102   5.596
  194WAT     H2  907   3.857   1.149   5.527
  195WAT      O  908   3.969   0.894   6.053
  195WAT     H1  909   3.918   0.891   5.972
  195WAT     H2  910   3.998   0.985   6.059
  196WAT      O  911   4.554   1.932   5.301
  196WAT     H1  912   4.477   1.898   5.257
  196WAT     H2  913   4.622   1.932   5.234
  197WAT      O  914   4.036   1.444   5.290
  197WAT     H1  915   4.005   1.475   5.375
  197WAT     H2  916   4.131   1.451   5.295
  198WAT      O  917   3.880   2.059   5.455
  198WAT     H1  918   3.828   1.986   5.424
  198WAT     H2  919   3.830   2.137   5.431
  199WAT      O  920   4.378   1.879   5.967
  199WAT     H1  921   4.313   1.948   5.976
  199WAT     H2  922   4.459   1.918   6.001
  200WAT      O  923   3.354   1.126   5.691
  200WAT     H1  924   3.411   1.103   5.618
  200WAT     H2  925   3.412   1.133   5.767
  201WAT      O  926   4.259   1.714   5.772
  201WAT     H1  927   4.311   1.778   5.822
  201WAT     H2  928   4.324   1.654   5.735
  202WAT      O  929   3.386   1.329   5.093
  202WAT     H1  930   3.303   1.362   5.125
  202WAT     H2  931   3.372   1.315   4.999
  203WAT      O  932   3.584   0.813   5.564
  203WAT     H1  933   3.518   0.782   5.502
  203WAT     H2  934   3.580   0.751   5.637
  204WAT      O  935   3.695   1.841   4.756
  204WAT     H1  936   3.604   1.818   4.775
  204WAT     H2  937   3.745   1.762   4.774
  205WAT      O  938   3.986   2.712   5.047
  205WAT     H1  939   3.918   2.743   5.108
  205WAT     H2  940   4.024   2.793   5.013
  206WAT      O  941   3.907   1.462   5.996
  206WAT     H1  942   3.815   1.484   5.981
  206WAT     H2  943   3.949   1.469   5.911
  207WAT      O  944   3.986   1.602   5.509
  207WAT     H1  945   4.060   1.653   5.479
  207WAT     H2  946   4.012   1.570   5.596
  208WAT      O  947   3.813   1.851   5.208
  208WAT     H1  948   3.722   1.823   5.217
  208WAT     H2  949   3.816   1.893   5.122
  209WAT      O  950   4.336   2.212   5.585
  209WAT     H1  951   4.291   2.128   5.590
  209WAT     H2  952   4.273   2.276   5.618
  210WAT      O  953   4.230   1.305   5.708
  210WAT     H1  954   4.157   1.254   5.741
  210WAT     H2  955   4.256   1.261   5.627
  211WAT      O  956   4.180   2.396   5.678
  211WAT     H1  957   4.210   2.452   5.606
  211WAT     H2  958   4.231   2.425   5.754
  212WAT      O  959   4.240   0.583   5.767
  212WAT     H1  960   4.271   0.497   5.738
  212WAT     H2  961   4.313   0.642   5.747
  213WAT      O  962   2.870   1.623   5.606
  213WAT     H1  963   2.850   1.564   5.533
  213WAT     H2  964   2.814   1.593   5.678
  214WAT      O  965   3.668   1.613   5.818
  214WAT     H1  966   3.673   1.517   5.810
  214WAT     H2  967   3.587   1.628   5.866
  215WAT      O  968   3.783   2.005   4.942
  215WAT     H1  969   3.739   1.934   4.896
  215WAT     H2  970   3.857   2.028   4.885
  216WAT      O  971   3.462   1.474   5.594
  216WAT     H1  972   3.380   1.504   5.634
  216WAT     H2  973   3.511   1.435   5.665
  217WAT      O  974   3.677   2.474   5.787
  217WAT     H1  975   3.672   2.497   5.694
  217WAT     H2  976   3.768   2.451   5.802
  218WAT      O  977   4.594   1.833   5.547
  218WAT     H1  978   4.580   1.852   5.455
  218WAT     H2  979   4.559   1.909   5.593
  219WAT      O  980   4.597   2.040   6.049
  219WAT     H1  981   4.640   2.031   6.133
  219WAT     H2  982   4.668   2.037   5.985
  220WAT      O  983   3.488   2.162   5.767
  220WAT     H1  984   3.568   2.112   5.747
  220WAT     H2  985   3.417   2.109   5.730
  221WAT      O  986   3.119   1.576   5.374
  221WAT     H1  987   3.026   1.570   5.396
  221WAT     H2  988   3.129   1.524   5.295
  222WAT      O  989   3.111   1.229   5.633
  222WAT     H1  990   3.137   1.320   5.622
  222WAT     H2  991   3.193   1.182   5.648
  223WAT      O  992   4.683   2.044   6.302
  223WAT     H1  993   4.702   2.134   6.326
  223WAT     H2  994   4.673   1.998   6.385
  224WAT      O  995   4.189   2.059   6.859
  224WAT     H1  996   4.174   2.036   6.768
  224WAT     H2  997   4.188   2.155   6.861
  225WAT      O  998   3.866   1.816   6.358
  225WAT     H1  999   3.959   1.832   6.340
  225WAT     H2 1000   3.824   1.825   6.272
  226WAT      O 1001   3.746   2.219   6.135
  226WAT     H1 1002   3.732   2.182   6.222
  226WAT     H2 1003   3.667   2.270   6.118
  227WAT      O 1004   3.806   2.729   5.269
  227WAT     H1 1005   3.823   2.682   5.350
  227WAT     H2 1006   3.737   2.792   5.292
  228WAT      O 1007   3.901   2.157   5.874
  228WAT     H1 1008   3.868   2.153   5.963
  228WAT     H2 1009   3.851   2.090   5.826
  229WAT      O 1010   4.195   1.891   4.901
  229WAT     H1 1011   4.133   1.819   4.891
  229WAT     H2 1012   4.148   1.967   4.867
  230WAT      O 1013   4.360   2.362   6.667
  230WAT     H1 1014   4.354   2.294   6.600
  230WAT     H2 1015   4.400   2.436   6.622
  231WAT      O 1016   3.262   3.044   5.946
  231WAT     H1 1017   3.286   3.107   6.014
  231WAT     H2 1018   3.178   3.009   5.975
  232WAT      O 1019   3.374   1.313   4.813
  232WAT     H1 1020   3.286   1.301   4.777
  232WAT     H2 1021   3.421   1.234   4.788
  233WAT      O 1022   4.360   2.159   6.490
  233WAT     H1 1023   4.272   2.125   6.502
  233WAT     H2 1024   4.417   2.086   6.514
  234WAT      O 1025   2.526   1.792   5.823
  234WAT     H1 1026   2.594   1.761   5.764
  234WAT     H2 1027   2.510   1.882   5.795
  235WAT      O 1028   3.713   2.625   6.187
  235WAT     H1 1029   3.706   2.705   6.238
  235WAT     H2 1030   3.669   2.645   6.104
  236WAT      O 1031   3.692   2.548   5.538
  236WAT     H1 1032   3.614   2.603   5.547
  236WAT     H2 1033   3.762   2.600   5.578
  237WAT      O 1034   4.023   1.129   5.802
  237WAT     H1 1035   4.073   1.054   5.770
  237WAT     H2 1036   3.946   1.133   5.746
  238WAT      O 1037   4.809   1.700   5.966
  238WAT     H1 1038   4.807   1.788   5.929
  238WAT     H2 1039   4.722   1.664   5.947
  239WAT      O 1040   3.959   2.615   6.402
  239WAT     H1 1041   4.031   2.678   6.395
  239WAT     H2 1042   3.910   2.624   6.321
  240WAT      O 1043   4.132   2.005   5.560
  240WAT     H1 1044   4.038   2.017   5.543
  240WAT     H2 1045   4.149   1.915   5.533
  241WAT      O 1046   3.682   1.344   5.775
  241WAT     H1 1047   3.645   1.288   5.844
  241WAT     H2 1048   3.731   1.283   5.720
  242WAT      O 1049   4.470   1.589   5.613
  242WAT     H1 1050   4.517   1.673   5.606
  242WAT     H2 1051   4.515   1.543   5.683
  243WAT      O 1052   3.465   2.390   6.484
  243WAT     H1 1053   3.535   2.453   6.500
  243WAT     H2 1054   3.417   2.424   6.408
  244WAT      O 1055   4.277   2.224   5.313
  244WAT     H1 1056   4.305   2.212   5.404
  244WAT     H2 1057   4.190   2.184   5.309
  245WAT      O 1058   4.267   0.826   6.017
  245WAT     H1 1059   4.176   0.849   6.034
  245WAT     H2 1060   4.310   0.834   6.102
  246WAT      O 1061   4.245   1.645   6.267
  246WAT     H1 1062   4.179   1.670   6.201
  246WAT     H2 1063   4.282   1.564   6.234
  247WAT      O 1064   3.941   2.649   5.677
  247WAT     H1 1065   3.959   2.567   5.723
  247WAT     H2 1066   4.023   2.670   5.633
  248WAT      O 1067   3.974   2.541   5.403
  248WAT     H1 1068   4.027   2.490   5.342
  248WAT     H2 1069   4.000   2.510   5.490
  249WAT      O 1070   3.024   2.343   6.178
  249WAT     H1 1071   3.083   2.268   6.191
  249WAT     H2 1072   3.004   2.374   6.266
  250WAT      O 1073   3.310   2.646   5.679
  250WAT     H1 1074   3.243   2.695   5.631
  250WAT     H2 1075   3.296   2.671   5.771
  251WAT      O 1076   3.724   2.850   6.339
  251WAT     H1 1077   3.779   2.866   6.416
  251WAT     H2 1078   3.758   2.909   6.272
  252WAT      O 1079   4.209   2.332   6.925
  252WAT     H1 1080   4.263   2.394   6.875
  252WAT     H2 1081   4.151   2.388   6.976
  253WAT      O 1082   2.846   1.473   5.357
  253WAT     H1 1083   2.876   1.382   5.352
  253WAT     H2 1084   2.756   1.470   5.325
  254WAT      O 1085   4.037   2.645   6.038
  254WAT     H1 1086   4.025   2.565   5.987
  254WAT     H2 1087   4.103   2.694   5.989
  255WAT      O 1088   3.199   1.280   5.956
  255WAT     H1 1089   3.127   1.341   5.942
  255WAT     H2 1090   3.278   1.334   5.948
  256WAT      O 1091   4.244   2.425   6.201
  256WAT     H1 1092   4.149   2.413   6.193
  256WAT     H2 1093   4.278   2.336   6.209
  257WAT      O 1094   3.019   1.241   5.370
  257WAT     H1 1095   2.986   1.153   5.351
  257WAT     H2 1096   3.055   1.235   5.458
  258WAT      O 1097   3.944   2.404   5.821
  258WAT     H1 1098   3.929   2.311   5.839
  258WAT     H2 1099   4.027   2.406   5.772
  259WAT      O 1100   3.331   1.269   5.406
  259WAT     H1 1101   3.365   1.322   5.334
  259WAT     H2 1102   3.375   1.303   5.484
  260WAT      O 1103   4.304   2.487   5.929
  260WAT     H1 1104   4.397   2.466   5.916
  260WAT     H2 1105   4.288   2.462   6.020
  261WAT      O 1106   3.529   1.119   5.226
  261WAT     H1 1107   3.602   1.157   5.176
  261WAT     H2 1108   3.467   1.191   5.237
  262WAT      O 1109   3.944   1.190   5.320
  262WAT     H1 1110   3.965   1.278   5.290
  262WAT     H2 1111   3.896   1.151   5.247
  263WAT      O 1112   3.418   1.485   5.978
  263WAT     H1 1113   3.403   1.517   6.067
  263WAT     H2 1114   3.370   1.547   5.922
  264WAT      O 1115   3.604   1.185   5.982
  264WAT     H1 1116   3.602   1.095   5.949
  264WAT     H2 1117   3.675   1.185   6.046
  265WAT      O 1118   4.283   2.538   5.465
  265WAT     H1 1119   4.301   2.482   5.390
  265WAT     H2 1120   4.333   2.618   5.447
  266WAT      O 1121   3.544   1.073   5.509
  266WAT     H1 1122   3.556   0.980   5.529
  266WAT     H2 1123   3.515   1.074   5.418
  267WAT      O 1124   3.831   0.841   5.823
  267WAT     H1 1125   3.833   0.848   5.728
  267WAT     H2 1126   3.873   0.757   5.842
  268WAT      O 1127   4.869   1.815   5.627
  268WAT     H1 1128   4.913   1.740   5.587
  268WAT     H2 1129   4.781   1.814   5.589
  269WAT      O 1130   4.382   2.470   5.175
  269WAT     H1 1131   4.452   2.532   5.197
  269WAT     H2 1132   4.416   2.385   5.202
  270WAT      O 1133   4.572   2.215   5.328
  270WAT     H1 1134   4.625   2.249   5.255
  270WAT     H2 1135   4.563   2.122   5.309
  271WAT      O 1136   3.738   2.606   6.541
  271WAT     H1 1137   3.769   2.582   6.628
  271WAT     H2 1138   3.818   2.627   6.492
  272WAT      O 1139   3.740   2.822   5.764
  272WAT     H1 1140   3.697   2.773   5.833
  272WAT     H2 1141   3.816   2.768   5.740
  273WAT      O 1142   2.988   2.441   5.764
  273WAT     H1 1143   3.071   2.411   5.726
  273WAT     H2 1144   2.953   2.364   5.809
  274WAT      O 1145   3.485   2.376   5.971
  274WAT     H1 1146   3.423   2.310   5.941
  274WAT     H2 1147   3.552   2.379   5.903
  275WAT      O 1148   2.808   2.233   5.860
  275WAT     H1 1149   2.725   2.190   5.842
  275WAT     H2 1150   2.806   2.252   5.954
  276WAT      O 1151   4.541   2.278   6.858
  276WAT     H1 1152   4.462   2.277   6.804
  276WAT     H2 1153   4.517   2.332   6.934
  277WAT      O 1154   4.553   1.963   6.590
  277WAT     H1 1155   4.558   1.947   6.684
  277WAT     H2 1156   4.542   1.877   6.551
  278WAT      O 1157   3.441   2.231   5.319
  278WAT     H1 1158   3.456   2.300   5.253
  278WAT     H2 1159   3.522   2.229   5.370
  279WAT      O 1160   4.703   2.205   6.614
  279WAT     H1 1161   4.674   2.242   6.698
  279WAT     H2 1162   4.642   2.134   6.596
  280WAT      O 1163   4.823   1.962   5.866
  280WAT     H1 1164   4.907   2.006   5.882
  280WAT     H2 1165   4.837   1.914   5.784
  281WAT      O 1166   4.528   1.718   6.461
  281WAT     H1 1167   4.576   1.737   6.380
  281WAT     H2 1168   4.436   1.723   6.436
  282WAT      O 1169   3.217   1.834   5.419
  282WAT     H1 1170   3.192   1.743   5.439
  282WAT     H2 1171   3.234   1.834   5.325
  283WAT      O 1172   3.144   1.407   5.169
  283WAT     H1 1173   3.075   1.415   5.103
  283WAT     H2 1174   3.119   1.331   5.221
  284WAT      O 1175   3.791   2.481   5.066
  284WAT     H1 1176   3.734   2.543   5.020
  284WAT     H2 1177   3.849   2.536   5.119
  285WAT      O 1178   4.398   1.405   6.284
  285WAT     H1 1179   4.493   1.415   6.286
  285WAT     H2 1180   4.381   1.326   6.335
  286WAT      O 1181   4.113   2.509   5.179
  286WAT     H1 1182   4.207   2.503   5.199
  286WAT     H2 1183   4.105   2.593   5.133
  287WAT      O 1184   4.376   2.441   4.875
  287WAT     H1 1185   4.368   2.407   4.964
  287WAT     H2 1186   4.458   2.490   4.875
  288WAT      O 1187   4.646   1.727   6.196
  288WAT     H1 1188   4.643   1.633   6.214
  288WAT     H2 1189   4.707   1.735   6.122
  289WAT      O 1190   3.830   1.614   4.800
  289WAT     H1 1191   3.924   1.601   4.807
  289WAT     H2 1192   3.792   1.540   4.847
  290WAT      O 1193   4.661   1.406   6.200
  290WAT     H1 1194   4.609   1.328   6.181
  290WAT     H2 1195   4.749   1.374   6.217
  291WAT      O 1196   4.427   0.781   5.796
  291WAT     H1 1197   4.407   0.750   5.884
  291WAT     H2 1198   4.488   0.853   5.809
  292WAT      O 1199   3.648   1.407   4.793
  292WAT     H1 1200   3.558   1.377   4.801
  292WAT     H2 1201   3.676   1.377   4.707
  293WAT      O 1202   2.740   1.539   5.838
  293WAT     H1 1203   2.708   1.454   5.809
  293WAT     H2 1204   2.685   1.560   5.914
  294WAT      O 1205   3.118   1.810   6.210
  294WAT     H1 1206   3.140   1.904   6.212
  294WAT     H2 1207   3.159   1.775   6.289
  295WAT      O 1208   3.810   0.861   5.409
  295WAT     H1 1209   3.729   0.827   5.446
  295WAT     H2 1210   3.879   0.830   5.468
  296WAT      O 1211   4.003   0.769   5.571
  296WAT     H1 1212   4.058   0.811   5.637
  296WAT     H2 1213   4.026   0.676   5.575
  297WAT      O 1214   3.525   1.093   4.807
  297WAT     H1 1215   3.611   1.125   4.833
  297WAT     H2 1216   3.544   1.014   4.756
  298WAT      O 1217   2.727   1.901   6.035
  298WAT     H1 1218   2.658   1.859   5.984
  298WAT     H2 1219   2.802   1.905   5.976
  299WAT      O 1220   4.341   0.980   5.522
  299WAT     H1 1221   4.283   1.046   5.484
  299WAT     H2 1222   4.314   0.898   5.481
  300WAT      O 1223   4.186   0.920   5.742
  300WAT     H1 1224   4.236   0.931   5.661
  300WAT     H2 1225   4.250   0.890   5.806
  301WAT      O 1226   2.918   1.894   5.823
  301WAT     H1 1227   2.916   1.904   5.728
  301WAT     H2 1228   2.949   1.979   5.855
  302WAT      O 1229   3.184   2.100   6.234
  302WAT     H1 1230   3.280   2.097   6.228
  302WAT     H2 1231   3.164   2.054   6.316
  303WAT      O 1232   4.219   1.196   5.427
  303WAT     H1 1233   4.130   1.224   5.406
  303WAT     H2 1234   4.260   1.180   5.343
  304WAT      O 1235   4.554   1.198   5.799
  304WAT     H1 1236   4.632   1.247   5.826
  304WAT     H2 1237   4.481   1.241   5.845
  305WAT      O 1238   4.798   1.270   5.905
  305WAT     H1 1239   4.857   1.246   5.834
  305WAT     H2 1240   4.805   1.198   5.967
  306WAT      O 1241   3.020   2.654   5.936
  306WAT     H1 1242   3.006   2.578   5.879
  306WAT     H2 1243   2.978   2.726   5.889
  307WAT      O 1244   4.133   2.172   4.837
  307WAT     H1 1245   4.204   2.193   4.898
  307WAT     H2 1246   4.061   2.229   4.863
  308WAT      O 1247   4.216   1.747   5.449
  308WAT     H1 1248   4.211   1.793   5.365
  308WAT     H2 1249   4.271   1.671   5.431
  309WAT      O 1250   4.597   1.326   5.531
  309WAT     H1 1251   4.572   1.286   5.614
  309WAT     H2 1252   4.535   1.398   5.519
  310WAT      O 1253   5.028   1.600   5.782
  310WAT     H1 1254   4.972   1.607   5.859
  310WAT     H2 1255   4.968   1.583   5.710
  311WAT      O 1256   3.335   2.744   5.957
  311WAT     H1 1257   3.324   2.838   5.947
  311WAT     H2 1258   3.253   2.713   5.996
  312WAT      O 1259   4.324   2.216   5.042
  312WAT     H1 1260   4.408   2.173   5.024
  312WAT     H2 1261   4.308   2.199   5.135
  313WAT      O 1262   4.290   1.867   5.178
  313WAT     H1 1263   4.284   1.850   5.084
  313WAT     H2 1264   4.227   1.937   5.194
  314WAT      O 1265   3.620   0.817   5.136
  314WAT     H1 1266   3.619   0.911   5.152
  314WAT     H2 1267   3.710   0.798   5.107
  315WAT      O 1268   3.438   2.809   6.279
  315WAT     H1 1269   3.528   2.812   6.310
  315WAT     H2 1270   3.415   2.716   6.280
  316WAT      O 1271   3.613   2.684   5.945
  316WAT     H1 1272   3.518   2.684   5.934
  316WAT     H2 1273   3.644   2.610   5.893
  317WAT      O 1274   4.002   0.476   5.562
  317WAT     H1 1275   3.925   0.421   5.576
  317WAT     H2 1276   4.043   0.483   5.648
  318WAT      O 1277   5.187   3.268   6.051
  318WAT     H1 1278   5.251   3.256   5.981
  318WAT     H2 1279   5.175   3.363   6.057
  319WAT      O 1280   4.868   3.263   6.045
  319WAT     H1 1281   4.834   3.252   5.956
  319WAT     H2 1282   4.955   3.223   6.043
  320WAT      O 1283   4.454   3.449   5.644
  320WAT     H1 1284   4.397   3.439   5.567
  320WAT     H2 1285   4.442   3.367   5.692
  321WAT      O 1286   4.208   3.598   5.928
  321WAT     H1 1287   4.288   3.564   5.886
  321WAT     H2 1288   4.232   3.609   6.020
  322WAT      O 1289   5.012   3.815   5.175
  322WAT     H1 1290   4.947   3.874   5.136
  322WAT     H2 1291   5.091   3.868   5.181
  323WAT      O 1292   4.404   3.524   5.215
  323WAT     H1 1293   4.482   3.469   5.201
  323WAT     H2 1294   4.439   3.611   5.236
  324WAT      O 1295   4.681   3.395   6.195
  324WAT     H1 1296   4.740   3.372   6.123
  324WAT     H2 1297   4.686   3.321   6.255
  325WAT      O 1298   4.638   3.140   4.978
  325WAT     H1 1299   4.663   3.088   4.902
  325WAT     H2 1300   4.544   3.124   4.988
  326WAT      O 1301   5.142   3.040   5.759
  326WAT     H1 1302   5.221   2.999   5.724
  326WAT     H2 1303   5.169   3.131   5.776
  327WAT      O 1304   5.159   3.584   5.229
  327WAT     H1 1305   5.096   3.592   5.300
  327WAT     H2 1306   5.126   3.643   5.161
  328WAT      O 1307   5.682   3.034   5.849
  328WAT     H1 1308   5.756   2.977   5.873
  328WAT     H2 1309   5.607   2.995   5.893
  329WAT      O 1310   4.610   3.330   5.198
  329WAT     H1 1311   4.598   3.263   5.265
  329WAT     H2 1312   4.621   3.282   5.117
  330WAT      O 1313   4.844   3.276   5.569
  330WAT     H1 1314   4.808   3.224   5.640
  330WAT     H2 1315   4.930   3.237   5.552
  331WAT      O 1316   4.808   2.779   5.068
  331WAT     H1 1317   4.825   2.866   5.105
  331WAT     H2 1318   4.789   2.796   4.976
  332WAT      O 1319   4.429   3.271   5.839
  332WAT     H1 1320   4.337   3.257   5.859
  332WAT     H2 1321   4.454   3.349   5.888
  333WAT      O 1322   5.424   2.877   6.003
  333WAT     H1 1323   5.333   2.871   5.974
  333WAT     H2 1324   5.419   2.925   6.086
  334WAT      O 1325   4.806   3.025   5.167
  334WAT     H1 1326   4.794   3.070   5.251
  334WAT     H2 1327   4.737   3.060   5.111
  335WAT      O 1328   4.165   3.235   5.922
  335WAT     H1 1329   4.178   3.260   6.013
  335WAT     H2 1330   4.097   3.294   5.890
  336WAT      O 1331   4.582   4.302   5.532
  336WAT     H1 1332   4.574   4.397   5.540
  336WAT     H2 1333   4.522   4.267   5.598
  337WAT      O 1334   5.611   2.698   6.181
  337WAT     H1 1335   5.546   2.727   6.116
  337WAT     H2 1336   5.560   2.686   6.261
  338WAT      O 1337   5.376   3.072   5.250
  338WAT     H1 1338   5.467   3.095   5.232
  338WAT     H2 1339   5.325   3.131   5.194
  339WAT      O 1340   4.840   3.008   6.351
  339WAT     H1 1341   4.924   3.051   6.365
  339WAT     H2 1342   4.834   2.942   6.420
  340WAT      O 1343   5.237   3.570   5.989
  340WAT     H1 1344   5.174   3.587   5.919
  340WAT     H2 1345   5.198   3.612   6.066
  341WAT      O 1346   5.625   3.664   5.724
  341WAT     H1 1347   5.556   3.702   5.669
  341WAT     H2 1348   5.633   3.725   5.798
  342WAT      O 1349   5.155   2.774   6.517
  342WAT     H1 1350   5.130   2.850   6.463
  342WAT     H2 1351   5.182   2.812   6.600
  343WAT      O 1352   5.110   2.690   6.075
  343WAT     H1 1353   5.024   2.720   6.104
  343WAT     H2 1354   5.113   2.711   5.981
  344WAT      O 1355   4.792   3.544   5.715
  344WAT     H1 1356   4.838   3.572   5.636
  344WAT     H2 1357   4.766   3.454   5.697
  345WAT      O 1358   4.481   3.499   6.009
  345WAT     H1 1359   4.538   3.542   5.945
  345WAT     H2 1360   4.540   3.471   6.079
  346WAT      O 1361   4.686   3.156   5.396
  346WAT     H1 1362   4.756   3.202   5.443
  346WAT     H2 1363   4.652   3.092   5.459
  347WAT      O 1364   4.060   2.982   5.926
  347WAT     H1 1365   3.981   3.008   5.879
  347WAT     H2 1366   4.109   3.064   5.937
  348WAT      O 1367   4.255   3.019   5.622
  348WAT     H1 1368   4.175   3.030   5.674
  348WAT     H2 1369   4.232   3.053   5.536
  349WAT      O 1370   3.888   3.008   6.170
  349WAT     H1 1371   3.913   3.096   6.196
  349WAT     H2 1372   3.942   2.990   6.092
  350WAT      O 1373   6.271   3.351   5.836
  350WAT     H1 1374   6.195   3.294   5.821
  350WAT     H2 1375   6.284   3.347   5.931
  351WAT      O 1376   4.810   3.838   5.404
  351WAT     H1 1377   4.796   3.922   5.447
  351WAT     H2 1378   4.864   3.858   5.328
  352WAT      O 1379   4.155   3.590   5.461
  352WAT     H1 1380   4.206   3.669   5.476
  352WAT     H2 1381   4.220   3.520   5.455
  353WAT      O 1382   4.336   3.901   5.669
  353WAT     H1 1383   4.353   3.993   5.651
  353WAT     H2 1384   4.415   3.870   5.712
  354WAT      O 1385   4.750   2.587   6.829
  354WAT     H1 1386   4.824   2.647   6.821
  354WAT     H2 1387   4.773   2.513   6.773
  355WAT      O 1388   4.264   3.106   6.657
  355WAT     H1 1389   4.253   3.016   6.687
  355WAT     H2 1390   4.179   3.130   6.622
  356WAT      O 1391   4.448   4.053   6.270
  356WAT     H1 1392   4.503   4.040   6.192
  356WAT     H2 1393   4.364   4.083   6.234
  357WAT      O 1394   5.144   2.190   6.257
  357WAT     H1 1395   5.110   2.279   6.249
  357WAT     H2 1396   5.181   2.171   6.171
  358WAT      O 1397   3.951   3.422   5.539
  358WAT     H1 1398   4.035   3.463   5.517
  358WAT     H2 1399   3.969   3.328   5.536
  359WAT      O 1400   5.141   3.189   5.108
  359WAT     H1 1401   5.089   3.266   5.132
  359WAT     H2 1402   5.114   3.122   5.170
  360WAT      O 1403   4.899   2.674   5.613
  360WAT     H1 1404   4.814   2.635   5.596
  360WAT     H2 1405   4.941   2.682   5.527
  361WAT      O 1406   5.052   2.427   6.053
  361WAT     H1 1407   5.002   2.423   5.972
  361WAT     H2 1408   5.082   2.518   6.059
  362WAT      O 1409   4.677   2.436   5.954
  362WAT     H1 1410   4.763   2.416   5.918
  362WAT     H2 1411   4.684   2.413   6.047
  363WAT      O 1412   5.638   3.465   5.301
  363WAT     H1 1413   5.561   3.431   5.257
  363WAT     H2 1414   5.706   3.465   5.234
  364WAT      O 1415   5.120   2.976   5.290
  364WAT     H1 1416   5.089   3.008   5.375
  364WAT     H2 1417   5.215   2.984   5.295
  365WAT      O 1418   4.964   3.592   5.455
  365WAT     H1 1419   4.912   3.519   5.424
  365WAT     H2 1420   4.914   3.670   5.431
  366WAT      O 1421   5.462   3.412   5.967
  366WAT     H1 1422   5.396   3.481   5.976
  366WAT     H2 1423   5.543   3.451   6.001
  367WAT      O 1424   4.438   2.659   5.691
  367WAT     H1 1425   4.495   2.636   5.618
  367WAT     H2 1426   4.496   2.665   5.767
  368WAT      O 1427   5.343   3.247   5.772
  368WAT     H1 1428   5.395   3.311   5.822
  368WAT     H2 1429   5.408   3.187   5.735
  369WAT      O 1430   4.470   2.862   5.093
  369WAT     H1 1431   4.387   2.895   5.125
  369WAT     H2 1432   4.456   2.848   4.999
  370WAT      O 1433   4.668   2.346   5.564
  370WAT     H1 1434   4.602   2.314   5.502
  370WAT     H2 1435   4.664   2.284   5.637
  371WAT      O 1436   4.779   3.374   4.756
  371WAT     H1 1437   4.688   3.351   4.775
  371WAT     H2 1438   4.829   3.295   4.774
  372WAT      O 1439   5.070   4.245   5.047
  372WAT     H1 1440   5.002   4.275   5.108
  372WAT     H2 1441   5.108   4.325   5.013
  373WAT      O 1442   4.991   2.995   5.996
  373WAT     H1 1443   4.899   3.017   5.981
  373WAT     H2 1444   5.033   3.002   5.911
  374WAT      O 1445   5.069   3.135   5.509
  374WAT     H1 1446   5.144   3.186   5.479
  374WAT     H2 1447   5.096   3.103   5.596
  375WAT      O 1448   4.897   3.384   5.208
  375WAT     H1 1449   4.806   3.356   5.217
  375WAT     H2 1450   4.900   3.426   5.122
  376WAT      O 1451   5.420   3.745   5.585
  376WAT     H1 1452   5.375   3.661   5.590
  376WAT     H2 1453   5.357   3.809   5.618
  377WAT      O 1454   5.314   2.838   5.708
  377WAT     H1 1455   5.240   2.787   5.741
  377WAT     H2 1456   5.340   2.794   5.627
  378WAT      O 1457   5.264   3.929   5.678
  378WAT     H1 1458   5.293   3.985   5.606
  378WAT     H2 1459   5.315   3.958   5.754
  379WAT      O 1460   5.324   2.116   5.767
  379WAT     H1 1461   5.355   2.030   5.738
  379WAT     H2 1462   5.397   2.175   5.747
  380WAT      O 1463   3.954   3.156   5.606
  380WAT     H1 1464   3.934   3.097   5.533
  380WAT     H2 1465   3.898   3.126   5.678
  381WAT      O 1466   4.752   3.146   5.818
  381WAT     H1 1467   4.757   3.050   5.810
  381WAT     H2 1468   4.670   3.161   5.866
  382WAT      O 1469   4.866   3.538   4.942
  382WAT     H1 1470   4.823   3.467   4.896
  382WAT     H2 1471   4.941   3.561   4.885
  383WAT      O 1472   4.546   3.007   5.594
  383WAT     H1 1473   4.464   3.037   5.634
  383WAT     H2 1474   4.595   2.968   5.665
  384WAT      O 1475   4.761   4.007   5.787
  384WAT     H1 1476   4.756   4.030   5.694
  384WAT     H2 1477   4.852   3.984   5.802
  385WAT      O 1478   5.105   3.054   6.477
  385WAT     H1 1479   5.141   3.076   6.563
  385WAT     H2 1480   5.170   3.087   6.415
  386WAT      O 1481   5.678   3.366   5.547
  386WAT     H1 1482   5.664   3.385   5.455
  386WAT     H2 1483   5.643   3.442   5.593
  387WAT      O 1484   4.495   2.765   6.155
  387WAT     H1 1485   4.559   2.750   6.086
  387WAT     H2 1486   4.411   2.736   6.118
  388WAT      O 1487   4.572   3.695   5.767
  388WAT     H1 1488   4.652   3.645   5.747
  388WAT     H2 1489   4.501   3.642   5.730
  389WAT      O 1490   4.203   3.109   5.374
  389WAT     H1 1491   4.110   3.103   5.396
  389WAT     H2 1492   4.213   3.057   5.295
  390WAT      O 1493   4.195   2.762   5.633
  390WAT     H1 1494   4.221   2.853   5.622
  390WAT     H2 1495   4.277   2.715   5.648
  391WAT      O 1496   4.342   2.903   6.350
  391WAT     H1 1497   4.409   2.882   6.285
  391WAT     H2 1498   4.259   2.883   6.306
  392WAT      O 1499   4.932   2.566   6.552
  392WAT     H1 1500   4.868   2.635   6.542
  392WAT     H2 1501   5.009   2.609   6.589
  393WAT      O 1502   4.950   3.349   6.358
  393WAT     H1 1503   5.043   3.364   6.340
  393WAT     H2 1504   4.908   3.358   6.272
  394WAT      O 1505   4.830   3.752   6.135
  394WAT     H1 1506   4.816   3.715   6.222
  394WAT     H2 1507   4.751   3.803   6.118
  395WAT      O 1508   4.889   4.262   5.269
  395WAT     H1 1509   4.907   4.215   5.350
  395WAT     H2 1510   4.821   4.325   5.292
  396WAT      O 1511   4.985   3.690   5.874
  396WAT     H1 1512   4.952   3.686   5.963
  396WAT     H2 1513   4.935   3.623   5.826
  397WAT      O 1514   4.382   3.230   6.426
  397WAT     H1 1515   4.369   3.157   6.486
  397WAT     H2 1516   4.474   3.221   6.398
  398WAT      O 1517   5.279   3.424   4.901
  398WAT     H1 1518   5.217   3.352   4.891
  398WAT     H2 1519   5.232   3.500   4.867
  399WAT      O 1520   4.645   3.202   6.375
  399WAT     H1 1521   4.716   3.137   6.371
  399WAT     H2 1522   4.641   3.227   6.467
  400WAT      O 1523   4.517   2.900   6.557
  400WAT     H1 1524   4.463   2.855   6.622
  400WAT     H2 1525   4.458   2.914   6.483
  401WAT      O 1526   4.458   2.846   4.813
  401WAT     H1 1527   4.370   2.834   4.777
  401WAT     H2 1528   4.505   2.767   4.788
  402WAT      O 1529   3.610   3.325   5.823
  402WAT     H1 1530   3.678   3.293   5.764
  402WAT     H2 1531   3.594   3.415   5.795
  403WAT      O 1532   4.090   2.814   6.265
  403WAT     H1 1533   4.082   2.753   6.192
  403WAT     H2 1534   4.008   2.863   6.266
  404WAT      O 1535   4.776   4.081   5.538
  404WAT     H1 1536   4.698   4.136   5.547
  404WAT     H2 1537   4.846   4.133   5.578
  405WAT      O 1538   5.107   2.662   5.802
  405WAT     H1 1539   5.157   2.587   5.770
  405WAT     H2 1540   5.030   2.666   5.746
  406WAT      O 1541   5.892   3.233   5.966
  406WAT     H1 1542   5.891   3.321   5.929
  406WAT     H2 1543   5.806   3.197   5.947
  407WAT      O 1544   5.215   3.538   5.560
  407WAT     H1 1545   5.122   3.550   5.543
  407WAT     H2 1546   5.233   3.448   5.533
  408WAT      O 1547   4.766   2.876   5.775
  408WAT     H1 1548   4.729   2.821   5.844
  408WAT     H2 1549   4.815   2.816   5.720
  409WAT      O 1550   5.554   3.122   5.613
  409WAT     H1 1551   5.601   3.205   5.606
  409WAT     H2 1552   5.599   3.076   5.683
  410WAT      O 1553   5.361   3.757   5.313
  410WAT     H1 1554   5.389   3.745   5.404
  410WAT     H2 1555   5.274   3.717   5.309
  411WAT      O 1556   5.328   3.178   6.267
  411WAT     H1 1557   5.263   3.203   6.201
  411WAT     H2 1558   5.366   3.097   6.234
  412WAT      O 1559   5.025   4.181   5.677
  412WAT     H1 1560   5.043   4.100   5.723
  412WAT     H2 1561   5.107   4.203   5.633
  413WAT      O 1562   5.058   4.074   5.403
  413WAT     H1 1563   5.111   4.023   5.342
  413WAT     H2 1564   5.084   4.043   5.490
  414WAT      O 1565   4.108   3.876   6.178
  414WAT     H1 1566   4.167   3.801   6.191
  414WAT     H2 1567   4.088   3.907   6.266
  415WAT      O 1568   4.394   4.179   5.679
  415WAT     H1 1569   4.327   4.228   5.631
  415WAT     H2 1570   4.380   4.204   5.771
  416WAT      O 1571   3.567   3.133   6.050
  416WAT     H1 1572   3.571   3.079   6.129
  416WAT     H2 1573   3.517   3.080   5.988
  417WAT      O 1574   4.305   2.617   6.399
  417WAT     H1 1575   4.312   2.704   6.358
  417WAT     H2 1576   4.299   2.556   6.326
  418WAT      O 1577   4.253   2.825   6.764
  418WAT     H1 1578   4.315   2.786   6.825
  418WAT     H2 1579   4.167   2.803   6.801
  419WAT      O 1580   3.930   3.005   5.357
  419WAT     H1 1581   3.960   2.915   5.352
  419WAT     H2 1582   3.840   3.003   5.325
  420WAT      O 1583   4.283   2.813   5.956
  420WAT     H1 1584   4.211   2.874   5.942
  420WAT     H2 1585   4.362   2.867   5.948
  421WAT      O 1586   4.564   2.547   6.583
  421WAT     H1 1587   4.616   2.571   6.659
  421WAT     H2 1588   4.542   2.630   6.541
  422WAT      O 1589   4.103   2.774   5.370
  422WAT     H1 1590   4.070   2.686   5.351
  422WAT     H2 1591   4.139   2.768   5.458
  423WAT      O 1592   5.028   3.937   5.821
  423WAT     H1 1593   5.013   3.844   5.839
  423WAT     H2 1594   5.111   3.939   5.772
  424WAT      O 1595   4.415   2.802   5.406
  424WAT     H1 1596   4.449   2.855   5.334
  424WAT     H2 1597   4.459   2.836   5.484
  425WAT      O 1598   4.684   2.641   6.351
  425WAT     H1 1599   4.650   2.561   6.392
  425WAT     H2 1600   4.613   2.671   6.294
  426WAT      O 1601   4.749   2.349   6.197
  426WAT     H1 1602   4.832   2.302   6.185
  426WAT     H2 1603   4.774   2.427   6.247
  427WAT      O 1604   4.613   2.652   5.226
  427WAT     H1 1605   4.685   2.690   5.176
  427WAT     H2 1606   4.551   2.724   5.237
  428WAT      O 1607   5.028   2.723   5.320
  428WAT     H1 1608   5.049   2.811   5.290
  428WAT     H2 1609   4.980   2.683   5.247
  429WAT      O 1610   4.502   3.018   5.978
  429WAT     H1 1611   4.487   3.050   6.067
  429WAT     H2 1612   4.454   3.080   5.922
  430WAT      O 1613   4.688   2.717   5.982
  430WAT     H1 1614   4.686   2.628   5.949
  430WAT     H2 1615   4.759   2.718   6.046
  431WAT      O 1616   4.873   2.761   6.187
  431WAT     H1 1617   4.847   2.853   6.187
  431WAT     H2 1618   4.820   2.721   6.256
  432WAT      O 1619   5.367   4.071   5.465
  432WAT     H1 1620   5.385   4.015   5.390
  432WAT     H2 1621   5.417   4.151   5.447
  433WAT      O 1622   3.949   3.272   6.272
  433WAT     H1 1623   3.895   3.350   6.285
  433WAT     H2 1624   4.037   3.307   6.256
  434WAT      O 1625   4.628   2.606   5.509
  434WAT     H1 1626   4.640   2.513   5.529
  434WAT     H2 1627   4.599   2.607   5.418
  435WAT      O 1628   4.915   2.374   5.823
  435WAT     H1 1629   4.917   2.381   5.728
  435WAT     H2 1630   4.957   2.290   5.842
  436WAT      O 1631   5.953   3.348   5.627
  436WAT     H1 1632   5.997   3.273   5.587
  436WAT     H2 1633   5.865   3.347   5.589
  437WAT      O 1634   5.466   4.003   5.175
  437WAT     H1 1635   5.536   4.065   5.197
  437WAT     H2 1636   5.500   3.918   5.202
  438WAT      O 1637   5.656   3.748   5.328
  438WAT     H1 1638   5.709   3.782   5.255
  438WAT     H2 1639   5.647   3.654   5.309
  439WAT      O 1640   4.824   4.355   5.764
  439WAT     H1 1641   4.780   4.305   5.833
  439WAT     H2 1642   4.900   4.300   5.740
  440WAT      O 1643   4.072   3.974   5.764
  440WAT     H1 1644   4.155   3.944   5.726
  440WAT     H2 1645   4.037   3.897   5.809
  441WAT      O 1646   4.569   3.909   5.971
  441WAT     H1 1647   4.507   3.843   5.941
  441WAT     H2 1648   4.636   3.912   5.903
  442WAT      O 1649   3.892   3.766   5.860
  442WAT     H1 1650   3.809   3.723   5.842
  442WAT     H2 1651   3.890   3.785   5.954
  443WAT      O 1652   4.576   2.757   6.930
  443WAT     H1 1653   4.581   2.845   6.892
  443WAT     H2 1654   4.631   2.703   6.873
  444WAT      O 1655   4.525   3.764   5.319
  444WAT     H1 1656   4.540   3.832   5.253
  444WAT     H2 1657   4.606   3.762   5.370
  445WAT      O 1658   4.799   2.832   6.606
  445WAT     H1 1659   4.712   2.862   6.579
  445WAT     H2 1660   4.823   2.891   6.678
  446WAT      O 1661   5.907   3.495   5.866
  446WAT     H1 1662   5.991   3.539   5.882
  446WAT     H2 1663   5.921   3.447   5.784
  447WAT      O 1664   4.301   3.367   5.419
  447WAT     H1 1665   4.276   3.276   5.439
  447WAT     H2 1666   4.318   3.367   5.325
  448WAT      O 1667   5.070   2.454   6.357
  448WAT     H1 1668   5.122   2.528   6.325
  448WAT     H2 1669   5.034   2.485   6.441
  449WAT      O 1670   4.228   2.940   5.169
  449WAT     H1 1671   4.158   2.948   5.103
  449WAT     H2 1672   4.203   2.864   5.221
  450WAT      O 1673   5.095   2.096   5.909
  450WAT     H1 1674   5.123   2.029   5.972
  450WAT     H2 1675   5.173   2.115   5.858
  451WAT      O 1676   4.875   4.014   5.066
  451WAT     H1 1677   4.818   4.076   5.020
  451WAT     H2 1678   4.933   4.069   5.119
  452WAT      O 1679   5.482   2.938   6.284
  452WAT     H1 1680   5.577   2.948   6.286
  452WAT     H2 1681   5.465   2.859   6.335
  453WAT      O 1682   5.284   2.647   6.303
  453WAT     H1 1683   5.225   2.675   6.233
  453WAT     H2 1684   5.256   2.696   6.380
  454WAT      O 1685   5.197   4.042   5.179
  454WAT     H1 1686   5.291   4.035   5.199
  454WAT     H2 1687   5.188   4.126   5.133
  455WAT      O 1688   5.460   3.974   4.875
  455WAT     H1 1689   5.452   3.940   4.964
  455WAT     H2 1690   5.542   4.023   4.875
  456WAT      O 1691   5.730   3.260   6.196
  456WAT     H1 1692   5.727   3.166   6.214
  456WAT     H2 1693   5.791   3.268   6.122
  457WAT      O 1694   4.914   3.147   4.800
  457WAT     H1 1695   5.008   3.134   4.807
  457WAT     H2 1696   4.876   3.073   4.847
  458WAT      O 1697   5.745   2.939   6.200
  458WAT     H1 1698   5.693   2.861   6.181
  458WAT     H2 1699   5.833   2.907   6.217
  459WAT      O 1700   5.511   2.314   5.796
  459WAT     H1 1701   5.491   2.283   5.884
  459WAT     H2 1702   5.572   2.386   5.809
  460WAT      O 1703   4.732   2.940   4.793
  460WAT     H1 1704   4.641   2.910   4.801
  460WAT     H2 1705   4.760   2.910   4.707
  461WAT      O 1706   3.824   3.072   5.838
  461WAT     H1 1707   3.792   2.986   5.809
  461WAT     H2 1708   3.769   3.093   5.914
  462WAT      O 1709   4.202   3.343   6.210
  462WAT     H1 1710   4.224   3.437   6.212
  462WAT     H2 1711   4.243   3.307   6.289
  463WAT      O 1712   4.894   2.394   5.409
  463WAT     H1 1713   4.813   2.360   5.446
  463WAT     H2 1714   4.963   2.363   5.468
  464WAT      O 1715   5.087   2.302   5.571
  464WAT     H1 1716   5.142   2.344   5.637
  464WAT     H2 1717   5.110   2.209   5.575
  465WAT      O 1718   4.609   2.626   4.807
  465WAT     H1 1719   4.695   2.658   4.833
  465WAT     H2 1720   4.628   2.547   4.756
  466WAT      O 1721   3.811   3.434   6.035
  466WAT     H1 1722   3.741   3.392   5.984
  466WAT     H2 1723   3.886   3.438   5.976
  467WAT      O 1724   5.424   2.513   5.522
  467WAT     H1 1725   5.366   2.579   5.484
  467WAT     H2 1726   5.398   2.431   5.481
  468WAT      O 1727   5.269   2.453   5.742
  468WAT     H1 1728   5.319   2.464   5.661
  468WAT     H2 1729   5.334   2.423   5.806
  469WAT      O 1730   4.002   3.427   5.823
  469WAT     H1 1731   4.000   3.437   5.728
  469WAT     H2 1732   4.033   3.512   5.855
  470WAT      O 1733   4.268   3.633   6.234
  470WAT     H1 1734   4.363   3.630   6.228
  470WAT     H2 1735   4.248   3.587   6.316
  471WAT      O 1736   4.327   3.490   6.491
  471WAT     H1 1737   4.409   3.539   6.493
  471WAT     H2 1738   4.354   3.398   6.488
  472WAT      O 1739   5.303   2.729   5.427
  472WAT     H1 1740   5.214   2.757   5.406
  472WAT     H2 1741   5.344   2.713   5.343
  473WAT      O 1742   5.638   2.731   5.799
  473WAT     H1 1743   5.715   2.780   5.826
  473WAT     H2 1744   5.565   2.774   5.845
  474WAT      O 1745   5.882   2.803   5.905
  474WAT     H1 1746   5.941   2.779   5.834
  474WAT     H2 1747   5.889   2.731   5.967
  475WAT      O 1748   4.104   4.187   5.936
  475WAT     H1 1749   4.090   4.111   5.879
  475WAT     H2 1750   4.062   4.259   5.889
  476WAT      O 1751   5.217   3.705   4.837
  476WAT     H1 1752   5.287   3.726   4.898
  476WAT     H2 1753   5.145   3.762   4.863
  477WAT      O 1754   5.300   3.280   5.449
  477WAT     H1 1755   5.294   3.326   5.365
  477WAT     H2 1756   5.355   3.204   5.431
  478WAT      O 1757   5.681   2.859   5.531
  478WAT     H1 1758   5.656   2.819   5.614
  478WAT     H2 1759   5.619   2.931   5.519
  479WAT      O 1760   6.112   3.133   5.782
  479WAT     H1 1761   6.056   3.140   5.859
  479WAT     H2 1762   6.052   3.116   5.710
  480WAT      O 1763   4.419   4.277   5.957
  480WAT     H1 1764   4.408   4.371   5.947
  480WAT     H2 1765   4.337   4.246   5.996
  481WAT      O 1766   5.408   3.749   5.042
  481WAT     H1 1767   5.491   3.706   5.024
  481WAT     H2 1768   5.392   3.732   5.135
  482WAT      O 1769   5.373   3.399   5.178
  482WAT     H1 1770   5.368   3.383   5.084
  482WAT     H2 1771   5.311   3.470   5.194
  483WAT      O 1772   3.852   2.923   6.561
  483WAT     H1 1773   3.917   2.872   6.610
  483WAT     H2 1774   3.832   2.997   6.618
  484WAT      O 1775   4.704   2.350   5.136
  484WAT     H1 1776   4.703   2.444   5.152
  484WAT     H2 1777   4.794   2.331   5.107
  485WAT      O 1778   4.697   4.217   5.945
  485WAT     H1 1779   4.602   4.217   5.934
  485WAT     H2 1780   4.728   4.143   5.893
  486WAT      O 1781   5.086   2.009   5.562
  486WAT     H1 1782   5.009   1.954   5.576
  486WAT     H2 1783   5.127   2.016   5.648
  487WAT      O 1784   4.286   2.638   6.971
  487WAT     H1 1785   4.373   2.602   6.992
  487WAT     H2 1786   4.229   2.604   7.040
  488WAT      O 1787   5.722   4.673   4.978
  488WAT     H1 1788   5.747   4.621   4.902
  488WAT     H2 1789   5.628   4.657   4.988
  489WAT      O 1790   5.694   4.863   5.198
  489WAT     H1 1791   5.682   4.796   5.265
  489WAT     H2 1792   5.705   4.815   5.117
  490WAT      O 1793   5.892   4.312   5.068
  490WAT     H1 1794   5.909   4.399   5.105
  490WAT     H2 1795   5.873   4.329   4.976
  491WAT      O 1796   5.890   4.558   5.167
  491WAT     H1 1797   5.878   4.602   5.251
  491WAT     H2 1798   5.821   4.593   5.111
  492WAT      O 1799   6.225   4.722   5.108
  492WAT     H1 1800   6.173   4.799   5.132
  492WAT     H2 1801   6.198   4.655   5.170
  493WAT      O 1802   5.554   4.395   5.093
  493WAT     H1 1803   5.471   4.428   5.125
  493WAT     H2 1804   5.540   4.381   4.999
  494WAT      O 1805   5.752   3.879   5.564
  494WAT     H1 1806   5.686   3.847   5.502
  494WAT     H2 1807   5.747   3.817   5.637
  495WAT      O 1808   5.863   4.907   4.756
  495WAT     H1 1809   5.772   4.884   4.775
  495WAT     H2 1810   5.912   4.827   4.774
  496WAT      O 1811   5.038   4.689   5.606
  496WAT     H1 1812   5.018   4.630   5.533
  496WAT     H2 1813   4.982   4.659   5.678
  497WAT      O 1814   5.950   5.071   4.942
  497WAT     H1 1815   5.907   5.000   4.896
  497WAT     H2 1816   6.025   5.094   4.885
  498WAT      O 1817   5.287   4.642   5.374
  498WAT     H1 1818   5.194   4.636   5.396
  498WAT     H2 1819   5.297   4.590   5.295
  499WAT      O 1820   5.279   4.294   5.633
  499WAT     H1 1821   5.305   4.386   5.622
  499WAT     H2 1822   5.361   4.248   5.648
  500WAT      O 1823   6.363   4.957   4.901
  500WAT     H1 1824   6.301   4.885   4.891
  500WAT     H2 1825   6.316   5.033   4.867
  501WAT      O 1826   5.542   4.379   4.813
  501WAT     H1 1827   5.454   4.367   4.777
  501WAT     H2 1828   5.589   4.300   4.788
  502WAT      O 1829   5.014   4.538   5.357
  502WAT     H1 1830   5.044   4.448   5.352
  502WAT     H2 1831   4.924   4.536   5.325
  503WAT      O 1832   5.187   4.307   5.370
  503WAT     H1 1833   5.154   4.219   5.351
  503WAT     H2 1834   5.223   4.301   5.458
  504WAT      O 1835   5.499   4.335   5.406
  504WAT     H1 1836   5.533   4.388   5.334
  504WAT     H2 1837   5.543   4.369   5.484
  505WAT      O 1838   5.697   4.185   5.226
  505WAT     H1 1839   5.769   4.223   5.176
  505WAT     H2 1840   5.635   4.257   5.237
  506WAT      O 1841   6.112   4.255   5.320
  506WAT     H1 1842   6.133   4.344   5.290
  506WAT     H2 1843   6.064   4.216   5.247
  507WAT      O 1844   5.712   4.139   5.509
  507WAT     H1 1845   5.724   4.046   5.529
  507WAT     H2 1846   5.683   4.140   5.418
  508WAT      O 1847   5.312   4.473   5.169
  508WAT     H1 1848   5.242   4.480   5.103
  508WAT     H2 1849   5.287   4.397   5.221
  509WAT      O 1850   5.998   4.680   4.800
  509WAT     H1 1851   6.092   4.667   4.807
  509WAT     H2 1852   5.960   4.606   4.847
  510WAT      O 1853   5.816   4.473   4.793
  510WAT     H1 1854   5.725   4.443   4.801
  510WAT     H2 1855   5.844   4.443   4.707
  511WAT      O 1856   5.978   3.927   5.409
  511WAT     H1 1857   5.897   3.892   5.446
  511WAT     H2 1858   6.047   3.896   5.468
  512WAT      O 1859   6.171   3.835   5.571
  512WAT     H1 1860   6.226   3.877   5.637
  512WAT     H2 1861   6.194   3.742   5.575
  513WAT      O 1862   5.693   4.159   4.807
  513WAT     H1 1863   5.779   4.191   4.833
  513WAT     H2 1864   5.712   4.080   4.756
  514WAT      O 1865   5.788   3.882   5.136
  514WAT     H1 1866   5.787   3.977   5.152
  514WAT     H2 1867   5.878   3.864   5.107
  515WAT      O 1868   6.170   3.542   5.562
  515WAT     H1 1869   6.093   3.486   5.576
  515WAT     H2 1870   6.211   3.549   5.648
  516WAT      O 1871   3.498   0.470   4.204
  516WAT     H1 1872   3.490   0.565   4.212
  516WAT     H2 1873   3.438   0.435   4.270
  517WAT      O 1874   3.252   0.069   4.342
  517WAT     H1 1875   3.270   0.161   4.323
  517WAT     H2 1876   3.331   0.037   4.385
  518WAT      O 1877   3.364   0.221   4.942
  518WAT     H1 1878   3.419   0.208   4.865
  518WAT     H2 1879   3.280   0.251   4.907
  519WAT      O 1880   3.986   0.413   3.720
  519WAT     H1 1881   3.918   0.443   3.781
  519WAT     H2 1882   4.024   0.493   3.685
  520WAT      O 1883   3.677   0.175   4.460
  520WAT     H1 1884   3.672   0.197   4.367
  520WAT     H2 1885   3.768   0.151   4.474
  521WAT      O 1886   3.806   0.430   3.941
  521WAT     H1 1887   3.823   0.383   4.023
  521WAT     H2 1888   3.737   0.492   3.964
  522WAT      O 1889   3.262   0.745   4.619
  522WAT     H1 1890   3.286   0.808   4.687
  522WAT     H2 1891   3.178   0.709   4.647
  523WAT      O 1892   3.713   0.325   4.859
  523WAT     H1 1893   3.706   0.406   4.910
  523WAT     H2 1894   3.669   0.345   4.777
  524WAT      O 1895   3.692   0.249   4.210
  524WAT     H1 1896   3.614   0.303   4.220
  524WAT     H2 1897   3.762   0.301   4.250
  525WAT      O 1898   3.959   0.315   5.075
  525WAT     H1 1899   4.031   0.379   5.068
  525WAT     H2 1900   3.910   0.325   4.993
  526WAT      O 1901   3.465   0.090   5.157
  526WAT     H1 1902   3.535   0.153   5.172
  526WAT     H2 1903   3.417   0.124   5.081
  527WAT      O 1904   3.941   0.349   4.350
  527WAT     H1 1905   3.959   0.267   4.396
  527WAT     H2 1906   4.023   0.371   4.306
  528WAT      O 1907   3.974   0.242   4.076
  528WAT     H1 1908   4.027   0.191   4.015
  528WAT     H2 1909   4.000   0.210   4.162
  529WAT      O 1910   3.024   0.043   4.850
  529WAT     H1 1911   3.083  -0.031   4.863
  529WAT     H2 1912   3.004   0.075   4.939
  530WAT      O 1913   3.310   0.347   4.352
  530WAT     H1 1914   3.243   0.395   4.303
  530WAT     H2 1915   3.296   0.372   4.443
  531WAT      O 1916   3.724   0.550   5.012
  531WAT     H1 1917   3.779   0.567   5.088
  531WAT     H2 1918   3.758   0.609   4.944
  532WAT      O 1919   4.037   0.345   4.710
  532WAT     H1 1920   4.025   0.265   4.659
  532WAT     H2 1921   4.103   0.395   4.661
  533WAT      O 1922   3.738   0.307   5.213
  533WAT     H1 1923   3.769   0.283   5.300
  533WAT     H2 1924   3.818   0.327   5.164
  534WAT      O 1925   3.740   0.522   4.436
  534WAT     H1 1926   3.697   0.473   4.505
  534WAT     H2 1927   3.816   0.468   4.412
  535WAT      O 1928   2.988   0.142   4.436
  535WAT     H1 1929   3.071   0.112   4.398
  535WAT     H2 1930   2.953   0.065   4.481
  536WAT      O 1931   3.485   0.077   4.643
  536WAT     H1 1932   3.423   0.010   4.613
  536WAT     H2 1933   3.552   0.079   4.575
  537WAT      O 1934   2.808  -0.067   4.532
  537WAT     H1 1935   2.725  -0.109   4.514
  537WAT     H2 1936   2.806  -0.047   4.626
  538WAT      O 1937   3.791   0.181   3.738
  538WAT     H1 1938   3.734   0.243   3.693
  538WAT     H2 1939   3.849   0.236   3.791
  539WAT      O 1940   4.113   0.210   3.851
  539WAT     H1 1941   4.207   0.203   3.871
  539WAT     H2 1942   4.105   0.293   3.805
  540WAT      O 1943   3.020   0.355   4.609
  540WAT     H1 1944   3.006   0.279   4.552
  540WAT     H2 1945   2.978   0.427   4.562
  541WAT      O 1946   3.335   0.444   4.630
  541WAT     H1 1947   3.324   0.539   4.620
  541WAT     H2 1948   3.253   0.414   4.669
  542WAT      O 1949   3.438   0.510   4.951
  542WAT     H1 1950   3.528   0.513   4.983
  542WAT     H2 1951   3.415   0.417   4.953
  543WAT      O 1952   3.613   0.385   4.617
  543WAT     H1 1953   3.518   0.385   4.606
  543WAT     H2 1954   3.644   0.310   4.566
  544WAT      O 1955   5.187   0.969   4.724
  544WAT     H1 1956   5.251   0.957   4.653
  544WAT     H2 1957   5.175   1.063   4.730
  545WAT      O 1958   4.868   0.964   4.717
  545WAT     H1 1959   4.834   0.952   4.629
  545WAT     H2 1960   4.955   0.924   4.715
  546WAT      O 1961   4.454   1.149   4.316
  546WAT     H1 1962   4.397   1.140   4.240
  546WAT     H2 1963   4.442   1.067   4.364
  547WAT      O 1964   4.916   1.079   5.313
  547WAT     H1 1965   4.915   1.040   5.226
  547WAT     H2 1966   4.932   1.006   5.373
  548WAT      O 1967   4.208   1.299   4.600
  548WAT     H1 1968   4.288   1.265   4.559
  548WAT     H2 1969   4.232   1.310   4.692
  549WAT      O 1970   5.012   1.516   3.848
  549WAT     H1 1971   4.947   1.574   3.809
  549WAT     H2 1972   5.091   1.569   3.854
  550WAT      O 1973   4.404   1.225   3.887
  550WAT     H1 1974   4.482   1.170   3.874
  550WAT     H2 1975   4.439   1.311   3.909
  551WAT      O 1976   4.588   1.358   5.208
  551WAT     H1 1977   4.559   1.448   5.197
  551WAT     H2 1978   4.652   1.362   5.280
  552WAT      O 1979   4.681   1.095   4.867
  552WAT     H1 1980   4.740   1.073   4.796
  552WAT     H2 1981   4.686   1.021   4.927
  553WAT      O 1982   4.638   0.841   3.651
  553WAT     H1 1983   4.663   0.789   3.574
  553WAT     H2 1984   4.544   0.824   3.661
  554WAT      O 1985   5.142   0.741   4.431
  554WAT     H1 1986   5.221   0.699   4.396
  554WAT     H2 1987   5.169   0.832   4.448
  555WAT      O 1988   5.159   1.285   3.901
  555WAT     H1 1989   5.096   1.292   3.972
  555WAT     H2 1990   5.126   1.344   3.833
  556WAT      O 1991   4.610   1.031   3.871
  556WAT     H1 1992   4.598   0.963   3.938
  556WAT     H2 1993   4.621   0.982   3.789
  557WAT      O 1994   4.844   0.977   4.241
  557WAT     H1 1995   4.808   0.924   4.312
  557WAT     H2 1996   4.930   0.938   4.224
  558WAT      O 1997   4.808   0.480   3.741
  558WAT     H1 1998   4.825   0.567   3.778
  558WAT     H2 1999   4.789   0.496   3.649
  559WAT      O 2000   5.084   1.326   4.908
  559WAT     H1 2001   5.054   1.416   4.897
  559WAT     H2 2002   5.049   1.299   4.993
  560WAT      O 2003   4.429   0.971   4.511
  560WAT     H1 2004   4.337   0.958   4.532
  560WAT     H2 2005   4.454   1.049   4.561
  561WAT      O 2006   4.806   0.726   3.839
  561WAT     H1 2007   4.794   0.770   3.923
  561WAT     H2 2008   4.737   0.760   3.784
  562WAT      O 2009   4.165   0.936   4.594
  562WAT     H1 2010   4.178   0.961   4.686
  562WAT     H2 2011   4.097   0.995   4.562
  563WAT      O 2012   4.582   2.003   4.204
  563WAT     H1 2013   4.574   2.098   4.212
  563WAT     H2 2014   4.522   1.968   4.270
  564WAT      O 2015   4.831   0.720   5.470
  564WAT     H1 2016   4.754   0.776   5.469
  564WAT     H2 2017   4.895   0.768   5.522
  565WAT      O 2018   5.376   0.773   3.922
  565WAT     H1 2019   5.467   0.796   3.905
  565WAT     H2 2020   5.325   0.831   3.866
  566WAT      O 2021   4.657   1.001   5.426
  566WAT     H1 2022   4.731   1.055   5.398
  566WAT     H2 2023   4.586   1.063   5.442
  567WAT      O 2024   5.204   1.215   5.286
  567WAT     H1 2025   5.245   1.171   5.211
  567WAT     H2 2026   5.132   1.158   5.311
  568WAT      O 2027   4.840   0.709   5.023
  568WAT     H1 2028   4.924   0.751   5.038
  568WAT     H2 2029   4.834   0.643   5.093
  569WAT      O 2030   5.237   1.271   4.661
  569WAT     H1 2031   5.174   1.287   4.591
  569WAT     H2 2032   5.198   1.312   4.738
  570WAT      O 2033   5.625   1.365   4.397
  570WAT     H1 2034   5.556   1.403   4.342
  570WAT     H2 2035   5.633   1.426   4.470
  571WAT      O 2036   5.350   1.129   5.057
  571WAT     H1 2037   5.371   1.193   4.989
  571WAT     H2 2038   5.345   1.046   5.010
  572WAT      O 2039   4.792   1.245   4.388
  572WAT     H1 2040   4.838   1.273   4.309
  572WAT     H2 2041   4.766   1.155   4.370
  573WAT      O 2042   4.481   1.199   4.682
  573WAT     H1 2043   4.538   1.242   4.618
  573WAT     H2 2044   4.540   1.171   4.751
  574WAT      O 2045   4.686   0.857   4.069
  574WAT     H1 2046   4.756   0.902   4.115
  574WAT     H2 2047   4.652   0.793   4.132
  575WAT      O 2048   4.530   0.716   5.506
  575WAT     H1 2049   4.467   0.784   5.530
  575WAT     H2 2050   4.520   0.705   5.412
  576WAT      O 2051   4.060   0.683   4.599
  576WAT     H1 2052   3.981   0.708   4.551
  576WAT     H2 2053   4.109   0.764   4.609
  577WAT      O 2054   5.462   1.417   4.874
  577WAT     H1 2055   5.544   1.377   4.846
  577WAT     H2 2056   5.461   1.407   4.969
  578WAT      O 2057   4.255   0.719   4.295
  578WAT     H1 2058   4.175   0.730   4.347
  578WAT     H2 2059   4.232   0.753   4.208
  579WAT      O 2060   4.838   1.372   5.090
  579WAT     H1 2061   4.845   1.418   5.173
  579WAT     H2 2062   4.767   1.309   5.102
  580WAT      O 2063   3.888   0.708   4.842
  580WAT     H1 2064   3.913   0.797   4.869
  580WAT     H2 2065   3.942   0.690   4.765
  581WAT      O 2066   6.271   1.051   4.509
  581WAT     H1 2067   6.195   0.994   4.493
  581WAT     H2 2068   6.284   1.048   4.604
  582WAT      O 2069   4.810   1.538   4.076
  582WAT     H1 2070   4.796   1.623   4.119
  582WAT     H2 2071   4.864   1.559   4.000
  583WAT      O 2072   4.155   1.290   4.134
  583WAT     H1 2073   4.206   1.370   4.149
  583WAT     H2 2074   4.220   1.220   4.127
  584WAT      O 2075   4.336   1.602   4.342
  584WAT     H1 2076   4.353   1.694   4.323
  584WAT     H2 2077   4.415   1.570   4.385
  585WAT      O 2078   4.264   0.806   5.330
  585WAT     H1 2079   4.253   0.716   5.360
  585WAT     H2 2080   4.179   0.831   5.294
  586WAT      O 2081   4.972   1.601   5.489
  586WAT     H1 2082   4.928   1.522   5.458
  586WAT     H2 2083   5.038   1.619   5.423
  587WAT      O 2084   4.448   1.754   4.942
  587WAT     H1 2085   4.503   1.741   4.865
  587WAT     H2 2086   4.364   1.784   4.907
  588WAT      O 2087   5.182   1.629   5.292
  588WAT     H1 2088   5.180   1.711   5.243
  588WAT     H2 2089   5.274   1.616   5.315
  589WAT      O 2090   4.828   1.380   5.376
  589WAT     H1 2091   4.881   1.304   5.353
  589WAT     H2 2092   4.775   1.351   5.451
  590WAT      O 2093   3.951   1.123   4.211
  590WAT     H1 2094   4.035   1.164   4.190
  590WAT     H2 2095   3.969   1.029   4.208
  591WAT      O 2096   5.141   0.890   3.780
  591WAT     H1 2097   5.089   0.967   3.804
  591WAT     H2 2098   5.114   0.822   3.842
  592WAT      O 2099   5.638   1.165   3.974
  592WAT     H1 2100   5.561   1.131   3.929
  592WAT     H2 2101   5.706   1.166   3.906
  593WAT      O 2102   5.120   0.677   3.963
  593WAT     H1 2103   5.089   0.709   4.048
  593WAT     H2 2104   5.215   0.685   3.967
  594WAT      O 2105   4.964   1.293   4.128
  594WAT     H1 2106   4.912   1.220   4.096
  594WAT     H2 2107   4.914   1.371   4.103
  595WAT      O 2108   5.462   1.112   4.639
  595WAT     H1 2109   5.396   1.181   4.648
  595WAT     H2 2110   5.543   1.151   4.674
  596WAT      O 2111   4.438   0.359   4.364
  596WAT     H1 2112   4.495   0.337   4.290
  596WAT     H2 2113   4.496   0.366   4.439
  597WAT      O 2114   5.343   0.948   4.444
  597WAT     H1 2115   5.395   1.011   4.495
  597WAT     H2 2116   5.408   0.888   4.408
  598WAT      O 2117   4.470   0.562   3.766
  598WAT     H1 2118   4.387   0.596   3.798
  598WAT     H2 2119   4.456   0.549   3.672
  599WAT      O 2120   4.779   1.075   3.428
  599WAT     H1 2121   4.688   1.052   3.448
  599WAT     H2 2122   4.829   0.995   3.447
  600WAT      O 2123   5.070   1.946   3.720
  600WAT     H1 2124   5.002   1.976   3.781
  600WAT     H2 2125   5.108   2.026   3.685
  601WAT      O 2126   4.991   0.695   4.669
  601WAT     H1 2127   4.899   0.718   4.653
  601WAT     H2 2128   5.033   0.703   4.583
  602WAT      O 2129   5.069   0.835   4.182
  602WAT     H1 2130   5.144   0.887   4.151
  602WAT     H2 2131   5.096   0.803   4.268
  603WAT      O 2132   4.897   1.085   3.880
  603WAT     H1 2133   4.806   1.056   3.890
  603WAT     H2 2134   4.900   1.127   3.794
  604WAT      O 2135   5.420   1.446   4.257
  604WAT     H1 2136   5.375   1.362   4.263
  604WAT     H2 2137   5.357   1.510   4.291
  605WAT      O 2138   5.264   1.630   4.351
  605WAT     H1 2139   5.293   1.686   4.279
  605WAT     H2 2140   5.315   1.659   4.426
  606WAT      O 2141   3.954   0.857   4.278
  606WAT     H1 2142   3.934   0.798   4.206
  606WAT     H2 2143   3.898   0.826   4.350
  607WAT      O 2144   4.752   0.846   4.490
  607WAT     H1 2145   4.757   0.751   4.483
  607WAT     H2 2146   4.670   0.862   4.539
  608WAT      O 2147   4.866   1.239   3.614
  608WAT     H1 2148   4.823   1.167   3.568
  608WAT     H2 2149   4.941   1.262   3.558
  609WAT      O 2150   4.546   0.708   4.266
  609WAT     H1 2151   4.464   0.738   4.307
  609WAT     H2 2152   4.595   0.669   4.338
  610WAT      O 2153   4.761   1.708   4.460
  610WAT     H1 2154   4.756   1.730   4.367
  610WAT     H2 2155   4.852   1.684   4.474
  611WAT      O 2156   5.105   0.754   5.149
  611WAT     H1 2157   5.141   0.777   5.235
  611WAT     H2 2158   5.170   0.788   5.087
  612WAT      O 2159   5.678   1.067   4.220
  612WAT     H1 2160   5.664   1.086   4.127
  612WAT     H2 2161   5.643   1.143   4.266
  613WAT      O 2162   4.495   0.465   4.828
  613WAT     H1 2163   4.559   0.451   4.758
  613WAT     H2 2164   4.411   0.436   4.790
  614WAT      O 2165   5.681   1.273   4.721
  614WAT     H1 2166   5.724   1.264   4.806
  614WAT     H2 2167   5.752   1.271   4.657
  615WAT      O 2168   4.572   1.395   4.439
  615WAT     H1 2169   4.652   1.346   4.419
  615WAT     H2 2170   4.501   1.342   4.403
  616WAT      O 2171   5.054   1.633   4.874
  616WAT     H1 2172   5.060   1.690   4.951
  616WAT     H2 2173   4.967   1.650   4.838
  617WAT      O 2174   4.203   0.810   4.047
  617WAT     H1 2175   4.110   0.803   4.068
  617WAT     H2 2176   4.213   0.757   3.967
  618WAT      O 2177   4.195   0.462   4.306
  618WAT     H1 2178   4.221   0.554   4.295
  618WAT     H2 2179   4.277   0.415   4.321
  619WAT      O 2180   4.342   0.604   5.023
  619WAT     H1 2181   4.409   0.583   4.958
  619WAT     H2 2182   4.259   0.584   4.979
  620WAT      O 2183   5.767   1.278   4.974
  620WAT     H1 2184   5.786   1.368   4.999
  620WAT     H2 2185   5.757   1.232   5.058
  621WAT      O 2186   5.273   1.293   5.532
  621WAT     H1 2187   5.258   1.270   5.440
  621WAT     H2 2188   5.272   1.388   5.533
  622WAT      O 2189   4.950   1.050   5.030
  622WAT     H1 2190   5.043   1.065   5.013
  622WAT     H2 2191   4.908   1.059   4.945
  623WAT      O 2192   4.830   1.452   4.807
  623WAT     H1 2193   4.816   1.416   4.894
  623WAT     H2 2194   4.751   1.504   4.790
  624WAT      O 2195   4.889   1.963   3.941
  624WAT     H1 2196   4.907   1.915   4.023
  624WAT     H2 2197   4.821   2.025   3.964
  625WAT      O 2198   4.985   1.390   4.546
  625WAT     H1 2199   4.952   1.386   4.636
  625WAT     H2 2200   4.935   1.324   4.499
  626WAT      O 2201   4.382   0.931   5.099
  626WAT     H1 2202   4.369   0.858   5.159
  626WAT     H2 2203   4.474   0.922   5.070
  627WAT      O 2204   5.279   1.125   3.573
  627WAT     H1 2205   5.217   1.052   3.564
  627WAT     H2 2206   5.232   1.201   3.539
  628WAT      O 2207   4.645   0.902   5.047
  628WAT     H1 2208   4.716   0.838   5.043
  628WAT     H2 2209   4.641   0.927   5.140
  629WAT      O 2210   5.444   1.596   5.339
  629WAT     H1 2211   5.438   1.527   5.273
  629WAT     H2 2212   5.484   1.670   5.294
  630WAT      O 2213   4.517   0.601   5.229
  630WAT     H1 2214   4.463   0.556   5.295
  630WAT     H2 2215   4.458   0.614   5.155
  631WAT      O 2216   4.346   2.277   4.619
  631WAT     H1 2217   4.370   2.341   4.687
  631WAT     H2 2218   4.262   2.242   4.647
  632WAT      O 2219   4.458   0.547   3.486
  632WAT     H1 2220   4.370   0.535   3.449
  632WAT     H2 2221   4.505   0.468   3.460
  633WAT      O 2222   5.444   1.392   5.163
  633WAT     H1 2223   5.356   1.358   5.175
  633WAT     H2 2224   5.501   1.319   5.186
  634WAT      O 2225   3.610   1.025   4.495
  634WAT     H1 2226   3.678   0.994   4.436
  634WAT     H2 2227   3.594   1.116   4.468
  635WAT      O 2228   4.090   0.514   4.938
  635WAT     H1 2229   4.082   0.454   4.864
  635WAT     H2 2230   4.008   0.563   4.938
  636WAT      O 2231   4.797   1.858   4.859
  636WAT     H1 2232   4.790   1.939   4.910
  636WAT     H2 2233   4.753   1.878   4.777
  637WAT      O 2234   4.776   1.782   4.210
  637WAT     H1 2235   4.698   1.836   4.220
  637WAT     H2 2236   4.846   1.834   4.250
  638WAT      O 2237   5.892   0.933   4.639
  638WAT     H1 2238   5.891   1.022   4.602
  638WAT     H2 2239   5.806   0.898   4.619
  639WAT      O 2240   5.043   1.848   5.075
  639WAT     H1 2241   5.115   1.912   5.068
  639WAT     H2 2242   4.994   1.858   4.993
  640WAT      O 2243   5.215   1.239   4.232
  640WAT     H1 2244   5.122   1.251   4.215
  640WAT     H2 2245   5.233   1.148   4.206
  641WAT      O 2246   4.766   0.577   4.447
  641WAT     H1 2247   4.729   0.522   4.516
  641WAT     H2 2248   4.815   0.517   4.392
  642WAT      O 2249   5.554   0.823   4.285
  642WAT     H1 2250   5.601   0.906   4.278
  642WAT     H2 2251   5.599   0.776   4.356
  643WAT      O 2252   4.548   1.623   5.157
  643WAT     H1 2253   4.619   1.686   5.172
  643WAT     H2 2254   4.501   1.657   5.081
  644WAT      O 2255   5.361   1.457   3.985
  644WAT     H1 2256   5.389   1.446   4.076
  644WAT     H2 2257   5.274   1.417   3.981
  645WAT      O 2258   5.328   0.878   4.939
  645WAT     H1 2259   5.263   0.903   4.874
  645WAT     H2 2260   5.366   0.797   4.906
  646WAT      O 2261   5.025   1.882   4.350
  646WAT     H1 2262   5.043   1.800   4.396
  646WAT     H2 2263   5.107   1.904   4.306
  647WAT      O 2264   5.058   1.775   4.076
  647WAT     H1 2265   5.111   1.724   4.015
  647WAT     H2 2266   5.084   1.743   4.162
  648WAT      O 2267   4.933   0.953   5.588
  648WAT     H1 2268   4.866   0.943   5.655
  648WAT     H2 2269   5.016   0.937   5.634
  649WAT      O 2270   4.108   1.576   4.850
  649WAT     H1 2271   4.167   1.502   4.863
  649WAT     H2 2272   4.088   1.607   4.939
  650WAT      O 2273   4.394   1.880   4.352
  650WAT     H1 2274   4.327   1.928   4.303
  650WAT     H2 2275   4.380   1.905   4.443
  651WAT      O 2276   3.567   0.833   4.722
  651WAT     H1 2277   3.571   0.780   4.802
  651WAT     H2 2278   3.517   0.781   4.660
  652WAT      O 2279   4.808   2.083   5.012
  652WAT     H1 2280   4.863   2.100   5.088
  652WAT     H2 2281   4.842   2.142   4.944
  653WAT      O 2282   4.305   0.318   5.072
  653WAT     H1 2283   4.312   0.404   5.031
  653WAT     H2 2284   4.299   0.257   4.999
  654WAT      O 2285   4.253   0.525   5.437
  654WAT     H1 2286   4.315   0.487   5.498
  654WAT     H2 2287   4.167   0.503   5.473
  655WAT      O 2288   5.293   1.566   5.597
  655WAT     H1 2289   5.347   1.627   5.548
  655WAT     H2 2290   5.235   1.622   5.649
  656WAT      O 2291   3.930   0.706   4.030
  656WAT     H1 2292   3.960   0.615   4.024
  656WAT     H2 2293   3.840   0.704   3.998
  657WAT      O 2294   5.121   1.878   4.710
  657WAT     H1 2295   5.109   1.798   4.659
  657WAT     H2 2296   5.187   1.928   4.661
  658WAT      O 2297   4.283   0.514   4.628
  658WAT     H1 2298   4.211   0.575   4.614
  658WAT     H2 2299   4.362   0.567   4.620
  659WAT      O 2300   5.328   1.658   4.873
  659WAT     H1 2301   5.233   1.646   4.866
  659WAT     H2 2302   5.362   1.570   4.881
  660WAT      O 2303   4.103   0.474   4.042
  660WAT     H1 2304   4.070   0.386   4.024
  660WAT     H2 2305   4.139   0.469   4.131
  661WAT      O 2306   5.028   1.638   4.493
  661WAT     H1 2307   5.013   1.545   4.511
  661WAT     H2 2308   5.111   1.640   4.445
  662WAT      O 2309   4.415   0.503   4.079
  662WAT     H1 2310   4.449   0.556   4.007
  662WAT     H2 2311   4.459   0.537   4.156
  663WAT      O 2312   5.388   1.720   4.602
  663WAT     H1 2313   5.481   1.700   4.588
  663WAT     H2 2314   5.372   1.695   4.693
  664WAT      O 2315   4.613   0.353   3.899
  664WAT     H1 2316   4.685   0.391   3.848
  664WAT     H2 2317   4.551   0.425   3.909
  665WAT      O 2318   4.502   0.719   4.650
  665WAT     H1 2319   4.487   0.750   4.739
  665WAT     H2 2320   4.454   0.781   4.595
  666WAT      O 2321   4.873   0.461   4.859
  666WAT     H1 2322   4.847   0.554   4.859
  666WAT     H2 2323   4.820   0.422   4.928
  667WAT      O 2324   5.367   1.772   4.137
  667WAT     H1 2325   5.385   1.715   4.062
  667WAT     H2 2326   5.417   1.852   4.119
  668WAT      O 2327   3.949   0.973   4.944
  668WAT     H1 2328   3.895   1.051   4.957
  668WAT     H2 2329   4.037   1.008   4.928
  669WAT      O 2330   5.953   1.048   4.299
  669WAT     H1 2331   5.997   0.973   4.259
  669WAT     H2 2332   5.865   1.047   4.261
  670WAT      O 2333   5.466   1.704   3.847
  670WAT     H1 2334   5.536   1.766   3.869
  670WAT     H2 2335   5.500   1.619   3.875
  671WAT      O 2336   4.028   0.886   5.233
  671WAT     H1 2337   3.954   0.901   5.292
  671WAT     H2 2338   3.996   0.912   5.147
  672WAT      O 2339   5.656   1.449   4.000
  672WAT     H1 2340   5.709   1.482   3.928
  672WAT     H2 2341   5.647   1.355   3.982
  673WAT      O 2342   4.822   1.840   5.213
  673WAT     H1 2343   4.853   1.815   5.300
  673WAT     H2 2344   4.902   1.860   5.164
  674WAT      O 2345   4.824   2.055   4.436
  674WAT     H1 2346   4.780   2.006   4.505
  674WAT     H2 2347   4.900   2.001   4.412
  675WAT      O 2348   4.072   1.674   4.436
  675WAT     H1 2349   4.155   1.644   4.398
  675WAT     H2 2350   4.037   1.598   4.481
  676WAT      O 2351   4.569   1.610   4.643
  676WAT     H1 2352   4.507   1.543   4.613
  676WAT     H2 2353   4.636   1.612   4.575
  677WAT      O 2354   3.892   1.466   4.532
  677WAT     H1 2355   3.809   1.424   4.514
  677WAT     H2 2356   3.890   1.486   4.626
  678WAT      O 2357   4.576   0.458   5.603
  678WAT     H1 2358   4.581   0.545   5.564
  678WAT     H2 2359   4.631   0.403   5.545
  679WAT      O 2360   5.625   1.512   5.531
  679WAT     H1 2361   5.546   1.510   5.477
  679WAT     H2 2362   5.601   1.566   5.606
  680WAT      O 2363   5.637   1.197   5.262
  680WAT     H1 2364   5.642   1.180   5.356
  680WAT     H2 2365   5.626   1.110   5.223
  681WAT      O 2366   4.525   1.465   3.991
  681WAT     H1 2367   4.540   1.533   3.926
  681WAT     H2 2368   4.606   1.463   4.042
  682WAT      O 2369   4.799   0.533   5.278
  682WAT     H1 2370   4.712   0.562   5.251
  682WAT     H2 2371   4.823   0.591   5.350
  683WAT      O 2372   5.787   1.439   5.286
  683WAT     H1 2373   5.758   1.475   5.370
  683WAT     H2 2374   5.726   1.368   5.269
  684WAT      O 2375   5.907   1.195   4.538
  684WAT     H1 2376   5.991   1.239   4.555
  684WAT     H2 2377   5.921   1.148   4.457
  685WAT      O 2378   5.612   0.951   5.133
  685WAT     H1 2379   5.660   0.970   5.052
  685WAT     H2 2380   5.520   0.957   5.109
  686WAT      O 2381   4.301   1.067   4.092
  686WAT     H1 2382   4.276   0.977   4.111
  686WAT     H2 2383   4.318   1.068   3.997
  687WAT      O 2384   4.228   0.641   3.841
  687WAT     H1 2385   4.158   0.648   3.776
  687WAT     H2 2386   4.203   0.564   3.894
  688WAT      O 2387   4.875   1.714   3.738
  688WAT     H1 2388   4.818   1.776   3.693
  688WAT     H2 2389   4.933   1.769   3.791
  689WAT      O 2390   5.197   1.743   3.851
  689WAT     H1 2391   5.291   1.736   3.871
  689WAT     H2 2392   5.188   1.826   3.805
  690WAT      O 2393   5.460   1.674   3.547
  690WAT     H1 2394   5.452   1.641   3.637
  690WAT     H2 2395   5.542   1.723   3.547
  691WAT      O 2396   5.730   0.961   4.868
  691WAT     H1 2397   5.727   0.867   4.887
  691WAT     H2 2398   5.791   0.969   4.795
  692WAT      O 2399   4.914   0.848   3.472
  692WAT     H1 2400   5.008   0.835   3.479
  692WAT     H2 2401   4.876   0.774   3.520
  693WAT      O 2402   4.902   1.253   5.618
  693WAT     H1 2403   4.994   1.271   5.638
  693WAT     H2 2404   4.899   1.159   5.603
  694WAT      O 2405   4.732   0.640   3.466
  694WAT     H1 2406   4.641   0.611   3.473
  694WAT     H2 2407   4.760   0.611   3.379
  695WAT      O 2408   3.824   0.772   4.511
  695WAT     H1 2409   3.792   0.687   4.482
  695WAT     H2 2410   3.769   0.794   4.586
  696WAT      O 2411   4.202   1.044   4.882
  696WAT     H1 2412   4.224   1.137   4.884
  696WAT     H2 2413   4.243   1.008   4.961
  697WAT      O 2414   4.689   0.601   5.822
  697WAT     H1 2415   4.679   0.696   5.815
  697WAT     H2 2416   4.667   0.569   5.734
  698WAT      O 2417   3.811   1.134   4.708
  698WAT     H1 2418   3.741   1.093   4.656
  698WAT     H2 2419   3.886   1.139   4.648
  699WAT      O 2420   4.675   0.944   5.703
  699WAT     H1 2421   4.627   1.024   5.724
  699WAT     H2 2422   4.684   0.945   5.608
  700WAT      O 2423   4.002   1.128   4.495
  700WAT     H1 2424   4.000   1.137   4.400
  700WAT     H2 2425   4.033   1.212   4.528
  701WAT      O 2426   4.268   1.333   4.907
  701WAT     H1 2427   4.363   1.330   4.900
  701WAT     H2 2428   4.248   1.287   4.988
  702WAT      O 2429   4.327   1.190   5.164
  702WAT     H1 2430   4.409   1.240   5.166
  702WAT     H2 2431   4.354   1.099   5.161
  703WAT      O 2432   4.104   1.888   4.609
  703WAT     H1 2433   4.090   1.812   4.552
  703WAT     H2 2434   4.062   1.960   4.562
  704WAT      O 2435   5.217   1.406   3.509
  704WAT     H1 2436   5.287   1.426   3.571
  704WAT     H2 2437   5.145   1.463   3.536
  705WAT      O 2438   5.300   0.981   4.121
  705WAT     H1 2439   5.294   1.027   4.037
  705WAT     H2 2440   5.355   0.905   4.104
  706WAT      O 2441   4.419   1.977   4.630
  706WAT     H1 2442   4.408   2.072   4.620
  706WAT     H2 2443   4.337   1.947   4.669
  707WAT      O 2444   5.408   1.450   3.714
  707WAT     H1 2445   5.491   1.407   3.696
  707WAT     H2 2446   5.392   1.433   3.807
  708WAT      O 2447   5.373   1.100   3.851
  708WAT     H1 2448   5.368   1.084   3.757
  708WAT     H2 2449   5.311   1.171   3.866
  709WAT      O 2450   3.852   0.624   5.233
  709WAT     H1 2451   3.917   0.573   5.282
  709WAT     H2 2452   3.832   0.697   5.291
  710WAT      O 2453   5.105   1.331   5.783
  710WAT     H1 2454   5.192   1.348   5.747
  710WAT     H2 2455   5.057   1.413   5.771
  711WAT      O 2456   4.522   2.043   4.951
  711WAT     H1 2457   4.612   2.046   4.983
  711WAT     H2 2458   4.499   1.950   4.953
  712WAT      O 2459   4.697   1.918   4.617
  712WAT     H1 2460   4.602   1.918   4.606
  712WAT     H2 2461   4.728   1.843   4.566
  713WAT      O 2462   4.286   0.338   5.643
  713WAT     H1 2463   4.373   0.303   5.664
  713WAT     H2 2464   4.229   0.305   5.712
  714WAT      O 2465   6.271   2.501   4.724
  714WAT     H1 2466   6.335   2.490   4.653
  714WAT     H2 2467   6.259   2.596   4.730
  715WAT      O 2468   5.952   2.497   4.717
  715WAT     H1 2469   5.918   2.485   4.629
  715WAT     H2 2470   6.039   2.457   4.715
  716WAT      O 2471   5.538   2.682   4.316
  716WAT     H1 2472   5.481   2.673   4.240
  716WAT     H2 2473   5.526   2.600   4.364
  717WAT      O 2474   6.000   2.612   5.313
  717WAT     H1 2475   5.999   2.573   5.226
  717WAT     H2 2476   6.016   2.539   5.373
  718WAT      O 2477   5.292   2.832   4.600
  718WAT     H1 2478   5.371   2.798   4.559
  718WAT     H2 2479   5.316   2.843   4.692
  719WAT      O 2480   6.096   3.049   3.848
  719WAT     H1 2481   6.030   3.107   3.809
  719WAT     H2 2482   6.175   3.102   3.854
  720WAT      O 2483   5.488   2.758   3.887
  720WAT     H1 2484   5.565   2.703   3.874
  720WAT     H2 2485   5.523   2.844   3.909
  721WAT      O 2486   5.672   2.890   5.208
  721WAT     H1 2487   5.643   2.981   5.197
  721WAT     H2 2488   5.736   2.895   5.280
  722WAT      O 2489   5.765   2.628   4.867
  722WAT     H1 2490   5.824   2.606   4.796
  722WAT     H2 2491   5.770   2.554   4.927
  723WAT      O 2492   5.722   2.374   3.651
  723WAT     H1 2493   5.747   2.321   3.574
  723WAT     H2 2494   5.628   2.357   3.661
  724WAT      O 2495   6.226   2.274   4.431
  724WAT     H1 2496   6.305   2.232   4.396
  724WAT     H2 2497   6.253   2.364   4.448
  725WAT      O 2498   6.243   2.818   3.901
  725WAT     H1 2499   6.180   2.825   3.972
  725WAT     H2 2500   6.210   2.877   3.833
  726WAT      O 2501   5.694   2.564   3.871
  726WAT     H1 2502   5.682   2.496   3.938
  726WAT     H2 2503   5.705   2.515   3.789
  727WAT      O 2504   5.928   2.510   4.241
  727WAT     H1 2505   5.892   2.457   4.312
  727WAT     H2 2506   6.014   2.471   4.224
  728WAT      O 2507   5.892   2.013   3.741
  728WAT     H1 2508   5.909   2.100   3.778
  728WAT     H2 2509   5.873   2.029   3.649
  729WAT      O 2510   6.168   2.859   4.908
  729WAT     H1 2511   6.138   2.949   4.897
  729WAT     H2 2512   6.133   2.832   4.993
  730WAT      O 2513   5.513   2.504   4.511
  730WAT     H1 2514   5.421   2.491   4.532
  730WAT     H2 2515   5.538   2.582   4.561
  731WAT      O 2516   5.890   2.258   3.839
  731WAT     H1 2517   5.878   2.303   3.923
  731WAT     H2 2518   5.821   2.293   3.784
  732WAT      O 2519   5.249   2.469   4.594
  732WAT     H1 2520   5.262   2.494   4.686
  732WAT     H2 2521   5.181   2.528   4.562
  733WAT      O 2522   5.666   3.536   4.204
  733WAT     H1 2523   5.658   3.631   4.212
  733WAT     H2 2524   5.606   3.501   4.270
  734WAT      O 2525   5.915   2.253   5.470
  734WAT     H1 2526   5.838   2.309   5.469
  734WAT     H2 2527   5.979   2.301   5.522
  735WAT      O 2528   5.741   2.534   5.426
  735WAT     H1 2529   5.815   2.587   5.398
  735WAT     H2 2530   5.670   2.596   5.442
  736WAT      O 2531   6.288   2.748   5.286
  736WAT     H1 2532   6.329   2.704   5.211
  736WAT     H2 2533   6.216   2.690   5.311
  737WAT      O 2534   5.924   2.242   5.023
  737WAT     H1 2535   6.008   2.284   5.038
  737WAT     H2 2536   5.918   2.176   5.093
  738WAT      O 2537   6.321   2.804   4.661
  738WAT     H1 2538   6.258   2.820   4.591
  738WAT     H2 2539   6.282   2.845   4.738
  739WAT      O 2540   6.239   2.008   5.189
  739WAT     H1 2541   6.214   2.083   5.135
  739WAT     H2 2542   6.266   2.046   5.272
  740WAT      O 2543   6.434   2.662   5.057
  740WAT     H1 2544   6.455   2.726   4.989
  740WAT     H2 2545   6.429   2.579   5.010
  741WAT      O 2546   6.194   1.923   4.747
  741WAT     H1 2547   6.108   1.953   4.776
  741WAT     H2 2548   6.197   1.945   4.654
  742WAT      O 2549   5.876   2.778   4.388
  742WAT     H1 2550   5.922   2.806   4.309
  742WAT     H2 2551   5.849   2.688   4.370
  743WAT      O 2552   5.565   2.732   4.682
  743WAT     H1 2553   5.622   2.775   4.618
  743WAT     H2 2554   5.624   2.704   4.751
  744WAT      O 2555   5.770   2.390   4.069
  744WAT     H1 2556   5.840   2.435   4.115
  744WAT     H2 2557   5.736   2.326   4.132
  745WAT      O 2558   5.614   2.249   5.506
  745WAT     H1 2559   5.551   2.317   5.530
  745WAT     H2 2560   5.604   2.238   5.412
  746WAT      O 2561   5.144   2.216   4.599
  746WAT     H1 2562   5.065   2.241   4.551
  746WAT     H2 2563   5.193   2.297   4.609
  747WAT      O 2564   5.339   2.252   4.295
  747WAT     H1 2565   5.259   2.263   4.347
  747WAT     H2 2566   5.316   2.286   4.208
  748WAT      O 2567   5.922   2.905   5.090
  748WAT     H1 2568   5.928   2.951   5.173
  748WAT     H2 2569   5.851   2.842   5.102
  749WAT      O 2570   4.972   2.241   4.842
  749WAT     H1 2571   4.997   2.330   4.869
  749WAT     H2 2572   5.026   2.223   4.765
  750WAT      O 2573   5.894   3.071   4.076
  750WAT     H1 2574   5.880   3.156   4.119
  750WAT     H2 2575   5.948   3.092   4.000
  751WAT      O 2576   5.239   2.823   4.134
  751WAT     H1 2577   5.290   2.903   4.149
  751WAT     H2 2578   5.304   2.753   4.127
  752WAT      O 2579   5.420   3.135   4.342
  752WAT     H1 2580   5.437   3.227   4.323
  752WAT     H2 2581   5.499   3.103   4.385
  753WAT      O 2582   5.834   1.821   5.502
  753WAT     H1 2583   5.908   1.881   5.494
  753WAT     H2 2584   5.857   1.747   5.446
  754WAT      O 2585   5.348   2.339   5.330
  754WAT     H1 2586   5.337   2.249   5.360
  754WAT     H2 2587   5.263   2.364   5.294
  755WAT      O 2588   6.056   3.134   5.489
  755WAT     H1 2589   6.012   3.055   5.458
  755WAT     H2 2590   6.122   3.152   5.423
  756WAT      O 2591   5.532   3.287   4.942
  756WAT     H1 2592   5.587   3.274   4.865
  756WAT     H2 2593   5.448   3.316   4.907
  757WAT      O 2594   6.266   3.162   5.292
  757WAT     H1 2595   6.264   3.244   5.243
  757WAT     H2 2596   6.358   3.149   5.315
  758WAT      O 2597   5.912   2.913   5.376
  758WAT     H1 2598   5.965   2.837   5.353
  758WAT     H2 2599   5.859   2.884   5.451
  759WAT      O 2600   6.228   1.424   4.929
  759WAT     H1 2601   6.194   1.513   4.922
  759WAT     H2 2602   6.265   1.405   4.843
  760WAT      O 2603   5.035   2.656   4.211
  760WAT     H1 2604   5.119   2.697   4.190
  760WAT     H2 2605   5.053   2.562   4.208
  761WAT      O 2606   6.225   2.423   3.780
  761WAT     H1 2607   6.173   2.500   3.804
  761WAT     H2 2608   6.198   2.355   3.842
  762WAT      O 2609   5.983   1.907   4.286
  762WAT     H1 2610   5.898   1.868   4.268
  762WAT     H2 2611   6.025   1.915   4.200
  763WAT      O 2612   5.761   1.669   4.627
  763WAT     H1 2613   5.847   1.650   4.591
  763WAT     H2 2614   5.768   1.646   4.719
  764WAT      O 2615   6.204   2.210   3.963
  764WAT     H1 2616   6.173   2.241   4.048
  764WAT     H2 2617   6.299   2.218   3.967
  765WAT      O 2618   6.048   2.826   4.128
  765WAT     H1 2619   5.995   2.752   4.096
  765WAT     H2 2620   5.998   2.904   4.103
  766WAT      O 2621   5.521   1.892   4.364
  766WAT     H1 2622   5.579   1.870   4.290
  766WAT     H2 2623   5.580   1.899   4.439
  767WAT      O 2624   6.427   2.481   4.444
  767WAT     H1 2625   6.479   2.544   4.495
  767WAT     H2 2626   6.492   2.421   4.408
  768WAT      O 2627   5.554   2.095   3.766
  768WAT     H1 2628   5.471   2.129   3.798
  768WAT     H2 2629   5.540   2.082   3.672
  769WAT      O 2630   5.752   1.580   4.236
  769WAT     H1 2631   5.686   1.548   4.174
  769WAT     H2 2632   5.747   1.517   4.309
  770WAT      O 2633   5.863   2.608   3.428
  770WAT     H1 2634   5.772   2.585   3.448
  770WAT     H2 2635   5.912   2.528   3.447
  771WAT      O 2636   6.153   3.479   3.720
  771WAT     H1 2637   6.086   3.509   3.781
  771WAT     H2 2638   6.192   3.559   3.685
  772WAT      O 2639   6.075   2.228   4.669
  772WAT     H1 2640   5.983   2.250   4.653
  772WAT     H2 2641   6.117   2.236   4.583
  773WAT      O 2642   6.153   2.368   4.182
  773WAT     H1 2643   6.228   2.419   4.151
  773WAT     H2 2644   6.180   2.336   4.268
  774WAT      O 2645   5.981   2.618   3.880
  774WAT     H1 2646   5.890   2.589   3.890
  774WAT     H2 2647   5.984   2.660   3.794
  775WAT      O 2648   6.398   2.072   4.380
  775WAT     H1 2649   6.324   2.021   4.413
  775WAT     H2 2650   6.423   2.028   4.299
  776WAT      O 2651   6.348   3.163   4.351
  776WAT     H1 2652   6.377   3.219   4.279
  776WAT     H2 2653   6.399   3.192   4.426
  777WAT      O 2654   6.408   1.350   4.440
  777WAT     H1 2655   6.439   1.264   4.411
  777WAT     H2 2656   6.481   1.409   4.420
  778WAT      O 2657   5.038   2.390   4.278
  778WAT     H1 2658   5.018   2.331   4.206
  778WAT     H2 2659   4.982   2.359   4.350
  779WAT      O 2660   5.836   2.379   4.490
  779WAT     H1 2661   5.841   2.284   4.483
  779WAT     H2 2662   5.754   2.395   4.539
  780WAT      O 2663   5.950   2.772   3.614
  780WAT     H1 2664   5.907   2.700   3.568
  780WAT     H2 2665   6.025   2.795   3.558
  781WAT      O 2666   5.629   2.241   4.266
  781WAT     H1 2667   5.548   2.271   4.307
  781WAT     H2 2668   5.679   2.201   4.338
  782WAT      O 2669   5.845   3.240   4.460
  782WAT     H1 2670   5.840   3.263   4.367
  782WAT     H2 2671   5.936   3.217   4.474
  783WAT      O 2672   6.189   2.287   5.149
  783WAT     H1 2673   6.225   2.310   5.235
  783WAT     H2 2674   6.254   2.320   5.087
  784WAT      O 2675   5.579   1.998   4.828
  784WAT     H1 2676   5.643   1.984   4.758
  784WAT     H2 2677   5.495   1.969   4.790
  785WAT      O 2678   5.656   2.928   4.439
  785WAT     H1 2679   5.736   2.879   4.419
  785WAT     H2 2680   5.585   2.875   4.403
  786WAT      O 2681   6.138   3.166   4.874
  786WAT     H1 2682   6.144   3.223   4.951
  786WAT     H2 2683   6.051   3.183   4.838
  787WAT      O 2684   5.287   2.343   4.047
  787WAT     H1 2685   5.194   2.336   4.068
  787WAT     H2 2686   5.297   2.290   3.967
  788WAT      O 2687   5.279   1.995   4.306
  788WAT     H1 2688   5.305   2.087   4.295
  788WAT     H2 2689   5.361   1.948   4.321
  789WAT      O 2690   5.426   2.136   5.023
  789WAT     H1 2691   5.493   2.116   4.958
  789WAT     H2 2692   5.343   2.117   4.979
  790WAT      O 2693   6.016   1.799   5.224
  790WAT     H1 2694   5.952   1.869   5.215
  790WAT     H2 2695   6.093   1.842   5.261
  791WAT      O 2696   6.357   2.826   5.532
  791WAT     H1 2697   6.342   2.803   5.440
  791WAT     H2 2698   6.356   2.921   5.533
  792WAT      O 2699   6.034   2.583   5.030
  792WAT     H1 2700   6.127   2.598   5.013
  792WAT     H2 2701   5.992   2.592   4.945
  793WAT      O 2702   5.914   2.985   4.807
  793WAT     H1 2703   5.900   2.949   4.894
  793WAT     H2 2704   5.835   3.037   4.790
  794WAT      O 2705   5.973   3.495   3.941
  794WAT     H1 2706   5.991   3.448   4.023
  794WAT     H2 2707   5.905   3.558   3.964
  795WAT      O 2708   6.069   2.923   4.546
  795WAT     H1 2709   6.035   2.919   4.636
  795WAT     H2 2710   6.019   2.857   4.499
  796WAT      O 2711   5.466   2.464   5.099
  796WAT     H1 2712   5.453   2.391   5.159
  796WAT     H2 2713   5.557   2.455   5.070
  797WAT      O 2714   6.363   2.658   3.573
  797WAT     H1 2715   6.301   2.585   3.564
  797WAT     H2 2716   6.316   2.734   3.539
  798WAT      O 2717   5.729   2.435   5.047
  798WAT     H1 2718   5.800   2.371   5.043
  798WAT     H2 2719   5.725   2.460   5.140
  799WAT      O 2720   5.601   2.134   5.229
  799WAT     H1 2721   5.547   2.089   5.295
  799WAT     H2 2722   5.542   2.147   5.155
  800WAT      O 2723   5.430   3.810   4.619
  800WAT     H1 2724   5.454   3.874   4.687
  800WAT     H2 2725   5.346   3.775   4.647
  801WAT      O 2726   5.542   2.080   3.486
  801WAT     H1 2727   5.454   2.068   3.449
  801WAT     H2 2728   5.589   2.000   3.460
  802WAT      O 2729   4.694   2.558   4.495
  802WAT     H1 2730   4.762   2.527   4.436
  802WAT     H2 2731   4.678   2.649   4.468
  803WAT      O 2732   5.174   2.047   4.938
  803WAT     H1 2733   5.165   1.987   4.864
  803WAT     H2 2734   5.092   2.096   4.938
  804WAT      O 2735   5.881   3.391   4.859
  804WAT     H1 2736   5.874   3.472   4.910
  804WAT     H2 2737   5.837   3.411   4.777
  805WAT      O 2738   5.860   3.315   4.210
  805WAT     H1 2739   5.782   3.369   4.220
  805WAT     H2 2740   5.930   3.367   4.250
  806WAT      O 2741   6.191   1.896   4.475
  806WAT     H1 2742   6.241   1.821   4.443
  806WAT     H2 2743   6.114   1.899   4.418
  807WAT      O 2744   6.127   3.381   5.075
  807WAT     H1 2745   6.199   3.445   5.068
  807WAT     H2 2746   6.078   3.391   4.993
  808WAT      O 2747   6.299   2.772   4.232
  808WAT     H1 2748   6.206   2.784   4.215
  808WAT     H2 2749   6.317   2.681   4.206
  809WAT      O 2750   5.849   2.110   4.447
  809WAT     H1 2751   5.812   2.055   4.516
  809WAT     H2 2752   5.899   2.050   4.392
  810WAT      O 2753   5.632   3.156   5.157
  810WAT     H1 2754   5.702   3.219   5.172
  810WAT     H2 2755   5.585   3.190   5.081
  811WAT      O 2756   6.445   2.990   3.985
  811WAT     H1 2757   6.473   2.979   4.076
  811WAT     H2 2758   6.358   2.950   3.981
  812WAT      O 2759   6.435   1.593   4.689
  812WAT     H1 2760   6.344   1.616   4.706
  812WAT     H2 2761   6.478   1.601   4.775
  813WAT      O 2762   6.412   2.411   4.939
  813WAT     H1 2763   6.347   2.436   4.874
  813WAT     H2 2764   6.450   2.330   4.906
  814WAT      O 2765   6.108   3.415   4.350
  814WAT     H1 2766   6.127   3.333   4.396
  814WAT     H2 2767   6.191   3.437   4.306
  815WAT      O 2768   6.142   3.308   4.076
  815WAT     H1 2769   6.195   3.257   4.015
  815WAT     H2 2770   6.168   3.276   4.162
  816WAT      O 2771   6.017   2.486   5.588
  816WAT     H1 2772   5.950   2.476   5.655
  816WAT     H2 2773   6.100   2.470   5.634
  817WAT      O 2774   5.192   3.109   4.850
  817WAT     H1 2775   5.251   3.035   4.863
  817WAT     H2 2776   5.172   3.140   4.939
  818WAT      O 2777   5.477   3.413   4.352
  818WAT     H1 2778   5.411   3.461   4.303
  818WAT     H2 2779   5.464   3.438   4.443
  819WAT      O 2780   4.651   2.366   4.722
  819WAT     H1 2781   4.655   2.313   4.802
  819WAT     H2 2782   4.601   2.314   4.660
  820WAT      O 2783   5.891   3.616   5.012
  820WAT     H1 2784   5.947   3.633   5.088
  820WAT     H2 2785   5.926   3.675   4.944
  821WAT      O 2786   5.389   1.851   5.072
  821WAT     H1 2787   5.396   1.937   5.031
  821WAT     H2 2788   5.383   1.790   4.999
  822WAT      O 2789   5.337   2.058   5.437
  822WAT     H1 2790   5.399   2.020   5.498
  822WAT     H2 2791   5.251   2.036   5.473
  823WAT      O 2792   6.377   3.099   5.597
  823WAT     H1 2793   6.431   3.160   5.548
  823WAT     H2 2794   6.318   3.155   5.649
  824WAT      O 2795   5.014   2.239   4.030
  824WAT     H1 2796   5.044   2.148   4.024
  824WAT     H2 2797   4.924   2.237   3.998
  825WAT      O 2798   6.205   3.411   4.710
  825WAT     H1 2799   6.193   3.331   4.659
  825WAT     H2 2800   6.271   3.461   4.661
  826WAT      O 2801   5.367   2.047   4.628
  826WAT     H1 2802   5.295   2.108   4.614
  826WAT     H2 2803   5.446   2.100   4.620
  827WAT      O 2804   6.412   3.191   4.873
  827WAT     H1 2805   6.317   3.179   4.866
  827WAT     H2 2806   6.446   3.102   4.881
  828WAT      O 2807   5.648   1.780   5.255
  828WAT     H1 2808   5.700   1.805   5.332
  828WAT     H2 2809   5.626   1.863   5.213
  829WAT      O 2810   5.187   2.007   4.042
  829WAT     H1 2811   5.154   1.919   4.024
  829WAT     H2 2812   5.223   2.002   4.131
  830WAT      O 2813   6.112   3.171   4.493
  830WAT     H1 2814   6.097   3.078   4.511
  830WAT     H2 2815   6.195   3.173   4.445
  831WAT      O 2816   5.499   2.036   4.079
  831WAT     H1 2817   5.533   2.089   4.007
  831WAT     H2 2818   5.543   2.070   4.156
  832WAT      O 2819   5.768   1.874   5.024
  832WAT     H1 2820   5.734   1.794   5.064
  832WAT     H2 2821   5.697   1.904   4.967
  833WAT      O 2822   5.833   1.583   4.869
  833WAT     H1 2823   5.915   1.535   4.857
  833WAT     H2 2824   5.858   1.661   4.919
  834WAT      O 2825   5.697   1.886   3.899
  834WAT     H1 2826   5.769   1.923   3.848
  834WAT     H2 2827   5.635   1.958   3.909
  835WAT      O 2828   6.112   1.956   3.992
  835WAT     H1 2829   6.133   2.044   3.962
  835WAT     H2 2830   6.064   1.917   3.919
  836WAT      O 2831   5.586   2.252   4.650
  836WAT     H1 2832   5.571   2.283   4.739
  836WAT     H2 2833   5.538   2.314   4.595
  837WAT      O 2834   5.772   1.951   4.655
  837WAT     H1 2835   5.770   1.861   4.621
  837WAT     H2 2836   5.843   1.952   4.718
  838WAT      O 2837   5.957   1.994   4.859
  838WAT     H1 2838   5.931   2.087   4.859
  838WAT     H2 2839   5.904   1.955   4.928
  839WAT      O 2840   5.033   2.506   4.944
  839WAT     H1 2841   4.979   2.584   4.957
  839WAT     H2 2842   5.121   2.541   4.928
  840WAT      O 2843   5.712   1.839   4.182
  840WAT     H1 2844   5.724   1.746   4.202
  840WAT     H2 2845   5.683   1.841   4.091
  841WAT      O 2846   5.999   1.608   4.495
  841WAT     H1 2847   6.001   1.614   4.400
  841WAT     H2 2848   6.041   1.524   4.515
  842WAT      O 2849   5.112   2.419   5.233
  842WAT     H1 2850   5.038   2.434   5.292
  842WAT     H2 2851   5.080   2.445   5.147
  843WAT      O 2852   5.906   3.373   5.213
  843WAT     H1 2853   5.937   3.348   5.300
  843WAT     H2 2854   5.986   3.393   5.164
  844WAT      O 2855   5.908   3.588   4.436
  844WAT     H1 2856   5.864   3.539   4.505
  844WAT     H2 2857   5.983   3.534   4.412
  845WAT      O 2858   5.156   3.207   4.436
  845WAT     H1 2859   5.239   3.177   4.398
  845WAT     H2 2860   5.121   3.130   4.481
  846WAT      O 2861   5.653   3.143   4.643
  846WAT     H1 2862   5.591   3.076   4.613
  846WAT     H2 2863   5.720   3.145   4.575
  847WAT      O 2864   4.976   2.999   4.532
  847WAT     H1 2865   4.893   2.956   4.514
  847WAT     H2 2866   4.974   3.019   4.626
  848WAT      O 2867   5.660   1.990   5.603
  848WAT     H1 2868   5.665   2.078   5.564
  848WAT     H2 2869   5.715   1.936   5.545
  849WAT      O 2870   5.609   2.998   3.991
  849WAT     H1 2871   5.624   3.066   3.926
  849WAT     H2 2872   5.690   2.996   4.042
  850WAT      O 2873   5.883   2.066   5.278
  850WAT     H1 2874   5.796   2.095   5.251
  850WAT     H2 2875   5.907   2.124   5.350
  851WAT      O 2876   5.385   2.600   4.092
  851WAT     H1 2877   5.360   2.510   4.111
  851WAT     H2 2878   5.402   2.600   3.997
  852WAT      O 2879   6.154   1.688   5.030
  852WAT     H1 2880   6.206   1.761   4.997
  852WAT     H2 2881   6.118   1.718   5.113
  853WAT      O 2882   5.312   2.174   3.841
  853WAT     H1 2883   5.242   2.181   3.776
  853WAT     H2 2884   5.287   2.097   3.894
  854WAT      O 2885   6.179   1.330   4.582
  854WAT     H1 2886   6.207   1.263   4.644
  854WAT     H2 2887   6.257   1.349   4.531
  855WAT      O 2888   5.959   3.247   3.738
  855WAT     H1 2889   5.902   3.309   3.693
  855WAT     H2 2890   6.017   3.302   3.791
  856WAT      O 2891   6.368   1.880   4.975
  856WAT     H1 2892   6.309   1.908   4.906
  856WAT     H2 2893   6.340   1.929   5.052
  857WAT      O 2894   6.281   3.276   3.851
  857WAT     H1 2895   6.374   3.269   3.871
  857WAT     H2 2896   6.272   3.359   3.805
  858WAT      O 2897   5.998   2.381   3.472
  858WAT     H1 2898   6.092   2.368   3.479
  858WAT     H2 2899   5.960   2.307   3.520
  859WAT      O 2900   5.986   2.786   5.618
  859WAT     H1 2901   6.078   2.804   5.638
  859WAT     H2 2902   5.983   2.691   5.603
  860WAT      O 2903   5.816   2.173   3.466
  860WAT     H1 2904   5.725   2.144   3.473
  860WAT     H2 2905   5.844   2.144   3.379
  861WAT      O 2906   4.908   2.305   4.511
  861WAT     H1 2907   4.876   2.220   4.482
  861WAT     H2 2908   4.853   2.327   4.586
  862WAT      O 2909   5.286   2.577   4.882
  862WAT     H1 2910   5.308   2.670   4.884
  862WAT     H2 2911   5.327   2.541   4.961
  863WAT      O 2912   5.978   1.628   4.081
  863WAT     H1 2913   5.897   1.593   4.119
  863WAT     H2 2914   6.047   1.597   4.140
  864WAT      O 2915   6.171   1.535   4.243
  864WAT     H1 2916   6.226   1.577   4.309
  864WAT     H2 2917   6.194   1.443   4.248
  865WAT      O 2918   5.773   2.134   5.822
  865WAT     H1 2919   5.763   2.229   5.815
  865WAT     H2 2920   5.751   2.101   5.734
  866WAT      O 2921   5.693   1.859   3.480
  866WAT     H1 2922   5.779   1.892   3.506
  866WAT     H2 2923   5.712   1.780   3.429
  867WAT      O 2924   4.895   2.667   4.708
  867WAT     H1 2925   4.825   2.626   4.656
  867WAT     H2 2926   4.969   2.672   4.648
  868WAT      O 2927   6.353   1.686   4.414
  868WAT     H1 2928   6.403   1.698   4.334
  868WAT     H2 2929   6.418   1.656   4.478
  869WAT      O 2930   5.759   2.477   5.703
  869WAT     H1 2931   5.711   2.557   5.724
  869WAT     H2 2932   5.768   2.478   5.608
  870WAT      O 2933   5.086   2.661   4.495
  870WAT     H1 2934   5.084   2.670   4.400
  870WAT     H2 2935   5.117   2.745   4.528
  871WAT      O 2936   5.352   2.866   4.907
  871WAT     H1 2937   5.447   2.863   4.900
  871WAT     H2 2938   5.332   2.820   4.988
  872WAT      O 2939   5.411   2.723   5.164
  872WAT     H1 2940   5.493   2.773   5.166
  872WAT     H2 2941   5.438   2.632   5.161
  873WAT      O 2942   6.387   1.962   4.100
  873WAT     H1 2943   6.298   1.991   4.078
  873WAT     H2 2944   6.428   1.946   4.015
  874WAT      O 2945   5.187   3.420   4.609
  874WAT     H1 2946   5.174   3.344   4.552
  874WAT     H2 2947   5.146   3.493   4.562
  875WAT      O 2948   6.301   2.939   3.509
  875WAT     H1 2949   6.371   2.959   3.571
  875WAT     H2 2950   6.229   2.996   3.536
  876WAT      O 2951   6.384   2.514   4.121
  876WAT     H1 2952   6.378   2.560   4.037
  876WAT     H2 2953   6.439   2.438   4.104
  877WAT      O 2954   5.503   3.510   4.630
  877WAT     H1 2955   5.492   3.605   4.620
  877WAT     H2 2956   5.421   3.480   4.669
  878WAT      O 2957   6.457   2.633   3.851
  878WAT     H1 2958   6.452   2.616   3.757
  878WAT     H2 2959   6.395   2.704   3.866
  879WAT      O 2960   4.936   2.157   5.233
  879WAT     H1 2961   5.001   2.106   5.282
  879WAT     H2 2962   4.915   2.230   5.291
  880WAT      O 2963   6.189   2.863   5.783
  880WAT     H1 2964   6.276   2.881   5.747
  880WAT     H2 2965   6.141   2.945   5.771
  881WAT      O 2966   5.788   1.583   3.809
  881WAT     H1 2967   5.787   1.678   3.824
  881WAT     H2 2968   5.878   1.565   3.779
  882WAT      O 2969   5.606   3.575   4.951
  882WAT     H1 2970   5.696   3.579   4.983
  882WAT     H2 2971   5.583   3.482   4.953
  883WAT      O 2972   5.781   3.451   4.617
  883WAT     H1 2973   5.686   3.451   4.606
  883WAT     H2 2974   5.812   3.376   4.566
  884WAT      O 2975   6.170   1.243   4.234
  884WAT     H1 2976   6.093   1.187   4.249
  884WAT     H2 2977   6.211   1.250   4.320
  885WAT      O 2978   5.370   1.871   5.643
  885WAT     H1 2979   5.457   1.836   5.664
  885WAT     H2 2980   5.313   1.838   5.712
  886WAT      O 2981   6.376   4.365   4.600
  886WAT     H1 2982   6.455   4.330   4.559
  886WAT     H2 2983   6.400   4.375   4.692
  887WAT      O 2984   6.333   4.001   4.594
  887WAT     H1 2985   6.346   4.027   4.686
  887WAT     H2 2986   6.265   4.061   4.562
  888WAT      O 2987   6.228   3.749   4.599
  888WAT     H1 2988   6.149   3.774   4.551
  888WAT     H2 2989   6.277   3.830   4.609
  889WAT      O 2990   6.056   3.774   4.842
  889WAT     H1 2991   6.081   3.862   4.869
  889WAT     H2 2992   6.110   3.756   4.765
  890WAT      O 2993   6.323   4.356   4.134
  890WAT     H1 2994   6.374   4.435   4.149
  890WAT     H2 2995   6.388   4.286   4.127
  891WAT      O 2996   6.432   3.872   5.330
  891WAT     H1 2997   6.421   3.782   5.360
  891WAT     H2 2998   6.347   3.897   5.294
  892WAT      O 2999   6.119   4.189   4.211
  892WAT     H1 3000   6.203   4.230   4.190
  892WAT     H2 3001   6.137   4.095   4.208
  893WAT      O 3002   6.121   3.923   4.278
  893WAT     H1 3003   6.102   3.863   4.206
  893WAT     H2 3004   6.066   3.892   4.350
  894WAT      O 3005   6.371   3.875   4.047
  894WAT     H1 3006   6.278   3.869   4.068
  894WAT     H2 3007   6.381   3.823   3.967
  895WAT      O 3008   6.363   3.528   4.306
  895WAT     H1 3009   6.389   3.619   4.295
  895WAT     H2 3010   6.445   3.481   4.321
  896WAT      O 3011   5.777   4.091   4.495
  896WAT     H1 3012   5.846   4.060   4.436
  896WAT     H2 3013   5.762   4.182   4.468
  897WAT      O 3014   6.258   3.580   4.938
  897WAT     H1 3015   6.249   3.519   4.864
  897WAT     H2 3016   6.176   3.629   4.938
  898WAT      O 3017   6.276   4.642   4.850
  898WAT     H1 3018   6.335   4.568   4.863
  898WAT     H2 3019   6.256   4.673   4.939
  899WAT      O 3020   5.735   3.899   4.722
  899WAT     H1 3021   5.739   3.846   4.802
  899WAT     H2 3022   5.685   3.847   4.660
  900WAT      O 3023   6.473   3.384   5.072
  900WAT     H1 3024   6.479   3.470   5.031
  900WAT     H2 3025   6.467   3.323   4.999
  901WAT      O 3026   6.421   3.591   5.437
  901WAT     H1 3027   6.483   3.553   5.498
  901WAT     H2 3028   6.335   3.569   5.473
  902WAT      O 3029   6.098   3.772   4.030
  902WAT     H1 3030   6.128   3.681   4.024
  902WAT     H2 3031   6.008   3.770   3.998
  903WAT      O 3032   6.271   3.540   4.042
  903WAT     H1 3033   6.238   3.452   4.024
  903WAT     H2 3034   6.307   3.535   4.131
  904WAT      O 3035   6.117   4.039   4.944
  904WAT     H1 3036   6.063   4.117   4.957
  904WAT     H2 3037   6.205   4.074   4.928
  905WAT      O 3038   6.196   3.952   5.233
  905WAT     H1 3039   6.121   3.966   5.292
  905WAT     H2 3040   6.164   3.978   5.147
  906WAT      O 3041   6.240   4.740   4.436
  906WAT     H1 3042   6.323   4.710   4.398
  906WAT     H2 3043   6.205   4.663   4.481
  907WAT      O 3044   6.060   4.532   4.532
  907WAT     H1 3045   5.977   4.489   4.514
  907WAT     H2 3046   6.058   4.551   4.626
  908WAT      O 3047   6.469   4.133   4.092
  908WAT     H1 3048   6.444   4.043   4.111
  908WAT     H2 3049   6.486   4.133   3.997
  909WAT      O 3050   6.396   3.707   3.841
  909WAT     H1 3051   6.326   3.714   3.776
  909WAT     H2 3052   6.371   3.630   3.894
  910WAT      O 3053   5.992   3.838   4.511
  910WAT     H1 3054   5.960   3.753   4.482
  910WAT     H2 3055   5.937   3.860   4.586
  911WAT      O 3056   6.370   4.110   4.882
  911WAT     H1 3057   6.391   4.203   4.884
  911WAT     H2 3058   6.411   4.074   4.961
  912WAT      O 3059   5.979   4.200   4.708
  912WAT     H1 3060   5.909   4.159   4.656
  912WAT     H2 3061   6.053   4.204   4.648
  913WAT      O 3062   6.170   4.193   4.495
  913WAT     H1 3063   6.168   4.203   4.400
  913WAT     H2 3064   6.201   4.278   4.528
  914WAT      O 3065   6.271   4.953   4.609
  914WAT     H1 3066   6.258   4.877   4.552
  914WAT     H2 3067   6.230   5.026   4.562
  915WAT      O 3068   6.020   3.690   5.233
  915WAT     H1 3069   6.085   3.639   5.282
  915WAT     H2 3070   5.999   3.763   5.291
  916WAT      O 3071   5.666   1.236   2.877
  916WAT     H1 3072   5.658   1.331   2.885
  916WAT     H2 3073   5.606   1.202   2.943
  917WAT      O 3074   5.420   0.835   3.014
  917WAT     H1 3075   5.437   0.928   2.996
  917WAT     H2 3076   5.499   0.804   3.057
  918WAT      O 3077   5.532   0.987   3.614
  918WAT     H1 3078   5.587   0.974   3.537
  918WAT     H2 3079   5.448   1.017   3.579
  919WAT      O 3080   6.153   1.179   2.392
  919WAT     H1 3081   6.086   1.210   2.453
  919WAT     H2 3082   6.192   1.260   2.357
  920WAT      O 3083   5.845   0.941   3.132
  920WAT     H1 3084   5.840   0.964   3.039
  920WAT     H2 3085   5.936   0.918   3.147
  921WAT      O 3086   5.973   1.196   2.614
  921WAT     H1 3087   5.991   1.149   2.695
  921WAT     H2 3088   5.905   1.259   2.637
  922WAT      O 3089   5.430   1.511   3.291
  922WAT     H1 3090   5.454   1.574   3.359
  922WAT     H2 3091   5.346   1.476   3.320
  923WAT      O 3092   5.881   1.092   3.532
  923WAT     H1 3093   5.874   1.172   3.583
  923WAT     H2 3094   5.837   1.112   3.449
  924WAT      O 3095   5.860   1.015   2.883
  924WAT     H1 3096   5.782   1.070   2.892
  924WAT     H2 3097   5.930   1.067   2.923
  925WAT      O 3098   6.127   1.082   3.747
  925WAT     H1 3099   6.199   1.145   3.740
  925WAT     H2 3100   6.078   1.091   3.666
  926WAT      O 3101   5.632   0.857   3.829
  926WAT     H1 3102   5.702   0.920   3.845
  926WAT     H2 3103   5.585   0.891   3.753
  927WAT      O 3104   6.108   1.116   3.022
  927WAT     H1 3105   6.127   1.034   3.068
  927WAT     H2 3106   6.191   1.137   2.978
  928WAT      O 3107   6.142   1.008   2.748
  928WAT     H1 3108   6.195   0.957   2.687
  928WAT     H2 3109   6.168   0.977   2.835
  929WAT      O 3110   5.192   0.810   3.523
  929WAT     H1 3111   5.251   0.735   3.536
  929WAT     H2 3112   5.172   0.841   3.611
  930WAT      O 3113   5.477   1.113   3.024
  930WAT     H1 3114   5.411   1.162   2.976
  930WAT     H2 3115   5.464   1.138   3.116
  931WAT      O 3116   5.891   1.317   3.684
  931WAT     H1 3117   5.947   1.333   3.761
  931WAT     H2 3118   5.926   1.376   3.617
  932WAT      O 3119   6.205   1.112   3.383
  932WAT     H1 3120   6.193   1.032   3.332
  932WAT     H2 3121   6.271   1.161   3.334
  933WAT      O 3122   5.906   1.073   3.886
  933WAT     H1 3123   5.937   1.049   3.973
  933WAT     H2 3124   5.986   1.094   3.837
  934WAT      O 3125   5.908   1.289   3.109
  934WAT     H1 3126   5.864   1.240   3.178
  934WAT     H2 3127   5.983   1.235   3.085
  935WAT      O 3128   5.156   0.908   3.109
  935WAT     H1 3129   5.239   0.878   3.071
  935WAT     H2 3130   5.121   0.831   3.154
  936WAT      O 3131   5.653   0.843   3.316
  936WAT     H1 3132   5.591   0.777   3.286
  936WAT     H2 3133   5.720   0.846   3.248
  937WAT      O 3134   4.976   0.700   3.205
  937WAT     H1 3135   4.893   0.657   3.187
  937WAT     H2 3136   4.974   0.719   3.298
  938WAT      O 3137   5.959   0.948   2.411
  938WAT     H1 3138   5.902   1.010   2.365
  938WAT     H2 3139   6.017   1.003   2.464
  939WAT      O 3140   6.281   0.976   2.524
  939WAT     H1 3141   6.374   0.970   2.544
  939WAT     H2 3142   6.272   1.060   2.478
  940WAT      O 3143   5.187   1.121   3.281
  940WAT     H1 3144   5.174   1.045   3.224
  940WAT     H2 3145   5.146   1.194   3.234
  941WAT      O 3146   5.503   1.211   3.302
  941WAT     H1 3147   5.492   1.305   3.292
  941WAT     H2 3148   5.421   1.181   3.341
  942WAT      O 3149   5.606   1.276   3.624
  942WAT     H1 3150   5.696   1.279   3.655
  942WAT     H2 3151   5.583   1.183   3.625
  943WAT      O 3152   5.781   1.151   3.290
  943WAT     H1 3153   5.686   1.151   3.278
  943WAT     H2 3154   5.812   1.077   3.238
  944WAT      O 3155   6.376   2.065   3.273
  944WAT     H1 3156   6.455   2.031   3.231
  944WAT     H2 3157   6.400   2.076   3.365
  945WAT      O 3158   6.333   1.702   3.267
  945WAT     H1 3159   6.346   1.727   3.358
  945WAT     H2 3160   6.265   1.761   3.235
  946WAT      O 3161   6.228   1.449   3.271
  946WAT     H1 3162   6.149   1.475   3.224
  946WAT     H2 3163   6.277   1.531   3.282
  947WAT      O 3164   6.423   1.486   2.967
  947WAT     H1 3165   6.343   1.497   3.019
  947WAT     H2 3166   6.400   1.520   2.881
  948WAT      O 3167   6.056   1.475   3.515
  948WAT     H1 3168   6.081   1.563   3.541
  948WAT     H2 3169   6.110   1.457   3.437
  949WAT      O 3170   6.323   2.057   2.806
  949WAT     H1 3171   6.374   2.136   2.821
  949WAT     H2 3172   6.388   1.987   2.799
  950WAT      O 3173   6.432   1.573   4.002
  950WAT     H1 3174   6.421   1.483   4.032
  950WAT     H2 3175   6.347   1.598   3.967
  951WAT      O 3176   6.119   1.890   2.884
  951WAT     H1 3177   6.203   1.930   2.862
  951WAT     H2 3178   6.137   1.796   2.881
  952WAT      O 3179   6.121   1.623   2.951
  952WAT     H1 3180   6.102   1.564   2.878
  952WAT     H2 3181   6.066   1.593   3.023
  953WAT      O 3182   6.371   1.576   2.719
  953WAT     H1 3183   6.278   1.570   2.741
  953WAT     H2 3184   6.381   1.524   2.640
  954WAT      O 3185   6.363   1.229   2.978
  954WAT     H1 3186   6.389   1.320   2.967
  954WAT     H2 3187   6.445   1.182   2.993
  955WAT      O 3188   5.777   1.792   3.167
  955WAT     H1 3189   5.846   1.761   3.109
  955WAT     H2 3190   5.762   1.882   3.140
  956WAT      O 3191   6.258   1.281   3.610
  956WAT     H1 3192   6.249   1.220   3.537
  956WAT     H2 3193   6.176   1.330   3.610
  957WAT      O 3194   6.276   2.343   3.523
  957WAT     H1 3195   6.335   2.268   3.536
  957WAT     H2 3196   6.256   2.374   3.611
  958WAT      O 3197   5.735   1.600   3.395
  958WAT     H1 3198   5.739   1.547   3.474
  958WAT     H2 3199   5.685   1.547   3.333
  959WAT      O 3200   6.473   1.085   3.744
  959WAT     H1 3201   6.479   1.171   3.703
  959WAT     H2 3202   6.467   1.023   3.671
  960WAT      O 3203   6.421   1.292   4.109
  960WAT     H1 3204   6.483   1.254   4.170
  960WAT     H2 3205   6.335   1.270   4.146
  961WAT      O 3206   6.098   1.473   2.702
  961WAT     H1 3207   6.128   1.382   2.697
  961WAT     H2 3208   6.008   1.470   2.670
  962WAT      O 3209   6.271   1.241   2.715
  962WAT     H1 3210   6.238   1.153   2.696
  962WAT     H2 3211   6.307   1.235   2.803
  963WAT      O 3212   6.117   1.740   3.616
  963WAT     H1 3213   6.063   1.817   3.630
  963WAT     H2 3214   6.205   1.774   3.601
  964WAT      O 3215   6.196   1.652   3.906
  964WAT     H1 3216   6.121   1.667   3.964
  964WAT     H2 3217   6.164   1.678   3.819
  965WAT      O 3218   6.240   2.441   3.109
  965WAT     H1 3219   6.323   2.411   3.071
  965WAT     H2 3220   6.205   2.364   3.154
  966WAT      O 3221   6.060   2.233   3.205
  966WAT     H1 3222   5.977   2.190   3.187
  966WAT     H2 3223   6.058   2.252   3.298
  967WAT      O 3224   6.469   1.834   2.764
  967WAT     H1 3225   6.444   1.743   2.784
  967WAT     H2 3226   6.486   1.834   2.670
  968WAT      O 3227   6.396   1.407   2.514
  968WAT     H1 3228   6.326   1.415   2.448
  968WAT     H2 3229   6.371   1.331   2.566
  969WAT      O 3230   5.992   1.539   3.183
  969WAT     H1 3231   5.960   1.454   3.154
  969WAT     H2 3232   5.937   1.560   3.259
  970WAT      O 3233   6.370   1.810   3.555
  970WAT     H1 3234   6.391   1.904   3.557
  970WAT     H2 3235   6.411   1.775   3.633
  971WAT      O 3236   5.979   1.901   3.380
  971WAT     H1 3237   5.909   1.859   3.329
  971WAT     H2 3238   6.053   1.905   3.320
  972WAT      O 3239   6.170   1.894   3.168
  972WAT     H1 3240   6.168   1.904   3.073
  972WAT     H2 3241   6.201   1.979   3.200
  973WAT      O 3242   6.271   2.654   3.281
  973WAT     H1 3243   6.258   2.578   3.224
  973WAT     H2 3244   6.230   2.726   3.234
  974WAT      O 3245   6.020   1.390   3.906
  974WAT     H1 3246   6.085   1.339   3.955
  974WAT     H2 3247   5.999   1.464   3.963
  975WAT      O 3248   0.676   2.282   5.175
  975WAT     H1 3249   0.611   2.341   5.136
  975WAT     H2 3250   0.755   2.335   5.181
  976WAT      O 3251   0.302   1.607   4.978
  976WAT     H1 3252   0.327   1.555   4.902
  976WAT     H2 3253   0.208   1.591   4.988
  977WAT      O 3254   0.824   2.051   5.229
  977WAT     H1 3255   0.760   2.059   5.300
  977WAT     H2 3256   0.791   2.110   5.161
  978WAT      O 3257   0.246   2.769   5.532
  978WAT     H1 3258   0.239   2.864   5.540
  978WAT     H2 3259   0.186   2.735   5.598
  979WAT      O 3260   1.040   1.539   5.250
  979WAT     H1 3261   1.131   1.563   5.232
  979WAT     H2 3262   0.989   1.598   5.194
  980WAT      O 3263   0.474   2.305   5.404
  980WAT     H1 3264   0.460   2.389   5.447
  980WAT     H2 3265   0.528   2.325   5.328
  981WAT      O 3266   0.805   1.656   5.108
  981WAT     H1 3267   0.754   1.733   5.132
  981WAT     H2 3268   0.778   1.589   5.170
  982WAT      O 3269   1.303   1.932   5.301
  982WAT     H1 3270   1.225   1.898   5.257
  982WAT     H2 3271   1.371   1.932   5.234
  983WAT      O 3272   0.443   1.841   4.756
  983WAT     H1 3273   0.352   1.818   4.775
  983WAT     H2 3274   0.493   1.762   4.774
  984WAT      O 3275   0.734   2.712   5.047
  984WAT     H1 3276   0.666   2.743   5.108
  984WAT     H2 3277   0.772   2.793   5.013
  985WAT      O 3278   0.561   1.851   5.208
  985WAT     H1 3279   0.470   1.823   5.217
  985WAT     H2 3280   0.564   1.893   5.122
  986WAT      O 3281   1.084   2.212   5.585
  986WAT     H1 3282   1.039   2.128   5.590
  986WAT     H2 3283   1.021   2.276   5.618
  987WAT      O 3284   0.929   2.396   5.678
  987WAT     H1 3285   0.958   2.452   5.606
  987WAT     H2 3286   0.979   2.425   5.754
  988WAT      O 3287   0.531   2.005   4.942
  988WAT     H1 3288   0.487   1.934   4.896
  988WAT     H2 3289   0.605   2.028   4.885
  989WAT      O 3290   1.342   1.833   5.547
  989WAT     H1 3291   1.329   1.852   5.455
  989WAT     H2 3292   1.307   1.909   5.593
  990WAT      O 3293   0.554   2.729   5.269
  990WAT     H1 3294   0.571   2.682   5.350
  990WAT     H2 3295   0.485   2.792   5.292
  991WAT      O 3296   0.943   1.891   4.901
  991WAT     H1 3297   0.881   1.819   4.891
  991WAT     H2 3298   0.896   1.967   4.867
  992WAT      O 3299   0.440   2.548   5.538
  992WAT     H1 3300   0.362   2.603   5.547
  992WAT     H2 3301   0.510   2.600   5.578
  993WAT      O 3302   1.025   2.224   5.313
  993WAT     H1 3303   1.053   2.212   5.404
  993WAT     H2 3304   0.938   2.184   5.309
  994WAT      O 3305   0.689   2.649   5.677
  994WAT     H1 3306   0.707   2.567   5.723
  994WAT     H2 3307   0.771   2.670   5.633
  995WAT      O 3308   0.722   2.541   5.403
  995WAT     H1 3309   0.775   2.490   5.342
  995WAT     H2 3310   0.748   2.510   5.490
  996WAT      O 3311   1.032   2.538   5.465
  996WAT     H1 3312   1.049   2.482   5.390
  996WAT     H2 3313   1.081   2.618   5.447
  997WAT      O 3314   1.617   1.815   5.627
  997WAT     H1 3315   1.661   1.740   5.587
  997WAT     H2 3316   1.529   1.814   5.589
  998WAT      O 3317   1.130   2.470   5.175
  998WAT     H1 3318   1.200   2.532   5.197
  998WAT     H2 3319   1.165   2.385   5.202
  999WAT      O 3320   1.320   2.215   5.328
  999WAT     H1 3321   1.373   2.249   5.255
  999WAT     H2 3322   1.311   2.122   5.309
 1000WAT      O 3323   0.190   2.231   5.319
 1000WAT     H1 3324   0.204   2.300   5.253
 1000WAT     H2 3325   0.270   2.229   5.370
 1001WAT      O 3326   0.539   2.481   5.066
 1001WAT     H1 3327   0.482   2.543   5.020
 1001WAT     H2 3328   0.597   2.536   5.119
 1002WAT      O 3329   0.861   2.509   5.179
 1002WAT     H1 3330   0.955   2.503   5.199
 1002WAT     H2 3331   0.853   2.593   5.133
 1003WAT      O 3332   1.124   2.441   4.875
 1003WAT     H1 3333   1.116   2.407   4.964
 1003WAT     H2 3334   1.206   2.490   4.875
 1004WAT      O 3335   0.578   1.614   4.800
 1004WAT     H1 3336   0.673   1.601   4.807
 1004WAT     H2 3337   0.540   1.540   4.847
 1005WAT      O 3338   0.396   1.407   4.793
 1005WAT     H1 3339   0.306   1.377   4.801
 1005WAT     H2 3340   0.424   1.377   4.707
 1006WAT      O 3341   0.881   2.172   4.837
 1006WAT     H1 3342   0.952   2.193   4.898
 1006WAT     H2 3343   0.809   2.229   4.863
 1007WAT      O 3344   1.072   2.216   5.042
 1007WAT     H1 3345   1.156   2.173   5.024
 1007WAT     H2 3346   1.056   2.199   5.135
 1008WAT      O 3347   1.038   1.867   5.178
 1008WAT     H1 3348   1.032   1.850   5.084
 1008WAT     H2 3349   0.975   1.937   5.194
 1009WAT      O 3350   1.935   3.268   6.051
 1009WAT     H1 3351   1.999   3.256   5.981
 1009WAT     H2 3352   1.923   3.363   6.057
 1010WAT      O 3353   1.616   3.263   6.045
 1010WAT     H1 3354   1.582   3.252   5.956
 1010WAT     H2 3355   1.703   3.223   6.043
 1011WAT      O 3356   1.202   3.449   5.644
 1011WAT     H1 3357   1.146   3.439   5.567
 1011WAT     H2 3358   1.190   3.367   5.692
 1012WAT      O 3359   0.957   3.598   5.928
 1012WAT     H1 3360   1.036   3.564   5.886
 1012WAT     H2 3361   0.980   3.609   6.020
 1013WAT      O 3362   1.760   3.815   5.175
 1013WAT     H1 3363   1.695   3.874   5.136
 1013WAT     H2 3364   1.839   3.868   5.181
 1014WAT      O 3365   1.152   3.524   5.215
 1014WAT     H1 3366   1.230   3.469   5.201
 1014WAT     H2 3367   1.188   3.611   5.236
 1015WAT      O 3368   1.336   3.657   6.536
 1015WAT     H1 3369   1.307   3.747   6.524
 1015WAT     H2 3370   1.400   3.661   6.607
 1016WAT      O 3371   1.429   3.395   6.195
 1016WAT     H1 3372   1.488   3.372   6.123
 1016WAT     H2 3373   1.435   3.321   6.255
 1017WAT      O 3374   1.386   3.140   4.978
 1017WAT     H1 3375   1.411   3.088   4.902
 1017WAT     H2 3376   1.292   3.124   4.988
 1018WAT      O 3377   1.891   3.040   5.759
 1018WAT     H1 3378   1.969   2.999   5.724
 1018WAT     H2 3379   1.917   3.131   5.776
 1019WAT      O 3380   1.908   3.584   5.229
 1019WAT     H1 3381   1.844   3.592   5.300
 1019WAT     H2 3382   1.875   3.643   5.161
 1020WAT      O 3383   2.431   3.034   5.849
 1020WAT     H1 3384   2.504   2.977   5.873
 1020WAT     H2 3385   2.355   2.995   5.893
 1021WAT      O 3386   1.358   3.330   5.198
 1021WAT     H1 3387   1.346   3.263   5.265
 1021WAT     H2 3388   1.369   3.282   5.117
 1022WAT      O 3389   1.592   3.276   5.569
 1022WAT     H1 3390   1.556   3.224   5.640
 1022WAT     H2 3391   1.678   3.237   5.552
 1023WAT      O 3392   1.556   2.779   5.068
 1023WAT     H1 3393   1.573   2.866   5.105
 1023WAT     H2 3394   1.537   2.796   4.976
 1024WAT      O 3395   1.832   3.626   6.235
 1024WAT     H1 3396   1.802   3.716   6.224
 1024WAT     H2 3397   1.798   3.599   6.320
 1025WAT      O 3398   1.177   3.271   5.839
 1025WAT     H1 3399   1.085   3.257   5.859
 1025WAT     H2 3400   1.202   3.349   5.888
 1026WAT      O 3401   2.172   2.877   6.003
 1026WAT     H1 3402   2.081   2.871   5.974
 1026WAT     H2 3403   2.167   2.925   6.086
 1027WAT      O 3404   1.554   3.025   5.167
 1027WAT     H1 3405   1.542   3.070   5.251
 1027WAT     H2 3406   1.485   3.060   5.111
 1028WAT      O 3407   0.913   3.235   5.922
 1028WAT     H1 3408   0.926   3.260   6.013
 1028WAT     H2 3409   0.845   3.294   5.890
 1029WAT      O 3410   1.330   4.302   5.532
 1029WAT     H1 3411   1.323   4.397   5.540
 1029WAT     H2 3412   1.270   4.267   5.598
 1030WAT      O 3413   2.359   2.698   6.181
 1030WAT     H1 3414   2.294   2.727   6.116
 1030WAT     H2 3415   2.308   2.686   6.261
 1031WAT      O 3416   2.124   3.072   5.250
 1031WAT     H1 3417   2.215   3.095   5.232
 1031WAT     H2 3418   2.073   3.131   5.194
 1032WAT      O 3419   1.953   3.514   6.613
 1032WAT     H1 3420   1.993   3.470   6.539
 1032WAT     H2 3421   1.880   3.457   6.639
 1033WAT      O 3422   1.985   3.570   5.989
 1033WAT     H1 3423   1.922   3.587   5.919
 1033WAT     H2 3424   1.946   3.612   6.066
 1034WAT      O 3425   2.373   3.664   5.724
 1034WAT     H1 3426   2.304   3.702   5.669
 1034WAT     H2 3427   2.381   3.725   5.798
 1035WAT      O 3428   2.098   3.429   6.384
 1035WAT     H1 3429   2.119   3.493   6.317
 1035WAT     H2 3430   2.094   3.345   6.338
 1036WAT      O 3431   1.859   2.690   6.075
 1036WAT     H1 3432   1.772   2.720   6.104
 1036WAT     H2 3433   1.861   2.711   5.981
 1037WAT      O 3434   1.540   3.544   5.715
 1037WAT     H1 3435   1.587   3.572   5.636
 1037WAT     H2 3436   1.514   3.454   5.697
 1038WAT      O 3437   1.229   3.499   6.009
 1038WAT     H1 3438   1.286   3.542   5.945
 1038WAT     H2 3439   1.288   3.471   6.079
 1039WAT      O 3440   1.434   3.156   5.396
 1039WAT     H1 3441   1.504   3.202   5.443
 1039WAT     H2 3442   1.401   3.092   5.459
 1040WAT      O 3443   0.808   2.982   5.926
 1040WAT     H1 3444   0.729   3.008   5.879
 1040WAT     H2 3445   0.857   3.064   5.937
 1041WAT      O 3446   2.210   3.716   6.202
 1041WAT     H1 3447   2.292   3.676   6.173
 1041WAT     H2 3448   2.209   3.706   6.297
 1042WAT      O 3449   1.003   3.019   5.622
 1042WAT     H1 3450   0.924   3.030   5.674
 1042WAT     H2 3451   0.980   3.053   5.536
 1043WAT      O 3452   1.586   3.671   6.417
 1043WAT     H1 3453   1.593   3.717   6.501
 1043WAT     H2 3454   1.515   3.608   6.430
 1044WAT      O 3455   3.019   3.351   5.836
 1044WAT     H1 3456   2.943   3.294   5.821
 1044WAT     H2 3457   3.032   3.347   5.931
 1045WAT      O 3458   1.558   3.838   5.404
 1045WAT     H1 3459   1.544   3.922   5.447
 1045WAT     H2 3460   1.612   3.858   5.328
 1046WAT      O 3461   0.903   3.590   5.461
 1046WAT     H1 3462   0.954   3.669   5.476
 1046WAT     H2 3463   0.968   3.520   5.455
 1047WAT      O 3464   1.084   3.901   5.669
 1047WAT     H1 3465   1.102   3.993   5.651
 1047WAT     H2 3466   1.164   3.870   5.712
 1048WAT      O 3467   1.720   3.900   6.817
 1048WAT     H1 3468   1.676   3.821   6.785
 1048WAT     H2 3469   1.787   3.919   6.750
 1049WAT      O 3470   1.196   4.053   6.270
 1049WAT     H1 3471   1.251   4.040   6.192
 1049WAT     H2 3472   1.112   4.083   6.234
 1050WAT      O 3473   1.930   3.928   6.620
 1050WAT     H1 3474   1.928   4.010   6.571
 1050WAT     H2 3475   2.022   3.916   6.642
 1051WAT      O 3476   0.700   3.422   5.539
 1051WAT     H1 3477   0.783   3.463   5.517
 1051WAT     H2 3478   0.717   3.328   5.536
 1052WAT      O 3479   1.889   3.189   5.108
 1052WAT     H1 3480   1.838   3.266   5.132
 1052WAT     H2 3481   1.862   3.122   5.170
 1053WAT      O 3482   1.648   2.674   5.613
 1053WAT     H1 3483   1.562   2.635   5.596
 1053WAT     H2 3484   1.689   2.682   5.527
 1054WAT      O 3485   1.801   2.427   6.053
 1054WAT     H1 3486   1.750   2.423   5.972
 1054WAT     H2 3487   1.830   2.518   6.059
 1055WAT      O 3488   2.387   3.465   5.301
 1055WAT     H1 3489   2.309   3.431   5.257
 1055WAT     H2 3490   2.454   3.465   5.234
 1056WAT      O 3491   1.868   2.976   5.290
 1056WAT     H1 3492   1.838   3.008   5.375
 1056WAT     H2 3493   1.963   2.984   5.295
 1057WAT      O 3494   1.713   3.592   5.455
 1057WAT     H1 3495   1.660   3.519   5.424
 1057WAT     H2 3496   1.662   3.670   5.431
 1058WAT      O 3497   2.210   3.412   5.967
 1058WAT     H1 3498   2.145   3.481   5.976
 1058WAT     H2 3499   2.291   3.451   6.001
 1059WAT      O 3500   1.186   2.659   5.691
 1059WAT     H1 3501   1.243   2.636   5.618
 1059WAT     H2 3502   1.244   2.665   5.767
 1060WAT      O 3503   2.091   3.247   5.772
 1060WAT     H1 3504   2.143   3.311   5.822
 1060WAT     H2 3505   2.157   3.187   5.735
 1061WAT      O 3506   1.218   2.862   5.093
 1061WAT     H1 3507   1.135   2.895   5.125
 1061WAT     H2 3508   1.204   2.848   4.999
 1062WAT      O 3509   1.416   2.346   5.564
 1062WAT     H1 3510   1.351   2.314   5.502
 1062WAT     H2 3511   1.412   2.284   5.637
 1063WAT      O 3512   1.527   3.374   4.756
 1063WAT     H1 3513   1.436   3.351   4.775
 1063WAT     H2 3514   1.577   3.295   4.774
 1064WAT      O 3515   1.818   4.245   5.047
 1064WAT     H1 3516   1.750   4.275   5.108
 1064WAT     H2 3517   1.856   4.325   5.013
 1065WAT      O 3518   1.739   2.995   5.996
 1065WAT     H1 3519   1.648   3.017   5.981
 1065WAT     H2 3520   1.781   3.002   5.911
 1066WAT      O 3521   1.818   3.135   5.509
 1066WAT     H1 3522   1.892   3.186   5.479
 1066WAT     H2 3523   1.845   3.103   5.596
 1067WAT      O 3524   1.645   3.384   5.208
 1067WAT     H1 3525   1.554   3.356   5.217
 1067WAT     H2 3526   1.648   3.426   5.122
 1068WAT      O 3527   2.168   3.745   5.585
 1068WAT     H1 3528   2.123   3.661   5.590
 1068WAT     H2 3529   2.105   3.809   5.618
 1069WAT      O 3530   2.062   2.838   5.708
 1069WAT     H1 3531   1.989   2.787   5.741
 1069WAT     H2 3532   2.088   2.794   5.627
 1070WAT      O 3533   2.012   3.929   5.678
 1070WAT     H1 3534   2.042   3.985   5.606
 1070WAT     H2 3535   2.063   3.958   5.754
 1071WAT      O 3536   2.073   2.116   5.767
 1071WAT     H1 3537   2.103   2.030   5.738
 1071WAT     H2 3538   2.145   2.175   5.747
 1072WAT      O 3539   0.702   3.156   5.606
 1072WAT     H1 3540   0.682   3.097   5.533
 1072WAT     H2 3541   0.646   3.126   5.678
 1073WAT      O 3542   1.500   3.146   5.818
 1073WAT     H1 3543   1.505   3.050   5.810
 1073WAT     H2 3544   1.419   3.161   5.866
 1074WAT      O 3545   1.615   3.538   4.942
 1074WAT     H1 3546   1.571   3.467   4.896
 1074WAT     H2 3547   1.689   3.561   4.885
 1075WAT      O 3548   1.294   3.007   5.594
 1075WAT     H1 3549   1.212   3.037   5.634
 1075WAT     H2 3550   1.343   2.968   5.665
 1076WAT      O 3551   1.509   4.007   5.787
 1076WAT     H1 3552   1.505   4.030   5.694
 1076WAT     H2 3553   1.600   3.984   5.802
 1077WAT      O 3554   2.426   3.366   5.547
 1077WAT     H1 3555   2.413   3.385   5.455
 1077WAT     H2 3556   2.391   3.442   5.593
 1078WAT      O 3557   2.429   3.573   6.049
 1078WAT     H1 3558   2.472   3.563   6.133
 1078WAT     H2 3559   2.500   3.570   5.985
 1079WAT      O 3560   1.320   3.695   5.767
 1079WAT     H1 3561   1.400   3.645   5.747
 1079WAT     H2 3562   1.249   3.642   5.730
 1080WAT      O 3563   1.802   3.933   6.202
 1080WAT     H1 3564   1.808   3.990   6.279
 1080WAT     H2 3565   1.716   3.950   6.165
 1081WAT      O 3566   0.951   3.109   5.374
 1081WAT     H1 3567   0.858   3.103   5.396
 1081WAT     H2 3568   0.961   3.057   5.295
 1082WAT      O 3569   0.943   2.762   5.633
 1082WAT     H1 3570   0.969   2.853   5.622
 1082WAT     H2 3571   1.025   2.715   5.648
 1083WAT      O 3572   2.515   3.577   6.302
 1083WAT     H1 3573   2.535   3.667   6.326
 1083WAT     H2 3574   2.505   3.531   6.385
 1084WAT      O 3575   2.021   3.592   6.859
 1084WAT     H1 3576   2.006   3.569   6.768
 1084WAT     H2 3577   2.020   3.688   6.861
 1085WAT      O 3578   1.698   3.349   6.358
 1085WAT     H1 3579   1.791   3.364   6.340
 1085WAT     H2 3580   1.656   3.358   6.272
 1086WAT      O 3581   1.578   3.752   6.135
 1086WAT     H1 3582   1.564   3.715   6.222
 1086WAT     H2 3583   1.499   3.803   6.118
 1087WAT      O 3584   1.638   4.262   5.269
 1087WAT     H1 3585   1.655   4.215   5.350
 1087WAT     H2 3586   1.569   4.325   5.292
 1088WAT      O 3587   1.733   3.690   5.874
 1088WAT     H1 3588   1.700   3.686   5.963
 1088WAT     H2 3589   1.683   3.623   5.826
 1089WAT      O 3590   2.027   3.424   4.901
 1089WAT     H1 3591   1.965   3.352   4.891
 1089WAT     H2 3592   1.980   3.500   4.867
 1090WAT      O 3593   2.192   3.895   6.667
 1090WAT     H1 3594   2.186   3.827   6.600
 1090WAT     H2 3595   2.233   3.969   6.622
 1091WAT      O 3596   1.206   2.846   4.813
 1091WAT     H1 3597   1.118   2.834   4.777
 1091WAT     H2 3598   1.253   2.767   4.788
 1092WAT      O 3599   2.193   3.692   6.490
 1092WAT     H1 3600   2.104   3.658   6.502
 1092WAT     H2 3601   2.249   3.618   6.514
 1093WAT      O 3602   0.358   3.325   5.823
 1093WAT     H1 3603   0.427   3.293   5.764
 1093WAT     H2 3604   0.342   3.415   5.795
 1094WAT      O 3605   1.546   4.158   6.187
 1094WAT     H1 3606   1.538   4.238   6.238
 1094WAT     H2 3607   1.501   4.178   6.104
 1095WAT      O 3608   1.524   4.081   5.538
 1095WAT     H1 3609   1.446   4.136   5.547
 1095WAT     H2 3610   1.594   4.133   5.578
 1096WAT      O 3611   1.855   2.662   5.802
 1096WAT     H1 3612   1.905   2.587   5.770
 1096WAT     H2 3613   1.778   2.666   5.746
 1097WAT      O 3614   2.641   3.233   5.966
 1097WAT     H1 3615   2.640   3.321   5.929
 1097WAT     H2 3616   2.554   3.197   5.947
 1098WAT      O 3617   1.792   4.147   6.402
 1098WAT     H1 3618   1.863   4.211   6.395
 1098WAT     H2 3619   1.742   4.157   6.321
 1099WAT      O 3620   1.964   3.538   5.560
 1099WAT     H1 3621   1.870   3.550   5.543
 1099WAT     H2 3622   1.981   3.448   5.533
 1100WAT      O 3623   1.514   2.876   5.775
 1100WAT     H1 3624   1.477   2.821   5.844
 1100WAT     H2 3625   1.563   2.816   5.720
 1101WAT      O 3626   2.302   3.122   5.613
 1101WAT     H1 3627   2.349   3.205   5.606
 1101WAT     H2 3628   2.347   3.076   5.683
 1102WAT      O 3629   1.297   3.922   6.484
 1102WAT     H1 3630   1.367   3.986   6.500
 1102WAT     H2 3631   1.250   3.957   6.408
 1103WAT      O 3632   2.109   3.757   5.313
 1103WAT     H1 3633   2.137   3.745   5.404
 1103WAT     H2 3634   2.022   3.717   5.309
 1104WAT      O 3635   2.100   2.359   6.017
 1104WAT     H1 3636   2.008   2.382   6.034
 1104WAT     H2 3637   2.143   2.367   6.102
 1105WAT      O 3638   2.077   3.178   6.267
 1105WAT     H1 3639   2.011   3.203   6.201
 1105WAT     H2 3640   2.114   3.097   6.234
 1106WAT      O 3641   1.773   4.181   5.677
 1106WAT     H1 3642   1.791   4.100   5.723
 1106WAT     H2 3643   1.855   4.203   5.633
 1107WAT      O 3644   1.806   4.074   5.403
 1107WAT     H1 3645   1.859   4.023   5.342
 1107WAT     H2 3646   1.832   4.043   5.490
 1108WAT      O 3647   1.142   4.179   5.679
 1108WAT     H1 3648   1.075   4.228   5.631
 1108WAT     H2 3649   1.128   4.204   5.771
 1109WAT      O 3650   1.556   4.383   6.339
 1109WAT     H1 3651   1.611   4.399   6.416
 1109WAT     H2 3652   1.590   4.442   6.272
 1110WAT      O 3653   2.041   3.865   6.925
 1110WAT     H1 3654   2.095   3.927   6.875
 1110WAT     H2 3655   1.983   3.921   6.976
 1111WAT      O 3656   0.679   3.005   5.357
 1111WAT     H1 3657   0.708   2.915   5.352
 1111WAT     H2 3658   0.588   3.003   5.325
 1112WAT      O 3659   1.869   4.178   6.038
 1112WAT     H1 3660   1.857   4.097   5.987
 1112WAT     H2 3661   1.935   4.227   5.989
 1113WAT      O 3662   1.032   2.813   5.956
 1113WAT     H1 3663   0.959   2.874   5.942
 1113WAT     H2 3664   1.110   2.867   5.948
 1114WAT      O 3665   2.076   3.958   6.201
 1114WAT     H1 3666   1.981   3.946   6.193
 1114WAT     H2 3667   2.111   3.869   6.209
 1115WAT      O 3668   0.851   2.774   5.370
 1115WAT     H1 3669   0.819   2.686   5.351
 1115WAT     H2 3670   0.887   2.768   5.458
 1116WAT      O 3671   1.776   3.937   5.821
 1116WAT     H1 3672   1.761   3.844   5.839
 1116WAT     H2 3673   1.859   3.939   5.772
 1117WAT      O 3674   1.163   2.802   5.406
 1117WAT     H1 3675   1.197   2.855   5.334
 1117WAT     H2 3676   1.208   2.836   5.484
 1118WAT      O 3677   2.137   4.019   5.929
 1118WAT     H1 3678   2.229   3.999   5.916
 1118WAT     H2 3679   2.120   3.995   6.020
 1119WAT      O 3680   1.362   2.652   5.226
 1119WAT     H1 3681   1.434   2.690   5.176
 1119WAT     H2 3682   1.299   2.724   5.237
 1120WAT      O 3683   1.776   2.723   5.320
 1120WAT     H1 3684   1.797   2.811   5.290
 1120WAT     H2 3685   1.728   2.683   5.247
 1121WAT      O 3686   1.250   3.018   5.978
 1121WAT     H1 3687   1.235   3.050   6.067
 1121WAT     H2 3688   1.202   3.080   5.922
 1122WAT      O 3689   1.436   2.717   5.982
 1122WAT     H1 3690   1.434   2.628   5.949
 1122WAT     H2 3691   1.508   2.718   6.046
 1123WAT      O 3692   2.116   4.071   5.465
 1123WAT     H1 3693   2.133   4.015   5.390
 1123WAT     H2 3694   2.165   4.151   5.447
 1124WAT      O 3695   1.376   2.606   5.509
 1124WAT     H1 3696   1.388   2.513   5.529
 1124WAT     H2 3697   1.347   2.607   5.418
 1125WAT      O 3698   1.663   2.374   5.823
 1125WAT     H1 3699   1.665   2.381   5.728
 1125WAT     H2 3700   1.705   2.290   5.842
 1126WAT      O 3701   2.701   3.348   5.627
 1126WAT     H1 3702   2.745   3.273   5.587
 1126WAT     H2 3703   2.613   3.347   5.589
 1127WAT      O 3704   2.214   4.003   5.175
 1127WAT     H1 3705   2.284   4.065   5.197
 1127WAT     H2 3706   2.249   3.918   5.202
 1128WAT      O 3707   1.570   4.139   6.541
 1128WAT     H1 3708   1.601   4.115   6.628
 1128WAT     H2 3709   1.650   4.160   6.492
 1129WAT      O 3710   1.573   4.355   5.764
 1129WAT     H1 3711   1.529   4.305   5.833
 1129WAT     H2 3712   1.648   4.300   5.740
 1130WAT      O 3713   0.821   3.974   5.764
 1130WAT     H1 3714   0.903   3.944   5.726
 1130WAT     H2 3715   0.785   3.897   5.809
 1131WAT      O 3716   1.317   3.909   5.971
 1131WAT     H1 3717   1.255   3.843   5.941
 1131WAT     H2 3718   1.384   3.912   5.903
 1132WAT      O 3719   0.641   3.766   5.860
 1132WAT     H1 3720   0.557   3.723   5.842
 1132WAT     H2 3721   0.638   3.785   5.954
 1133WAT      O 3722   2.373   3.811   6.858
 1133WAT     H1 3723   2.294   3.810   6.804
 1133WAT     H2 3724   2.349   3.865   6.934
 1134WAT      O 3725   2.385   3.496   6.590
 1134WAT     H1 3726   2.390   3.480   6.684
 1134WAT     H2 3727   2.374   3.410   6.551
 1135WAT      O 3728   1.273   3.764   5.319
 1135WAT     H1 3729   1.288   3.832   5.253
 1135WAT     H2 3730   1.354   3.762   5.370
 1136WAT      O 3731   2.535   3.738   6.614
 1136WAT     H1 3732   2.506   3.775   6.698
 1136WAT     H2 3733   2.474   3.667   6.596
 1137WAT      O 3734   2.655   3.495   5.866
 1137WAT     H1 3735   2.739   3.539   5.882
 1137WAT     H2 3736   2.669   3.447   5.784
 1138WAT      O 3737   2.360   3.251   6.461
 1138WAT     H1 3738   2.408   3.270   6.380
 1138WAT     H2 3739   2.268   3.256   6.436
 1139WAT      O 3740   1.049   3.367   5.419
 1139WAT     H1 3741   1.024   3.276   5.439
 1139WAT     H2 3742   1.066   3.367   5.325
 1140WAT      O 3743   0.976   2.940   5.169
 1140WAT     H1 3744   0.907   2.948   5.103
 1140WAT     H2 3745   0.951   2.864   5.221
 1141WAT      O 3746   1.623   4.014   5.066
 1141WAT     H1 3747   1.566   4.076   5.020
 1141WAT     H2 3748   1.681   4.069   5.119
 1142WAT      O 3749   2.230   2.938   6.284
 1142WAT     H1 3750   2.325   2.948   6.286
 1142WAT     H2 3751   2.213   2.859   6.335
 1143WAT      O 3752   1.945   4.042   5.179
 1143WAT     H1 3753   2.039   4.035   5.199
 1143WAT     H2 3754   1.937   4.126   5.133
 1144WAT      O 3755   2.208   3.974   4.875
 1144WAT     H1 3756   2.200   3.940   4.964
 1144WAT     H2 3757   2.290   4.023   4.875
 1145WAT      O 3758   2.478   3.260   6.196
 1145WAT     H1 3759   2.475   3.166   6.214
 1145WAT     H2 3760   2.539   3.268   6.122
 1146WAT      O 3761   1.662   3.147   4.800
 1146WAT     H1 3762   1.756   3.134   4.807
 1146WAT     H2 3763   1.624   3.073   4.847
 1147WAT      O 3764   2.493   2.939   6.200
 1147WAT     H1 3765   2.441   2.861   6.181
 1147WAT     H2 3766   2.581   2.907   6.217
 1148WAT      O 3767   2.259   2.314   5.796
 1148WAT     H1 3768   2.239   2.283   5.884
 1148WAT     H2 3769   2.320   2.386   5.809
 1149WAT      O 3770   3.060   3.366   6.110
 1149WAT     H1 3771   3.133   3.340   6.166
 1149WAT     H2 3772   2.999   3.293   6.114
 1150WAT      O 3773   2.868   3.180   6.169
 1150WAT     H1 3774   2.795   3.167   6.108
 1150WAT     H2 3775   2.826   3.211   6.250
 1151WAT      O 3776   1.480   2.940   4.793
 1151WAT     H1 3777   1.390   2.910   4.801
 1151WAT     H2 3778   1.508   2.910   4.707
 1152WAT      O 3779   0.572   3.072   5.838
 1152WAT     H1 3780   0.540   2.986   5.809
 1152WAT     H2 3781   0.517   3.093   5.914
 1153WAT      O 3782   0.950   3.343   6.210
 1153WAT     H1 3783   0.972   3.437   6.212
 1153WAT     H2 3784   0.991   3.307   6.289
 1154WAT      O 3785   1.642   2.394   5.409
 1154WAT     H1 3786   1.561   2.360   5.446
 1154WAT     H2 3787   1.711   2.363   5.468
 1155WAT      O 3788   1.835   2.302   5.571
 1155WAT     H1 3789   1.890   2.344   5.637
 1155WAT     H2 3790   1.859   2.209   5.575
 1156WAT      O 3791   1.357   2.626   4.807
 1156WAT     H1 3792   1.444   2.658   4.833
 1156WAT     H2 3793   1.376   2.547   4.756
 1157WAT      O 3794   0.559   3.434   6.035
 1157WAT     H1 3795   0.490   3.392   5.984
 1157WAT     H2 3796   0.634   3.438   5.976
 1158WAT      O 3797   2.173   2.513   5.522
 1158WAT     H1 3798   2.115   2.579   5.484
 1158WAT     H2 3799   2.146   2.431   5.481
 1159WAT      O 3800   2.018   2.453   5.742
 1159WAT     H1 3801   2.068   2.464   5.661
 1159WAT     H2 3802   2.082   2.423   5.806
 1160WAT      O 3803   0.750   3.427   5.823
 1160WAT     H1 3804   0.748   3.437   5.728
 1160WAT     H2 3805   0.781   3.512   5.855
 1161WAT      O 3806   1.016   3.633   6.234
 1161WAT     H1 3807   1.112   3.630   6.228
 1161WAT     H2 3808   0.996   3.587   6.316
 1162WAT      O 3809   2.051   2.729   5.427
 1162WAT     H1 3810   1.962   2.757   5.406
 1162WAT     H2 3811   2.092   2.713   5.343
 1163WAT      O 3812   2.386   2.731   5.799
 1163WAT     H1 3813   2.464   2.780   5.826
 1163WAT     H2 3814   2.314   2.774   5.845
 1164WAT      O 3815   2.630   2.803   5.905
 1164WAT     H1 3816   2.689   2.779   5.834
 1164WAT     H2 3817   2.637   2.731   5.967
 1165WAT      O 3818   0.852   4.187   5.936
 1165WAT     H1 3819   0.838   4.111   5.879
 1165WAT     H2 3820   0.810   4.259   5.889
 1166WAT      O 3821   1.965   3.705   4.837
 1166WAT     H1 3822   2.036   3.726   4.898
 1166WAT     H2 3823   1.893   3.762   4.863
 1167WAT      O 3824   2.048   3.280   5.449
 1167WAT     H1 3825   2.043   3.326   5.365
 1167WAT     H2 3826   2.104   3.204   5.431
 1168WAT      O 3827   2.429   2.859   5.531
 1168WAT     H1 3828   2.404   2.819   5.614
 1168WAT     H2 3829   2.367   2.931   5.519
 1169WAT      O 3830   2.860   3.133   5.782
 1169WAT     H1 3831   2.804   3.140   5.859
 1169WAT     H2 3832   2.800   3.116   5.710
 1170WAT      O 3833   1.167   4.277   5.957
 1170WAT     H1 3834   1.156   4.371   5.947
 1170WAT     H2 3835   1.085   4.246   5.996
 1171WAT      O 3836   2.156   3.749   5.042
 1171WAT     H1 3837   2.240   3.706   5.024
 1171WAT     H2 3838   2.140   3.732   5.135
 1172WAT      O 3839   2.122   3.399   5.178
 1172WAT     H1 3840   2.116   3.383   5.084
 1172WAT     H2 3841   2.059   3.470   5.194
 1173WAT      O 3842   1.453   2.350   5.136
 1173WAT     H1 3843   1.451   2.444   5.152
 1173WAT     H2 3844   1.542   2.331   5.107
 1174WAT      O 3845   1.270   4.342   6.279
 1174WAT     H1 3846   1.360   4.345   6.310
 1174WAT     H2 3847   1.247   4.249   6.280
 1175WAT      O 3848   1.446   4.217   5.945
 1175WAT     H1 3849   1.350   4.217   5.934
 1175WAT     H2 3850   1.476   4.143   5.893
 1176WAT      O 3851   1.834   2.009   5.562
 1176WAT     H1 3852   1.757   1.954   5.576
 1176WAT     H2 3853   1.875   2.016   5.648
 1177WAT      O 3854   3.019   4.801   6.051
 1177WAT     H1 3855   3.083   4.789   5.981
 1177WAT     H2 3856   3.007   4.896   6.057
 1178WAT      O 3857   2.700   4.796   6.045
 1178WAT     H1 3858   2.666   4.785   5.956
 1178WAT     H2 3859   2.787   4.756   6.043
 1179WAT      O 3860   2.286   4.981   5.644
 1179WAT     H1 3861   2.229   4.972   5.567
 1179WAT     H2 3862   2.274   4.899   5.692
 1180WAT      O 3863   2.040   5.131   5.928
 1180WAT     H1 3864   2.120   5.097   5.886
 1180WAT     H2 3865   2.064   5.142   6.020
 1181WAT      O 3866   2.844   5.348   5.175
 1181WAT     H1 3867   2.779   5.407   5.136
 1181WAT     H2 3868   2.923   5.401   5.181
 1182WAT      O 3869   2.236   5.057   5.215
 1182WAT     H1 3870   2.314   5.002   5.201
 1182WAT     H2 3871   2.272   5.144   5.236
 1183WAT      O 3872   2.513   4.928   6.195
 1183WAT     H1 3873   2.572   4.905   6.123
 1183WAT     H2 3874   2.519   4.853   6.255
 1184WAT      O 3875   2.470   4.673   4.978
 1184WAT     H1 3876   2.495   4.621   4.902
 1184WAT     H2 3877   2.376   4.657   4.988
 1185WAT      O 3878   2.974   4.573   5.759
 1185WAT     H1 3879   3.053   4.532   5.724
 1185WAT     H2 3880   3.001   4.664   5.776
 1186WAT      O 3881   2.992   5.117   5.229
 1186WAT     H1 3882   2.928   5.124   5.300
 1186WAT     H2 3883   2.959   5.176   5.161
 1187WAT      O 3884   3.515   4.567   5.849
 1187WAT     H1 3885   3.588   4.510   5.873
 1187WAT     H2 3886   3.439   4.528   5.893
 1188WAT      O 3887   2.442   4.863   5.198
 1188WAT     H1 3888   2.430   4.796   5.265
 1188WAT     H2 3889   2.453   4.815   5.117
 1189WAT      O 3890   2.676   4.809   5.569
 1189WAT     H1 3891   2.640   4.757   5.640
 1189WAT     H2 3892   2.762   4.770   5.552
 1190WAT      O 3893   3.267   3.938   6.295
 1190WAT     H1 3894   3.234   4.025   6.273
 1190WAT     H2 3895   3.207   3.907   6.363
 1191WAT      O 3896   2.640   4.312   5.068
 1191WAT     H1 3897   2.657   4.399   5.105
 1191WAT     H2 3898   2.621   4.329   4.976
 1192WAT      O 3899   2.261   4.804   5.839
 1192WAT     H1 3900   2.169   4.790   5.859
 1192WAT     H2 3901   2.286   4.882   5.888
 1193WAT      O 3902   3.256   4.410   6.003
 1193WAT     H1 3903   3.165   4.403   5.974
 1193WAT     H2 3904   3.251   4.458   6.086
 1194WAT      O 3905   2.638   4.558   5.167
 1194WAT     H1 3906   2.626   4.602   5.251
 1194WAT     H2 3907   2.569   4.593   5.111
 1195WAT      O 3908   1.997   4.768   5.922
 1195WAT     H1 3909   2.010   4.793   6.013
 1195WAT     H2 3910   1.929   4.827   5.890
 1196WAT      O 3911   2.414   5.835   5.532
 1196WAT     H1 3912   2.407   5.930   5.540
 1196WAT     H2 3913   2.354   5.800   5.598
 1197WAT      O 3914   3.443   4.230   6.181
 1197WAT     H1 3915   3.378   4.260   6.116
 1197WAT     H2 3916   3.392   4.219   6.261
 1198WAT      O 3917   3.208   4.605   5.250
 1198WAT     H1 3918   3.299   4.628   5.232
 1198WAT     H2 3919   3.157   4.663   5.194
 1199WAT      O 3920   2.672   4.541   6.351
 1199WAT     H1 3921   2.756   4.583   6.365
 1199WAT     H2 3922   2.666   4.475   6.420
 1200WAT      O 3923   3.069   5.103   5.989
 1200WAT     H1 3924   3.006   5.120   5.919
 1200WAT     H2 3925   3.030   5.145   6.066
 1201WAT      O 3926   3.457   5.197   5.724
 1201WAT     H1 3927   3.388   5.235   5.669
 1201WAT     H2 3928   3.465   5.258   5.798
 1202WAT      O 3929   2.987   4.307   6.517
 1202WAT     H1 3930   2.962   4.383   6.463
 1202WAT     H2 3931   3.014   4.345   6.600
 1203WAT      O 3932   2.942   4.223   6.075
 1203WAT     H1 3933   2.856   4.252   6.104
 1203WAT     H2 3934   2.945   4.244   5.981
 1204WAT      O 3935   2.624   5.077   5.715
 1204WAT     H1 3936   2.670   5.105   5.636
 1204WAT     H2 3937   2.598   4.987   5.697
 1205WAT      O 3938   2.313   5.032   6.009
 1205WAT     H1 3939   2.370   5.075   5.945
 1205WAT     H2 3940   2.372   5.004   6.079
 1206WAT      O 3941   2.518   4.689   5.396
 1206WAT     H1 3942   2.588   4.735   5.443
 1206WAT     H2 3943   2.485   4.625   5.459
 1207WAT      O 3944   1.892   4.515   5.926
 1207WAT     H1 3945   1.813   4.541   5.879
 1207WAT     H2 3946   1.941   4.597   5.937
 1208WAT      O 3947   2.087   4.552   5.622
 1208WAT     H1 3948   2.007   4.563   5.674
 1208WAT     H2 3949   2.064   4.585   5.536
 1209WAT      O 3950   1.720   4.540   6.170
 1209WAT     H1 3951   1.745   4.629   6.196
 1209WAT     H2 3952   1.774   4.522   6.092
 1210WAT      O 3953   4.103   4.884   5.836
 1210WAT     H1 3954   4.027   4.827   5.821
 1210WAT     H2 3955   4.116   4.880   5.931
 1211WAT      O 3956   2.642   5.371   5.404
 1211WAT     H1 3957   2.628   5.455   5.447
 1211WAT     H2 3958   2.696   5.391   5.328
 1212WAT      O 3959   2.290   3.979   7.070
 1212WAT     H1 3960   2.251   3.923   7.138
 1212WAT     H2 3961   2.372   4.010   7.109
 1213WAT      O 3962   1.987   5.122   5.461
 1213WAT     H1 3963   2.038   5.202   5.476
 1213WAT     H2 3964   2.052   5.053   5.455
 1214WAT      O 3965   2.168   5.434   5.669
 1214WAT     H1 3966   2.186   5.526   5.651
 1214WAT     H2 3967   2.248   5.403   5.712
 1215WAT      O 3968   2.582   4.120   6.829
 1215WAT     H1 3969   2.656   4.180   6.821
 1215WAT     H2 3970   2.605   4.046   6.773
 1216WAT      O 3971   2.096   4.639   6.657
 1216WAT     H1 3972   2.085   4.549   6.687
 1216WAT     H2 3973   2.011   4.663   6.622
 1217WAT      O 3974   2.280   5.586   6.270
 1217WAT     H1 3975   2.335   5.573   6.192
 1217WAT     H2 3976   2.196   5.616   6.234
 1218WAT      O 3977   2.977   3.723   6.257
 1218WAT     H1 3978   2.942   3.812   6.249
 1218WAT     H2 3979   3.013   3.704   6.171
 1219WAT      O 3980   1.783   4.955   5.539
 1219WAT     H1 3981   1.867   4.996   5.517
 1219WAT     H2 3982   1.801   4.861   5.536
 1220WAT      O 3983   2.732   4.207   5.613
 1220WAT     H1 3984   2.646   4.168   5.596
 1220WAT     H2 3985   2.773   4.215   5.527
 1221WAT      O 3986   2.885   3.960   6.053
 1221WAT     H1 3987   2.834   3.956   5.972
 1221WAT     H2 3988   2.914   4.051   6.059
 1222WAT      O 3989   2.509   3.968   5.954
 1222WAT     H1 3990   2.596   3.949   5.918
 1222WAT     H2 3991   2.516   3.946   6.047
 1223WAT      O 3992   3.470   4.997   5.301
 1223WAT     H1 3993   3.393   4.964   5.257
 1223WAT     H2 3994   3.538   4.998   5.234
 1224WAT      O 3995   2.952   4.509   5.290
 1224WAT     H1 3996   2.921   4.541   5.375
 1224WAT     H2 3997   3.047   4.517   5.295
 1225WAT      O 3998   2.796   5.125   5.455
 1225WAT     H1 3999   2.744   5.052   5.424
 1225WAT     H2 4000   2.746   5.203   5.431
 1226WAT      O 4001   3.294   4.945   5.967
 1226WAT     H1 4002   3.229   5.014   5.976
 1226WAT     H2 4003   3.375   4.984   6.001
 1227WAT      O 4004   2.270   4.191   5.691
 1227WAT     H1 4005   2.327   4.169   5.618
 1227WAT     H2 4006   2.328   4.198   5.767
 1228WAT      O 4007   3.175   4.780   5.772
 1228WAT     H1 4008   3.227   4.844   5.822
 1228WAT     H2 4009   3.240   4.720   5.735
 1229WAT      O 4010   2.302   4.395   5.093
 1229WAT     H1 4011   2.219   4.428   5.125
 1229WAT     H2 4012   2.288   4.381   4.999
 1230WAT      O 4013   2.500   3.879   5.564
 1230WAT     H1 4014   2.435   3.847   5.502
 1230WAT     H2 4015   2.496   3.817   5.637
 1231WAT      O 4016   2.611   4.907   4.756
 1231WAT     H1 4017   2.520   4.884   4.775
 1231WAT     H2 4018   2.661   4.827   4.774
 1232WAT      O 4019   2.902   5.778   5.047
 1232WAT     H1 4020   2.834   5.808   5.108
 1232WAT     H2 4021   2.940   5.858   5.013
 1233WAT      O 4022   2.823   4.528   5.996
 1233WAT     H1 4023   2.731   4.550   5.981
 1233WAT     H2 4024   2.865   4.535   5.911
 1234WAT      O 4025   2.902   4.668   5.509
 1234WAT     H1 4026   2.976   4.719   5.479
 1234WAT     H2 4027   2.929   4.635   5.596
 1235WAT      O 4028   2.729   4.917   5.208
 1235WAT     H1 4029   2.638   4.889   5.217
 1235WAT     H2 4030   2.732   4.959   5.122
 1236WAT      O 4031   3.252   5.278   5.585
 1236WAT     H1 4032   3.207   5.194   5.590
 1236WAT     H2 4033   3.189   5.342   5.618
 1237WAT      O 4034   3.146   4.371   5.708
 1237WAT     H1 4035   3.073   4.320   5.741
 1237WAT     H2 4036   3.172   4.327   5.627
 1238WAT      O 4037   3.096   5.462   5.678
 1238WAT     H1 4038   3.126   5.518   5.606
 1238WAT     H2 4039   3.147   5.491   5.754
 1239WAT      O 4040   3.156   3.649   5.767
 1239WAT     H1 4041   3.187   3.563   5.738
 1239WAT     H2 4042   3.229   3.708   5.747
 1240WAT      O 4043   1.786   4.689   5.606
 1240WAT     H1 4044   1.766   4.630   5.533
 1240WAT     H2 4045   1.730   4.659   5.678
 1241WAT      O 4046   2.584   4.678   5.818
 1241WAT     H1 4047   2.589   4.583   5.810
 1241WAT     H2 4048   2.503   4.694   5.866
 1242WAT      O 4049   2.699   5.071   4.942
 1242WAT     H1 4050   2.655   5.000   4.896
 1242WAT     H2 4051   2.773   5.094   4.885
 1243WAT      O 4052   2.378   4.540   5.594
 1243WAT     H1 4053   2.296   4.570   5.634
 1243WAT     H2 4054   2.427   4.501   5.665
 1244WAT      O 4055   2.593   5.540   5.787
 1244WAT     H1 4056   2.588   5.562   5.694
 1244WAT     H2 4057   2.684   5.516   5.802
 1245WAT      O 4058   2.937   4.587   6.477
 1245WAT     H1 4059   2.973   4.609   6.563
 1245WAT     H2 4060   3.002   4.620   6.415
 1246WAT      O 4061   3.510   4.899   5.547
 1246WAT     H1 4062   3.497   4.918   5.455
 1246WAT     H2 4063   3.475   4.975   5.593
 1247WAT      O 4064   2.327   4.297   6.155
 1247WAT     H1 4065   2.391   4.283   6.086
 1247WAT     H2 4066   2.244   4.269   6.118
 1248WAT      O 4067   2.404   5.227   5.767
 1248WAT     H1 4068   2.484   5.178   5.747
 1248WAT     H2 4069   2.333   5.175   5.730
 1249WAT      O 4070   2.035   4.642   5.374
 1249WAT     H1 4071   1.942   4.636   5.396
 1249WAT     H2 4072   2.045   4.590   5.295
 1250WAT      O 4073   2.027   4.294   5.633
 1250WAT     H1 4074   2.053   4.386   5.622
 1250WAT     H2 4075   2.109   4.248   5.648
 1251WAT      O 4076   2.174   4.436   6.350
 1251WAT     H1 4077   2.242   4.415   6.285
 1251WAT     H2 4078   2.092   4.416   6.306
 1252WAT      O 4079   2.765   4.098   6.552
 1252WAT     H1 4080   2.700   4.168   6.542
 1252WAT     H2 4081   2.842   4.142   6.589
 1253WAT      O 4082   2.782   4.882   6.358
 1253WAT     H1 4083   2.875   4.897   6.340
 1253WAT     H2 4084   2.740   4.891   6.272
 1254WAT      O 4085   2.662   5.285   6.135
 1254WAT     H1 4086   2.648   5.248   6.222
 1254WAT     H2 4087   2.583   5.336   6.118
 1255WAT      O 4088   2.722   5.795   5.269
 1255WAT     H1 4089   2.739   5.748   5.350
 1255WAT     H2 4090   2.653   5.858   5.292
 1256WAT      O 4091   2.817   5.223   5.874
 1256WAT     H1 4092   2.784   5.219   5.963
 1256WAT     H2 4093   2.767   5.156   5.826
 1257WAT      O 4094   2.215   4.763   6.426
 1257WAT     H1 4095   2.201   4.690   6.486
 1257WAT     H2 4096   2.306   4.754   6.398
 1258WAT      O 4097   3.111   4.957   4.901
 1258WAT     H1 4098   3.049   4.885   4.891
 1258WAT     H2 4099   3.064   5.033   4.867
 1259WAT      O 4100   2.477   4.734   6.375
 1259WAT     H1 4101   2.548   4.670   6.371
 1259WAT     H2 4102   2.473   4.760   6.467
 1260WAT      O 4103   2.349   4.433   6.557
 1260WAT     H1 4104   2.295   4.388   6.622
 1260WAT     H2 4105   2.290   4.447   6.483
 1261WAT      O 4106   2.290   4.379   4.813
 1261WAT     H1 4107   2.202   4.367   4.777
 1261WAT     H2 4108   2.337   4.300   4.788
 1262WAT      O 4109   1.442   4.858   5.823
 1262WAT     H1 4110   1.510   4.826   5.764
 1262WAT     H2 4111   1.426   4.948   5.795
 1263WAT      O 4112   1.922   4.347   6.265
 1263WAT     H1 4113   1.914   4.286   6.192
 1263WAT     H2 4114   1.840   4.396   6.266
 1264WAT      O 4115   2.608   5.614   5.538
 1264WAT     H1 4116   2.530   5.668   5.547
 1264WAT     H2 4117   2.678   5.666   5.578
 1265WAT      O 4118   2.939   4.195   5.802
 1265WAT     H1 4119   2.989   4.120   5.770
 1265WAT     H2 4120   2.862   4.199   5.746
 1266WAT      O 4121   3.725   4.766   5.966
 1266WAT     H1 4122   3.724   4.854   5.929
 1266WAT     H2 4123   3.638   4.730   5.947
 1267WAT      O 4124   3.048   5.071   5.560
 1267WAT     H1 4125   2.954   5.083   5.543
 1267WAT     H2 4126   3.065   4.981   5.533
 1268WAT      O 4127   2.598   4.409   5.775
 1268WAT     H1 4128   2.561   4.354   5.844
 1268WAT     H2 4129   2.647   4.349   5.720
 1269WAT      O 4130   3.386   4.655   5.613
 1269WAT     H1 4131   3.433   4.738   5.606
 1269WAT     H2 4132   3.431   4.609   5.683
 1270WAT      O 4133   3.193   5.290   5.313
 1270WAT     H1 4134   3.221   5.278   5.404
 1270WAT     H2 4135   3.106   5.250   5.309
 1271WAT      O 4136   3.184   3.892   6.017
 1271WAT     H1 4137   3.092   3.915   6.034
 1271WAT     H2 4138   3.226   3.900   6.102
 1272WAT      O 4139   3.161   4.711   6.267
 1272WAT     H1 4140   3.095   4.736   6.201
 1272WAT     H2 4141   3.198   4.629   6.234
 1273WAT      O 4142   2.857   5.714   5.677
 1273WAT     H1 4143   2.875   5.633   5.723
 1273WAT     H2 4144   2.939   5.736   5.633
 1274WAT      O 4145   2.890   5.607   5.403
 1274WAT     H1 4146   2.943   5.556   5.342
 1274WAT     H2 4147   2.916   5.576   5.490
 1275WAT      O 4148   1.399   4.666   6.050
 1275WAT     H1 4149   1.403   4.612   6.129
 1275WAT     H2 4150   1.349   4.613   5.988
 1276WAT      O 4151   2.137   4.150   6.399
 1276WAT     H1 4152   2.144   4.237   6.358
 1276WAT     H2 4153   2.131   4.089   6.326
 1277WAT      O 4154   2.085   4.358   6.764
 1277WAT     H1 4155   2.148   4.319   6.825
 1277WAT     H2 4156   1.999   4.336   6.801
 1278WAT      O 4157   1.763   4.538   5.357
 1278WAT     H1 4158   1.792   4.448   5.352
 1278WAT     H2 4159   1.672   4.536   5.325
 1279WAT      O 4160   2.115   4.346   5.956
 1279WAT     H1 4161   2.043   4.407   5.942
 1279WAT     H2 4162   2.194   4.400   5.948
 1280WAT      O 4163   2.396   4.080   6.583
 1280WAT     H1 4164   2.448   4.104   6.659
 1280WAT     H2 4165   2.374   4.163   6.541
 1281WAT      O 4166   1.935   4.307   5.370
 1281WAT     H1 4167   1.903   4.219   5.351
 1281WAT     H2 4168   1.971   4.301   5.458
 1282WAT      O 4169   2.860   5.470   5.821
 1282WAT     H1 4170   2.845   5.377   5.839
 1282WAT     H2 4171   2.943   5.472   5.772
 1283WAT      O 4172   2.247   4.335   5.406
 1283WAT     H1 4173   2.281   4.388   5.334
 1283WAT     H2 4174   2.292   4.369   5.484
 1284WAT      O 4175   2.516   4.174   6.351
 1284WAT     H1 4176   2.482   4.094   6.392
 1284WAT     H2 4177   2.446   4.204   6.294
 1285WAT      O 4178   2.581   3.882   6.197
 1285WAT     H1 4179   2.664   3.835   6.185
 1285WAT     H2 4180   2.606   3.960   6.247
 1286WAT      O 4181   2.445   4.185   5.226
 1286WAT     H1 4182   2.518   4.223   5.176
 1286WAT     H2 4183   2.383   4.257   5.237
 1287WAT      O 4184   2.860   4.255   5.320
 1287WAT     H1 4185   2.881   4.344   5.290
 1287WAT     H2 4186   2.812   4.216   5.247
 1288WAT      O 4187   2.334   4.551   5.978
 1288WAT     H1 4188   2.319   4.583   6.067
 1288WAT     H2 4189   2.286   4.613   5.922
 1289WAT      O 4190   2.520   4.250   5.982
 1289WAT     H1 4191   2.518   4.161   5.949
 1289WAT     H2 4192   2.591   4.251   6.046
 1290WAT      O 4193   2.705   4.294   6.187
 1290WAT     H1 4194   2.679   4.386   6.187
 1290WAT     H2 4195   2.652   4.254   6.256
 1291WAT      O 4196   3.199   5.604   5.465
 1291WAT     H1 4197   3.217   5.548   5.390
 1291WAT     H2 4198   3.249   5.684   5.447
 1292WAT      O 4199   1.781   4.805   6.272
 1292WAT     H1 4200   1.727   4.883   6.285
 1292WAT     H2 4201   1.869   4.840   6.256
 1293WAT      O 4202   2.460   4.139   5.509
 1293WAT     H1 4203   2.472   4.046   5.529
 1293WAT     H2 4204   2.431   4.140   5.418
 1294WAT      O 4205   2.747   3.907   5.823
 1294WAT     H1 4206   2.749   3.913   5.728
 1294WAT     H2 4207   2.789   3.823   5.842
 1295WAT      O 4208   3.785   4.881   5.627
 1295WAT     H1 4209   3.829   4.806   5.587
 1295WAT     H2 4210   3.697   4.880   5.589
 1296WAT      O 4211   3.298   5.536   5.175
 1296WAT     H1 4212   3.368   5.598   5.197
 1296WAT     H2 4213   3.332   5.451   5.202
 1297WAT      O 4214   3.488   5.281   5.328
 1297WAT     H1 4215   3.541   5.315   5.255
 1297WAT     H2 4216   3.479   5.187   5.309
 1298WAT      O 4217   2.657   5.888   5.764
 1298WAT     H1 4218   2.613   5.838   5.833
 1298WAT     H2 4219   2.732   5.833   5.740
 1299WAT      O 4220   1.904   5.507   5.764
 1299WAT     H1 4221   1.987   5.477   5.726
 1299WAT     H2 4222   1.869   5.430   5.809
 1300WAT      O 4223   2.401   5.442   5.971
 1300WAT     H1 4224   2.339   5.376   5.941
 1300WAT     H2 4225   2.468   5.445   5.903
 1301WAT      O 4226   1.725   5.299   5.860
 1301WAT     H1 4227   1.641   5.256   5.842
 1301WAT     H2 4228   1.722   5.318   5.954
 1302WAT      O 4229   2.409   4.290   6.930
 1302WAT     H1 4230   2.413   4.377   6.892
 1302WAT     H2 4231   2.463   4.236   6.873
 1303WAT      O 4232   2.357   5.297   5.319
 1303WAT     H1 4233   2.372   5.365   5.253
 1303WAT     H2 4234   2.438   5.295   5.370
 1304WAT      O 4235   2.632   4.365   6.606
 1304WAT     H1 4236   2.545   4.394   6.579
 1304WAT     H2 4237   2.655   4.424   6.678
 1305WAT      O 4238   3.739   5.028   5.866
 1305WAT     H1 4239   3.823   5.072   5.882
 1305WAT     H2 4240   3.753   4.980   5.784
 1306WAT      O 4241   2.133   4.900   5.419
 1306WAT     H1 4242   2.108   4.809   5.439
 1306WAT     H2 4243   2.150   4.900   5.325
 1307WAT      O 4244   2.902   3.987   6.357
 1307WAT     H1 4245   2.954   4.061   6.325
 1307WAT     H2 4246   2.866   4.018   6.441
 1308WAT      O 4247   2.060   4.473   5.169
 1308WAT     H1 4248   1.991   4.480   5.103
 1308WAT     H2 4249   2.035   4.397   5.221
 1309WAT      O 4250   2.927   3.629   5.909
 1309WAT     H1 4251   2.955   3.562   5.972
 1309WAT     H2 4252   3.006   3.648   5.858
 1310WAT      O 4253   2.707   5.547   5.066
 1310WAT     H1 4254   2.650   5.608   5.020
 1310WAT     H2 4255   2.765   5.602   5.119
 1311WAT      O 4256   3.314   4.471   6.284
 1311WAT     H1 4257   3.409   4.481   6.286
 1311WAT     H2 4258   3.297   4.392   6.335
 1312WAT      O 4259   3.116   4.180   6.303
 1312WAT     H1 4260   3.057   4.208   6.233
 1312WAT     H2 4261   3.088   4.229   6.380
 1313WAT      O 4262   3.029   5.575   5.179
 1313WAT     H1 4263   3.123   5.568   5.199
 1313WAT     H2 4264   3.021   5.658   5.133
 1314WAT      O 4265   3.292   5.507   4.875
 1314WAT     H1 4266   3.284   5.473   4.964
 1314WAT     H2 4267   3.374   5.556   4.875
 1315WAT      O 4268   3.562   4.793   6.196
 1315WAT     H1 4269   3.559   4.699   6.214
 1315WAT     H2 4270   3.623   4.801   6.122
 1316WAT      O 4271   2.746   4.680   4.800
 1316WAT     H1 4272   2.840   4.667   4.807
 1316WAT     H2 4273   2.708   4.606   4.847
 1317WAT      O 4274   3.577   4.472   6.200
 1317WAT     H1 4275   3.525   4.394   6.181
 1317WAT     H2 4276   3.665   4.439   6.217
 1318WAT      O 4277   3.343   3.847   5.796
 1318WAT     H1 4278   3.323   3.816   5.884
 1318WAT     H2 4279   3.404   3.919   5.809
 1319WAT      O 4280   2.564   4.473   4.793
 1319WAT     H1 4281   2.474   4.443   4.801
 1319WAT     H2 4282   2.592   4.443   4.707
 1320WAT      O 4283   1.656   4.605   5.838
 1320WAT     H1 4284   1.624   4.519   5.809
 1320WAT     H2 4285   1.601   4.626   5.914
 1321WAT      O 4286   2.034   4.876   6.210
 1321WAT     H1 4287   2.056   4.969   6.212
 1321WAT     H2 4288   2.075   4.840   6.289
 1322WAT      O 4289   2.726   3.927   5.409
 1322WAT     H1 4290   2.645   3.892   5.446
 1322WAT     H2 4291   2.795   3.896   5.468
 1323WAT      O 4292   2.919   3.835   5.571
 1323WAT     H1 4293   2.974   3.877   5.637
 1323WAT     H2 4294   2.942   3.742   5.575
 1324WAT      O 4295   2.441   4.159   4.807
 1324WAT     H1 4296   2.527   4.191   4.833
 1324WAT     H2 4297   2.460   4.080   4.756
 1325WAT      O 4298   1.643   4.967   6.035
 1325WAT     H1 4299   1.574   4.925   5.984
 1325WAT     H2 4300   1.718   4.971   5.976
 1326WAT      O 4301   3.257   4.046   5.522
 1326WAT     H1 4302   3.199   4.112   5.484
 1326WAT     H2 4303   3.230   3.964   5.481
 1327WAT      O 4304   3.102   3.986   5.742
 1327WAT     H1 4305   3.152   3.997   5.661
 1327WAT     H2 4306   3.166   3.955   5.806
 1328WAT      O 4307   1.834   4.960   5.823
 1328WAT     H1 4308   1.832   4.970   5.728
 1328WAT     H2 4309   1.865   5.045   5.855
 1329WAT      O 4310   2.100   5.166   6.234
 1329WAT     H1 4311   2.196   5.163   6.228
 1329WAT     H2 4312   2.080   5.120   6.316
 1330WAT      O 4313   2.159   5.023   6.491
 1330WAT     H1 4314   2.241   5.072   6.493
 1330WAT     H2 4315   2.187   4.931   6.488
 1331WAT      O 4316   3.135   4.262   5.427
 1331WAT     H1 4317   3.046   4.290   5.406
 1331WAT     H2 4318   3.176   4.246   5.343
 1332WAT      O 4319   3.470   4.264   5.799
 1332WAT     H1 4320   3.548   4.313   5.826
 1332WAT     H2 4321   3.397   4.307   5.845
 1333WAT      O 4322   3.714   4.336   5.905
 1333WAT     H1 4323   3.773   4.311   5.834
 1333WAT     H2 4324   3.721   4.264   5.967
 1334WAT      O 4325   1.936   5.720   5.936
 1334WAT     H1 4326   1.922   5.644   5.879
 1334WAT     H2 4327   1.894   5.792   5.889
 1335WAT      O 4328   3.049   5.238   4.837
 1335WAT     H1 4329   3.120   5.259   4.898
 1335WAT     H2 4330   2.977   5.295   4.863
 1336WAT      O 4331   3.132   4.813   5.449
 1336WAT     H1 4332   3.127   4.859   5.365
 1336WAT     H2 4333   3.188   4.737   5.431
 1337WAT      O 4334   3.513   4.392   5.531
 1337WAT     H1 4335   3.488   4.352   5.614
 1337WAT     H2 4336   3.451   4.464   5.519
 1338WAT      O 4337   3.944   4.666   5.782
 1338WAT     H1 4338   3.888   4.673   5.859
 1338WAT     H2 4339   3.884   4.649   5.710
 1339WAT      O 4340   2.251   5.810   5.957
 1339WAT     H1 4341   2.240   5.904   5.947
 1339WAT     H2 4342   2.169   5.779   5.996
 1340WAT      O 4343   3.240   5.282   5.042
 1340WAT     H1 4344   3.324   5.239   5.024
 1340WAT     H2 4345   3.224   5.265   5.135
 1341WAT      O 4346   3.206   4.932   5.178
 1341WAT     H1 4347   3.200   4.916   5.084
 1341WAT     H2 4348   3.143   5.003   5.194
 1342WAT      O 4349   2.537   3.882   5.136
 1342WAT     H1 4350   2.535   3.977   5.152
 1342WAT     H2 4351   2.626   3.864   5.107
 1343WAT      O 4352   2.529   5.750   5.945
 1343WAT     H1 4353   2.434   5.750   5.934
 1343WAT     H2 4354   2.560   5.675   5.893
 1344WAT      O 4355   2.918   3.542   5.562
 1344WAT     H1 4356   2.841   3.486   5.576
 1344WAT     H2 4357   2.959   3.549   5.648
 1345WAT      O 4358   2.118   4.171   6.971
 1345WAT     H1 4359   2.205   4.135   6.992
 1345WAT     H2 4360   2.061   4.137   7.040
 1346WAT      O 4361   3.554   6.206   4.978
 1346WAT     H1 4362   3.579   6.154   4.902
 1346WAT     H2 4363   3.460   6.190   4.988
 1347WAT      O 4364   3.526   6.396   5.198
 1347WAT     H1 4365   3.514   6.329   5.265
 1347WAT     H2 4366   3.537   6.348   5.117
 1348WAT      O 4367   3.724   5.845   5.068
 1348WAT     H1 4368   3.741   5.932   5.105
 1348WAT     H2 4369   3.705   5.861   4.976
 1349WAT      O 4370   3.722   6.091   5.167
 1349WAT     H1 4371   3.710   6.135   5.251
 1349WAT     H2 4372   3.653   6.126   5.111
 1350WAT      O 4373   4.057   6.255   5.108
 1350WAT     H1 4374   4.006   6.332   5.132
 1350WAT     H2 4375   4.030   6.188   5.170
 1351WAT      O 4376   3.386   5.927   5.093
 1351WAT     H1 4377   3.303   5.961   5.125
 1351WAT     H2 4378   3.372   5.914   4.999
 1352WAT      O 4379   3.584   5.412   5.564
 1352WAT     H1 4380   3.518   5.380   5.502
 1352WAT     H2 4381   3.580   5.350   5.637
 1353WAT      O 4382   3.695   6.440   4.756
 1353WAT     H1 4383   3.604   6.417   4.775
 1353WAT     H2 4384   3.745   6.360   4.774
 1354WAT      O 4385   2.870   6.222   5.606
 1354WAT     H1 4386   2.850   6.163   5.533
 1354WAT     H2 4387   2.814   6.192   5.678
 1355WAT      O 4388   3.783   6.604   4.942
 1355WAT     H1 4389   3.739   6.533   4.896
 1355WAT     H2 4390   3.857   6.627   4.885
 1356WAT      O 4391   3.119   6.175   5.374
 1356WAT     H1 4392   3.026   6.169   5.396
 1356WAT     H2 4393   3.129   6.123   5.295
 1357WAT      O 4394   3.111   5.827   5.633
 1357WAT     H1 4395   3.137   5.919   5.622
 1357WAT     H2 4396   3.193   5.781   5.648
 1358WAT      O 4397   4.195   6.490   4.901
 1358WAT     H1 4398   4.133   6.418   4.891
 1358WAT     H2 4399   4.148   6.566   4.867
 1359WAT      O 4400   3.374   5.912   4.813
 1359WAT     H1 4401   3.286   5.900   4.777
 1359WAT     H2 4402   3.421   5.833   4.788
 1360WAT      O 4403   2.846   6.071   5.357
 1360WAT     H1 4404   2.876   5.980   5.352
 1360WAT     H2 4405   2.756   6.069   5.325
 1361WAT      O 4406   3.019   5.839   5.370
 1361WAT     H1 4407   2.986   5.751   5.351
 1361WAT     H2 4408   3.055   5.834   5.458
 1362WAT      O 4409   3.331   5.868   5.406
 1362WAT     H1 4410   3.365   5.921   5.334
 1362WAT     H2 4411   3.375   5.902   5.484
 1363WAT      O 4412   3.529   5.718   5.226
 1363WAT     H1 4413   3.602   5.756   5.176
 1363WAT     H2 4414   3.467   5.790   5.237
 1364WAT      O 4415   3.944   5.788   5.320
 1364WAT     H1 4416   3.965   5.877   5.290
 1364WAT     H2 4417   3.896   5.749   5.247
 1365WAT      O 4418   3.544   5.671   5.509
 1365WAT     H1 4419   3.556   5.579   5.529
 1365WAT     H2 4420   3.515   5.673   5.418
 1366WAT      O 4421   3.144   6.006   5.169
 1366WAT     H1 4422   3.075   6.013   5.103
 1366WAT     H2 4423   3.119   5.930   5.221
 1367WAT      O 4424   3.830   6.213   4.800
 1367WAT     H1 4425   3.924   6.200   4.807
 1367WAT     H2 4426   3.792   6.139   4.847
 1368WAT      O 4427   3.648   6.006   4.793
 1368WAT     H1 4428   3.558   5.976   4.801
 1368WAT     H2 4429   3.676   5.976   4.707
 1369WAT      O 4430   3.810   5.460   5.409
 1369WAT     H1 4431   3.729   5.425   5.446
 1369WAT     H2 4432   3.879   5.429   5.468
 1370WAT      O 4433   4.003   5.368   5.571
 1370WAT     H1 4434   4.058   5.410   5.637
 1370WAT     H2 4435   4.026   5.275   5.575
 1371WAT      O 4436   3.525   5.691   4.807
 1371WAT     H1 4437   3.611   5.724   4.833
 1371WAT     H2 4438   3.544   5.613   4.756
 1372WAT      O 4439   3.620   5.415   5.136
 1372WAT     H1 4440   3.619   5.510   5.152
 1372WAT     H2 4441   3.710   5.397   5.107
 1373WAT      O 4442   4.002   5.075   5.562
 1373WAT     H1 4443   3.925   5.019   5.576
 1373WAT     H2 4444   4.043   5.082   5.648
 1374WAT      O 4445   1.935   0.969   4.724
 1374WAT     H1 4446   1.999   0.957   4.653
 1374WAT     H2 4447   1.923   1.063   4.730
 1375WAT      O 4448   1.616   0.964   4.717
 1375WAT     H1 4449   1.582   0.952   4.629
 1375WAT     H2 4450   1.703   0.924   4.715
 1376WAT      O 4451   1.202   1.149   4.316
 1376WAT     H1 4452   1.146   1.140   4.240
 1376WAT     H2 4453   1.190   1.067   4.364
 1377WAT      O 4454   0.957   1.299   4.600
 1377WAT     H1 4455   1.036   1.265   4.559
 1377WAT     H2 4456   0.980   1.310   4.692
 1378WAT      O 4457   1.760   1.516   3.848
 1378WAT     H1 4458   1.695   1.574   3.809
 1378WAT     H2 4459   1.839   1.569   3.854
 1379WAT      O 4460   1.152   1.225   3.887
 1379WAT     H1 4461   1.230   1.170   3.874
 1379WAT     H2 4462   1.188   1.311   3.909
 1380WAT      O 4463   1.336   1.358   5.208
 1380WAT     H1 4464   1.307   1.448   5.197
 1380WAT     H2 4465   1.400   1.362   5.280
 1381WAT      O 4466   1.429   1.095   4.867
 1381WAT     H1 4467   1.488   1.073   4.796
 1381WAT     H2 4468   1.435   1.021   4.927
 1382WAT      O 4469   1.386   0.841   3.651
 1382WAT     H1 4470   1.411   0.789   3.574
 1382WAT     H2 4471   1.292   0.824   3.661
 1383WAT      O 4472   1.891   0.741   4.431
 1383WAT     H1 4473   1.969   0.699   4.396
 1383WAT     H2 4474   1.917   0.832   4.448
 1384WAT      O 4475   1.908   1.285   3.901
 1384WAT     H1 4476   1.844   1.292   3.972
 1384WAT     H2 4477   1.875   1.344   3.833
 1385WAT      O 4478   2.431   0.735   4.522
 1385WAT     H1 4479   2.504   0.678   4.545
 1385WAT     H2 4480   2.355   0.696   4.566
 1386WAT      O 4481   1.358   1.031   3.871
 1386WAT     H1 4482   1.346   0.963   3.938
 1386WAT     H2 4483   1.369   0.982   3.789
 1387WAT      O 4484   1.592   0.977   4.241
 1387WAT     H1 4485   1.556   0.924   4.312
 1387WAT     H2 4486   1.678   0.938   4.224
 1388WAT      O 4487   1.556   0.480   3.741
 1388WAT     H1 4488   1.573   0.567   3.778
 1388WAT     H2 4489   1.537   0.496   3.649
 1389WAT      O 4490   1.832   1.326   4.908
 1389WAT     H1 4491   1.802   1.416   4.897
 1389WAT     H2 4492   1.798   1.299   4.993
 1390WAT      O 4493   1.177   0.971   4.511
 1390WAT     H1 4494   1.085   0.958   4.532
 1390WAT     H2 4495   1.202   1.049   4.561
 1391WAT      O 4496   2.172   0.578   4.676
 1391WAT     H1 4497   2.081   0.571   4.646
 1391WAT     H2 4498   2.167   0.626   4.758
 1392WAT      O 4499   1.554   0.726   3.839
 1392WAT     H1 4500   1.542   0.770   3.923
 1392WAT     H2 4501   1.485   0.760   3.784
 1393WAT      O 4502   0.913   0.936   4.594
 1393WAT     H1 4503   0.926   0.961   4.686
 1393WAT     H2 4504   0.845   0.995   4.562
 1394WAT      O 4505   1.330   2.003   4.204
 1394WAT     H1 4506   1.323   2.098   4.212
 1394WAT     H2 4507   1.270   1.968   4.270
 1395WAT      O 4508   2.359   0.398   4.853
 1395WAT     H1 4509   2.294   0.427   4.789
 1395WAT     H2 4510   2.308   0.387   4.934
 1396WAT      O 4511   2.124   0.773   3.922
 1396WAT     H1 4512   2.215   0.796   3.905
 1396WAT     H2 4513   2.073   0.831   3.866
 1397WAT      O 4514   1.953   1.215   5.286
 1397WAT     H1 4515   1.993   1.171   5.211
 1397WAT     H2 4516   1.880   1.158   5.311
 1398WAT      O 4517   1.985   1.271   4.661
 1398WAT     H1 4518   1.922   1.287   4.591
 1398WAT     H2 4519   1.946   1.312   4.738
 1399WAT      O 4520   2.373   1.365   4.397
 1399WAT     H1 4521   2.304   1.403   4.342
 1399WAT     H2 4522   2.381   1.426   4.470
 1400WAT      O 4523   2.098   1.129   5.057
 1400WAT     H1 4524   2.119   1.193   4.989
 1400WAT     H2 4525   2.094   1.046   5.010
 1401WAT      O 4526   1.859   0.390   4.747
 1401WAT     H1 4527   1.772   0.420   4.776
 1401WAT     H2 4528   1.861   0.412   4.654
 1402WAT      O 4529   1.540   1.245   4.388
 1402WAT     H1 4530   1.587   1.273   4.309
 1402WAT     H2 4531   1.514   1.155   4.370
 1403WAT      O 4532   1.229   1.199   4.682
 1403WAT     H1 4533   1.286   1.242   4.618
 1403WAT     H2 4534   1.288   1.171   4.751
 1404WAT      O 4535   1.434   0.857   4.069
 1404WAT     H1 4536   1.504   0.902   4.115
 1404WAT     H2 4537   1.401   0.793   4.132
 1405WAT      O 4538   0.808   0.683   4.599
 1405WAT     H1 4539   0.729   0.708   4.551
 1405WAT     H2 4540   0.857   0.764   4.609
 1406WAT      O 4541   2.210   1.417   4.874
 1406WAT     H1 4542   2.292   1.377   4.846
 1406WAT     H2 4543   2.209   1.407   4.969
 1407WAT      O 4544   1.003   0.719   4.295
 1407WAT     H1 4545   0.924   0.730   4.347
 1407WAT     H2 4546   0.980   0.753   4.208
 1408WAT      O 4547   1.586   1.372   5.090
 1408WAT     H1 4548   1.593   1.418   5.173
 1408WAT     H2 4549   1.515   1.309   5.102
 1409WAT      O 4550   3.019   1.051   4.509
 1409WAT     H1 4551   2.943   0.994   4.493
 1409WAT     H2 4552   3.032   1.048   4.604
 1410WAT      O 4553   1.558   1.538   4.076
 1410WAT     H1 4554   1.544   1.623   4.119
 1410WAT     H2 4555   1.612   1.559   4.000
 1411WAT      O 4556   0.903   1.290   4.134
 1411WAT     H1 4557   0.954   1.370   4.149
 1411WAT     H2 4558   0.968   1.220   4.127
 1412WAT      O 4559   1.084   1.602   4.342
 1412WAT     H1 4560   1.102   1.694   4.323
 1412WAT     H2 4561   1.164   1.570   4.385
 1413WAT      O 4562   1.720   1.601   5.489
 1413WAT     H1 4563   1.676   1.522   5.458
 1413WAT     H2 4564   1.787   1.619   5.423
 1414WAT      O 4565   1.196   1.754   4.942
 1414WAT     H1 4566   1.251   1.741   4.865
 1414WAT     H2 4567   1.112   1.784   4.907
 1415WAT      O 4568   1.930   1.629   5.292
 1415WAT     H1 4569   1.928   1.711   5.243
 1415WAT     H2 4570   2.022   1.616   5.315
 1416WAT      O 4571   0.700   1.123   4.211
 1416WAT     H1 4572   0.783   1.164   4.190
 1416WAT     H2 4573   0.717   1.029   4.208
 1417WAT      O 4574   1.889   0.890   3.780
 1417WAT     H1 4575   1.838   0.967   3.804
 1417WAT     H2 4576   1.862   0.822   3.842
 1418WAT      O 4577   1.648   0.374   4.286
 1418WAT     H1 4578   1.562   0.335   4.268
 1418WAT     H2 4579   1.689   0.382   4.200
 1419WAT      O 4580   1.801   0.128   4.726
 1419WAT     H1 4581   1.750   0.124   4.645
 1419WAT     H2 4582   1.830   0.219   4.732
 1420WAT      O 4583   2.387   1.165   3.974
 1420WAT     H1 4584   2.309   1.131   3.929
 1420WAT     H2 4585   2.454   1.166   3.906
 1421WAT      O 4586   1.868   0.677   3.963
 1421WAT     H1 4587   1.838   0.709   4.048
 1421WAT     H2 4588   1.963   0.685   3.967
 1422WAT      O 4589   1.713   1.293   4.128
 1422WAT     H1 4590   1.660   1.220   4.096
 1422WAT     H2 4591   1.662   1.371   4.103
 1423WAT      O 4592   2.210   1.112   4.639
 1423WAT     H1 4593   2.145   1.181   4.648
 1423WAT     H2 4594   2.291   1.151   4.674
 1424WAT      O 4595   1.186   0.359   4.364
 1424WAT     H1 4596   1.243   0.337   4.290
 1424WAT     H2 4597   1.244   0.366   4.439
 1425WAT      O 4598   2.091   0.948   4.444
 1425WAT     H1 4599   2.143   1.011   4.495
 1425WAT     H2 4600   2.157   0.888   4.408
 1426WAT      O 4601   1.218   0.562   3.766
 1426WAT     H1 4602   1.135   0.596   3.798
 1426WAT     H2 4603   1.204   0.549   3.672
 1427WAT      O 4604   1.527   1.075   3.428
 1427WAT     H1 4605   1.436   1.052   3.448
 1427WAT     H2 4606   1.577   0.995   3.447
 1428WAT      O 4607   1.818   1.946   3.720
 1428WAT     H1 4608   1.750   1.976   3.781
 1428WAT     H2 4609   1.856   2.026   3.685
 1429WAT      O 4610   1.739   0.695   4.669
 1429WAT     H1 4611   1.648   0.718   4.653
 1429WAT     H2 4612   1.781   0.703   4.583
 1430WAT      O 4613   1.818   0.835   4.182
 1430WAT     H1 4614   1.892   0.887   4.151
 1430WAT     H2 4615   1.845   0.803   4.268
 1431WAT      O 4616   1.645   1.085   3.880
 1431WAT     H1 4617   1.554   1.056   3.890
 1431WAT     H2 4618   1.648   1.127   3.794
 1432WAT      O 4619   2.168   1.446   4.257
 1432WAT     H1 4620   2.123   1.362   4.263
 1432WAT     H2 4621   2.105   1.510   4.291
 1433WAT      O 4622   2.062   0.539   4.380
 1433WAT     H1 4623   1.989   0.488   4.413
 1433WAT     H2 4624   2.088   0.495   4.299
 1434WAT      O 4625   2.012   1.630   4.351
 1434WAT     H1 4626   2.042   1.686   4.279
 1434WAT     H2 4627   2.063   1.659   4.426
 1435WAT      O 4628   2.073  -0.183   4.440
 1435WAT     H1 4629   2.103  -0.269   4.411
 1435WAT     H2 4630   2.145  -0.124   4.420
 1436WAT      O 4631   0.702   0.857   4.278
 1436WAT     H1 4632   0.682   0.798   4.206
 1436WAT     H2 4633   0.646   0.826   4.350
 1437WAT      O 4634   1.500   0.846   4.490
 1437WAT     H1 4635   1.505   0.751   4.483
 1437WAT     H2 4636   1.419   0.862   4.539
 1438WAT      O 4637   1.615   1.239   3.614
 1438WAT     H1 4638   1.571   1.167   3.568
 1438WAT     H2 4639   1.689   1.262   3.558
 1439WAT      O 4640   1.294   0.708   4.266
 1439WAT     H1 4641   1.212   0.738   4.307
 1439WAT     H2 4642   1.343   0.669   4.338
 1440WAT      O 4643   1.509   1.708   4.460
 1440WAT     H1 4644   1.505   1.730   4.367
 1440WAT     H2 4645   1.600   1.684   4.474
 1441WAT      O 4646   2.426   1.067   4.220
 1441WAT     H1 4647   2.413   1.086   4.127
 1441WAT     H2 4648   2.391   1.143   4.266
 1442WAT      O 4649   2.429   1.273   4.721
 1442WAT     H1 4650   2.472   1.264   4.806
 1442WAT     H2 4651   2.500   1.271   4.657
 1443WAT      O 4652   1.320   1.395   4.439
 1443WAT     H1 4653   1.400   1.346   4.419
 1443WAT     H2 4654   1.249   1.342   4.403
 1444WAT      O 4655   1.802   1.633   4.874
 1444WAT     H1 4656   1.808   1.690   4.951
 1444WAT     H2 4657   1.716   1.650   4.838
 1445WAT      O 4658   0.951   0.810   4.047
 1445WAT     H1 4659   0.858   0.803   4.068
 1445WAT     H2 4660   0.961   0.757   3.967
 1446WAT      O 4661   0.943   0.462   4.306
 1446WAT     H1 4662   0.969   0.554   4.295
 1446WAT     H2 4663   1.025   0.415   4.321
 1447WAT      O 4664   2.515   1.278   4.974
 1447WAT     H1 4665   2.535   1.368   4.999
 1447WAT     H2 4666   2.505   1.232   5.058
 1448WAT      O 4667   2.021   1.293   5.532
 1448WAT     H1 4668   2.006   1.270   5.440
 1448WAT     H2 4669   2.020   1.388   5.533
 1449WAT      O 4670   1.698   1.050   5.030
 1449WAT     H1 4671   1.791   1.065   5.013
 1449WAT     H2 4672   1.656   1.059   4.945
 1450WAT      O 4673   1.578   1.452   4.807
 1450WAT     H1 4674   1.564   1.416   4.894
 1450WAT     H2 4675   1.499   1.504   4.790
 1451WAT      O 4676   1.638   1.963   3.941
 1451WAT     H1 4677   1.655   1.915   4.023
 1451WAT     H2 4678   1.569   2.025   3.964
 1452WAT      O 4679   1.733   1.390   4.546
 1452WAT     H1 4680   1.700   1.386   4.636
 1452WAT     H2 4681   1.683   1.324   4.499
 1453WAT      O 4682   2.027   1.125   3.573
 1453WAT     H1 4683   1.965   1.052   3.564
 1453WAT     H2 4684   1.980   1.201   3.539
 1454WAT      O 4685   2.192   1.596   5.339
 1454WAT     H1 4686   2.186   1.527   5.273
 1454WAT     H2 4687   2.233   1.670   5.294
 1455WAT      O 4688   1.094   2.277   4.619
 1455WAT     H1 4689   1.118   2.341   4.687
 1455WAT     H2 4690   1.010   2.242   4.647
 1456WAT      O 4691   1.206   0.547   3.486
 1456WAT     H1 4692   1.118   0.535   3.449
 1456WAT     H2 4693   1.253   0.468   3.460
 1457WAT      O 4694   2.193   1.392   5.163
 1457WAT     H1 4695   2.104   1.358   5.175
 1457WAT     H2 4696   2.249   1.319   5.186
 1458WAT      O 4697   0.358   1.025   4.495
 1458WAT     H1 4698   0.427   0.994   4.436
 1458WAT     H2 4699   0.342   1.116   4.468
 1459WAT      O 4700   1.546   1.858   4.859
 1459WAT     H1 4701   1.538   1.939   4.910
 1459WAT     H2 4702   1.501   1.878   4.777
 1460WAT      O 4703   1.524   1.782   4.210
 1460WAT     H1 4704   1.446   1.836   4.220
 1460WAT     H2 4705   1.594   1.834   4.250
 1461WAT      O 4706   1.855   0.363   4.475
 1461WAT     H1 4707   1.905   0.288   4.443
 1461WAT     H2 4708   1.778   0.367   4.418
 1462WAT      O 4709   2.641   0.933   4.639
 1462WAT     H1 4710   2.640   1.022   4.602
 1462WAT     H2 4711   2.554   0.898   4.619
 1463WAT      O 4712   1.792   1.848   5.075
 1463WAT     H1 4713   1.863   1.912   5.068
 1463WAT     H2 4714   1.742   1.858   4.993
 1464WAT      O 4715   1.964   1.239   4.232
 1464WAT     H1 4716   1.870   1.251   4.215
 1464WAT     H2 4717   1.981   1.148   4.206
 1465WAT      O 4718   1.514   0.577   4.447
 1465WAT     H1 4719   1.477   0.522   4.516
 1465WAT     H2 4720   1.563   0.517   4.392
 1466WAT      O 4721   2.302   0.823   4.285
 1466WAT     H1 4722   2.349   0.906   4.278
 1466WAT     H2 4723   2.347   0.776   4.356
 1467WAT      O 4724   1.297   1.623   5.157
 1467WAT     H1 4725   1.367   1.686   5.172
 1467WAT     H2 4726   1.250   1.657   5.081
 1468WAT      O 4727   2.109   1.457   3.985
 1468WAT     H1 4728   2.137   1.446   4.076
 1468WAT     H2 4729   2.022   1.417   3.981
 1469WAT      O 4730   2.100   0.060   4.689
 1469WAT     H1 4731   2.008   0.083   4.706
 1469WAT     H2 4732   2.143   0.068   4.775
 1470WAT      O 4733   2.077   0.878   4.939
 1470WAT     H1 4734   2.011   0.903   4.874
 1470WAT     H2 4735   2.114   0.797   4.906
 1471WAT      O 4736   1.773   1.882   4.350
 1471WAT     H1 4737   1.791   1.800   4.396
 1471WAT     H2 4738   1.855   1.904   4.306
 1472WAT      O 4739   1.806   1.775   4.076
 1472WAT     H1 4740   1.859   1.724   4.015
 1472WAT     H2 4741   1.832   1.743   4.162
 1473WAT      O 4742   0.856   1.576   4.850
 1473WAT     H1 4743   0.915   1.502   4.863
 1473WAT     H2 4744   0.837   1.607   4.939
 1474WAT      O 4745   1.142   1.880   4.352
 1474WAT     H1 4746   1.075   1.928   4.303
 1474WAT     H2 4747   1.128   1.905   4.443
 1475WAT      O 4748   1.556   2.083   5.012
 1475WAT     H1 4749   1.611   2.100   5.088
 1475WAT     H2 4750   1.590   2.142   4.944
 1476WAT      O 4751   2.041   1.566   5.597
 1476WAT     H1 4752   2.095   1.627   5.548
 1476WAT     H2 4753   1.983   1.622   5.649
 1477WAT      O 4754   0.679   0.706   4.030
 1477WAT     H1 4755   0.708   0.615   4.024
 1477WAT     H2 4756   0.588   0.704   3.998
 1478WAT      O 4757   1.869   1.878   4.710
 1478WAT     H1 4758   1.857   1.798   4.659
 1478WAT     H2 4759   1.935   1.928   4.661
 1479WAT      O 4760   1.032   0.514   4.628
 1479WAT     H1 4761   0.959   0.575   4.614
 1479WAT     H2 4762   1.110   0.567   4.620
 1480WAT      O 4763   2.076   1.658   4.873
 1480WAT     H1 4764   1.981   1.646   4.866
 1480WAT     H2 4765   2.111   1.570   4.881
 1481WAT      O 4766   1.776   1.638   4.493
 1481WAT     H1 4767   1.761   1.545   4.511
 1481WAT     H2 4768   1.859   1.640   4.445
 1482WAT      O 4769   1.163   0.503   4.079
 1482WAT     H1 4770   1.197   0.556   4.007
 1482WAT     H2 4771   1.208   0.537   4.156
 1483WAT      O 4772   2.137   1.720   4.602
 1483WAT     H1 4773   2.229   1.700   4.588
 1483WAT     H2 4774   2.120   1.695   4.693
 1484WAT      O 4775   1.362   0.353   3.899
 1484WAT     H1 4776   1.434   0.391   3.848
 1484WAT     H2 4777   1.299   0.425   3.909
 1485WAT      O 4778   1.776   0.423   3.992
 1485WAT     H1 4779   1.797   0.511   3.962
 1485WAT     H2 4780   1.728   0.384   3.919
 1486WAT      O 4781   1.250   0.719   4.650
 1486WAT     H1 4782   1.235   0.750   4.739
 1486WAT     H2 4783   1.202   0.781   4.595
 1487WAT      O 4784   1.436   0.418   4.655
 1487WAT     H1 4785   1.434   0.328   4.621
 1487WAT     H2 4786   1.508   0.419   4.718
 1488WAT      O 4787   2.116   1.772   4.137
 1488WAT     H1 4788   2.133   1.715   4.062
 1488WAT     H2 4789   2.165   1.852   4.119
 1489WAT      O 4790   1.376   0.306   4.182
 1489WAT     H1 4791   1.388   0.213   4.202
 1489WAT     H2 4792   1.347   0.308   4.091
 1490WAT      O 4793   1.663   0.075   4.495
 1490WAT     H1 4794   1.665   0.081   4.400
 1490WAT     H2 4795   1.705  -0.009   4.515
 1491WAT      O 4796   2.701   1.048   4.299
 1491WAT     H1 4797   2.745   0.973   4.259
 1491WAT     H2 4798   2.613   1.047   4.261
 1492WAT      O 4799   2.214   1.704   3.847
 1492WAT     H1 4800   2.284   1.766   3.869
 1492WAT     H2 4801   2.249   1.619   3.875
 1493WAT      O 4802   2.404   1.449   4.000
 1493WAT     H1 4803   2.457   1.482   3.928
 1493WAT     H2 4804   2.395   1.355   3.982
 1494WAT      O 4805   1.570   1.840   5.213
 1494WAT     H1 4806   1.601   1.815   5.300
 1494WAT     H2 4807   1.650   1.860   5.164
 1495WAT      O 4808   1.573   2.055   4.436
 1495WAT     H1 4809   1.529   2.006   4.505
 1495WAT     H2 4810   1.648   2.001   4.412
 1496WAT      O 4811   0.821   1.674   4.436
 1496WAT     H1 4812   0.903   1.644   4.398
 1496WAT     H2 4813   0.785   1.598   4.481
 1497WAT      O 4814   1.317   1.610   4.643
 1497WAT     H1 4815   1.255   1.543   4.613
 1497WAT     H2 4816   1.384   1.612   4.575
 1498WAT      O 4817   0.641   1.466   4.532
 1498WAT     H1 4818   0.557   1.424   4.514
 1498WAT     H2 4819   0.638   1.486   4.626
 1499WAT      O 4820   2.373   1.512   5.531
 1499WAT     H1 4821   2.294   1.510   5.477
 1499WAT     H2 4822   2.349   1.566   5.606
 1500WAT      O 4823   2.385   1.197   5.262
 1500WAT     H1 4824   2.390   1.180   5.356
 1500WAT     H2 4825   2.374   1.110   5.223
 1501WAT      O 4826   1.273   1.465   3.991
 1501WAT     H1 4827   1.288   1.533   3.926
 1501WAT     H2 4828   1.354   1.463   4.042
 1502WAT      O 4829   2.535   1.439   5.286
 1502WAT     H1 4830   2.506   1.475   5.370
 1502WAT     H2 4831   2.474   1.368   5.269
 1503WAT      O 4832   2.655   1.195   4.538
 1503WAT     H1 4833   2.739   1.239   4.555
 1503WAT     H2 4834   2.669   1.148   4.457
 1504WAT      O 4835   2.360   0.951   5.133
 1504WAT     H1 4836   2.408   0.970   5.052
 1504WAT     H2 4837   2.268   0.957   5.109
 1505WAT      O 4838   1.049   1.067   4.092
 1505WAT     H1 4839   1.024   0.977   4.111
 1505WAT     H2 4840   1.066   1.068   3.997
 1506WAT      O 4841   0.976   0.641   3.841
 1506WAT     H1 4842   0.907   0.648   3.776
 1506WAT     H2 4843   0.951   0.564   3.894
 1507WAT      O 4844   1.623   1.714   3.738
 1507WAT     H1 4845   1.566   1.776   3.693
 1507WAT     H2 4846   1.681   1.769   3.791
 1508WAT      O 4847   2.230   0.639   4.957
 1508WAT     H1 4848   2.325   0.649   4.959
 1508WAT     H2 4849   2.213   0.560   5.008
 1509WAT      O 4850   1.945   1.743   3.851
 1509WAT     H1 4851   2.039   1.736   3.871
 1509WAT     H2 4852   1.937   1.826   3.805
 1510WAT      O 4853   2.208   1.674   3.547
 1510WAT     H1 4854   2.200   1.641   3.637
 1510WAT     H2 4855   2.290   1.723   3.547
 1511WAT      O 4856   2.478   0.961   4.868
 1511WAT     H1 4857   2.475   0.867   4.887
 1511WAT     H2 4858   2.539   0.969   4.795
 1512WAT      O 4859   1.662   0.848   3.472
 1512WAT     H1 4860   1.756   0.835   3.479
 1512WAT     H2 4861   1.624   0.774   3.520
 1513WAT      O 4862   2.493   0.640   4.873
 1513WAT     H1 4863   2.441   0.562   4.854
 1513WAT     H2 4864   2.581   0.607   4.889
 1514WAT      O 4865   2.259   0.014   4.469
 1514WAT     H1 4866   2.239  -0.016   4.557
 1514WAT     H2 4867   2.320   0.087   4.481
 1515WAT      O 4868   3.060   1.067   4.782
 1515WAT     H1 4869   3.133   1.041   4.838
 1515WAT     H2 4870   2.999   0.993   4.786
 1516WAT      O 4871   2.868   0.881   4.842
 1516WAT     H1 4872   2.795   0.868   4.781
 1516WAT     H2 4873   2.826   0.912   4.922
 1517WAT      O 4874   1.480   0.640   3.466
 1517WAT     H1 4875   1.390   0.611   3.473
 1517WAT     H2 4876   1.508   0.611   3.379
 1518WAT      O 4877   0.572   0.772   4.511
 1518WAT     H1 4878   0.540   0.687   4.482
 1518WAT     H2 4879   0.517   0.794   4.586
 1519WAT      O 4880   0.950   1.044   4.882
 1519WAT     H1 4881   0.972   1.137   4.884
 1519WAT     H2 4882   0.991   1.008   4.961
 1520WAT      O 4883   1.642   0.095   4.081
 1520WAT     H1 4884   1.561   0.060   4.119
 1520WAT     H2 4885   1.711   0.064   4.140
 1521WAT      O 4886   1.835   0.002   4.243
 1521WAT     H1 4887   1.890   0.044   4.309
 1521WAT     H2 4888   1.859  -0.090   4.248
 1522WAT      O 4889   1.357   0.326   3.480
 1522WAT     H1 4890   1.444   0.359   3.506
 1522WAT     H2 4891   1.376   0.248   3.429
 1523WAT      O 4892   0.559   1.134   4.708
 1523WAT     H1 4893   0.490   1.093   4.656
 1523WAT     H2 4894   0.634   1.139   4.648
 1524WAT      O 4895   2.173   0.213   4.194
 1524WAT     H1 4896   2.115   0.279   4.156
 1524WAT     H2 4897   2.146   0.131   4.153
 1525WAT      O 4898   2.018   0.154   4.414
 1525WAT     H1 4899   2.068   0.165   4.334
 1525WAT     H2 4900   2.082   0.123   4.478
 1526WAT      O 4901   0.750   1.128   4.495
 1526WAT     H1 4902   0.748   1.137   4.400
 1526WAT     H2 4903   0.781   1.212   4.528
 1527WAT      O 4904   1.016   1.333   4.907
 1527WAT     H1 4905   1.112   1.330   4.900
 1527WAT     H2 4906   0.996   1.287   4.988
 1528WAT      O 4907   2.051   0.429   4.100
 1528WAT     H1 4908   1.962   0.458   4.078
 1528WAT     H2 4909   2.092   0.413   4.015
 1529WAT      O 4910   2.386   0.432   4.471
 1529WAT     H1 4911   2.464   0.481   4.499
 1529WAT     H2 4912   2.314   0.475   4.517
 1530WAT      O 4913   2.630   0.503   4.577
 1530WAT     H1 4914   2.689   0.479   4.506
 1530WAT     H2 4915   2.637   0.431   4.640
 1531WAT      O 4916   0.852   1.888   4.609
 1531WAT     H1 4917   0.838   1.812   4.552
 1531WAT     H2 4918   0.810   1.960   4.562
 1532WAT      O 4919   1.965   1.406   3.509
 1532WAT     H1 4920   2.036   1.426   3.571
 1532WAT     H2 4921   1.893   1.463   3.536
 1533WAT      O 4922   2.048   0.981   4.121
 1533WAT     H1 4923   2.043   1.027   4.037
 1533WAT     H2 4924   2.104   0.905   4.104
 1534WAT      O 4925   2.429   0.560   4.204
 1534WAT     H1 4926   2.404   0.520   4.287
 1534WAT     H2 4927   2.367   0.631   4.191
 1535WAT      O 4928   2.860   0.834   4.455
 1535WAT     H1 4929   2.804   0.841   4.532
 1535WAT     H2 4930   2.800   0.816   4.383
 1536WAT      O 4931   1.167   1.977   4.630
 1536WAT     H1 4932   1.156   2.072   4.620
 1536WAT     H2 4933   1.085   1.947   4.669
 1537WAT      O 4934   2.156   1.450   3.714
 1537WAT     H1 4935   2.240   1.407   3.696
 1537WAT     H2 4936   2.140   1.433   3.807
 1538WAT      O 4937   2.122   1.100   3.851
 1538WAT     H1 4938   2.116   1.084   3.757
 1538WAT     H2 4939   2.059   1.171   3.866
 1539WAT      O 4940   1.453   0.050   3.809
 1539WAT     H1 4941   1.451   0.145   3.824
 1539WAT     H2 4942   1.542   0.032   3.779
 1540WAT      O 4943   1.270   2.043   4.951
 1540WAT     H1 4944   1.360   2.046   4.983
 1540WAT     H2 4945   1.247   1.950   4.953
 1541WAT      O 4946   1.446   1.918   4.617
 1541WAT     H1 4947   1.350   1.918   4.606
 1541WAT     H2 4948   1.476   1.843   4.566
 1542WAT      O 4949   3.019   2.501   4.724
 1542WAT     H1 4950   3.083   2.490   4.653
 1542WAT     H2 4951   3.007   2.596   4.730
 1543WAT      O 4952   2.700   2.497   4.717
 1543WAT     H1 4953   2.666   2.485   4.629
 1543WAT     H2 4954   2.787   2.457   4.715
 1544WAT      O 4955   2.286   2.682   4.316
 1544WAT     H1 4956   2.229   2.673   4.240
 1544WAT     H2 4957   2.274   2.600   4.364
 1545WAT      O 4958   2.748   2.612   5.313
 1545WAT     H1 4959   2.747   2.573   5.226
 1545WAT     H2 4960   2.764   2.539   5.373
 1546WAT      O 4961   2.040   2.832   4.600
 1546WAT     H1 4962   2.120   2.798   4.559
 1546WAT     H2 4963   2.064   2.843   4.692
 1547WAT      O 4964   2.420   2.890   5.208
 1547WAT     H1 4965   2.391   2.981   5.197
 1547WAT     H2 4966   2.484   2.895   5.280
 1548WAT      O 4967   2.513   2.628   4.867
 1548WAT     H1 4968   2.572   2.606   4.796
 1548WAT     H2 4969   2.519   2.554   4.927
 1549WAT      O 4970   2.974   2.274   4.431
 1549WAT     H1 4971   3.053   2.232   4.396
 1549WAT     H2 4972   3.001   2.364   4.448
 1550WAT      O 4973   3.515   2.268   4.522
 1550WAT     H1 4974   3.588   2.211   4.545
 1550WAT     H2 4975   3.439   2.229   4.566
 1551WAT      O 4976   2.676   2.510   4.241
 1551WAT     H1 4977   2.640   2.457   4.312
 1551WAT     H2 4978   2.762   2.471   4.224
 1552WAT      O 4979   3.267   1.639   4.968
 1552WAT     H1 4980   3.234   1.726   4.945
 1552WAT     H2 4981   3.207   1.607   5.036
 1553WAT      O 4982   2.640   2.013   3.741
 1553WAT     H1 4983   2.657   2.100   3.778
 1553WAT     H2 4984   2.621   2.029   3.649
 1554WAT      O 4985   2.916   2.859   4.908
 1554WAT     H1 4986   2.886   2.949   4.897
 1554WAT     H2 4987   2.882   2.832   4.993
 1555WAT      O 4988   2.261   2.504   4.511
 1555WAT     H1 4989   2.169   2.491   4.532
 1555WAT     H2 4990   2.286   2.582   4.561
 1556WAT      O 4991   3.256   2.111   4.676
 1556WAT     H1 4992   3.165   2.104   4.646
 1556WAT     H2 4993   3.251   2.159   4.758
 1557WAT      O 4994   1.997   2.469   4.594
 1557WAT     H1 4995   2.010   2.494   4.686
 1557WAT     H2 4996   1.929   2.528   4.562
 1558WAT      O 4997   2.414   3.536   4.204
 1558WAT     H1 4998   2.407   3.631   4.212
 1558WAT     H2 4999   2.354   3.501   4.270
 1559WAT      O 5000   2.663   2.253   5.470
 1559WAT     H1 5001   2.586   2.309   5.469
 1559WAT     H2 5002   2.727   2.301   5.522
 1560WAT      O 5003   3.443   1.931   4.853
 1560WAT     H1 5004   3.378   1.960   4.789
 1560WAT     H2 5005   3.392   1.920   4.934
 1561WAT      O 5006   2.489   2.534   5.426
 1561WAT     H1 5007   2.563   2.587   5.398
 1561WAT     H2 5008   2.418   2.596   5.442
 1562WAT      O 5009   3.037   2.748   5.286
 1562WAT     H1 5010   3.077   2.704   5.211
 1562WAT     H2 5011   2.964   2.690   5.311
 1563WAT      O 5012   2.672   2.242   5.023
 1563WAT     H1 5013   2.756   2.284   5.038
 1563WAT     H2 5014   2.666   2.176   5.093
 1564WAT      O 5015   3.069   2.804   4.661
 1564WAT     H1 5016   3.006   2.820   4.591
 1564WAT     H2 5017   3.030   2.845   4.738
 1565WAT      O 5018   2.987   2.008   5.189
 1565WAT     H1 5019   2.962   2.083   5.135
 1565WAT     H2 5020   3.014   2.046   5.272
 1566WAT      O 5021   3.182   2.662   5.057
 1566WAT     H1 5022   3.203   2.726   4.989
 1566WAT     H2 5023   3.177   2.579   5.010
 1567WAT      O 5024   2.942   1.923   4.747
 1567WAT     H1 5025   2.856   1.953   4.776
 1567WAT     H2 5026   2.945   1.945   4.654
 1568WAT      O 5027   2.624   2.778   4.388
 1568WAT     H1 5028   2.670   2.806   4.309
 1568WAT     H2 5029   2.598   2.688   4.370
 1569WAT      O 5030   2.313   2.732   4.682
 1569WAT     H1 5031   2.370   2.775   4.618
 1569WAT     H2 5032   2.372   2.704   4.751
 1570WAT      O 5033   2.518   2.390   4.069
 1570WAT     H1 5034   2.588   2.435   4.115
 1570WAT     H2 5035   2.485   2.326   4.132
 1571WAT      O 5036   2.363   2.249   5.506
 1571WAT     H1 5037   2.300   2.317   5.530
 1571WAT     H2 5038   2.352   2.238   5.412
 1572WAT      O 5039   1.892   2.216   4.599
 1572WAT     H1 5040   1.813   2.241   4.551
 1572WAT     H2 5041   1.941   2.297   4.609
 1573WAT      O 5042   2.087   2.252   4.295
 1573WAT     H1 5043   2.007   2.263   4.347
 1573WAT     H2 5044   2.064   2.286   4.208
 1574WAT      O 5045   2.670   2.905   5.090
 1574WAT     H1 5046   2.677   2.951   5.173
 1574WAT     H2 5047   2.599   2.842   5.102
 1575WAT      O 5048   1.720   2.241   4.842
 1575WAT     H1 5049   1.745   2.330   4.869
 1575WAT     H2 5050   1.774   2.223   4.765
 1576WAT      O 5051   2.290   1.679   5.743
 1576WAT     H1 5052   2.251   1.624   5.810
 1576WAT     H2 5053   2.372   1.710   5.782
 1577WAT      O 5054   1.987   2.823   4.134
 1577WAT     H1 5055   2.038   2.903   4.149
 1577WAT     H2 5056   2.052   2.753   4.127
 1578WAT      O 5057   2.168   3.135   4.342
 1578WAT     H1 5058   2.186   3.227   4.323
 1578WAT     H2 5059   2.248   3.103   4.385
 1579WAT      O 5060   2.582   1.821   5.502
 1579WAT     H1 5061   2.656   1.881   5.494
 1579WAT     H2 5062   2.605   1.747   5.446
 1580WAT      O 5063   2.096   2.339   5.330
 1580WAT     H1 5064   2.085   2.249   5.360
 1580WAT     H2 5065   2.011   2.364   5.294
 1581WAT      O 5066   2.804   3.134   5.489
 1581WAT     H1 5067   2.760   3.055   5.458
 1581WAT     H2 5068   2.871   3.152   5.423
 1582WAT      O 5069   2.280   3.287   4.942
 1582WAT     H1 5070   2.335   3.274   4.865
 1582WAT     H2 5071   2.196   3.316   4.907
 1583WAT      O 5072   3.014   3.162   5.292
 1583WAT     H1 5073   3.012   3.244   5.243
 1583WAT     H2 5074   3.106   3.149   5.315
 1584WAT      O 5075   2.660   2.913   5.376
 1584WAT     H1 5076   2.713   2.837   5.353
 1584WAT     H2 5077   2.607   2.884   5.451
 1585WAT      O 5078   2.977   1.424   4.929
 1585WAT     H1 5079   2.942   1.513   4.922
 1585WAT     H2 5080   3.013   1.405   4.843
 1586WAT      O 5081   1.783   2.656   4.211
 1586WAT     H1 5082   1.867   2.697   4.190
 1586WAT     H2 5083   1.801   2.562   4.208
 1587WAT      O 5084   2.732   1.907   4.286
 1587WAT     H1 5085   2.646   1.868   4.268
 1587WAT     H2 5086   2.773   1.915   4.200
 1588WAT      O 5087   2.885   1.661   4.726
 1588WAT     H1 5088   2.834   1.657   4.645
 1588WAT     H2 5089   2.914   1.752   4.732
 1589WAT      O 5090   2.509   1.669   4.627
 1589WAT     H1 5091   2.596   1.650   4.591
 1589WAT     H2 5092   2.516   1.646   4.719
 1590WAT      O 5093   3.294   2.645   4.639
 1590WAT     H1 5094   3.229   2.714   4.648
 1590WAT     H2 5095   3.375   2.684   4.674
 1591WAT      O 5096   2.270   1.892   4.364
 1591WAT     H1 5097   2.327   1.870   4.290
 1591WAT     H2 5098   2.328   1.899   4.439
 1592WAT      O 5099   3.175   2.481   4.444
 1592WAT     H1 5100   3.227   2.544   4.495
 1592WAT     H2 5101   3.240   2.421   4.408
 1593WAT      O 5102   2.302   2.095   3.766
 1593WAT     H1 5103   2.219   2.129   3.798
 1593WAT     H2 5104   2.288   2.082   3.672
 1594WAT      O 5105   2.500   1.580   4.236
 1594WAT     H1 5106   2.435   1.548   4.174
 1594WAT     H2 5107   2.496   1.517   4.309
 1595WAT      O 5108   2.823   2.228   4.669
 1595WAT     H1 5109   2.731   2.250   4.653
 1595WAT     H2 5110   2.865   2.236   4.583
 1596WAT      O 5111   2.902   2.368   4.182
 1596WAT     H1 5112   2.976   2.419   4.151
 1596WAT     H2 5113   2.929   2.336   4.268
 1597WAT      O 5114   3.252   2.979   4.257
 1597WAT     H1 5115   3.207   2.895   4.263
 1597WAT     H2 5116   3.189   3.043   4.291
 1598WAT      O 5117   3.146   2.072   4.380
 1598WAT     H1 5118   3.073   2.021   4.413
 1598WAT     H2 5119   3.172   2.028   4.299
 1599WAT      O 5120   3.096   3.163   4.351
 1599WAT     H1 5121   3.126   3.219   4.279
 1599WAT     H2 5122   3.147   3.192   4.426
 1600WAT      O 5123   3.156   1.350   4.440
 1600WAT     H1 5124   3.187   1.264   4.411
 1600WAT     H2 5125   3.229   1.409   4.420
 1601WAT      O 5126   1.786   2.390   4.278
 1601WAT     H1 5127   1.766   2.331   4.206
 1601WAT     H2 5128   1.730   2.359   4.350
 1602WAT      O 5129   2.584   2.379   4.490
 1602WAT     H1 5130   2.589   2.284   4.483
 1602WAT     H2 5131   2.503   2.395   4.539
 1603WAT      O 5132   2.378   2.241   4.266
 1603WAT     H1 5133   2.296   2.271   4.307
 1603WAT     H2 5134   2.427   2.201   4.338
 1604WAT      O 5135   2.593   3.240   4.460
 1604WAT     H1 5136   2.588   3.263   4.367
 1604WAT     H2 5137   2.684   3.217   4.474
 1605WAT      O 5138   2.937   2.287   5.149
 1605WAT     H1 5139   2.973   2.310   5.235
 1605WAT     H2 5140   3.002   2.320   5.087
 1606WAT      O 5141   2.327   1.998   4.828
 1606WAT     H1 5142   2.391   1.984   4.758
 1606WAT     H2 5143   2.244   1.969   4.790
 1607WAT      O 5144   2.404   2.928   4.439
 1607WAT     H1 5145   2.484   2.879   4.419
 1607WAT     H2 5146   2.333   2.875   4.403
 1608WAT      O 5147   2.886   3.166   4.874
 1608WAT     H1 5148   2.892   3.223   4.951
 1608WAT     H2 5149   2.799   3.183   4.838
 1609WAT      O 5150   2.035   2.343   4.047
 1609WAT     H1 5151   1.942   2.336   4.068
 1609WAT     H2 5152   2.045   2.290   3.967
 1610WAT      O 5153   2.027   1.995   4.306
 1610WAT     H1 5154   2.053   2.087   4.295
 1610WAT     H2 5155   2.109   1.948   4.321
 1611WAT      O 5156   2.174   2.136   5.023
 1611WAT     H1 5157   2.242   2.116   4.958
 1611WAT     H2 5158   2.092   2.117   4.979
 1612WAT      O 5159   2.765   1.799   5.224
 1612WAT     H1 5160   2.700   1.869   5.215
 1612WAT     H2 5161   2.842   1.842   5.261
 1613WAT      O 5162   3.105   2.826   5.532
 1613WAT     H1 5163   3.090   2.803   5.440
 1613WAT     H2 5164   3.104   2.921   5.533
 1614WAT      O 5165   2.782   2.583   5.030
 1614WAT     H1 5166   2.875   2.598   5.013
 1614WAT     H2 5167   2.740   2.592   4.945
 1615WAT      O 5168   2.662   2.985   4.807
 1615WAT     H1 5169   2.648   2.949   4.894
 1615WAT     H2 5170   2.583   3.037   4.790
 1616WAT      O 5171   2.722   3.495   3.941
 1616WAT     H1 5172   2.739   3.448   4.023
 1616WAT     H2 5173   2.653   3.558   3.964
 1617WAT      O 5174   2.817   2.923   4.546
 1617WAT     H1 5175   2.784   2.919   4.636
 1617WAT     H2 5176   2.767   2.857   4.499
 1618WAT      O 5177   2.215   2.464   5.099
 1618WAT     H1 5178   2.201   2.391   5.159
 1618WAT     H2 5179   2.306   2.455   5.070
 1619WAT      O 5180   2.477   2.435   5.047
 1619WAT     H1 5181   2.548   2.371   5.043
 1619WAT     H2 5182   2.473   2.460   5.140
 1620WAT      O 5183   3.276   3.129   5.339
 1620WAT     H1 5184   3.270   3.060   5.273
 1620WAT     H2 5185   3.316   3.203   5.294
 1621WAT      O 5186   2.349   2.134   5.229
 1621WAT     H1 5187   2.295   2.089   5.295
 1621WAT     H2 5188   2.290   2.147   5.155
 1622WAT      O 5189   2.178   3.810   4.619
 1622WAT     H1 5190   2.202   3.874   4.687
 1622WAT     H2 5191   2.094   3.775   4.647
 1623WAT      O 5192   2.290   2.080   3.486
 1623WAT     H1 5193   2.202   2.068   3.449
 1623WAT     H2 5194   2.337   2.000   3.460
 1624WAT      O 5195   3.276   2.925   5.163
 1624WAT     H1 5196   3.188   2.891   5.175
 1624WAT     H2 5197   3.333   2.852   5.186
 1625WAT      O 5198   1.442   2.558   4.495
 1625WAT     H1 5199   1.510   2.527   4.436
 1625WAT     H2 5200   1.426   2.649   4.468
 1626WAT      O 5201   1.922   2.047   4.938
 1626WAT     H1 5202   1.914   1.987   4.864
 1626WAT     H2 5203   1.840   2.096   4.938
 1627WAT      O 5204   2.629   3.391   4.859
 1627WAT     H1 5205   2.622   3.472   4.910
 1627WAT     H2 5206   2.585   3.411   4.777
 1628WAT      O 5207   2.608   3.315   4.210
 1628WAT     H1 5208   2.530   3.369   4.220
 1628WAT     H2 5209   2.678   3.367   4.250
 1629WAT      O 5210   2.939   1.896   4.475
 1629WAT     H1 5211   2.989   1.821   4.443
 1629WAT     H2 5212   2.862   1.899   4.418
 1630WAT      O 5213   2.875   3.381   5.075
 1630WAT     H1 5214   2.947   3.445   5.068
 1630WAT     H2 5215   2.826   3.391   4.993
 1631WAT      O 5216   3.048   2.772   4.232
 1631WAT     H1 5217   2.954   2.784   4.215
 1631WAT     H2 5218   3.065   2.681   4.206
 1632WAT      O 5219   2.598   2.110   4.447
 1632WAT     H1 5220   2.561   2.055   4.516
 1632WAT     H2 5221   2.647   2.050   4.392
 1633WAT      O 5222   2.381   3.156   5.157
 1633WAT     H1 5223   2.451   3.219   5.172
 1633WAT     H2 5224   2.334   3.190   5.081
 1634WAT      O 5225   3.184   1.593   4.689
 1634WAT     H1 5226   3.092   1.616   4.706
 1634WAT     H2 5227   3.226   1.601   4.775
 1635WAT      O 5228   3.161   2.411   4.939
 1635WAT     H1 5229   3.095   2.436   4.874
 1635WAT     H2 5230   3.198   2.330   4.906
 1636WAT      O 5231   2.857   3.415   4.350
 1636WAT     H1 5232   2.875   3.333   4.396
 1636WAT     H2 5233   2.939   3.437   4.306
 1637WAT      O 5234   2.890   3.308   4.076
 1637WAT     H1 5235   2.943   3.257   4.015
 1637WAT     H2 5236   2.916   3.276   4.162
 1638WAT      O 5237   2.765   2.486   5.588
 1638WAT     H1 5238   2.698   2.476   5.655
 1638WAT     H2 5239   2.848   2.470   5.634
 1639WAT      O 5240   1.940   3.109   4.850
 1639WAT     H1 5241   1.999   3.035   4.863
 1639WAT     H2 5242   1.920   3.140   4.939
 1640WAT      O 5243   2.226   3.413   4.352
 1640WAT     H1 5244   2.159   3.461   4.303
 1640WAT     H2 5245   2.212   3.438   4.443
 1641WAT      O 5246   1.399   2.366   4.722
 1641WAT     H1 5247   1.403   2.313   4.802
 1641WAT     H2 5248   1.349   2.314   4.660
 1642WAT      O 5249   2.640   3.616   5.012
 1642WAT     H1 5250   2.695   3.633   5.088
 1642WAT     H2 5251   2.674   3.675   4.944
 1643WAT      O 5252   2.137   1.851   5.072
 1643WAT     H1 5253   2.144   1.937   5.031
 1643WAT     H2 5254   2.131   1.790   4.999
 1644WAT      O 5255   2.085   2.058   5.437
 1644WAT     H1 5256   2.148   2.020   5.498
 1644WAT     H2 5257   1.999   2.036   5.473
 1645WAT      O 5258   3.125   3.099   5.597
 1645WAT     H1 5259   3.179   3.160   5.548
 1645WAT     H2 5260   3.067   3.155   5.649
 1646WAT      O 5261   1.763   2.239   4.030
 1646WAT     H1 5262   1.792   2.148   4.024
 1646WAT     H2 5263   1.672   2.237   3.998
 1647WAT      O 5264   2.953   3.411   4.710
 1647WAT     H1 5265   2.941   3.331   4.659
 1647WAT     H2 5266   3.019   3.461   4.661
 1648WAT      O 5267   2.115   2.047   4.628
 1648WAT     H1 5268   2.043   2.108   4.614
 1648WAT     H2 5269   2.194   2.100   4.620
 1649WAT      O 5270   3.160   3.191   4.873
 1649WAT     H1 5271   3.065   3.179   4.866
 1649WAT     H2 5272   3.195   3.102   4.881
 1650WAT      O 5273   2.396   1.780   5.255
 1650WAT     H1 5274   2.448   1.805   5.332
 1650WAT     H2 5275   2.374   1.863   5.213
 1651WAT      O 5276   1.935   2.007   4.042
 1651WAT     H1 5277   1.903   1.919   4.024
 1651WAT     H2 5278   1.971   2.002   4.131
 1652WAT      O 5279   2.860   3.171   4.493
 1652WAT     H1 5280   2.845   3.078   4.511
 1652WAT     H2 5281   2.943   3.173   4.445
 1653WAT      O 5282   2.247   2.036   4.079
 1653WAT     H1 5283   2.281   2.089   4.007
 1653WAT     H2 5284   2.292   2.070   4.156
 1654WAT      O 5285   3.221   3.253   4.602
 1654WAT     H1 5286   3.313   3.232   4.588
 1654WAT     H2 5287   3.204   3.228   4.693
 1655WAT      O 5288   2.516   1.874   5.024
 1655WAT     H1 5289   2.482   1.794   5.064
 1655WAT     H2 5290   2.446   1.904   4.967
 1656WAT      O 5291   2.581   1.583   4.869
 1656WAT     H1 5292   2.664   1.535   4.857
 1656WAT     H2 5293   2.606   1.661   4.919
 1657WAT      O 5294   2.445   1.886   3.899
 1657WAT     H1 5295   2.518   1.923   3.848
 1657WAT     H2 5296   2.383   1.958   3.909
 1658WAT      O 5297   2.860   1.956   3.992
 1658WAT     H1 5298   2.881   2.044   3.962
 1658WAT     H2 5299   2.812   1.917   3.919
 1659WAT      O 5300   2.334   2.252   4.650
 1659WAT     H1 5301   2.319   2.283   4.739
 1659WAT     H2 5302   2.286   2.314   4.595
 1660WAT      O 5303   2.520   1.951   4.655
 1660WAT     H1 5304   2.518   1.861   4.621
 1660WAT     H2 5305   2.591   1.952   4.718
 1661WAT      O 5306   2.705   1.994   4.859
 1661WAT     H1 5307   2.679   2.087   4.859
 1661WAT     H2 5308   2.652   1.955   4.928
 1662WAT      O 5309   3.199   3.305   4.137
 1662WAT     H1 5310   3.217   3.248   4.062
 1662WAT     H2 5311   3.249   3.385   4.119
 1663WAT      O 5312   1.781   2.506   4.944
 1663WAT     H1 5313   1.727   2.584   4.957
 1663WAT     H2 5314   1.869   2.541   4.928
 1664WAT      O 5315   2.460   1.839   4.182
 1664WAT     H1 5316   2.472   1.746   4.202
 1664WAT     H2 5317   2.431   1.841   4.091
 1665WAT      O 5318   2.747   1.608   4.495
 1665WAT     H1 5319   2.749   1.614   4.400
 1665WAT     H2 5320   2.789   1.524   4.515
 1666WAT      O 5321   1.860   2.419   5.233
 1666WAT     H1 5322   1.786   2.434   5.292
 1666WAT     H2 5323   1.828   2.445   5.147
 1667WAT      O 5324   2.654   3.373   5.213
 1667WAT     H1 5325   2.685   3.348   5.300
 1667WAT     H2 5326   2.734   3.393   5.164
 1668WAT      O 5327   2.657   3.588   4.436
 1668WAT     H1 5328   2.613   3.539   4.505
 1668WAT     H2 5329   2.732   3.534   4.412
 1669WAT      O 5330   1.904   3.207   4.436
 1669WAT     H1 5331   1.987   3.177   4.398
 1669WAT     H2 5332   1.869   3.130   4.481
 1670WAT      O 5333   2.401   3.143   4.643
 1670WAT     H1 5334   2.339   3.076   4.613
 1670WAT     H2 5335   2.468   3.145   4.575
 1671WAT      O 5336   1.725   2.999   4.532
 1671WAT     H1 5337   1.641   2.956   4.514
 1671WAT     H2 5338   1.722   3.019   4.626
 1672WAT      O 5339   2.409   1.990   5.603
 1672WAT     H1 5340   2.413   2.078   5.564
 1672WAT     H2 5341   2.463   1.936   5.545
 1673WAT      O 5342   3.457   3.045   5.531
 1673WAT     H1 5343   3.378   3.043   5.477
 1673WAT     H2 5344   3.433   3.099   5.606
 1674WAT      O 5345   3.469   2.730   5.262
 1674WAT     H1 5346   3.474   2.713   5.356
 1674WAT     H2 5347   3.458   2.643   5.223
 1675WAT      O 5348   3.198   2.328   5.394
 1675WAT     H1 5349   3.288   2.314   5.364
 1675WAT     H2 5350   3.206   2.345   5.488
 1676WAT      O 5351   2.632   2.066   5.278
 1676WAT     H1 5352   2.545   2.095   5.251
 1676WAT     H2 5353   2.655   2.124   5.350
 1677WAT      O 5354   3.619   2.972   5.286
 1677WAT     H1 5355   3.590   3.008   5.370
 1677WAT     H2 5356   3.558   2.900   5.269
 1678WAT      O 5357   3.444   2.484   5.133
 1678WAT     H1 5358   3.492   2.503   5.052
 1678WAT     H2 5359   3.352   2.490   5.109
 1679WAT      O 5360   2.133   2.600   4.092
 1679WAT     H1 5361   2.108   2.510   4.111
 1679WAT     H2 5362   2.150   2.600   3.997
 1680WAT      O 5363   2.902   1.688   5.030
 1680WAT     H1 5364   2.954   1.761   4.997
 1680WAT     H2 5365   2.866   1.718   5.113
 1681WAT      O 5366   2.060   2.174   3.841
 1681WAT     H1 5367   1.991   2.181   3.776
 1681WAT     H2 5368   2.035   2.097   3.894
 1682WAT      O 5369   2.927   1.330   4.582
 1682WAT     H1 5370   2.955   1.263   4.644
 1682WAT     H2 5371   3.006   1.349   4.531
 1683WAT      O 5372   3.314   2.172   4.957
 1683WAT     H1 5373   3.409   2.182   4.959
 1683WAT     H2 5374   3.297   2.093   5.008
 1684WAT      O 5375   3.116   1.880   4.975
 1684WAT     H1 5376   3.057   1.908   4.906
 1684WAT     H2 5377   3.088   1.929   5.052
 1685WAT      O 5378   3.577   2.173   4.873
 1685WAT     H1 5379   3.525   2.094   4.854
 1685WAT     H2 5380   3.665   2.140   4.889
 1686WAT      O 5381   3.952   2.414   4.842
 1686WAT     H1 5382   3.879   2.401   4.781
 1686WAT     H2 5383   3.910   2.445   4.922
 1687WAT      O 5384   2.734   2.786   5.618
 1687WAT     H1 5385   2.826   2.804   5.638
 1687WAT     H2 5386   2.731   2.691   5.603
 1688WAT      O 5387   2.564   2.173   3.466
 1688WAT     H1 5388   2.474   2.144   3.473
 1688WAT     H2 5389   2.592   2.144   3.379
 1689WAT      O 5390   1.656   2.305   4.511
 1689WAT     H1 5391   1.624   2.220   4.482
 1689WAT     H2 5392   1.601   2.327   4.586
 1690WAT      O 5393   2.034   2.577   4.882
 1690WAT     H1 5394   2.056   2.670   4.884
 1690WAT     H2 5395   2.075   2.541   4.961
 1691WAT      O 5396   2.726   1.628   4.081
 1691WAT     H1 5397   2.645   1.593   4.119
 1691WAT     H2 5398   2.795   1.597   4.140
 1692WAT      O 5399   2.919   1.535   4.243
 1692WAT     H1 5400   2.974   1.577   4.309
 1692WAT     H2 5401   2.942   1.443   4.248
 1693WAT      O 5402   2.521   2.134   5.822
 1693WAT     H1 5403   2.511   2.229   5.815
 1693WAT     H2 5404   2.499   2.101   5.734
 1694WAT      O 5405   2.441   1.859   3.480
 1694WAT     H1 5406   2.527   1.892   3.506
 1694WAT     H2 5407   2.460   1.780   3.429
 1695WAT      O 5408   1.643   2.667   4.708
 1695WAT     H1 5409   1.574   2.626   4.656
 1695WAT     H2 5410   1.718   2.672   4.648
 1696WAT      O 5411   3.257   1.746   4.194
 1696WAT     H1 5412   3.199   1.812   4.156
 1696WAT     H2 5413   3.230   1.664   4.153
 1697WAT      O 5414   3.102   1.686   4.414
 1697WAT     H1 5415   3.152   1.698   4.334
 1697WAT     H2 5416   3.166   1.656   4.478
 1698WAT      O 5417   2.507   2.477   5.703
 1698WAT     H1 5418   2.459   2.557   5.724
 1698WAT     H2 5419   2.516   2.478   5.608
 1699WAT      O 5420   1.834   2.661   4.495
 1699WAT     H1 5421   1.832   2.670   4.400
 1699WAT     H2 5422   1.865   2.745   4.528
 1700WAT      O 5423   2.100   2.866   4.907
 1700WAT     H1 5424   2.196   2.863   4.900
 1700WAT     H2 5425   2.080   2.820   4.988
 1701WAT      O 5426   2.159   2.723   5.164
 1701WAT     H1 5427   2.241   2.773   5.166
 1701WAT     H2 5428   2.187   2.632   5.161
 1702WAT      O 5429   3.135   1.962   4.100
 1702WAT     H1 5430   3.046   1.991   4.078
 1702WAT     H2 5431   3.176   1.946   4.015
 1703WAT      O 5432   3.470   1.965   4.471
 1703WAT     H1 5433   3.548   2.014   4.499
 1703WAT     H2 5434   3.397   2.007   4.517
 1704WAT      O 5435   3.714   2.036   4.577
 1704WAT     H1 5436   3.773   2.012   4.506
 1704WAT     H2 5437   3.721   1.964   4.640
 1705WAT      O 5438   1.936   3.420   4.609
 1705WAT     H1 5439   1.922   3.344   4.552
 1705WAT     H2 5440   1.894   3.493   4.562
 1706WAT      O 5441   2.251   3.510   4.630
 1706WAT     H1 5442   2.240   3.605   4.620
 1706WAT     H2 5443   2.169   3.480   4.669
 1707WAT      O 5444   1.685   2.157   5.233
 1707WAT     H1 5445   1.749   2.106   5.282
 1707WAT     H2 5446   1.664   2.230   5.291
 1708WAT      O 5447   2.937   2.863   5.783
 1708WAT     H1 5448   3.024   2.881   5.747
 1708WAT     H2 5449   2.889   2.945   5.771
 1709WAT      O 5450   2.537   1.583   3.809
 1709WAT     H1 5451   2.535   1.678   3.824
 1709WAT     H2 5452   2.626   1.565   3.779
 1710WAT      O 5453   2.354   3.575   4.951
 1710WAT     H1 5454   2.444   3.579   4.983
 1710WAT     H2 5455   2.331   3.482   4.953
 1711WAT      O 5456   2.529   3.451   4.617
 1711WAT     H1 5457   2.434   3.451   4.606
 1711WAT     H2 5458   2.560   3.376   4.566
 1712WAT      O 5459   2.918   1.243   4.234
 1712WAT     H1 5460   2.841   1.187   4.249
 1712WAT     H2 5461   2.959   1.250   4.320
 1713WAT      O 5462   2.118   1.871   5.643
 1713WAT     H1 5463   2.205   1.836   5.664
 1713WAT     H2 5464   2.061   1.838   5.712
 1714WAT      O 5465   4.103   4.034   4.724
 1714WAT     H1 5466   4.167   4.022   4.653
 1714WAT     H2 5467   4.091   4.129   4.730
 1715WAT      O 5468   3.784   4.030   4.717
 1715WAT     H1 5469   3.750   4.018   4.629
 1715WAT     H2 5470   3.871   3.990   4.715
 1716WAT      O 5471   3.370   4.215   4.316
 1716WAT     H1 5472   3.313   4.206   4.240
 1716WAT     H2 5473   3.358   4.133   4.364
 1717WAT      O 5474   3.832   4.145   5.313
 1717WAT     H1 5475   3.831   4.106   5.226
 1717WAT     H2 5476   3.848   4.072   5.373
 1718WAT      O 5477   3.124   4.365   4.600
 1718WAT     H1 5478   3.204   4.330   4.559
 1718WAT     H2 5479   3.148   4.375   4.692
 1719WAT      O 5480   3.928   4.582   3.848
 1719WAT     H1 5481   3.863   4.640   3.809
 1719WAT     H2 5482   4.007   4.635   3.854
 1720WAT      O 5483   3.320   4.291   3.887
 1720WAT     H1 5484   3.398   4.236   3.874
 1720WAT     H2 5485   3.356   4.377   3.909
 1721WAT      O 5486   3.504   4.423   5.208
 1721WAT     H1 5487   3.475   4.514   5.197
 1721WAT     H2 5488   3.568   4.428   5.280
 1722WAT      O 5489   3.597   4.161   4.867
 1722WAT     H1 5490   3.656   4.139   4.796
 1722WAT     H2 5491   3.602   4.087   4.927
 1723WAT      O 5492   4.075   4.351   3.901
 1723WAT     H1 5493   4.012   4.358   3.972
 1723WAT     H2 5494   4.042   4.410   3.833
 1724WAT      O 5495   4.598   3.801   4.522
 1724WAT     H1 5496   4.672   3.744   4.545
 1724WAT     H2 5497   4.523   3.762   4.566
 1725WAT      O 5498   3.760   4.043   4.241
 1725WAT     H1 5499   3.724   3.990   4.312
 1725WAT     H2 5500   3.846   4.004   4.224
 1726WAT      O 5501   4.351   3.172   4.968
 1726WAT     H1 5502   4.318   3.259   4.945
 1726WAT     H2 5503   4.291   3.140   5.036
 1727WAT      O 5504   4.000   4.392   4.908
 1727WAT     H1 5505   3.970   4.482   4.897
 1727WAT     H2 5506   3.966   4.365   4.993
 1728WAT      O 5507   3.345   4.037   4.511
 1728WAT     H1 5508   3.253   4.024   4.532
 1728WAT     H2 5509   3.370   4.115   4.561
 1729WAT      O 5510   4.340   3.644   4.676
 1729WAT     H1 5511   4.249   3.637   4.646
 1729WAT     H2 5512   4.335   3.692   4.758
 1730WAT      O 5513   3.081   4.001   4.594
 1730WAT     H1 5514   3.094   4.027   4.686
 1730WAT     H2 5515   3.013   4.061   4.562
 1731WAT      O 5516   3.498   5.068   4.204
 1731WAT     H1 5517   3.490   5.164   4.212
 1731WAT     H2 5518   3.438   5.034   4.270
 1732WAT      O 5519   3.747   3.786   5.470
 1732WAT     H1 5520   3.670   3.842   5.469
 1732WAT     H2 5521   3.811   3.834   5.522
 1733WAT      O 5522   4.527   3.464   4.853
 1733WAT     H1 5523   4.462   3.493   4.789
 1733WAT     H2 5524   4.476   3.453   4.934
 1734WAT      O 5525   4.292   3.839   3.922
 1734WAT     H1 5526   4.383   3.862   3.905
 1734WAT     H2 5527   4.241   3.897   3.866
 1735WAT      O 5528   3.573   4.067   5.426
 1735WAT     H1 5529   3.647   4.120   5.398
 1735WAT     H2 5530   3.502   4.129   5.442
 1736WAT      O 5531   4.120   4.281   5.286
 1736WAT     H1 5532   4.161   4.237   5.211
 1736WAT     H2 5533   4.048   4.223   5.311
 1737WAT      O 5534   3.756   3.775   5.023
 1737WAT     H1 5535   3.840   3.817   5.038
 1737WAT     H2 5536   3.750   3.709   5.093
 1738WAT      O 5537   4.153   4.337   4.661
 1738WAT     H1 5538   4.090   4.353   4.591
 1738WAT     H2 5539   4.114   4.378   4.738
 1739WAT      O 5540   4.541   4.430   4.397
 1739WAT     H1 5541   4.472   4.468   4.342
 1739WAT     H2 5542   4.549   4.491   4.470
 1740WAT      O 5543   4.071   3.541   5.189
 1740WAT     H1 5544   4.046   3.616   5.135
 1740WAT     H2 5545   4.098   3.578   5.272
 1741WAT      O 5546   4.266   4.195   5.057
 1741WAT     H1 5547   4.287   4.259   4.989
 1741WAT     H2 5548   4.261   4.112   5.010
 1742WAT      O 5549   4.026   3.456   4.747
 1742WAT     H1 5550   3.940   3.486   4.776
 1742WAT     H2 5551   4.029   3.478   4.654
 1743WAT      O 5552   3.708   4.311   4.388
 1743WAT     H1 5553   3.754   4.338   4.309
 1743WAT     H2 5554   3.682   4.220   4.370
 1744WAT      O 5555   3.397   4.265   4.682
 1744WAT     H1 5556   3.454   4.308   4.618
 1744WAT     H2 5557   3.456   4.237   4.751
 1745WAT      O 5558   3.446   3.782   5.506
 1745WAT     H1 5559   3.383   3.850   5.530
 1745WAT     H2 5560   3.436   3.771   5.412
 1746WAT      O 5561   2.976   3.749   4.599
 1746WAT     H1 5562   2.897   3.774   4.551
 1746WAT     H2 5563   3.025   3.830   4.609
 1747WAT      O 5564   4.378   4.483   4.874
 1747WAT     H1 5565   4.460   4.443   4.846
 1747WAT     H2 5566   4.377   4.472   4.969
 1748WAT      O 5567   3.171   3.785   4.295
 1748WAT     H1 5568   3.091   3.796   4.347
 1748WAT     H2 5569   3.148   3.819   4.208
 1749WAT      O 5570   3.754   4.438   5.090
 1749WAT     H1 5571   3.761   4.484   5.173
 1749WAT     H2 5572   3.683   4.375   5.102
 1750WAT      O 5573   2.804   3.774   4.842
 1750WAT     H1 5574   2.829   3.862   4.869
 1750WAT     H2 5575   2.858   3.756   4.765
 1751WAT      O 5576   5.187   4.117   4.509
 1751WAT     H1 5577   5.111   4.060   4.493
 1751WAT     H2 5578   5.200   4.114   4.604
 1752WAT      O 5579   3.726   4.604   4.076
 1752WAT     H1 5580   3.712   4.689   4.119
 1752WAT     H2 5581   3.780   4.624   4.000
 1753WAT      O 5582   3.374   3.212   5.743
 1753WAT     H1 5583   3.335   3.157   5.810
 1753WAT     H2 5584   3.456   3.243   5.782
 1754WAT      O 5585   3.071   4.356   4.134
 1754WAT     H1 5586   3.122   4.435   4.149
 1754WAT     H2 5587   3.136   4.286   4.127
 1755WAT      O 5588   3.252   4.668   4.342
 1755WAT     H1 5589   3.270   4.760   4.323
 1755WAT     H2 5590   3.331   4.636   4.385
 1756WAT      O 5591   3.666   3.354   5.502
 1756WAT     H1 5592   3.740   3.414   5.494
 1756WAT     H2 5593   3.689   3.280   5.446
 1757WAT      O 5594   3.180   3.872   5.330
 1757WAT     H1 5595   3.169   3.782   5.360
 1757WAT     H2 5596   3.095   3.897   5.294
 1758WAT      O 5597   3.888   4.666   5.489
 1758WAT     H1 5598   3.844   4.588   5.458
 1758WAT     H2 5599   3.954   4.685   5.423
 1759WAT      O 5600   3.364   4.819   4.942
 1759WAT     H1 5601   3.419   4.807   4.865
 1759WAT     H2 5602   3.280   4.849   4.907
 1760WAT      O 5603   4.098   4.695   5.292
 1760WAT     H1 5604   4.096   4.777   5.243
 1760WAT     H2 5605   4.190   4.682   5.315
 1761WAT      O 5606   3.744   4.446   5.376
 1761WAT     H1 5607   3.797   4.370   5.353
 1761WAT     H2 5608   3.691   4.417   5.451
 1762WAT      O 5609   4.061   2.957   4.929
 1762WAT     H1 5610   4.026   3.046   4.922
 1762WAT     H2 5611   4.097   2.938   4.843
 1763WAT      O 5612   2.867   4.189   4.211
 1763WAT     H1 5613   2.951   4.230   4.190
 1763WAT     H2 5614   2.885   4.095   4.208
 1764WAT      O 5615   4.554   4.231   3.974
 1764WAT     H1 5616   4.477   4.197   3.929
 1764WAT     H2 5617   4.622   4.231   3.906
 1765WAT      O 5618   3.880   4.359   4.128
 1765WAT     H1 5619   3.828   4.285   4.096
 1765WAT     H2 5620   3.830   4.437   4.103
 1766WAT      O 5621   4.378   4.178   4.639
 1766WAT     H1 5622   4.313   4.247   4.648
 1766WAT     H2 5623   4.459   4.217   4.674
 1767WAT      O 5624   3.354   3.425   4.364
 1767WAT     H1 5625   3.411   3.403   4.290
 1767WAT     H2 5626   3.412   3.432   4.439
 1768WAT      O 5627   4.259   4.014   4.444
 1768WAT     H1 5628   4.311   4.077   4.495
 1768WAT     H2 5629   4.324   3.954   4.408
 1769WAT      O 5630   3.986   5.012   3.720
 1769WAT     H1 5631   3.918   5.042   3.781
 1769WAT     H2 5632   4.024   5.092   3.685
 1770WAT      O 5633   3.907   3.761   4.669
 1770WAT     H1 5634   3.815   3.783   4.653
 1770WAT     H2 5635   3.949   3.769   4.583
 1771WAT      O 5636   4.336   4.512   4.257
 1771WAT     H1 5637   4.291   4.428   4.263
 1771WAT     H2 5638   4.273   4.575   4.291
 1772WAT      O 5639   4.230   3.605   4.380
 1772WAT     H1 5640   4.157   3.554   4.413
 1772WAT     H2 5641   4.256   3.561   4.299
 1773WAT      O 5642   4.180   4.696   4.351
 1773WAT     H1 5643   4.210   4.752   4.279
 1773WAT     H2 5644   4.231   4.725   4.426
 1774WAT      O 5645   2.870   3.923   4.278
 1774WAT     H1 5646   2.850   3.863   4.206
 1774WAT     H2 5647   2.814   3.892   4.350
 1775WAT      O 5648   3.668   3.912   4.490
 1775WAT     H1 5649   3.673   3.817   4.483
 1775WAT     H2 5650   3.587   3.928   4.539
 1776WAT      O 5651   3.677   4.773   4.460
 1776WAT     H1 5652   3.672   4.796   4.367
 1776WAT     H2 5653   3.768   4.750   4.474
 1777WAT      O 5654   4.021   3.820   5.149
 1777WAT     H1 5655   4.057   3.843   5.235
 1777WAT     H2 5656   4.086   3.853   5.087
 1778WAT      O 5657   4.594   4.132   4.220
 1778WAT     H1 5658   4.580   4.151   4.127
 1778WAT     H2 5659   4.559   4.209   4.266
 1779WAT      O 5660   3.411   3.531   4.828
 1779WAT     H1 5661   3.475   3.517   4.758
 1779WAT     H2 5662   3.327   3.502   4.790
 1780WAT      O 5663   4.597   4.339   4.721
 1780WAT     H1 5664   4.640   4.330   4.806
 1780WAT     H2 5665   4.668   4.337   4.657
 1781WAT      O 5666   3.488   4.461   4.439
 1781WAT     H1 5667   3.568   4.412   4.419
 1781WAT     H2 5668   3.417   4.408   4.403
 1782WAT      O 5669   3.970   4.699   4.874
 1782WAT     H1 5670   3.976   4.756   4.951
 1782WAT     H2 5671   3.883   4.716   4.838
 1783WAT      O 5672   3.119   3.875   4.047
 1783WAT     H1 5673   3.026   3.869   4.068
 1783WAT     H2 5674   3.129   3.823   3.967
 1784WAT      O 5675   3.111   3.528   4.306
 1784WAT     H1 5676   3.137   3.619   4.295
 1784WAT     H2 5677   3.193   3.481   4.321
 1785WAT      O 5678   3.258   3.669   5.023
 1785WAT     H1 5679   3.325   3.649   4.958
 1785WAT     H2 5680   3.176   3.650   4.979
 1786WAT      O 5681   4.683   4.343   4.974
 1786WAT     H1 5682   4.702   4.434   4.999
 1786WAT     H2 5683   4.673   4.297   5.058
 1787WAT      O 5684   3.848   3.332   5.224
 1787WAT     H1 5685   3.784   3.402   5.215
 1787WAT     H2 5686   3.926   3.375   5.261
 1788WAT      O 5687   4.189   4.358   5.532
 1788WAT     H1 5688   4.174   4.336   5.440
 1788WAT     H2 5689   4.188   4.454   5.533
 1789WAT      O 5690   3.866   4.116   5.030
 1789WAT     H1 5691   3.959   4.131   5.013
 1789WAT     H2 5692   3.824   4.125   4.945
 1790WAT      O 5693   3.746   4.518   4.807
 1790WAT     H1 5694   3.732   4.481   4.894
 1790WAT     H2 5695   3.667   4.570   4.790
 1791WAT      O 5696   3.806   5.028   3.941
 1791WAT     H1 5697   3.823   4.981   4.023
 1791WAT     H2 5698   3.737   5.091   3.964
 1792WAT      O 5699   3.901   4.456   4.546
 1792WAT     H1 5700   3.868   4.452   4.636
 1792WAT     H2 5701   3.851   4.390   4.499
 1793WAT      O 5702   3.299   3.997   5.099
 1793WAT     H1 5703   3.285   3.924   5.159
 1793WAT     H2 5704   3.390   3.988   5.070
 1794WAT      O 5705   3.561   3.968   5.047
 1794WAT     H1 5706   3.632   3.904   5.043
 1794WAT     H2 5707   3.557   3.993   5.140
 1795WAT      O 5708   4.360   4.662   5.339
 1795WAT     H1 5709   4.354   4.593   5.273
 1795WAT     H2 5710   4.400   4.736   5.294
 1796WAT      O 5711   3.433   3.667   5.229
 1796WAT     H1 5712   3.379   3.622   5.295
 1796WAT     H2 5713   3.374   3.680   5.155
 1797WAT      O 5714   3.262   5.343   4.619
 1797WAT     H1 5715   3.286   5.406   4.687
 1797WAT     H2 5716   3.178   5.308   4.647
 1798WAT      O 5717   4.360   4.458   5.163
 1798WAT     H1 5718   4.272   4.424   5.175
 1798WAT     H2 5719   4.417   4.385   5.186
 1799WAT      O 5720   2.526   4.091   4.495
 1799WAT     H1 5721   2.594   4.060   4.436
 1799WAT     H2 5722   2.510   4.182   4.468
 1800WAT      O 5723   3.006   3.580   4.938
 1800WAT     H1 5724   2.998   3.519   4.864
 1800WAT     H2 5725   2.924   3.629   4.938
 1801WAT      O 5726   3.713   4.924   4.859
 1801WAT     H1 5727   3.706   5.005   4.910
 1801WAT     H2 5728   3.669   4.944   4.777
 1802WAT      O 5729   3.692   4.848   4.210
 1802WAT     H1 5730   3.614   4.902   4.220
 1802WAT     H2 5731   3.762   4.900   4.250
 1803WAT      O 5732   4.809   3.999   4.639
 1803WAT     H1 5733   4.807   4.087   4.602
 1803WAT     H2 5734   4.722   3.964   4.619
 1804WAT      O 5735   3.959   4.914   5.075
 1804WAT     H1 5736   4.031   4.977   5.068
 1804WAT     H2 5737   3.910   4.924   4.993
 1805WAT      O 5738   4.132   4.304   4.232
 1805WAT     H1 5739   4.038   4.316   4.215
 1805WAT     H2 5740   4.149   4.214   4.206
 1806WAT      O 5741   4.470   3.889   4.285
 1806WAT     H1 5742   4.517   3.972   4.278
 1806WAT     H2 5743   4.515   3.842   4.356
 1807WAT      O 5744   3.465   4.689   5.157
 1807WAT     H1 5745   3.535   4.752   5.172
 1807WAT     H2 5746   3.417   4.723   5.081
 1808WAT      O 5747   4.277   4.523   3.985
 1808WAT     H1 5748   4.305   4.512   4.076
 1808WAT     H2 5749   4.190   4.483   3.981
 1809WAT      O 5750   4.245   3.944   4.939
 1809WAT     H1 5751   4.179   3.969   4.874
 1809WAT     H2 5752   4.282   3.863   4.906
 1810WAT      O 5753   3.941   4.948   4.350
 1810WAT     H1 5754   3.959   4.866   4.396
 1810WAT     H2 5755   4.023   4.970   4.306
 1811WAT      O 5756   3.974   4.841   4.076
 1811WAT     H1 5757   4.027   4.790   4.015
 1811WAT     H2 5758   4.000   4.809   4.162
 1812WAT      O 5759   3.849   4.019   5.588
 1812WAT     H1 5760   3.782   4.008   5.655
 1812WAT     H2 5761   3.932   4.003   5.634
 1813WAT      O 5762   3.024   4.642   4.850
 1813WAT     H1 5763   3.083   4.568   4.863
 1813WAT     H2 5764   3.004   4.673   4.939
 1814WAT      O 5765   3.310   4.946   4.352
 1814WAT     H1 5766   3.243   4.994   4.303
 1814WAT     H2 5767   3.296   4.970   4.443
 1815WAT      O 5768   2.483   3.899   4.722
 1815WAT     H1 5769   2.487   3.846   4.802
 1815WAT     H2 5770   2.433   3.847   4.660
 1816WAT      O 5771   3.724   5.149   5.012
 1816WAT     H1 5772   3.779   5.166   5.088
 1816WAT     H2 5773   3.758   5.208   4.944
 1817WAT      O 5774   3.221   3.384   5.072
 1817WAT     H1 5775   3.228   3.470   5.031
 1817WAT     H2 5776   3.215   3.323   4.999
 1818WAT      O 5777   3.169   3.591   5.437
 1818WAT     H1 5778   3.232   3.553   5.498
 1818WAT     H2 5779   3.083   3.569   5.473
 1819WAT      O 5780   4.209   4.632   5.597
 1819WAT     H1 5781   4.263   4.693   5.548
 1819WAT     H2 5782   4.151   4.688   5.649
 1820WAT      O 5783   2.846   3.772   4.030
 1820WAT     H1 5784   2.876   3.681   4.024
 1820WAT     H2 5785   2.756   3.770   3.998
 1821WAT      O 5786   4.037   4.944   4.710
 1821WAT     H1 5787   4.025   4.864   4.659
 1821WAT     H2 5788   4.103   4.993   4.661
 1822WAT      O 5789   3.199   3.580   4.628
 1822WAT     H1 5790   3.127   3.641   4.614
 1822WAT     H2 5791   3.278   3.633   4.620
 1823WAT      O 5792   4.244   4.724   4.873
 1823WAT     H1 5793   4.149   4.712   4.866
 1823WAT     H2 5794   4.278   4.635   4.881
 1824WAT      O 5795   3.480   3.313   5.255
 1824WAT     H1 5796   3.532   3.338   5.332
 1824WAT     H2 5797   3.458   3.396   5.213
 1825WAT      O 5798   3.019   3.540   4.042
 1825WAT     H1 5799   2.986   3.452   4.024
 1825WAT     H2 5800   3.055   3.535   4.131
 1826WAT      O 5801   3.944   4.704   4.493
 1826WAT     H1 5802   3.929   4.611   4.511
 1826WAT     H2 5803   4.027   4.706   4.445
 1827WAT      O 5804   4.304   4.786   4.602
 1827WAT     H1 5805   4.397   4.765   4.588
 1827WAT     H2 5806   4.288   4.761   4.693
 1828WAT      O 5807   3.600   3.407   5.024
 1828WAT     H1 5808   3.566   3.327   5.064
 1828WAT     H2 5809   3.530   3.437   4.967
 1829WAT      O 5810   3.418   3.785   4.650
 1829WAT     H1 5811   3.403   3.816   4.739
 1829WAT     H2 5812   3.370   3.847   4.595
 1830WAT      O 5813   3.604   3.484   4.655
 1830WAT     H1 5814   3.602   3.394   4.621
 1830WAT     H2 5815   3.675   3.485   4.718
 1831WAT      O 5816   3.789   3.527   4.859
 1831WAT     H1 5817   3.763   3.619   4.859
 1831WAT     H2 5818   3.736   3.488   4.928
 1832WAT      O 5819   4.283   4.838   4.137
 1832WAT     H1 5820   4.301   4.781   4.062
 1832WAT     H2 5821   4.333   4.918   4.119
 1833WAT      O 5822   2.865   4.039   4.944
 1833WAT     H1 5823   2.811   4.117   4.957
 1833WAT     H2 5824   2.953   4.074   4.928
 1834WAT      O 5825   4.869   4.114   4.299
 1834WAT     H1 5826   4.913   4.039   4.259
 1834WAT     H2 5827   4.781   4.113   4.261
 1835WAT      O 5828   4.382   4.769   3.847
 1835WAT     H1 5829   4.452   4.832   3.869
 1835WAT     H2 5830   4.416   4.684   3.875
 1836WAT      O 5831   2.944   3.952   5.233
 1836WAT     H1 5832   2.870   3.966   5.292
 1836WAT     H2 5833   2.912   3.978   5.147
 1837WAT      O 5834   4.572   4.514   4.000
 1837WAT     H1 5835   4.625   4.548   3.928
 1837WAT     H2 5836   4.563   4.421   3.982
 1838WAT      O 5837   3.738   4.906   5.213
 1838WAT     H1 5838   3.769   4.881   5.300
 1838WAT     H2 5839   3.818   4.926   5.164
 1839WAT      O 5840   3.740   5.121   4.436
 1839WAT     H1 5841   3.697   5.072   4.505
 1839WAT     H2 5842   3.816   5.067   4.412
 1840WAT      O 5843   2.988   4.740   4.436
 1840WAT     H1 5844   3.071   4.710   4.398
 1840WAT     H2 5845   2.953   4.663   4.481
 1841WAT      O 5846   3.485   4.676   4.643
 1841WAT     H1 5847   3.423   4.609   4.613
 1841WAT     H2 5848   3.552   4.678   4.575
 1842WAT      O 5849   2.808   4.532   4.532
 1842WAT     H1 5850   2.725   4.489   4.514
 1842WAT     H2 5851   2.806   4.551   4.626
 1843WAT      O 5852   3.492   3.523   5.603
 1843WAT     H1 5853   3.497   3.611   5.564
 1843WAT     H2 5854   3.547   3.469   5.545
 1844WAT      O 5855   4.541   4.578   5.531
 1844WAT     H1 5856   4.462   4.576   5.477
 1844WAT     H2 5857   4.517   4.632   5.606
 1845WAT      O 5858   4.553   4.263   5.262
 1845WAT     H1 5859   4.558   4.246   5.356
 1845WAT     H2 5860   4.542   4.176   5.223
 1846WAT      O 5861   3.441   4.531   3.991
 1846WAT     H1 5862   3.456   4.599   3.926
 1846WAT     H2 5863   3.522   4.529   4.042
 1847WAT      O 5864   4.282   3.861   5.394
 1847WAT     H1 5865   4.372   3.847   5.364
 1847WAT     H2 5866   4.290   3.878   5.488
 1848WAT      O 5867   3.715   3.599   5.278
 1848WAT     H1 5868   3.628   3.628   5.251
 1848WAT     H2 5869   3.739   3.657   5.350
 1849WAT      O 5870   4.703   4.505   5.286
 1849WAT     H1 5871   4.674   4.541   5.370
 1849WAT     H2 5872   4.642   4.433   5.269
 1850WAT      O 5873   4.823   4.261   4.538
 1850WAT     H1 5874   4.907   4.305   4.555
 1850WAT     H2 5875   4.837   4.214   4.457
 1851WAT      O 5876   4.528   4.017   5.133
 1851WAT     H1 5877   4.576   4.036   5.052
 1851WAT     H2 5878   4.436   4.023   5.109
 1852WAT      O 5879   3.217   4.133   4.092
 1852WAT     H1 5880   3.192   4.043   4.111
 1852WAT     H2 5881   3.234   4.133   3.997
 1853WAT      O 5882   3.986   3.220   5.030
 1853WAT     H1 5883   4.038   3.294   4.997
 1853WAT     H2 5884   3.950   3.251   5.113
 1854WAT      O 5885   3.791   4.780   3.738
 1854WAT     H1 5886   3.734   4.842   3.693
 1854WAT     H2 5887   3.849   4.835   3.791
 1855WAT      O 5888   4.398   3.705   4.957
 1855WAT     H1 5889   4.493   3.715   4.959
 1855WAT     H2 5890   4.381   3.625   5.008
 1856WAT      O 5891   4.200   3.413   4.975
 1856WAT     H1 5892   4.141   3.441   4.906
 1856WAT     H2 5893   4.172   3.462   5.052
 1857WAT      O 5894   4.113   4.808   3.851
 1857WAT     H1 5895   4.207   4.802   3.871
 1857WAT     H2 5896   4.105   4.892   3.805
 1858WAT      O 5897   4.376   4.740   3.547
 1858WAT     H1 5898   4.368   4.707   3.637
 1858WAT     H2 5899   4.458   4.789   3.547
 1859WAT      O 5900   4.646   4.027   4.868
 1859WAT     H1 5901   4.643   3.933   4.887
 1859WAT     H2 5902   4.707   4.035   4.795
 1860WAT      O 5903   4.661   3.706   4.873
 1860WAT     H1 5904   4.609   3.627   4.854
 1860WAT     H2 5905   4.749   3.673   4.889
 1861WAT      O 5906   5.228   4.133   4.782
 1861WAT     H1 5907   5.301   4.107   4.838
 1861WAT     H2 5908   5.167   4.059   4.786
 1862WAT      O 5909   5.036   3.947   4.842
 1862WAT     H1 5910   4.963   3.934   4.781
 1862WAT     H2 5911   4.994   3.978   4.922
 1863WAT      O 5912   3.818   4.319   5.618
 1863WAT     H1 5913   3.910   4.337   5.638
 1863WAT     H2 5914   3.815   4.224   5.603
 1864WAT      O 5915   2.740   3.838   4.511
 1864WAT     H1 5916   2.708   3.753   4.482
 1864WAT     H2 5917   2.685   3.860   4.586
 1865WAT      O 5918   3.118   4.110   4.882
 1865WAT     H1 5919   3.140   4.203   4.884
 1865WAT     H2 5920   3.159   4.074   4.961
 1866WAT      O 5921   3.605   3.667   5.822
 1866WAT     H1 5922   3.595   3.762   5.815
 1866WAT     H2 5923   3.583   3.634   5.734
 1867WAT      O 5924   2.727   4.200   4.708
 1867WAT     H1 5925   2.658   4.159   4.656
 1867WAT     H2 5926   2.802   4.204   4.648
 1868WAT      O 5927   3.591   4.010   5.703
 1868WAT     H1 5928   3.543   4.090   5.724
 1868WAT     H2 5929   3.600   4.011   5.608
 1869WAT      O 5930   2.918   4.193   4.495
 1869WAT     H1 5931   2.916   4.203   4.400
 1869WAT     H2 5932   2.949   4.278   4.528
 1870WAT      O 5933   3.184   4.399   4.907
 1870WAT     H1 5934   3.280   4.396   4.900
 1870WAT     H2 5935   3.164   4.353   4.988
 1871WAT      O 5936   3.243   4.256   5.164
 1871WAT     H1 5937   3.325   4.306   5.166
 1871WAT     H2 5938   3.270   4.165   5.161
 1872WAT      O 5939   4.554   3.498   4.471
 1872WAT     H1 5940   4.632   3.547   4.499
 1872WAT     H2 5941   4.481   3.540   4.517
 1873WAT      O 5942   4.798   3.569   4.577
 1873WAT     H1 5943   4.857   3.545   4.506
 1873WAT     H2 5944   4.805   3.497   4.640
 1874WAT      O 5945   3.020   4.953   4.609
 1874WAT     H1 5946   3.006   4.877   4.552
 1874WAT     H2 5947   2.978   5.026   4.562
 1875WAT      O 5948   4.133   4.472   3.509
 1875WAT     H1 5949   4.204   4.492   3.571
 1875WAT     H2 5950   4.061   4.529   3.536
 1876WAT      O 5951   4.216   4.047   4.121
 1876WAT     H1 5952   4.211   4.093   4.037
 1876WAT     H2 5953   4.271   3.971   4.104
 1877WAT      O 5954   4.597   3.626   4.204
 1877WAT     H1 5955   4.572   3.586   4.287
 1877WAT     H2 5956   4.535   3.697   4.191
 1878WAT      O 5957   5.028   3.900   4.455
 1878WAT     H1 5958   4.972   3.907   4.532
 1878WAT     H2 5959   4.968   3.882   4.383
 1879WAT      O 5960   3.335   5.043   4.630
 1879WAT     H1 5961   3.324   5.138   4.620
 1879WAT     H2 5962   3.253   5.013   4.669
 1880WAT      O 5963   4.324   4.516   3.714
 1880WAT     H1 5964   4.408   4.472   3.696
 1880WAT     H2 5965   4.308   4.498   3.807
 1881WAT      O 5966   4.290   4.166   3.851
 1881WAT     H1 5967   4.284   4.149   3.757
 1881WAT     H2 5968   4.227   4.237   3.866
 1882WAT      O 5969   2.768   3.690   5.233
 1882WAT     H1 5970   2.833   3.639   5.282
 1882WAT     H2 5971   2.748   3.763   5.291
 1883WAT      O 5972   4.021   4.396   5.783
 1883WAT     H1 5973   4.108   4.414   5.747
 1883WAT     H2 5974   3.973   4.478   5.771
 1884WAT      O 5975   3.438   5.108   4.951
 1884WAT     H1 5976   3.528   5.112   4.983
 1884WAT     H2 5977   3.415   5.015   4.953
 1885WAT      O 5978   3.613   4.984   4.617
 1885WAT     H1 5979   3.518   4.984   4.606
 1885WAT     H2 5980   3.644   4.909   4.566
 1886WAT      O 5981   3.202   3.404   5.643
 1886WAT     H1 5982   3.289   3.369   5.664
 1886WAT     H2 5983   3.145   3.370   5.712
 1887WAT      O 5984   5.187   5.567   4.724
 1887WAT     H1 5985   5.251   5.555   4.653
 1887WAT     H2 5986   5.175   5.662   4.730
 1888WAT      O 5987   4.868   5.563   4.717
 1888WAT     H1 5988   4.834   5.551   4.629
 1888WAT     H2 5989   4.955   5.522   4.715
 1889WAT      O 5990   4.454   5.748   4.316
 1889WAT     H1 5991   4.397   5.739   4.240
 1889WAT     H2 5992   4.442   5.666   4.364
 1890WAT      O 5993   4.208   5.897   4.600
 1890WAT     H1 5994   4.288   5.863   4.559
 1890WAT     H2 5995   4.232   5.908   4.692
 1891WAT      O 5996   5.012   6.115   3.848
 1891WAT     H1 5997   4.947   6.173   3.809
 1891WAT     H2 5998   5.091   6.168   3.854
 1892WAT      O 5999   4.404   5.824   3.887
 1892WAT     H1 6000   4.482   5.769   3.874
 1892WAT     H2 6001   4.439   5.910   3.909
 1893WAT      O 6002   4.681   5.694   4.867
 1893WAT     H1 6003   4.740   5.672   4.796
 1893WAT     H2 6004   4.686   5.620   4.927
 1894WAT      O 6005   4.638   5.439   3.651
 1894WAT     H1 6006   4.663   5.387   3.574
 1894WAT     H2 6007   4.544   5.423   3.661
 1895WAT      O 6008   5.142   5.340   4.431
 1895WAT     H1 6009   5.221   5.298   4.396
 1895WAT     H2 6010   5.169   5.430   4.448
 1896WAT      O 6011   5.159   5.884   3.901
 1896WAT     H1 6012   5.096   5.891   3.972
 1896WAT     H2 6013   5.126   5.942   3.833
 1897WAT      O 6014   5.682   5.334   4.522
 1897WAT     H1 6015   5.756   5.277   4.545
 1897WAT     H2 6016   5.607   5.295   4.566
 1898WAT      O 6017   4.610   5.630   3.871
 1898WAT     H1 6018   4.598   5.562   3.938
 1898WAT     H2 6019   4.621   5.581   3.789
 1899WAT      O 6020   4.844   5.576   4.241
 1899WAT     H1 6021   4.808   5.523   4.312
 1899WAT     H2 6022   4.930   5.537   4.224
 1900WAT      O 6023   5.435   4.705   4.968
 1900WAT     H1 6024   5.401   4.792   4.945
 1900WAT     H2 6025   5.375   4.673   5.036
 1901WAT      O 6026   4.808   5.079   3.741
 1901WAT     H1 6027   4.825   5.166   3.778
 1901WAT     H2 6028   4.789   5.095   3.649
 1902WAT      O 6029   4.429   5.570   4.511
 1902WAT     H1 6030   4.337   5.557   4.532
 1902WAT     H2 6031   4.454   5.648   4.561
 1903WAT      O 6032   5.424   5.177   4.676
 1903WAT     H1 6033   5.333   5.170   4.646
 1903WAT     H2 6034   5.419   5.224   4.758
 1904WAT      O 6035   4.806   5.324   3.839
 1904WAT     H1 6036   4.794   5.369   3.923
 1904WAT     H2 6037   4.737   5.359   3.784
 1905WAT      O 6038   4.165   5.534   4.594
 1905WAT     H1 6039   4.178   5.560   4.686
 1905WAT     H2 6040   4.097   5.594   4.562
 1906WAT      O 6041   4.582   6.601   4.204
 1906WAT     H1 6042   4.574   6.696   4.212
 1906WAT     H2 6043   4.522   6.567   4.270
 1907WAT      O 6044   5.611   4.997   4.853
 1907WAT     H1 6045   5.546   5.026   4.789
 1907WAT     H2 6046   5.560   4.985   4.934
 1908WAT      O 6047   5.376   5.372   3.922
 1908WAT     H1 6048   5.467   5.395   3.905
 1908WAT     H2 6049   5.325   5.430   3.866
 1909WAT      O 6050   4.840   5.308   5.023
 1909WAT     H1 6051   4.924   5.350   5.038
 1909WAT     H2 6052   4.834   5.242   5.093
 1910WAT      O 6053   5.237   5.870   4.661
 1910WAT     H1 6054   5.174   5.886   4.591
 1910WAT     H2 6055   5.198   5.911   4.738
 1911WAT      O 6056   5.625   5.963   4.397
 1911WAT     H1 6057   5.556   6.001   4.342
 1911WAT     H2 6058   5.633   6.024   4.470
 1912WAT      O 6059   5.155   5.074   5.189
 1912WAT     H1 6060   5.130   5.149   5.135
 1912WAT     H2 6061   5.182   5.111   5.272
 1913WAT      O 6062   5.110   4.989   4.747
 1913WAT     H1 6063   5.024   5.019   4.776
 1913WAT     H2 6064   5.113   5.011   4.654
 1914WAT      O 6065   4.792   5.844   4.388
 1914WAT     H1 6066   4.838   5.871   4.309
 1914WAT     H2 6067   4.766   5.753   4.370
 1915WAT      O 6068   4.481   5.798   4.682
 1915WAT     H1 6069   4.538   5.841   4.618
 1915WAT     H2 6070   4.540   5.770   4.751
 1916WAT      O 6071   4.686   5.456   4.069
 1916WAT     H1 6072   4.756   5.501   4.115
 1916WAT     H2 6073   4.652   5.392   4.132
 1917WAT      O 6074   4.060   5.282   4.599
 1917WAT     H1 6075   3.981   5.307   4.551
 1917WAT     H2 6076   4.109   5.363   4.609
 1918WAT      O 6077   4.255   5.318   4.295
 1918WAT     H1 6078   4.175   5.329   4.347
 1918WAT     H2 6079   4.232   5.352   4.208
 1919WAT      O 6080   3.888   5.307   4.842
 1919WAT     H1 6081   3.913   5.395   4.869
 1919WAT     H2 6082   3.942   5.289   4.765
 1920WAT      O 6083   6.271   5.650   4.509
 1920WAT     H1 6084   6.195   5.593   4.493
 1920WAT     H2 6085   6.284   5.647   4.604
 1921WAT      O 6086   4.810   6.137   4.076
 1921WAT     H1 6087   4.796   6.222   4.119
 1921WAT     H2 6088   4.864   6.157   4.000
 1922WAT      O 6089   4.458   4.745   5.743
 1922WAT     H1 6090   4.419   4.690   5.810
 1922WAT     H2 6091   4.540   4.776   5.782
 1923WAT      O 6092   4.155   5.889   4.134
 1923WAT     H1 6093   4.206   5.968   4.149
 1923WAT     H2 6094   4.220   5.819   4.127
 1924WAT      O 6095   4.336   6.201   4.342
 1924WAT     H1 6096   4.353   6.293   4.323
 1924WAT     H2 6097   4.415   6.169   4.385
 1925WAT      O 6098   4.750   4.887   5.502
 1925WAT     H1 6099   4.824   4.947   5.494
 1925WAT     H2 6100   4.773   4.812   5.446
 1926WAT      O 6101   4.264   5.405   5.330
 1926WAT     H1 6102   4.253   5.315   5.360
 1926WAT     H2 6103   4.179   5.430   5.294
 1927WAT      O 6104   4.448   6.352   4.942
 1927WAT     H1 6105   4.503   6.340   4.865
 1927WAT     H2 6106   4.364   6.382   4.907
 1928WAT      O 6107   5.144   4.489   4.929
 1928WAT     H1 6108   5.110   4.578   4.922
 1928WAT     H2 6109   5.181   4.470   4.843
 1929WAT      O 6110   3.951   5.722   4.211
 1929WAT     H1 6111   4.035   5.763   4.190
 1929WAT     H2 6112   3.969   5.628   4.208
 1930WAT      O 6113   5.141   5.489   3.780
 1930WAT     H1 6114   5.089   5.566   3.804
 1930WAT     H2 6115   5.114   5.421   3.842
 1931WAT      O 6116   4.899   4.973   4.286
 1931WAT     H1 6117   4.814   4.934   4.268
 1931WAT     H2 6118   4.941   4.981   4.200
 1932WAT      O 6119   5.052   4.727   4.726
 1932WAT     H1 6120   5.002   4.723   4.645
 1932WAT     H2 6121   5.082   4.817   4.732
 1933WAT      O 6122   4.677   4.735   4.627
 1933WAT     H1 6123   4.763   4.715   4.591
 1933WAT     H2 6124   4.684   4.712   4.719
 1934WAT      O 6125   5.638   5.764   3.974
 1934WAT     H1 6126   5.561   5.730   3.929
 1934WAT     H2 6127   5.706   5.764   3.906
 1935WAT      O 6128   5.120   5.276   3.963
 1935WAT     H1 6129   5.089   5.307   4.048
 1935WAT     H2 6130   5.215   5.284   3.967
 1936WAT      O 6131   4.964   5.892   4.128
 1936WAT     H1 6132   4.912   5.818   4.096
 1936WAT     H2 6133   4.914   5.969   4.103
 1937WAT      O 6134   5.462   5.711   4.639
 1937WAT     H1 6135   5.396   5.780   4.648
 1937WAT     H2 6136   5.543   5.750   4.674
 1938WAT      O 6137   4.438   4.958   4.364
 1938WAT     H1 6138   4.495   4.936   4.290
 1938WAT     H2 6139   4.496   4.965   4.439
 1939WAT      O 6140   5.343   5.547   4.444
 1939WAT     H1 6141   5.395   5.610   4.495
 1939WAT     H2 6142   5.408   5.487   4.408
 1940WAT      O 6143   4.470   5.161   3.766
 1940WAT     H1 6144   4.387   5.195   3.798
 1940WAT     H2 6145   4.456   5.147   3.672
 1941WAT      O 6146   4.668   4.645   4.236
 1941WAT     H1 6147   4.602   4.614   4.174
 1941WAT     H2 6148   4.664   4.583   4.309
 1942WAT      O 6149   4.779   5.674   3.428
 1942WAT     H1 6150   4.688   5.650   3.448
 1942WAT     H2 6151   4.829   5.594   3.447
 1943WAT      O 6152   4.991   5.294   4.669
 1943WAT     H1 6153   4.899   5.316   4.653
 1943WAT     H2 6154   5.033   5.302   4.583
 1944WAT      O 6155   5.069   5.434   4.182
 1944WAT     H1 6156   5.144   5.485   4.151
 1944WAT     H2 6157   5.096   5.402   4.268
 1945WAT      O 6158   4.897   5.684   3.880
 1945WAT     H1 6159   4.806   5.655   3.890
 1945WAT     H2 6160   4.900   5.726   3.794
 1946WAT      O 6161   5.420   6.045   4.257
 1946WAT     H1 6162   5.375   5.961   4.263
 1946WAT     H2 6163   5.357   6.108   4.291
 1947WAT      O 6164   5.314   5.138   4.380
 1947WAT     H1 6165   5.240   5.086   4.413
 1947WAT     H2 6166   5.340   5.094   4.299
 1948WAT      O 6167   5.264   6.228   4.351
 1948WAT     H1 6168   5.293   6.285   4.279
 1948WAT     H2 6169   5.315   6.258   4.426
 1949WAT      O 6170   5.324   4.415   4.440
 1949WAT     H1 6171   5.355   4.329   4.411
 1949WAT     H2 6172   5.397   4.475   4.420
 1950WAT      O 6173   3.954   5.456   4.278
 1950WAT     H1 6174   3.934   5.396   4.206
 1950WAT     H2 6175   3.898   5.425   4.350
 1951WAT      O 6176   4.752   5.445   4.490
 1951WAT     H1 6177   4.757   5.350   4.483
 1951WAT     H2 6178   4.670   5.461   4.539
 1952WAT      O 6179   4.866   5.838   3.614
 1952WAT     H1 6180   4.823   5.766   3.568
 1952WAT     H2 6181   4.941   5.861   3.558
 1953WAT      O 6182   4.546   5.307   4.266
 1953WAT     H1 6183   4.464   5.337   4.307
 1953WAT     H2 6184   4.595   5.267   4.338
 1954WAT      O 6185   4.761   6.306   4.460
 1954WAT     H1 6186   4.756   6.329   4.367
 1954WAT     H2 6187   4.852   6.283   4.474
 1955WAT      O 6188   5.105   5.353   5.149
 1955WAT     H1 6189   5.141   5.376   5.235
 1955WAT     H2 6190   5.170   5.386   5.087
 1956WAT      O 6191   5.678   5.665   4.220
 1956WAT     H1 6192   5.664   5.684   4.127
 1956WAT     H2 6193   5.643   5.742   4.266
 1957WAT      O 6194   4.495   5.064   4.828
 1957WAT     H1 6195   4.559   5.050   4.758
 1957WAT     H2 6196   4.411   5.035   4.790
 1958WAT      O 6197   4.572   5.994   4.439
 1958WAT     H1 6198   4.652   5.944   4.419
 1958WAT     H2 6199   4.501   5.941   4.403
 1959WAT      O 6200   4.203   5.408   4.047
 1959WAT     H1 6201   4.110   5.402   4.068
 1959WAT     H2 6202   4.213   5.356   3.967
 1960WAT      O 6203   4.195   5.061   4.306
 1960WAT     H1 6204   4.221   5.152   4.295
 1960WAT     H2 6205   4.277   5.014   4.321
 1961WAT      O 6206   4.342   5.202   5.023
 1961WAT     H1 6207   4.409   5.181   4.958
 1961WAT     H2 6208   4.259   5.183   4.979
 1962WAT      O 6209   4.932   4.865   5.224
 1962WAT     H1 6210   4.868   4.935   5.215
 1962WAT     H2 6211   5.009   4.908   5.261
 1963WAT      O 6212   4.950   5.649   5.030
 1963WAT     H1 6213   5.043   5.664   5.013
 1963WAT     H2 6214   4.908   5.658   4.945
 1964WAT      O 6215   4.830   6.051   4.807
 1964WAT     H1 6216   4.816   6.014   4.894
 1964WAT     H2 6217   4.751   6.103   4.790
 1965WAT      O 6218   4.889   6.561   3.941
 1965WAT     H1 6219   4.907   6.514   4.023
 1965WAT     H2 6220   4.821   6.624   3.964
 1966WAT      O 6221   4.985   5.989   4.546
 1966WAT     H1 6222   4.952   5.985   4.636
 1966WAT     H2 6223   4.935   5.922   4.499
 1967WAT      O 6224   4.382   5.530   5.099
 1967WAT     H1 6225   4.369   5.457   5.159
 1967WAT     H2 6226   4.474   5.521   5.070
 1968WAT      O 6227   5.279   5.724   3.573
 1968WAT     H1 6228   5.217   5.651   3.564
 1968WAT     H2 6229   5.232   5.800   3.539
 1969WAT      O 6230   4.645   5.501   5.047
 1969WAT     H1 6231   4.716   5.437   5.043
 1969WAT     H2 6232   4.641   5.526   5.140
 1970WAT      O 6233   4.517   5.200   5.229
 1970WAT     H1 6234   4.463   5.154   5.295
 1970WAT     H2 6235   4.458   5.213   5.155
 1971WAT      O 6236   4.458   5.145   3.486
 1971WAT     H1 6237   4.370   5.133   3.449
 1971WAT     H2 6238   4.505   5.066   3.460
 1972WAT      O 6239   3.610   5.624   4.495
 1972WAT     H1 6240   3.678   5.593   4.436
 1972WAT     H2 6241   3.594   5.715   4.468
 1973WAT      O 6242   4.090   5.113   4.938
 1973WAT     H1 6243   4.082   5.052   4.864
 1973WAT     H2 6244   4.008   5.162   4.938
 1974WAT      O 6245   4.776   6.381   4.210
 1974WAT     H1 6246   4.698   6.435   4.220
 1974WAT     H2 6247   4.846   6.432   4.250
 1975WAT      O 6248   5.107   4.962   4.475
 1975WAT     H1 6249   5.157   4.886   4.443
 1975WAT     H2 6250   5.030   4.965   4.418
 1976WAT      O 6251   5.892   5.532   4.639
 1976WAT     H1 6252   5.891   5.620   4.602
 1976WAT     H2 6253   5.806   5.497   4.619
 1977WAT      O 6254   5.215   5.837   4.232
 1977WAT     H1 6255   5.122   5.849   4.215
 1977WAT     H2 6256   5.233   5.747   4.206
 1978WAT      O 6257   4.766   5.176   4.447
 1978WAT     H1 6258   4.729   5.121   4.516
 1978WAT     H2 6259   4.815   5.115   4.392
 1979WAT      O 6260   5.554   5.422   4.285
 1979WAT     H1 6261   5.601   5.505   4.278
 1979WAT     H2 6262   5.599   5.375   4.356
 1980WAT      O 6263   5.361   6.056   3.985
 1980WAT     H1 6264   5.389   6.045   4.076
 1980WAT     H2 6265   5.274   6.016   3.981
 1981WAT      O 6266   5.351   4.658   4.689
 1981WAT     H1 6267   5.260   4.681   4.706
 1981WAT     H2 6268   5.394   4.667   4.775
 1982WAT      O 6269   5.328   5.477   4.939
 1982WAT     H1 6270   5.263   5.502   4.874
 1982WAT     H2 6271   5.366   5.396   4.906
 1983WAT      O 6272   5.025   6.481   4.350
 1983WAT     H1 6273   5.043   6.399   4.396
 1983WAT     H2 6274   5.107   6.503   4.306
 1984WAT      O 6275   5.058   6.374   4.076
 1984WAT     H1 6276   5.111   6.322   4.015
 1984WAT     H2 6277   5.084   6.342   4.162
 1985WAT      O 6278   4.108   6.175   4.850
 1985WAT     H1 6279   4.167   6.101   4.863
 1985WAT     H2 6280   4.088   6.206   4.939
 1986WAT      O 6281   4.394   6.479   4.352
 1986WAT     H1 6282   4.327   6.527   4.303
 1986WAT     H2 6283   4.380   6.503   4.443
 1987WAT      O 6284   3.567   5.432   4.722
 1987WAT     H1 6285   3.571   5.379   4.802
 1987WAT     H2 6286   3.517   5.380   4.660
 1988WAT      O 6287   4.305   4.917   5.072
 1988WAT     H1 6288   4.312   5.003   5.031
 1988WAT     H2 6289   4.299   4.856   4.999
 1989WAT      O 6290   4.253   5.124   5.437
 1989WAT     H1 6291   4.315   5.086   5.498
 1989WAT     H2 6292   4.167   5.102   5.473
 1990WAT      O 6293   3.930   5.305   4.030
 1990WAT     H1 6294   3.960   5.214   4.024
 1990WAT     H2 6295   3.840   5.303   3.998
 1991WAT      O 6296   4.283   5.112   4.628
 1991WAT     H1 6297   4.211   5.174   4.614
 1991WAT     H2 6298   4.362   5.166   4.620
 1992WAT      O 6299   4.564   4.846   5.255
 1992WAT     H1 6300   4.616   4.871   5.332
 1992WAT     H2 6301   4.542   4.929   5.213
 1993WAT      O 6302   4.103   5.073   4.042
 1993WAT     H1 6303   4.070   4.985   4.024
 1993WAT     H2 6304   4.139   5.067   4.131
 1994WAT      O 6305   5.028   6.237   4.493
 1994WAT     H1 6306   5.013   6.144   4.511
 1994WAT     H2 6307   5.111   6.239   4.445
 1995WAT      O 6308   4.415   5.102   4.079
 1995WAT     H1 6309   4.449   5.155   4.007
 1995WAT     H2 6310   4.459   5.136   4.156
 1996WAT      O 6311   4.684   4.940   5.024
 1996WAT     H1 6312   4.650   4.860   5.064
 1996WAT     H2 6313   4.613   4.970   4.967
 1997WAT      O 6314   4.749   4.649   4.869
 1997WAT     H1 6315   4.832   4.601   4.857
 1997WAT     H2 6316   4.774   4.727   4.919
 1998WAT      O 6317   4.613   4.951   3.899
 1998WAT     H1 6318   4.685   4.989   3.848
 1998WAT     H2 6319   4.551   5.023   3.909
 1999WAT      O 6320   5.028   5.022   3.992
 1999WAT     H1 6321   5.049   5.110   3.962
 1999WAT     H2 6322   4.980   4.983   3.919
 2000WAT      O 6323   4.502   5.318   4.650
 2000WAT     H1 6324   4.487   5.349   4.739
 2000WAT     H2 6325   4.454   5.380   4.595
 2001WAT      O 6326   4.688   5.017   4.655
 2001WAT     H1 6327   4.686   4.927   4.621
 2001WAT     H2 6328   4.759   5.018   4.718
 2002WAT      O 6329   4.873   5.060   4.859
 2002WAT     H1 6330   4.847   5.152   4.859
 2002WAT     H2 6331   4.820   5.020   4.928
 2003WAT      O 6332   3.949   5.572   4.944
 2003WAT     H1 6333   3.895   5.649   4.957
 2003WAT     H2 6334   4.037   5.607   4.928
 2004WAT      O 6335   4.628   4.905   4.182
 2004WAT     H1 6336   4.640   4.812   4.202
 2004WAT     H2 6337   4.599   4.906   4.091
 2005WAT      O 6338   4.915   4.674   4.495
 2005WAT     H1 6339   4.917   4.680   4.400
 2005WAT     H2 6340   4.957   4.590   4.515
 2006WAT      O 6341   5.953   5.647   4.299
 2006WAT     H1 6342   5.997   5.572   4.259
 2006WAT     H2 6343   5.865   5.646   4.261
 2007WAT      O 6344   4.028   5.485   5.233
 2007WAT     H1 6345   3.954   5.499   5.292
 2007WAT     H2 6346   3.996   5.511   5.147
 2008WAT      O 6347   5.656   6.047   4.000
 2008WAT     H1 6348   5.709   6.081   3.928
 2008WAT     H2 6349   5.647   5.954   3.982
 2009WAT      O 6350   4.824   6.654   4.436
 2009WAT     H1 6351   4.780   6.605   4.505
 2009WAT     H2 6352   4.900   6.600   4.412
 2010WAT      O 6353   4.072   6.273   4.436
 2010WAT     H1 6354   4.155   6.243   4.398
 2010WAT     H2 6355   4.037   6.196   4.481
 2011WAT      O 6356   4.569   6.208   4.643
 2011WAT     H1 6357   4.507   6.142   4.613
 2011WAT     H2 6358   4.636   6.211   4.575
 2012WAT      O 6359   3.892   6.065   4.532
 2012WAT     H1 6360   3.809   6.022   4.514
 2012WAT     H2 6361   3.890   6.084   4.626
 2013WAT      O 6362   4.576   5.056   5.603
 2013WAT     H1 6363   4.581   5.144   5.564
 2013WAT     H2 6364   4.631   5.002   5.545
 2014WAT      O 6365   4.525   6.064   3.991
 2014WAT     H1 6366   4.540   6.132   3.926
 2014WAT     H2 6367   4.606   6.062   4.042
 2015WAT      O 6368   4.799   5.132   5.278
 2015WAT     H1 6369   4.712   5.161   5.251
 2015WAT     H2 6370   4.823   5.190   5.350
 2016WAT      O 6371   5.907   5.794   4.538
 2016WAT     H1 6372   5.991   5.838   4.555
 2016WAT     H2 6373   5.921   5.747   4.457
 2017WAT      O 6374   4.301   5.666   4.092
 2017WAT     H1 6375   4.276   5.576   4.111
 2017WAT     H2 6376   4.318   5.666   3.997
 2018WAT      O 6377   5.070   4.753   5.030
 2018WAT     H1 6378   5.122   4.827   4.997
 2018WAT     H2 6379   5.034   4.784   5.113
 2019WAT      O 6380   4.228   5.239   3.841
 2019WAT     H1 6381   4.158   5.247   3.776
 2019WAT     H2 6382   4.203   5.163   3.894
 2020WAT      O 6383   5.095   4.395   4.582
 2020WAT     H1 6384   5.123   4.329   4.644
 2020WAT     H2 6385   5.173   4.415   4.531
 2021WAT      O 6386   4.875   6.313   3.738
 2021WAT     H1 6387   4.818   6.375   3.693
 2021WAT     H2 6388   4.933   6.368   3.791
 2022WAT      O 6389   5.482   5.238   4.957
 2022WAT     H1 6390   5.577   5.248   4.959
 2022WAT     H2 6391   5.465   5.158   5.008
 2023WAT      O 6392   5.284   4.946   4.975
 2023WAT     H1 6393   5.225   4.974   4.906
 2023WAT     H2 6394   5.256   4.995   5.052
 2024WAT      O 6395   5.197   6.341   3.851
 2024WAT     H1 6396   5.291   6.335   3.871
 2024WAT     H2 6397   5.188   6.425   3.805
 2025WAT      O 6398   5.730   5.560   4.868
 2025WAT     H1 6399   5.727   5.466   4.887
 2025WAT     H2 6400   5.791   5.567   4.795
 2026WAT      O 6401   4.914   5.447   3.472
 2026WAT     H1 6402   5.008   5.434   3.479
 2026WAT     H2 6403   4.876   5.373   3.520
 2027WAT      O 6404   5.745   5.239   4.873
 2027WAT     H1 6405   5.693   5.160   4.854
 2027WAT     H2 6406   5.833   5.206   4.889
 2028WAT      O 6407   5.511   4.613   4.469
 2028WAT     H1 6408   5.491   4.582   4.557
 2028WAT     H2 6409   5.572   4.686   4.481
 2029WAT      O 6410   4.732   5.239   3.466
 2029WAT     H1 6411   4.641   5.209   3.473
 2029WAT     H2 6412   4.760   5.209   3.379
 2030WAT      O 6413   3.824   5.371   4.511
 2030WAT     H1 6414   3.792   5.286   4.482
 2030WAT     H2 6415   3.769   5.393   4.586
 2031WAT      O 6416   4.202   5.643   4.882
 2031WAT     H1 6417   4.224   5.736   4.884
 2031WAT     H2 6418   4.243   5.607   4.961
 2032WAT      O 6419   4.894   4.693   4.081
 2032WAT     H1 6420   4.813   4.659   4.119
 2032WAT     H2 6421   4.963   4.663   4.140
 2033WAT      O 6422   5.087   4.601   4.243
 2033WAT     H1 6423   5.142   4.643   4.309
 2033WAT     H2 6424   5.110   4.509   4.248
 2034WAT      O 6425   4.609   4.925   3.480
 2034WAT     H1 6426   4.695   4.958   3.506
 2034WAT     H2 6427   4.628   4.846   3.429
 2035WAT      O 6428   3.811   5.733   4.708
 2035WAT     H1 6429   3.741   5.692   4.656
 2035WAT     H2 6430   3.886   5.737   4.648
 2036WAT      O 6431   5.424   4.812   4.194
 2036WAT     H1 6432   5.366   4.878   4.156
 2036WAT     H2 6433   5.398   4.730   4.153
 2037WAT      O 6434   5.269   4.752   4.414
 2037WAT     H1 6435   5.319   4.763   4.334
 2037WAT     H2 6436   5.334   4.722   4.478
 2038WAT      O 6437   4.002   5.726   4.495
 2038WAT     H1 6438   4.000   5.736   4.400
 2038WAT     H2 6439   4.033   5.811   4.528
 2039WAT      O 6440   4.268   5.932   4.907
 2039WAT     H1 6441   4.363   5.929   4.900
 2039WAT     H2 6442   4.248   5.886   4.988
 2040WAT      O 6443   4.327   5.789   5.164
 2040WAT     H1 6444   4.409   5.839   5.166
 2040WAT     H2 6445   4.354   5.697   5.161
 2041WAT      O 6446   5.303   5.028   4.100
 2041WAT     H1 6447   5.214   5.057   4.078
 2041WAT     H2 6448   5.344   5.012   4.015
 2042WAT      O 6449   5.638   5.031   4.471
 2042WAT     H1 6450   5.715   5.080   4.499
 2042WAT     H2 6451   5.565   5.073   4.517
 2043WAT      O 6452   5.882   5.102   4.577
 2043WAT     H1 6453   5.941   5.078   4.506
 2043WAT     H2 6454   5.889   5.030   4.640
 2044WAT      O 6455   4.104   6.486   4.609
 2044WAT     H1 6456   4.090   6.410   4.552
 2044WAT     H2 6457   4.062   6.559   4.562
 2045WAT      O 6458   5.217   6.005   3.509
 2045WAT     H1 6459   5.287   6.025   3.571
 2045WAT     H2 6460   5.145   6.061   3.536
 2046WAT      O 6461   5.300   5.580   4.121
 2046WAT     H1 6462   5.294   5.625   4.037
 2046WAT     H2 6463   5.355   5.504   4.104
 2047WAT      O 6464   5.681   5.159   4.204
 2047WAT     H1 6465   5.656   5.119   4.287
 2047WAT     H2 6466   5.619   5.230   4.191
 2048WAT      O 6467   6.112   5.433   4.455
 2048WAT     H1 6468   6.056   5.440   4.532
 2048WAT     H2 6469   6.052   5.415   4.383
 2049WAT      O 6470   4.419   6.576   4.630
 2049WAT     H1 6471   4.408   6.670   4.620
 2049WAT     H2 6472   4.337   6.546   4.669
 2050WAT      O 6473   5.408   6.049   3.714
 2050WAT     H1 6474   5.491   6.005   3.696
 2050WAT     H2 6475   5.392   6.031   3.807
 2051WAT      O 6476   5.373   5.699   3.851
 2051WAT     H1 6477   5.368   5.682   3.757
 2051WAT     H2 6478   5.311   5.770   3.866
 2052WAT      O 6479   3.852   5.223   5.233
 2052WAT     H1 6480   3.917   5.172   5.282
 2052WAT     H2 6481   3.832   5.296   5.291
 2053WAT      O 6482   4.704   4.649   3.809
 2053WAT     H1 6483   4.703   4.743   3.824
 2053WAT     H2 6484   4.794   4.631   3.779
 2054WAT      O 6485   4.697   6.517   4.617
 2054WAT     H1 6486   4.602   6.517   4.606
 2054WAT     H2 6487   4.728   6.442   4.566
 2055WAT      O 6488   5.086   4.308   4.234
 2055WAT     H1 6489   5.009   4.253   4.249
 2055WAT     H2 6490   5.127   4.316   4.320
 2056WAT      O 6491   4.286   4.937   5.643
 2056WAT     H1 6492   4.373   4.902   5.664
 2056WAT     H2 6493   4.229   4.903   5.712
 2057WAT      O 6494   3.019   0.202   3.396
 2057WAT     H1 6495   3.083   0.190   3.326
 2057WAT     H2 6496   3.007   0.297   3.402
 2058WAT      O 6497   2.700   0.197   3.390
 2058WAT     H1 6498   2.666   0.186   3.301
 2058WAT     H2 6499   2.787   0.157   3.388
 2059WAT      O 6500   2.286   0.383   2.989
 2059WAT     H1 6501   2.229   0.374   2.912
 2059WAT     H2 6502   2.274   0.301   3.037
 2060WAT      O 6503   2.748   0.313   3.986
 2060WAT     H1 6504   2.747   0.273   3.899
 2060WAT     H2 6505   2.764   0.239   4.045
 2061WAT      O 6506   2.040   0.532   3.273
 2061WAT     H1 6507   2.120   0.498   3.231
 2061WAT     H2 6508   2.064   0.543   3.365
 2062WAT      O 6509   2.844   0.749   2.520
 2062WAT     H1 6510   2.779   0.808   2.481
 2062WAT     H2 6511   2.923   0.802   2.526
 2063WAT      O 6512   2.236   0.458   2.560
 2063WAT     H1 6513   2.314   0.404   2.546
 2063WAT     H2 6514   2.272   0.545   2.581
 2064WAT      O 6515   2.420   0.591   3.881
 2064WAT     H1 6516   2.391   0.682   3.869
 2064WAT     H2 6517   2.484   0.595   3.952
 2065WAT      O 6518   2.513   0.329   3.540
 2065WAT     H1 6519   2.572   0.306   3.468
 2065WAT     H2 6520   2.519   0.255   3.600
 2066WAT      O 6521   2.470   0.074   2.323
 2066WAT     H1 6522   2.495   0.022   2.247
 2066WAT     H2 6523   2.376   0.058   2.333
 2067WAT      O 6524   2.974  -0.025   3.104
 2067WAT     H1 6525   3.053  -0.067   3.069
 2067WAT     H2 6526   3.001   0.065   3.121
 2068WAT      O 6527   2.992   0.518   2.574
 2068WAT     H1 6528   2.928   0.526   2.645
 2068WAT     H2 6529   2.959   0.577   2.506
 2069WAT      O 6530   2.442   0.265   2.543
 2069WAT     H1 6531   2.430   0.197   2.610
 2069WAT     H2 6532   2.453   0.216   2.462
 2070WAT      O 6533   2.676   0.211   2.914
 2070WAT     H1 6534   2.640   0.158   2.985
 2070WAT     H2 6535   2.762   0.172   2.896
 2071WAT      O 6536   2.640  -0.286   2.413
 2071WAT     H1 6537   2.657  -0.200   2.450
 2071WAT     H2 6538   2.621  -0.270   2.321
 2072WAT      O 6539   2.916   0.560   3.580
 2072WAT     H1 6540   2.886   0.650   3.569
 2072WAT     H2 6541   2.882   0.533   3.665
 2073WAT      O 6542   2.261   0.205   3.183
 2073WAT     H1 6543   2.169   0.192   3.204
 2073WAT     H2 6544   2.286   0.283   3.233
 2074WAT      O 6545   2.638  -0.041   2.512
 2074WAT     H1 6546   2.626   0.004   2.596
 2074WAT     H2 6547   2.569  -0.006   2.456
 2075WAT      O 6548   1.997   0.169   3.267
 2075WAT     H1 6549   2.010   0.195   3.358
 2075WAT     H2 6550   1.929   0.228   3.235
 2076WAT      O 6551   2.414   1.236   2.877
 2076WAT     H1 6552   2.407   1.331   2.885
 2076WAT     H2 6553   2.354   1.202   2.943
 2077WAT      O 6554   2.663  -0.047   4.142
 2077WAT     H1 6555   2.586   0.009   4.141
 2077WAT     H2 6556   2.727   0.002   4.195
 2078WAT      O 6557   3.208   0.006   2.595
 2078WAT     H1 6558   3.299   0.030   2.577
 2078WAT     H2 6559   3.157   0.065   2.538
 2079WAT      O 6560   2.489   0.234   4.099
 2079WAT     H1 6561   2.563   0.288   4.071
 2079WAT     H2 6562   2.418   0.297   4.114
 2080WAT      O 6563   3.037   0.449   3.958
 2080WAT     H1 6564   3.077   0.404   3.884
 2080WAT     H2 6565   2.964   0.391   3.984
 2081WAT      O 6566   2.672  -0.058   3.696
 2081WAT     H1 6567   2.756  -0.015   3.710
 2081WAT     H2 6568   2.666  -0.123   3.765
 2082WAT      O 6569   3.069   0.505   3.334
 2082WAT     H1 6570   3.006   0.521   3.264
 2082WAT     H2 6571   3.030   0.546   3.411
 2083WAT      O 6572   3.457   0.598   3.069
 2083WAT     H1 6573   3.388   0.636   3.014
 2083WAT     H2 6574   3.465   0.659   3.143
 2084WAT      O 6575   3.182   0.363   3.729
 2084WAT     H1 6576   3.203   0.427   3.662
 2084WAT     H2 6577   3.177   0.279   3.682
 2085WAT      O 6578   2.624   0.478   3.060
 2085WAT     H1 6579   2.670   0.506   2.981
 2085WAT     H2 6580   2.598   0.388   3.042
 2086WAT      O 6581   2.313   0.433   3.354
 2086WAT     H1 6582   2.370   0.476   3.290
 2086WAT     H2 6583   2.372   0.405   3.424
 2087WAT      O 6584   2.363  -0.050   4.179
 2087WAT     H1 6585   2.300   0.018   4.202
 2087WAT     H2 6586   2.352  -0.062   4.084
 2088WAT      O 6587   1.892  -0.084   3.271
 2088WAT     H1 6588   1.813  -0.058   3.224
 2088WAT     H2 6589   1.941  -0.002   3.282
 2089WAT      O 6590   3.294   0.650   3.546
 2089WAT     H1 6591   3.376   0.610   3.518
 2089WAT     H2 6592   3.293   0.640   3.642
 2090WAT      O 6593   2.087  -0.047   2.967
 2090WAT     H1 6594   2.007  -0.036   3.019
 2090WAT     H2 6595   2.064  -0.013   2.881
 2091WAT      O 6596   2.670   0.605   3.762
 2091WAT     H1 6597   2.677   0.651   3.846
 2091WAT     H2 6598   2.599   0.542   3.775
 2092WAT      O 6599   1.720  -0.058   3.515
 2092WAT     H1 6600   1.745   0.030   3.541
 2092WAT     H2 6601   1.774  -0.076   3.437
 2093WAT      O 6602   4.103   0.285   3.181
 2093WAT     H1 6603   4.027   0.228   3.166
 2093WAT     H2 6604   4.116   0.281   3.276
 2094WAT      O 6605   2.642   0.772   2.749
 2094WAT     H1 6606   2.628   0.856   2.792
 2094WAT     H2 6607   2.696   0.792   2.672
 2095WAT      O 6608   1.987   0.524   2.806
 2095WAT     H1 6609   2.038   0.603   2.821
 2095WAT     H2 6610   2.052   0.454   2.799
 2096WAT      O 6611   2.168   0.835   3.014
 2096WAT     H1 6612   2.186   0.928   2.996
 2096WAT     H2 6613   2.248   0.804   3.057
 2097WAT      O 6614   2.096   0.040   4.002
 2097WAT     H1 6615   2.085  -0.050   4.032
 2097WAT     H2 6616   2.011   0.065   3.967
 2098WAT      O 6617   2.804   0.834   4.162
 2098WAT     H1 6618   2.760   0.756   4.130
 2098WAT     H2 6619   2.871   0.853   4.095
 2099WAT      O 6620   2.280   0.987   3.614
 2099WAT     H1 6621   2.335   0.974   3.537
 2099WAT     H2 6622   2.196   1.017   3.579
 2100WAT      O 6623   3.014   0.862   3.965
 2100WAT     H1 6624   3.012   0.944   3.915
 2100WAT     H2 6625   3.106   0.850   3.987
 2101WAT      O 6626   2.660   0.614   4.049
 2101WAT     H1 6627   2.713   0.538   4.026
 2101WAT     H2 6628   2.607   0.584   4.123
 2102WAT      O 6629   1.783   0.357   2.884
 2102WAT     H1 6630   1.867   0.398   2.862
 2102WAT     H2 6631   1.801   0.263   2.881
 2103WAT      O 6632   2.973   0.123   2.453
 2103WAT     H1 6633   2.922   0.200   2.476
 2103WAT     H2 6634   2.946   0.056   2.515
 2104WAT      O 6635   3.470   0.399   2.646
 2104WAT     H1 6636   3.393   0.365   2.602
 2104WAT     H2 6637   3.538   0.399   2.579
 2105WAT      O 6638   2.952  -0.089   2.635
 2105WAT     H1 6639   2.921  -0.058   2.720
 2105WAT     H2 6640   3.047  -0.082   2.639
 2106WAT      O 6641   2.796   0.527   2.800
 2106WAT     H1 6642   2.744   0.453   2.769
 2106WAT     H2 6643   2.746   0.604   2.775
 2107WAT      O 6644   3.294   0.346   3.312
 2107WAT     H1 6645   3.229   0.415   3.321
 2107WAT     H2 6646   3.375   0.385   3.346
 2108WAT      O 6647   2.270  -0.407   3.036
 2108WAT     H1 6648   2.327  -0.430   2.963
 2108WAT     H2 6649   2.328  -0.400   3.111
 2109WAT      O 6650   3.175   0.181   3.117
 2109WAT     H1 6651   3.227   0.245   3.167
 2109WAT     H2 6652   3.240   0.121   3.080
 2110WAT      O 6653   2.302  -0.204   2.438
 2110WAT     H1 6654   2.219  -0.170   2.470
 2110WAT     H2 6655   2.288  -0.218   2.344
 2111WAT      O 6656   2.611   0.308   2.100
 2111WAT     H1 6657   2.520   0.285   2.120
 2111WAT     H2 6658   2.661   0.229   2.119
 2112WAT      O 6659   2.902   1.179   2.392
 2112WAT     H1 6660   2.834   1.210   2.453
 2112WAT     H2 6661   2.940   1.260   2.357
 2113WAT      O 6662   2.823  -0.071   3.341
 2113WAT     H1 6663   2.731  -0.049   3.326
 2113WAT     H2 6664   2.865  -0.064   3.255
 2114WAT      O 6665   2.902   0.069   2.854
 2114WAT     H1 6666   2.976   0.120   2.823
 2114WAT     H2 6667   2.929   0.037   2.940
 2115WAT      O 6668   2.729   0.318   2.553
 2115WAT     H1 6669   2.638   0.290   2.562
 2115WAT     H2 6670   2.732   0.360   2.467
 2116WAT      O 6671   3.252   0.680   2.930
 2116WAT     H1 6672   3.207   0.595   2.935
 2116WAT     H2 6673   3.189   0.743   2.963
 2117WAT      O 6674   3.096   0.863   3.023
 2117WAT     H1 6675   3.126   0.919   2.951
 2117WAT     H2 6676   3.147   0.893   3.099
 2118WAT      O 6677   1.786   0.091   2.951
 2118WAT     H1 6678   1.766   0.031   2.878
 2118WAT     H2 6679   1.730   0.060   3.023
 2119WAT      O 6680   2.584   0.080   3.163
 2119WAT     H1 6681   2.589  -0.016   3.155
 2119WAT     H2 6682   2.503   0.095   3.211
 2120WAT      O 6683   2.699   0.473   2.287
 2120WAT     H1 6684   2.655   0.401   2.241
 2120WAT     H2 6685   2.773   0.495   2.230
 2121WAT      O 6686   2.378  -0.058   2.939
 2121WAT     H1 6687   2.296  -0.029   2.979
 2121WAT     H2 6688   2.427  -0.098   3.010
 2122WAT      O 6689   2.593   0.941   3.132
 2122WAT     H1 6690   2.588   0.964   3.039
 2122WAT     H2 6691   2.684   0.918   3.147
 2123WAT      O 6692   2.937  -0.012   3.822
 2123WAT     H1 6693   2.973   0.011   3.908
 2123WAT     H2 6694   3.002   0.021   3.760
 2124WAT      O 6695   3.510   0.300   2.892
 2124WAT     H1 6696   3.497   0.319   2.800
 2124WAT     H2 6697   3.475   0.376   2.938
 2125WAT      O 6698   2.327  -0.301   3.500
 2125WAT     H1 6699   2.391  -0.315   3.430
 2125WAT     H2 6700   2.244  -0.330   3.463
 2126WAT      O 6701   3.513   0.507   3.393
 2126WAT     H1 6702   3.556   0.498   3.478
 2126WAT     H2 6703   3.584   0.504   3.330
 2127WAT      O 6704   2.404   0.629   3.112
 2127WAT     H1 6705   2.484   0.579   3.091
 2127WAT     H2 6706   2.333   0.576   3.075
 2128WAT      O 6707   2.886   0.867   3.547
 2128WAT     H1 6708   2.892   0.924   3.624
 2128WAT     H2 6709   2.799   0.884   3.510
 2129WAT      O 6710   2.035   0.043   2.719
 2129WAT     H1 6711   1.942   0.037   2.741
 2129WAT     H2 6712   2.045  -0.009   2.640
 2130WAT      O 6713   2.027  -0.304   2.978
 2130WAT     H1 6714   2.053  -0.213   2.967
 2130WAT     H2 6715   2.109  -0.351   2.993
 2131WAT      O 6716   2.174  -0.163   3.695
 2131WAT     H1 6717   2.242  -0.184   3.630
 2131WAT     H2 6718   2.092  -0.183   3.651
 2132WAT      O 6719   3.599   0.511   3.647
 2132WAT     H1 6720   3.619   0.602   3.671
 2132WAT     H2 6721   3.589   0.465   3.730
 2133WAT      O 6722   3.105   0.526   4.204
 2133WAT     H1 6723   3.090   0.503   4.112
 2133WAT     H2 6724   3.104   0.622   4.205
 2134WAT      O 6725   2.782   0.283   3.703
 2134WAT     H1 6726   2.875   0.299   3.685
 2134WAT     H2 6727   2.740   0.292   3.617
 2135WAT      O 6728   2.662   0.686   3.480
 2135WAT     H1 6729   2.648   0.649   3.567
 2135WAT     H2 6730   2.583   0.737   3.462
 2136WAT      O 6731   2.722   1.196   2.614
 2136WAT     H1 6732   2.739   1.149   2.695
 2136WAT     H2 6733   2.653   1.259   2.637
 2137WAT      O 6734   2.817   0.624   3.218
 2137WAT     H1 6735   2.784   0.620   3.308
 2137WAT     H2 6736   2.767   0.557   3.171
 2138WAT      O 6737   2.215   0.164   3.771
 2138WAT     H1 6738   2.201   0.091   3.831
 2138WAT     H2 6739   2.306   0.156   3.743
 2139WAT      O 6740   3.111   0.358   2.246
 2139WAT     H1 6741   3.049   0.286   2.236
 2139WAT     H2 6742   3.064   0.434   2.212
 2140WAT      O 6743   2.477   0.136   3.720
 2140WAT     H1 6744   2.548   0.072   3.716
 2140WAT     H2 6745   2.473   0.161   3.812
 2141WAT      O 6746   3.276   0.829   4.012
 2141WAT     H1 6747   3.270   0.761   3.945
 2141WAT     H2 6748   3.316   0.904   3.967
 2142WAT      O 6749   2.349  -0.166   3.902
 2142WAT     H1 6750   2.295  -0.211   3.967
 2142WAT     H2 6751   2.290  -0.152   3.828
 2143WAT      O 6752   2.178   1.511   3.291
 2143WAT     H1 6753   2.202   1.574   3.359
 2143WAT     H2 6754   2.094   1.476   3.320
 2144WAT      O 6755   2.290  -0.220   2.158
 2144WAT     H1 6756   2.202  -0.232   2.122
 2144WAT     H2 6757   2.337  -0.299   2.133
 2145WAT      O 6758   3.276   0.626   3.835
 2145WAT     H1 6759   3.188   0.592   3.847
 2145WAT     H2 6760   3.333   0.553   3.859
 2146WAT      O 6761   1.442   0.259   3.167
 2146WAT     H1 6762   1.510   0.228   3.109
 2146WAT     H2 6763   1.426   0.349   3.140
 2147WAT      O 6764   1.922  -0.252   3.610
 2147WAT     H1 6765   1.914  -0.313   3.537
 2147WAT     H2 6766   1.840  -0.203   3.610
 2148WAT      O 6767   2.629   1.092   3.532
 2148WAT     H1 6768   2.622   1.172   3.583
 2148WAT     H2 6769   2.585   1.112   3.449
 2149WAT      O 6770   2.608   1.015   2.883
 2149WAT     H1 6771   2.530   1.070   2.892
 2149WAT     H2 6772   2.678   1.067   2.923
 2150WAT      O 6773   3.725   0.167   3.311
 2150WAT     H1 6774   3.724   0.255   3.274
 2150WAT     H2 6775   3.638   0.132   3.292
 2151WAT      O 6776   2.875   1.082   3.747
 2151WAT     H1 6777   2.947   1.145   3.740
 2151WAT     H2 6778   2.826   1.091   3.666
 2152WAT      O 6779   3.048   0.472   2.904
 2152WAT     H1 6780   2.954   0.484   2.887
 2152WAT     H2 6781   3.065   0.382   2.878
 2153WAT      O 6782   2.598  -0.189   3.120
 2153WAT     H1 6783   2.561  -0.245   3.189
 2153WAT     H2 6784   2.647  -0.250   3.065
 2154WAT      O 6785   3.386   0.056   2.958
 2154WAT     H1 6786   3.433   0.140   2.951
 2154WAT     H2 6787   3.431   0.010   3.028
 2155WAT      O 6788   2.381   0.857   3.829
 2155WAT     H1 6789   2.451   0.920   3.845
 2155WAT     H2 6790   2.334   0.891   3.753
 2156WAT      O 6791   3.193   0.691   2.658
 2156WAT     H1 6792   3.221   0.679   2.749
 2156WAT     H2 6793   3.106   0.651   2.654
 2157WAT      O 6794   3.161   0.112   3.612
 2157WAT     H1 6795   3.095   0.137   3.546
 2157WAT     H2 6796   3.198   0.031   3.578
 2158WAT      O 6797   2.857   1.116   3.022
 2158WAT     H1 6798   2.875   1.034   3.068
 2158WAT     H2 6799   2.939   1.137   2.978
 2159WAT      O 6800   2.890   1.008   2.748
 2159WAT     H1 6801   2.943   0.957   2.687
 2159WAT     H2 6802   2.916   0.977   2.835
 2160WAT      O 6803   2.765   0.186   4.260
 2160WAT     H1 6804   2.698   0.176   4.328
 2160WAT     H2 6805   2.848   0.171   4.307
 2161WAT      O 6806   1.940   0.810   3.523
 2161WAT     H1 6807   1.999   0.735   3.536
 2161WAT     H2 6808   1.920   0.841   3.611
 2162WAT      O 6809   2.226   1.113   3.024
 2162WAT     H1 6810   2.159   1.162   2.976
 2162WAT     H2 6811   2.212   1.138   3.116
 2163WAT      O 6812   2.640   1.317   3.684
 2163WAT     H1 6813   2.695   1.333   3.761
 2163WAT     H2 6814   2.674   1.376   3.617
 2164WAT      O 6815   2.085  -0.241   4.109
 2164WAT     H1 6816   2.148  -0.279   4.170
 2164WAT     H2 6817   1.999  -0.263   4.146
 2165WAT      O 6818   3.125   0.800   4.270
 2165WAT     H1 6819   3.179   0.861   4.220
 2165WAT     H2 6820   3.067   0.855   4.321
 2166WAT      O 6821   1.763  -0.060   2.702
 2166WAT     H1 6822   1.792  -0.151   2.697
 2166WAT     H2 6823   1.672  -0.062   2.670
 2167WAT      O 6824   2.953   1.112   3.383
 2167WAT     H1 6825   2.941   1.032   3.332
 2167WAT     H2 6826   3.019   1.161   3.334
 2168WAT      O 6827   2.115  -0.253   3.300
 2168WAT     H1 6828   2.043  -0.191   3.287
 2168WAT     H2 6829   2.194  -0.199   3.293
 2169WAT      O 6830   3.160   0.892   3.545
 2169WAT     H1 6831   3.065   0.880   3.538
 2169WAT     H2 6832   3.195   0.803   3.554
 2170WAT      O 6833   2.860   0.871   3.166
 2170WAT     H1 6834   2.845   0.779   3.184
 2170WAT     H2 6835   2.943   0.874   3.117
 2171WAT      O 6836   2.247  -0.263   2.751
 2171WAT     H1 6837   2.281  -0.211   2.679
 2171WAT     H2 6838   2.292  -0.230   2.829
 2172WAT      O 6839   3.221   0.954   3.274
 2172WAT     H1 6840   3.313   0.933   3.260
 2172WAT     H2 6841   3.204   0.929   3.365
 2173WAT      O 6842   2.445  -0.414   2.571
 2173WAT     H1 6843   2.518  -0.376   2.521
 2173WAT     H2 6844   2.383  -0.342   2.582
 2174WAT      O 6845   2.334  -0.047   3.323
 2174WAT     H1 6846   2.319  -0.016   3.412
 2174WAT     H2 6847   2.286   0.014   3.267
 2175WAT      O 6848   2.705  -0.305   3.532
 2175WAT     H1 6849   2.679  -0.213   3.532
 2175WAT     H2 6850   2.652  -0.345   3.601
 2176WAT      O 6851   3.199   1.005   2.810
 2176WAT     H1 6852   3.217   0.949   2.735
 2176WAT     H2 6853   3.249   1.085   2.792
 2177WAT      O 6854   1.781   0.207   3.616
 2177WAT     H1 6855   1.727   0.284   3.630
 2177WAT     H2 6856   1.869   0.241   3.601
 2178WAT      O 6857   3.785   0.282   2.972
 2178WAT     H1 6858   3.829   0.207   2.932
 2178WAT     H2 6859   3.697   0.281   2.933
 2179WAT      O 6860   3.298   0.937   2.520
 2179WAT     H1 6861   3.368   0.999   2.542
 2179WAT     H2 6862   3.332   0.852   2.547
 2180WAT      O 6863   1.860   0.119   3.906
 2180WAT     H1 6864   1.786   0.134   3.964
 2180WAT     H2 6865   1.828   0.145   3.819
 2181WAT      O 6866   3.488   0.682   2.673
 2181WAT     H1 6867   3.541   0.716   2.600
 2181WAT     H2 6868   3.479   0.589   2.654
 2182WAT      O 6869   2.654   1.073   3.886
 2182WAT     H1 6870   2.685   1.049   3.973
 2182WAT     H2 6871   2.734   1.094   3.837
 2183WAT      O 6872   2.657   1.289   3.109
 2183WAT     H1 6873   2.613   1.240   3.178
 2183WAT     H2 6874   2.732   1.235   3.085
 2184WAT      O 6875   1.904   0.908   3.109
 2184WAT     H1 6876   1.987   0.878   3.071
 2184WAT     H2 6877   1.869   0.831   3.154
 2185WAT      O 6878   2.401   0.843   3.316
 2185WAT     H1 6879   2.339   0.777   3.286
 2185WAT     H2 6880   2.468   0.846   3.248
 2186WAT      O 6881   1.725   0.700   3.205
 2186WAT     H1 6882   1.641   0.657   3.187
 2186WAT     H2 6883   1.722   0.719   3.298
 2187WAT      O 6884   2.409  -0.309   4.275
 2187WAT     H1 6885   2.413  -0.221   4.237
 2187WAT     H2 6886   2.463  -0.363   4.218
 2188WAT      O 6887   3.457   0.745   4.203
 2188WAT     H1 6888   3.378   0.744   4.149
 2188WAT     H2 6889   3.433   0.799   4.279
 2189WAT      O 6890   3.469   0.430   3.934
 2189WAT     H1 6891   3.474   0.414   4.029
 2189WAT     H2 6892   3.458   0.344   3.895
 2190WAT      O 6893   2.357   0.698   2.663
 2190WAT     H1 6894   2.372   0.767   2.598
 2190WAT     H2 6895   2.438   0.696   2.715
 2191WAT      O 6896   3.198   0.029   4.066
 2191WAT     H1 6897   3.288   0.015   4.037
 2191WAT     H2 6898   3.206   0.045   4.160
 2192WAT      O 6899   2.632  -0.234   3.951
 2192WAT     H1 6900   2.545  -0.204   3.923
 2192WAT     H2 6901   2.655  -0.175   4.023
 2193WAT      O 6902   3.619   0.672   3.959
 2193WAT     H1 6903   3.590   0.709   4.043
 2193WAT     H2 6904   3.558   0.601   3.941
 2194WAT      O 6905   3.739   0.429   3.211
 2194WAT     H1 6906   3.823   0.473   3.227
 2194WAT     H2 6907   3.753   0.381   3.129
 2195WAT      O 6908   3.444   0.185   3.806
 2195WAT     H1 6909   3.492   0.204   3.725
 2195WAT     H2 6910   3.352   0.190   3.781
 2196WAT      O 6911   2.133   0.301   2.764
 2196WAT     H1 6912   2.108   0.211   2.784
 2196WAT     H2 6913   2.150   0.301   2.670
 2197WAT      O 6914   2.060  -0.126   2.514
 2197WAT     H1 6915   1.991  -0.118   2.448
 2197WAT     H2 6916   2.035  -0.202   2.566
 2198WAT      O 6917   2.707   0.948   2.411
 2198WAT     H1 6918   2.650   1.010   2.365
 2198WAT     H2 6919   2.765   1.003   2.464
 2199WAT      O 6920   3.029   0.976   2.524
 2199WAT     H1 6921   3.123   0.970   2.544
 2199WAT     H2 6922   3.021   1.060   2.478
 2200WAT      O 6923   3.292   0.908   2.220
 2200WAT     H1 6924   3.284   0.874   2.309
 2200WAT     H2 6925   3.374   0.957   2.220
 2201WAT      O 6926   3.562   0.194   3.540
 2201WAT     H1 6927   3.559   0.101   3.559
 2201WAT     H2 6928   3.623   0.202   3.467
 2202WAT      O 6929   2.746   0.081   2.145
 2202WAT     H1 6930   2.840   0.068   2.152
 2202WAT     H2 6931   2.708   0.008   2.192
 2203WAT      O 6932   4.144   0.301   3.454
 2203WAT     H1 6933   4.217   0.274   3.511
 2203WAT     H2 6934   4.083   0.227   3.459
 2204WAT      O 6935   3.952   0.115   3.514
 2204WAT     H1 6936   3.879   0.101   3.453
 2204WAT     H2 6937   3.910   0.145   3.595
 2205WAT      O 6938   2.734   0.487   4.291
 2205WAT     H1 6939   2.826   0.504   4.310
 2205WAT     H2 6940   2.731   0.392   4.275
 2206WAT      O 6941   2.564  -0.126   2.138
 2206WAT     H1 6942   2.474  -0.156   2.146
 2206WAT     H2 6943   2.592  -0.156   2.052
 2207WAT      O 6944   1.656   0.006   3.183
 2207WAT     H1 6945   1.624  -0.079   3.154
 2207WAT     H2 6946   1.601   0.027   3.259
 2208WAT      O 6947   2.034   0.278   3.555
 2208WAT     H1 6948   2.056   0.371   3.557
 2208WAT     H2 6949   2.075   0.242   3.633
 2209WAT      O 6950   2.521  -0.165   4.494
 2209WAT     H1 6951   2.511  -0.070   4.487
 2209WAT     H2 6952   2.499  -0.198   4.407
 2210WAT      O 6953   1.643   0.368   3.380
 2210WAT     H1 6954   1.574   0.327   3.329
 2210WAT     H2 6955   1.718   0.372   3.320
 2211WAT      O 6956   2.507   0.178   4.376
 2211WAT     H1 6957   2.459   0.258   4.396
 2211WAT     H2 6958   2.516   0.179   4.280
 2212WAT      O 6959   1.834   0.361   3.168
 2212WAT     H1 6960   1.832   0.371   3.073
 2212WAT     H2 6961   1.865   0.446   3.200
 2213WAT      O 6962   2.100   0.567   3.579
 2213WAT     H1 6963   2.196   0.564   3.573
 2213WAT     H2 6964   2.080   0.521   3.661
 2214WAT      O 6965   2.159   0.424   3.836
 2214WAT     H1 6966   2.241   0.473   3.838
 2214WAT     H2 6967   2.187   0.332   3.833
 2215WAT      O 6968   1.936   1.121   3.281
 2215WAT     H1 6969   1.922   1.045   3.224
 2215WAT     H2 6970   1.894   1.194   3.234
 2216WAT      O 6971   3.049   0.639   2.182
 2216WAT     H1 6972   3.120   0.660   2.243
 2216WAT     H2 6973   2.977   0.696   2.208
 2217WAT      O 6974   3.132   0.215   2.794
 2217WAT     H1 6975   3.127   0.260   2.710
 2217WAT     H2 6976   3.188   0.138   2.776
 2218WAT      O 6977   2.251   1.211   3.302
 2218WAT     H1 6978   2.240   1.305   3.292
 2218WAT     H2 6979   2.169   1.181   3.341
 2219WAT      O 6980   3.240   0.683   2.387
 2219WAT     H1 6981   3.324   0.640   2.369
 2219WAT     H2 6982   3.224   0.666   2.480
 2220WAT      O 6983   3.206   0.334   2.523
 2220WAT     H1 6984   3.200   0.317   2.429
 2220WAT     H2 6985   3.143   0.404   2.539
 2221WAT      O 6986   1.685  -0.143   3.906
 2221WAT     H1 6987   1.749  -0.194   3.955
 2221WAT     H2 6988   1.664  -0.069   3.963
 2222WAT      O 6989   2.937   0.564   4.456
 2222WAT     H1 6990   3.024   0.582   4.420
 2222WAT     H2 6991   2.889   0.646   4.444
 2223WAT      O 6992   2.354   1.276   3.624
 2223WAT     H1 6993   2.444   1.279   3.655
 2223WAT     H2 6994   2.331   1.183   3.625
 2224WAT      O 6995   2.529   1.151   3.290
 2224WAT     H1 6996   2.434   1.151   3.278
 2224WAT     H2 6997   2.560   1.077   3.238
 2225WAT      O 6998   4.103   1.735   3.396
 2225WAT     H1 6999   4.167   1.723   3.326
 2225WAT     H2 7000   4.091   1.830   3.402
 2226WAT      O 7001   3.784   1.730   3.390
 2226WAT     H1 7002   3.750   1.719   3.301
 2226WAT     H2 7003   3.871   1.690   3.388
 2227WAT      O 7004   3.370   1.916   2.989
 2227WAT     H1 7005   3.313   1.907   2.912
 2227WAT     H2 7006   3.358   1.834   3.037
 2228WAT      O 7007   3.832   1.846   3.986
 2228WAT     H1 7008   3.831   1.806   3.899
 2228WAT     H2 7009   3.848   1.772   4.045
 2229WAT      O 7010   3.928   2.282   2.520
 2229WAT     H1 7011   3.863   2.341   2.481
 2229WAT     H2 7012   4.007   2.335   2.526
 2230WAT      O 7013   3.320   1.991   2.560
 2230WAT     H1 7014   3.398   1.937   2.546
 2230WAT     H2 7015   3.356   2.078   2.581
 2231WAT      O 7016   3.554   1.607   2.323
 2231WAT     H1 7017   3.579   1.555   2.247
 2231WAT     H2 7018   3.460   1.591   2.333
 2232WAT      O 7019   4.058   1.508   3.104
 2232WAT     H1 7020   4.137   1.466   3.069
 2232WAT     H2 7021   4.085   1.598   3.121
 2233WAT      O 7022   4.075   2.051   2.574
 2233WAT     H1 7023   4.012   2.059   2.645
 2233WAT     H2 7024   4.042   2.110   2.506
 2234WAT      O 7025   4.598   1.501   3.194
 2234WAT     H1 7026   4.672   1.444   3.218
 2234WAT     H2 7027   4.523   1.462   3.238
 2235WAT      O 7028   3.526   1.797   2.543
 2235WAT     H1 7029   3.514   1.730   2.610
 2235WAT     H2 7030   3.537   1.749   2.462
 2236WAT      O 7031   3.760   1.744   2.914
 2236WAT     H1 7032   3.724   1.691   2.985
 2236WAT     H2 7033   3.846   1.705   2.896
 2237WAT      O 7034   4.351   0.872   3.640
 2237WAT     H1 7035   4.318   0.959   3.618
 2237WAT     H2 7036   4.291   0.841   3.708
 2238WAT      O 7037   3.724   1.246   2.413
 2238WAT     H1 7038   3.741   1.333   2.450
 2238WAT     H2 7039   3.705   1.263   2.321
 2239WAT      O 7040   3.345   1.738   3.183
 2239WAT     H1 7041   3.253   1.725   3.204
 2239WAT     H2 7042   3.370   1.816   3.233
 2240WAT      O 7043   4.340   1.344   3.348
 2240WAT     H1 7044   4.249   1.338   3.319
 2240WAT     H2 7045   4.335   1.392   3.431
 2241WAT      O 7046   3.722   1.492   2.512
 2241WAT     H1 7047   3.710   1.537   2.596
 2241WAT     H2 7048   3.653   1.527   2.456
 2242WAT      O 7049   3.081   1.702   3.267
 2242WAT     H1 7050   3.094   1.727   3.358
 2242WAT     H2 7051   3.013   1.761   3.235
 2243WAT      O 7052   3.498   2.769   2.877
 2243WAT     H1 7053   3.490   2.864   2.885
 2243WAT     H2 7054   3.438   2.735   2.943
 2244WAT      O 7055   3.747   1.486   4.142
 2244WAT     H1 7056   3.670   1.542   4.141
 2244WAT     H2 7057   3.811   1.535   4.195
 2245WAT      O 7058   4.527   1.165   3.526
 2245WAT     H1 7059   4.462   1.194   3.461
 2245WAT     H2 7060   4.476   1.153   3.606
 2246WAT      O 7061   4.292   1.539   2.595
 2246WAT     H1 7062   4.383   1.563   2.577
 2246WAT     H2 7063   4.241   1.598   2.538
 2247WAT      O 7064   3.573   1.767   4.099
 2247WAT     H1 7065   3.647   1.821   4.071
 2247WAT     H2 7066   3.502   1.830   4.114
 2248WAT      O 7067   3.756   1.475   3.696
 2248WAT     H1 7068   3.840   1.518   3.710
 2248WAT     H2 7069   3.750   1.410   3.765
 2249WAT      O 7070   4.541   2.131   3.069
 2249WAT     H1 7071   4.472   2.169   3.014
 2249WAT     H2 7072   4.549   2.192   3.143
 2250WAT      O 7073   4.071   1.241   3.861
 2250WAT     H1 7074   4.046   1.317   3.808
 2250WAT     H2 7075   4.098   1.279   3.945
 2251WAT      O 7076   4.026   1.157   3.420
 2251WAT     H1 7077   3.940   1.187   3.449
 2251WAT     H2 7078   4.029   1.179   3.326
 2252WAT      O 7079   3.708   2.011   3.060
 2252WAT     H1 7080   3.754   2.039   2.981
 2252WAT     H2 7081   3.682   1.921   3.042
 2253WAT      O 7082   3.602   1.623   2.741
 2253WAT     H1 7083   3.672   1.669   2.788
 2253WAT     H2 7084   3.569   1.559   2.804
 2254WAT      O 7085   3.446   1.483   4.179
 2254WAT     H1 7086   3.383   1.551   4.202
 2254WAT     H2 7087   3.436   1.471   4.084
 2255WAT      O 7088   2.976   1.449   3.271
 2255WAT     H1 7089   2.897   1.475   3.224
 2255WAT     H2 7090   3.025   1.531   3.282
 2256WAT      O 7091   3.171   1.486   2.967
 2256WAT     H1 7092   3.091   1.497   3.019
 2256WAT     H2 7093   3.148   1.520   2.881
 2257WAT      O 7094   2.804   1.475   3.515
 2257WAT     H1 7095   2.829   1.563   3.541
 2257WAT     H2 7096   2.858   1.457   3.437
 2258WAT      O 7097   5.187   1.818   3.181
 2258WAT     H1 7098   5.111   1.761   3.166
 2258WAT     H2 7099   5.200   1.814   3.276
 2259WAT      O 7100   3.726   2.305   2.749
 2259WAT     H1 7101   3.712   2.389   2.792
 2259WAT     H2 7102   3.780   2.325   2.672
 2260WAT      O 7103   3.374   0.913   4.415
 2260WAT     H1 7104   3.335   0.857   4.482
 2260WAT     H2 7105   3.456   0.944   4.454
 2261WAT      O 7106   3.071   2.057   2.806
 2261WAT     H1 7107   3.122   2.136   2.821
 2261WAT     H2 7108   3.136   1.987   2.799
 2262WAT      O 7109   3.252   2.368   3.014
 2262WAT     H1 7110   3.270   2.460   2.996
 2262WAT     H2 7111   3.331   2.337   3.057
 2263WAT      O 7112   3.666   1.054   4.174
 2263WAT     H1 7113   3.740   1.114   4.166
 2263WAT     H2 7114   3.689   0.980   4.118
 2264WAT      O 7115   3.180   1.573   4.002
 2264WAT     H1 7116   3.169   1.483   4.032
 2264WAT     H2 7117   3.095   1.598   3.967
 2265WAT      O 7118   4.061   0.657   3.602
 2265WAT     H1 7119   4.026   0.746   3.594
 2265WAT     H2 7120   4.097   0.638   3.516
 2266WAT      O 7121   2.867   1.890   2.884
 2266WAT     H1 7122   2.951   1.930   2.862
 2266WAT     H2 7123   2.885   1.796   2.881
 2267WAT      O 7124   4.057   1.656   2.453
 2267WAT     H1 7125   4.006   1.733   2.476
 2267WAT     H2 7126   4.030   1.589   2.515
 2268WAT      O 7127   3.816   1.141   2.958
 2268WAT     H1 7128   3.730   1.102   2.940
 2268WAT     H2 7129   3.857   1.149   2.872
 2269WAT      O 7130   3.969   0.894   3.398
 2269WAT     H1 7131   3.918   0.891   3.317
 2269WAT     H2 7132   3.998   0.985   3.404
 2270WAT      O 7133   3.593   0.903   3.299
 2270WAT     H1 7134   3.679   0.883   3.263
 2270WAT     H2 7135   3.600   0.880   3.392
 2271WAT      O 7136   4.554   1.932   2.646
 2271WAT     H1 7137   4.477   1.898   2.602
 2271WAT     H2 7138   4.622   1.932   2.579
 2272WAT      O 7139   4.036   1.444   2.635
 2272WAT     H1 7140   4.005   1.475   2.720
 2272WAT     H2 7141   4.131   1.451   2.639
 2273WAT      O 7142   3.880   2.059   2.800
 2273WAT     H1 7143   3.828   1.986   2.769
 2273WAT     H2 7144   3.830   2.137   2.775
 2274WAT      O 7145   4.378   1.879   3.312
 2274WAT     H1 7146   4.313   1.948   3.321
 2274WAT     H2 7147   4.459   1.918   3.346
 2275WAT      O 7148   3.354   1.126   3.036
 2275WAT     H1 7149   3.411   1.103   2.963
 2275WAT     H2 7150   3.412   1.133   3.111
 2276WAT      O 7151   4.259   1.714   3.117
 2276WAT     H1 7152   4.311   1.778   3.167
 2276WAT     H2 7153   4.324   1.654   3.080
 2277WAT      O 7154   3.386   1.329   2.438
 2277WAT     H1 7155   3.303   1.362   2.470
 2277WAT     H2 7156   3.372   1.315   2.344
 2278WAT      O 7157   3.584   0.813   2.909
 2278WAT     H1 7158   3.518   0.782   2.846
 2278WAT     H2 7159   3.580   0.751   2.981
 2279WAT      O 7160   3.695   1.841   2.100
 2279WAT     H1 7161   3.604   1.818   2.120
 2279WAT     H2 7162   3.745   1.762   2.119
 2280WAT      O 7163   3.986   2.712   2.392
 2280WAT     H1 7164   3.918   2.743   2.453
 2280WAT     H2 7165   4.024   2.793   2.357
 2281WAT      O 7166   3.907   1.462   3.341
 2281WAT     H1 7167   3.815   1.484   3.326
 2281WAT     H2 7168   3.949   1.469   3.255
 2282WAT      O 7169   3.986   1.602   2.854
 2282WAT     H1 7170   4.060   1.653   2.823
 2282WAT     H2 7171   4.012   1.570   2.940
 2283WAT      O 7172   3.813   1.851   2.553
 2283WAT     H1 7173   3.722   1.823   2.562
 2283WAT     H2 7174   3.816   1.893   2.467
 2284WAT      O 7175   4.336   2.212   2.930
 2284WAT     H1 7176   4.291   2.128   2.935
 2284WAT     H2 7177   4.273   2.276   2.963
 2285WAT      O 7178   4.230   1.305   3.053
 2285WAT     H1 7179   4.157   1.254   3.086
 2285WAT     H2 7180   4.256   1.261   2.971
 2286WAT      O 7181   4.180   2.396   3.023
 2286WAT     H1 7182   4.210   2.452   2.951
 2286WAT     H2 7183   4.231   2.425   3.099
 2287WAT      O 7184   4.240   0.583   3.112
 2287WAT     H1 7185   4.271   0.497   3.083
 2287WAT     H2 7186   4.313   0.642   3.092
 2288WAT      O 7187   2.870   1.623   2.951
 2288WAT     H1 7188   2.850   1.564   2.878
 2288WAT     H2 7189   2.814   1.593   3.023
 2289WAT      O 7190   3.668   1.613   3.163
 2289WAT     H1 7191   3.673   1.517   3.155
 2289WAT     H2 7192   3.587   1.628   3.211
 2290WAT      O 7193   3.783   2.005   2.287
 2290WAT     H1 7194   3.739   1.934   2.241
 2290WAT     H2 7195   3.857   2.028   2.230
 2291WAT      O 7196   3.462   1.474   2.939
 2291WAT     H1 7197   3.380   1.504   2.979
 2291WAT     H2 7198   3.511   1.435   3.010
 2292WAT      O 7199   4.021   1.521   3.822
 2292WAT     H1 7200   4.057   1.544   3.908
 2292WAT     H2 7201   4.086   1.554   3.760
 2293WAT      O 7202   4.594   1.833   2.892
 2293WAT     H1 7203   4.580   1.852   2.800
 2293WAT     H2 7204   4.559   1.909   2.938
 2294WAT      O 7205   4.597   2.040   3.393
 2294WAT     H1 7206   4.640   2.031   3.478
 2294WAT     H2 7207   4.668   2.037   3.330
 2295WAT      O 7208   3.119   1.576   2.719
 2295WAT     H1 7209   3.026   1.570   2.741
 2295WAT     H2 7210   3.129   1.524   2.640
 2296WAT      O 7211   3.111   1.229   2.978
 2296WAT     H1 7212   3.137   1.320   2.967
 2296WAT     H2 7213   3.193   1.182   2.993
 2297WAT      O 7214   3.258   1.370   3.695
 2297WAT     H1 7215   3.325   1.349   3.630
 2297WAT     H2 7216   3.176   1.350   3.651
 2298WAT      O 7217   4.683   2.044   3.647
 2298WAT     H1 7218   4.702   2.134   3.671
 2298WAT     H2 7219   4.673   1.998   3.730
 2299WAT      O 7220   3.848   1.033   3.897
 2299WAT     H1 7221   3.784   1.103   3.887
 2299WAT     H2 7222   3.926   1.076   3.933
 2300WAT      O 7223   3.806   2.729   2.614
 2300WAT     H1 7224   3.823   2.682   2.695
 2300WAT     H2 7225   3.737   2.792   2.637
 2301WAT      O 7226   3.299   1.697   3.771
 2301WAT     H1 7227   3.285   1.624   3.831
 2301WAT     H2 7228   3.390   1.689   3.743
 2302WAT      O 7229   4.195   1.891   2.246
 2302WAT     H1 7230   4.133   1.819   2.236
 2302WAT     H2 7231   4.148   1.967   2.212
 2303WAT      O 7232   3.561   1.669   3.720
 2303WAT     H1 7233   3.632   1.605   3.716
 2303WAT     H2 7234   3.557   1.694   3.812
 2304WAT      O 7235   3.433   1.367   3.902
 2304WAT     H1 7236   3.379   1.322   3.967
 2304WAT     H2 7237   3.374   1.381   3.828
 2305WAT      O 7238   3.374   1.313   2.158
 2305WAT     H1 7239   3.286   1.301   2.122
 2305WAT     H2 7240   3.421   1.234   2.133
 2306WAT      O 7241   2.526   1.792   3.167
 2306WAT     H1 7242   2.594   1.761   3.109
 2306WAT     H2 7243   2.510   1.882   3.140
 2307WAT      O 7244   3.006   1.281   3.610
 2307WAT     H1 7245   2.998   1.220   3.537
 2307WAT     H2 7246   2.924   1.330   3.610
 2308WAT      O 7247   3.692   2.548   2.883
 2308WAT     H1 7248   3.614   2.603   2.892
 2308WAT     H2 7249   3.762   2.600   2.923
 2309WAT      O 7250   4.023   1.129   3.147
 2309WAT     H1 7251   4.073   1.054   3.115
 2309WAT     H2 7252   3.946   1.133   3.090
 2310WAT      O 7253   4.809   1.700   3.311
 2310WAT     H1 7254   4.807   1.788   3.274
 2310WAT     H2 7255   4.722   1.664   3.292
 2311WAT      O 7256   4.132   2.005   2.904
 2311WAT     H1 7257   4.038   2.017   2.887
 2311WAT     H2 7258   4.149   1.915   2.878
 2312WAT      O 7259   3.682   1.344   3.120
 2312WAT     H1 7260   3.645   1.288   3.189
 2312WAT     H2 7261   3.731   1.283   3.065
 2313WAT      O 7262   4.470   1.589   2.958
 2313WAT     H1 7263   4.517   1.673   2.951
 2313WAT     H2 7264   4.515   1.543   3.028
 2314WAT      O 7265   4.277   2.224   2.658
 2314WAT     H1 7266   4.305   2.212   2.749
 2314WAT     H2 7267   4.190   2.184   2.654
 2315WAT      O 7268   4.267   0.826   3.362
 2315WAT     H1 7269   4.176   0.849   3.379
 2315WAT     H2 7270   4.310   0.834   3.447
 2316WAT      O 7271   4.245   1.645   3.612
 2316WAT     H1 7272   4.179   1.670   3.546
 2316WAT     H2 7273   4.282   1.564   3.578
 2317WAT      O 7274   3.941   2.649   3.022
 2317WAT     H1 7275   3.959   2.567   3.068
 2317WAT     H2 7276   4.023   2.670   2.978
 2318WAT      O 7277   3.974   2.541   2.748
 2318WAT     H1 7278   4.027   2.490   2.687
 2318WAT     H2 7279   4.000   2.510   2.835
 2319WAT      O 7280   3.849   1.719   4.260
 2319WAT     H1 7281   3.782   1.709   4.328
 2319WAT     H2 7282   3.932   1.704   4.307
 2320WAT      O 7283   3.310   2.646   3.024
 2320WAT     H1 7284   3.243   2.695   2.976
 2320WAT     H2 7285   3.296   2.671   3.116
 2321WAT      O 7286   2.483   1.600   3.395
 2321WAT     H1 7287   2.487   1.547   3.474
 2321WAT     H2 7288   2.433   1.547   3.333
 2322WAT      O 7289   3.221   1.085   3.744
 2322WAT     H1 7290   3.228   1.171   3.703
 2322WAT     H2 7291   3.215   1.023   3.671
 2323WAT      O 7292   3.169   1.292   4.109
 2323WAT     H1 7293   3.232   1.254   4.170
 2323WAT     H2 7294   3.083   1.270   4.146
 2324WAT      O 7295   2.846   1.473   2.702
 2324WAT     H1 7296   2.876   1.382   2.697
 2324WAT     H2 7297   2.756   1.470   2.670
 2325WAT      O 7298   3.199   1.280   3.300
 2325WAT     H1 7299   3.127   1.341   3.287
 2325WAT     H2 7300   3.278   1.334   3.293
 2326WAT      O 7301   3.480   1.014   3.928
 2326WAT     H1 7302   3.532   1.038   4.004
 2326WAT     H2 7303   3.458   1.097   3.886
 2327WAT      O 7304   3.019   1.241   2.715
 2327WAT     H1 7305   2.986   1.153   2.696
 2327WAT     H2 7306   3.055   1.235   2.803
 2328WAT      O 7307   3.331   1.269   2.751
 2328WAT     H1 7308   3.365   1.322   2.679
 2328WAT     H2 7309   3.375   1.303   2.829
 2329WAT      O 7310   3.600   1.108   3.696
 2329WAT     H1 7311   3.566   1.028   3.737
 2329WAT     H2 7312   3.530   1.138   3.639
 2330WAT      O 7313   3.665   0.816   3.542
 2330WAT     H1 7314   3.748   0.769   3.529
 2330WAT     H2 7315   3.690   0.894   3.592
 2331WAT      O 7316   3.529   1.119   2.571
 2331WAT     H1 7317   3.602   1.157   2.521
 2331WAT     H2 7318   3.467   1.191   2.582
 2332WAT      O 7319   3.944   1.190   2.665
 2332WAT     H1 7320   3.965   1.278   2.635
 2332WAT     H2 7321   3.896   1.151   2.592
 2333WAT      O 7322   3.418   1.485   3.323
 2333WAT     H1 7323   3.403   1.517   3.412
 2333WAT     H2 7324   3.370   1.547   3.267
 2334WAT      O 7325   3.604   1.185   3.327
 2334WAT     H1 7326   3.602   1.095   3.294
 2334WAT     H2 7327   3.675   1.185   3.391
 2335WAT      O 7328   3.789   1.228   3.532
 2335WAT     H1 7329   3.763   1.320   3.532
 2335WAT     H2 7330   3.736   1.188   3.601
 2336WAT      O 7331   4.283   2.538   2.810
 2336WAT     H1 7332   4.301   2.482   2.735
 2336WAT     H2 7333   4.333   2.618   2.792
 2337WAT      O 7334   2.865   1.740   3.616
 2337WAT     H1 7335   2.811   1.817   3.630
 2337WAT     H2 7336   2.953   1.774   3.601
 2338WAT      O 7337   3.544   1.073   2.854
 2338WAT     H1 7338   3.556   0.980   2.874
 2338WAT     H2 7339   3.515   1.074   2.763
 2339WAT      O 7340   3.831   0.841   3.168
 2339WAT     H1 7341   3.833   0.848   3.072
 2339WAT     H2 7342   3.873   0.757   3.187
 2340WAT      O 7343   4.869   1.815   2.972
 2340WAT     H1 7344   4.913   1.740   2.932
 2340WAT     H2 7345   4.781   1.814   2.933
 2341WAT      O 7346   4.382   2.470   2.520
 2341WAT     H1 7347   4.452   2.532   2.542
 2341WAT     H2 7348   4.416   2.385   2.547
 2342WAT      O 7349   2.944   1.652   3.906
 2342WAT     H1 7350   2.870   1.667   3.964
 2342WAT     H2 7351   2.912   1.678   3.819
 2343WAT      O 7352   4.572   2.215   2.673
 2343WAT     H1 7353   4.625   2.249   2.600
 2343WAT     H2 7354   4.563   2.122   2.654
 2344WAT      O 7355   3.740   2.822   3.109
 2344WAT     H1 7356   3.697   2.773   3.178
 2344WAT     H2 7357   3.816   2.768   3.085
 2345WAT      O 7358   2.988   2.441   3.109
 2345WAT     H1 7359   3.071   2.411   3.071
 2345WAT     H2 7360   2.953   2.364   3.154
 2346WAT      O 7361   2.808   2.233   3.205
 2346WAT     H1 7362   2.725   2.190   3.187
 2346WAT     H2 7363   2.806   2.252   3.298
 2347WAT      O 7364   3.492   1.224   4.275
 2347WAT     H1 7365   3.497   1.312   4.237
 2347WAT     H2 7366   3.547   1.170   4.218
 2348WAT      O 7367   4.553   1.963   3.934
 2348WAT     H1 7368   4.558   1.947   4.029
 2348WAT     H2 7369   4.542   1.877   3.895
 2349WAT      O 7370   3.441   2.231   2.663
 2349WAT     H1 7371   3.456   2.300   2.598
 2349WAT     H2 7372   3.522   2.229   2.715
 2350WAT      O 7373   4.282   1.562   4.066
 2350WAT     H1 7374   4.372   1.548   4.037
 2350WAT     H2 7375   4.290   1.578   4.160
 2351WAT      O 7376   3.715   1.299   3.951
 2351WAT     H1 7377   3.628   1.329   3.923
 2351WAT     H2 7378   3.739   1.358   4.023
 2352WAT      O 7379   4.703   2.205   3.959
 2352WAT     H1 7380   4.674   2.242   4.043
 2352WAT     H2 7381   4.642   2.134   3.941
 2353WAT      O 7382   4.823   1.962   3.211
 2353WAT     H1 7383   4.907   2.006   3.227
 2353WAT     H2 7384   4.837   1.914   3.129
 2354WAT      O 7385   4.528   1.718   3.806
 2354WAT     H1 7386   4.576   1.737   3.725
 2354WAT     H2 7387   4.436   1.723   3.781
 2355WAT      O 7388   3.217   1.834   2.764
 2355WAT     H1 7389   3.192   1.743   2.784
 2355WAT     H2 7390   3.234   1.834   2.670
 2356WAT      O 7391   3.986   0.921   3.702
 2356WAT     H1 7392   4.038   0.995   3.670
 2356WAT     H2 7393   3.950   0.952   3.786
 2357WAT      O 7394   3.144   1.407   2.514
 2357WAT     H1 7395   3.075   1.415   2.448
 2357WAT     H2 7396   3.119   1.331   2.566
 2358WAT      O 7397   4.011   0.563   3.254
 2358WAT     H1 7398   4.039   0.496   3.317
 2358WAT     H2 7399   4.089   0.582   3.203
 2359WAT      O 7400   3.791   2.481   2.411
 2359WAT     H1 7401   3.734   2.543   2.365
 2359WAT     H2 7402   3.849   2.536   2.464
 2360WAT      O 7403   4.398   1.405   3.629
 2360WAT     H1 7404   4.493   1.415   3.631
 2360WAT     H2 7405   4.381   1.326   3.680
 2361WAT      O 7406   4.200   1.114   3.648
 2361WAT     H1 7407   4.141   1.142   3.578
 2361WAT     H2 7408   4.172   1.163   3.725
 2362WAT      O 7409   4.113   2.509   2.524
 2362WAT     H1 7410   4.207   2.503   2.544
 2362WAT     H2 7411   4.105   2.593   2.478
 2363WAT      O 7412   4.376   2.441   2.220
 2363WAT     H1 7413   4.368   2.407   2.309
 2363WAT     H2 7414   4.458   2.490   2.220
 2364WAT      O 7415   4.646   1.727   3.540
 2364WAT     H1 7416   4.643   1.633   3.559
 2364WAT     H2 7417   4.707   1.735   3.467
 2365WAT      O 7418   3.830   1.614   2.145
 2365WAT     H1 7419   3.924   1.601   2.152
 2365WAT     H2 7420   3.792   1.540   2.192
 2366WAT      O 7421   4.661   1.406   3.545
 2366WAT     H1 7422   4.609   1.328   3.526
 2366WAT     H2 7423   4.749   1.374   3.561
 2367WAT      O 7424   4.427   0.781   3.141
 2367WAT     H1 7425   4.407   0.750   3.229
 2367WAT     H2 7426   4.488   0.853   3.154
 2368WAT      O 7427   5.228   1.833   3.454
 2368WAT     H1 7428   5.301   1.807   3.511
 2368WAT     H2 7429   5.167   1.760   3.459
 2369WAT      O 7430   5.036   1.648   3.514
 2369WAT     H1 7431   4.963   1.634   3.453
 2369WAT     H2 7432   4.994   1.678   3.595
 2370WAT      O 7433   3.818   2.019   4.291
 2370WAT     H1 7434   3.910   2.037   4.310
 2370WAT     H2 7435   3.815   1.925   4.275
 2371WAT      O 7436   3.648   1.407   2.138
 2371WAT     H1 7437   3.558   1.377   2.146
 2371WAT     H2 7438   3.676   1.377   2.052
 2372WAT      O 7439   2.740   1.539   3.183
 2372WAT     H1 7440   2.708   1.454   3.154
 2372WAT     H2 7441   2.685   1.560   3.259
 2373WAT      O 7442   3.118   1.810   3.555
 2373WAT     H1 7443   3.140   1.904   3.557
 2373WAT     H2 7444   3.159   1.775   3.633
 2374WAT      O 7445   3.810   0.861   2.754
 2374WAT     H1 7446   3.729   0.827   2.791
 2374WAT     H2 7447   3.879   0.830   2.813
 2375WAT      O 7448   4.003   0.769   2.916
 2375WAT     H1 7449   4.058   0.811   2.982
 2375WAT     H2 7450   4.026   0.676   2.920
 2376WAT      O 7451   3.605   1.368   4.494
 2376WAT     H1 7452   3.595   1.463   4.487
 2376WAT     H2 7453   3.583   1.335   4.407
 2377WAT      O 7454   3.525   1.093   2.152
 2377WAT     H1 7455   3.611   1.125   2.178
 2377WAT     H2 7456   3.544   1.014   2.101
 2378WAT      O 7457   2.727   1.901   3.380
 2378WAT     H1 7458   2.658   1.859   3.329
 2378WAT     H2 7459   2.802   1.905   3.320
 2379WAT      O 7460   4.341   0.980   2.867
 2379WAT     H1 7461   4.283   1.046   2.828
 2379WAT     H2 7462   4.314   0.898   2.826
 2380WAT      O 7463   4.186   0.920   3.087
 2380WAT     H1 7464   4.236   0.931   3.006
 2380WAT     H2 7465   4.250   0.890   3.151
 2381WAT      O 7466   3.591   1.711   4.376
 2381WAT     H1 7467   3.543   1.791   4.396
 2381WAT     H2 7468   3.600   1.712   4.280
 2382WAT      O 7469   2.918   1.894   3.168
 2382WAT     H1 7470   2.916   1.904   3.073
 2382WAT     H2 7471   2.949   1.979   3.200
 2383WAT      O 7472   4.219   1.196   2.772
 2383WAT     H1 7473   4.130   1.224   2.750
 2383WAT     H2 7474   4.260   1.180   2.688
 2384WAT      O 7475   4.554   1.198   3.144
 2384WAT     H1 7476   4.632   1.247   3.171
 2384WAT     H2 7477   4.481   1.241   3.190
 2385WAT      O 7478   4.798   1.270   3.250
 2385WAT     H1 7479   4.857   1.246   3.178
 2385WAT     H2 7480   4.805   1.198   3.312
 2386WAT      O 7481   4.133   2.172   2.182
 2386WAT     H1 7482   4.204   2.193   2.243
 2386WAT     H2 7483   4.061   2.229   2.208
 2387WAT      O 7484   4.216   1.747   2.794
 2387WAT     H1 7485   4.211   1.793   2.710
 2387WAT     H2 7486   4.271   1.671   2.776
 2388WAT      O 7487   4.597   1.326   2.876
 2388WAT     H1 7488   4.572   1.286   2.959
 2388WAT     H2 7489   4.535   1.398   2.864
 2389WAT      O 7490   5.028   1.600   3.127
 2389WAT     H1 7491   4.972   1.607   3.204
 2389WAT     H2 7492   4.968   1.583   3.055
 2390WAT      O 7493   4.324   2.216   2.387
 2390WAT     H1 7494   4.408   2.173   2.369
 2390WAT     H2 7495   4.308   2.199   2.480
 2391WAT      O 7496   4.290   1.867   2.523
 2391WAT     H1 7497   4.284   1.850   2.429
 2391WAT     H2 7498   4.227   1.937   2.539
 2392WAT      O 7499   2.768   1.390   3.906
 2392WAT     H1 7500   2.833   1.339   3.955
 2392WAT     H2 7501   2.748   1.464   3.963
 2393WAT      O 7502   4.021   2.097   4.456
 2393WAT     H1 7503   4.108   2.114   4.420
 2393WAT     H2 7504   3.973   2.179   4.444
 2394WAT      O 7505   3.620   0.817   2.481
 2394WAT     H1 7506   3.619   0.911   2.497
 2394WAT     H2 7507   3.710   0.798   2.452
 2395WAT      O 7508   4.002   0.476   2.907
 2395WAT     H1 7509   3.925   0.421   2.921
 2395WAT     H2 7510   4.043   0.483   2.993
 2396WAT      O 7511   3.202   1.105   4.316
 2396WAT     H1 7512   3.289   1.069   4.337
 2396WAT     H2 7513   3.145   1.071   4.384
 2397WAT      O 7514   5.187   3.268   3.396
 2397WAT     H1 7515   5.251   3.256   3.326
 2397WAT     H2 7516   5.175   3.363   3.402
 2398WAT      O 7517   4.868   3.263   3.390
 2398WAT     H1 7518   4.834   3.252   3.301
 2398WAT     H2 7519   4.955   3.223   3.388
 2399WAT      O 7520   4.454   3.449   2.989
 2399WAT     H1 7521   4.397   3.439   2.912
 2399WAT     H2 7522   4.442   3.367   3.037
 2400WAT      O 7523   4.916   3.379   3.986
 2400WAT     H1 7524   4.915   3.339   3.899
 2400WAT     H2 7525   4.932   3.305   4.045
 2401WAT      O 7526   4.208   3.598   3.273
 2401WAT     H1 7527   4.288   3.564   3.231
 2401WAT     H2 7528   4.232   3.609   3.365
 2402WAT      O 7529   5.012   3.815   2.520
 2402WAT     H1 7530   4.947   3.874   2.481
 2402WAT     H2 7531   5.091   3.868   2.526
 2403WAT      O 7532   4.404   3.524   2.560
 2403WAT     H1 7533   4.482   3.469   2.546
 2403WAT     H2 7534   4.439   3.611   2.581
 2404WAT      O 7535   4.588   3.657   3.881
 2404WAT     H1 7536   4.559   3.747   3.869
 2404WAT     H2 7537   4.652   3.661   3.952
 2405WAT      O 7538   4.681   3.395   3.540
 2405WAT     H1 7539   4.740   3.372   3.468
 2405WAT     H2 7540   4.686   3.321   3.600
 2406WAT      O 7541   4.638   3.140   2.323
 2406WAT     H1 7542   4.663   3.088   2.247
 2406WAT     H2 7543   4.544   3.124   2.333
 2407WAT      O 7544   5.159   3.584   2.574
 2407WAT     H1 7545   5.096   3.592   2.645
 2407WAT     H2 7546   5.126   3.643   2.506
 2408WAT      O 7547   5.682   3.034   3.194
 2408WAT     H1 7548   5.756   2.977   3.218
 2408WAT     H2 7549   5.607   2.995   3.238
 2409WAT      O 7550   4.610   3.330   2.543
 2409WAT     H1 7551   4.598   3.263   2.610
 2409WAT     H2 7552   4.621   3.282   2.462
 2410WAT      O 7553   4.844   3.276   2.914
 2410WAT     H1 7554   4.808   3.224   2.985
 2410WAT     H2 7555   4.930   3.237   2.896
 2411WAT      O 7556   5.435   2.405   3.640
 2411WAT     H1 7557   5.401   2.492   3.618
 2411WAT     H2 7558   5.375   2.374   3.708
 2412WAT      O 7559   4.808   2.779   2.413
 2412WAT     H1 7560   4.825   2.866   2.450
 2412WAT     H2 7561   4.789   2.796   2.321
 2413WAT      O 7562   5.084   3.626   3.580
 2413WAT     H1 7563   5.054   3.716   3.569
 2413WAT     H2 7564   5.049   3.599   3.665
 2414WAT      O 7565   4.429   3.271   3.183
 2414WAT     H1 7566   4.337   3.257   3.204
 2414WAT     H2 7567   4.454   3.349   3.233
 2415WAT      O 7568   5.424   2.877   3.348
 2415WAT     H1 7569   5.333   2.871   3.319
 2415WAT     H2 7570   5.419   2.925   3.431
 2416WAT      O 7571   4.806   3.025   2.512
 2416WAT     H1 7572   4.794   3.070   2.596
 2416WAT     H2 7573   4.737   3.060   2.456
 2417WAT      O 7574   4.582   4.302   2.877
 2417WAT     H1 7575   4.574   4.397   2.885
 2417WAT     H2 7576   4.522   4.267   2.943
 2418WAT      O 7577   4.831   3.019   4.142
 2418WAT     H1 7578   4.754   3.075   4.141
 2418WAT     H2 7579   4.895   3.068   4.195
 2419WAT      O 7580   5.611   2.698   3.526
 2419WAT     H1 7581   5.546   2.727   3.461
 2419WAT     H2 7582   5.560   2.686   3.606
 2420WAT      O 7583   5.376   3.072   2.595
 2420WAT     H1 7584   5.467   3.095   2.577
 2420WAT     H2 7585   5.325   3.131   2.538
 2421WAT      O 7586   4.657   3.300   4.099
 2421WAT     H1 7587   4.731   3.354   4.071
 2421WAT     H2 7588   4.586   3.363   4.114
 2422WAT      O 7589   5.204   3.514   3.958
 2422WAT     H1 7590   5.245   3.470   3.884
 2422WAT     H2 7591   5.132   3.457   3.984
 2423WAT      O 7592   4.840   3.008   3.696
 2423WAT     H1 7593   4.924   3.051   3.710
 2423WAT     H2 7594   4.834   2.942   3.765
 2424WAT      O 7595   5.237   3.570   3.334
 2424WAT     H1 7596   5.174   3.587   3.264
 2424WAT     H2 7597   5.198   3.612   3.411
 2425WAT      O 7598   5.625   3.664   3.069
 2425WAT     H1 7599   5.556   3.702   3.014
 2425WAT     H2 7600   5.633   3.725   3.143
 2426WAT      O 7601   5.155   2.774   3.861
 2426WAT     H1 7602   5.130   2.850   3.808
 2426WAT     H2 7603   5.182   2.812   3.945
 2427WAT      O 7604   5.110   2.690   3.420
 2427WAT     H1 7605   5.024   2.720   3.449
 2427WAT     H2 7606   5.113   2.711   3.326
 2428WAT      O 7607   4.792   3.544   3.060
 2428WAT     H1 7608   4.838   3.572   2.981
 2428WAT     H2 7609   4.766   3.454   3.042
 2429WAT      O 7610   4.481   3.499   3.354
 2429WAT     H1 7611   4.538   3.542   3.290
 2429WAT     H2 7612   4.540   3.471   3.424
 2430WAT      O 7613   4.686   3.156   2.741
 2430WAT     H1 7614   4.756   3.202   2.788
 2430WAT     H2 7615   4.652   3.092   2.804
 2431WAT      O 7616   4.530   3.016   4.179
 2431WAT     H1 7617   4.467   3.084   4.202
 2431WAT     H2 7618   4.520   3.004   4.084
 2432WAT      O 7619   5.462   3.716   3.546
 2432WAT     H1 7620   5.544   3.676   3.518
 2432WAT     H2 7621   5.461   3.706   3.642
 2433WAT      O 7622   4.255   3.019   2.967
 2433WAT     H1 7623   4.175   3.030   3.019
 2433WAT     H2 7624   4.232   3.053   2.881
 2434WAT      O 7625   4.838   3.671   3.762
 2434WAT     H1 7626   4.845   3.717   3.846
 2434WAT     H2 7627   4.767   3.608   3.775
 2435WAT      O 7628   6.271   3.351   3.181
 2435WAT     H1 7629   6.195   3.294   3.166
 2435WAT     H2 7630   6.284   3.347   3.276
 2436WAT      O 7631   4.810   3.838   2.749
 2436WAT     H1 7632   4.796   3.922   2.792
 2436WAT     H2 7633   4.864   3.858   2.672
 2437WAT      O 7634   4.155   3.590   2.806
 2437WAT     H1 7635   4.206   3.669   2.821
 2437WAT     H2 7636   4.220   3.520   2.799
 2438WAT      O 7637   4.336   3.901   3.014
 2438WAT     H1 7638   4.353   3.993   2.996
 2438WAT     H2 7639   4.415   3.870   3.057
 2439WAT      O 7640   4.750   2.587   4.174
 2439WAT     H1 7641   4.824   2.647   4.166
 2439WAT     H2 7642   4.773   2.513   4.118
 2440WAT      O 7643   4.972   3.900   4.162
 2440WAT     H1 7644   4.928   3.821   4.130
 2440WAT     H2 7645   5.038   3.919   4.095
 2441WAT      O 7646   4.448   4.053   3.614
 2441WAT     H1 7647   4.503   4.040   3.537
 2441WAT     H2 7648   4.364   4.083   3.579
 2442WAT      O 7649   5.182   3.928   3.965
 2442WAT     H1 7650   5.180   4.010   3.915
 2442WAT     H2 7651   5.274   3.916   3.987
 2443WAT      O 7652   4.828   3.680   4.049
 2443WAT     H1 7653   4.881   3.603   4.026
 2443WAT     H2 7654   4.775   3.650   4.123
 2444WAT      O 7655   5.144   2.190   3.602
 2444WAT     H1 7656   5.110   2.279   3.594
 2444WAT     H2 7657   5.181   2.171   3.516
 2445WAT      O 7658   3.951   3.422   2.884
 2445WAT     H1 7659   4.035   3.463   2.862
 2445WAT     H2 7660   3.969   3.328   2.881
 2446WAT      O 7661   5.141   3.189   2.453
 2446WAT     H1 7662   5.089   3.266   2.476
 2446WAT     H2 7663   5.114   3.122   2.515
 2447WAT      O 7664   4.899   2.674   2.958
 2447WAT     H1 7665   4.814   2.635   2.940
 2447WAT     H2 7666   4.941   2.682   2.872
 2448WAT      O 7667   5.052   2.427   3.398
 2448WAT     H1 7668   5.002   2.423   3.317
 2448WAT     H2 7669   5.082   2.518   3.404
 2449WAT      O 7670   4.677   2.436   3.299
 2449WAT     H1 7671   4.763   2.416   3.263
 2449WAT     H2 7672   4.684   2.413   3.392
 2450WAT      O 7673   5.638   3.465   2.646
 2450WAT     H1 7674   5.561   3.431   2.602
 2450WAT     H2 7675   5.706   3.465   2.579
 2451WAT      O 7676   5.120   2.976   2.635
 2451WAT     H1 7677   5.089   3.008   2.720
 2451WAT     H2 7678   5.215   2.984   2.639
 2452WAT      O 7679   4.964   3.592   2.800
 2452WAT     H1 7680   4.912   3.519   2.769
 2452WAT     H2 7681   4.914   3.670   2.775
 2453WAT      O 7682   5.462   3.412   3.312
 2453WAT     H1 7683   5.396   3.481   3.321
 2453WAT     H2 7684   5.543   3.451   3.346
 2454WAT      O 7685   4.438   2.659   3.036
 2454WAT     H1 7686   4.495   2.636   2.963
 2454WAT     H2 7687   4.496   2.665   3.111
 2455WAT      O 7688   5.343   3.247   3.117
 2455WAT     H1 7689   5.395   3.311   3.167
 2455WAT     H2 7690   5.408   3.187   3.080
 2456WAT      O 7691   4.470   2.862   2.438
 2456WAT     H1 7692   4.387   2.895   2.470
 2456WAT     H2 7693   4.456   2.848   2.344
 2457WAT      O 7694   4.668   2.346   2.909
 2457WAT     H1 7695   4.602   2.314   2.846
 2457WAT     H2 7696   4.664   2.284   2.981
 2458WAT      O 7697   4.779   3.374   2.100
 2458WAT     H1 7698   4.688   3.351   2.120
 2458WAT     H2 7699   4.829   3.295   2.119
 2459WAT      O 7700   5.070   4.245   2.392
 2459WAT     H1 7701   5.002   4.275   2.453
 2459WAT     H2 7702   5.108   4.325   2.357
 2460WAT      O 7703   4.991   2.995   3.341
 2460WAT     H1 7704   4.899   3.017   3.326
 2460WAT     H2 7705   5.033   3.002   3.255
 2461WAT      O 7706   5.069   3.135   2.854
 2461WAT     H1 7707   5.144   3.186   2.823
 2461WAT     H2 7708   5.096   3.103   2.940
 2462WAT      O 7709   4.897   3.384   2.553
 2462WAT     H1 7710   4.806   3.356   2.562
 2462WAT     H2 7711   4.900   3.426   2.467
 2463WAT      O 7712   5.420   3.745   2.930
 2463WAT     H1 7713   5.375   3.661   2.935
 2463WAT     H2 7714   5.357   3.809   2.963
 2464WAT      O 7715   5.314   2.838   3.053
 2464WAT     H1 7716   5.240   2.787   3.086
 2464WAT     H2 7717   5.340   2.794   2.971
 2465WAT      O 7718   5.264   3.929   3.023
 2465WAT     H1 7719   5.293   3.985   2.951
 2465WAT     H2 7720   5.315   3.958   3.099
 2466WAT      O 7721   5.324   2.116   3.112
 2466WAT     H1 7722   5.355   2.030   3.083
 2466WAT     H2 7723   5.397   2.175   3.092
 2467WAT      O 7724   3.954   3.156   2.951
 2467WAT     H1 7725   3.934   3.097   2.878
 2467WAT     H2 7726   3.898   3.126   3.023
 2468WAT      O 7727   4.752   3.146   3.163
 2468WAT     H1 7728   4.757   3.050   3.155
 2468WAT     H2 7729   4.670   3.161   3.211
 2469WAT      O 7730   4.866   3.538   2.287
 2469WAT     H1 7731   4.823   3.467   2.241
 2469WAT     H2 7732   4.941   3.561   2.230
 2470WAT      O 7733   4.546   3.007   2.939
 2470WAT     H1 7734   4.464   3.037   2.979
 2470WAT     H2 7735   4.595   2.968   3.010
 2471WAT      O 7736   4.761   4.007   3.132
 2471WAT     H1 7737   4.756   4.030   3.039
 2471WAT     H2 7738   4.852   3.984   3.147
 2472WAT      O 7739   5.105   3.054   3.822
 2472WAT     H1 7740   5.141   3.076   3.908
 2472WAT     H2 7741   5.170   3.087   3.760
 2473WAT      O 7742   5.678   3.366   2.892
 2473WAT     H1 7743   5.664   3.385   2.800
 2473WAT     H2 7744   5.643   3.442   2.938
 2474WAT      O 7745   5.681   3.573   3.393
 2474WAT     H1 7746   5.724   3.563   3.478
 2474WAT     H2 7747   5.752   3.570   3.330
 2475WAT      O 7748   4.572   3.695   3.112
 2475WAT     H1 7749   4.652   3.645   3.091
 2475WAT     H2 7750   4.501   3.642   3.075
 2476WAT      O 7751   5.054   3.933   3.547
 2476WAT     H1 7752   5.060   3.990   3.624
 2476WAT     H2 7753   4.967   3.950   3.510
 2477WAT      O 7754   4.203   3.109   2.719
 2477WAT     H1 7755   4.110   3.103   2.741
 2477WAT     H2 7756   4.213   3.057   2.640
 2478WAT      O 7757   4.195   2.762   2.978
 2478WAT     H1 7758   4.221   2.853   2.967
 2478WAT     H2 7759   4.277   2.715   2.993
 2479WAT      O 7760   5.767   3.577   3.647
 2479WAT     H1 7761   5.786   3.667   3.671
 2479WAT     H2 7762   5.757   3.531   3.730
 2480WAT      O 7763   4.932   2.566   3.897
 2480WAT     H1 7764   4.868   2.635   3.887
 2480WAT     H2 7765   5.009   2.609   3.933
 2481WAT      O 7766   5.273   3.592   4.204
 2481WAT     H1 7767   5.258   3.569   4.112
 2481WAT     H2 7768   5.272   3.688   4.205
 2482WAT      O 7769   4.950   3.349   3.703
 2482WAT     H1 7770   5.043   3.364   3.685
 2482WAT     H2 7771   4.908   3.358   3.617
 2483WAT      O 7772   4.830   3.752   3.480
 2483WAT     H1 7773   4.816   3.715   3.567
 2483WAT     H2 7774   4.751   3.803   3.462
 2484WAT      O 7775   4.889   4.262   2.614
 2484WAT     H1 7776   4.907   4.215   2.695
 2484WAT     H2 7777   4.821   4.325   2.637
 2485WAT      O 7778   4.985   3.690   3.218
 2485WAT     H1 7779   4.952   3.686   3.308
 2485WAT     H2 7780   4.935   3.623   3.171
 2486WAT      O 7781   5.279   3.424   2.246
 2486WAT     H1 7782   5.217   3.352   2.236
 2486WAT     H2 7783   5.232   3.500   2.212
 2487WAT      O 7784   4.645   3.202   3.720
 2487WAT     H1 7785   4.716   3.137   3.716
 2487WAT     H2 7786   4.641   3.227   3.812
 2488WAT      O 7787   5.444   3.895   4.012
 2488WAT     H1 7788   5.438   3.827   3.945
 2488WAT     H2 7789   5.484   3.969   3.967
 2489WAT      O 7790   4.346   4.577   3.291
 2489WAT     H1 7791   4.370   4.640   3.359
 2489WAT     H2 7792   4.262   4.542   3.320
 2490WAT      O 7793   4.458   2.846   2.158
 2490WAT     H1 7794   4.370   2.834   2.122
 2490WAT     H2 7795   4.505   2.767   2.133
 2491WAT      O 7796   5.444   3.692   3.835
 2491WAT     H1 7797   5.356   3.658   3.847
 2491WAT     H2 7798   5.501   3.618   3.859
 2492WAT      O 7799   4.797   4.158   3.532
 2492WAT     H1 7800   4.790   4.238   3.583
 2492WAT     H2 7801   4.753   4.178   3.449
 2493WAT      O 7802   4.776   4.081   2.883
 2493WAT     H1 7803   4.698   4.136   2.892
 2493WAT     H2 7804   4.846   4.133   2.923
 2494WAT      O 7805   5.107   2.662   3.147
 2494WAT     H1 7806   5.157   2.587   3.115
 2494WAT     H2 7807   5.030   2.666   3.090
 2495WAT      O 7808   5.892   3.233   3.311
 2495WAT     H1 7809   5.891   3.321   3.274
 2495WAT     H2 7810   5.806   3.197   3.292
 2496WAT      O 7811   5.043   4.147   3.747
 2496WAT     H1 7812   5.115   4.211   3.740
 2496WAT     H2 7813   4.994   4.157   3.666
 2497WAT      O 7814   5.215   3.538   2.904
 2497WAT     H1 7815   5.122   3.550   2.887
 2497WAT     H2 7816   5.233   3.448   2.878
 2498WAT      O 7817   4.766   2.876   3.120
 2498WAT     H1 7818   4.729   2.821   3.189
 2498WAT     H2 7819   4.815   2.816   3.065
 2499WAT      O 7820   5.554   3.122   2.958
 2499WAT     H1 7821   5.601   3.205   2.951
 2499WAT     H2 7822   5.599   3.076   3.028
 2500WAT      O 7823   4.548   3.922   3.829
 2500WAT     H1 7824   4.619   3.986   3.845
 2500WAT     H2 7825   4.501   3.957   3.753
 2501WAT      O 7826   5.361   3.757   2.658
 2501WAT     H1 7827   5.389   3.745   2.749
 2501WAT     H2 7828   5.274   3.717   2.654
 2502WAT      O 7829   5.351   2.359   3.362
 2502WAT     H1 7830   5.260   2.382   3.379
 2502WAT     H2 7831   5.394   2.367   3.447
 2503WAT      O 7832   5.328   3.178   3.612
 2503WAT     H1 7833   5.263   3.203   3.546
 2503WAT     H2 7834   5.366   3.097   3.578
 2504WAT      O 7835   5.025   4.181   3.022
 2504WAT     H1 7836   5.043   4.100   3.068
 2504WAT     H2 7837   5.107   4.203   2.978
 2505WAT      O 7838   5.058   4.074   2.748
 2505WAT     H1 7839   5.111   4.023   2.687
 2505WAT     H2 7840   5.084   4.043   2.835
 2506WAT      O 7841   4.933   3.252   4.260
 2506WAT     H1 7842   4.866   3.242   4.328
 2506WAT     H2 7843   5.016   3.236   4.307
 2507WAT      O 7844   4.394   4.179   3.024
 2507WAT     H1 7845   4.327   4.228   2.976
 2507WAT     H2 7846   4.380   4.204   3.116
 2508WAT      O 7847   4.808   4.383   3.684
 2508WAT     H1 7848   4.863   4.399   3.761
 2508WAT     H2 7849   4.842   4.442   3.617
 2509WAT      O 7850   5.293   3.865   4.270
 2509WAT     H1 7851   5.347   3.927   4.220
 2509WAT     H2 7852   5.235   3.921   4.321
 2510WAT      O 7853   3.930   3.005   2.702
 2510WAT     H1 7854   3.960   2.915   2.697
 2510WAT     H2 7855   3.840   3.003   2.670
 2511WAT      O 7856   5.121   4.178   3.383
 2511WAT     H1 7857   5.109   4.097   3.332
 2511WAT     H2 7858   5.187   4.227   3.334
 2512WAT      O 7859   5.328   3.958   3.545
 2512WAT     H1 7860   5.233   3.946   3.538
 2512WAT     H2 7861   5.362   3.869   3.554
 2513WAT      O 7862   4.103   2.774   2.715
 2513WAT     H1 7863   4.070   2.686   2.696
 2513WAT     H2 7864   4.139   2.768   2.803
 2514WAT      O 7865   5.028   3.937   3.166
 2514WAT     H1 7866   5.013   3.844   3.184
 2514WAT     H2 7867   5.111   3.939   3.117
 2515WAT      O 7868   4.415   2.802   2.751
 2515WAT     H1 7869   4.449   2.855   2.679
 2515WAT     H2 7870   4.459   2.836   2.829
 2516WAT      O 7871   5.388   4.019   3.274
 2516WAT     H1 7872   5.481   3.999   3.260
 2516WAT     H2 7873   5.372   3.995   3.365
 2517WAT      O 7874   4.684   2.641   3.696
 2517WAT     H1 7875   4.650   2.561   3.737
 2517WAT     H2 7876   4.613   2.671   3.639
 2518WAT      O 7877   4.749   2.349   3.542
 2518WAT     H1 7878   4.832   2.302   3.529
 2518WAT     H2 7879   4.774   2.427   3.592
 2519WAT      O 7880   4.613   2.652   2.571
 2519WAT     H1 7881   4.685   2.690   2.521
 2519WAT     H2 7882   4.551   2.724   2.582
 2520WAT      O 7883   5.028   2.723   2.665
 2520WAT     H1 7884   5.049   2.811   2.635
 2520WAT     H2 7885   4.980   2.683   2.592
 2521WAT      O 7886   4.502   3.018   3.323
 2521WAT     H1 7887   4.487   3.050   3.412
 2521WAT     H2 7888   4.454   3.080   3.267
 2522WAT      O 7889   4.688   2.717   3.327
 2522WAT     H1 7890   4.686   2.628   3.294
 2522WAT     H2 7891   4.759   2.718   3.391
 2523WAT      O 7892   4.873   2.761   3.532
 2523WAT     H1 7893   4.847   2.853   3.532
 2523WAT     H2 7894   4.820   2.721   3.601
 2524WAT      O 7895   5.367   4.071   2.810
 2524WAT     H1 7896   5.385   4.015   2.735
 2524WAT     H2 7897   5.417   4.151   2.792
 2525WAT      O 7898   4.628   2.606   2.854
 2525WAT     H1 7899   4.640   2.513   2.874
 2525WAT     H2 7900   4.599   2.607   2.763
 2526WAT      O 7901   4.915   2.374   3.168
 2526WAT     H1 7902   4.917   2.381   3.072
 2526WAT     H2 7903   4.957   2.290   3.187
 2527WAT      O 7904   5.953   3.348   2.972
 2527WAT     H1 7905   5.997   3.273   2.932
 2527WAT     H2 7906   5.865   3.347   2.933
 2528WAT      O 7907   5.466   4.003   2.520
 2528WAT     H1 7908   5.536   4.065   2.542
 2528WAT     H2 7909   5.500   3.918   2.547
 2529WAT      O 7910   5.656   3.748   2.673
 2529WAT     H1 7911   5.709   3.782   2.600
 2529WAT     H2 7912   5.647   3.654   2.654
 2530WAT      O 7913   4.822   4.139   3.886
 2530WAT     H1 7914   4.853   4.115   3.973
 2530WAT     H2 7915   4.902   4.160   3.837
 2531WAT      O 7916   4.824   4.355   3.109
 2531WAT     H1 7917   4.780   4.305   3.178
 2531WAT     H2 7918   4.900   4.300   3.085
 2532WAT      O 7919   4.569   3.909   3.316
 2532WAT     H1 7920   4.507   3.843   3.286
 2532WAT     H2 7921   4.636   3.912   3.248
 2533WAT      O 7922   5.625   3.811   4.203
 2533WAT     H1 7923   5.546   3.810   4.149
 2533WAT     H2 7924   5.601   3.865   4.279
 2534WAT      O 7925   5.637   3.496   3.934
 2534WAT     H1 7926   5.642   3.480   4.029
 2534WAT     H2 7927   5.626   3.410   3.895
 2535WAT      O 7928   4.525   3.764   2.663
 2535WAT     H1 7929   4.540   3.832   2.598
 2535WAT     H2 7930   4.606   3.762   2.715
 2536WAT      O 7931   5.366   3.095   4.066
 2536WAT     H1 7932   5.456   3.081   4.037
 2536WAT     H2 7933   5.373   3.111   4.160
 2537WAT      O 7934   4.799   2.832   3.951
 2537WAT     H1 7935   4.712   2.862   3.923
 2537WAT     H2 7936   4.823   2.891   4.023
 2538WAT      O 7937   5.787   3.738   3.959
 2538WAT     H1 7938   5.758   3.775   4.043
 2538WAT     H2 7939   5.726   3.667   3.941
 2539WAT      O 7940   5.907   3.495   3.211
 2539WAT     H1 7941   5.991   3.539   3.227
 2539WAT     H2 7942   5.921   3.447   3.129
 2540WAT      O 7943   5.612   3.251   3.806
 2540WAT     H1 7944   5.660   3.270   3.725
 2540WAT     H2 7945   5.520   3.256   3.781
 2541WAT      O 7946   4.301   3.367   2.764
 2541WAT     H1 7947   4.276   3.276   2.784
 2541WAT     H2 7948   4.318   3.367   2.670
 2542WAT      O 7949   5.070   2.454   3.702
 2542WAT     H1 7950   5.122   2.528   3.670
 2542WAT     H2 7951   5.034   2.485   3.786
 2543WAT      O 7952   4.228   2.940   2.514
 2543WAT     H1 7953   4.158   2.948   2.448
 2543WAT     H2 7954   4.203   2.864   2.566
 2544WAT      O 7955   5.095   2.096   3.254
 2544WAT     H1 7956   5.123   2.029   3.317
 2544WAT     H2 7957   5.173   2.115   3.203
 2545WAT      O 7958   4.875   4.014   2.411
 2545WAT     H1 7959   4.818   4.076   2.365
 2545WAT     H2 7960   4.933   4.069   2.464
 2546WAT      O 7961   5.482   2.938   3.629
 2546WAT     H1 7962   5.577   2.948   3.631
 2546WAT     H2 7963   5.465   2.859   3.680
 2547WAT      O 7964   5.284   2.647   3.648
 2547WAT     H1 7965   5.225   2.675   3.578
 2547WAT     H2 7966   5.256   2.696   3.725
 2548WAT      O 7967   5.197   4.042   2.524
 2548WAT     H1 7968   5.291   4.035   2.544
 2548WAT     H2 7969   5.188   4.126   2.478
 2549WAT      O 7970   5.460   3.974   2.220
 2549WAT     H1 7971   5.452   3.940   2.309
 2549WAT     H2 7972   5.542   4.023   2.220
 2550WAT      O 7973   5.730   3.260   3.540
 2550WAT     H1 7974   5.727   3.166   3.559
 2550WAT     H2 7975   5.791   3.268   3.467
 2551WAT      O 7976   4.914   3.147   2.145
 2551WAT     H1 7977   5.008   3.134   2.152
 2551WAT     H2 7978   4.876   3.073   2.192
 2552WAT      O 7979   5.745   2.939   3.545
 2552WAT     H1 7980   5.693   2.861   3.526
 2552WAT     H2 7981   5.833   2.907   3.561
 2553WAT      O 7982   6.312   3.366   3.454
 2553WAT     H1 7983   6.385   3.340   3.511
 2553WAT     H2 7984   6.251   3.293   3.459
 2554WAT      O 7985   6.120   3.180   3.514
 2554WAT     H1 7986   6.047   3.167   3.453
 2554WAT     H2 7987   6.078   3.211   3.595
 2555WAT      O 7988   4.902   3.552   4.291
 2555WAT     H1 7989   4.994   3.570   4.310
 2555WAT     H2 7990   4.899   3.458   4.275
 2556WAT      O 7991   4.732   2.940   2.138
 2556WAT     H1 7992   4.641   2.910   2.146
 2556WAT     H2 7993   4.760   2.910   2.052
 2557WAT      O 7994   4.894   2.394   2.754
 2557WAT     H1 7995   4.813   2.360   2.791
 2557WAT     H2 7996   4.963   2.363   2.813
 2558WAT      O 7997   5.087   2.302   2.916
 2558WAT     H1 7998   5.142   2.344   2.982
 2558WAT     H2 7999   5.110   2.209   2.920
 2559WAT      O 8000   4.689   2.901   4.494
 2559WAT     H1 8001   4.679   2.996   4.487
 2559WAT     H2 8002   4.667   2.868   4.407
 2560WAT      O 8003   4.609   2.626   2.152
 2560WAT     H1 8004   4.695   2.658   2.178
 2560WAT     H2 8005   4.628   2.547   2.101
 2561WAT      O 8006   5.424   2.513   2.867
 2561WAT     H1 8007   5.366   2.579   2.828
 2561WAT     H2 8008   5.398   2.431   2.826
 2562WAT      O 8009   5.269   2.453   3.087
 2562WAT     H1 8010   5.319   2.464   3.006
 2562WAT     H2 8011   5.334   2.423   3.151
 2563WAT      O 8012   4.675   3.244   4.376
 2563WAT     H1 8013   4.627   3.324   4.396
 2563WAT     H2 8014   4.684   3.245   4.280
 2564WAT      O 8015   4.268   3.633   3.579
 2564WAT     H1 8016   4.363   3.630   3.573
 2564WAT     H2 8017   4.248   3.587   3.661
 2565WAT      O 8018   4.327   3.490   3.836
 2565WAT     H1 8019   4.409   3.539   3.838
 2565WAT     H2 8020   4.354   3.398   3.833
 2566WAT      O 8021   5.303   2.729   2.772
 2566WAT     H1 8022   5.214   2.757   2.750
 2566WAT     H2 8023   5.344   2.713   2.688
 2567WAT      O 8024   5.638   2.731   3.144
 2567WAT     H1 8025   5.715   2.780   3.171
 2567WAT     H2 8026   5.565   2.774   3.190
 2568WAT      O 8027   5.882   2.803   3.250
 2568WAT     H1 8028   5.941   2.779   3.178
 2568WAT     H2 8029   5.889   2.731   3.312
 2569WAT      O 8030   4.104   4.187   3.281
 2569WAT     H1 8031   4.090   4.111   3.224
 2569WAT     H2 8032   4.062   4.259   3.234
 2570WAT      O 8033   5.217   3.705   2.182
 2570WAT     H1 8034   5.287   3.726   2.243
 2570WAT     H2 8035   5.145   3.762   2.208
 2571WAT      O 8036   5.300   3.280   2.794
 2571WAT     H1 8037   5.294   3.326   2.710
 2571WAT     H2 8038   5.355   3.204   2.776
 2572WAT      O 8039   5.681   2.859   2.876
 2572WAT     H1 8040   5.656   2.819   2.959
 2572WAT     H2 8041   5.619   2.931   2.864
 2573WAT      O 8042   6.112   3.133   3.127
 2573WAT     H1 8043   6.056   3.140   3.204
 2573WAT     H2 8044   6.052   3.116   3.055
 2574WAT      O 8045   4.419   4.277   3.302
 2574WAT     H1 8046   4.408   4.371   3.292
 2574WAT     H2 8047   4.337   4.246   3.341
 2575WAT      O 8048   5.408   3.749   2.387
 2575WAT     H1 8049   5.491   3.706   2.369
 2575WAT     H2 8050   5.392   3.732   2.480
 2576WAT      O 8051   5.373   3.399   2.523
 2576WAT     H1 8052   5.368   3.383   2.429
 2576WAT     H2 8053   5.311   3.470   2.539
 2577WAT      O 8054   5.105   3.630   4.456
 2577WAT     H1 8055   5.192   3.647   4.420
 2577WAT     H2 8056   5.057   3.712   4.444
 2578WAT      O 8057   4.704   2.350   2.481
 2578WAT     H1 8058   4.703   2.444   2.497
 2578WAT     H2 8059   4.794   2.331   2.452
 2579WAT      O 8060   4.522   4.342   3.624
 2579WAT     H1 8061   4.612   4.345   3.655
 2579WAT     H2 8062   4.499   4.249   3.625
 2580WAT      O 8063   4.697   4.217   3.290
 2580WAT     H1 8064   4.602   4.217   3.278
 2580WAT     H2 8065   4.728   4.143   3.238
 2581WAT      O 8066   5.086   2.009   2.907
 2581WAT     H1 8067   5.009   1.954   2.921
 2581WAT     H2 8068   5.127   2.016   2.993
 2582WAT      O 8069   6.271   4.801   3.396
 2582WAT     H1 8070   6.335   4.789   3.326
 2582WAT     H2 8071   6.259   4.896   3.402
 2583WAT      O 8072   5.952   4.796   3.390
 2583WAT     H1 8073   5.918   4.785   3.301
 2583WAT     H2 8074   6.039   4.756   3.388
 2584WAT      O 8075   5.538   4.981   2.989
 2584WAT     H1 8076   5.481   4.972   2.912
 2584WAT     H2 8077   5.526   4.899   3.037
 2585WAT      O 8078   6.000   4.911   3.986
 2585WAT     H1 8079   5.999   4.872   3.899
 2585WAT     H2 8080   6.016   4.838   4.045
 2586WAT      O 8081   5.292   5.131   3.273
 2586WAT     H1 8082   5.371   5.097   3.231
 2586WAT     H2 8083   5.316   5.142   3.365
 2587WAT      O 8084   6.096   5.348   2.520
 2587WAT     H1 8085   6.030   5.407   2.481
 2587WAT     H2 8086   6.175   5.401   2.526
 2588WAT      O 8087   5.488   5.057   2.560
 2588WAT     H1 8088   5.565   5.002   2.546
 2588WAT     H2 8089   5.523   5.144   2.581
 2589WAT      O 8090   5.672   5.190   3.881
 2589WAT     H1 8091   5.643   5.280   3.869
 2589WAT     H2 8092   5.736   5.194   3.952
 2590WAT      O 8093   5.765   4.928   3.540
 2590WAT     H1 8094   5.824   4.905   3.468
 2590WAT     H2 8095   5.770   4.853   3.600
 2591WAT      O 8096   5.722   4.673   2.323
 2591WAT     H1 8097   5.747   4.621   2.247
 2591WAT     H2 8098   5.628   4.657   2.333
 2592WAT      O 8099   6.226   4.573   3.104
 2592WAT     H1 8100   6.305   4.532   3.069
 2592WAT     H2 8101   6.253   4.664   3.121
 2593WAT      O 8102   6.243   5.117   2.574
 2593WAT     H1 8103   6.180   5.124   2.645
 2593WAT     H2 8104   6.210   5.176   2.506
 2594WAT      O 8105   5.694   4.863   2.543
 2594WAT     H1 8106   5.682   4.796   2.610
 2594WAT     H2 8107   5.705   4.815   2.462
 2595WAT      O 8108   5.928   4.809   2.914
 2595WAT     H1 8109   5.892   4.757   2.985
 2595WAT     H2 8110   6.014   4.770   2.896
 2596WAT      O 8111   5.892   4.312   2.413
 2596WAT     H1 8112   5.909   4.399   2.450
 2596WAT     H2 8113   5.873   4.329   2.321
 2597WAT      O 8114   6.168   5.158   3.580
 2597WAT     H1 8115   6.138   5.249   3.569
 2597WAT     H2 8116   6.133   5.132   3.665
 2598WAT      O 8117   5.890   4.558   2.512
 2598WAT     H1 8118   5.878   4.602   2.596
 2598WAT     H2 8119   5.821   4.593   2.456
 2599WAT      O 8120   5.249   4.768   3.267
 2599WAT     H1 8121   5.262   4.793   3.358
 2599WAT     H2 8122   5.181   4.827   3.235
 2600WAT      O 8123   5.666   5.835   2.877
 2600WAT     H1 8124   5.658   5.930   2.885
 2600WAT     H2 8125   5.606   5.800   2.943
 2601WAT      O 8126   5.915   4.552   4.142
 2601WAT     H1 8127   5.838   4.608   4.141
 2601WAT     H2 8128   5.979   4.601   4.195
 2602WAT      O 8129   5.741   4.833   4.099
 2602WAT     H1 8130   5.815   4.887   4.071
 2602WAT     H2 8131   5.670   4.896   4.114
 2603WAT      O 8132   6.288   5.047   3.958
 2603WAT     H1 8133   6.329   5.003   3.884
 2603WAT     H2 8134   6.216   4.990   3.984
 2604WAT      O 8135   5.924   4.541   3.696
 2604WAT     H1 8136   6.008   4.583   3.710
 2604WAT     H2 8137   5.918   4.475   3.765
 2605WAT      O 8138   6.321   5.103   3.334
 2605WAT     H1 8139   6.258   5.120   3.264
 2605WAT     H2 8140   6.282   5.145   3.411
 2606WAT      O 8141   6.239   4.307   3.861
 2606WAT     H1 8142   6.214   4.383   3.808
 2606WAT     H2 8143   6.266   4.345   3.945
 2607WAT      O 8144   6.434   4.961   3.729
 2607WAT     H1 8145   6.455   5.026   3.662
 2607WAT     H2 8146   6.429   4.878   3.682
 2608WAT      O 8147   6.194   4.223   3.420
 2608WAT     H1 8148   6.108   4.252   3.449
 2608WAT     H2 8149   6.197   4.244   3.326
 2609WAT      O 8150   5.876   5.077   3.060
 2609WAT     H1 8151   5.922   5.105   2.981
 2609WAT     H2 8152   5.849   4.987   3.042
 2610WAT      O 8153   5.565   5.032   3.354
 2610WAT     H1 8154   5.622   5.075   3.290
 2610WAT     H2 8155   5.624   5.004   3.424
 2611WAT      O 8156   5.770   4.689   2.741
 2611WAT     H1 8157   5.840   4.735   2.788
 2611WAT     H2 8158   5.736   4.625   2.804
 2612WAT      O 8159   5.614   4.548   4.179
 2612WAT     H1 8160   5.551   4.617   4.202
 2612WAT     H2 8161   5.604   4.537   4.084
 2613WAT      O 8162   5.144   4.515   3.271
 2613WAT     H1 8163   5.065   4.541   3.224
 2613WAT     H2 8164   5.193   4.597   3.282
 2614WAT      O 8165   5.339   4.552   2.967
 2614WAT     H1 8166   5.259   4.563   3.019
 2614WAT     H2 8167   5.316   4.585   2.881
 2615WAT      O 8168   5.922   5.204   3.762
 2615WAT     H1 8169   5.928   5.250   3.846
 2615WAT     H2 8170   5.851   5.141   3.775
 2616WAT      O 8171   4.972   4.540   3.515
 2616WAT     H1 8172   4.997   4.629   3.541
 2616WAT     H2 8173   5.026   4.522   3.437
 2617WAT      O 8174   5.894   5.371   2.749
 2617WAT     H1 8175   5.880   5.455   2.792
 2617WAT     H2 8176   5.948   5.391   2.672
 2618WAT      O 8177   5.542   3.979   4.415
 2618WAT     H1 8178   5.503   3.923   4.482
 2618WAT     H2 8179   5.624   4.010   4.454
 2619WAT      O 8180   5.239   5.122   2.806
 2619WAT     H1 8181   5.290   5.202   2.821
 2619WAT     H2 8182   5.304   5.053   2.799
 2620WAT      O 8183   5.420   5.434   3.014
 2620WAT     H1 8184   5.437   5.526   2.996
 2620WAT     H2 8185   5.499   5.403   3.057
 2621WAT      O 8186   5.834   4.120   4.174
 2621WAT     H1 8187   5.908   4.180   4.166
 2621WAT     H2 8188   5.857   4.046   4.118
 2622WAT      O 8189   5.348   4.639   4.002
 2622WAT     H1 8190   5.337   4.549   4.032
 2622WAT     H2 8191   5.263   4.663   3.967
 2623WAT      O 8192   6.056   5.433   4.162
 2623WAT     H1 8193   6.012   5.354   4.130
 2623WAT     H2 8194   6.122   5.452   4.095
 2624WAT      O 8195   5.532   5.586   3.614
 2624WAT     H1 8196   5.587   5.573   3.537
 2624WAT     H2 8197   5.448   5.616   3.579
 2625WAT      O 8198   6.266   5.461   3.965
 2625WAT     H1 8199   6.264   5.543   3.915
 2625WAT     H2 8200   6.358   5.449   3.987
 2626WAT      O 8201   5.912   5.212   4.049
 2626WAT     H1 8202   5.965   5.136   4.026
 2626WAT     H2 8203   5.859   5.183   4.123
 2627WAT      O 8204   6.228   3.723   3.602
 2627WAT     H1 8205   6.194   3.812   3.594
 2627WAT     H2 8206   6.265   3.704   3.516
 2628WAT      O 8207   5.035   4.955   2.884
 2628WAT     H1 8208   5.119   4.996   2.862
 2628WAT     H2 8209   5.053   4.861   2.881
 2629WAT      O 8210   6.225   4.722   2.453
 2629WAT     H1 8211   6.173   4.799   2.476
 2629WAT     H2 8212   6.198   4.655   2.515
 2630WAT      O 8213   5.983   4.207   2.958
 2630WAT     H1 8214   5.898   4.168   2.940
 2630WAT     H2 8215   6.025   4.215   2.872
 2631WAT      O 8216   6.136   3.960   3.398
 2631WAT     H1 8217   6.086   3.956   3.317
 2631WAT     H2 8218   6.166   4.051   3.404
 2632WAT      O 8219   5.761   3.968   3.299
 2632WAT     H1 8220   5.847   3.949   3.263
 2632WAT     H2 8221   5.768   3.946   3.392
 2633WAT      O 8222   6.204   4.509   2.635
 2633WAT     H1 8223   6.173   4.541   2.720
 2633WAT     H2 8224   6.299   4.517   2.639
 2634WAT      O 8225   6.048   5.125   2.800
 2634WAT     H1 8226   5.995   5.052   2.769
 2634WAT     H2 8227   5.998   5.203   2.775
 2635WAT      O 8228   5.521   4.191   3.036
 2635WAT     H1 8229   5.579   4.169   2.963
 2635WAT     H2 8230   5.580   4.198   3.111
 2636WAT      O 8231   6.427   4.780   3.117
 2636WAT     H1 8232   6.479   4.844   3.167
 2636WAT     H2 8233   6.492   4.720   3.080
 2637WAT      O 8234   5.554   4.395   2.438
 2637WAT     H1 8235   5.471   4.428   2.470
 2637WAT     H2 8236   5.540   4.381   2.344
 2638WAT      O 8237   5.752   3.879   2.909
 2638WAT     H1 8238   5.686   3.847   2.846
 2638WAT     H2 8239   5.747   3.817   2.981
 2639WAT      O 8240   5.863   4.907   2.100
 2639WAT     H1 8241   5.772   4.884   2.120
 2639WAT     H2 8242   5.912   4.827   2.119
 2640WAT      O 8243   6.075   4.528   3.341
 2640WAT     H1 8244   5.983   4.550   3.326
 2640WAT     H2 8245   6.117   4.535   3.255
 2641WAT      O 8246   6.153   4.668   2.854
 2641WAT     H1 8247   6.228   4.719   2.823
 2641WAT     H2 8248   6.180   4.635   2.940
 2642WAT      O 8249   5.981   4.917   2.553
 2642WAT     H1 8250   5.890   4.889   2.562
 2642WAT     H2 8251   5.984   4.959   2.467
 2643WAT      O 8252   6.398   4.371   3.053
 2643WAT     H1 8253   6.324   4.320   3.086
 2643WAT     H2 8254   6.423   4.327   2.971
 2644WAT      O 8255   6.348   5.462   3.023
 2644WAT     H1 8256   6.377   5.518   2.951
 2644WAT     H2 8257   6.399   5.491   3.099
 2645WAT      O 8258   6.408   3.649   3.112
 2645WAT     H1 8259   6.439   3.563   3.083
 2645WAT     H2 8260   6.481   3.708   3.092
 2646WAT      O 8261   5.038   4.689   2.951
 2646WAT     H1 8262   5.018   4.630   2.878
 2646WAT     H2 8263   4.982   4.659   3.023
 2647WAT      O 8264   5.836   4.678   3.163
 2647WAT     H1 8265   5.841   4.583   3.155
 2647WAT     H2 8266   5.754   4.694   3.211
 2648WAT      O 8267   5.950   5.071   2.287
 2648WAT     H1 8268   5.907   5.000   2.241
 2648WAT     H2 8269   6.025   5.094   2.230
 2649WAT      O 8270   5.629   4.540   2.939
 2649WAT     H1 8271   5.548   4.570   2.979
 2649WAT     H2 8272   5.679   4.501   3.010
 2650WAT      O 8273   5.845   5.540   3.132
 2650WAT     H1 8274   5.840   5.562   3.039
 2650WAT     H2 8275   5.936   5.516   3.147
 2651WAT      O 8276   6.189   4.587   3.822
 2651WAT     H1 8277   6.225   4.609   3.908
 2651WAT     H2 8278   6.254   4.620   3.760
 2652WAT      O 8279   5.579   4.297   3.500
 2652WAT     H1 8280   5.643   4.283   3.430
 2652WAT     H2 8281   5.495   4.269   3.463
 2653WAT      O 8282   5.656   5.227   3.112
 2653WAT     H1 8283   5.736   5.178   3.091
 2653WAT     H2 8284   5.585   5.175   3.075
 2654WAT      O 8285   6.138   5.466   3.547
 2654WAT     H1 8286   6.144   5.523   3.624
 2654WAT     H2 8287   6.051   5.483   3.510
 2655WAT      O 8288   5.287   4.642   2.719
 2655WAT     H1 8289   5.194   4.636   2.741
 2655WAT     H2 8290   5.297   4.590   2.640
 2656WAT      O 8291   5.279   4.294   2.978
 2656WAT     H1 8292   5.305   4.386   2.967
 2656WAT     H2 8293   5.361   4.248   2.993
 2657WAT      O 8294   5.426   4.436   3.695
 2657WAT     H1 8295   5.493   4.415   3.630
 2657WAT     H2 8296   5.343   4.416   3.651
 2658WAT      O 8297   6.016   4.098   3.897
 2658WAT     H1 8298   5.952   4.168   3.887
 2658WAT     H2 8299   6.093   4.142   3.933
 2659WAT      O 8300   6.357   5.125   4.204
 2659WAT     H1 8301   6.342   5.102   4.112
 2659WAT     H2 8302   6.356   5.221   4.205
 2660WAT      O 8303   6.034   4.882   3.703
 2660WAT     H1 8304   6.127   4.897   3.685
 2660WAT     H2 8305   5.992   4.891   3.617
 2661WAT      O 8306   5.914   5.285   3.480
 2661WAT     H1 8307   5.900   5.248   3.567
 2661WAT     H2 8308   5.835   5.336   3.462
 2662WAT      O 8309   5.973   5.795   2.614
 2662WAT     H1 8310   5.991   5.748   2.695
 2662WAT     H2 8311   5.905   5.858   2.637
 2663WAT      O 8312   6.069   5.223   3.218
 2663WAT     H1 8313   6.035   5.219   3.308
 2663WAT     H2 8314   6.019   5.156   3.171
 2664WAT      O 8315   5.466   4.763   3.771
 2664WAT     H1 8316   5.453   4.690   3.831
 2664WAT     H2 8317   5.557   4.754   3.743
 2665WAT      O 8318   6.363   4.957   2.246
 2665WAT     H1 8319   6.301   4.885   2.236
 2665WAT     H2 8320   6.316   5.033   2.212
 2666WAT      O 8321   5.729   4.734   3.720
 2666WAT     H1 8322   5.800   4.670   3.716
 2666WAT     H2 8323   5.725   4.760   3.812
 2667WAT      O 8324   5.601   4.433   3.902
 2667WAT     H1 8325   5.547   4.388   3.967
 2667WAT     H2 8326   5.542   4.447   3.828
 2668WAT      O 8327   5.430   6.110   3.291
 2668WAT     H1 8328   5.454   6.173   3.359
 2668WAT     H2 8329   5.346   6.075   3.320
 2669WAT      O 8330   5.542   4.379   2.158
 2669WAT     H1 8331   5.454   4.367   2.122
 2669WAT     H2 8332   5.589   4.300   2.133
 2670WAT      O 8333   4.694   4.858   3.167
 2670WAT     H1 8334   4.762   4.826   3.109
 2670WAT     H2 8335   4.678   4.948   3.140
 2671WAT      O 8336   5.174   4.347   3.610
 2671WAT     H1 8337   5.165   4.286   3.537
 2671WAT     H2 8338   5.092   4.396   3.610
 2672WAT      O 8339   5.881   5.691   3.532
 2672WAT     H1 8340   5.874   5.771   3.583
 2672WAT     H2 8341   5.837   5.710   3.449
 2673WAT      O 8342   5.860   5.614   2.883
 2673WAT     H1 8343   5.782   5.668   2.892
 2673WAT     H2 8344   5.930   5.666   2.923
 2674WAT      O 8345   6.191   4.195   3.147
 2674WAT     H1 8346   6.241   4.120   3.115
 2674WAT     H2 8347   6.114   4.199   3.090
 2675WAT      O 8348   6.127   5.680   3.747
 2675WAT     H1 8349   6.199   5.744   3.740
 2675WAT     H2 8350   6.078   5.690   3.666
 2676WAT      O 8351   6.299   5.071   2.904
 2676WAT     H1 8352   6.206   5.083   2.887
 2676WAT     H2 8353   6.317   4.981   2.878
 2677WAT      O 8354   5.849   4.409   3.120
 2677WAT     H1 8355   5.812   4.354   3.189
 2677WAT     H2 8356   5.899   4.349   3.065
 2678WAT      O 8357   5.632   5.455   3.829
 2678WAT     H1 8358   5.702   5.519   3.845
 2678WAT     H2 8359   5.585   5.489   3.753
 2679WAT      O 8360   6.445   5.290   2.658
 2679WAT     H1 8361   6.473   5.278   2.749
 2679WAT     H2 8362   6.358   5.250   2.654
 2680WAT      O 8363   6.435   3.892   3.362
 2680WAT     H1 8364   6.344   3.915   3.379
 2680WAT     H2 8365   6.478   3.900   3.447
 2681WAT      O 8366   6.108   5.714   3.022
 2681WAT     H1 8367   6.127   5.633   3.068
 2681WAT     H2 8368   6.191   5.736   2.978
 2682WAT      O 8369   6.142   5.607   2.748
 2682WAT     H1 8370   6.195   5.556   2.687
 2682WAT     H2 8371   6.168   5.576   2.835
 2683WAT      O 8372   6.017   4.785   4.260
 2683WAT     H1 8373   5.950   4.775   4.328
 2683WAT     H2 8374   6.100   4.769   4.307
 2684WAT      O 8375   5.192   5.409   3.523
 2684WAT     H1 8376   5.251   5.334   3.536
 2684WAT     H2 8377   5.172   5.440   3.611
 2685WAT      O 8378   5.477   5.712   3.024
 2685WAT     H1 8379   5.411   5.761   2.976
 2685WAT     H2 8380   5.464   5.737   3.116
 2686WAT      O 8381   4.651   4.666   3.395
 2686WAT     H1 8382   4.655   4.612   3.474
 2686WAT     H2 8383   4.601   4.613   3.333
 2687WAT      O 8384   5.389   4.150   3.744
 2687WAT     H1 8385   5.396   4.237   3.703
 2687WAT     H2 8386   5.383   4.089   3.671
 2688WAT      O 8387   5.337   4.358   4.109
 2688WAT     H1 8388   5.399   4.319   4.170
 2688WAT     H2 8389   5.251   4.336   4.146
 2689WAT      O 8390   6.377   5.398   4.270
 2689WAT     H1 8391   6.431   5.460   4.220
 2689WAT     H2 8392   6.318   5.454   4.321
 2690WAT      O 8393   5.014   4.538   2.702
 2690WAT     H1 8394   5.044   4.448   2.697
 2690WAT     H2 8395   4.924   4.536   2.670
 2691WAT      O 8396   5.367   4.346   3.300
 2691WAT     H1 8397   5.295   4.407   3.287
 2691WAT     H2 8398   5.446   4.400   3.293
 2692WAT      O 8399   6.412   5.491   3.545
 2692WAT     H1 8400   6.317   5.479   3.538
 2692WAT     H2 8401   6.446   5.402   3.554
 2693WAT      O 8402   5.648   4.080   3.928
 2693WAT     H1 8403   5.700   4.104   4.004
 2693WAT     H2 8404   5.626   4.163   3.886
 2694WAT      O 8405   5.187   4.307   2.715
 2694WAT     H1 8406   5.154   4.219   2.696
 2694WAT     H2 8407   5.223   4.301   2.803
 2695WAT      O 8408   6.112   5.470   3.166
 2695WAT     H1 8409   6.097   5.377   3.184
 2695WAT     H2 8410   6.195   5.472   3.117
 2696WAT      O 8411   5.499   4.335   2.751
 2696WAT     H1 8412   5.533   4.388   2.679
 2696WAT     H2 8413   5.543   4.369   2.829
 2697WAT      O 8414   5.768   4.174   3.696
 2697WAT     H1 8415   5.734   4.094   3.737
 2697WAT     H2 8416   5.697   4.204   3.639
 2698WAT      O 8417   5.833   3.882   3.542
 2698WAT     H1 8418   5.915   3.835   3.529
 2698WAT     H2 8419   5.858   3.960   3.592
 2699WAT      O 8420   5.697   4.185   2.571
 2699WAT     H1 8421   5.769   4.223   2.521
 2699WAT     H2 8422   5.635   4.257   2.582
 2700WAT      O 8423   6.112   4.255   2.665
 2700WAT     H1 8424   6.133   4.344   2.635
 2700WAT     H2 8425   6.064   4.216   2.592
 2701WAT      O 8426   5.586   4.551   3.323
 2701WAT     H1 8427   5.571   4.583   3.412
 2701WAT     H2 8428   5.538   4.613   3.267
 2702WAT      O 8429   5.772   4.250   3.327
 2702WAT     H1 8430   5.770   4.161   3.294
 2702WAT     H2 8431   5.843   4.251   3.391
 2703WAT      O 8432   5.957   4.294   3.532
 2703WAT     H1 8433   5.931   4.386   3.532
 2703WAT     H2 8434   5.904   4.254   3.601
 2704WAT      O 8435   5.033   4.805   3.616
 2704WAT     H1 8436   4.979   4.883   3.630
 2704WAT     H2 8437   5.121   4.840   3.601
 2705WAT      O 8438   5.712   4.139   2.854
 2705WAT     H1 8439   5.724   4.046   2.874
 2705WAT     H2 8440   5.683   4.140   2.763
 2706WAT      O 8441   5.999   3.907   3.168
 2706WAT     H1 8442   6.001   3.913   3.072
 2706WAT     H2 8443   6.041   3.823   3.187
 2707WAT      O 8444   5.112   4.718   3.906
 2707WAT     H1 8445   5.038   4.733   3.964
 2707WAT     H2 8446   5.080   4.744   3.819
 2708WAT      O 8447   5.906   5.672   3.886
 2708WAT     H1 8448   5.937   5.648   3.973
 2708WAT     H2 8449   5.986   5.693   3.837
 2709WAT      O 8450   5.908   5.888   3.109
 2709WAT     H1 8451   5.864   5.838   3.178
 2709WAT     H2 8452   5.983   5.833   3.085
 2710WAT      O 8453   5.156   5.507   3.109
 2710WAT     H1 8454   5.239   5.477   3.071
 2710WAT     H2 8455   5.121   5.430   3.154
 2711WAT      O 8456   5.653   5.442   3.316
 2711WAT     H1 8457   5.591   5.376   3.286
 2711WAT     H2 8458   5.720   5.445   3.248
 2712WAT      O 8459   4.976   5.299   3.205
 2712WAT     H1 8460   4.893   5.256   3.187
 2712WAT     H2 8461   4.974   5.318   3.298
 2713WAT      O 8462   5.660   4.290   4.275
 2713WAT     H1 8463   5.665   4.377   4.237
 2713WAT     H2 8464   5.715   4.236   4.218
 2714WAT      O 8465   5.609   5.297   2.663
 2714WAT     H1 8466   5.624   5.365   2.598
 2714WAT     H2 8467   5.690   5.295   2.715
 2715WAT      O 8468   5.883   4.365   3.951
 2715WAT     H1 8469   5.796   4.394   3.923
 2715WAT     H2 8470   5.907   4.424   4.023
 2716WAT      O 8471   5.385   4.900   2.764
 2716WAT     H1 8472   5.360   4.809   2.784
 2716WAT     H2 8473   5.402   4.900   2.670
 2717WAT      O 8474   6.154   3.987   3.702
 2717WAT     H1 8475   6.206   4.061   3.670
 2717WAT     H2 8476   6.118   4.018   3.786
 2718WAT      O 8477   5.312   4.473   2.514
 2718WAT     H1 8478   5.242   4.480   2.448
 2718WAT     H2 8479   5.287   4.397   2.566
 2719WAT      O 8480   6.179   3.629   3.254
 2719WAT     H1 8481   6.207   3.562   3.317
 2719WAT     H2 8482   6.257   3.648   3.203
 2720WAT      O 8483   5.959   5.547   2.411
 2720WAT     H1 8484   5.902   5.608   2.365
 2720WAT     H2 8485   6.017   5.602   2.464
 2721WAT      O 8486   6.368   4.180   3.648
 2721WAT     H1 8487   6.309   4.208   3.578
 2721WAT     H2 8488   6.340   4.229   3.725
 2722WAT      O 8489   6.281   5.575   2.524
 2722WAT     H1 8490   6.374   5.568   2.544
 2722WAT     H2 8491   6.272   5.658   2.478
 2723WAT      O 8492   5.998   4.680   2.145
 2723WAT     H1 8493   6.092   4.667   2.152
 2723WAT     H2 8494   5.960   4.606   2.192
 2724WAT      O 8495   5.986   5.085   4.291
 2724WAT     H1 8496   6.078   5.103   4.310
 2724WAT     H2 8497   5.983   4.991   4.275
 2725WAT      O 8498   5.816   4.473   2.138
 2725WAT     H1 8499   5.725   4.443   2.146
 2725WAT     H2 8500   5.844   4.443   2.052
 2726WAT      O 8501   4.908   4.605   3.183
 2726WAT     H1 8502   4.876   4.519   3.154
 2726WAT     H2 8503   4.853   4.626   3.259
 2727WAT      O 8504   5.286   4.876   3.555
 2727WAT     H1 8505   5.308   4.969   3.557
 2727WAT     H2 8506   5.327   4.840   3.633
 2728WAT      O 8507   5.978   3.927   2.754
 2728WAT     H1 8508   5.897   3.892   2.791
 2728WAT     H2 8509   6.047   3.896   2.813
 2729WAT      O 8510   6.171   3.835   2.916
 2729WAT     H1 8511   6.226   3.877   2.982
 2729WAT     H2 8512   6.194   3.742   2.920
 2730WAT      O 8513   5.773   4.434   4.494
 2730WAT     H1 8514   5.763   4.529   4.487
 2730WAT     H2 8515   5.751   4.401   4.407
 2731WAT      O 8516   5.693   4.159   2.152
 2731WAT     H1 8517   5.779   4.191   2.178
 2731WAT     H2 8518   5.712   4.080   2.101
 2732WAT      O 8519   4.895   4.967   3.380
 2732WAT     H1 8520   4.825   4.925   3.329
 2732WAT     H2 8521   4.969   4.971   3.320
 2733WAT      O 8522   6.353   3.986   3.087
 2733WAT     H1 8523   6.403   3.997   3.006
 2733WAT     H2 8524   6.418   3.955   3.151
 2734WAT      O 8525   5.759   4.777   4.376
 2734WAT     H1 8526   5.711   4.857   4.396
 2734WAT     H2 8527   5.768   4.778   4.280
 2735WAT      O 8528   5.086   4.960   3.168
 2735WAT     H1 8529   5.084   4.970   3.073
 2735WAT     H2 8530   5.117   5.045   3.200
 2736WAT      O 8531   5.352   5.166   3.579
 2736WAT     H1 8532   5.447   5.163   3.573
 2736WAT     H2 8533   5.332   5.120   3.661
 2737WAT      O 8534   5.411   5.023   3.836
 2737WAT     H1 8535   5.493   5.072   3.838
 2737WAT     H2 8536   5.438   4.931   3.833
 2738WAT      O 8537   6.387   4.262   2.772
 2738WAT     H1 8538   6.298   4.290   2.750
 2738WAT     H2 8539   6.428   4.246   2.688
 2739WAT      O 8540   5.187   5.720   3.281
 2739WAT     H1 8541   5.174   5.644   3.224
 2739WAT     H2 8542   5.146   5.792   3.234
 2740WAT      O 8543   6.301   5.238   2.182
 2740WAT     H1 8544   6.371   5.259   2.243
 2740WAT     H2 8545   6.229   5.295   2.208
 2741WAT      O 8546   6.384   4.813   2.794
 2741WAT     H1 8547   6.378   4.859   2.710
 2741WAT     H2 8548   6.439   4.737   2.776
 2742WAT      O 8549   5.503   5.810   3.302
 2742WAT     H1 8550   5.492   5.904   3.292
 2742WAT     H2 8551   5.421   5.779   3.341
 2743WAT      O 8552   6.457   4.932   2.523
 2743WAT     H1 8553   6.452   4.916   2.429
 2743WAT     H2 8554   6.395   5.003   2.539
 2744WAT      O 8555   4.936   4.456   3.906
 2744WAT     H1 8556   5.001   4.405   3.955
 2744WAT     H2 8557   4.915   4.530   3.963
 2745WAT      O 8558   6.189   5.163   4.456
 2745WAT     H1 8559   6.276   5.180   4.420
 2745WAT     H2 8560   6.141   5.245   4.444
 2746WAT      O 8561   5.788   3.882   2.481
 2746WAT     H1 8562   5.787   3.977   2.497
 2746WAT     H2 8563   5.878   3.864   2.452
 2747WAT      O 8564   5.606   5.875   3.624
 2747WAT     H1 8565   5.696   5.878   3.655
 2747WAT     H2 8566   5.583   5.782   3.625
 2748WAT      O 8567   5.781   5.750   3.290
 2748WAT     H1 8568   5.686   5.750   3.278
 2748WAT     H2 8569   5.812   5.675   3.238
 2749WAT      O 8570   6.170   3.542   2.907
 2749WAT     H1 8571   6.093   3.486   2.921
 2749WAT     H2 8572   6.211   3.549   2.993
 2750WAT      O 8573   5.370   4.171   4.316
 2750WAT     H1 8574   5.457   4.135   4.337
 2750WAT     H2 8575   5.313   4.137   4.384
 2751WAT      O 8576   3.498   0.470   1.549
 2751WAT     H1 8577   3.490   0.565   1.557
 2751WAT     H2 8578   3.438   0.435   1.615
 2752WAT      O 8579   3.252   0.069   1.687
 2752WAT     H1 8580   3.270   0.161   1.668
 2752WAT     H2 8581   3.331   0.037   1.730
 2753WAT      O 8582   3.364   0.221   2.287
 2753WAT     H1 8583   3.419   0.208   2.210
 2753WAT     H2 8584   3.280   0.251   2.252
 2754WAT      O 8585   3.986   0.413   1.065
 2754WAT     H1 8586   3.918   0.443   1.126
 2754WAT     H2 8587   4.024   0.493   1.030
 2755WAT      O 8588   3.677   0.175   1.804
 2755WAT     H1 8589   3.672   0.197   1.712
 2755WAT     H2 8590   3.768   0.151   1.819
 2756WAT      O 8591   3.806   0.430   1.286
 2756WAT     H1 8592   3.823   0.383   1.368
 2756WAT     H2 8593   3.737   0.492   1.309
 2757WAT      O 8594   3.262   0.745   1.964
 2757WAT     H1 8595   3.286   0.808   2.031
 2757WAT     H2 8596   3.178   0.709   1.992
 2758WAT      O 8597   3.713   0.325   2.204
 2758WAT     H1 8598   3.706   0.406   2.255
 2758WAT     H2 8599   3.669   0.345   2.122
 2759WAT      O 8600   3.692   0.249   1.555
 2759WAT     H1 8601   3.614   0.303   1.565
 2759WAT     H2 8602   3.762   0.301   1.595
 2760WAT      O 8603   3.959   0.315   2.420
 2760WAT     H1 8604   4.031   0.379   2.412
 2760WAT     H2 8605   3.910   0.325   2.338
 2761WAT      O 8606   3.465   0.090   2.502
 2761WAT     H1 8607   3.535   0.153   2.517
 2761WAT     H2 8608   3.417   0.124   2.426
 2762WAT      O 8609   3.941   0.349   1.695
 2762WAT     H1 8610   3.959   0.267   1.741
 2762WAT     H2 8611   4.023   0.371   1.651
 2763WAT      O 8612   3.974   0.242   1.421
 2763WAT     H1 8613   4.027   0.191   1.359
 2763WAT     H2 8614   4.000   0.210   1.507
 2764WAT      O 8615   3.024   0.043   2.195
 2764WAT     H1 8616   3.083  -0.031   2.208
 2764WAT     H2 8617   3.004   0.075   2.283
 2765WAT      O 8618   3.310   0.347   1.697
 2765WAT     H1 8619   3.243   0.395   1.648
 2765WAT     H2 8620   3.296   0.372   1.788
 2766WAT      O 8621   3.724   0.550   2.357
 2766WAT     H1 8622   3.779   0.567   2.433
 2766WAT     H2 8623   3.758   0.609   2.289
 2767WAT      O 8624   4.037   0.345   2.055
 2767WAT     H1 8625   4.025   0.265   2.004
 2767WAT     H2 8626   4.103   0.395   2.006
 2768WAT      O 8627   3.738   0.307   2.558
 2768WAT     H1 8628   3.769   0.283   2.645
 2768WAT     H2 8629   3.818   0.327   2.509
 2769WAT      O 8630   3.740   0.522   1.781
 2769WAT     H1 8631   3.697   0.473   1.850
 2769WAT     H2 8632   3.816   0.468   1.757
 2770WAT      O 8633   2.988   0.142   1.781
 2770WAT     H1 8634   3.071   0.112   1.743
 2770WAT     H2 8635   2.953   0.065   1.826
 2771WAT      O 8636   3.485   0.077   1.988
 2771WAT     H1 8637   3.423   0.010   1.958
 2771WAT     H2 8638   3.552   0.079   1.920
 2772WAT      O 8639   2.808  -0.067   1.877
 2772WAT     H1 8640   2.725  -0.109   1.859
 2772WAT     H2 8641   2.806  -0.047   1.971
 2773WAT      O 8642   3.791   0.181   1.083
 2773WAT     H1 8643   3.734   0.243   1.038
 2773WAT     H2 8644   3.849   0.236   1.136
 2774WAT      O 8645   3.020   0.355   1.953
 2774WAT     H1 8646   3.006   0.279   1.897
 2774WAT     H2 8647   2.978   0.427   1.907
 2775WAT      O 8648   3.335   0.444   1.975
 2775WAT     H1 8649   3.324   0.539   1.964
 2775WAT     H2 8650   3.253   0.414   2.013
 2776WAT      O 8651   3.438   0.510   2.296
 2776WAT     H1 8652   3.528   0.513   2.328
 2776WAT     H2 8653   3.415   0.417   2.298
 2777WAT      O 8654   3.613   0.385   1.962
 2777WAT     H1 8655   3.518   0.385   1.951
 2777WAT     H2 8656   3.644   0.310   1.911
 2778WAT      O 8657   5.187   0.969   2.069
 2778WAT     H1 8658   5.251   0.957   1.998
 2778WAT     H2 8659   5.175   1.063   2.075
 2779WAT      O 8660   4.868   0.964   2.062
 2779WAT     H1 8661   4.834   0.952   1.974
 2779WAT     H2 8662   4.955   0.924   2.060
 2780WAT      O 8663   4.454   1.149   1.661
 2780WAT     H1 8664   4.397   1.140   1.584
 2780WAT     H2 8665   4.442   1.067   1.709
 2781WAT      O 8666   4.916   1.079   2.658
 2781WAT     H1 8667   4.915   1.040   2.571
 2781WAT     H2 8668   4.932   1.006   2.718
 2782WAT      O 8669   4.208   1.299   1.945
 2782WAT     H1 8670   4.288   1.265   1.904
 2782WAT     H2 8671   4.232   1.310   2.037
 2783WAT      O 8672   5.012   1.516   1.192
 2783WAT     H1 8673   4.947   1.574   1.154
 2783WAT     H2 8674   5.091   1.569   1.198
 2784WAT      O 8675   4.404   1.225   1.232
 2784WAT     H1 8676   4.482   1.170   1.218
 2784WAT     H2 8677   4.439   1.311   1.253
 2785WAT      O 8678   4.588   1.358   2.553
 2785WAT     H1 8679   4.559   1.448   2.541
 2785WAT     H2 8680   4.652   1.362   2.624
 2786WAT      O 8681   4.681   1.095   2.212
 2786WAT     H1 8682   4.740   1.073   2.141
 2786WAT     H2 8683   4.686   1.021   2.272
 2787WAT      O 8684   4.638   0.841   0.996
 2787WAT     H1 8685   4.663   0.789   0.919
 2787WAT     H2 8686   4.544   0.824   1.006
 2788WAT      O 8687   5.142   0.741   1.776
 2788WAT     H1 8688   5.221   0.699   1.741
 2788WAT     H2 8689   5.169   0.832   1.793
 2789WAT      O 8690   5.159   1.285   1.246
 2789WAT     H1 8691   5.096   1.292   1.317
 2789WAT     H2 8692   5.126   1.344   1.178
 2790WAT      O 8693   4.610   1.031   1.216
 2790WAT     H1 8694   4.598   0.963   1.283
 2790WAT     H2 8695   4.621   0.982   1.134
 2791WAT      O 8696   4.844   0.977   1.586
 2791WAT     H1 8697   4.808   0.924   1.657
 2791WAT     H2 8698   4.930   0.938   1.569
 2792WAT      O 8699   4.808   0.480   1.086
 2792WAT     H1 8700   4.825   0.567   1.123
 2792WAT     H2 8701   4.789   0.496   0.993
 2793WAT      O 8702   5.084   1.326   2.253
 2793WAT     H1 8703   5.054   1.416   2.242
 2793WAT     H2 8704   5.049   1.299   2.338
 2794WAT      O 8705   4.429   0.971   1.856
 2794WAT     H1 8706   4.337   0.958   1.877
 2794WAT     H2 8707   4.454   1.049   1.906
 2795WAT      O 8708   4.806   0.726   1.184
 2795WAT     H1 8709   4.794   0.770   1.268
 2795WAT     H2 8710   4.737   0.760   1.128
 2796WAT      O 8711   4.165   0.936   1.939
 2796WAT     H1 8712   4.178   0.961   2.031
 2796WAT     H2 8713   4.097   0.995   1.907
 2797WAT      O 8714   4.582   2.003   1.549
 2797WAT     H1 8715   4.574   2.098   1.557
 2797WAT     H2 8716   4.522   1.968   1.615
 2798WAT      O 8717   4.831   0.720   2.815
 2798WAT     H1 8718   4.754   0.776   2.814
 2798WAT     H2 8719   4.895   0.768   2.867
 2799WAT      O 8720   5.376   0.773   1.267
 2799WAT     H1 8721   5.467   0.796   1.250
 2799WAT     H2 8722   5.325   0.831   1.211
 2800WAT      O 8723   4.657   1.001   2.771
 2800WAT     H1 8724   4.731   1.055   2.743
 2800WAT     H2 8725   4.586   1.063   2.787
 2801WAT      O 8726   5.204   1.215   2.631
 2801WAT     H1 8727   5.245   1.171   2.556
 2801WAT     H2 8728   5.132   1.158   2.656
 2802WAT      O 8729   4.840   0.709   2.368
 2802WAT     H1 8730   4.924   0.751   2.382
 2802WAT     H2 8731   4.834   0.643   2.437
 2803WAT      O 8732   5.237   1.271   2.006
 2803WAT     H1 8733   5.174   1.287   1.936
 2803WAT     H2 8734   5.198   1.312   2.083
 2804WAT      O 8735   5.625   1.365   1.742
 2804WAT     H1 8736   5.556   1.403   1.687
 2804WAT     H2 8737   5.633   1.426   1.815
 2805WAT      O 8738   5.350   1.129   2.402
 2805WAT     H1 8739   5.371   1.193   2.334
 2805WAT     H2 8740   5.345   1.046   2.355
 2806WAT      O 8741   4.792   1.245   1.733
 2806WAT     H1 8742   4.838   1.273   1.654
 2806WAT     H2 8743   4.766   1.155   1.714
 2807WAT      O 8744   4.481   1.199   2.027
 2807WAT     H1 8745   4.538   1.242   1.963
 2807WAT     H2 8746   4.540   1.171   2.096
 2808WAT      O 8747   4.686   0.857   1.414
 2808WAT     H1 8748   4.756   0.902   1.460
 2808WAT     H2 8749   4.652   0.793   1.476
 2809WAT      O 8750   4.530   0.716   2.851
 2809WAT     H1 8751   4.467   0.784   2.875
 2809WAT     H2 8752   4.520   0.705   2.757
 2810WAT      O 8753   4.060   0.683   1.944
 2810WAT     H1 8754   3.981   0.708   1.896
 2810WAT     H2 8755   4.109   0.764   1.954
 2811WAT      O 8756   5.462   1.417   2.219
 2811WAT     H1 8757   5.544   1.377   2.191
 2811WAT     H2 8758   5.461   1.407   2.314
 2812WAT      O 8759   4.255   0.719   1.640
 2812WAT     H1 8760   4.175   0.730   1.691
 2812WAT     H2 8761   4.232   0.753   1.553
 2813WAT      O 8762   4.838   1.372   2.434
 2813WAT     H1 8763   4.845   1.418   2.518
 2813WAT     H2 8764   4.767   1.309   2.447
 2814WAT      O 8765   3.888   0.708   2.187
 2814WAT     H1 8766   3.913   0.797   2.214
 2814WAT     H2 8767   3.942   0.690   2.110
 2815WAT      O 8768   6.271   1.051   1.854
 2815WAT     H1 8769   6.195   0.994   1.838
 2815WAT     H2 8770   6.284   1.048   1.948
 2816WAT      O 8771   4.810   1.538   1.421
 2816WAT     H1 8772   4.796   1.623   1.464
 2816WAT     H2 8773   4.864   1.559   1.345
 2817WAT      O 8774   4.155   1.290   1.479
 2817WAT     H1 8775   4.206   1.370   1.494
 2817WAT     H2 8776   4.220   1.220   1.472
 2818WAT      O 8777   4.336   1.602   1.687
 2818WAT     H1 8778   4.353   1.694   1.668
 2818WAT     H2 8779   4.415   1.570   1.730
 2819WAT      O 8780   4.264   0.806   2.674
 2819WAT     H1 8781   4.253   0.716   2.704
 2819WAT     H2 8782   4.179   0.831   2.639
 2820WAT      O 8783   4.972   1.601   2.834
 2820WAT     H1 8784   4.928   1.522   2.802
 2820WAT     H2 8785   5.038   1.619   2.768
 2821WAT      O 8786   4.448   1.754   2.287
 2821WAT     H1 8787   4.503   1.741   2.210
 2821WAT     H2 8788   4.364   1.784   2.252
 2822WAT      O 8789   5.182   1.629   2.637
 2822WAT     H1 8790   5.180   1.711   2.588
 2822WAT     H2 8791   5.274   1.616   2.660
 2823WAT      O 8792   4.828   1.380   2.721
 2823WAT     H1 8793   4.881   1.304   2.698
 2823WAT     H2 8794   4.775   1.351   2.796
 2824WAT      O 8795   3.951   1.123   1.556
 2824WAT     H1 8796   4.035   1.164   1.534
 2824WAT     H2 8797   3.969   1.029   1.553
 2825WAT      O 8798   5.141   0.890   1.125
 2825WAT     H1 8799   5.089   0.967   1.149
 2825WAT     H2 8800   5.114   0.822   1.187
 2826WAT      O 8801   5.638   1.165   1.319
 2826WAT     H1 8802   5.561   1.131   1.274
 2826WAT     H2 8803   5.706   1.166   1.251
 2827WAT      O 8804   5.120   0.677   1.308
 2827WAT     H1 8805   5.089   0.709   1.393
 2827WAT     H2 8806   5.215   0.685   1.312
 2828WAT      O 8807   4.964   1.293   1.473
 2828WAT     H1 8808   4.912   1.220   1.441
 2828WAT     H2 8809   4.914   1.371   1.448
 2829WAT      O 8810   5.462   1.112   1.984
 2829WAT     H1 8811   5.396   1.181   1.993
 2829WAT     H2 8812   5.543   1.151   2.019
 2830WAT      O 8813   4.438   0.359   1.709
 2830WAT     H1 8814   4.495   0.337   1.635
 2830WAT     H2 8815   4.496   0.366   1.784
 2831WAT      O 8816   5.343   0.948   1.789
 2831WAT     H1 8817   5.395   1.011   1.839
 2831WAT     H2 8818   5.408   0.888   1.753
 2832WAT      O 8819   4.470   0.562   1.111
 2832WAT     H1 8820   4.387   0.596   1.143
 2832WAT     H2 8821   4.456   0.549   1.017
 2833WAT      O 8822   4.779   1.075   0.773
 2833WAT     H1 8823   4.688   1.052   0.793
 2833WAT     H2 8824   4.829   0.995   0.792
 2834WAT      O 8825   5.070   1.946   1.065
 2834WAT     H1 8826   5.002   1.976   1.126
 2834WAT     H2 8827   5.108   2.026   1.030
 2835WAT      O 8828   4.991   0.695   2.014
 2835WAT     H1 8829   4.899   0.718   1.998
 2835WAT     H2 8830   5.033   0.703   1.928
 2836WAT      O 8831   5.069   0.835   1.527
 2836WAT     H1 8832   5.144   0.887   1.496
 2836WAT     H2 8833   5.096   0.803   1.613
 2837WAT      O 8834   4.897   1.085   1.225
 2837WAT     H1 8835   4.806   1.056   1.235
 2837WAT     H2 8836   4.900   1.127   1.139
 2838WAT      O 8837   5.420   1.446   1.602
 2838WAT     H1 8838   5.375   1.362   1.608
 2838WAT     H2 8839   5.357   1.510   1.636
 2839WAT      O 8840   5.264   1.630   1.696
 2839WAT     H1 8841   5.293   1.686   1.624
 2839WAT     H2 8842   5.315   1.659   1.771
 2840WAT      O 8843   3.954   0.857   1.623
 2840WAT     H1 8844   3.934   0.798   1.551
 2840WAT     H2 8845   3.898   0.826   1.695
 2841WAT      O 8846   4.752   0.846   1.835
 2841WAT     H1 8847   4.757   0.751   1.828
 2841WAT     H2 8848   4.670   0.862   1.884
 2842WAT      O 8849   4.866   1.239   0.959
 2842WAT     H1 8850   4.823   1.167   0.913
 2842WAT     H2 8851   4.941   1.262   0.903
 2843WAT      O 8852   4.546   0.708   1.611
 2843WAT     H1 8853   4.464   0.738   1.652
 2843WAT     H2 8854   4.595   0.669   1.683
 2844WAT      O 8855   4.761   1.708   1.804
 2844WAT     H1 8856   4.756   1.730   1.712
 2844WAT     H2 8857   4.852   1.684   1.819
 2845WAT      O 8858   5.105   0.754   2.494
 2845WAT     H1 8859   5.141   0.777   2.580
 2845WAT     H2 8860   5.170   0.788   2.432
 2846WAT      O 8861   5.678   1.067   1.565
 2846WAT     H1 8862   5.664   1.086   1.472
 2846WAT     H2 8863   5.643   1.143   1.610
 2847WAT      O 8864   4.495   0.465   2.173
 2847WAT     H1 8865   4.559   0.451   2.103
 2847WAT     H2 8866   4.411   0.436   2.135
 2848WAT      O 8867   5.681   1.273   2.066
 2848WAT     H1 8868   5.724   1.264   2.151
 2848WAT     H2 8869   5.752   1.271   2.002
 2849WAT      O 8870   4.572   1.395   1.784
 2849WAT     H1 8871   4.652   1.346   1.764
 2849WAT     H2 8872   4.501   1.342   1.748
 2850WAT      O 8873   5.054   1.633   2.219
 2850WAT     H1 8874   5.060   1.690   2.296
 2850WAT     H2 8875   4.967   1.650   2.183
 2851WAT      O 8876   4.203   0.810   1.392
 2851WAT     H1 8877   4.110   0.803   1.413
 2851WAT     H2 8878   4.213   0.757   1.312
 2852WAT      O 8879   4.195   0.462   1.650
 2852WAT     H1 8880   4.221   0.554   1.640
 2852WAT     H2 8881   4.277   0.415   1.665
 2853WAT      O 8882   4.342   0.604   2.367
 2853WAT     H1 8883   4.409   0.583   2.303
 2853WAT     H2 8884   4.259   0.584   2.323
 2854WAT      O 8885   5.767   1.278   2.319
 2854WAT     H1 8886   5.786   1.368   2.344
 2854WAT     H2 8887   5.757   1.232   2.403
[truncated: 457,337 more chars]
