# Supplementary material for: OpenMM 7: Rapid development of high performance algorithms for molecular dynamics
Source: PLoS Comput Biol. 2017 Jul 26;13(7):e1005659. doi: 10.1371/journal.pcbi.1005659 (PMC5549999; doi:10.1371/journal.pcbi.1005659)
Supplement: S1 Supporting Information — (ZIP) [file pcbi.1005659.s001.zip › SI/Energy Comparisons/Gromacs/2koc.pbc.mdp]

integrator	= md
dt		= 0.001
nsteps		= 0		; Maximum number of (minimization) steps to perform
nstxout 	= 0
nstfout		= 1		; Forces (important)
nstenergy	= 1		; Write energies to disk every nstenergy steps
nstxtcout	= 0		; Write coordinates to disk every nstxtcout steps
xtc_grps	= System	; Which coordinate group(s) to write to disk
energygrps	= System	; Which energy group(s) to write to disk

nstlist		= 1
ns_type		= simple
rlist		= 0.9
vdwtype		= cut-off
cutoff-scheme   = Verlet
coulombtype	= pme
pme-order       = 5
fourier-nx      = 152
fourier-ny      = 152
fourier-nz      = 152
rcoulomb	= 0.9
rvdw		= 0.9
constraints	= none
pbc		= xyz
dispcorr        = EnerPres
