# Supplementary material for: OpenMM 7: Rapid development of high performance algorithms for molecular dynamics
Source: PLoS Comput Biol. 2017 Jul 26;13(7):e1005659. doi: 10.1371/journal.pcbi.1005659 (PMC5549999; doi:10.1371/journal.pcbi.1005659)
Supplement: S1 Supporting Information — (ZIP) [file pcbi.1005659.s001.zip › SI/Energy Comparisons/Gromacs/2koc.pbc.top]

;
;   File 2koc.pbc.top  was generated
;   By user: swails (44411)
;   On host: Batman
;   At date: Wed. June  3 22:02:32 2016
;
;   This is a standalone topology file
;
;   Created by:
;   ParmEd:       convert_amber.py, VERSION 2.5.0+59.gac79a30.dirty
;   Executable:   convert_amber.py
;   Library dir:  /usr/share/gromacs/top
;   Command line:
;     convert_amber.py ../Amber/2koc.pbc.parm7 ../Amber/2koc.pbc.rst7 2koc.pbc.top 2koc.pbc.gro
;

[ defaults ]
; nbfunc        comb-rule       gen-pairs       fudgeLJ fudgeQQ
1               2               yes             0.5     0.833333

[ atomtypes ]
; name    at.num    mass    charge ptype  sigma      epsilon
HO             1    1.00800    0.000000  A             0             0
OH             8   16.00000    0.000000  A      0.306647      0.880314
CI             6   12.01000    0.000000  A      0.339967       0.45773
H1             1    1.00800    0.000000  A      0.247135     0.0656888
CT             6   12.01000    0.000000  A      0.339967       0.45773
OS             8   16.00000    0.000000  A      0.300001       0.71128
H2             1    1.00800    0.000000  A      0.229317     0.0656888
N*             7   14.01000    0.000000  A         0.325       0.71128
CP             6   12.01000    0.000000  A      0.339967      0.359824
H5             1    1.00800    0.000000  A      0.242146       0.06276
NB             7   14.01000    0.000000  A         0.325       0.71128
CB             6   12.01000    0.000000  A      0.339967      0.359824
C              6   12.01000    0.000000  A      0.339967      0.359824
O              8   16.00000    0.000000  A      0.295992       0.87864
NA             7   14.01000    0.000000  A         0.325       0.71128
H              1    1.00800    0.000000  A      0.106908     0.0656888
CA             6   12.01000    0.000000  A      0.339967      0.359824
N2             7   14.01000    0.000000  A         0.325       0.71128
NC             7   14.01000    0.000000  A         0.325       0.71128
P             15   30.97000    0.000000  A      0.374177        0.8368
O2             8   16.00000    0.000000  A      0.295992       0.87864
C4             6   12.01000    0.000000  A      0.339967      0.359824
H4             1    1.00800    0.000000  A      0.251055       0.06276
HA             1    1.00800    0.000000  A      0.259964       0.06276
C5             6   12.01000    0.000000  A      0.339967      0.359824
CQ             6   12.01000    0.000000  A      0.339967      0.359824
CS             6   12.01000    0.000000  A      0.339967      0.359824
Na+           11   22.99000    0.000000  A      0.243928      0.365846
Cl-           17   35.45000    0.000000  A      0.447766      0.148913
OW             8   16.00000    0.000000  A      0.315075      0.635968
HW             1    1.00800    0.000000  A             0             0


[ moleculetype ]
; Name            nrexcl
system1          3

[ atoms ]
;   nr       type  resnr residue  atom   cgnr    charge       mass  typeB    chargeB      massB
; residue    1 G5 rtp G5 q -0.3
    1         HO      1     G5   HO5'      1   0.429500     1.0080   ; qtot 0.4295
    2         OH      1     G5    O5'      2  -0.622300    16.0000   ; qtot -0.1928
    3         CI      1     G5    C5'      3   0.055800    12.0100   ; qtot -0.1370
    4         H1      1     G5    H5'      4   0.067900     1.0080   ; qtot -0.0691
    5         H1      1     G5   H5''      5   0.067900     1.0080   ; qtot -0.0012
    6         CT      1     G5    C4'      6   0.106500    12.0100   ; qtot 0.1053
    7         H1      1     G5    H4'      7   0.117400     1.0080   ; qtot 0.2227
    8         OS      1     G5    O4'      8  -0.354800    16.0000   ; qtot -0.1321
    9         CT      1     G5    C1'      9   0.019100    12.0100   ; qtot -0.1130
   10         H2      1     G5    H1'     10   0.200600     1.0080   ; qtot 0.0876
   11         N*      1     G5     N9     11   0.049200    14.0100   ; qtot 0.1368
   12         CP      1     G5     C8     12   0.137400    12.0100   ; qtot 0.2742
   13         H5      1     G5     H8     13   0.164000     1.0080   ; qtot 0.4382
   14         NB      1     G5     N7     14  -0.570900    14.0100   ; qtot -0.1327
   15         CB      1     G5     C5     15   0.174400    12.0100   ; qtot 0.0417
   16          C      1     G5     C6     16   0.477000    12.0100   ; qtot 0.5187
   17          O      1     G5     O6     17  -0.559700    16.0000   ; qtot -0.0410
   18         NA      1     G5     N1     18  -0.478700    14.0100   ; qtot -0.5197
   19          H      1     G5     H1     19   0.342400     1.0080   ; qtot -0.1773
   20         CA      1     G5     C2     20   0.765700    12.0100   ; qtot 0.5884
   21         N2      1     G5     N2     21  -0.967200    14.0100   ; qtot -0.3788
   22          H      1     G5    H21     22   0.436400     1.0080   ; qtot 0.0576
   23          H      1     G5    H22     23   0.436400     1.0080   ; qtot 0.4940
   24         NC      1     G5     N3     24  -0.632300    14.0100   ; qtot -0.1383
   25         CB      1     G5     C4     25   0.122200    12.0100   ; qtot -0.0161
   26         CT      1     G5    C3'     26   0.202200    12.0100   ; qtot 0.1861
   27         H1      1     G5    H3'     27   0.061500     1.0080   ; qtot 0.2476
   28         CT      1     G5    C2'     28   0.067000    12.0100   ; qtot 0.3146
   29         H1      1     G5    H2'     29   0.097200     1.0080   ; qtot 0.4118
   30         OH      1     G5    O2'     30  -0.613900    16.0000   ; qtot -0.2021
   31         HO      1     G5   HO2'     31   0.418600     1.0080   ; qtot 0.2165
   32         OS      1     G5    O3'     32  -0.524600    16.0000   ; qtot -0.3081
; residue    2 G rtp G q -1.0
   33          P      2      G      P     33   1.166200    30.9700   ; qtot 0.8581
   34         O2      2      G    OP1     34  -0.776000    16.0000   ; qtot 0.0821
   35         O2      2      G    OP2     35  -0.776000    16.0000   ; qtot -0.6939
   36         OS      2      G    O5'     36  -0.498900    16.0000   ; qtot -1.1928
   37         CI      2      G    C5'     37   0.055800    12.0100   ; qtot -1.1370
   38         H1      2      G    H5'     38   0.067900     1.0080   ; qtot -1.0691
   39         H1      2      G   H5''     39   0.067900     1.0080   ; qtot -1.0012
   40         CT      2      G    C4'     40   0.106500    12.0100   ; qtot -0.8947
   41         H1      2      G    H4'     41   0.117400     1.0080   ; qtot -0.7773
   42         OS      2      G    O4'     42  -0.354800    16.0000   ; qtot -1.1321
   43         CT      2      G    C1'     43   0.019100    12.0100   ; qtot -1.1130
   44         H2      2      G    H1'     44   0.200600     1.0080   ; qtot -0.9124
   45         N*      2      G     N9     45   0.049200    14.0100   ; qtot -0.8632
   46         CP      2      G     C8     46   0.137400    12.0100   ; qtot -0.7258
   47         H5      2      G     H8     47   0.164000     1.0080   ; qtot -0.5618
   48         NB      2      G     N7     48  -0.570900    14.0100   ; qtot -1.1327
   49         CB      2      G     C5     49   0.174400    12.0100   ; qtot -0.9583
   50          C      2      G     C6     50   0.477000    12.0100   ; qtot -0.4813
   51          O      2      G     O6     51  -0.559700    16.0000   ; qtot -1.0410
   52         NA      2      G     N1     52  -0.478700    14.0100   ; qtot -1.5197
   53          H      2      G     H1     53   0.342400     1.0080   ; qtot -1.1773
   54         CA      2      G     C2     54   0.765700    12.0100   ; qtot -0.4116
   55         N2      2      G     N2     55  -0.967200    14.0100   ; qtot -1.3788
   56          H      2      G    H21     56   0.436400     1.0080   ; qtot -0.9424
   57          H      2      G    H22     57   0.436400     1.0080   ; qtot -0.5060
   58         NC      2      G     N3     58  -0.632300    14.0100   ; qtot -1.1383
   59         CB      2      G     C4     59   0.122200    12.0100   ; qtot -1.0161
   60         CT      2      G    C3'     60   0.202200    12.0100   ; qtot -0.8139
   61         H1      2      G    H3'     61   0.061500     1.0080   ; qtot -0.7524
   62         CT      2      G    C2'     62   0.067000    12.0100   ; qtot -0.6854
   63         H1      2      G    H2'     63   0.097200     1.0080   ; qtot -0.5882
   64         OH      2      G    O2'     64  -0.613900    16.0000   ; qtot -1.2021
   65         HO      2      G   HO2'     65   0.418600     1.0080   ; qtot -0.7835
   66         OS      2      G    O3'     66  -0.524600    16.0000   ; qtot -1.3081
; residue    3 C rtp C q -1.0
   67          P      3      C      P     67   1.166200    30.9700   ; qtot -0.1419
   68         O2      3      C    OP1     68  -0.776000    16.0000   ; qtot -0.9179
   69         O2      3      C    OP2     69  -0.776000    16.0000   ; qtot -1.6939
   70         OS      3      C    O5'     70  -0.498900    16.0000   ; qtot -2.1928
   71         CI      3      C    C5'     71   0.055800    12.0100   ; qtot -2.1370
   72         H1      3      C    H5'     72   0.067900     1.0080   ; qtot -2.0691
   73         H1      3      C   H5''     73   0.067900     1.0080   ; qtot -2.0012
   74         CT      3      C    C4'     74   0.106500    12.0100   ; qtot -1.8947
   75         H1      3      C    H4'     75   0.117400     1.0080   ; qtot -1.7773
   76         OS      3      C    O4'     76  -0.354800    16.0000   ; qtot -2.1321
   77         CT      3      C    C1'     77   0.006600    12.0100   ; qtot -2.1255
   78         H2      3      C    H1'     78   0.202900     1.0080   ; qtot -1.9226
   79         N*      3      C     N1     79  -0.048400    14.0100   ; qtot -1.9710
   80         C4      3      C     C6     80   0.005300    12.0100   ; qtot -1.9657
   81         H4      3      C     H6     81   0.195800     1.0080   ; qtot -1.7699
   82         C4      3      C     C5     82  -0.521500    12.0100   ; qtot -2.2914
   83         HA      3      C     H5     83   0.192800     1.0080   ; qtot -2.0986
   84         CA      3      C     C4     84   0.818500    12.0100   ; qtot -1.2801
   85         N2      3      C     N4     85  -0.953000    14.0100   ; qtot -2.2331
   86          H      3      C    H41     86   0.423400     1.0080   ; qtot -1.8097
   87          H      3      C    H42     87   0.423400     1.0080   ; qtot -1.3863
   88         NC      3      C     N3     88  -0.758400    14.0100   ; qtot -2.1447
   89          C      3      C     C2     89   0.753800    12.0100   ; qtot -1.3909
   90          O      3      C     O2     90  -0.625200    16.0000   ; qtot -2.0161
   91         CT      3      C    C3'     91   0.202200    12.0100   ; qtot -1.8139
   92         H1      3      C    H3'     92   0.061500     1.0080   ; qtot -1.7524
   93         CT      3      C    C2'     93   0.067000    12.0100   ; qtot -1.6854
   94         H1      3      C    H2'     94   0.097200     1.0080   ; qtot -1.5882
   95         OH      3      C    O2'     95  -0.613900    16.0000   ; qtot -2.2021
   96         HO      3      C   HO2'     96   0.418600     1.0080   ; qtot -1.7835
   97         OS      3      C    O3'     97  -0.524600    16.0000   ; qtot -2.3081
; residue    4 A rtp A q -1.0
   98          P      4      A      P     98   1.166200    30.9700   ; qtot -1.1419
   99         O2      4      A    OP1     99  -0.776000    16.0000   ; qtot -1.9179
  100         O2      4      A    OP2    100  -0.776000    16.0000   ; qtot -2.6939
  101         OS      4      A    O5'    101  -0.498900    16.0000   ; qtot -3.1928
  102         CI      4      A    C5'    102   0.055800    12.0100   ; qtot -3.1370
  103         H1      4      A    H5'    103   0.067900     1.0080   ; qtot -3.0691
  104         H1      4      A   H5''    104   0.067900     1.0080   ; qtot -3.0012
  105         CT      4      A    C4'    105   0.106500    12.0100   ; qtot -2.8947
  106         H1      4      A    H4'    106   0.117400     1.0080   ; qtot -2.7773
  107         OS      4      A    O4'    107  -0.354800    16.0000   ; qtot -3.1321
  108         CT      4      A    C1'    108   0.039400    12.0100   ; qtot -3.0927
  109         H2      4      A    H1'    109   0.200700     1.0080   ; qtot -2.8920
  110         N*      4      A     N9    110  -0.025100    14.0100   ; qtot -2.9171
  111         C5      4      A     C8    111   0.200600    12.0100   ; qtot -2.7165
  112         H5      4      A     H8    112   0.155300     1.0080   ; qtot -2.5612
  113         NB      4      A     N7    113  -0.607300    14.0100   ; qtot -3.1685
  114         CB      4      A     C5    114   0.051500    12.0100   ; qtot -3.1170
  115         CA      4      A     C6    115   0.700900    12.0100   ; qtot -2.4161
  116         N2      4      A     N6    116  -0.901900    14.0100   ; qtot -3.3180
  117          H      4      A    H61    117   0.411500     1.0080   ; qtot -2.9065
  118          H      4      A    H62    118   0.411500     1.0080   ; qtot -2.4950
  119         NC      4      A     N1    119  -0.761500    14.0100   ; qtot -3.2565
  120         CQ      4      A     C2    120   0.587500    12.0100   ; qtot -2.6690
  121         H5      4      A     H2    121   0.047300     1.0080   ; qtot -2.6217
  122         NC      4      A     N3    122  -0.699700    14.0100   ; qtot -3.3214
  123         CB      4      A     C4    123   0.305300    12.0100   ; qtot -3.0161
  124         CT      4      A    C3'    124   0.202200    12.0100   ; qtot -2.8139
  125         H1      4      A    H3'    125   0.061500     1.0080   ; qtot -2.7524
  126         CT      4      A    C2'    126   0.067000    12.0100   ; qtot -2.6854
  127         H1      4      A    H2'    127   0.097200     1.0080   ; qtot -2.5882
  128         OH      4      A    O2'    128  -0.613900    16.0000   ; qtot -3.2021
  129         HO      4      A   HO2'    129   0.418600     1.0080   ; qtot -2.7835
  130         OS      4      A    O3'    130  -0.524600    16.0000   ; qtot -3.3081
; residue    5 C rtp C q -1.0
  131          P      5      C      P    131   1.166200    30.9700   ; qtot -2.1419
  132         O2      5      C    OP1    132  -0.776000    16.0000   ; qtot -2.9179
  133         O2      5      C    OP2    133  -0.776000    16.0000   ; qtot -3.6939
  134         OS      5      C    O5'    134  -0.498900    16.0000   ; qtot -4.1928
  135         CI      5      C    C5'    135   0.055800    12.0100   ; qtot -4.1370
  136         H1      5      C    H5'    136   0.067900     1.0080   ; qtot -4.0691
  137         H1      5      C   H5''    137   0.067900     1.0080   ; qtot -4.0012
  138         CT      5      C    C4'    138   0.106500    12.0100   ; qtot -3.8947
  139         H1      5      C    H4'    139   0.117400     1.0080   ; qtot -3.7773
  140         OS      5      C    O4'    140  -0.354800    16.0000   ; qtot -4.1321
  141         CT      5      C    C1'    141   0.006600    12.0100   ; qtot -4.1255
  142         H2      5      C    H1'    142   0.202900     1.0080   ; qtot -3.9226
  143         N*      5      C     N1    143  -0.048400    14.0100   ; qtot -3.9710
  144         C4      5      C     C6    144   0.005300    12.0100   ; qtot -3.9657
  145         H4      5      C     H6    145   0.195800     1.0080   ; qtot -3.7699
  146         C4      5      C     C5    146  -0.521500    12.0100   ; qtot -4.2914
  147         HA      5      C     H5    147   0.192800     1.0080   ; qtot -4.0986
  148         CA      5      C     C4    148   0.818500    12.0100   ; qtot -3.2801
  149         N2      5      C     N4    149  -0.953000    14.0100   ; qtot -4.2331
  150          H      5      C    H41    150   0.423400     1.0080   ; qtot -3.8097
  151          H      5      C    H42    151   0.423400     1.0080   ; qtot -3.3863
  152         NC      5      C     N3    152  -0.758400    14.0100   ; qtot -4.1447
  153          C      5      C     C2    153   0.753800    12.0100   ; qtot -3.3909
  154          O      5      C     O2    154  -0.625200    16.0000   ; qtot -4.0161
  155         CT      5      C    C3'    155   0.202200    12.0100   ; qtot -3.8139
  156         H1      5      C    H3'    156   0.061500     1.0080   ; qtot -3.7524
  157         CT      5      C    C2'    157   0.067000    12.0100   ; qtot -3.6854
  158         H1      5      C    H2'    158   0.097200     1.0080   ; qtot -3.5882
  159         OH      5      C    O2'    159  -0.613900    16.0000   ; qtot -4.2021
  160         HO      5      C   HO2'    160   0.418600     1.0080   ; qtot -3.7835
  161         OS      5      C    O3'    161  -0.524600    16.0000   ; qtot -4.3081
; residue    6 U rtp U q -1.0
  162          P      6      U      P    162   1.166200    30.9700   ; qtot -3.1419
  163         O2      6      U    OP1    163  -0.776000    16.0000   ; qtot -3.9179
  164         O2      6      U    OP2    164  -0.776000    16.0000   ; qtot -4.6939
  165         OS      6      U    O5'    165  -0.498900    16.0000   ; qtot -5.1928
  166         CI      6      U    C5'    166   0.055800    12.0100   ; qtot -5.1370
  167         H1      6      U    H5'    167   0.067900     1.0080   ; qtot -5.0691
  168         H1      6      U   H5''    168   0.067900     1.0080   ; qtot -5.0012
  169         CT      6      U    C4'    169   0.106500    12.0100   ; qtot -4.8947
  170         H1      6      U    H4'    170   0.117400     1.0080   ; qtot -4.7773
  171         OS      6      U    O4'    171  -0.354800    16.0000   ; qtot -5.1321
  172         CT      6      U    C1'    172   0.067400    12.0100   ; qtot -5.0647
  173         H2      6      U    H1'    173   0.182400     1.0080   ; qtot -4.8823
  174         N*      6      U     N1    174   0.041800    14.0100   ; qtot -4.8405
  175         CS      6      U     C6    175  -0.112600    12.0100   ; qtot -4.9531
  176         H4      6      U     H6    176   0.218800     1.0080   ; qtot -4.7343
  177         CS      6      U     C5    177  -0.363500    12.0100   ; qtot -5.0978
  178         HA      6      U     H5    178   0.181100     1.0080   ; qtot -4.9167
  179          C      6      U     C4    179   0.595200    12.0100   ; qtot -4.3215
  180          O      6      U     O4    180  -0.576100    16.0000   ; qtot -4.8976
  181         NA      6      U     N3    181  -0.354900    14.0100   ; qtot -5.2525
  182          H      6      U     H3    182   0.315400     1.0080   ; qtot -4.9371
  183          C      6      U     C2    183   0.468700    12.0100   ; qtot -4.4684
  184          O      6      U     O2    184  -0.547700    16.0000   ; qtot -5.0161
  185         CT      6      U    C3'    185   0.202200    12.0100   ; qtot -4.8139
  186         H1      6      U    H3'    186   0.061500     1.0080   ; qtot -4.7524
  187         CT      6      U    C2'    187   0.067000    12.0100   ; qtot -4.6854
  188         H1      6      U    H2'    188   0.097200     1.0080   ; qtot -4.5882
  189         OH      6      U    O2'    189  -0.613900    16.0000   ; qtot -5.2021
  190         HO      6      U   HO2'    190   0.418600     1.0080   ; qtot -4.7835
  191         OS      6      U    O3'    191  -0.524600    16.0000   ; qtot -5.3081
; residue    7 U rtp U q -1.0
  192          P      7      U      P    192   1.166200    30.9700   ; qtot -4.1419
  193         O2      7      U    OP1    193  -0.776000    16.0000   ; qtot -4.9179
  194         O2      7      U    OP2    194  -0.776000    16.0000   ; qtot -5.6939
  195         OS      7      U    O5'    195  -0.498900    16.0000   ; qtot -6.1928
  196         CI      7      U    C5'    196   0.055800    12.0100   ; qtot -6.1370
  197         H1      7      U    H5'    197   0.067900     1.0080   ; qtot -6.0691
  198         H1      7      U   H5''    198   0.067900     1.0080   ; qtot -6.0012
  199         CT      7      U    C4'    199   0.106500    12.0100   ; qtot -5.8947
  200         H1      7      U    H4'    200   0.117400     1.0080   ; qtot -5.7773
  201         OS      7      U    O4'    201  -0.354800    16.0000   ; qtot -6.1321
  202         CT      7      U    C1'    202   0.067400    12.0100   ; qtot -6.0647
  203         H2      7      U    H1'    203   0.182400     1.0080   ; qtot -5.8823
  204         N*      7      U     N1    204   0.041800    14.0100   ; qtot -5.8405
  205         CS      7      U     C6    205  -0.112600    12.0100   ; qtot -5.9531
  206         H4      7      U     H6    206   0.218800     1.0080   ; qtot -5.7343
  207         CS      7      U     C5    207  -0.363500    12.0100   ; qtot -6.0978
  208         HA      7      U     H5    208   0.181100     1.0080   ; qtot -5.9167
  209          C      7      U     C4    209   0.595200    12.0100   ; qtot -5.3215
  210          O      7      U     O4    210  -0.576100    16.0000   ; qtot -5.8976
  211         NA      7      U     N3    211  -0.354900    14.0100   ; qtot -6.2525
  212          H      7      U     H3    212   0.315400     1.0080   ; qtot -5.9371
  213          C      7      U     C2    213   0.468700    12.0100   ; qtot -5.4684
  214          O      7      U     O2    214  -0.547700    16.0000   ; qtot -6.0161
  215         CT      7      U    C3'    215   0.202200    12.0100   ; qtot -5.8139
  216         H1      7      U    H3'    216   0.061500     1.0080   ; qtot -5.7524
  217         CT      7      U    C2'    217   0.067000    12.0100   ; qtot -5.6854
  218         H1      7      U    H2'    218   0.097200     1.0080   ; qtot -5.5882
  219         OH      7      U    O2'    219  -0.613900    16.0000   ; qtot -6.2021
  220         HO      7      U   HO2'    220   0.418600     1.0080   ; qtot -5.7835
  221         OS      7      U    O3'    221  -0.524600    16.0000   ; qtot -6.3081
; residue    8 C rtp C q -1.0
  222          P      8      C      P    222   1.166200    30.9700   ; qtot -5.1419
  223         O2      8      C    OP1    223  -0.776000    16.0000   ; qtot -5.9179
  224         O2      8      C    OP2    224  -0.776000    16.0000   ; qtot -6.6939
  225         OS      8      C    O5'    225  -0.498900    16.0000   ; qtot -7.1928
  226         CI      8      C    C5'    226   0.055800    12.0100   ; qtot -7.1370
  227         H1      8      C    H5'    227   0.067900     1.0080   ; qtot -7.0691
  228         H1      8      C   H5''    228   0.067900     1.0080   ; qtot -7.0012
  229         CT      8      C    C4'    229   0.106500    12.0100   ; qtot -6.8947
  230         H1      8      C    H4'    230   0.117400     1.0080   ; qtot -6.7773
  231         OS      8      C    O4'    231  -0.354800    16.0000   ; qtot -7.1321
  232         CT      8      C    C1'    232   0.006600    12.0100   ; qtot -7.1255
  233         H2      8      C    H1'    233   0.202900     1.0080   ; qtot -6.9226
  234         N*      8      C     N1    234  -0.048400    14.0100   ; qtot -6.9710
  235         C4      8      C     C6    235   0.005300    12.0100   ; qtot -6.9657
  236         H4      8      C     H6    236   0.195800     1.0080   ; qtot -6.7699
  237         C4      8      C     C5    237  -0.521500    12.0100   ; qtot -7.2914
  238         HA      8      C     H5    238   0.192800     1.0080   ; qtot -7.0986
  239         CA      8      C     C4    239   0.818500    12.0100   ; qtot -6.2801
  240         N2      8      C     N4    240  -0.953000    14.0100   ; qtot -7.2331
  241          H      8      C    H41    241   0.423400     1.0080   ; qtot -6.8097
  242          H      8      C    H42    242   0.423400     1.0080   ; qtot -6.3863
  243         NC      8      C     N3    243  -0.758400    14.0100   ; qtot -7.1447
  244          C      8      C     C2    244   0.753800    12.0100   ; qtot -6.3909
  245          O      8      C     O2    245  -0.625200    16.0000   ; qtot -7.0161
  246         CT      8      C    C3'    246   0.202200    12.0100   ; qtot -6.8139
  247         H1      8      C    H3'    247   0.061500     1.0080   ; qtot -6.7524
  248         CT      8      C    C2'    248   0.067000    12.0100   ; qtot -6.6854
  249         H1      8      C    H2'    249   0.097200     1.0080   ; qtot -6.5882
  250         OH      8      C    O2'    250  -0.613900    16.0000   ; qtot -7.2021
  251         HO      8      C   HO2'    251   0.418600     1.0080   ; qtot -6.7835
  252         OS      8      C    O3'    252  -0.524600    16.0000   ; qtot -7.3081
; residue    9 G rtp G q -1.0
  253          P      9      G      P    253   1.166200    30.9700   ; qtot -6.1419
  254         O2      9      G    OP1    254  -0.776000    16.0000   ; qtot -6.9179
  255         O2      9      G    OP2    255  -0.776000    16.0000   ; qtot -7.6939
  256         OS      9      G    O5'    256  -0.498900    16.0000   ; qtot -8.1928
  257         CI      9      G    C5'    257   0.055800    12.0100   ; qtot -8.1370
  258         H1      9      G    H5'    258   0.067900     1.0080   ; qtot -8.0691
  259         H1      9      G   H5''    259   0.067900     1.0080   ; qtot -8.0012
  260         CT      9      G    C4'    260   0.106500    12.0100   ; qtot -7.8947
  261         H1      9      G    H4'    261   0.117400     1.0080   ; qtot -7.7773
  262         OS      9      G    O4'    262  -0.354800    16.0000   ; qtot -8.1321
  263         CT      9      G    C1'    263   0.019100    12.0100   ; qtot -8.1130
  264         H2      9      G    H1'    264   0.200600     1.0080   ; qtot -7.9124
  265         N*      9      G     N9    265   0.049200    14.0100   ; qtot -7.8632
  266         CP      9      G     C8    266   0.137400    12.0100   ; qtot -7.7258
  267         H5      9      G     H8    267   0.164000     1.0080   ; qtot -7.5618
  268         NB      9      G     N7    268  -0.570900    14.0100   ; qtot -8.1327
  269         CB      9      G     C5    269   0.174400    12.0100   ; qtot -7.9583
  270          C      9      G     C6    270   0.477000    12.0100   ; qtot -7.4813
  271          O      9      G     O6    271  -0.559700    16.0000   ; qtot -8.0410
  272         NA      9      G     N1    272  -0.478700    14.0100   ; qtot -8.5197
  273          H      9      G     H1    273   0.342400     1.0080   ; qtot -8.1773
  274         CA      9      G     C2    274   0.765700    12.0100   ; qtot -7.4116
  275         N2      9      G     N2    275  -0.967200    14.0100   ; qtot -8.3788
  276          H      9      G    H21    276   0.436400     1.0080   ; qtot -7.9424
  277          H      9      G    H22    277   0.436400     1.0080   ; qtot -7.5060
  278         NC      9      G     N3    278  -0.632300    14.0100   ; qtot -8.1383
  279         CB      9      G     C4    279   0.122200    12.0100   ; qtot -8.0161
  280         CT      9      G    C3'    280   0.202200    12.0100   ; qtot -7.8139
  281         H1      9      G    H3'    281   0.061500     1.0080   ; qtot -7.7524
  282         CT      9      G    C2'    282   0.067000    12.0100   ; qtot -7.6854
  283         H1      9      G    H2'    283   0.097200     1.0080   ; qtot -7.5882
  284         OH      9      G    O2'    284  -0.613900    16.0000   ; qtot -8.2021
  285         HO      9      G   HO2'    285   0.418600     1.0080   ; qtot -7.7835
  286         OS      9      G    O3'    286  -0.524600    16.0000   ; qtot -8.3081
; residue   10 G rtp G q -1.0
  287          P     10      G      P    287   1.166200    30.9700   ; qtot -7.1419
  288         O2     10      G    OP1    288  -0.776000    16.0000   ; qtot -7.9179
  289         O2     10      G    OP2    289  -0.776000    16.0000   ; qtot -8.6939
  290         OS     10      G    O5'    290  -0.498900    16.0000   ; qtot -9.1928
  291         CI     10      G    C5'    291   0.055800    12.0100   ; qtot -9.1370
  292         H1     10      G    H5'    292   0.067900     1.0080   ; qtot -9.0691
  293         H1     10      G   H5''    293   0.067900     1.0080   ; qtot -9.0012
  294         CT     10      G    C4'    294   0.106500    12.0100   ; qtot -8.8947
  295         H1     10      G    H4'    295   0.117400     1.0080   ; qtot -8.7773
  296         OS     10      G    O4'    296  -0.354800    16.0000   ; qtot -9.1321
  297         CT     10      G    C1'    297   0.019100    12.0100   ; qtot -9.1130
  298         H2     10      G    H1'    298   0.200600     1.0080   ; qtot -8.9124
  299         N*     10      G     N9    299   0.049200    14.0100   ; qtot -8.8632
  300         CP     10      G     C8    300   0.137400    12.0100   ; qtot -8.7258
  301         H5     10      G     H8    301   0.164000     1.0080   ; qtot -8.5618
  302         NB     10      G     N7    302  -0.570900    14.0100   ; qtot -9.1327
  303         CB     10      G     C5    303   0.174400    12.0100   ; qtot -8.9583
  304          C     10      G     C6    304   0.477000    12.0100   ; qtot -8.4813
  305          O     10      G     O6    305  -0.559700    16.0000   ; qtot -9.0410
  306         NA     10      G     N1    306  -0.478700    14.0100   ; qtot -9.5197
  307          H     10      G     H1    307   0.342400     1.0080   ; qtot -9.1773
  308         CA     10      G     C2    308   0.765700    12.0100   ; qtot -8.4116
  309         N2     10      G     N2    309  -0.967200    14.0100   ; qtot -9.3788
  310          H     10      G    H21    310   0.436400     1.0080   ; qtot -8.9424
  311          H     10      G    H22    311   0.436400     1.0080   ; qtot -8.5060
  312         NC     10      G     N3    312  -0.632300    14.0100   ; qtot -9.1383
  313         CB     10      G     C4    313   0.122200    12.0100   ; qtot -9.0161
  314         CT     10      G    C3'    314   0.202200    12.0100   ; qtot -8.8139
  315         H1     10      G    H3'    315   0.061500     1.0080   ; qtot -8.7524
  316         CT     10      G    C2'    316   0.067000    12.0100   ; qtot -8.6854
  317         H1     10      G    H2'    317   0.097200     1.0080   ; qtot -8.5882
  318         OH     10      G    O2'    318  -0.613900    16.0000   ; qtot -9.2021
  319         HO     10      G   HO2'    319   0.418600     1.0080   ; qtot -8.7835
  320         OS     10      G    O3'    320  -0.524600    16.0000   ; qtot -9.3081
; residue   11 U rtp U q -1.0
  321          P     11      U      P    321   1.166200    30.9700   ; qtot -8.1419
  322         O2     11      U    OP1    322  -0.776000    16.0000   ; qtot -8.9179
  323         O2     11      U    OP2    323  -0.776000    16.0000   ; qtot -9.6939
  324         OS     11      U    O5'    324  -0.498900    16.0000   ; qtot -10.1928
  325         CI     11      U    C5'    325   0.055800    12.0100   ; qtot -10.1370
  326         H1     11      U    H5'    326   0.067900     1.0080   ; qtot -10.0691
  327         H1     11      U   H5''    327   0.067900     1.0080   ; qtot -10.0012
  328         CT     11      U    C4'    328   0.106500    12.0100   ; qtot -9.8947
  329         H1     11      U    H4'    329   0.117400     1.0080   ; qtot -9.7773
  330         OS     11      U    O4'    330  -0.354800    16.0000   ; qtot -10.1321
  331         CT     11      U    C1'    331   0.067400    12.0100   ; qtot -10.0647
  332         H2     11      U    H1'    332   0.182400     1.0080   ; qtot -9.8823
  333         N*     11      U     N1    333   0.041800    14.0100   ; qtot -9.8405
  334         CS     11      U     C6    334  -0.112600    12.0100   ; qtot -9.9531
  335         H4     11      U     H6    335   0.218800     1.0080   ; qtot -9.7343
  336         CS     11      U     C5    336  -0.363500    12.0100   ; qtot -10.0978
  337         HA     11      U     H5    337   0.181100     1.0080   ; qtot -9.9167
  338          C     11      U     C4    338   0.595200    12.0100   ; qtot -9.3215
  339          O     11      U     O4    339  -0.576100    16.0000   ; qtot -9.8976
  340         NA     11      U     N3    340  -0.354900    14.0100   ; qtot -10.2525
  341          H     11      U     H3    341   0.315400     1.0080   ; qtot -9.9371
  342          C     11      U     C2    342   0.468700    12.0100   ; qtot -9.4684
  343          O     11      U     O2    343  -0.547700    16.0000   ; qtot -10.0161
  344         CT     11      U    C3'    344   0.202200    12.0100   ; qtot -9.8139
  345         H1     11      U    H3'    345   0.061500     1.0080   ; qtot -9.7524
  346         CT     11      U    C2'    346   0.067000    12.0100   ; qtot -9.6854
  347         H1     11      U    H2'    347   0.097200     1.0080   ; qtot -9.5882
  348         OH     11      U    O2'    348  -0.613900    16.0000   ; qtot -10.2021
  349         HO     11      U   HO2'    349   0.418600     1.0080   ; qtot -9.7835
  350         OS     11      U    O3'    350  -0.524600    16.0000   ; qtot -10.3081
; residue   12 G rtp G q -1.0
  351          P     12      G      P    351   1.166200    30.9700   ; qtot -9.1419
  352         O2     12      G    OP1    352  -0.776000    16.0000   ; qtot -9.9179
  353         O2     12      G    OP2    353  -0.776000    16.0000   ; qtot -10.6939
  354         OS     12      G    O5'    354  -0.498900    16.0000   ; qtot -11.1928
  355         CI     12      G    C5'    355   0.055800    12.0100   ; qtot -11.1370
  356         H1     12      G    H5'    356   0.067900     1.0080   ; qtot -11.0691
  357         H1     12      G   H5''    357   0.067900     1.0080   ; qtot -11.0012
  358         CT     12      G    C4'    358   0.106500    12.0100   ; qtot -10.8947
  359         H1     12      G    H4'    359   0.117400     1.0080   ; qtot -10.7773
  360         OS     12      G    O4'    360  -0.354800    16.0000   ; qtot -11.1321
  361         CT     12      G    C1'    361   0.019100    12.0100   ; qtot -11.1130
  362         H2     12      G    H1'    362   0.200600     1.0080   ; qtot -10.9124
  363         N*     12      G     N9    363   0.049200    14.0100   ; qtot -10.8632
  364         CP     12      G     C8    364   0.137400    12.0100   ; qtot -10.7258
  365         H5     12      G     H8    365   0.164000     1.0080   ; qtot -10.5618
  366         NB     12      G     N7    366  -0.570900    14.0100   ; qtot -11.1327
  367         CB     12      G     C5    367   0.174400    12.0100   ; qtot -10.9583
  368          C     12      G     C6    368   0.477000    12.0100   ; qtot -10.4813
  369          O     12      G     O6    369  -0.559700    16.0000   ; qtot -11.0410
  370         NA     12      G     N1    370  -0.478700    14.0100   ; qtot -11.5197
  371          H     12      G     H1    371   0.342400     1.0080   ; qtot -11.1773
  372         CA     12      G     C2    372   0.765700    12.0100   ; qtot -10.4116
  373         N2     12      G     N2    373  -0.967200    14.0100   ; qtot -11.3788
  374          H     12      G    H21    374   0.436400     1.0080   ; qtot -10.9424
  375          H     12      G    H22    375   0.436400     1.0080   ; qtot -10.5060
  376         NC     12      G     N3    376  -0.632300    14.0100   ; qtot -11.1383
  377         CB     12      G     C4    377   0.122200    12.0100   ; qtot -11.0161
  378         CT     12      G    C3'    378   0.202200    12.0100   ; qtot -10.8139
  379         H1     12      G    H3'    379   0.061500     1.0080   ; qtot -10.7524
  380         CT     12      G    C2'    380   0.067000    12.0100   ; qtot -10.6854
  381         H1     12      G    H2'    381   0.097200     1.0080   ; qtot -10.5882
  382         OH     12      G    O2'    382  -0.613900    16.0000   ; qtot -11.2021
  383         HO     12      G   HO2'    383   0.418600     1.0080   ; qtot -10.7835
  384         OS     12      G    O3'    384  -0.524600    16.0000   ; qtot -11.3081
; residue   13 C rtp C q -1.0
  385          P     13      C      P    385   1.166200    30.9700   ; qtot -10.1419
  386         O2     13      C    OP1    386  -0.776000    16.0000   ; qtot -10.9179
  387         O2     13      C    OP2    387  -0.776000    16.0000   ; qtot -11.6939
  388         OS     13      C    O5'    388  -0.498900    16.0000   ; qtot -12.1928
  389         CI     13      C    C5'    389   0.055800    12.0100   ; qtot -12.1370
  390         H1     13      C    H5'    390   0.067900     1.0080   ; qtot -12.0691
  391         H1     13      C   H5''    391   0.067900     1.0080   ; qtot -12.0012
  392         CT     13      C    C4'    392   0.106500    12.0100   ; qtot -11.8947
  393         H1     13      C    H4'    393   0.117400     1.0080   ; qtot -11.7773
  394         OS     13      C    O4'    394  -0.354800    16.0000   ; qtot -12.1321
  395         CT     13      C    C1'    395   0.006600    12.0100   ; qtot -12.1255
  396         H2     13      C    H1'    396   0.202900     1.0080   ; qtot -11.9226
  397         N*     13      C     N1    397  -0.048400    14.0100   ; qtot -11.9710
  398         C4     13      C     C6    398   0.005300    12.0100   ; qtot -11.9657
  399         H4     13      C     H6    399   0.195800     1.0080   ; qtot -11.7699
  400         C4     13      C     C5    400  -0.521500    12.0100   ; qtot -12.2914
  401         HA     13      C     H5    401   0.192800     1.0080   ; qtot -12.0986
  402         CA     13      C     C4    402   0.818500    12.0100   ; qtot -11.2801
  403         N2     13      C     N4    403  -0.953000    14.0100   ; qtot -12.2331
  404          H     13      C    H41    404   0.423400     1.0080   ; qtot -11.8097
  405          H     13      C    H42    405   0.423400     1.0080   ; qtot -11.3863
  406         NC     13      C     N3    406  -0.758400    14.0100   ; qtot -12.1447
  407          C     13      C     C2    407   0.753800    12.0100   ; qtot -11.3909
  408          O     13      C     O2    408  -0.625200    16.0000   ; qtot -12.0161
  409         CT     13      C    C3'    409   0.202200    12.0100   ; qtot -11.8139
  410         H1     13      C    H3'    410   0.061500     1.0080   ; qtot -11.7524
  411         CT     13      C    C2'    411   0.067000    12.0100   ; qtot -11.6854
  412         H1     13      C    H2'    412   0.097200     1.0080   ; qtot -11.5882
  413         OH     13      C    O2'    413  -0.613900    16.0000   ; qtot -12.2021
  414         HO     13      C   HO2'    414   0.418600     1.0080   ; qtot -11.7835
  415         OS     13      C    O3'    415  -0.524600    16.0000   ; qtot -12.3081
; residue   14 C3 rtp C3 q -0.7
  416          P     14     C3      P    416   1.166200    30.9700   ; qtot -11.1419
  417         O2     14     C3    OP1    417  -0.776000    16.0000   ; qtot -11.9179
  418         O2     14     C3    OP2    418  -0.776000    16.0000   ; qtot -12.6939
  419         OS     14     C3    O5'    419  -0.498900    16.0000   ; qtot -13.1928
  420         CI     14     C3    C5'    420   0.055800    12.0100   ; qtot -13.1370
  421         H1     14     C3    H5'    421   0.067900     1.0080   ; qtot -13.0691
  422         H1     14     C3   H5''    422   0.067900     1.0080   ; qtot -13.0012
  423         CT     14     C3    C4'    423   0.106500    12.0100   ; qtot -12.8947
  424         H1     14     C3    H4'    424   0.117400     1.0080   ; qtot -12.7773
  425         OS     14     C3    O4'    425  -0.354800    16.0000   ; qtot -13.1321
  426         CT     14     C3    C1'    426   0.006600    12.0100   ; qtot -13.1255
  427         H2     14     C3    H1'    427   0.202900     1.0080   ; qtot -12.9226
  428         N*     14     C3     N1    428  -0.048400    14.0100   ; qtot -12.9710
  429         C4     14     C3     C6    429   0.005300    12.0100   ; qtot -12.9657
  430         H4     14     C3     H6    430   0.195800     1.0080   ; qtot -12.7699
  431         C4     14     C3     C5    431  -0.521500    12.0100   ; qtot -13.2914
  432         HA     14     C3     H5    432   0.192800     1.0080   ; qtot -13.0986
  433         CA     14     C3     C4    433   0.818500    12.0100   ; qtot -12.2801
  434         N2     14     C3     N4    434  -0.953000    14.0100   ; qtot -13.2331
  435          H     14     C3    H41    435   0.423400     1.0080   ; qtot -12.8097
  436          H     14     C3    H42    436   0.423400     1.0080   ; qtot -12.3863
  437         NC     14     C3     N3    437  -0.758400    14.0100   ; qtot -13.1447
  438          C     14     C3     C2    438   0.753800    12.0100   ; qtot -12.3909
  439          O     14     C3     O2    439  -0.625200    16.0000   ; qtot -13.0161
  440         CT     14     C3    C3'    440   0.202200    12.0100   ; qtot -12.8139
  441         H1     14     C3    H3'    441   0.061500     1.0080   ; qtot -12.7524
  442         CT     14     C3    C2'    442   0.067000    12.0100   ; qtot -12.6854
  443         H1     14     C3    H2'    443   0.097200     1.0080   ; qtot -12.5882
  444         OH     14     C3    O2'    444  -0.613900    16.0000   ; qtot -13.2021
  445         HO     14     C3   HO2'    445   0.418600     1.0080   ; qtot -12.7835
  446         OH     14     C3    O3'    446  -0.654100    16.0000   ; qtot -13.4376
  447         HO     14     C3   HO3'    447   0.437600     1.0080   ; qtot -13.0000

[ bonds ]
;    ai     aj funct         c0         c1         c2         c3
     32     33     1   0.16100 192464.000000
     28     30     1   0.14100 267776.000000
     26     28     1   0.15260 259408.000000
     26     32     1   0.14100 267776.000000
     24     25     1   0.13540 385764.800000
     20     21     1   0.13400 402500.800000
     20     24     1   0.13390 404174.400000
     18     20     1   0.13810 357313.600000
     16     17     1   0.12290 476976.000000
     16     18     1   0.13880 349782.400000
     15     16     1   0.14190 374049.600000
     15     25     1   0.13700 435136.000000
     14     15     1   0.13910 346435.200000
     12     14     1   0.13040 442667.200000
     11     12     1   0.13710 368192.000000
     11     25     1   0.13740 364844.800000
      9     11     1   0.14750 282001.600000
      9     28     1   0.15260 259408.000000
      8      9     1   0.14100 267776.000000
      6      8     1   0.14100 267776.000000
      6     26     1   0.15260 259408.000000
      3      6     1   0.15260 259408.000000
      2      3     1   0.14100 267776.000000
     66     67     1   0.16100 192464.000000
     62     64     1   0.14100 267776.000000
     60     62     1   0.15260 259408.000000
     60     66     1   0.14100 267776.000000
     58     59     1   0.13540 385764.800000
     54     55     1   0.13400 402500.800000
     54     58     1   0.13390 404174.400000
     52     54     1   0.13810 357313.600000
     50     51     1   0.12290 476976.000000
     50     52     1   0.13880 349782.400000
     49     50     1   0.14190 374049.600000
     49     59     1   0.13700 435136.000000
     48     49     1   0.13910 346435.200000
     46     48     1   0.13040 442667.200000
     45     46     1   0.13710 368192.000000
     45     59     1   0.13740 364844.800000
     43     45     1   0.14750 282001.600000
     43     62     1   0.15260 259408.000000
     42     43     1   0.14100 267776.000000
     40     42     1   0.14100 267776.000000
     40     60     1   0.15260 259408.000000
     37     40     1   0.15260 259408.000000
     36     37     1   0.14100 267776.000000
     33     34     1   0.14800 439320.000000
     33     35     1   0.14800 439320.000000
     33     36     1   0.16100 192464.000000
     97     98     1   0.16100 192464.000000
     93     95     1   0.14100 267776.000000
     91     93     1   0.15260 259408.000000
     91     97     1   0.14100 267776.000000
     89     90     1   0.12290 476976.000000
     88     89     1   0.13580 382417.600000
     84     85     1   0.13400 402500.800000
     84     88     1   0.13390 404174.400000
     82     84     1   0.14330 357313.600000
     80     82     1   0.13500 459403.200000
     79     80     1   0.13650 374886.400000
     79     89     1   0.13830 354803.200000
     77     79     1   0.14750 282001.600000
     77     93     1   0.15260 259408.000000
     76     77     1   0.14100 267776.000000
     74     76     1   0.14100 267776.000000
     74     91     1   0.15260 259408.000000
     71     74     1   0.15260 259408.000000
     70     71     1   0.14100 267776.000000
     67     68     1   0.14800 439320.000000
     67     69     1   0.14800 439320.000000
     67     70     1   0.16100 192464.000000
    130    131     1   0.16100 192464.000000
    126    128     1   0.14100 267776.000000
    124    126     1   0.15260 259408.000000
    124    130     1   0.14100 267776.000000
    122    123     1   0.13540 385764.800000
    120    122     1   0.13240 420073.600000
    119    120     1   0.13240 420073.600000
    115    116     1   0.13400 402500.800000
    115    119     1   0.13390 404174.400000
    114    115     1   0.14040 392459.200000
    114    123     1   0.13700 435136.000000
    113    114     1   0.13910 346435.200000
    111    113     1   0.13040 442667.200000
    110    111     1   0.13710 368192.000000
    110    123     1   0.13740 364844.800000
    108    110     1   0.14750 282001.600000
    108    126     1   0.15260 259408.000000
    107    108     1   0.14100 267776.000000
    105    107     1   0.14100 267776.000000
    105    124     1   0.15260 259408.000000
    102    105     1   0.15260 259408.000000
    101    102     1   0.14100 267776.000000
     98     99     1   0.14800 439320.000000
     98    100     1   0.14800 439320.000000
     98    101     1   0.16100 192464.000000
    161    162     1   0.16100 192464.000000
    157    159     1   0.14100 267776.000000
    155    157     1   0.15260 259408.000000
    155    161     1   0.14100 267776.000000
    153    154     1   0.12290 476976.000000
    152    153     1   0.13580 382417.600000
    148    149     1   0.13400 402500.800000
    148    152     1   0.13390 404174.400000
    146    148     1   0.14330 357313.600000
    144    146     1   0.13500 459403.200000
    143    144     1   0.13650 374886.400000
    143    153     1   0.13830 354803.200000
    141    143     1   0.14750 282001.600000
    141    157     1   0.15260 259408.000000
    140    141     1   0.14100 267776.000000
    138    140     1   0.14100 267776.000000
    138    155     1   0.15260 259408.000000
    135    138     1   0.15260 259408.000000
    134    135     1   0.14100 267776.000000
    131    132     1   0.14800 439320.000000
    131    133     1   0.14800 439320.000000
    131    134     1   0.16100 192464.000000
    191    192     1   0.16100 192464.000000
    187    189     1   0.14100 267776.000000
    185    187     1   0.15260 259408.000000
    185    191     1   0.14100 267776.000000
    183    184     1   0.12290 476976.000000
    181    183     1   0.13880 349782.400000
    179    180     1   0.12290 476976.000000
    179    181     1   0.13880 349782.400000
    177    179     1   0.14440 343088.000000
    175    177     1   0.13500 459403.200000
    174    175     1   0.13650 374886.400000
    174    183     1   0.13830 354803.200000
    172    174     1   0.14750 282001.600000
    172    187     1   0.15260 259408.000000
    171    172     1   0.14100 267776.000000
    169    171     1   0.14100 267776.000000
    169    185     1   0.15260 259408.000000
    166    169     1   0.15260 259408.000000
    165    166     1   0.14100 267776.000000
    162    163     1   0.14800 439320.000000
    162    164     1   0.14800 439320.000000
    162    165     1   0.16100 192464.000000
    221    222     1   0.16100 192464.000000
    217    219     1   0.14100 267776.000000
    215    217     1   0.15260 259408.000000
    215    221     1   0.14100 267776.000000
    213    214     1   0.12290 476976.000000
    211    213     1   0.13880 349782.400000
    209    210     1   0.12290 476976.000000
    209    211     1   0.13880 349782.400000
    207    209     1   0.14440 343088.000000
    205    207     1   0.13500 459403.200000
    204    205     1   0.13650 374886.400000
    204    213     1   0.13830 354803.200000
    202    204     1   0.14750 282001.600000
    202    217     1   0.15260 259408.000000
    201    202     1   0.14100 267776.000000
    199    201     1   0.14100 267776.000000
    199    215     1   0.15260 259408.000000
    196    199     1   0.15260 259408.000000
    195    196     1   0.14100 267776.000000
    192    193     1   0.14800 439320.000000
    192    194     1   0.14800 439320.000000
    192    195     1   0.16100 192464.000000
    252    253     1   0.16100 192464.000000
    248    250     1   0.14100 267776.000000
    246    248     1   0.15260 259408.000000
    246    252     1   0.14100 267776.000000
    244    245     1   0.12290 476976.000000
    243    244     1   0.13580 382417.600000
    239    240     1   0.13400 402500.800000
    239    243     1   0.13390 404174.400000
    237    239     1   0.14330 357313.600000
    235    237     1   0.13500 459403.200000
    234    235     1   0.13650 374886.400000
    234    244     1   0.13830 354803.200000
    232    234     1   0.14750 282001.600000
    232    248     1   0.15260 259408.000000
    231    232     1   0.14100 267776.000000
    229    231     1   0.14100 267776.000000
    229    246     1   0.15260 259408.000000
    226    229     1   0.15260 259408.000000
    225    226     1   0.14100 267776.000000
    222    223     1   0.14800 439320.000000
    222    224     1   0.14800 439320.000000
    222    225     1   0.16100 192464.000000
    286    287     1   0.16100 192464.000000
    282    284     1   0.14100 267776.000000
    280    282     1   0.15260 259408.000000
    280    286     1   0.14100 267776.000000
    278    279     1   0.13540 385764.800000
    274    275     1   0.13400 402500.800000
    274    278     1   0.13390 404174.400000
    272    274     1   0.13810 357313.600000
    270    271     1   0.12290 476976.000000
    270    272     1   0.13880 349782.400000
    269    270     1   0.14190 374049.600000
    269    279     1   0.13700 435136.000000
    268    269     1   0.13910 346435.200000
    266    268     1   0.13040 442667.200000
    265    266     1   0.13710 368192.000000
    265    279     1   0.13740 364844.800000
    263    265     1   0.14750 282001.600000
    263    282     1   0.15260 259408.000000
    262    263     1   0.14100 267776.000000
    260    262     1   0.14100 267776.000000
    260    280     1   0.15260 259408.000000
    257    260     1   0.15260 259408.000000
    256    257     1   0.14100 267776.000000
    253    254     1   0.14800 439320.000000
    253    255     1   0.14800 439320.000000
    253    256     1   0.16100 192464.000000
    320    321     1   0.16100 192464.000000
    316    318     1   0.14100 267776.000000
    314    316     1   0.15260 259408.000000
    314    320     1   0.14100 267776.000000
    312    313     1   0.13540 385764.800000
    308    309     1   0.13400 402500.800000
    308    312     1   0.13390 404174.400000
    306    308     1   0.13810 357313.600000
    304    305     1   0.12290 476976.000000
    304    306     1   0.13880 349782.400000
    303    304     1   0.14190 374049.600000
    303    313     1   0.13700 435136.000000
    302    303     1   0.13910 346435.200000
    300    302     1   0.13040 442667.200000
    299    300     1   0.13710 368192.000000
    299    313     1   0.13740 364844.800000
    297    299     1   0.14750 282001.600000
    297    316     1   0.15260 259408.000000
    296    297     1   0.14100 267776.000000
    294    296     1   0.14100 267776.000000
    294    314     1   0.15260 259408.000000
    291    294     1   0.15260 259408.000000
    290    291     1   0.14100 267776.000000
    287    288     1   0.14800 439320.000000
    287    289     1   0.14800 439320.000000
    287    290     1   0.16100 192464.000000
    350    351     1   0.16100 192464.000000
    346    348     1   0.14100 267776.000000
    344    346     1   0.15260 259408.000000
    344    350     1   0.14100 267776.000000
    342    343     1   0.12290 476976.000000
    340    342     1   0.13880 349782.400000
    338    339     1   0.12290 476976.000000
    338    340     1   0.13880 349782.400000
    336    338     1   0.14440 343088.000000
    334    336     1   0.13500 459403.200000
    333    334     1   0.13650 374886.400000
    333    342     1   0.13830 354803.200000
    331    333     1   0.14750 282001.600000
    331    346     1   0.15260 259408.000000
    330    331     1   0.14100 267776.000000
    328    330     1   0.14100 267776.000000
    328    344     1   0.15260 259408.000000
    325    328     1   0.15260 259408.000000
    324    325     1   0.14100 267776.000000
    321    322     1   0.14800 439320.000000
    321    323     1   0.14800 439320.000000
    321    324     1   0.16100 192464.000000
    384    385     1   0.16100 192464.000000
    380    382     1   0.14100 267776.000000
    378    380     1   0.15260 259408.000000
    378    384     1   0.14100 267776.000000
    376    377     1   0.13540 385764.800000
    372    373     1   0.13400 402500.800000
    372    376     1   0.13390 404174.400000
    370    372     1   0.13810 357313.600000
    368    369     1   0.12290 476976.000000
    368    370     1   0.13880 349782.400000
    367    368     1   0.14190 374049.600000
    367    377     1   0.13700 435136.000000
    366    367     1   0.13910 346435.200000
    364    366     1   0.13040 442667.200000
    363    364     1   0.13710 368192.000000
    363    377     1   0.13740 364844.800000
    361    363     1   0.14750 282001.600000
    361    380     1   0.15260 259408.000000
    360    361     1   0.14100 267776.000000
    358    360     1   0.14100 267776.000000
    358    378     1   0.15260 259408.000000
    355    358     1   0.15260 259408.000000
    354    355     1   0.14100 267776.000000
    351    352     1   0.14800 439320.000000
    351    353     1   0.14800 439320.000000
    351    354     1   0.16100 192464.000000
    415    416     1   0.16100 192464.000000
    411    413     1   0.14100 267776.000000
    409    411     1   0.15260 259408.000000
    409    415     1   0.14100 267776.000000
    407    408     1   0.12290 476976.000000
    406    407     1   0.13580 382417.600000
    402    403     1   0.13400 402500.800000
    402    406     1   0.13390 404174.400000
    400    402     1   0.14330 357313.600000
    398    400     1   0.13500 459403.200000
    397    398     1   0.13650 374886.400000
    397    407     1   0.13830 354803.200000
    395    397     1   0.14750 282001.600000
    395    411     1   0.15260 259408.000000
    394    395     1   0.14100 267776.000000
    392    394     1   0.14100 267776.000000
    392    409     1   0.15260 259408.000000
    389    392     1   0.15260 259408.000000
    388    389     1   0.14100 267776.000000
    385    386     1   0.14800 439320.000000
    385    387     1   0.14800 439320.000000
    385    388     1   0.16100 192464.000000
    442    444     1   0.14100 267776.000000
    440    442     1   0.15260 259408.000000
    440    446     1   0.14100 267776.000000
    438    439     1   0.12290 476976.000000
    437    438     1   0.13580 382417.600000
    433    434     1   0.13400 402500.800000
    433    437     1   0.13390 404174.400000
    431    433     1   0.14330 357313.600000
    429    431     1   0.13500 459403.200000
    428    429     1   0.13650 374886.400000
    428    438     1   0.13830 354803.200000
    426    428     1   0.14750 282001.600000
    426    442     1   0.15260 259408.000000
    425    426     1   0.14100 267776.000000
    423    425     1   0.14100 267776.000000
    423    440     1   0.15260 259408.000000
    420    423     1   0.15260 259408.000000
    419    420     1   0.14100 267776.000000
    416    417     1   0.14800 439320.000000
    416    418     1   0.14800 439320.000000
    416    419     1   0.16100 192464.000000
     30     31     1   0.09600 462750.400000
     28     29     1   0.10900 284512.000000
     26     27     1   0.10900 284512.000000
     21     22     1   0.10100 363171.200000
     21     23     1   0.10100 363171.200000
     18     19     1   0.10100 363171.200000
     12     13     1   0.10800 307105.600000
      9     10     1   0.10900 284512.000000
      6      7     1   0.10900 284512.000000
      3      4     1   0.10900 284512.000000
      3      5     1   0.10900 284512.000000
      1      2     1   0.09600 462750.400000
     64     65     1   0.09600 462750.400000
     62     63     1   0.10900 284512.000000
     60     61     1   0.10900 284512.000000
     55     56     1   0.10100 363171.200000
     55     57     1   0.10100 363171.200000
     52     53     1   0.10100 363171.200000
     46     47     1   0.10800 307105.600000
     43     44     1   0.10900 284512.000000
     40     41     1   0.10900 284512.000000
     37     38     1   0.10900 284512.000000
     37     39     1   0.10900 284512.000000
     95     96     1   0.09600 462750.400000
     93     94     1   0.10900 284512.000000
     91     92     1   0.10900 284512.000000
     85     86     1   0.10100 363171.200000
     85     87     1   0.10100 363171.200000
     82     83     1   0.10800 307105.600000
     80     81     1   0.10800 307105.600000
     77     78     1   0.10900 284512.000000
     74     75     1   0.10900 284512.000000
     71     72     1   0.10900 284512.000000
     71     73     1   0.10900 284512.000000
    128    129     1   0.09600 462750.400000
    126    127     1   0.10900 284512.000000
    124    125     1   0.10900 284512.000000
    120    121     1   0.10800 307105.600000
    116    117     1   0.10100 363171.200000
    116    118     1   0.10100 363171.200000
    111    112     1   0.10800 307105.600000
    108    109     1   0.10900 284512.000000
    105    106     1   0.10900 284512.000000
    102    103     1   0.10900 284512.000000
    102    104     1   0.10900 284512.000000
    159    160     1   0.09600 462750.400000
    157    158     1   0.10900 284512.000000
    155    156     1   0.10900 284512.000000
    149    150     1   0.10100 363171.200000
    149    151     1   0.10100 363171.200000
    146    147     1   0.10800 307105.600000
    144    145     1   0.10800 307105.600000
    141    142     1   0.10900 284512.000000
    138    139     1   0.10900 284512.000000
    135    136     1   0.10900 284512.000000
    135    137     1   0.10900 284512.000000
    189    190     1   0.09600 462750.400000
    187    188     1   0.10900 284512.000000
    185    186     1   0.10900 284512.000000
    181    182     1   0.10100 363171.200000
    177    178     1   0.10800 307105.600000
    175    176     1   0.10800 307105.600000
    172    173     1   0.10900 284512.000000
    169    170     1   0.10900 284512.000000
    166    167     1   0.10900 284512.000000
    166    168     1   0.10900 284512.000000
    219    220     1   0.09600 462750.400000
    217    218     1   0.10900 284512.000000
    215    216     1   0.10900 284512.000000
    211    212     1   0.10100 363171.200000
    207    208     1   0.10800 307105.600000
    205    206     1   0.10800 307105.600000
    202    203     1   0.10900 284512.000000
    199    200     1   0.10900 284512.000000
    196    197     1   0.10900 284512.000000
    196    198     1   0.10900 284512.000000
    250    251     1   0.09600 462750.400000
    248    249     1   0.10900 284512.000000
    246    247     1   0.10900 284512.000000
    240    241     1   0.10100 363171.200000
    240    242     1   0.10100 363171.200000
    237    238     1   0.10800 307105.600000
    235    236     1   0.10800 307105.600000
    232    233     1   0.10900 284512.000000
    229    230     1   0.10900 284512.000000
    226    227     1   0.10900 284512.000000
    226    228     1   0.10900 284512.000000
    284    285     1   0.09600 462750.400000
    282    283     1   0.10900 284512.000000
    280    281     1   0.10900 284512.000000
    275    276     1   0.10100 363171.200000
    275    277     1   0.10100 363171.200000
    272    273     1   0.10100 363171.200000
    266    267     1   0.10800 307105.600000
    263    264     1   0.10900 284512.000000
    260    261     1   0.10900 284512.000000
    257    258     1   0.10900 284512.000000
    257    259     1   0.10900 284512.000000
    318    319     1   0.09600 462750.400000
    316    317     1   0.10900 284512.000000
    314    315     1   0.10900 284512.000000
    309    310     1   0.10100 363171.200000
    309    311     1   0.10100 363171.200000
    306    307     1   0.10100 363171.200000
    300    301     1   0.10800 307105.600000
    297    298     1   0.10900 284512.000000
    294    295     1   0.10900 284512.000000
    291    292     1   0.10900 284512.000000
    291    293     1   0.10900 284512.000000
    348    349     1   0.09600 462750.400000
    346    347     1   0.10900 284512.000000
    344    345     1   0.10900 284512.000000
    340    341     1   0.10100 363171.200000
    336    337     1   0.10800 307105.600000
    334    335     1   0.10800 307105.600000
    331    332     1   0.10900 284512.000000
    328    329     1   0.10900 284512.000000
    325    326     1   0.10900 284512.000000
    325    327     1   0.10900 284512.000000
    382    383     1   0.09600 462750.400000
    380    381     1   0.10900 284512.000000
    378    379     1   0.10900 284512.000000
    373    374     1   0.10100 363171.200000
    373    375     1   0.10100 363171.200000
    370    371     1   0.10100 363171.200000
    364    365     1   0.10800 307105.600000
    361    362     1   0.10900 284512.000000
    358    359     1   0.10900 284512.000000
    355    356     1   0.10900 284512.000000
    355    357     1   0.10900 284512.000000
    413    414     1   0.09600 462750.400000
    411    412     1   0.10900 284512.000000
    409    410     1   0.10900 284512.000000
    403    404     1   0.10100 363171.200000
    403    405     1   0.10100 363171.200000
    400    401     1   0.10800 307105.600000
    398    399     1   0.10800 307105.600000
    395    396     1   0.10900 284512.000000
    392    393     1   0.10900 284512.000000
    389    390     1   0.10900 284512.000000
    389    391     1   0.10900 284512.000000
    446    447     1   0.09600 462750.400000
    444    445     1   0.09600 462750.400000
    442    443     1   0.10900 284512.000000
    440    441     1   0.10900 284512.000000
    434    435     1   0.10100 363171.200000
    434    436     1   0.10100 363171.200000
    431    432     1   0.10800 307105.600000
    429    430     1   0.10800 307105.600000
    426    427     1   0.10900 284512.000000
    423    424     1   0.10900 284512.000000
    420    421     1   0.10900 284512.000000
    420    422     1   0.10900 284512.000000

[ pairs ]
;    ai     aj funct         c0         c1         c2         c3
     32     37     1
     30     32     1
     28     33     1
     26     34     1
     26     35     1
     26     36     1
     25     28     1
     21     25     1
     18     25     1
     17     25     1
     17     20     1
     16     24     1
     16     21     1
     15     20     1
     14     17     1
     14     18     1
     14     24     1
     12     28     1
     12     24     1
     12     16     1
     11     26     1
     11     30     1
     11     16     1
     11     20     1
      9     14     1
      9     15     1
      9     24     1
      9     32     1
      8     32     1
      8     12     1
      8     25     1
      8     30     1
      6     11     1
      6     30     1
      6     33     1
      3      9     1
      3     28     1
      3     32     1
      2      8     1
      2     26     1
     66     71     1
     64     66     1
     62     67     1
     60     68     1
     60     69     1
     60     70     1
     59     62     1
     55     59     1
     52     59     1
     51     59     1
     51     54     1
     50     58     1
     50     55     1
     49     54     1
     48     51     1
     48     52     1
     48     58     1
     46     62     1
     46     58     1
     46     50     1
     45     60     1
     45     64     1
     45     50     1
     45     54     1
     43     48     1
     43     49     1
     43     58     1
     43     66     1
     42     66     1
     42     46     1
     42     59     1
     42     64     1
     40     45     1
     40     64     1
     40     67     1
     37     43     1
     37     62     1
     37     66     1
     36     42     1
     36     60     1
     35     37     1
     34     37     1
     33     40     1
     97    102     1
     95     97     1
     93     98     1
     91     99     1
     91    100     1
     91    101     1
     89     93     1
     85     89     1
     84     90     1
     82     89     1
     80     93     1
     80     88     1
     80     90     1
     80     85     1
     79     91     1
     79     95     1
     79     84     1
     77     82     1
     77     88     1
     77     90     1
     77     97     1
     76     97     1
     76     80     1
     76     89     1
     76     95     1
     74     79     1
     74     95     1
     74     98     1
     71     77     1
     71     93     1
     71     97     1
     70     76     1
     70     91     1
     69     71     1
     68     71     1
     67     74     1
    130    135     1
    128    130     1
    126    131     1
    124    132     1
    124    133     1
    124    134     1
    123    126     1
    119    123     1
    116    123     1
    116    120     1
    115    122     1
    114    120     1
    113    116     1
    113    119     1
    113    122     1
    111    126     1
    111    122     1
    111    115     1
    110    124     1
    110    128     1
    110    115     1
    110    120     1
    108    113     1
    108    114     1
    108    122     1
    108    130     1
    107    130     1
    107    111     1
    107    123     1
    107    128     1
    105    110     1
    105    128     1
    105    131     1
    102    108     1
    102    126     1
    102    130     1
    101    107     1
    101    124     1
    100    102     1
     99    102     1
     98    105     1
    161    166     1
    159    161     1
    157    162     1
    155    163     1
    155    164     1
    155    165     1
    153    157     1
    149    153     1
    148    154     1
    146    153     1
    144    157     1
    144    152     1
    144    154     1
    144    149     1
    143    155     1
    143    159     1
    143    148     1
    141    146     1
    141    152     1
    141    154     1
    141    161     1
    140    161     1
    140    144     1
    140    153     1
    140    159     1
    138    143     1
    138    159     1
    138    162     1
    135    141     1
    135    157     1
    135    161     1
    134    140     1
    134    155     1
    133    135     1
    132    135     1
    131    138     1
    191    196     1
    189    191     1
    187    192     1
    185    193     1
    185    194     1
    185    195     1
    183    187     1
    180    183     1
    179    184     1
    177    183     1
    175    187     1
    175    181     1
    175    184     1
    175    180     1
    174    185     1
    174    189     1
    174    179     1
    172    177     1
    172    181     1
    172    184     1
    172    191     1
    171    191     1
    171    175     1
    171    183     1
    171    189     1
    169    174     1
    169    189     1
    169    192     1
    166    172     1
    166    187     1
    166    191     1
    165    171     1
    165    185     1
    164    166     1
    163    166     1
    162    169     1
    221    226     1
    219    221     1
    217    222     1
    215    223     1
    215    224     1
    215    225     1
    213    217     1
    210    213     1
    209    214     1
    207    213     1
    205    217     1
    205    211     1
    205    214     1
    205    210     1
    204    215     1
    204    219     1
    204    209     1
    202    207     1
    202    211     1
    202    214     1
    202    221     1
    201    221     1
    201    205     1
    201    213     1
    201    219     1
    199    204     1
    199    219     1
    199    222     1
    196    202     1
    196    217     1
    196    221     1
    195    201     1
    195    215     1
    194    196     1
    193    196     1
    192    199     1
    252    257     1
    250    252     1
    248    253     1
    246    254     1
    246    255     1
    246    256     1
    244    248     1
    240    244     1
    239    245     1
    237    244     1
    235    248     1
    235    243     1
    235    245     1
    235    240     1
    234    246     1
    234    250     1
    234    239     1
    232    237     1
    232    243     1
    232    245     1
    232    252     1
    231    252     1
    231    235     1
    231    244     1
    231    250     1
    229    234     1
    229    250     1
    229    253     1
    226    232     1
    226    248     1
    226    252     1
    225    231     1
    225    246     1
    224    226     1
    223    226     1
    222    229     1
    286    291     1
    284    286     1
    282    287     1
    280    288     1
    280    289     1
    280    290     1
    279    282     1
    275    279     1
    272    279     1
    271    279     1
    271    274     1
    270    278     1
    270    275     1
    269    274     1
    268    271     1
    268    272     1
    268    278     1
    266    282     1
    266    278     1
    266    270     1
    265    280     1
    265    284     1
    265    270     1
    265    274     1
    263    268     1
    263    269     1
    263    278     1
    263    286     1
    262    286     1
    262    266     1
    262    279     1
    262    284     1
    260    265     1
    260    284     1
    260    287     1
    257    263     1
    257    282     1
    257    286     1
    256    262     1
    256    280     1
    255    257     1
    254    257     1
    253    260     1
    320    325     1
    318    320     1
    316    321     1
    314    322     1
    314    323     1
    314    324     1
    313    316     1
    309    313     1
    306    313     1
    305    313     1
    305    308     1
    304    312     1
    304    309     1
    303    308     1
    302    305     1
    302    306     1
    302    312     1
    300    316     1
    300    312     1
    300    304     1
    299    314     1
    299    318     1
    299    304     1
    299    308     1
    297    302     1
    297    303     1
    297    312     1
    297    320     1
    296    320     1
    296    300     1
    296    313     1
    296    318     1
    294    299     1
    294    318     1
    294    321     1
    291    297     1
    291    316     1
    291    320     1
    290    296     1
    290    314     1
    289    291     1
    288    291     1
    287    294     1
    350    355     1
    348    350     1
    346    351     1
    344    352     1
    344    353     1
    344    354     1
    342    346     1
    339    342     1
    338    343     1
    336    342     1
    334    346     1
    334    340     1
    334    343     1
    334    339     1
    333    344     1
    333    348     1
    333    338     1
    331    336     1
    331    340     1
    331    343     1
    331    350     1
    330    350     1
    330    334     1
    330    342     1
    330    348     1
    328    333     1
    328    348     1
    328    351     1
    325    331     1
    325    346     1
    325    350     1
    324    330     1
    324    344     1
    323    325     1
    322    325     1
    321    328     1
    384    389     1
    382    384     1
    380    385     1
    378    386     1
    378    387     1
    378    388     1
    377    380     1
    373    377     1
    370    377     1
    369    377     1
    369    372     1
    368    376     1
    368    373     1
    367    372     1
    366    369     1
    366    370     1
    366    376     1
    364    380     1
    364    376     1
    364    368     1
    363    378     1
    363    382     1
    363    368     1
    363    372     1
    361    366     1
    361    367     1
    361    376     1
    361    384     1
    360    384     1
    360    364     1
    360    377     1
    360    382     1
    358    363     1
    358    382     1
    358    385     1
    355    361     1
    355    380     1
    355    384     1
    354    360     1
    354    378     1
    353    355     1
    352    355     1
    351    358     1
    415    420     1
    413    415     1
    411    416     1
    409    417     1
    409    418     1
    409    419     1
    407    411     1
    403    407     1
    402    408     1
    400    407     1
    398    411     1
    398    406     1
    398    408     1
    398    403     1
    397    409     1
    397    413     1
    397    402     1
    395    400     1
    395    406     1
    395    408     1
    395    415     1
    394    415     1
    394    398     1
    394    407     1
    394    413     1
    392    397     1
    392    413     1
    392    416     1
    389    395     1
    389    411     1
    389    415     1
    388    394     1
    388    409     1
    387    389     1
    386    389     1
    385    392     1
    444    446     1
    438    442     1
    434    438     1
    433    439     1
    431    438     1
    429    442     1
    429    437     1
    429    439     1
    429    434     1
    428    440     1
    428    444     1
    428    433     1
    426    431     1
    426    437     1
    426    439     1
    426    446     1
    425    446     1
    425    429     1
    425    438     1
    425    444     1
    423    428     1
    423    444     1
    420    426     1
    420    442     1
    420    446     1
    419    425     1
    419    440     1
    418    420     1
    417    420     1
    416    423     1
     29     32     1
     29     31     1
     27     29     1
     27     30     1
     27     33     1
     26     31     1
     23     24     1
     22     24     1
     19     21     1
     19     24     1
     18     22     1
     18     23     1
     17     19     1
     15     19     1
     13     25     1
     13     15     1
     11     29     1
     10     12     1
     10     25     1
     10     26     1
     10     29     1
     10     30     1
      9     13     1
      9     27     1
      9     31     1
      8     27     1
      8     29     1
      7      9     1
      7     27     1
      7     28     1
      7     32     1
      6     10     1
      6     29     1
      5      7     1
      5      8     1
      5     26     1
      4      7     1
      4      8     1
      4     26     1
      3     27     1
      2      7     1
      1      4     1
      1      5     1
      1      6     1
     63     66     1
     63     65     1
     61     63     1
     61     64     1
     61     67     1
     60     65     1
     57     58     1
     56     58     1
     53     55     1
     53     58     1
     52     56     1
     52     57     1
     51     53     1
     49     53     1
     47     59     1
     47     49     1
     45     63     1
     44     46     1
     44     59     1
     44     60     1
     44     63     1
     44     64     1
     43     47     1
     43     61     1
     43     65     1
     42     61     1
     42     63     1
     41     43     1
     41     61     1
     41     62     1
     41     66     1
     40     44     1
     40     63     1
     39     41     1
     39     42     1
     39     60     1
     38     41     1
     38     42     1
     38     60     1
     37     61     1
     36     41     1
     33     38     1
     33     39     1
     94     97     1
     94     96     1
     92     94     1
     92     95     1
     92     98     1
     91     96     1
     87     88     1
     86     88     1
     83     85     1
     83     88     1
     82     86     1
     82     87     1
     81     89     1
     81     83     1
     81     84     1
     79     94     1
     79     83     1
     78     80     1
     78     89     1
     78     91     1
     78     94     1
     78     95     1
     77     81     1
     77     92     1
     77     96     1
     76     92     1
     76     94     1
     75     77     1
     75     92     1
     75     93     1
     75     97     1
     74     78     1
     74     94     1
     73     75     1
     73     76     1
     73     91     1
     72     75     1
     72     76     1
     72     91     1
     71     92     1
     70     75     1
     67     72     1
     67     73     1
    127    130     1
    127    129     1
    125    127     1
    125    128     1
    125    131     1
    124    129     1
    121    123     1
    118    119     1
    117    119     1
    115    121     1
    114    117     1
    114    118     1
    112    123     1
    112    114     1
    110    127     1
    109    111     1
    109    123     1
    109    124     1
    109    127     1
    109    128     1
    108    112     1
    108    125     1
    108    129     1
    107    125     1
    107    127     1
    106    108     1
    106    125     1
    106    126     1
    106    130     1
    105    109     1
    105    127     1
    104    106     1
    104    107     1
    104    124     1
    103    106     1
    103    107     1
    103    124     1
    102    125     1
    101    106     1
     98    103     1
     98    104     1
    158    161     1
    158    160     1
    156    158     1
    156    159     1
    156    162     1
    155    160     1
    151    152     1
    150    152     1
    147    149     1
    147    152     1
    146    150     1
    146    151     1
    145    153     1
    145    147     1
    145    148     1
    143    158     1
    143    147     1
    142    144     1
    142    153     1
    142    155     1
    142    158     1
    142    159     1
    141    145     1
    141    156     1
    141    160     1
    140    156     1
    140    158     1
    139    141     1
    139    156     1
    139    157     1
    139    161     1
    138    142     1
    138    158     1
    137    139     1
    137    140     1
    137    155     1
    136    139     1
    136    140     1
    136    155     1
    135    156     1
    134    139     1
    131    136     1
    131    137     1
    188    191     1
    188    190     1
    186    188     1
    186    189     1
    186    192     1
    185    190     1
    182    184     1
    180    182     1
    178    180     1
    178    181     1
    177    182     1
    176    183     1
    176    178     1
    176    179     1
    174    188     1
    174    178     1
    174    182     1
    173    175     1
    173    183     1
    173    185     1
    173    188     1
    173    189     1
    172    176     1
    172    186     1
    172    190     1
    171    186     1
    171    188     1
    170    172     1
    170    186     1
    170    187     1
    170    191     1
    169    173     1
    169    188     1
    168    170     1
    168    171     1
    168    185     1
    167    170     1
    167    171     1
    167    185     1
    166    186     1
    165    170     1
    162    167     1
    162    168     1
    218    221     1
    218    220     1
    216    218     1
    216    219     1
    216    222     1
    215    220     1
    212    214     1
    210    212     1
    208    210     1
    208    211     1
    207    212     1
    206    213     1
    206    208     1
    206    209     1
    204    218     1
    204    208     1
    204    212     1
    203    205     1
    203    213     1
    203    215     1
    203    218     1
    203    219     1
    202    206     1
    202    216     1
    202    220     1
    201    216     1
    201    218     1
    200    202     1
    200    216     1
    200    217     1
    200    221     1
    199    203     1
    199    218     1
    198    200     1
    198    201     1
    198    215     1
    197    200     1
    197    201     1
    197    215     1
    196    216     1
    195    200     1
    192    197     1
    192    198     1
    249    252     1
    249    251     1
    247    249     1
    247    250     1
    247    253     1
    246    251     1
    242    243     1
    241    243     1
    238    240     1
    238    243     1
    237    241     1
    237    242     1
    236    244     1
    236    238     1
    236    239     1
    234    249     1
    234    238     1
    233    235     1
    233    244     1
    233    246     1
    233    249     1
    233    250     1
    232    236     1
    232    247     1
    232    251     1
    231    247     1
    231    249     1
    230    232     1
    230    247     1
    230    248     1
    230    252     1
    229    233     1
    229    249     1
    228    230     1
    228    231     1
    228    246     1
    227    230     1
    227    231     1
    227    246     1
    226    247     1
    225    230     1
    222    227     1
    222    228     1
    283    286     1
    283    285     1
    281    283     1
    281    284     1
    281    287     1
    280    285     1
    277    278     1
    276    278     1
    273    275     1
    273    278     1
    272    276     1
    272    277     1
    271    273     1
    269    273     1
    267    279     1
    267    269     1
    265    283     1
    264    266     1
    264    279     1
    264    280     1
    264    283     1
    264    284     1
    263    267     1
    263    281     1
    263    285     1
    262    281     1
    262    283     1
    261    263     1
    261    281     1
    261    282     1
    261    286     1
    260    264     1
    260    283     1
    259    261     1
    259    262     1
    259    280     1
    258    261     1
    258    262     1
    258    280     1
    257    281     1
    256    261     1
    253    258     1
    253    259     1
    317    320     1
    317    319     1
    315    317     1
    315    318     1
    315    321     1
    314    319     1
    311    312     1
    310    312     1
    307    309     1
    307    312     1
    306    310     1
    306    311     1
    305    307     1
    303    307     1
    301    313     1
    301    303     1
    299    317     1
    298    300     1
    298    313     1
    298    314     1
    298    317     1
    298    318     1
    297    301     1
    297    315     1
    297    319     1
    296    315     1
    296    317     1
    295    297     1
    295    315     1
    295    316     1
    295    320     1
    294    298     1
    294    317     1
    293    295     1
    293    296     1
    293    314     1
    292    295     1
    292    296     1
    292    314     1
    291    315     1
    290    295     1
    287    292     1
    287    293     1
    347    350     1
    347    349     1
    345    347     1
    345    348     1
    345    351     1
    344    349     1
    341    343     1
    339    341     1
    337    339     1
    337    340     1
    336    341     1
    335    342     1
    335    337     1
    335    338     1
    333    347     1
    333    337     1
    333    341     1
    332    334     1
    332    342     1
    332    344     1
    332    347     1
    332    348     1
    331    335     1
    331    345     1
    331    349     1
    330    345     1
    330    347     1
    329    331     1
    329    345     1
    329    346     1
    329    350     1
    328    332     1
    328    347     1
    327    329     1
    327    330     1
    327    344     1
    326    329     1
    326    330     1
    326    344     1
    325    345     1
    324    329     1
    321    326     1
    321    327     1
    381    384     1
    381    383     1
    379    381     1
    379    382     1
    379    385     1
    378    383     1
    375    376     1
    374    376     1
    371    373     1
    371    376     1
    370    374     1
    370    375     1
    369    371     1
    367    371     1
    365    377     1
    365    367     1
    363    381     1
    362    364     1
    362    377     1
    362    378     1
    362    381     1
    362    382     1
    361    365     1
    361    379     1
    361    383     1
    360    379     1
    360    381     1
    359    361     1
    359    379     1
    359    380     1
    359    384     1
    358    362     1
    358    381     1
    357    359     1
    357    360     1
    357    378     1
    356    359     1
    356    360     1
    356    378     1
    355    379     1
    354    359     1
    351    356     1
    351    357     1
    412    415     1
    412    414     1
    410    412     1
    410    413     1
    410    416     1
    409    414     1
    405    406     1
    404    406     1
    401    403     1
    401    406     1
    400    404     1
    400    405     1
    399    407     1
    399    401     1
    399    402     1
    397    412     1
    397    401     1
    396    398     1
    396    407     1
    396    409     1
    396    412     1
    396    413     1
    395    399     1
    395    410     1
    395    414     1
    394    410     1
    394    412     1
    393    395     1
    393    410     1
    393    411     1
    393    415     1
    392    396     1
    392    412     1
    391    393     1
    391    394     1
    391    409     1
    390    393     1
    390    394     1
    390    409     1
    389    410     1
    388    393     1
    385    390     1
    385    391     1
    443    446     1
    443    445     1
    442    447     1
    441    443     1
    441    444     1
    441    447     1
    440    445     1
    436    437     1
    435    437     1
    432    434     1
    432    437     1
    431    435     1
    431    436     1
    430    438     1
    430    432     1
    430    433     1
    428    443     1
    428    432     1
    427    429     1
    427    438     1
    427    440     1
    427    443     1
    427    444     1
    426    430     1
    426    441     1
    426    445     1
    425    441     1
    425    443     1
    424    426     1
    424    441     1
    424    442     1
    424    446     1
    423    427     1
    423    443     1
    423    447     1
    422    424     1
    422    425     1
    422    440     1
    421    424     1
    421    425     1
    421    440     1
    420    441     1
    419    424     1
    416    421     1
    416    422     1

[ angles ]
;    ai     aj     ak funct         c0         c1         c2         c3
     32     33     34     1   108.23005 836.800000
     32     33     35     1   108.23005 836.800000
     32     33     36     1   102.60004 376.560000
     28     26     32     1   109.50005 418.400000
     26     28     30     1   109.50005 418.400000
     26     32     33     1   120.50005 836.800000
     21     20     24     1   119.30005 585.760000
     20     24     25     1   112.20005 585.760000
     18     20     21     1   116.00005 585.760000
     18     20     24     1   123.30005 585.760000
     17     16     18     1   120.60005 669.440000
     16     15     25     1   119.20005 527.184000
     16     18     20     1   125.20005 585.760000
     15     16     17     1   128.80006 669.440000
     15     16     18     1   111.30005 585.760000
     15     25     24     1   127.70005 585.760000
     14     15     16     1   130.00006 585.760000
     14     15     25     1   110.40005 585.760000
     12     11     25     1   105.40005 585.760000
     12     14     15     1   103.80004 585.760000
     11      9     28     1   109.50005 418.400000
     11     12     14     1   113.90005 585.760000
     11     25     15     1   106.20005 585.760000
     11     25     24     1   126.20005 585.760000
      9     11     12     1   128.80006 585.760000
      9     11     25     1   125.80005 585.760000
      9     28     26     1   109.50005 334.720000
      9     28     30     1   109.50005 418.400000
      8      6     26     1   109.50005 418.400000
      8      9     11     1   109.50005 418.400000
      8      9     28     1   109.50005 418.400000
      6      8      9     1   109.50005 502.080000
      6     26     28     1   109.50005 334.720000
      6     26     32     1   109.50005 418.400000
      3      6      8     1   109.50005 418.400000
      3      6     26     1   109.50005 334.720000
      2      3      6     1   109.50005 418.400000
     66     67     68     1   108.23005 836.800000
     66     67     69     1   108.23005 836.800000
     66     67     70     1   102.60004 376.560000
     62     60     66     1   109.50005 418.400000
     60     62     64     1   109.50005 418.400000
     60     66     67     1   120.50005 836.800000
     55     54     58     1   119.30005 585.760000
     54     58     59     1   112.20005 585.760000
     52     54     55     1   116.00005 585.760000
     52     54     58     1   123.30005 585.760000
     51     50     52     1   120.60005 669.440000
     50     49     59     1   119.20005 527.184000
     50     52     54     1   125.20005 585.760000
     49     50     51     1   128.80006 669.440000
     49     50     52     1   111.30005 585.760000
     49     59     58     1   127.70005 585.760000
     48     49     50     1   130.00006 585.760000
     48     49     59     1   110.40005 585.760000
     46     45     59     1   105.40005 585.760000
     46     48     49     1   103.80004 585.760000
     45     43     62     1   109.50005 418.400000
     45     46     48     1   113.90005 585.760000
     45     59     49     1   106.20005 585.760000
     45     59     58     1   126.20005 585.760000
     43     45     46     1   128.80006 585.760000
     43     45     59     1   125.80005 585.760000
     43     62     60     1   109.50005 334.720000
     43     62     64     1   109.50005 418.400000
     42     40     60     1   109.50005 418.400000
     42     43     45     1   109.50005 418.400000
     42     43     62     1   109.50005 418.400000
     40     42     43     1   109.50005 502.080000
     40     60     62     1   109.50005 334.720000
     40     60     66     1   109.50005 418.400000
     37     40     42     1   109.50005 418.400000
     37     40     60     1   109.50005 334.720000
     36     37     40     1   109.50005 418.400000
     35     33     36     1   108.23005 836.800000
     34     33     35     1   119.90005 1171.520000
     34     33     36     1   108.23005 836.800000
     33     36     37     1   120.50005 836.800000
     97     98     99     1   108.23005 836.800000
     97     98    100     1   108.23005 836.800000
     97     98    101     1   102.60004 376.560000
     93     91     97     1   109.50005 418.400000
     91     93     95     1   109.50005 418.400000
     91     97     98     1   120.50005 836.800000
     88     89     90     1   122.50005 669.440000
     85     84     88     1   119.30005 585.760000
     84     88     89     1   120.50005 585.760000
     82     84     85     1   120.10005 585.760000
     82     84     88     1   121.50005 585.760000
     80     79     89     1   121.60005 585.760000
     80     82     84     1   117.00005 527.184000
     79     77     93     1   109.50005 418.400000
     79     80     82     1   121.20005 585.760000
     79     89     88     1   118.60005 585.760000
     79     89     90     1   120.90005 669.440000
     77     79     80     1   121.20005 585.760000
     77     79     89     1   117.60005 585.760000
     77     93     91     1   109.50005 334.720000
     77     93     95     1   109.50005 418.400000
     76     74     91     1   109.50005 418.400000
     76     77     79     1   109.50005 418.400000
     76     77     93     1   109.50005 418.400000
     74     76     77     1   109.50005 502.080000
     74     91     93     1   109.50005 334.720000
     74     91     97     1   109.50005 418.400000
     71     74     76     1   109.50005 418.400000
     71     74     91     1   109.50005 334.720000
     70     71     74     1   109.50005 418.400000
     69     67     70     1   108.23005 836.800000
     68     67     69     1   119.90005 1171.520000
     68     67     70     1   108.23005 836.800000
     67     70     71     1   120.50005 836.800000
    130    131    132     1   108.23005 836.800000
    130    131    133     1   108.23005 836.800000
    130    131    134     1   102.60004 376.560000
    126    124    130     1   109.50005 418.400000
    124    126    128     1   109.50005 418.400000
    124    130    131     1   120.50005 836.800000
    120    122    123     1   111.00005 585.760000
    119    120    122     1   129.10006 585.760000
    116    115    119     1   119.30005 585.760000
    115    114    123     1   117.30005 527.184000
    115    119    120     1   118.60005 585.760000
    114    115    116     1   123.50005 585.760000
    114    115    119     1   117.30005 585.760000
    114    123    122     1   127.70005 585.760000
    113    114    115     1   132.40006 585.760000
    113    114    123     1   110.40005 585.760000
    111    110    123     1   105.40005 585.760000
    111    113    114     1   103.80004 585.760000
    110    108    126     1   109.50005 418.400000
    110    111    113     1   113.90005 585.760000
    110    123    114     1   106.20005 585.760000
    110    123    122     1   126.20005 585.760000
    108    110    111     1   128.80006 585.760000
    108    110    123     1   125.80005 585.760000
    108    126    124     1   109.50005 334.720000
    108    126    128     1   109.50005 418.400000
    107    105    124     1   109.50005 418.400000
    107    108    110     1   109.50005 418.400000
    107    108    126     1   109.50005 418.400000
    105    107    108     1   109.50005 502.080000
    105    124    126     1   109.50005 334.720000
    105    124    130     1   109.50005 418.400000
    102    105    107     1   109.50005 418.400000
    102    105    124     1   109.50005 334.720000
    101    102    105     1   109.50005 418.400000
    100     98    101     1   108.23005 836.800000
     99     98    100     1   119.90005 1171.520000
     99     98    101     1   108.23005 836.800000
     98    101    102     1   120.50005 836.800000
    161    162    163     1   108.23005 836.800000
    161    162    164     1   108.23005 836.800000
    161    162    165     1   102.60004 376.560000
    157    155    161     1   109.50005 418.400000
    155    157    159     1   109.50005 418.400000
    155    161    162     1   120.50005 836.800000
    152    153    154     1   122.50005 669.440000
    149    148    152     1   119.30005 585.760000
    148    152    153     1   120.50005 585.760000
    146    148    149     1   120.10005 585.760000
    146    148    152     1   121.50005 585.760000
    144    143    153     1   121.60005 585.760000
    144    146    148     1   117.00005 527.184000
    143    141    157     1   109.50005 418.400000
    143    144    146     1   121.20005 585.760000
    143    153    152     1   118.60005 585.760000
    143    153    154     1   120.90005 669.440000
    141    143    144     1   121.20005 585.760000
    141    143    153     1   117.60005 585.760000
    141    157    155     1   109.50005 334.720000
    141    157    159     1   109.50005 418.400000
    140    138    155     1   109.50005 418.400000
    140    141    143     1   109.50005 418.400000
    140    141    157     1   109.50005 418.400000
    138    140    141     1   109.50005 502.080000
    138    155    157     1   109.50005 334.720000
    138    155    161     1   109.50005 418.400000
    135    138    140     1   109.50005 418.400000
    135    138    155     1   109.50005 334.720000
    134    135    138     1   109.50005 418.400000
    133    131    134     1   108.23005 836.800000
    132    131    133     1   119.90005 1171.520000
    132    131    134     1   108.23005 836.800000
    131    134    135     1   120.50005 836.800000
    191    192    193     1   108.23005 836.800000
    191    192    194     1   108.23005 836.800000
    191    192    195     1   102.60004 376.560000
    187    185    191     1   109.50005 418.400000
    185    187    189     1   109.50005 418.400000
    185    191    192     1   120.50005 836.800000
    181    183    184     1   120.60005 669.440000
    180    179    181     1   120.60005 669.440000
    179    181    183     1   126.40005 585.760000
    177    179    180     1   125.30005 669.440000
    177    179    181     1   114.10005 585.760000
    175    174    183     1   121.60005 585.760000
    175    177    179     1   120.70005 527.184000
    174    172    187     1   109.50005 418.400000
    174    175    177     1   121.20005 585.760000
    174    183    181     1   115.40005 585.760000
    174    183    184     1   120.90005 669.440000
    172    174    175     1   121.20005 585.760000
    172    174    183     1   117.60005 585.760000
    172    187    185     1   109.50005 334.720000
    172    187    189     1   109.50005 418.400000
    171    169    185     1   109.50005 418.400000
    171    172    174     1   109.50005 418.400000
    171    172    187     1   109.50005 418.400000
    169    171    172     1   109.50005 502.080000
    169    185    187     1   109.50005 334.720000
    169    185    191     1   109.50005 418.400000
    166    169    171     1   109.50005 418.400000
    166    169    185     1   109.50005 334.720000
    165    166    169     1   109.50005 418.400000
    164    162    165     1   108.23005 836.800000
    163    162    164     1   119.90005 1171.520000
    163    162    165     1   108.23005 836.800000
    162    165    166     1   120.50005 836.800000
    221    222    223     1   108.23005 836.800000
    221    222    224     1   108.23005 836.800000
    221    222    225     1   102.60004 376.560000
    217    215    221     1   109.50005 418.400000
    215    217    219     1   109.50005 418.400000
    215    221    222     1   120.50005 836.800000
    211    213    214     1   120.60005 669.440000
    210    209    211     1   120.60005 669.440000
    209    211    213     1   126.40005 585.760000
    207    209    210     1   125.30005 669.440000
    207    209    211     1   114.10005 585.760000
    205    204    213     1   121.60005 585.760000
    205    207    209     1   120.70005 527.184000
    204    202    217     1   109.50005 418.400000
    204    205    207     1   121.20005 585.760000
    204    213    211     1   115.40005 585.760000
    204    213    214     1   120.90005 669.440000
    202    204    205     1   121.20005 585.760000
    202    204    213     1   117.60005 585.760000
    202    217    215     1   109.50005 334.720000
    202    217    219     1   109.50005 418.400000
    201    199    215     1   109.50005 418.400000
    201    202    204     1   109.50005 418.400000
    201    202    217     1   109.50005 418.400000
    199    201    202     1   109.50005 502.080000
    199    215    217     1   109.50005 334.720000
    199    215    221     1   109.50005 418.400000
    196    199    201     1   109.50005 418.400000
    196    199    215     1   109.50005 334.720000
    195    196    199     1   109.50005 418.400000
    194    192    195     1   108.23005 836.800000
    193    192    194     1   119.90005 1171.520000
    193    192    195     1   108.23005 836.800000
    192    195    196     1   120.50005 836.800000
    252    253    254     1   108.23005 836.800000
    252    253    255     1   108.23005 836.800000
    252    253    256     1   102.60004 376.560000
    248    246    252     1   109.50005 418.400000
    246    248    250     1   109.50005 418.400000
    246    252    253     1   120.50005 836.800000
    243    244    245     1   122.50005 669.440000
    240    239    243     1   119.30005 585.760000
    239    243    244     1   120.50005 585.760000
    237    239    240     1   120.10005 585.760000
    237    239    243     1   121.50005 585.760000
    235    234    244     1   121.60005 585.760000
    235    237    239     1   117.00005 527.184000
    234    232    248     1   109.50005 418.400000
    234    235    237     1   121.20005 585.760000
    234    244    243     1   118.60005 585.760000
    234    244    245     1   120.90005 669.440000
    232    234    235     1   121.20005 585.760000
    232    234    244     1   117.60005 585.760000
    232    248    246     1   109.50005 334.720000
    232    248    250     1   109.50005 418.400000
    231    229    246     1   109.50005 418.400000
    231    232    234     1   109.50005 418.400000
    231    232    248     1   109.50005 418.400000
    229    231    232     1   109.50005 502.080000
    229    246    248     1   109.50005 334.720000
    229    246    252     1   109.50005 418.400000
    226    229    231     1   109.50005 418.400000
    226    229    246     1   109.50005 334.720000
    225    226    229     1   109.50005 418.400000
    224    222    225     1   108.23005 836.800000
    223    222    224     1   119.90005 1171.520000
    223    222    225     1   108.23005 836.800000
    222    225    226     1   120.50005 836.800000
    286    287    288     1   108.23005 836.800000
    286    287    289     1   108.23005 836.800000
    286    287    290     1   102.60004 376.560000
    282    280    286     1   109.50005 418.400000
    280    282    284     1   109.50005 418.400000
    280    286    287     1   120.50005 836.800000
    275    274    278     1   119.30005 585.760000
    274    278    279     1   112.20005 585.760000
    272    274    275     1   116.00005 585.760000
    272    274    278     1   123.30005 585.760000
    271    270    272     1   120.60005 669.440000
    270    269    279     1   119.20005 527.184000
    270    272    274     1   125.20005 585.760000
    269    270    271     1   128.80006 669.440000
    269    270    272     1   111.30005 585.760000
    269    279    278     1   127.70005 585.760000
    268    269    270     1   130.00006 585.760000
    268    269    279     1   110.40005 585.760000
    266    265    279     1   105.40005 585.760000
    266    268    269     1   103.80004 585.760000
    265    263    282     1   109.50005 418.400000
    265    266    268     1   113.90005 585.760000
    265    279    269     1   106.20005 585.760000
    265    279    278     1   126.20005 585.760000
    263    265    266     1   128.80006 585.760000
    263    265    279     1   125.80005 585.760000
    263    282    280     1   109.50005 334.720000
    263    282    284     1   109.50005 418.400000
    262    260    280     1   109.50005 418.400000
    262    263    265     1   109.50005 418.400000
    262    263    282     1   109.50005 418.400000
    260    262    263     1   109.50005 502.080000
    260    280    282     1   109.50005 334.720000
    260    280    286     1   109.50005 418.400000
    257    260    262     1   109.50005 418.400000
    257    260    280     1   109.50005 334.720000
    256    257    260     1   109.50005 418.400000
    255    253    256     1   108.23005 836.800000
    254    253    255     1   119.90005 1171.520000
    254    253    256     1   108.23005 836.800000
    253    256    257     1   120.50005 836.800000
    320    321    322     1   108.23005 836.800000
    320    321    323     1   108.23005 836.800000
    320    321    324     1   102.60004 376.560000
    316    314    320     1   109.50005 418.400000
    314    316    318     1   109.50005 418.400000
    314    320    321     1   120.50005 836.800000
    309    308    312     1   119.30005 585.760000
    308    312    313     1   112.20005 585.760000
    306    308    309     1   116.00005 585.760000
    306    308    312     1   123.30005 585.760000
    305    304    306     1   120.60005 669.440000
    304    303    313     1   119.20005 527.184000
    304    306    308     1   125.20005 585.760000
    303    304    305     1   128.80006 669.440000
    303    304    306     1   111.30005 585.760000
    303    313    312     1   127.70005 585.760000
    302    303    304     1   130.00006 585.760000
    302    303    313     1   110.40005 585.760000
    300    299    313     1   105.40005 585.760000
    300    302    303     1   103.80004 585.760000
    299    297    316     1   109.50005 418.400000
    299    300    302     1   113.90005 585.760000
    299    313    303     1   106.20005 585.760000
    299    313    312     1   126.20005 585.760000
    297    299    300     1   128.80006 585.760000
    297    299    313     1   125.80005 585.760000
    297    316    314     1   109.50005 334.720000
    297    316    318     1   109.50005 418.400000
    296    294    314     1   109.50005 418.400000
    296    297    299     1   109.50005 418.400000
    296    297    316     1   109.50005 418.400000
    294    296    297     1   109.50005 502.080000
    294    314    316     1   109.50005 334.720000
    294    314    320     1   109.50005 418.400000
    291    294    296     1   109.50005 418.400000
    291    294    314     1   109.50005 334.720000
    290    291    294     1   109.50005 418.400000
    289    287    290     1   108.23005 836.800000
    288    287    289     1   119.90005 1171.520000
    288    287    290     1   108.23005 836.800000
    287    290    291     1   120.50005 836.800000
    350    351    352     1   108.23005 836.800000
    350    351    353     1   108.23005 836.800000
    350    351    354     1   102.60004 376.560000
    346    344    350     1   109.50005 418.400000
    344    346    348     1   109.50005 418.400000
    344    350    351     1   120.50005 836.800000
    340    342    343     1   120.60005 669.440000
    339    338    340     1   120.60005 669.440000
    338    340    342     1   126.40005 585.760000
    336    338    339     1   125.30005 669.440000
    336    338    340     1   114.10005 585.760000
    334    333    342     1   121.60005 585.760000
    334    336    338     1   120.70005 527.184000
    333    331    346     1   109.50005 418.400000
    333    334    336     1   121.20005 585.760000
    333    342    340     1   115.40005 585.760000
    333    342    343     1   120.90005 669.440000
    331    333    334     1   121.20005 585.760000
    331    333    342     1   117.60005 585.760000
    331    346    344     1   109.50005 334.720000
    331    346    348     1   109.50005 418.400000
    330    328    344     1   109.50005 418.400000
    330    331    333     1   109.50005 418.400000
    330    331    346     1   109.50005 418.400000
    328    330    331     1   109.50005 502.080000
    328    344    346     1   109.50005 334.720000
    328    344    350     1   109.50005 418.400000
    325    328    330     1   109.50005 418.400000
    325    328    344     1   109.50005 334.720000
    324    325    328     1   109.50005 418.400000
    323    321    324     1   108.23005 836.800000
    322    321    323     1   119.90005 1171.520000
    322    321    324     1   108.23005 836.800000
    321    324    325     1   120.50005 836.800000
    384    385    386     1   108.23005 836.800000
    384    385    387     1   108.23005 836.800000
    384    385    388     1   102.60004 376.560000
    380    378    384     1   109.50005 418.400000
    378    380    382     1   109.50005 418.400000
    378    384    385     1   120.50005 836.800000
    373    372    376     1   119.30005 585.760000
    372    376    377     1   112.20005 585.760000
    370    372    373     1   116.00005 585.760000
    370    372    376     1   123.30005 585.760000
    369    368    370     1   120.60005 669.440000
    368    367    377     1   119.20005 527.184000
    368    370    372     1   125.20005 585.760000
    367    368    369     1   128.80006 669.440000
    367    368    370     1   111.30005 585.760000
    367    377    376     1   127.70005 585.760000
    366    367    368     1   130.00006 585.760000
    366    367    377     1   110.40005 585.760000
    364    363    377     1   105.40005 585.760000
    364    366    367     1   103.80004 585.760000
    363    361    380     1   109.50005 418.400000
    363    364    366     1   113.90005 585.760000
    363    377    367     1   106.20005 585.760000
    363    377    376     1   126.20005 585.760000
    361    363    364     1   128.80006 585.760000
    361    363    377     1   125.80005 585.760000
    361    380    378     1   109.50005 334.720000
    361    380    382     1   109.50005 418.400000
    360    358    378     1   109.50005 418.400000
    360    361    363     1   109.50005 418.400000
    360    361    380     1   109.50005 418.400000
    358    360    361     1   109.50005 502.080000
    358    378    380     1   109.50005 334.720000
    358    378    384     1   109.50005 418.400000
    355    358    360     1   109.50005 418.400000
    355    358    378     1   109.50005 334.720000
    354    355    358     1   109.50005 418.400000
    353    351    354     1   108.23005 836.800000
    352    351    353     1   119.90005 1171.520000
    352    351    354     1   108.23005 836.800000
    351    354    355     1   120.50005 836.800000
    415    416    417     1   108.23005 836.800000
    415    416    418     1   108.23005 836.800000
    415    416    419     1   102.60004 376.560000
    411    409    415     1   109.50005 418.400000
    409    411    413     1   109.50005 418.400000
    409    415    416     1   120.50005 836.800000
    406    407    408     1   122.50005 669.440000
    403    402    406     1   119.30005 585.760000
    402    406    407     1   120.50005 585.760000
    400    402    403     1   120.10005 585.760000
    400    402    406     1   121.50005 585.760000
    398    397    407     1   121.60005 585.760000
    398    400    402     1   117.00005 527.184000
    397    395    411     1   109.50005 418.400000
    397    398    400     1   121.20005 585.760000
    397    407    406     1   118.60005 585.760000
    397    407    408     1   120.90005 669.440000
    395    397    398     1   121.20005 585.760000
    395    397    407     1   117.60005 585.760000
    395    411    409     1   109.50005 334.720000
    395    411    413     1   109.50005 418.400000
    394    392    409     1   109.50005 418.400000
    394    395    397     1   109.50005 418.400000
    394    395    411     1   109.50005 418.400000
    392    394    395     1   109.50005 502.080000
    392    409    411     1   109.50005 334.720000
    392    409    415     1   109.50005 418.400000
    389    392    394     1   109.50005 418.400000
    389    392    409     1   109.50005 334.720000
    388    389    392     1   109.50005 418.400000
    387    385    388     1   108.23005 836.800000
    386    385    387     1   119.90005 1171.520000
    386    385    388     1   108.23005 836.800000
    385    388    389     1   120.50005 836.800000
    442    440    446     1   109.50005 418.400000
    440    442    444     1   109.50005 418.400000
    437    438    439     1   122.50005 669.440000
    434    433    437     1   119.30005 585.760000
    433    437    438     1   120.50005 585.760000
    431    433    434     1   120.10005 585.760000
    431    433    437     1   121.50005 585.760000
    429    428    438     1   121.60005 585.760000
    429    431    433     1   117.00005 527.184000
    428    426    442     1   109.50005 418.400000
    428    429    431     1   121.20005 585.760000
    428    438    437     1   118.60005 585.760000
    428    438    439     1   120.90005 669.440000
    426    428    429     1   121.20005 585.760000
    426    428    438     1   117.60005 585.760000
    426    442    440     1   109.50005 334.720000
    426    442    444     1   109.50005 418.400000
    425    423    440     1   109.50005 418.400000
    425    426    428     1   109.50005 418.400000
    425    426    442     1   109.50005 418.400000
    423    425    426     1   109.50005 502.080000
    423    440    442     1   109.50005 334.720000
    423    440    446     1   109.50005 418.400000
    420    423    425     1   109.50005 418.400000
    420    423    440     1   109.50005 334.720000
    419    420    423     1   109.50005 418.400000
    418    416    419     1   108.23005 836.800000
    417    416    418     1   119.90005 1171.520000
    417    416    419     1   108.23005 836.800000
    416    419    420     1   120.50005 836.800000
     29     28     30     1   109.50005 418.400000
     28     30     31     1   108.50005 460.240000
     27     26     28     1   109.50005 418.400000
     27     26     32     1   109.50005 418.400000
     26     28     29     1   109.50005 418.400000
     22     21     23     1   120.00005 292.880000
     20     21     22     1   120.00005 418.400000
     20     21     23     1   120.00005 418.400000
     19     18     20     1   118.00005 418.400000
     16     18     19     1   116.80005 418.400000
     13     12     14     1   123.05005 418.400000
     11     12     13     1   123.05005 418.400000
     10      9     11     1   109.50005 418.400000
     10      9     28     1   109.50005 418.400000
      9     28     29     1   109.50005 418.400000
      8      9     10     1   109.50005 418.400000
      7      6      8     1   109.50005 418.400000
      7      6     26     1   109.50005 418.400000
      6     26     27     1   109.50005 418.400000
      5      3      6     1   109.50005 418.400000
      4      3      5     1   109.50005 292.880000
      4      3      6     1   109.50005 418.400000
      3      6      7     1   109.50005 418.400000
      2      3      4     1   109.50005 418.400000
      2      3      5     1   109.50005 418.400000
      1      2      3     1   108.50005 460.240000
     63     62     64     1   109.50005 418.400000
     62     64     65     1   108.50005 460.240000
     61     60     62     1   109.50005 418.400000
     61     60     66     1   109.50005 418.400000
     60     62     63     1   109.50005 418.400000
     56     55     57     1   120.00005 292.880000
     54     55     56     1   120.00005 418.400000
     54     55     57     1   120.00005 418.400000
     53     52     54     1   118.00005 418.400000
     50     52     53     1   116.80005 418.400000
     47     46     48     1   123.05005 418.400000
     45     46     47     1   123.05005 418.400000
     44     43     45     1   109.50005 418.400000
     44     43     62     1   109.50005 418.400000
     43     62     63     1   109.50005 418.400000
     42     43     44     1   109.50005 418.400000
     41     40     42     1   109.50005 418.400000
     41     40     60     1   109.50005 418.400000
     40     60     61     1   109.50005 418.400000
     39     37     40     1   109.50005 418.400000
     38     37     39     1   109.50005 292.880000
     38     37     40     1   109.50005 418.400000
     37     40     41     1   109.50005 418.400000
     36     37     38     1   109.50005 418.400000
     36     37     39     1   109.50005 418.400000
     94     93     95     1   109.50005 418.400000
     93     95     96     1   108.50005 460.240000
     92     91     93     1   109.50005 418.400000
     92     91     97     1   109.50005 418.400000
     91     93     94     1   109.50005 418.400000
     86     85     87     1   120.00005 292.880000
     84     85     86     1   120.00005 418.400000
     84     85     87     1   120.00005 418.400000
     83     82     84     1   123.30005 418.400000
     81     80     82     1   119.70005 418.400000
     80     82     83     1   119.70005 418.400000
     79     80     81     1   119.10005 418.400000
     78     77     79     1   109.50005 418.400000
     78     77     93     1   109.50005 418.400000
     77     93     94     1   109.50005 418.400000
     76     77     78     1   109.50005 418.400000
     75     74     76     1   109.50005 418.400000
     75     74     91     1   109.50005 418.400000
     74     91     92     1   109.50005 418.400000
     73     71     74     1   109.50005 418.400000
     72     71     73     1   109.50005 292.880000
     72     71     74     1   109.50005 418.400000
     71     74     75     1   109.50005 418.400000
     70     71     72     1   109.50005 418.400000
     70     71     73     1   109.50005 418.400000
    127    126    128     1   109.50005 418.400000
    126    128    129     1   108.50005 460.240000
    125    124    126     1   109.50005 418.400000
    125    124    130     1   109.50005 418.400000
    124    126    127     1   109.50005 418.400000
    121    120    122     1   115.45005 418.400000
    119    120    121     1   115.45005 418.400000
    117    116    118     1   120.00005 292.880000
    115    116    117     1   120.00005 418.400000
    115    116    118     1   120.00005 418.400000
    112    111    113     1   123.05005 418.400000
    110    111    112     1   123.05005 418.400000
    109    108    110     1   109.50005 418.400000
    109    108    126     1   109.50005 418.400000
    108    126    127     1   109.50005 418.400000
    107    108    109     1   109.50005 418.400000
    106    105    107     1   109.50005 418.400000
    106    105    124     1   109.50005 418.400000
    105    124    125     1   109.50005 418.400000
    104    102    105     1   109.50005 418.400000
    103    102    104     1   109.50005 292.880000
    103    102    105     1   109.50005 418.400000
    102    105    106     1   109.50005 418.400000
    101    102    103     1   109.50005 418.400000
    101    102    104     1   109.50005 418.400000
    158    157    159     1   109.50005 418.400000
    157    159    160     1   108.50005 460.240000
    156    155    157     1   109.50005 418.400000
    156    155    161     1   109.50005 418.400000
    155    157    158     1   109.50005 418.400000
    150    149    151     1   120.00005 292.880000
    148    149    150     1   120.00005 418.400000
    148    149    151     1   120.00005 418.400000
    147    146    148     1   123.30005 418.400000
    145    144    146     1   119.70005 418.400000
    144    146    147     1   119.70005 418.400000
    143    144    145     1   119.10005 418.400000
    142    141    143     1   109.50005 418.400000
    142    141    157     1   109.50005 418.400000
    141    157    158     1   109.50005 418.400000
    140    141    142     1   109.50005 418.400000
    139    138    140     1   109.50005 418.400000
    139    138    155     1   109.50005 418.400000
    138    155    156     1   109.50005 418.400000
    137    135    138     1   109.50005 418.400000
    136    135    137     1   109.50005 292.880000
    136    135    138     1   109.50005 418.400000
    135    138    139     1   109.50005 418.400000
    134    135    136     1   109.50005 418.400000
    134    135    137     1   109.50005 418.400000
    188    187    189     1   109.50005 418.400000
    187    189    190     1   108.50005 460.240000
    186    185    187     1   109.50005 418.400000
    186    185    191     1   109.50005 418.400000
    185    187    188     1   109.50005 418.400000
    182    181    183     1   116.80005 418.400000
    179    181    182     1   116.80005 418.400000
    178    177    179     1   119.70005 418.400000
    176    175    177     1   119.70005 418.400000
    175    177    178     1   119.70005 418.400000
    174    175    176     1   119.10005 418.400000
    173    172    174     1   109.50005 418.400000
    173    172    187     1   109.50005 418.400000
    172    187    188     1   109.50005 418.400000
    171    172    173     1   109.50005 418.400000
    170    169    171     1   109.50005 418.400000
    170    169    185     1   109.50005 418.400000
    169    185    186     1   109.50005 418.400000
    168    166    169     1   109.50005 418.400000
    167    166    168     1   109.50005 292.880000
    167    166    169     1   109.50005 418.400000
    166    169    170     1   109.50005 418.400000
    165    166    167     1   109.50005 418.400000
    165    166    168     1   109.50005 418.400000
    218    217    219     1   109.50005 418.400000
    217    219    220     1   108.50005 460.240000
    216    215    217     1   109.50005 418.400000
    216    215    221     1   109.50005 418.400000
    215    217    218     1   109.50005 418.400000
    212    211    213     1   116.80005 418.400000
    209    211    212     1   116.80005 418.400000
    208    207    209     1   119.70005 418.400000
    206    205    207     1   119.70005 418.400000
    205    207    208     1   119.70005 418.400000
    204    205    206     1   119.10005 418.400000
    203    202    204     1   109.50005 418.400000
    203    202    217     1   109.50005 418.400000
    202    217    218     1   109.50005 418.400000
    201    202    203     1   109.50005 418.400000
    200    199    201     1   109.50005 418.400000
    200    199    215     1   109.50005 418.400000
    199    215    216     1   109.50005 418.400000
    198    196    199     1   109.50005 418.400000
    197    196    198     1   109.50005 292.880000
    197    196    199     1   109.50005 418.400000
    196    199    200     1   109.50005 418.400000
    195    196    197     1   109.50005 418.400000
    195    196    198     1   109.50005 418.400000
    249    248    250     1   109.50005 418.400000
    248    250    251     1   108.50005 460.240000
    247    246    248     1   109.50005 418.400000
    247    246    252     1   109.50005 418.400000
    246    248    249     1   109.50005 418.400000
    241    240    242     1   120.00005 292.880000
    239    240    241     1   120.00005 418.400000
    239    240    242     1   120.00005 418.400000
    238    237    239     1   123.30005 418.400000
    236    235    237     1   119.70005 418.400000
    235    237    238     1   119.70005 418.400000
    234    235    236     1   119.10005 418.400000
    233    232    234     1   109.50005 418.400000
    233    232    248     1   109.50005 418.400000
    232    248    249     1   109.50005 418.400000
    231    232    233     1   109.50005 418.400000
    230    229    231     1   109.50005 418.400000
    230    229    246     1   109.50005 418.400000
    229    246    247     1   109.50005 418.400000
    228    226    229     1   109.50005 418.400000
    227    226    228     1   109.50005 292.880000
    227    226    229     1   109.50005 418.400000
    226    229    230     1   109.50005 418.400000
    225    226    227     1   109.50005 418.400000
    225    226    228     1   109.50005 418.400000
    283    282    284     1   109.50005 418.400000
    282    284    285     1   108.50005 460.240000
    281    280    282     1   109.50005 418.400000
    281    280    286     1   109.50005 418.400000
    280    282    283     1   109.50005 418.400000
    276    275    277     1   120.00005 292.880000
    274    275    276     1   120.00005 418.400000
    274    275    277     1   120.00005 418.400000
    273    272    274     1   118.00005 418.400000
    270    272    273     1   116.80005 418.400000
    267    266    268     1   123.05005 418.400000
    265    266    267     1   123.05005 418.400000
    264    263    265     1   109.50005 418.400000
    264    263    282     1   109.50005 418.400000
    263    282    283     1   109.50005 418.400000
    262    263    264     1   109.50005 418.400000
    261    260    262     1   109.50005 418.400000
    261    260    280     1   109.50005 418.400000
    260    280    281     1   109.50005 418.400000
    259    257    260     1   109.50005 418.400000
    258    257    259     1   109.50005 292.880000
    258    257    260     1   109.50005 418.400000
    257    260    261     1   109.50005 418.400000
    256    257    258     1   109.50005 418.400000
    256    257    259     1   109.50005 418.400000
    317    316    318     1   109.50005 418.400000
    316    318    319     1   108.50005 460.240000
    315    314    316     1   109.50005 418.400000
    315    314    320     1   109.50005 418.400000
    314    316    317     1   109.50005 418.400000
    310    309    311     1   120.00005 292.880000
    308    309    310     1   120.00005 418.400000
    308    309    311     1   120.00005 418.400000
    307    306    308     1   118.00005 418.400000
    304    306    307     1   116.80005 418.400000
    301    300    302     1   123.05005 418.400000
    299    300    301     1   123.05005 418.400000
    298    297    299     1   109.50005 418.400000
    298    297    316     1   109.50005 418.400000
    297    316    317     1   109.50005 418.400000
    296    297    298     1   109.50005 418.400000
    295    294    296     1   109.50005 418.400000
    295    294    314     1   109.50005 418.400000
    294    314    315     1   109.50005 418.400000
    293    291    294     1   109.50005 418.400000
    292    291    293     1   109.50005 292.880000
    292    291    294     1   109.50005 418.400000
    291    294    295     1   109.50005 418.400000
    290    291    292     1   109.50005 418.400000
    290    291    293     1   109.50005 418.400000
    347    346    348     1   109.50005 418.400000
    346    348    349     1   108.50005 460.240000
    345    344    346     1   109.50005 418.400000
    345    344    350     1   109.50005 418.400000
    344    346    347     1   109.50005 418.400000
    341    340    342     1   116.80005 418.400000
    338    340    341     1   116.80005 418.400000
    337    336    338     1   119.70005 418.400000
    335    334    336     1   119.70005 418.400000
    334    336    337     1   119.70005 418.400000
    333    334    335     1   119.10005 418.400000
    332    331    333     1   109.50005 418.400000
    332    331    346     1   109.50005 418.400000
    331    346    347     1   109.50005 418.400000
    330    331    332     1   109.50005 418.400000
    329    328    330     1   109.50005 418.400000
    329    328    344     1   109.50005 418.400000
    328    344    345     1   109.50005 418.400000
    327    325    328     1   109.50005 418.400000
    326    325    327     1   109.50005 292.880000
    326    325    328     1   109.50005 418.400000
    325    328    329     1   109.50005 418.400000
    324    325    326     1   109.50005 418.400000
    324    325    327     1   109.50005 418.400000
    381    380    382     1   109.50005 418.400000
    380    382    383     1   108.50005 460.240000
    379    378    380     1   109.50005 418.400000
    379    378    384     1   109.50005 418.400000
    378    380    381     1   109.50005 418.400000
    374    373    375     1   120.00005 292.880000
    372    373    374     1   120.00005 418.400000
    372    373    375     1   120.00005 418.400000
    371    370    372     1   118.00005 418.400000
    368    370    371     1   116.80005 418.400000
    365    364    366     1   123.05005 418.400000
    363    364    365     1   123.05005 418.400000
    362    361    363     1   109.50005 418.400000
    362    361    380     1   109.50005 418.400000
    361    380    381     1   109.50005 418.400000
    360    361    362     1   109.50005 418.400000
    359    358    360     1   109.50005 418.400000
    359    358    378     1   109.50005 418.400000
    358    378    379     1   109.50005 418.400000
    357    355    358     1   109.50005 418.400000
    356    355    357     1   109.50005 292.880000
    356    355    358     1   109.50005 418.400000
    355    358    359     1   109.50005 418.400000
    354    355    356     1   109.50005 418.400000
    354    355    357     1   109.50005 418.400000
    412    411    413     1   109.50005 418.400000
    411    413    414     1   108.50005 460.240000
    410    409    411     1   109.50005 418.400000
    410    409    415     1   109.50005 418.400000
    409    411    412     1   109.50005 418.400000
    404    403    405     1   120.00005 292.880000
    402    403    404     1   120.00005 418.400000
    402    403    405     1   120.00005 418.400000
    401    400    402     1   123.30005 418.400000
    399    398    400     1   119.70005 418.400000
    398    400    401     1   119.70005 418.400000
    397    398    399     1   119.10005 418.400000
    396    395    397     1   109.50005 418.400000
    396    395    411     1   109.50005 418.400000
    395    411    412     1   109.50005 418.400000
    394    395    396     1   109.50005 418.400000
    393    392    394     1   109.50005 418.400000
    393    392    409     1   109.50005 418.400000
    392    409    410     1   109.50005 418.400000
    391    389    392     1   109.50005 418.400000
    390    389    391     1   109.50005 292.880000
    390    389    392     1   109.50005 418.400000
    389    392    393     1   109.50005 418.400000
    388    389    390     1   109.50005 418.400000
    388    389    391     1   109.50005 418.400000
    443    442    444     1   109.50005 418.400000
    442    444    445     1   108.50005 460.240000
    441    440    442     1   109.50005 418.400000
    441    440    446     1   109.50005 418.400000
    440    442    443     1   109.50005 418.400000
    440    446    447     1   108.50005 460.240000
    435    434    436     1   120.00005 292.880000
    433    434    435     1   120.00005 418.400000
    433    434    436     1   120.00005 418.400000
    432    431    433     1   123.30005 418.400000
    430    429    431     1   119.70005 418.400000
    429    431    432     1   119.70005 418.400000
    428    429    430     1   119.10005 418.400000
    427    426    428     1   109.50005 418.400000
    427    426    442     1   109.50005 418.400000
    426    442    443     1   109.50005 418.400000
    425    426    427     1   109.50005 418.400000
    424    423    425     1   109.50005 418.400000
    424    423    440     1   109.50005 418.400000
    423    440    441     1   109.50005 418.400000
    422    420    423     1   109.50005 418.400000
    421    420    422     1   109.50005 292.880000
    421    420    423     1   109.50005 418.400000
    420    423    424     1   109.50005 418.400000
    419    420    421     1   109.50005 418.400000
    419    420    422     1   109.50005 418.400000

[ dihedrals ]
;    ai     aj     ak     al funct         c0         c1         c2         c3         c4         c5
     32     33     36     37     1  31.79509  0.77480  1
     32     33     36     37     1  351.95975  5.25733  2
     32     33     36     37     1  357.24763  1.48473  3
     30     28     26     32     1  0.00000  4.91620  2
     30     28     26     32     1  0.00000  0.60250  3
     28     26     32     33     1  0.00000  1.60387  3
     26     32     33     34     1  0.00000  1.04600  3
     26     32     33     35     1  0.00000  1.04600  3
     26     32     33     36     1  0.00000  5.02080  2
     26     32     33     36     1  0.00000  1.04600  3
     25     11      9     28     1  0.00000  0.00000  2
     21     20     24     25     1  180.00008  20.08320  2
     18     16     15     25     1  180.00008  12.55200  2
     18     20     24     25     1  180.00008  20.08320  2
     17     16     15     25     1  180.00008  12.55200  2
     17     16     18     20     1  180.00008  5.64840  2
     16     15     25     24     1  180.00008  22.80280  2
     16     18     20     21     1  180.00008  6.27600  2
     16     18     20     24     1  180.00008  6.27600  2
     15     16     18     20     1  180.00008  5.64840  2
     15     25     24     20     1  180.00008  17.36360  2
     14     12     11     25     1  180.00008  7.11280  2
     14     15     16     17     1  180.00008  12.55200  2
     14     15     16     18     1  180.00008  12.55200  2
     14     15     25     24     1  180.00008  22.80280  2
     12     11      9     28     1  0.00000  0.00000  2
     12     11     25     15     1  180.00008  6.90360  2
     12     11     25     24     1  180.00008  6.90360  2
     12     14     15     16     1  180.00008  10.66920  2
     12     14     15     25     1  180.00008  10.66920  2
     11      9     28     26     1  0.00000  0.65084  3
     11      9     28     30     1  0.00000  0.65084  3
     11     12     14     15     1  180.00008  41.84000  2
     11     25     15     14     1  180.00008  22.80280  2
     11     25     15     16     1  180.00008  22.80280  2
     11     25     24     20     1  180.00008  17.36360  2
      9      8      6     26     1  180.00008  0.41840  2
      9      8      6     26     1  0.00000  1.60247  3
      9     11     12     14     1  180.00008  7.11280  2
      9     11     25     15     1  180.00008  6.90360  2
      9     11     25     24     1  180.00008  6.90360  2
      9     28     26     32     1  0.00000  0.65084  3
      8      6     26     28     1  0.00000  0.65084  3
      8      6     26     32     1  0.00000  4.91620  2
      8      6     26     32     1  0.00000  0.60250  3
      8      9     11     12     1  74.75583  2.95014  1
      8      9     11     12     1  6.22860  4.45788  2
      8      9     11     12     1  168.65037  1.85238  3
      8      9     11     12     1  3.97460  1.07119  4
      8      9     11     25     1  0.00000  0.00000  2
      8      9     28     26     1  0.00000  0.65084  3
      8      9     28     30     1  0.00000  4.91620  2
      8      9     28     30     1  0.00000  0.60250  3
      6      8      9     11     1  0.00000  2.71960  2
      6      8      9     11     1  0.00000  1.60247  3
      6      8      9     28     1  180.00008  0.41840  2
      6      8      9     28     1  0.00000  1.60247  3
      6     26     28      9     1  180.00008  0.83680  1
      6     26     28      9     1  180.00008  1.04600  2
      6     26     28      9     1  0.00000  0.75312  3
      6     26     28     30     1  0.00000  0.65084  3
      6     26     32     33     1  0.00000  1.60387  3
      3      6      8      9     1  180.00008  0.41840  2
      3      6      8      9     1  0.00000  1.60247  3
      3      6     26     28     1  180.00008  0.83680  1
      3      6     26     28     1  180.00008  1.04600  2
      3      6     26     28     1  0.00000  0.75312  3
      3      6     26     32     1  0.00000  0.65084  3
      2      3      6      8     1  0.00000  0.65084  3
      2      3      6     26     1  190.97661  4.92892  1
      2      3      6     26     1  295.63292  0.38535  2
      2      3      6     26     1  348.09550  4.02848  3
     66     67     70     71     1  31.79509  0.77480  1
     66     67     70     71     1  351.95975  5.25733  2
     66     67     70     71     1  357.24763  1.48473  3
     64     62     60     66     1  0.00000  4.91620  2
     64     62     60     66     1  0.00000  0.60250  3
     62     60     66     67     1  0.00000  1.60387  3
     60     66     67     68     1  0.00000  1.04600  3
     60     66     67     69     1  0.00000  1.04600  3
     60     66     67     70     1  0.00000  5.02080  2
     60     66     67     70     1  0.00000  1.04600  3
     59     45     43     62     1  0.00000  0.00000  2
     55     54     58     59     1  180.00008  20.08320  2
     52     50     49     59     1  180.00008  12.55200  2
     52     54     58     59     1  180.00008  20.08320  2
     51     50     49     59     1  180.00008  12.55200  2
     51     50     52     54     1  180.00008  5.64840  2
     50     49     59     58     1  180.00008  22.80280  2
     50     52     54     55     1  180.00008  6.27600  2
     50     52     54     58     1  180.00008  6.27600  2
     49     50     52     54     1  180.00008  5.64840  2
     49     59     58     54     1  180.00008  17.36360  2
     48     46     45     59     1  180.00008  7.11280  2
     48     49     50     51     1  180.00008  12.55200  2
     48     49     50     52     1  180.00008  12.55200  2
     48     49     59     58     1  180.00008  22.80280  2
     46     45     43     62     1  0.00000  0.00000  2
     46     45     59     49     1  180.00008  6.90360  2
     46     45     59     58     1  180.00008  6.90360  2
     46     48     49     50     1  180.00008  10.66920  2
     46     48     49     59     1  180.00008  10.66920  2
     45     43     62     60     1  0.00000  0.65084  3
     45     43     62     64     1  0.00000  0.65084  3
     45     46     48     49     1  180.00008  41.84000  2
     45     59     49     48     1  180.00008  22.80280  2
     45     59     49     50     1  180.00008  22.80280  2
     45     59     58     54     1  180.00008  17.36360  2
     43     42     40     60     1  180.00008  0.41840  2
     43     42     40     60     1  0.00000  1.60247  3
     43     45     46     48     1  180.00008  7.11280  2
     43     45     59     49     1  180.00008  6.90360  2
     43     45     59     58     1  180.00008  6.90360  2
     43     62     60     66     1  0.00000  0.65084  3
     42     40     60     62     1  0.00000  0.65084  3
     42     40     60     66     1  0.00000  4.91620  2
     42     40     60     66     1  0.00000  0.60250  3
     42     43     45     46     1  74.75583  2.95014  1
     42     43     45     46     1  6.22860  4.45788  2
     42     43     45     46     1  168.65037  1.85238  3
     42     43     45     46     1  3.97460  1.07119  4
     42     43     45     59     1  0.00000  0.00000  2
     42     43     62     60     1  0.00000  0.65084  3
     42     43     62     64     1  0.00000  4.91620  2
     42     43     62     64     1  0.00000  0.60250  3
     40     42     43     45     1  0.00000  2.71960  2
     40     42     43     45     1  0.00000  1.60247  3
     40     42     43     62     1  180.00008  0.41840  2
     40     42     43     62     1  0.00000  1.60247  3
     40     60     62     43     1  180.00008  0.83680  1
     40     60     62     43     1  180.00008  1.04600  2
     40     60     62     43     1  0.00000  0.75312  3
     40     60     62     64     1  0.00000  0.65084  3
     40     60     66     67     1  0.00000  1.60387  3
     37     40     42     43     1  180.00008  0.41840  2
     37     40     42     43     1  0.00000  1.60247  3
     37     40     60     62     1  180.00008  0.83680  1
     37     40     60     62     1  180.00008  1.04600  2
     37     40     60     62     1  0.00000  0.75312  3
     37     40     60     66     1  0.00000  0.65084  3
     36     37     40     42     1  0.00000  0.65084  3
     36     37     40     60     1  190.97661  4.92892  1
     36     37     40     60     1  295.63292  0.38535  2
     36     37     40     60     1  348.09550  4.02848  3
     35     33     36     37     1  0.00000  1.04600  3
     34     33     36     37     1  0.00000  1.04600  3
     33     36     37     40     1  0.00000  1.60387  3
     97     98    101    102     1  31.79509  0.77480  1
     97     98    101    102     1  351.95975  5.25733  2
     97     98    101    102     1  357.24763  1.48473  3
     95     93     91     97     1  0.00000  4.91620  2
     95     93     91     97     1  0.00000  0.60250  3
     93     91     97     98     1  0.00000  1.60387  3
     91     97     98     99     1  0.00000  1.04600  3
     91     97     98    100     1  0.00000  1.04600  3
     91     97     98    101     1  0.00000  5.02080  2
     91     97     98    101     1  0.00000  1.04600  3
     89     79     77     93     1  0.00000  0.00000  2
     85     84     88     89     1  180.00008  20.08320  2
     84     88     89     90     1  180.00008  16.73600  2
     82     80     79     89     1  180.00008  7.74040  2
     82     84     88     89     1  180.00008  20.08320  2
     80     79     77     93     1  0.00000  0.00000  2
     80     79     89     88     1  180.00008  6.06680  2
     80     79     89     90     1  180.00008  6.06680  2
     80     82     84     85     1  180.00008  10.66920  2
     80     82     84     88     1  180.00008  10.66920  2
     79     77     93     91     1  0.00000  0.65084  3
     79     77     93     95     1  0.00000  0.65084  3
     79     80     82     84     1  180.00008  27.82360  2
     79     89     88     84     1  180.00008  16.73600  2
     77     76     74     91     1  180.00008  0.41840  2
     77     76     74     91     1  0.00000  1.60247  3
     77     79     80     82     1  180.00008  7.74040  2
     77     79     89     88     1  180.00008  6.06680  2
     77     79     89     90     1  180.00008  6.06680  2
     77     93     91     97     1  0.00000  0.65084  3
     76     74     91     93     1  0.00000  0.65084  3
     76     74     91     97     1  0.00000  4.91620  2
     76     74     91     97     1  0.00000  0.60250  3
     76     77     79     80     1  146.98926  5.12565  1
     76     77     79     80     1  16.47661  6.83912  2
     76     77     79     80     1  185.87748  3.92237  3
     76     77     79     80     1  32.15901  1.29842  4
     76     77     79     89     1  0.00000  0.00000  2
     76     77     93     91     1  0.00000  0.65084  3
     76     77     93     95     1  0.00000  4.91620  2
     76     77     93     95     1  0.00000  0.60250  3
     74     76     77     79     1  0.00000  2.71960  2
     74     76     77     79     1  0.00000  1.60247  3
     74     76     77     93     1  180.00008  0.41840  2
     74     76     77     93     1  0.00000  1.60247  3
     74     91     93     77     1  180.00008  0.83680  1
     74     91     93     77     1  180.00008  1.04600  2
     74     91     93     77     1  0.00000  0.75312  3
     74     91     93     95     1  0.00000  0.65084  3
     74     91     97     98     1  0.00000  1.60387  3
     71     74     76     77     1  180.00008  0.41840  2
     71     74     76     77     1  0.00000  1.60247  3
     71     74     91     93     1  180.00008  0.83680  1
     71     74     91     93     1  180.00008  1.04600  2
     71     74     91     93     1  0.00000  0.75312  3
     71     74     91     97     1  0.00000  0.65084  3
     70     71     74     76     1  0.00000  0.65084  3
     70     71     74     91     1  190.97661  4.92892  1
     70     71     74     91     1  295.63292  0.38535  2
     70     71     74     91     1  348.09550  4.02848  3
     69     67     70     71     1  0.00000  1.04600  3
     68     67     70     71     1  0.00000  1.04600  3
     67     70     71     74     1  0.00000  1.60387  3
    130    131    134    135     1  31.79509  0.77480  1
    130    131    134    135     1  351.95975  5.25733  2
    130    131    134    135     1  357.24763  1.48473  3
    128    126    124    130     1  0.00000  4.91620  2
    128    126    124    130     1  0.00000  0.60250  3
    126    124    130    131     1  0.00000  1.60387  3
    124    130    131    132     1  0.00000  1.04600  3
    124    130    131    133     1  0.00000  1.04600  3
    124    130    131    134     1  0.00000  5.02080  2
    124    130    131    134     1  0.00000  1.04600  3
    123    110    108    126     1  0.00000  0.00000  2
    119    115    114    123     1  180.00008  14.64400  2
    119    120    122    123     1  180.00008  28.45120  2
    116    115    114    123     1  180.00008  14.64400  2
    116    115    119    120     1  180.00008  20.08320  2
    115    114    123    122     1  180.00008  22.80280  2
    115    119    120    122     1  180.00008  28.45120  2
    114    115    119    120     1  180.00008  20.08320  2
    114    123    122    120     1  180.00008  17.36360  2
    113    111    110    123     1  180.00008  7.11280  2
    113    114    115    116     1  180.00008  14.64400  2
    113    114    115    119     1  180.00008  14.64400  2
    113    114    123    122     1  180.00008  22.80280  2
    111    110    108    126     1  0.00000  0.00000  2
    111    110    123    114     1  180.00008  6.90360  2
    111    110    123    122     1  180.00008  6.90360  2
    111    113    114    115     1  180.00008  10.66920  2
    111    113    114    123     1  180.00008  10.66920  2
    110    108    126    124     1  0.00000  0.65084  3
    110    108    126    128     1  0.00000  0.65084  3
    110    111    113    114     1  180.00008  41.84000  2
    110    123    114    113     1  180.00008  22.80280  2
    110    123    114    115     1  180.00008  22.80280  2
    110    123    122    120     1  180.00008  17.36360  2
    108    107    105    124     1  180.00008  0.41840  2
    108    107    105    124     1  0.00000  1.60247  3
    108    110    111    113     1  180.00008  7.11280  2
    108    110    123    114     1  180.00008  6.90360  2
    108    110    123    122     1  180.00008  6.90360  2
    108    126    124    130     1  0.00000  0.65084  3
    107    105    124    126     1  0.00000  0.65084  3
    107    105    124    130     1  0.00000  4.91620  2
    107    105    124    130     1  0.00000  0.60250  3
    107    108    110    111     1  68.79023  4.04011  1
    107    108    110    111     1  15.63601  4.49374  2
    107    108    110    111     1  171.57877  1.91435  3
    107    108    110    111     1  19.09211  1.29357  4
    107    108    110    123     1  0.00000  0.00000  2
    107    108    126    124     1  0.00000  0.65084  3
    107    108    126    128     1  0.00000  4.91620  2
    107    108    126    128     1  0.00000  0.60250  3
    105    107    108    110     1  0.00000  2.71960  2
    105    107    108    110     1  0.00000  1.60247  3
    105    107    108    126     1  180.00008  0.41840  2
    105    107    108    126     1  0.00000  1.60247  3
    105    124    126    108     1  180.00008  0.83680  1
    105    124    126    108     1  180.00008  1.04600  2
    105    124    126    108     1  0.00000  0.75312  3
    105    124    126    128     1  0.00000  0.65084  3
    105    124    130    131     1  0.00000  1.60387  3
    102    105    107    108     1  180.00008  0.41840  2
    102    105    107    108     1  0.00000  1.60247  3
    102    105    124    126     1  180.00008  0.83680  1
    102    105    124    126     1  180.00008  1.04600  2
    102    105    124    126     1  0.00000  0.75312  3
    102    105    124    130     1  0.00000  0.65084  3
    101    102    105    107     1  0.00000  0.65084  3
    101    102    105    124     1  190.97661  4.92892  1
    101    102    105    124     1  295.63292  0.38535  2
    101    102    105    124     1  348.09550  4.02848  3
    100     98    101    102     1  0.00000  1.04600  3
     99     98    101    102     1  0.00000  1.04600  3
     98    101    102    105     1  0.00000  1.60387  3
    161    162    165    166     1  31.79509  0.77480  1
    161    162    165    166     1  351.95975  5.25733  2
    161    162    165    166     1  357.24763  1.48473  3
    159    157    155    161     1  0.00000  4.91620  2
    159    157    155    161     1  0.00000  0.60250  3
    157    155    161    162     1  0.00000  1.60387  3
    155    161    162    163     1  0.00000  1.04600  3
    155    161    162    164     1  0.00000  1.04600  3
    155    161    162    165     1  0.00000  5.02080  2
    155    161    162    165     1  0.00000  1.04600  3
    153    143    141    157     1  0.00000  0.00000  2
    149    148    152    153     1  180.00008  20.08320  2
    148    152    153    154     1  180.00008  16.73600  2
    146    144    143    153     1  180.00008  7.74040  2
    146    148    152    153     1  180.00008  20.08320  2
    144    143    141    157     1  0.00000  0.00000  2
    144    143    153    152     1  180.00008  6.06680  2
    144    143    153    154     1  180.00008  6.06680  2
    144    146    148    149     1  180.00008  10.66920  2
    144    146    148    152     1  180.00008  10.66920  2
    143    141    157    155     1  0.00000  0.65084  3
    143    141    157    159     1  0.00000  0.65084  3
    143    144    146    148     1  180.00008  27.82360  2
    143    153    152    148     1  180.00008  16.73600  2
    141    140    138    155     1  180.00008  0.41840  2
    141    140    138    155     1  0.00000  1.60247  3
    141    143    144    146     1  180.00008  7.74040  2
    141    143    153    152     1  180.00008  6.06680  2
    141    143    153    154     1  180.00008  6.06680  2
    141    157    155    161     1  0.00000  0.65084  3
    140    138    155    157     1  0.00000  0.65084  3
    140    138    155    161     1  0.00000  4.91620  2
    140    138    155    161     1  0.00000  0.60250  3
    140    141    143    144     1  146.98926  5.12565  1
    140    141    143    144     1  16.47661  6.83912  2
    140    141    143    144     1  185.87748  3.92237  3
    140    141    143    144     1  32.15901  1.29842  4
    140    141    143    153     1  0.00000  0.00000  2
    140    141    157    155     1  0.00000  0.65084  3
    140    141    157    159     1  0.00000  4.91620  2
    140    141    157    159     1  0.00000  0.60250  3
    138    140    141    143     1  0.00000  2.71960  2
    138    140    141    143     1  0.00000  1.60247  3
    138    140    141    157     1  180.00008  0.41840  2
    138    140    141    157     1  0.00000  1.60247  3
    138    155    157    141     1  180.00008  0.83680  1
    138    155    157    141     1  180.00008  1.04600  2
    138    155    157    141     1  0.00000  0.75312  3
    138    155    157    159     1  0.00000  0.65084  3
    138    155    161    162     1  0.00000  1.60387  3
    135    138    140    141     1  180.00008  0.41840  2
    135    138    140    141     1  0.00000  1.60247  3
    135    138    155    157     1  180.00008  0.83680  1
    135    138    155    157     1  180.00008  1.04600  2
    135    138    155    157     1  0.00000  0.75312  3
    135    138    155    161     1  0.00000  0.65084  3
    134    135    138    140     1  0.00000  0.65084  3
    134    135    138    155     1  190.97661  4.92892  1
    134    135    138    155     1  295.63292  0.38535  2
    134    135    138    155     1  348.09550  4.02848  3
    133    131    134    135     1  0.00000  1.04600  3
    132    131    134    135     1  0.00000  1.04600  3
    131    134    135    138     1  0.00000  1.60387  3
    191    192    195    196     1  31.79509  0.77480  1
    191    192    195    196     1  351.95975  5.25733  2
    191    192    195    196     1  357.24763  1.48473  3
    189    187    185    191     1  0.00000  4.91620  2
    189    187    185    191     1  0.00000  0.60250  3
    187    185    191    192     1  0.00000  1.60387  3
    185    191    192    193     1  0.00000  1.04600  3
    185    191    192    194     1  0.00000  1.04600  3
    185    191    192    195     1  0.00000  5.02080  2
    185    191    192    195     1  0.00000  1.04600  3
    183    174    172    187     1  0.00000  0.00000  2
    180    179    181    183     1  180.00008  5.64840  2
    179    181    183    184     1  180.00008  5.64840  2
    177    175    174    183     1  180.00008  7.74040  2
    177    179    181    183     1  180.00008  5.64840  2
    175    174    172    187     1  0.00000  0.00000  2
    175    174    183    181     1  180.00008  6.06680  2
    175    174    183    184     1  180.00008  6.06680  2
    175    177    179    180     1  180.00008  9.10020  2
    175    177    179    180     1  0.00000  1.25520  3
    175    177    179    181     1  180.00008  9.10020  2
    174    172    187    185     1  0.00000  0.65084  3
    174    172    187    189     1  0.00000  0.65084  3
    174    175    177    179     1  180.00008  27.82360  2
    174    183    181    179     1  180.00008  5.64840  2
    172    171    169    185     1  180.00008  0.41840  2
    172    171    169    185     1  0.00000  1.60247  3
    172    174    175    177     1  180.00008  7.74040  2
    172    174    183    181     1  180.00008  6.06680  2
    172    174    183    184     1  180.00008  6.06680  2
    172    187    185    191     1  0.00000  0.65084  3
    171    169    185    187     1  0.00000  0.65084  3
    171    169    185    191     1  0.00000  4.91620  2
    171    169    185    191     1  0.00000  0.60250  3
    171    172    174    175     1  149.85836  4.28919  1
    171    172    174    175     1  16.76481  7.31681  2
    171    172    174    175     1  179.34748  2.43300  3
    171    172    174    175     1  16.00161  1.47059  4
    171    172    174    183     1  0.00000  0.00000  2
    171    172    187    185     1  0.00000  0.65084  3
    171    172    187    189     1  0.00000  4.91620  2
    171    172    187    189     1  0.00000  0.60250  3
    169    171    172    174     1  0.00000  2.71960  2
    169    171    172    174     1  0.00000  1.60247  3
    169    171    172    187     1  180.00008  0.41840  2
    169    171    172    187     1  0.00000  1.60247  3
    169    185    187    172     1  180.00008  0.83680  1
    169    185    187    172     1  180.00008  1.04600  2
    169    185    187    172     1  0.00000  0.75312  3
    169    185    187    189     1  0.00000  0.65084  3
    169    185    191    192     1  0.00000  1.60387  3
    166    169    171    172     1  180.00008  0.41840  2
    166    169    171    172     1  0.00000  1.60247  3
    166    169    185    187     1  180.00008  0.83680  1
    166    169    185    187     1  180.00008  1.04600  2
    166    169    185    187     1  0.00000  0.75312  3
    166    169    185    191     1  0.00000  0.65084  3
    165    166    169    171     1  0.00000  0.65084  3
    165    166    169    185     1  190.97661  4.92892  1
    165    166    169    185     1  295.63292  0.38535  2
    165    166    169    185     1  348.09550  4.02848  3
    164    162    165    166     1  0.00000  1.04600  3
    163    162    165    166     1  0.00000  1.04600  3
    162    165    166    169     1  0.00000  1.60387  3
    221    222    225    226     1  31.79509  0.77480  1
    221    222    225    226     1  351.95975  5.25733  2
    221    222    225    226     1  357.24763  1.48473  3
    219    217    215    221     1  0.00000  4.91620  2
    219    217    215    221     1  0.00000  0.60250  3
    217    215    221    222     1  0.00000  1.60387  3
    215    221    222    223     1  0.00000  1.04600  3
    215    221    222    224     1  0.00000  1.04600  3
    215    221    222    225     1  0.00000  5.02080  2
    215    221    222    225     1  0.00000  1.04600  3
    213    204    202    217     1  0.00000  0.00000  2
    210    209    211    213     1  180.00008  5.64840  2
    209    211    213    214     1  180.00008  5.64840  2
    207    205    204    213     1  180.00008  7.74040  2
    207    209    211    213     1  180.00008  5.64840  2
    205    204    202    217     1  0.00000  0.00000  2
    205    204    213    211     1  180.00008  6.06680  2
    205    204    213    214     1  180.00008  6.06680  2
    205    207    209    210     1  180.00008  9.10020  2
    205    207    209    210     1  0.00000  1.25520  3
    205    207    209    211     1  180.00008  9.10020  2
    204    202    217    215     1  0.00000  0.65084  3
    204    202    217    219     1  0.00000  0.65084  3
    204    205    207    209     1  180.00008  27.82360  2
    204    213    211    209     1  180.00008  5.64840  2
    202    201    199    215     1  180.00008  0.41840  2
    202    201    199    215     1  0.00000  1.60247  3
    202    204    205    207     1  180.00008  7.74040  2
    202    204    213    211     1  180.00008  6.06680  2
    202    204    213    214     1  180.00008  6.06680  2
    202    217    215    221     1  0.00000  0.65084  3
    201    199    215    217     1  0.00000  0.65084  3
    201    199    215    221     1  0.00000  4.91620  2
    201    199    215    221     1  0.00000  0.60250  3
    201    202    204    205     1  149.85836  4.28919  1
    201    202    204    205     1  16.76481  7.31681  2
    201    202    204    205     1  179.34748  2.43300  3
    201    202    204    205     1  16.00161  1.47059  4
    201    202    204    213     1  0.00000  0.00000  2
    201    202    217    215     1  0.00000  0.65084  3
    201    202    217    219     1  0.00000  4.91620  2
    201    202    217    219     1  0.00000  0.60250  3
    199    201    202    204     1  0.00000  2.71960  2
    199    201    202    204     1  0.00000  1.60247  3
    199    201    202    217     1  180.00008  0.41840  2
    199    201    202    217     1  0.00000  1.60247  3
    199    215    217    202     1  180.00008  0.83680  1
    199    215    217    202     1  180.00008  1.04600  2
    199    215    217    202     1  0.00000  0.75312  3
    199    215    217    219     1  0.00000  0.65084  3
    199    215    221    222     1  0.00000  1.60387  3
    196    199    201    202     1  180.00008  0.41840  2
    196    199    201    202     1  0.00000  1.60247  3
    196    199    215    217     1  180.00008  0.83680  1
    196    199    215    217     1  180.00008  1.04600  2
    196    199    215    217     1  0.00000  0.75312  3
    196    199    215    221     1  0.00000  0.65084  3
    195    196    199    201     1  0.00000  0.65084  3
    195    196    199    215     1  190.97661  4.92892  1
    195    196    199    215     1  295.63292  0.38535  2
    195    196    199    215     1  348.09550  4.02848  3
    194    192    195    196     1  0.00000  1.04600  3
    193    192    195    196     1  0.00000  1.04600  3
    192    195    196    199     1  0.00000  1.60387  3
    252    253    256    257     1  31.79509  0.77480  1
    252    253    256    257     1  351.95975  5.25733  2
    252    253    256    257     1  357.24763  1.48473  3
    250    248    246    252     1  0.00000  4.91620  2
    250    248    246    252     1  0.00000  0.60250  3
    248    246    252    253     1  0.00000  1.60387  3
    246    252    253    254     1  0.00000  1.04600  3
    246    252    253    255     1  0.00000  1.04600  3
    246    252    253    256     1  0.00000  5.02080  2
    246    252    253    256     1  0.00000  1.04600  3
    244    234    232    248     1  0.00000  0.00000  2
    240    239    243    244     1  180.00008  20.08320  2
    239    243    244    245     1  180.00008  16.73600  2
    237    235    234    244     1  180.00008  7.74040  2
    237    239    243    244     1  180.00008  20.08320  2
    235    234    232    248     1  0.00000  0.00000  2
    235    234    244    243     1  180.00008  6.06680  2
    235    234    244    245     1  180.00008  6.06680  2
    235    237    239    240     1  180.00008  10.66920  2
    235    237    239    243     1  180.00008  10.66920  2
    234    232    248    246     1  0.00000  0.65084  3
    234    232    248    250     1  0.00000  0.65084  3
    234    235    237    239     1  180.00008  27.82360  2
    234    244    243    239     1  180.00008  16.73600  2
    232    231    229    246     1  180.00008  0.41840  2
    232    231    229    246     1  0.00000  1.60247  3
    232    234    235    237     1  180.00008  7.74040  2
    232    234    244    243     1  180.00008  6.06680  2
    232    234    244    245     1  180.00008  6.06680  2
    232    248    246    252     1  0.00000  0.65084  3
    231    229    246    248     1  0.00000  0.65084  3
    231    229    246    252     1  0.00000  4.91620  2
    231    229    246    252     1  0.00000  0.60250  3
    231    232    234    235     1  146.98926  5.12565  1
    231    232    234    235     1  16.47661  6.83912  2
    231    232    234    235     1  185.87748  3.92237  3
    231    232    234    235     1  32.15901  1.29842  4
    231    232    234    244     1  0.00000  0.00000  2
    231    232    248    246     1  0.00000  0.65084  3
    231    232    248    250     1  0.00000  4.91620  2
    231    232    248    250     1  0.00000  0.60250  3
    229    231    232    234     1  0.00000  2.71960  2
    229    231    232    234     1  0.00000  1.60247  3
    229    231    232    248     1  180.00008  0.41840  2
    229    231    232    248     1  0.00000  1.60247  3
    229    246    248    232     1  180.00008  0.83680  1
    229    246    248    232     1  180.00008  1.04600  2
    229    246    248    232     1  0.00000  0.75312  3
    229    246    248    250     1  0.00000  0.65084  3
    229    246    252    253     1  0.00000  1.60387  3
    226    229    231    232     1  180.00008  0.41840  2
    226    229    231    232     1  0.00000  1.60247  3
    226    229    246    248     1  180.00008  0.83680  1
    226    229    246    248     1  180.00008  1.04600  2
    226    229    246    248     1  0.00000  0.75312  3
    226    229    246    252     1  0.00000  0.65084  3
    225    226    229    231     1  0.00000  0.65084  3
    225    226    229    246     1  190.97661  4.92892  1
    225    226    229    246     1  295.63292  0.38535  2
    225    226    229    246     1  348.09550  4.02848  3
    224    222    225    226     1  0.00000  1.04600  3
    223    222    225    226     1  0.00000  1.04600  3
    222    225    226    229     1  0.00000  1.60387  3
    286    287    290    291     1  31.79509  0.77480  1
    286    287    290    291     1  351.95975  5.25733  2
    286    287    290    291     1  357.24763  1.48473  3
    284    282    280    286     1  0.00000  4.91620  2
    284    282    280    286     1  0.00000  0.60250  3
    282    280    286    287     1  0.00000  1.60387  3
    280    286    287    288     1  0.00000  1.04600  3
    280    286    287    289     1  0.00000  1.04600  3
    280    286    287    290     1  0.00000  5.02080  2
    280    286    287    290     1  0.00000  1.04600  3
    279    265    263    282     1  0.00000  0.00000  2
    275    274    278    279     1  180.00008  20.08320  2
    272    270    269    279     1  180.00008  12.55200  2
    272    274    278    279     1  180.00008  20.08320  2
    271    270    269    279     1  180.00008  12.55200  2
    271    270    272    274     1  180.00008  5.64840  2
    270    269    279    278     1  180.00008  22.80280  2
    270    272    274    275     1  180.00008  6.27600  2
    270    272    274    278     1  180.00008  6.27600  2
    269    270    272    274     1  180.00008  5.64840  2
    269    279    278    274     1  180.00008  17.36360  2
    268    266    265    279     1  180.00008  7.11280  2
    268    269    270    271     1  180.00008  12.55200  2
    268    269    270    272     1  180.00008  12.55200  2
    268    269    279    278     1  180.00008  22.80280  2
    266    265    263    282     1  0.00000  0.00000  2
    266    265    279    269     1  180.00008  6.90360  2
    266    265    279    278     1  180.00008  6.90360  2
    266    268    269    270     1  180.00008  10.66920  2
    266    268    269    279     1  180.00008  10.66920  2
    265    263    282    280     1  0.00000  0.65084  3
    265    263    282    284     1  0.00000  0.65084  3
    265    266    268    269     1  180.00008  41.84000  2
    265    279    269    268     1  180.00008  22.80280  2
    265    279    269    270     1  180.00008  22.80280  2
    265    279    278    274     1  180.00008  17.36360  2
    263    262    260    280     1  180.00008  0.41840  2
    263    262    260    280     1  0.00000  1.60247  3
    263    265    266    268     1  180.00008  7.11280  2
    263    265    279    269     1  180.00008  6.90360  2
    263    265    279    278     1  180.00008  6.90360  2
    263    282    280    286     1  0.00000  0.65084  3
    262    260    280    282     1  0.00000  0.65084  3
    262    260    280    286     1  0.00000  4.91620  2
    262    260    280    286     1  0.00000  0.60250  3
    262    263    265    266     1  74.75583  2.95014  1
    262    263    265    266     1  6.22860  4.45788  2
    262    263    265    266     1  168.65037  1.85238  3
    262    263    265    266     1  3.97460  1.07119  4
    262    263    265    279     1  0.00000  0.00000  2
    262    263    282    280     1  0.00000  0.65084  3
    262    263    282    284     1  0.00000  4.91620  2
    262    263    282    284     1  0.00000  0.60250  3
    260    262    263    265     1  0.00000  2.71960  2
    260    262    263    265     1  0.00000  1.60247  3
    260    262    263    282     1  180.00008  0.41840  2
    260    262    263    282     1  0.00000  1.60247  3
    260    280    282    263     1  180.00008  0.83680  1
    260    280    282    263     1  180.00008  1.04600  2
    260    280    282    263     1  0.00000  0.75312  3
    260    280    282    284     1  0.00000  0.65084  3
    260    280    286    287     1  0.00000  1.60387  3
    257    260    262    263     1  180.00008  0.41840  2
    257    260    262    263     1  0.00000  1.60247  3
    257    260    280    282     1  180.00008  0.83680  1
    257    260    280    282     1  180.00008  1.04600  2
    257    260    280    282     1  0.00000  0.75312  3
    257    260    280    286     1  0.00000  0.65084  3
    256    257    260    262     1  0.00000  0.65084  3
    256    257    260    280     1  190.97661  4.92892  1
    256    257    260    280     1  295.63292  0.38535  2
    256    257    260    280     1  348.09550  4.02848  3
    255    253    256    257     1  0.00000  1.04600  3
    254    253    256    257     1  0.00000  1.04600  3
    253    256    257    260     1  0.00000  1.60387  3
    320    321    324    325     1  31.79509  0.77480  1
    320    321    324    325     1  351.95975  5.25733  2
    320    321    324    325     1  357.24763  1.48473  3
    318    316    314    320     1  0.00000  4.91620  2
    318    316    314    320     1  0.00000  0.60250  3
    316    314    320    321     1  0.00000  1.60387  3
    314    320    321    322     1  0.00000  1.04600  3
    314    320    321    323     1  0.00000  1.04600  3
    314    320    321    324     1  0.00000  5.02080  2
    314    320    321    324     1  0.00000  1.04600  3
    313    299    297    316     1  0.00000  0.00000  2
    309    308    312    313     1  180.00008  20.08320  2
    306    304    303    313     1  180.00008  12.55200  2
    306    308    312    313     1  180.00008  20.08320  2
    305    304    303    313     1  180.00008  12.55200  2
    305    304    306    308     1  180.00008  5.64840  2
    304    303    313    312     1  180.00008  22.80280  2
    304    306    308    309     1  180.00008  6.27600  2
    304    306    308    312     1  180.00008  6.27600  2
    303    304    306    308     1  180.00008  5.64840  2
    303    313    312    308     1  180.00008  17.36360  2
    302    300    299    313     1  180.00008  7.11280  2
    302    303    304    305     1  180.00008  12.55200  2
    302    303    304    306     1  180.00008  12.55200  2
    302    303    313    312     1  180.00008  22.80280  2
    300    299    297    316     1  0.00000  0.00000  2
    300    299    313    303     1  180.00008  6.90360  2
    300    299    313    312     1  180.00008  6.90360  2
    300    302    303    304     1  180.00008  10.66920  2
    300    302    303    313     1  180.00008  10.66920  2
    299    297    316    314     1  0.00000  0.65084  3
    299    297    316    318     1  0.00000  0.65084  3
    299    300    302    303     1  180.00008  41.84000  2
    299    313    303    302     1  180.00008  22.80280  2
    299    313    303    304     1  180.00008  22.80280  2
    299    313    312    308     1  180.00008  17.36360  2
    297    296    294    314     1  180.00008  0.41840  2
    297    296    294    314     1  0.00000  1.60247  3
    297    299    300    302     1  180.00008  7.11280  2
    297    299    313    303     1  180.00008  6.90360  2
    297    299    313    312     1  180.00008  6.90360  2
    297    316    314    320     1  0.00000  0.65084  3
    296    294    314    316     1  0.00000  0.65084  3
    296    294    314    320     1  0.00000  4.91620  2
    296    294    314    320     1  0.00000  0.60250  3
    296    297    299    300     1  74.75583  2.95014  1
    296    297    299    300     1  6.22860  4.45788  2
    296    297    299    300     1  168.65037  1.85238  3
    296    297    299    300     1  3.97460  1.07119  4
    296    297    299    313     1  0.00000  0.00000  2
    296    297    316    314     1  0.00000  0.65084  3
    296    297    316    318     1  0.00000  4.91620  2
    296    297    316    318     1  0.00000  0.60250  3
    294    296    297    299     1  0.00000  2.71960  2
    294    296    297    299     1  0.00000  1.60247  3
    294    296    297    316     1  180.00008  0.41840  2
    294    296    297    316     1  0.00000  1.60247  3
    294    314    316    297     1  180.00008  0.83680  1
    294    314    316    297     1  180.00008  1.04600  2
    294    314    316    297     1  0.00000  0.75312  3
    294    314    316    318     1  0.00000  0.65084  3
    294    314    320    321     1  0.00000  1.60387  3
    291    294    296    297     1  180.00008  0.41840  2
    291    294    296    297     1  0.00000  1.60247  3
    291    294    314    316     1  180.00008  0.83680  1
    291    294    314    316     1  180.00008  1.04600  2
    291    294    314    316     1  0.00000  0.75312  3
    291    294    314    320     1  0.00000  0.65084  3
    290    291    294    296     1  0.00000  0.65084  3
    290    291    294    314     1  190.97661  4.92892  1
    290    291    294    314     1  295.63292  0.38535  2
    290    291    294    314     1  348.09550  4.02848  3
    289    287    290    291     1  0.00000  1.04600  3
    288    287    290    291     1  0.00000  1.04600  3
    287    290    291    294     1  0.00000  1.60387  3
    350    351    354    355     1  31.79509  0.77480  1
    350    351    354    355     1  351.95975  5.25733  2
    350    351    354    355     1  357.24763  1.48473  3
    348    346    344    350     1  0.00000  4.91620  2
    348    346    344    350     1  0.00000  0.60250  3
    346    344    350    351     1  0.00000  1.60387  3
    344    350    351    352     1  0.00000  1.04600  3
    344    350    351    353     1  0.00000  1.04600  3
    344    350    351    354     1  0.00000  5.02080  2
    344    350    351    354     1  0.00000  1.04600  3
    342    333    331    346     1  0.00000  0.00000  2
    339    338    340    342     1  180.00008  5.64840  2
    338    340    342    343     1  180.00008  5.64840  2
    336    334    333    342     1  180.00008  7.74040  2
    336    338    340    342     1  180.00008  5.64840  2
    334    333    331    346     1  0.00000  0.00000  2
    334    333    342    340     1  180.00008  6.06680  2
    334    333    342    343     1  180.00008  6.06680  2
    334    336    338    339     1  180.00008  9.10020  2
    334    336    338    339     1  0.00000  1.25520  3
    334    336    338    340     1  180.00008  9.10020  2
    333    331    346    344     1  0.00000  0.65084  3
    333    331    346    348     1  0.00000  0.65084  3
    333    334    336    338     1  180.00008  27.82360  2
    333    342    340    338     1  180.00008  5.64840  2
    331    330    328    344     1  180.00008  0.41840  2
    331    330    328    344     1  0.00000  1.60247  3
    331    333    334    336     1  180.00008  7.74040  2
    331    333    342    340     1  180.00008  6.06680  2
    331    333    342    343     1  180.00008  6.06680  2
    331    346    344    350     1  0.00000  0.65084  3
    330    328    344    346     1  0.00000  0.65084  3
    330    328    344    350     1  0.00000  4.91620  2
    330    328    344    350     1  0.00000  0.60250  3
    330    331    333    334     1  149.85836  4.28919  1
    330    331    333    334     1  16.76481  7.31681  2
    330    331    333    334     1  179.34748  2.43300  3
    330    331    333    334     1  16.00161  1.47059  4
    330    331    333    342     1  0.00000  0.00000  2
    330    331    346    344     1  0.00000  0.65084  3
    330    331    346    348     1  0.00000  4.91620  2
    330    331    346    348     1  0.00000  0.60250  3
    328    330    331    333     1  0.00000  2.71960  2
    328    330    331    333     1  0.00000  1.60247  3
    328    330    331    346     1  180.00008  0.41840  2
    328    330    331    346     1  0.00000  1.60247  3
    328    344    346    331     1  180.00008  0.83680  1
    328    344    346    331     1  180.00008  1.04600  2
    328    344    346    331     1  0.00000  0.75312  3
    328    344    346    348     1  0.00000  0.65084  3
    328    344    350    351     1  0.00000  1.60387  3
    325    328    330    331     1  180.00008  0.41840  2
    325    328    330    331     1  0.00000  1.60247  3
    325    328    344    346     1  180.00008  0.83680  1
    325    328    344    346     1  180.00008  1.04600  2
    325    328    344    346     1  0.00000  0.75312  3
    325    328    344    350     1  0.00000  0.65084  3
    324    325    328    330     1  0.00000  0.65084  3
    324    325    328    344     1  190.97661  4.92892  1
    324    325    328    344     1  295.63292  0.38535  2
    324    325    328    344     1  348.09550  4.02848  3
    323    321    324    325     1  0.00000  1.04600  3
    322    321    324    325     1  0.00000  1.04600  3
    321    324    325    328     1  0.00000  1.60387  3
    384    385    388    389     1  31.79509  0.77480  1
    384    385    388    389     1  351.95975  5.25733  2
    384    385    388    389     1  357.24763  1.48473  3
    382    380    378    384     1  0.00000  4.91620  2
    382    380    378    384     1  0.00000  0.60250  3
    380    378    384    385     1  0.00000  1.60387  3
    378    384    385    386     1  0.00000  1.04600  3
    378    384    385    387     1  0.00000  1.04600  3
    378    384    385    388     1  0.00000  5.02080  2
    378    384    385    388     1  0.00000  1.04600  3
    377    363    361    380     1  0.00000  0.00000  2
    373    372    376    377     1  180.00008  20.08320  2
    370    368    367    377     1  180.00008  12.55200  2
    370    372    376    377     1  180.00008  20.08320  2
    369    368    367    377     1  180.00008  12.55200  2
    369    368    370    372     1  180.00008  5.64840  2
    368    367    377    376     1  180.00008  22.80280  2
    368    370    372    373     1  180.00008  6.27600  2
    368    370    372    376     1  180.00008  6.27600  2
    367    368    370    372     1  180.00008  5.64840  2
    367    377    376    372     1  180.00008  17.36360  2
    366    364    363    377     1  180.00008  7.11280  2
    366    367    368    369     1  180.00008  12.55200  2
    366    367    368    370     1  180.00008  12.55200  2
    366    367    377    376     1  180.00008  22.80280  2
    364    363    361    380     1  0.00000  0.00000  2
    364    363    377    367     1  180.00008  6.90360  2
    364    363    377    376     1  180.00008  6.90360  2
    364    366    367    368     1  180.00008  10.66920  2
    364    366    367    377     1  180.00008  10.66920  2
    363    361    380    378     1  0.00000  0.65084  3
    363    361    380    382     1  0.00000  0.65084  3
    363    364    366    367     1  180.00008  41.84000  2
    363    377    367    366     1  180.00008  22.80280  2
    363    377    367    368     1  180.00008  22.80280  2
    363    377    376    372     1  180.00008  17.36360  2
    361    360    358    378     1  180.00008  0.41840  2
    361    360    358    378     1  0.00000  1.60247  3
    361    363    364    366     1  180.00008  7.11280  2
    361    363    377    367     1  180.00008  6.90360  2
    361    363    377    376     1  180.00008  6.90360  2
    361    380    378    384     1  0.00000  0.65084  3
    360    358    378    380     1  0.00000  0.65084  3
    360    358    378    384     1  0.00000  4.91620  2
    360    358    378    384     1  0.00000  0.60250  3
    360    361    363    364     1  74.75583  2.95014  1
    360    361    363    364     1  6.22860  4.45788  2
    360    361    363    364     1  168.65037  1.85238  3
    360    361    363    364     1  3.97460  1.07119  4
    360    361    363    377     1  0.00000  0.00000  2
    360    361    380    378     1  0.00000  0.65084  3
    360    361    380    382     1  0.00000  4.91620  2
    360    361    380    382     1  0.00000  0.60250  3
    358    360    361    363     1  0.00000  2.71960  2
    358    360    361    363     1  0.00000  1.60247  3
    358    360    361    380     1  180.00008  0.41840  2
    358    360    361    380     1  0.00000  1.60247  3
    358    378    380    361     1  180.00008  0.83680  1
    358    378    380    361     1  180.00008  1.04600  2
    358    378    380    361     1  0.00000  0.75312  3
    358    378    380    382     1  0.00000  0.65084  3
    358    378    384    385     1  0.00000  1.60387  3
    355    358    360    361     1  180.00008  0.41840  2
    355    358    360    361     1  0.00000  1.60247  3
    355    358    378    380     1  180.00008  0.83680  1
    355    358    378    380     1  180.00008  1.04600  2
    355    358    378    380     1  0.00000  0.75312  3
    355    358    378    384     1  0.00000  0.65084  3
    354    355    358    360     1  0.00000  0.65084  3
    354    355    358    378     1  190.97661  4.92892  1
    354    355    358    378     1  295.63292  0.38535  2
    354    355    358    378     1  348.09550  4.02848  3
    353    351    354    355     1  0.00000  1.04600  3
    352    351    354    355     1  0.00000  1.04600  3
    351    354    355    358     1  0.00000  1.60387  3
    415    416    419    420     1  31.79509  0.77480  1
    415    416    419    420     1  351.95975  5.25733  2
    415    416    419    420     1  357.24763  1.48473  3
    413    411    409    415     1  0.00000  4.91620  2
    413    411    409    415     1  0.00000  0.60250  3
    411    409    415    416     1  0.00000  1.60387  3
    409    415    416    417     1  0.00000  1.04600  3
    409    415    416    418     1  0.00000  1.04600  3
    409    415    416    419     1  0.00000  5.02080  2
    409    415    416    419     1  0.00000  1.04600  3
    407    397    395    411     1  0.00000  0.00000  2
    403    402    406    407     1  180.00008  20.08320  2
    402    406    407    408     1  180.00008  16.73600  2
    400    398    397    407     1  180.00008  7.74040  2
    400    402    406    407     1  180.00008  20.08320  2
    398    397    395    411     1  0.00000  0.00000  2
    398    397    407    406     1  180.00008  6.06680  2
    398    397    407    408     1  180.00008  6.06680  2
    398    400    402    403     1  180.00008  10.66920  2
    398    400    402    406     1  180.00008  10.66920  2
    397    395    411    409     1  0.00000  0.65084  3
    397    395    411    413     1  0.00000  0.65084  3
    397    398    400    402     1  180.00008  27.82360  2
    397    407    406    402     1  180.00008  16.73600  2
    395    394    392    409     1  180.00008  0.41840  2
    395    394    392    409     1  0.00000  1.60247  3
    395    397    398    400     1  180.00008  7.74040  2
    395    397    407    406     1  180.00008  6.06680  2
    395    397    407    408     1  180.00008  6.06680  2
    395    411    409    415     1  0.00000  0.65084  3
    394    392    409    411     1  0.00000  0.65084  3
    394    392    409    415     1  0.00000  4.91620  2
    394    392    409    415     1  0.00000  0.60250  3
    394    395    397    398     1  146.98926  5.12565  1
    394    395    397    398     1  16.47661  6.83912  2
    394    395    397    398     1  185.87748  3.92237  3
    394    395    397    398     1  32.15901  1.29842  4
    394    395    397    407     1  0.00000  0.00000  2
    394    395    411    409     1  0.00000  0.65084  3
    394    395    411    413     1  0.00000  4.91620  2
    394    395    411    413     1  0.00000  0.60250  3
    392    394    395    397     1  0.00000  2.71960  2
    392    394    395    397     1  0.00000  1.60247  3
    392    394    395    411     1  180.00008  0.41840  2
    392    394    395    411     1  0.00000  1.60247  3
    392    409    411    395     1  180.00008  0.83680  1
    392    409    411    395     1  180.00008  1.04600  2
    392    409    411    395     1  0.00000  0.75312  3
    392    409    411    413     1  0.00000  0.65084  3
    392    409    415    416     1  0.00000  1.60387  3
    389    392    394    395     1  180.00008  0.41840  2
    389    392    394    395     1  0.00000  1.60247  3
    389    392    409    411     1  180.00008  0.83680  1
    389    392    409    411     1  180.00008  1.04600  2
    389    392    409    411     1  0.00000  0.75312  3
    389    392    409    415     1  0.00000  0.65084  3
    388    389    392    394     1  0.00000  0.65084  3
    388    389    392    409     1  190.97661  4.92892  1
    388    389    392    409     1  295.63292  0.38535  2
    388    389    392    409     1  348.09550  4.02848  3
    387    385    388    389     1  0.00000  1.04600  3
    386    385    388    389     1  0.00000  1.04600  3
    385    388    389    392     1  0.00000  1.60387  3
    444    442    440    446     1  0.00000  4.91620  2
    444    442    440    446     1  0.00000  0.60250  3
    438    428    426    442     1  0.00000  0.00000  2
    434    433    437    438     1  180.00008  20.08320  2
    433    437    438    439     1  180.00008  16.73600  2
    431    429    428    438     1  180.00008  7.74040  2
    431    433    437    438     1  180.00008  20.08320  2
    429    428    426    442     1  0.00000  0.00000  2
    429    428    438    437     1  180.00008  6.06680  2
    429    428    438    439     1  180.00008  6.06680  2
    429    431    433    434     1  180.00008  10.66920  2
    429    431    433    437     1  180.00008  10.66920  2
    428    426    442    440     1  0.00000  0.65084  3
    428    426    442    444     1  0.00000  0.65084  3
    428    429    431    433     1  180.00008  27.82360  2
    428    438    437    433     1  180.00008  16.73600  2
    426    425    423    440     1  180.00008  0.41840  2
    426    425    423    440     1  0.00000  1.60247  3
    426    428    429    431     1  180.00008  7.74040  2
    426    428    438    437     1  180.00008  6.06680  2
    426    428    438    439     1  180.00008  6.06680  2
    426    442    440    446     1  0.00000  0.65084  3
    425    423    440    442     1  0.00000  0.65084  3
    425    423    440    446     1  0.00000  4.91620  2
    425    423    440    446     1  0.00000  0.60250  3
    425    426    428    429     1  146.98926  5.12565  1
    425    426    428    429     1  16.47661  6.83912  2
    425    426    428    429     1  185.87748  3.92237  3
    425    426    428    429     1  32.15901  1.29842  4
    425    426    428    438     1  0.00000  0.00000  2
    425    426    442    440     1  0.00000  0.65084  3
    425    426    442    444     1  0.00000  4.91620  2
    425    426    442    444     1  0.00000  0.60250  3
    423    425    426    428     1  0.00000  2.71960  2
    423    425    426    428     1  0.00000  1.60247  3
    423    425    426    442     1  180.00008  0.41840  2
    423    425    426    442     1  0.00000  1.60247  3
    423    440    442    426     1  180.00008  0.83680  1
    423    440    442    426     1  180.00008  1.04600  2
    423    440    442    426     1  0.00000  0.75312  3
    423    440    442    444     1  0.00000  0.65084  3
    420    423    425    426     1  180.00008  0.41840  2
    420    423    425    426     1  0.00000  1.60247  3
    420    423    440    442     1  180.00008  0.83680  1
    420    423    440    442     1  180.00008  1.04600  2
    420    423    440    442     1  0.00000  0.75312  3
    420    423    440    446     1  0.00000  0.65084  3
    419    420    423    425     1  0.00000  0.65084  3
    419    420    423    440     1  190.97661  4.92892  1
    419    420    423    440     1  295.63292  0.38535  2
    419    420    423    440     1  348.09550  4.02848  3
    418    416    419    420     1  0.00000  1.04600  3
    417    416    419    420     1  0.00000  1.04600  3
    416    419    420    423     1  0.00000  1.60387  3
     21     18     20     24     4  180.00008  4.60240  2
     15     18     16     17     4  180.00008  43.93200  2
     25     12     11      9     4  180.00008  4.18400  2
     55     52     54     58     4  180.00008  4.60240  2
     49     52     50     51     4  180.00008  43.93200  2
     59     46     45     43     4  180.00008  4.18400  2
     79     88     89     90     4  180.00008  43.93200  2
     82     85     84     88     4  180.00008  4.60240  2
     89     80     79     77     4  180.00008  4.18400  2
    114    116    115    119     4  180.00008  4.60240  2
    123    111    110    108     4  180.00008  4.18400  2
    143    152    153    154     4  180.00008  43.93200  2
    146    149    148    152     4  180.00008  4.60240  2
    153    144    143    141     4  180.00008  4.18400  2
    174    181    183    184     4  180.00008  43.93200  2
    177    181    179    180     4  180.00008  43.93200  2
    183    175    174    172     4  180.00008  4.18400  2
    204    211    213    214     4  180.00008  43.93200  2
    207    211    209    210     4  180.00008  43.93200  2
    213    205    204    202     4  180.00008  4.18400  2
    234    243    244    245     4  180.00008  43.93200  2
    237    240    239    243     4  180.00008  4.60240  2
    244    235    234    232     4  180.00008  4.18400  2
    275    272    274    278     4  180.00008  4.60240  2
    269    272    270    271     4  180.00008  43.93200  2
    279    266    265    263     4  180.00008  4.18400  2
    309    306    308    312     4  180.00008  4.60240  2
    303    306    304    305     4  180.00008  43.93200  2
    313    300    299    297     4  180.00008  4.18400  2
    333    340    342    343     4  180.00008  43.93200  2
    336    340    338    339     4  180.00008  43.93200  2
    342    334    333    331     4  180.00008  4.18400  2
    373    370    372    376     4  180.00008  4.60240  2
    367    370    368    369     4  180.00008  43.93200  2
    377    364    363    361     4  180.00008  4.18400  2
    397    406    407    408     4  180.00008  43.93200  2
    400    403    402    406     4  180.00008  4.60240  2
    407    398    397    395     4  180.00008  4.18400  2
    428    437    438    439     4  180.00008  43.93200  2
    431    434    433    437     4  180.00008  4.60240  2
    438    429    428    426     4  180.00008  4.18400  2
     29     28     26     32     1  0.00000  1.04600  1
     29     28     26     32     1  0.00000  0.00000  3
     29     28     30     31     1  0.00000  0.69733  3
     27     26     28     29     1  0.00000  0.65084  3
     27     26     28     30     1  0.00000  1.04600  1
     27     26     28     30     1  0.00000  0.00000  3
     27     26     32     33     1  0.00000  1.60387  3
     26     28     30     31     1  0.00000  1.04600  1
     26     28     30     31     1  0.00000  0.66944  3
     23     21     20     24     1  180.00008  10.04160  2
     22     21     20     24     1  180.00008  10.04160  2
     19     18     20     21     1  180.00008  6.27600  2
     19     18     20     24     1  180.00008  6.27600  2
     18     20     21     22     1  180.00008  10.04160  2
     18     20     21     23     1  180.00008  10.04160  2
     17     16     18     19     1  180.00008  5.64840  2
     15     16     18     19     1  180.00008  5.64840  2
     13     12     11     25     1  180.00008  7.11280  2
     13     12     14     15     1  180.00008  41.84000  2
     11      9     28     29     1  0.00000  0.65084  3
     10      9     11     12     1  0.00000  0.00000  2
     10      9     11     25     1  0.00000  0.00000  2
     10      9     28     26     1  0.00000  0.65084  3
     10      9     28     29     1  0.00000  0.65084  3
     10      9     28     30     1  0.00000  0.65084  3
      9     11     12     13     1  180.00008  7.11280  2
      9     28     26     27     1  0.00000  0.65084  3
      9     28     30     31     1  0.00000  1.04600  1
      9     28     30     31     1  0.00000  0.66944  3
      8      6     26     27     1  0.00000  1.04600  1
      8      6     26     27     1  0.00000  0.00000  3
      8      9     28     29     1  0.00000  1.04600  1
      8      9     28     29     1  0.00000  0.00000  3
      7      6      8      9     1  0.00000  1.60387  3
      7      6     26     27     1  0.00000  0.65084  3
      7      6     26     28     1  0.00000  0.65084  3
      7      6     26     32     1  0.00000  1.04600  1
      7      6     26     32     1  0.00000  0.00000  3
      6      8      9     10     1  0.00000  1.60387  3
      6     26     28     29     1  0.00000  0.65084  3
      5      3      6      7     1  0.00000  0.65084  3
      5      3      6      8     1  0.00000  1.04600  1
      5      3      6      8     1  0.00000  0.00000  3
      5      3      6     26     1  0.00000  0.65084  3
      4      3      6      7     1  0.00000  0.65084  3
      4      3      6      8     1  0.00000  1.04600  1
      4      3      6      8     1  0.00000  0.00000  3
      4      3      6     26     1  0.00000  0.65084  3
      3      6     26     27     1  0.00000  0.65084  3
      2      3      6      7     1  0.00000  1.04600  1
      2      3      6      7     1  0.00000  0.00000  3
      1      2      3      4     1  0.00000  0.69733  3
      1      2      3      5     1  0.00000  0.69733  3
      1      2      3      6     1  0.00000  0.69733  3
     63     62     60     66     1  0.00000  1.04600  1
     63     62     60     66     1  0.00000  0.00000  3
     63     62     64     65     1  0.00000  0.69733  3
     61     60     62     63     1  0.00000  0.65084  3
     61     60     62     64     1  0.00000  1.04600  1
     61     60     62     64     1  0.00000  0.00000  3
     61     60     66     67     1  0.00000  1.60387  3
     60     62     64     65     1  0.00000  1.04600  1
     60     62     64     65     1  0.00000  0.66944  3
     57     55     54     58     1  180.00008  10.04160  2
     56     55     54     58     1  180.00008  10.04160  2
     53     52     54     55     1  180.00008  6.27600  2
     53     52     54     58     1  180.00008  6.27600  2
     52     54     55     56     1  180.00008  10.04160  2
     52     54     55     57     1  180.00008  10.04160  2
     51     50     52     53     1  180.00008  5.64840  2
     49     50     52     53     1  180.00008  5.64840  2
     47     46     45     59     1  180.00008  7.11280  2
     47     46     48     49     1  180.00008  41.84000  2
     45     43     62     63     1  0.00000  0.65084  3
     44     43     45     46     1  0.00000  0.00000  2
     44     43     45     59     1  0.00000  0.00000  2
     44     43     62     60     1  0.00000  0.65084  3
     44     43     62     63     1  0.00000  0.65084  3
     44     43     62     64     1  0.00000  0.65084  3
     43     45     46     47     1  180.00008  7.11280  2
     43     62     60     61     1  0.00000  0.65084  3
     43     62     64     65     1  0.00000  1.04600  1
     43     62     64     65     1  0.00000  0.66944  3
     42     40     60     61     1  0.00000  1.04600  1
     42     40     60     61     1  0.00000  0.00000  3
     42     43     62     63     1  0.00000  1.04600  1
     42     43     62     63     1  0.00000  0.00000  3
     41     40     42     43     1  0.00000  1.60387  3
     41     40     60     61     1  0.00000  0.65084  3
     41     40     60     62     1  0.00000  0.65084  3
     41     40     60     66     1  0.00000  1.04600  1
     41     40     60     66     1  0.00000  0.00000  3
     40     42     43     44     1  0.00000  1.60387  3
     40     60     62     63     1  0.00000  0.65084  3
     39     37     40     41     1  0.00000  0.65084  3
     39     37     40     42     1  0.00000  1.04600  1
     39     37     40     42     1  0.00000  0.00000  3
     39     37     40     60     1  0.00000  0.65084  3
     38     37     40     41     1  0.00000  0.65084  3
     38     37     40     42     1  0.00000  1.04600  1
     38     37     40     42     1  0.00000  0.00000  3
     38     37     40     60     1  0.00000  0.65084  3
     37     40     60     61     1  0.00000  0.65084  3
     36     37     40     41     1  0.00000  1.04600  1
     36     37     40     41     1  0.00000  0.00000  3
     33     36     37     38     1  0.00000  1.60387  3
     33     36     37     39     1  0.00000  1.60387  3
     94     93     91     97     1  0.00000  1.04600  1
     94     93     91     97     1  0.00000  0.00000  3
     94     93     95     96     1  0.00000  0.69733  3
     92     91     93     94     1  0.00000  0.65084  3
     92     91     93     95     1  0.00000  1.04600  1
     92     91     93     95     1  0.00000  0.00000  3
     92     91     97     98     1  0.00000  1.60387  3
     91     93     95     96     1  0.00000  1.04600  1
     91     93     95     96     1  0.00000  0.66944  3
     87     85     84     88     1  180.00008  10.04160  2
     86     85     84     88     1  180.00008  10.04160  2
     83     82     84     85     1  180.00008  10.66920  2
     83     82     84     88     1  180.00008  10.66920  2
     82     84     85     86     1  180.00008  10.04160  2
     82     84     85     87     1  180.00008  10.04160  2
     81     80     79     89     1  180.00008  7.74040  2
     81     80     82     83     1  180.00008  27.82360  2
     81     80     82     84     1  180.00008  27.82360  2
     79     77     93     94     1  0.00000  0.65084  3
     79     80     82     83     1  180.00008  27.82360  2
     78     77     79     80     1  0.00000  0.00000  2
     78     77     79     89     1  0.00000  0.00000  2
     78     77     93     91     1  0.00000  0.65084  3
     78     77     93     94     1  0.00000  0.65084  3
     78     77     93     95     1  0.00000  0.65084  3
     77     79     80     81     1  180.00008  7.74040  2
     77     93     91     92     1  0.00000  0.65084  3
     77     93     95     96     1  0.00000  1.04600  1
     77     93     95     96     1  0.00000  0.66944  3
     76     74     91     92     1  0.00000  1.04600  1
     76     74     91     92     1  0.00000  0.00000  3
     76     77     93     94     1  0.00000  1.04600  1
     76     77     93     94     1  0.00000  0.00000  3
     75     74     76     77     1  0.00000  1.60387  3
     75     74     91     92     1  0.00000  0.65084  3
     75     74     91     93     1  0.00000  0.65084  3
     75     74     91     97     1  0.00000  1.04600  1
     75     74     91     97     1  0.00000  0.00000  3
     74     76     77     78     1  0.00000  1.60387  3
     74     91     93     94     1  0.00000  0.65084  3
     73     71     74     75     1  0.00000  0.65084  3
     73     71     74     76     1  0.00000  1.04600  1
     73     71     74     76     1  0.00000  0.00000  3
     73     71     74     91     1  0.00000  0.65084  3
     72     71     74     75     1  0.00000  0.65084  3
     72     71     74     76     1  0.00000  1.04600  1
     72     71     74     76     1  0.00000  0.00000  3
     72     71     74     91     1  0.00000  0.65084  3
     71     74     91     92     1  0.00000  0.65084  3
     70     71     74     75     1  0.00000  1.04600  1
     70     71     74     75     1  0.00000  0.00000  3
     67     70     71     72     1  0.00000  1.60387  3
     67     70     71     73     1  0.00000  1.60387  3
    127    126    124    130     1  0.00000  1.04600  1
    127    126    124    130     1  0.00000  0.00000  3
    127    126    128    129     1  0.00000  0.69733  3
    125    124    126    127     1  0.00000  0.65084  3
    125    124    126    128     1  0.00000  1.04600  1
    125    124    126    128     1  0.00000  0.00000  3
    125    124    130    131     1  0.00000  1.60387  3
    124    126    128    129     1  0.00000  1.04600  1
    124    126    128    129     1  0.00000  0.66944  3
    121    120    122    123     1  180.00008  28.45120  2
    118    116    115    119     1  180.00008  10.04160  2
    117    116    115    119     1  180.00008  10.04160  2
    115    119    120    121     1  180.00008  28.45120  2
    114    115    116    117     1  180.00008  10.04160  2
    114    115    116    118     1  180.00008  10.04160  2
    112    111    110    123     1  180.00008  7.11280  2
    112    111    113    114     1  180.00008  41.84000  2
    110    108    126    127     1  0.00000  0.65084  3
    109    108    110    111     1  0.00000  0.00000  2
    109    108    110    123     1  0.00000  0.00000  2
    109    108    126    124     1  0.00000  0.65084  3
    109    108    126    127     1  0.00000  0.65084  3
    109    108    126    128     1  0.00000  0.65084  3
    108    110    111    112     1  180.00008  7.11280  2
    108    126    124    125     1  0.00000  0.65084  3
    108    126    128    129     1  0.00000  1.04600  1
    108    126    128    129     1  0.00000  0.66944  3
    107    105    124    125     1  0.00000  1.04600  1
    107    105    124    125     1  0.00000  0.00000  3
    107    108    126    127     1  0.00000  1.04600  1
    107    108    126    127     1  0.00000  0.00000  3
    106    105    107    108     1  0.00000  1.60387  3
    106    105    124    125     1  0.00000  0.65084  3
    106    105    124    126     1  0.00000  0.65084  3
    106    105    124    130     1  0.00000  1.04600  1
    106    105    124    130     1  0.00000  0.00000  3
    105    107    108    109     1  0.00000  1.60387  3
    105    124    126    127     1  0.00000  0.65084  3
    104    102    105    106     1  0.00000  0.65084  3
    104    102    105    107     1  0.00000  1.04600  1
    104    102    105    107     1  0.00000  0.00000  3
    104    102    105    124     1  0.00000  0.65084  3
    103    102    105    106     1  0.00000  0.65084  3
    103    102    105    107     1  0.00000  1.04600  1
    103    102    105    107     1  0.00000  0.00000  3
    103    102    105    124     1  0.00000  0.65084  3
    102    105    124    125     1  0.00000  0.65084  3
    101    102    105    106     1  0.00000  1.04600  1
    101    102    105    106     1  0.00000  0.00000  3
     98    101    102    103     1  0.00000  1.60387  3
     98    101    102    104     1  0.00000  1.60387  3
    158    157    155    161     1  0.00000  1.04600  1
    158    157    155    161     1  0.00000  0.00000  3
    158    157    159    160     1  0.00000  0.69733  3
    156    155    157    158     1  0.00000  0.65084  3
    156    155    157    159     1  0.00000  1.04600  1
    156    155    157    159     1  0.00000  0.00000  3
    156    155    161    162     1  0.00000  1.60387  3
    155    157    159    160     1  0.00000  1.04600  1
    155    157    159    160     1  0.00000  0.66944  3
    151    149    148    152     1  180.00008  10.04160  2
    150    149    148    152     1  180.00008  10.04160  2
    147    146    148    149     1  180.00008  10.66920  2
    147    146    148    152     1  180.00008  10.66920  2
    146    148    149    150     1  180.00008  10.04160  2
    146    148    149    151     1  180.00008  10.04160  2
    145    144    143    153     1  180.00008  7.74040  2
    145    144    146    147     1  180.00008  27.82360  2
    145    144    146    148     1  180.00008  27.82360  2
    143    141    157    158     1  0.00000  0.65084  3
    143    144    146    147     1  180.00008  27.82360  2
    142    141    143    144     1  0.00000  0.00000  2
    142    141    143    153     1  0.00000  0.00000  2
    142    141    157    155     1  0.00000  0.65084  3
    142    141    157    158     1  0.00000  0.65084  3
    142    141    157    159     1  0.00000  0.65084  3
    141    143    144    145     1  180.00008  7.74040  2
    141    157    155    156     1  0.00000  0.65084  3
    141    157    159    160     1  0.00000  1.04600  1
    141    157    159    160     1  0.00000  0.66944  3
    140    138    155    156     1  0.00000  1.04600  1
    140    138    155    156     1  0.00000  0.00000  3
    140    141    157    158     1  0.00000  1.04600  1
    140    141    157    158     1  0.00000  0.00000  3
    139    138    140    141     1  0.00000  1.60387  3
    139    138    155    156     1  0.00000  0.65084  3
    139    138    155    157     1  0.00000  0.65084  3
    139    138    155    161     1  0.00000  1.04600  1
    139    138    155    161     1  0.00000  0.00000  3
    138    140    141    142     1  0.00000  1.60387  3
    138    155    157    158     1  0.00000  0.65084  3
    137    135    138    139     1  0.00000  0.65084  3
    137    135    138    140     1  0.00000  1.04600  1
    137    135    138    140     1  0.00000  0.00000  3
    137    135    138    155     1  0.00000  0.65084  3
    136    135    138    139     1  0.00000  0.65084  3
    136    135    138    140     1  0.00000  1.04600  1
    136    135    138    140     1  0.00000  0.00000  3
    136    135    138    155     1  0.00000  0.65084  3
    135    138    155    156     1  0.00000  0.65084  3
    134    135    138    139     1  0.00000  1.04600  1
    134    135    138    139     1  0.00000  0.00000  3
    131    134    135    136     1  0.00000  1.60387  3
    131    134    135    137     1  0.00000  1.60387  3
    188    187    185    191     1  0.00000  1.04600  1
    188    187    185    191     1  0.00000  0.00000  3
    188    187    189    190     1  0.00000  0.69733  3
    186    185    187    188     1  0.00000  0.65084  3
    186    185    187    189     1  0.00000  1.04600  1
    186    185    187    189     1  0.00000  0.00000  3
    186    185    191    192     1  0.00000  1.60387  3
    185    187    189    190     1  0.00000  1.04600  1
    185    187    189    190     1  0.00000  0.66944  3
    182    181    183    184     1  180.00008  5.64840  2
    180    179    181    182     1  180.00008  5.64840  2
    178    177    179    180     1  180.00008  9.10020  2
    178    177    179    181     1  180.00008  9.10020  2
    177    179    181    182     1  180.00008  5.64840  2
    176    175    174    183     1  180.00008  7.74040  2
    176    175    177    178     1  180.00008  27.82360  2
    176    175    177    179     1  180.00008  27.82360  2
    174    172    187    188     1  0.00000  0.65084  3
    174    175    177    178     1  180.00008  27.82360  2
    174    183    181    182     1  180.00008  5.64840  2
    173    172    174    175     1  0.00000  0.00000  2
    173    172    174    183     1  0.00000  0.00000  2
    173    172    187    185     1  0.00000  0.65084  3
    173    172    187    188     1  0.00000  0.65084  3
    173    172    187    189     1  0.00000  0.65084  3
    172    174    175    176     1  180.00008  7.74040  2
    172    187    185    186     1  0.00000  0.65084  3
    172    187    189    190     1  0.00000  1.04600  1
    172    187    189    190     1  0.00000  0.66944  3
    171    169    185    186     1  0.00000  1.04600  1
    171    169    185    186     1  0.00000  0.00000  3
    171    172    187    188     1  0.00000  1.04600  1
    171    172    187    188     1  0.00000  0.00000  3
    170    169    171    172     1  0.00000  1.60387  3
    170    169    185    186     1  0.00000  0.65084  3
    170    169    185    187     1  0.00000  0.65084  3
    170    169    185    191     1  0.00000  1.04600  1
    170    169    185    191     1  0.00000  0.00000  3
    169    171    172    173     1  0.00000  1.60387  3
    169    185    187    188     1  0.00000  0.65084  3
    168    166    169    170     1  0.00000  0.65084  3
    168    166    169    171     1  0.00000  1.04600  1
    168    166    169    171     1  0.00000  0.00000  3
    168    166    169    185     1  0.00000  0.65084  3
    167    166    169    170     1  0.00000  0.65084  3
    167    166    169    171     1  0.00000  1.04600  1
    167    166    169    171     1  0.00000  0.00000  3
    167    166    169    185     1  0.00000  0.65084  3
    166    169    185    186     1  0.00000  0.65084  3
    165    166    169    170     1  0.00000  1.04600  1
    165    166    169    170     1  0.00000  0.00000  3
    162    165    166    167     1  0.00000  1.60387  3
    162    165    166    168     1  0.00000  1.60387  3
    218    217    215    221     1  0.00000  1.04600  1
    218    217    215    221     1  0.00000  0.00000  3
    218    217    219    220     1  0.00000  0.69733  3
    216    215    217    218     1  0.00000  0.65084  3
    216    215    217    219     1  0.00000  1.04600  1
    216    215    217    219     1  0.00000  0.00000  3
    216    215    221    222     1  0.00000  1.60387  3
    215    217    219    220     1  0.00000  1.04600  1
    215    217    219    220     1  0.00000  0.66944  3
    212    211    213    214     1  180.00008  5.64840  2
    210    209    211    212     1  180.00008  5.64840  2
    208    207    209    210     1  180.00008  9.10020  2
    208    207    209    211     1  180.00008  9.10020  2
    207    209    211    212     1  180.00008  5.64840  2
    206    205    204    213     1  180.00008  7.74040  2
    206    205    207    208     1  180.00008  27.82360  2
    206    205    207    209     1  180.00008  27.82360  2
    204    202    217    218     1  0.00000  0.65084  3
    204    205    207    208     1  180.00008  27.82360  2
    204    213    211    212     1  180.00008  5.64840  2
    203    202    204    205     1  0.00000  0.00000  2
    203    202    204    213     1  0.00000  0.00000  2
    203    202    217    215     1  0.00000  0.65084  3
    203    202    217    218     1  0.00000  0.65084  3
    203    202    217    219     1  0.00000  0.65084  3
    202    204    205    206     1  180.00008  7.74040  2
    202    217    215    216     1  0.00000  0.65084  3
    202    217    219    220     1  0.00000  1.04600  1
    202    217    219    220     1  0.00000  0.66944  3
    201    199    215    216     1  0.00000  1.04600  1
    201    199    215    216     1  0.00000  0.00000  3
    201    202    217    218     1  0.00000  1.04600  1
    201    202    217    218     1  0.00000  0.00000  3
    200    199    201    202     1  0.00000  1.60387  3
    200    199    215    216     1  0.00000  0.65084  3
    200    199    215    217     1  0.00000  0.65084  3
    200    199    215    221     1  0.00000  1.04600  1
    200    199    215    221     1  0.00000  0.00000  3
    199    201    202    203     1  0.00000  1.60387  3
    199    215    217    218     1  0.00000  0.65084  3
    198    196    199    200     1  0.00000  0.65084  3
    198    196    199    201     1  0.00000  1.04600  1
    198    196    199    201     1  0.00000  0.00000  3
    198    196    199    215     1  0.00000  0.65084  3
    197    196    199    200     1  0.00000  0.65084  3
    197    196    199    201     1  0.00000  1.04600  1
    197    196    199    201     1  0.00000  0.00000  3
    197    196    199    215     1  0.00000  0.65084  3
    196    199    215    216     1  0.00000  0.65084  3
    195    196    199    200     1  0.00000  1.04600  1
    195    196    199    200     1  0.00000  0.00000  3
    192    195    196    197     1  0.00000  1.60387  3
    192    195    196    198     1  0.00000  1.60387  3
    249    248    246    252     1  0.00000  1.04600  1
    249    248    246    252     1  0.00000  0.00000  3
    249    248    250    251     1  0.00000  0.69733  3
    247    246    248    249     1  0.00000  0.65084  3
    247    246    248    250     1  0.00000  1.04600  1
    247    246    248    250     1  0.00000  0.00000  3
    247    246    252    253     1  0.00000  1.60387  3
    246    248    250    251     1  0.00000  1.04600  1
    246    248    250    251     1  0.00000  0.66944  3
    242    240    239    243     1  180.00008  10.04160  2
    241    240    239    243     1  180.00008  10.04160  2
    238    237    239    240     1  180.00008  10.66920  2
    238    237    239    243     1  180.00008  10.66920  2
    237    239    240    241     1  180.00008  10.04160  2
    237    239    240    242     1  180.00008  10.04160  2
    236    235    234    244     1  180.00008  7.74040  2
    236    235    237    238     1  180.00008  27.82360  2
    236    235    237    239     1  180.00008  27.82360  2
    234    232    248    249     1  0.00000  0.65084  3
    234    235    237    238     1  180.00008  27.82360  2
    233    232    234    235     1  0.00000  0.00000  2
    233    232    234    244     1  0.00000  0.00000  2
    233    232    248    246     1  0.00000  0.65084  3
    233    232    248    249     1  0.00000  0.65084  3
    233    232    248    250     1  0.00000  0.65084  3
    232    234    235    236     1  180.00008  7.74040  2
    232    248    246    247     1  0.00000  0.65084  3
    232    248    250    251     1  0.00000  1.04600  1
    232    248    250    251     1  0.00000  0.66944  3
    231    229    246    247     1  0.00000  1.04600  1
    231    229    246    247     1  0.00000  0.00000  3
    231    232    248    249     1  0.00000  1.04600  1
    231    232    248    249     1  0.00000  0.00000  3
    230    229    231    232     1  0.00000  1.60387  3
    230    229    246    247     1  0.00000  0.65084  3
    230    229    246    248     1  0.00000  0.65084  3
    230    229    246    252     1  0.00000  1.04600  1
    230    229    246    252     1  0.00000  0.00000  3
    229    231    232    233     1  0.00000  1.60387  3
    229    246    248    249     1  0.00000  0.65084  3
    228    226    229    230     1  0.00000  0.65084  3
    228    226    229    231     1  0.00000  1.04600  1
    228    226    229    231     1  0.00000  0.00000  3
    228    226    229    246     1  0.00000  0.65084  3
    227    226    229    230     1  0.00000  0.65084  3
    227    226    229    231     1  0.00000  1.04600  1
    227    226    229    231     1  0.00000  0.00000  3
    227    226    229    246     1  0.00000  0.65084  3
    226    229    246    247     1  0.00000  0.65084  3
    225    226    229    230     1  0.00000  1.04600  1
    225    226    229    230     1  0.00000  0.00000  3
    222    225    226    227     1  0.00000  1.60387  3
    222    225    226    228     1  0.00000  1.60387  3
    283    282    280    286     1  0.00000  1.04600  1
    283    282    280    286     1  0.00000  0.00000  3
    283    282    284    285     1  0.00000  0.69733  3
    281    280    282    283     1  0.00000  0.65084  3
    281    280    282    284     1  0.00000  1.04600  1
    281    280    282    284     1  0.00000  0.00000  3
    281    280    286    287     1  0.00000  1.60387  3
    280    282    284    285     1  0.00000  1.04600  1
    280    282    284    285     1  0.00000  0.66944  3
    277    275    274    278     1  180.00008  10.04160  2
    276    275    274    278     1  180.00008  10.04160  2
    273    272    274    275     1  180.00008  6.27600  2
    273    272    274    278     1  180.00008  6.27600  2
    272    274    275    276     1  180.00008  10.04160  2
    272    274    275    277     1  180.00008  10.04160  2
    271    270    272    273     1  180.00008  5.64840  2
    269    270    272    273     1  180.00008  5.64840  2
    267    266    265    279     1  180.00008  7.11280  2
    267    266    268    269     1  180.00008  41.84000  2
    265    263    282    283     1  0.00000  0.65084  3
    264    263    265    266     1  0.00000  0.00000  2
    264    263    265    279     1  0.00000  0.00000  2
    264    263    282    280     1  0.00000  0.65084  3
    264    263    282    283     1  0.00000  0.65084  3
    264    263    282    284     1  0.00000  0.65084  3
    263    265    266    267     1  180.00008  7.11280  2
    263    282    280    281     1  0.00000  0.65084  3
    263    282    284    285     1  0.00000  1.04600  1
    263    282    284    285     1  0.00000  0.66944  3
    262    260    280    281     1  0.00000  1.04600  1
    262    260    280    281     1  0.00000  0.00000  3
    262    263    282    283     1  0.00000  1.04600  1
    262    263    282    283     1  0.00000  0.00000  3
    261    260    262    263     1  0.00000  1.60387  3
    261    260    280    281     1  0.00000  0.65084  3
    261    260    280    282     1  0.00000  0.65084  3
    261    260    280    286     1  0.00000  1.04600  1
    261    260    280    286     1  0.00000  0.00000  3
    260    262    263    264     1  0.00000  1.60387  3
    260    280    282    283     1  0.00000  0.65084  3
    259    257    260    261     1  0.00000  0.65084  3
    259    257    260    262     1  0.00000  1.04600  1
    259    257    260    262     1  0.00000  0.00000  3
    259    257    260    280     1  0.00000  0.65084  3
    258    257    260    261     1  0.00000  0.65084  3
    258    257    260    262     1  0.00000  1.04600  1
    258    257    260    262     1  0.00000  0.00000  3
    258    257    260    280     1  0.00000  0.65084  3
    257    260    280    281     1  0.00000  0.65084  3
    256    257    260    261     1  0.00000  1.04600  1
    256    257    260    261     1  0.00000  0.00000  3
    253    256    257    258     1  0.00000  1.60387  3
    253    256    257    259     1  0.00000  1.60387  3
    317    316    314    320     1  0.00000  1.04600  1
    317    316    314    320     1  0.00000  0.00000  3
    317    316    318    319     1  0.00000  0.69733  3
    315    314    316    317     1  0.00000  0.65084  3
    315    314    316    318     1  0.00000  1.04600  1
    315    314    316    318     1  0.00000  0.00000  3
    315    314    320    321     1  0.00000  1.60387  3
    314    316    318    319     1  0.00000  1.04600  1
    314    316    318    319     1  0.00000  0.66944  3
    311    309    308    312     1  180.00008  10.04160  2
    310    309    308    312     1  180.00008  10.04160  2
    307    306    308    309     1  180.00008  6.27600  2
    307    306    308    312     1  180.00008  6.27600  2
    306    308    309    310     1  180.00008  10.04160  2
    306    308    309    311     1  180.00008  10.04160  2
    305    304    306    307     1  180.00008  5.64840  2
    303    304    306    307     1  180.00008  5.64840  2
    301    300    299    313     1  180.00008  7.11280  2
    301    300    302    303     1  180.00008  41.84000  2
    299    297    316    317     1  0.00000  0.65084  3
    298    297    299    300     1  0.00000  0.00000  2
    298    297    299    313     1  0.00000  0.00000  2
    298    297    316    314     1  0.00000  0.65084  3
    298    297    316    317     1  0.00000  0.65084  3
    298    297    316    318     1  0.00000  0.65084  3
    297    299    300    301     1  180.00008  7.11280  2
    297    316    314    315     1  0.00000  0.65084  3
    297    316    318    319     1  0.00000  1.04600  1
    297    316    318    319     1  0.00000  0.66944  3
    296    294    314    315     1  0.00000  1.04600  1
    296    294    314    315     1  0.00000  0.00000  3
    296    297    316    317     1  0.00000  1.04600  1
    296    297    316    317     1  0.00000  0.00000  3
    295    294    296    297     1  0.00000  1.60387  3
    295    294    314    315     1  0.00000  0.65084  3
    295    294    314    316     1  0.00000  0.65084  3
    295    294    314    320     1  0.00000  1.04600  1
    295    294    314    320     1  0.00000  0.00000  3
    294    296    297    298     1  0.00000  1.60387  3
    294    314    316    317     1  0.00000  0.65084  3
    293    291    294    295     1  0.00000  0.65084  3
    293    291    294    296     1  0.00000  1.04600  1
    293    291    294    296     1  0.00000  0.00000  3
    293    291    294    314     1  0.00000  0.65084  3
    292    291    294    295     1  0.00000  0.65084  3
    292    291    294    296     1  0.00000  1.04600  1
    292    291    294    296     1  0.00000  0.00000  3
    292    291    294    314     1  0.00000  0.65084  3
    291    294    314    315     1  0.00000  0.65084  3
    290    291    294    295     1  0.00000  1.04600  1
    290    291    294    295     1  0.00000  0.00000  3
    287    290    291    292     1  0.00000  1.60387  3
    287    290    291    293     1  0.00000  1.60387  3
    347    346    344    350     1  0.00000  1.04600  1
    347    346    344    350     1  0.00000  0.00000  3
    347    346    348    349     1  0.00000  0.69733  3
    345    344    346    347     1  0.00000  0.65084  3
    345    344    346    348     1  0.00000  1.04600  1
    345    344    346    348     1  0.00000  0.00000  3
    345    344    350    351     1  0.00000  1.60387  3
    344    346    348    349     1  0.00000  1.04600  1
    344    346    348    349     1  0.00000  0.66944  3
    341    340    342    343     1  180.00008  5.64840  2
    339    338    340    341     1  180.00008  5.64840  2
    337    336    338    339     1  180.00008  9.10020  2
    337    336    338    340     1  180.00008  9.10020  2
    336    338    340    341     1  180.00008  5.64840  2
    335    334    333    342     1  180.00008  7.74040  2
    335    334    336    337     1  180.00008  27.82360  2
    335    334    336    338     1  180.00008  27.82360  2
    333    331    346    347     1  0.00000  0.65084  3
    333    334    336    337     1  180.00008  27.82360  2
    333    342    340    341     1  180.00008  5.64840  2
    332    331    333    334     1  0.00000  0.00000  2
    332    331    333    342     1  0.00000  0.00000  2
    332    331    346    344     1  0.00000  0.65084  3
    332    331    346    347     1  0.00000  0.65084  3
    332    331    346    348     1  0.00000  0.65084  3
    331    333    334    335     1  180.00008  7.74040  2
    331    346    344    345     1  0.00000  0.65084  3
    331    346    348    349     1  0.00000  1.04600  1
    331    346    348    349     1  0.00000  0.66944  3
    330    328    344    345     1  0.00000  1.04600  1
    330    328    344    345     1  0.00000  0.00000  3
    330    331    346    347     1  0.00000  1.04600  1
    330    331    346    347     1  0.00000  0.00000  3
    329    328    330    331     1  0.00000  1.60387  3
    329    328    344    345     1  0.00000  0.65084  3
    329    328    344    346     1  0.00000  0.65084  3
    329    328    344    350     1  0.00000  1.04600  1
    329    328    344    350     1  0.00000  0.00000  3
    328    330    331    332     1  0.00000  1.60387  3
    328    344    346    347     1  0.00000  0.65084  3
    327    325    328    329     1  0.00000  0.65084  3
    327    325    328    330     1  0.00000  1.04600  1
    327    325    328    330     1  0.00000  0.00000  3
    327    325    328    344     1  0.00000  0.65084  3
    326    325    328    329     1  0.00000  0.65084  3
    326    325    328    330     1  0.00000  1.04600  1
    326    325    328    330     1  0.00000  0.00000  3
    326    325    328    344     1  0.00000  0.65084  3
    325    328    344    345     1  0.00000  0.65084  3
    324    325    328    329     1  0.00000  1.04600  1
    324    325    328    329     1  0.00000  0.00000  3
    321    324    325    326     1  0.00000  1.60387  3
    321    324    325    327     1  0.00000  1.60387  3
    381    380    378    384     1  0.00000  1.04600  1
    381    380    378    384     1  0.00000  0.00000  3
    381    380    382    383     1  0.00000  0.69733  3
    379    378    380    381     1  0.00000  0.65084  3
    379    378    380    382     1  0.00000  1.04600  1
    379    378    380    382     1  0.00000  0.00000  3
    379    378    384    385     1  0.00000  1.60387  3
    378    380    382    383     1  0.00000  1.04600  1
    378    380    382    383     1  0.00000  0.66944  3
    375    373    372    376     1  180.00008  10.04160  2
    374    373    372    376     1  180.00008  10.04160  2
    371    370    372    373     1  180.00008  6.27600  2
    371    370    372    376     1  180.00008  6.27600  2
    370    372    373    374     1  180.00008  10.04160  2
    370    372    373    375     1  180.00008  10.04160  2
    369    368    370    371     1  180.00008  5.64840  2
    367    368    370    371     1  180.00008  5.64840  2
    365    364    363    377     1  180.00008  7.11280  2
    365    364    366    367     1  180.00008  41.84000  2
    363    361    380    381     1  0.00000  0.65084  3
    362    361    363    364     1  0.00000  0.00000  2
    362    361    363    377     1  0.00000  0.00000  2
    362    361    380    378     1  0.00000  0.65084  3
    362    361    380    381     1  0.00000  0.65084  3
    362    361    380    382     1  0.00000  0.65084  3
    361    363    364    365     1  180.00008  7.11280  2
    361    380    378    379     1  0.00000  0.65084  3
    361    380    382    383     1  0.00000  1.04600  1
    361    380    382    383     1  0.00000  0.66944  3
    360    358    378    379     1  0.00000  1.04600  1
    360    358    378    379     1  0.00000  0.00000  3
    360    361    380    381     1  0.00000  1.04600  1
    360    361    380    381     1  0.00000  0.00000  3
    359    358    360    361     1  0.00000  1.60387  3
    359    358    378    379     1  0.00000  0.65084  3
    359    358    378    380     1  0.00000  0.65084  3
    359    358    378    384     1  0.00000  1.04600  1
    359    358    378    384     1  0.00000  0.00000  3
    358    360    361    362     1  0.00000  1.60387  3
    358    378    380    381     1  0.00000  0.65084  3
    357    355    358    359     1  0.00000  0.65084  3
    357    355    358    360     1  0.00000  1.04600  1
    357    355    358    360     1  0.00000  0.00000  3
    357    355    358    378     1  0.00000  0.65084  3
    356    355    358    359     1  0.00000  0.65084  3
    356    355    358    360     1  0.00000  1.04600  1
    356    355    358    360     1  0.00000  0.00000  3
    356    355    358    378     1  0.00000  0.65084  3
    355    358    378    379     1  0.00000  0.65084  3
    354    355    358    359     1  0.00000  1.04600  1
    354    355    358    359     1  0.00000  0.00000  3
    351    354    355    356     1  0.00000  1.60387  3
    351    354    355    357     1  0.00000  1.60387  3
    412    411    409    415     1  0.00000  1.04600  1
    412    411    409    415     1  0.00000  0.00000  3
    412    411    413    414     1  0.00000  0.69733  3
    410    409    411    412     1  0.00000  0.65084  3
    410    409    411    413     1  0.00000  1.04600  1
    410    409    411    413     1  0.00000  0.00000  3
    410    409    415    416     1  0.00000  1.60387  3
    409    411    413    414     1  0.00000  1.04600  1
    409    411    413    414     1  0.00000  0.66944  3
    405    403    402    406     1  180.00008  10.04160  2
    404    403    402    406     1  180.00008  10.04160  2
    401    400    402    403     1  180.00008  10.66920  2
    401    400    402    406     1  180.00008  10.66920  2
    400    402    403    404     1  180.00008  10.04160  2
    400    402    403    405     1  180.00008  10.04160  2
    399    398    397    407     1  180.00008  7.74040  2
    399    398    400    401     1  180.00008  27.82360  2
    399    398    400    402     1  180.00008  27.82360  2
    397    395    411    412     1  0.00000  0.65084  3
    397    398    400    401     1  180.00008  27.82360  2
    396    395    397    398     1  0.00000  0.00000  2
    396    395    397    407     1  0.00000  0.00000  2
    396    395    411    409     1  0.00000  0.65084  3
    396    395    411    412     1  0.00000  0.65084  3
    396    395    411    413     1  0.00000  0.65084  3
    395    397    398    399     1  180.00008  7.74040  2
    395    411    409    410     1  0.00000  0.65084  3
    395    411    413    414     1  0.00000  1.04600  1
    395    411    413    414     1  0.00000  0.66944  3
    394    392    409    410     1  0.00000  1.04600  1
    394    392    409    410     1  0.00000  0.00000  3
    394    395    411    412     1  0.00000  1.04600  1
    394    395    411    412     1  0.00000  0.00000  3
    393    392    394    395     1  0.00000  1.60387  3
    393    392    409    410     1  0.00000  0.65084  3
    393    392    409    411     1  0.00000  0.65084  3
    393    392    409    415     1  0.00000  1.04600  1
    393    392    409    415     1  0.00000  0.00000  3
    392    394    395    396     1  0.00000  1.60387  3
    392    409    411    412     1  0.00000  0.65084  3
    391    389    392    393     1  0.00000  0.65084  3
    391    389    392    394     1  0.00000  1.04600  1
    391    389    392    394     1  0.00000  0.00000  3
    391    389    392    409     1  0.00000  0.65084  3
    390    389    392    393     1  0.00000  0.65084  3
    390    389    392    394     1  0.00000  1.04600  1
    390    389    392    394     1  0.00000  0.00000  3
    390    389    392    409     1  0.00000  0.65084  3
    389    392    409    410     1  0.00000  0.65084  3
    388    389    392    393     1  0.00000  1.04600  1
    388    389    392    393     1  0.00000  0.00000  3
    385    388    389    390     1  0.00000  1.60387  3
    385    388    389    391     1  0.00000  1.60387  3
    443    442    440    446     1  0.00000  1.04600  1
    443    442    440    446     1  0.00000  0.00000  3
    443    442    444    445     1  0.00000  0.69733  3
    442    440    446    447     1  0.00000  1.04600  1
    442    440    446    447     1  0.00000  0.66944  3
    441    440    442    443     1  0.00000  0.65084  3
    441    440    442    444     1  0.00000  1.04600  1
    441    440    442    444     1  0.00000  0.00000  3
    441    440    446    447     1  0.00000  0.69733  3
    440    442    444    445     1  0.00000  1.04600  1
    440    442    444    445     1  0.00000  0.66944  3
    436    434    433    437     1  180.00008  10.04160  2
    435    434    433    437     1  180.00008  10.04160  2
    432    431    433    434     1  180.00008  10.66920  2
    432    431    433    437     1  180.00008  10.66920  2
    431    433    434    435     1  180.00008  10.04160  2
    431    433    434    436     1  180.00008  10.04160  2
    430    429    428    438     1  180.00008  7.74040  2
    430    429    431    432     1  180.00008  27.82360  2
    430    429    431    433     1  180.00008  27.82360  2
    428    426    442    443     1  0.00000  0.65084  3
    428    429    431    432     1  180.00008  27.82360  2
    427    426    428    429     1  0.00000  0.00000  2
    427    426    428    438     1  0.00000  0.00000  2
    427    426    442    440     1  0.00000  0.65084  3
    427    426    442    443     1  0.00000  0.65084  3
    427    426    442    444     1  0.00000  0.65084  3
    426    428    429    430     1  180.00008  7.74040  2
    426    442    440    441     1  0.00000  0.65084  3
    426    442    444    445     1  0.00000  1.04600  1
    426    442    444    445     1  0.00000  0.66944  3
    425    423    440    441     1  0.00000  1.04600  1
    425    423    440    441     1  0.00000  0.00000  3
    425    426    442    443     1  0.00000  1.04600  1
    425    426    442    443     1  0.00000  0.00000  3
    424    423    425    426     1  0.00000  1.60387  3
    424    423    440    441     1  0.00000  0.65084  3
    424    423    440    442     1  0.00000  0.65084  3
    424    423    440    446     1  0.00000  1.04600  1
    424    423    440    446     1  0.00000  0.00000  3
    423    425    426    427     1  0.00000  1.60387  3
    423    440    442    443     1  0.00000  0.65084  3
    423    440    446    447     1  0.00000  1.04600  1
    423    440    446    447     1  0.00000  0.66944  3
    422    420    423    424     1  0.00000  0.65084  3
    422    420    423    425     1  0.00000  1.04600  1
    422    420    423    425     1  0.00000  0.00000  3
    422    420    423    440     1  0.00000  0.65084  3
    421    420    423    424     1  0.00000  0.65084  3
    421    420    423    425     1  0.00000  1.04600  1
    421    420    423    425     1  0.00000  0.00000  3
    421    420    423    440     1  0.00000  0.65084  3
    420    423    440    441     1  0.00000  0.65084  3
    419    420    423    424     1  0.00000  1.04600  1
    419    420    423    424     1  0.00000  0.00000  3
    416    419    420    421     1  0.00000  1.60387  3
    416    419    420    422     1  0.00000  1.60387  3
     20     22     21     23     4  180.00008  4.18400  2
     16     20     18     19     4  180.00008  4.18400  2
     11     14     12     13     4  180.00008  4.60240  2
     54     56     55     57     4  180.00008  4.18400  2
     50     54     52     53     4  180.00008  4.18400  2
     45     48     46     47     4  180.00008  4.60240  2
     84     86     85     87     4  180.00008  4.18400  2
     80     84     82     83     4  180.00008  4.60240  2
     79     82     80     81     4  180.00008  4.60240  2
    119    122    120    121     4  180.00008  4.60240  2
    115    117    116    118     4  180.00008  4.18400  2
    110    113    111    112     4  180.00008  4.60240  2
    148    150    149    151     4  180.00008  4.18400  2
    144    148    146    147     4  180.00008  4.60240  2
    143    146    144    145     4  180.00008  4.60240  2
    179    183    181    182     4  180.00008  4.18400  2
    175    179    177    178     4  180.00008  4.60240  2
    174    177    175    176     4  180.00008  4.60240  2
    209    213    211    212     4  180.00008  4.18400  2
    205    209    207    208     4  180.00008  4.60240  2
    204    207    205    206     4  180.00008  4.60240  2
    239    241    240    242     4  180.00008  4.18400  2
    235    239    237    238     4  180.00008  4.60240  2
    234    237    235    236     4  180.00008  4.60240  2
    274    276    275    277     4  180.00008  4.18400  2
    270    274    272    273     4  180.00008  4.18400  2
    265    268    266    267     4  180.00008  4.60240  2
    308    310    309    311     4  180.00008  4.18400  2
    304    308    306    307     4  180.00008  4.18400  2
    299    302    300    301     4  180.00008  4.60240  2
    338    342    340    341     4  180.00008  4.18400  2
    334    338    336    337     4  180.00008  4.60240  2
    333    336    334    335     4  180.00008  4.60240  2
    372    374    373    375     4  180.00008  4.18400  2
    368    372    370    371     4  180.00008  4.18400  2
    363    366    364    365     4  180.00008  4.60240  2
    402    404    403    405     4  180.00008  4.18400  2
    398    402    400    401     4  180.00008  4.60240  2
    397    400    398    399     4  180.00008  4.60240  2
    433    435    434    436     4  180.00008  4.18400  2
    429    433    431    432     4  180.00008  4.60240  2
    428    431    429    430     4  180.00008  4.60240  2


[ moleculetype ]
; Name            nrexcl
NA          3

[ atoms ]
;   nr       type  resnr residue  atom   cgnr    charge       mass  typeB    chargeB      massB
; residue    1 NA rtp NA q 1.0
    1        Na+      1     NA     NA      1   1.000000    22.9900   ; qtot 1.0000


[ moleculetype ]
; Name            nrexcl
CL          3

[ atoms ]
;   nr       type  resnr residue  atom   cgnr    charge       mass  typeB    chargeB      massB
; residue    1 CL rtp CL q -1.0
    1        Cl-      1     CL     CL      1  -1.000000    35.4500   ; qtot -1.0000


[ moleculetype ]
; Name            nrexcl
WAT          3

[ atoms ]
;   nr       type  resnr residue  atom   cgnr    charge       mass  typeB    chargeB      massB
; residue    1 WAT rtp WAT q 0.0
    1         OW      1    WAT      O      1  -0.834000    16.0000   ; qtot -0.8340
    2         HW      1    WAT     H1      2   0.417000     1.0080   ; qtot -0.4170
    3         HW      1    WAT     H2      3   0.417000     1.0080   ; qtot 0.0000

#ifdef FLEXIBLE

[ bonds ]
;    ai     aj funct         c0         c1         c2         c3
      2      1     1   0.09572 462750.400000
      3      1     1   0.09572 462750.400000
      3      2     1   0.15136 462750.400000


#else

[ settles ]
; i     funct   doh     dhh
1     1   0.09572   0.15136

#endif

[ exclusions ]
1  2  3
2  1  3
3  1  2

[ system ]
; Name
Generic title

[ molecules ]
; Compound       #mols
system1              1
NA                   1
CL                   1
NA                   1
CL                   1
NA                   1
CL                   1
NA                   1
CL                   1
NA                   1
CL                   1
NA                   1
CL                   1
NA                   1
CL                   1
NA                   1
CL                   1
NA                   1
CL                   1
NA                   1
CL                   1
NA                   1
CL                   1
NA                   1
CL                   1
NA                   1
CL                   1
NA                   1
CL                   1
NA                   1
CL                   1
NA                   1
CL                   1
NA                   1
CL                   1
NA                   1
CL                   1
NA                   1
CL                   1
NA                   1
CL                   1
WAT               6187
