# Supplementary material for: OpenMM 7: Rapid development of high performance algorithms for molecular dynamics
Source: PLoS Comput Biol. 2017 Jul 26;13(7):e1005659. doi: 10.1371/journal.pcbi.1005659 (PMC5549999; doi:10.1371/journal.pcbi.1005659)
Supplement: S1 Supporting Information — (ZIP) [file pcbi.1005659.s001.zip › SI/Energy Comparisons/Gromacs/dhfr.pbc.gro]

GROningen MAchine for Chemical Simulation
36993
    1SER      N    1   3.164   4.028   5.118
    1SER     H1    2   3.190   3.948   5.062
    1SER     H2    3   3.068   4.017   5.148
    1SER     H3    4   3.237   4.044   5.186
    1SER     CA    5   3.164   4.145   5.032
    1SER     HA    6   3.064   4.187   5.034
    1SER     CB    7   3.265   4.248   5.083
    1SER    HB2    8   3.268   4.334   5.016
    1SER    HB3    9   3.232   4.286   5.180
    1SER     OG   10   3.393   4.192   5.094
    1SER     HG   11   3.386   4.099   5.124
    1SER      C   12   3.200   4.109   4.889
    1SER      O   13   3.257   4.001   4.865
    2LEU      N   14   3.162   4.198   4.796
    2LEU      H   15   3.101   4.277   4.818
    2LEU     CA   16   3.200   4.194   4.655
    2LEU     HA   17   3.253   4.100   4.640
    2LEU     CB   18   3.077   4.198   4.564
    2LEU    HB2   19   3.009   4.119   4.594
    2LEU    HB3   20   3.025   4.293   4.581
    2LEU     CG   21   3.107   4.185   4.414
    2LEU     HG   22   3.184   4.257   4.388
    2LEU    CD1   23   3.161   4.046   4.379
    2LEU   HD11   24   3.180   4.040   4.272
    2LEU   HD12   25   3.254   4.029   4.434
    2LEU   HD13   26   3.088   3.970   4.407
    2LEU    CD2   27   2.982   4.214   4.335
    2LEU   HD21   28   3.003   4.204   4.229
    2LEU   HD22   29   2.904   4.143   4.363
    2LEU   HD23   30   2.949   4.315   4.356
    2LEU      C   31   3.293   4.309   4.616
    2LEU      O   32   3.265   4.427   4.638
    3ASN      N   33   3.402   4.271   4.553
    3ASN      H   34   3.410   4.181   4.507
    3ASN     CA   35   3.522   4.352   4.540
    3ASN     HA   36   3.494   4.456   4.555
    3ASN     CB   37   3.630   4.312   4.643
    3ASN    HB2   38   3.652   4.206   4.631
    3ASN    HB3   39   3.721   4.367   4.622
    3ASN     CG   40   3.590   4.338   4.788
    3ASN    OD1   41   3.491   4.423   4.809
    3ASN    ND2   42   3.649   4.282   4.880
    3ASN   HD21   43   3.726   4.217   4.859
    3ASN   HD22   44   3.623   4.300   4.976
    3ASN      C   45   3.584   4.327   4.403
    3ASN      O   46   3.575   4.218   4.350
    4CYS      N   47   3.642   4.431   4.348
    4CYS      H   48   3.639   4.525   4.389
    4CYS     CA   49   3.714   4.423   4.224
    4CYS     HA   50   3.719   4.322   4.184
    4CYS     CB   51   3.642   4.512   4.124
    4CYS    HB2   52   3.536   4.490   4.128
    4CYS    HB3   53   3.654   4.616   4.155
    4CYS     SG   54   3.695   4.499   3.956
    4CYS     HG   55   3.760   4.387   3.940
    4CYS      C   56   3.856   4.472   4.252
    4CYS      O   57   3.873   4.570   4.326
    5ILE      N   58   3.955   4.407   4.194
    5ILE      H   59   3.942   4.325   4.134
    5ILE     CA   60   4.095   4.447   4.211
    5ILE     HA   61   4.099   4.546   4.257
    5ILE     CB   62   4.171   4.354   4.308
    5ILE     HB   63   4.115   4.353   4.402
    5ILE    CG2   64   4.176   4.208   4.259
    5ILE   HG21   65   4.230   4.147   4.331
    5ILE   HG22   66   4.074   4.170   4.248
    5ILE   HG23   67   4.226   4.204   4.163
    5ILE    CG1   68   4.311   4.408   4.339
    5ILE   HG12   69   4.376   4.391   4.253
    5ILE   HG13   70   4.306   4.516   4.353
    5ILE    CD1   71   4.373   4.345   4.461
    5ILE   HD11   72   4.472   4.388   4.477
    5ILE   HD12   73   4.310   4.365   4.548
    5ILE   HD13   74   4.382   4.238   4.446
    5ILE      C   75   4.160   4.456   4.075
    5ILE      O   76   4.142   4.368   3.991
    6VAL      N   77   4.233   4.566   4.053
    6VAL      H   78   4.252   4.637   4.124
    6VAL     CA   79   4.292   4.594   3.921
    6VAL     HA   80   4.323   4.501   3.875
    6VAL     CB   81   4.186   4.663   3.829
    6VAL     HB   82   4.096   4.601   3.831
    6VAL    CG1   83   4.147   4.800   3.882
    6VAL   HG11   84   4.074   4.845   3.816
    6VAL   HG12   85   4.105   4.790   3.982
    6VAL   HG13   86   4.236   4.864   3.887
    6VAL    CG2   87   4.233   4.671   3.685
    6VAL   HG21   88   4.157   4.719   3.624
    6VAL   HG22   89   4.326   4.728   3.681
    6VAL   HG23   90   4.251   4.570   3.648
    6VAL      C   91   4.411   4.686   3.939
    6VAL      O   92   4.418   4.761   4.037
    7ALA      N   93   4.504   4.681   3.845
    7ALA      H   94   4.507   4.608   3.773
    7ALA     CA   95   4.613   4.780   3.834
    7ALA     HA   96   4.610   4.848   3.918
    7ALA     CB   97   4.749   4.712   3.836
    7ALA    HB1   98   4.827   4.788   3.828
    7ALA    HB2   99   4.761   4.658   3.930
    7ALA    HB3  100   4.756   4.643   3.753
    7ALA      C  101   4.593   4.855   3.703
    7ALA      O  102   4.565   4.795   3.598
    8VAL      N  103   4.606   4.987   3.709
    8VAL      H  104   4.639   5.037   3.792
    8VAL     CA  105   4.574   5.073   3.598
    8VAL     HA  106   4.566   5.014   3.506
    8VAL     CB  107   4.439   5.142   3.624
    8VAL     HB  108   4.454   5.215   3.704
    8VAL    CG1  109   4.392   5.212   3.502
    8VAL   HG11  110   4.296   5.260   3.522
    8VAL   HG12  111   4.465   5.287   3.473
    8VAL   HG13  112   4.379   5.140   3.421
    8VAL    CG2  113   4.333   5.042   3.670
    8VAL   HG21  114   4.239   5.093   3.688
    8VAL   HG22  115   4.319   4.966   3.593
    8VAL   HG23  116   4.366   4.993   3.762
    8VAL      C  117   4.685   5.178   3.580
    8VAL      O  118   4.736   5.233   3.677
    9SER      N  119   4.724   5.204   3.456
    9SER      H  120   4.691   5.154   3.373
    9SER     CA  121   4.819   5.312   3.428
    9SER     HA  122   4.895   5.311   3.506
    9SER     CB  123   4.888   5.289   3.294
    9SER    HB2  124   4.963   5.367   3.277
    9SER    HB3  125   4.942   5.194   3.295
    9SER     OG  126   4.794   5.289   3.188
    9SER     HG  127   4.809   5.367   3.131
    9SER      C  128   4.748   5.447   3.428
    9SER      O  129   4.626   5.455   3.437
   10GLN      N  130   4.826   5.554   3.418
   10GLN      H  131   4.927   5.550   3.403
   10GLN     CA  132   4.770   5.688   3.426
   10GLN     HA  133   4.717   5.698   3.521
   10GLN     CB  134   4.882   5.792   3.422
   10GLN    HB2  135   4.952   5.769   3.502
   10GLN    HB3  136   4.935   5.781   3.328
   10GLN     CG  137   4.837   5.936   3.436
   10GLN    HG2  138   4.760   5.958   3.363
   10GLN    HG3  139   4.793   5.951   3.535
   10GLN     CD  140   4.952   6.032   3.418
   10GLN    OE1  141   5.069   5.991   3.416
   10GLN    NE2  142   4.921   6.161   3.404
   10GLN   HE21  143   4.824   6.190   3.406
   10GLN   HE22  144   4.995   6.230   3.391
   10GLN      C  145   4.669   5.712   3.314
   10GLN      O  146   4.569   5.780   3.334
   11ASN      N  147   4.696   5.653   3.199
   11ASN      H  148   4.779   5.596   3.182
   11ASN     CA  149   4.607   5.664   3.084
   11ASN     HA  150   4.557   5.761   3.091
   11ASN     CB  151   4.686   5.660   2.952
   11ASN    HB2  152   4.616   5.659   2.868
   11ASN    HB3  153   4.745   5.751   2.943
   11ASN     CG  154   4.779   5.539   2.940
   11ASN    OD1  155   4.855   5.506   3.032
   11ASN    ND2  156   4.777   5.477   2.822
   11ASN   HD21  157   4.840   5.398   2.805
   11ASN   HD22  158   4.713   5.507   2.749
   11ASN      C  159   4.495   5.558   3.086
   11ASN      O  160   4.430   5.535   2.984
   12MET      N  161   4.474   5.497   3.203
   12MET      H  162   4.533   5.513   3.285
   12MET     CA  163   4.366   5.400   3.230
   12MET     HA  164   4.369   5.379   3.337
   12MET     CB  165   4.228   5.459   3.200
   12MET    HB2  166   4.226   5.496   3.097
   12MET    HB3  167   4.152   5.381   3.207
   12MET     CG  168   4.190   5.574   3.295
   12MET    HG2  169   4.256   5.659   3.275
   12MET    HG3  170   4.088   5.606   3.273
   12MET     SD  171   4.202   5.529   3.469
   12MET     CE  172   4.050   5.435   3.488
   12MET    HE1  173   4.070   5.345   3.545
   12MET    HE2  174   3.976   5.496   3.541
   12MET    HE3  175   4.011   5.408   3.390
   12MET      C  176   4.387   5.269   3.158
   12MET      O  177   4.295   5.185   3.147
   13GLY      N  178   4.510   5.248   3.112
   13GLY      H  179   4.586   5.315   3.118
   13GLY     CA  180   4.543   5.124   3.047
   13GLY    HA2  181   4.469   5.103   2.970
   13GLY    HA3  182   4.639   5.134   2.997
   13GLY      C  183   4.548   5.009   3.144
   13GLY      O  184   4.599   5.020   3.258
   14ILE      N  185   4.502   4.894   3.096
   14ILE      H  186   4.459   4.884   3.004
   14ILE     CA  187   4.511   4.773   3.173
   14ILE     HA  188   4.578   4.798   3.255
   14ILE     CB  189   4.374   4.729   3.232
   14ILE     HB  190   4.387   4.634   3.285
   14ILE    CG2  191   4.326   4.830   3.334
   14ILE   HG21  192   4.230   4.798   3.375
   14ILE   HG22  193   4.399   4.837   3.415
   14ILE   HG23  194   4.315   4.927   3.286
   14ILE    CG1  195   4.271   4.701   3.122
   14ILE   HG12  196   4.246   4.795   3.072
   14ILE   HG13  197   4.316   4.636   3.047
   14ILE    CD1  198   4.144   4.637   3.175
   14ILE   HD11  199   4.075   4.620   3.093
   14ILE   HD12  200   4.168   4.542   3.223
   14ILE   HD13  201   4.098   4.703   3.248
   14ILE      C  202   4.572   4.656   3.095
   14ILE      O  203   4.605   4.555   3.157
   15GLY      N  204   4.587   4.668   2.964
   15GLY      H  205   4.563   4.753   2.912
   15GLY     CA  206   4.641   4.560   2.883
   15GLY    HA2  207   4.718   4.509   2.940
   15GLY    HA3  208   4.562   4.488   2.863
   15GLY      C  209   4.698   4.608   2.753
   15GLY      O  210   4.664   4.715   2.700
   16LYS      N  211   4.788   4.525   2.699
   16LYS      H  212   4.820   4.440   2.746
   16LYS     CA  213   4.850   4.545   2.569
   16LYS     HA  214   4.782   4.594   2.500
   16LYS     CB  215   4.973   4.634   2.583
   16LYS    HB2  216   4.942   4.731   2.621
   16LYS    HB3  217   5.040   4.591   2.657
   16LYS     CG  218   5.051   4.654   2.453
   16LYS    HG2  219   5.144   4.706   2.475
   16LYS    HG3  220   5.077   4.557   2.411
   16LYS     CD  221   4.973   4.733   2.350
   16LYS    HD2  222   4.882   4.678   2.323
   16LYS    HD3  223   4.941   4.828   2.393
   16LYS     CE  224   5.057   4.759   2.225
   16LYS    HE2  225   5.136   4.830   2.249
   16LYS    HE3  226   5.105   4.666   2.194
   16LYS     NZ  227   4.976   4.812   2.111
   16LYS    HZ1  228   5.038   4.828   2.029
   16LYS    HZ2  229   4.902   4.744   2.086
   16LYS    HZ3  230   4.932   4.902   2.139
   16LYS      C  231   4.888   4.407   2.516
   16LYS      O  232   4.963   4.333   2.579
   17ASN      N  233   4.833   4.372   2.400
   17ASN      H  234   4.769   4.431   2.347
   17ASN     CA  235   4.861   4.242   2.339
   17ASN     HA  236   4.789   4.230   2.258
   17ASN     CB  237   5.004   4.238   2.283
   17ASN    HB2  238   5.074   4.253   2.365
   17ASN    HB3  239   5.024   4.140   2.242
   17ASN     CG  240   5.027   4.344   2.177
   17ASN    OD1  241   4.938   4.375   2.098
   17ASN    ND2  242   5.148   4.399   2.174
   17ASN   HD21  243   5.169   4.471   2.105
   17ASN   HD22  244   5.219   4.370   2.242
   17ASN      C  245   4.840   4.124   2.435
   17ASN      O  246   4.921   4.031   2.439
   18GLY      N  247   4.734   4.130   2.515
   18GLY      H  248   4.670   4.209   2.519
   18GLY     CA  249   4.700   4.021   2.604
   18GLY    HA2  250   4.595   4.030   2.632
   18GLY    HA3  251   4.711   3.927   2.551
   18GLY      C  252   4.783   4.014   2.731
   18GLY      O  253   4.763   3.923   2.813
   19ASP      N  254   4.875   4.110   2.748
   19ASP      H  255   4.890   4.186   2.682
   19ASP     CA  256   4.963   4.113   2.864
   19ASP     HA  257   4.938   4.031   2.931
   19ASP     CB  258   5.109   4.097   2.821
   19ASP    HB2  259   5.138   4.181   2.758
   19ASP    HB3  260   5.173   4.100   2.909
   19ASP     CG  261   5.135   3.967   2.745
   19ASP    OD1  262   5.062   3.868   2.767
   19ASP    OD2  263   5.228   3.964   2.662
   19ASP      C  264   4.945   4.246   2.937
   19ASP      O  265   4.872   4.333   2.890
   20LEU      N  266   5.015   4.264   3.049
   20LEU      H  267   5.073   4.193   3.093
   20LEU     CA  268   5.012   4.393   3.119
   20LEU     HA  269   4.908   4.426   3.125
   20LEU     CB  270   5.066   4.379   3.261
   20LEU    HB2  271   5.166   4.337   3.256
   20LEU    HB3  272   5.075   4.478   3.304
   20LEU     CG  273   4.981   4.292   3.354
   20LEU     HG  274   4.968   4.195   3.306
   20LEU    CD1  275   5.053   4.273   3.486
   20LEU   HD11  276   4.993   4.212   3.552
   20LEU   HD12  277   5.149   4.225   3.469
   20LEU   HD13  278   5.069   4.371   3.533
   20LEU    CD2  279   4.840   4.350   3.376
   20LEU   HD21  280   4.784   4.285   3.443
   20LEU   HD22  281   4.849   4.449   3.420
   20LEU   HD23  282   4.789   4.357   3.280
   20LEU      C  283   5.095   4.494   3.042
   20LEU      O  284   5.193   4.457   2.978
   21PRO      N  285   5.057   4.623   3.047
   21PRO     CD  286   4.930   4.682   3.094
   21PRO    HD2  287   4.938   4.717   3.197
   21PRO    HD3  288   4.849   4.609   3.091
   21PRO     CG  289   4.906   4.794   3.000
   21PRO    HG2  290   4.844   4.871   3.046
   21PRO    HG3  291   4.854   4.760   2.910
   21PRO     CB  292   5.041   4.844   2.970
   21PRO    HB2  293   5.073   4.916   3.045
   21PRO    HB3  294   5.043   4.895   2.873
   21PRO     CA  295   5.133   4.721   2.970
   21PRO     HA  296   5.157   4.681   2.871
   21PRO      C  297   5.270   4.758   3.027
   21PRO      O  298   5.350   4.815   2.955
   22TRP      N  299   5.294   4.724   3.154
   22TRP      H  300   5.229   4.667   3.209
   22TRP     CA  301   5.413   4.765   3.228
   22TRP     HA  302   5.475   4.828   3.163
   22TRP     CB  303   5.373   4.845   3.354
   22TRP    HB2  304   5.458   4.849   3.422
   22TRP    HB3  305   5.350   4.948   3.326
   22TRP     CG  306   5.254   4.784   3.424
   22TRP    CD1  307   5.255   4.682   3.513
   22TRP    HD1  308   5.344   4.631   3.548
   22TRP    NE1  309   5.125   4.653   3.553
   22TRP    HE1  310   5.099   4.580   3.620
   22TRP    CE2  311   5.038   4.736   3.487
   22TRP    CZ2  312   4.899   4.746   3.495
   22TRP    HZ2  313   4.841   4.682   3.560
   22TRP    CH2  314   4.839   4.842   3.418
   22TRP    HH2  315   4.731   4.851   3.421
   22TRP    CZ3  316   4.913   4.927   3.336
   22TRP    HZ3  317   4.861   5.000   3.275
   22TRP    CE3  318   5.051   4.919   3.330
   22TRP    HE3  319   5.108   4.986   3.267
   22TRP    CD2  320   5.116   4.822   3.407
   22TRP      C  321   5.492   4.643   3.269
   22TRP      O  322   5.437   4.534   3.272
   23PRO      N  323   5.620   4.661   3.304
   23PRO     CD  324   5.699   4.784   3.297
   23PRO    HD2  325   5.650   4.867   3.348
   23PRO    HD3  326   5.715   4.816   3.194
   23PRO     CG  327   5.828   4.747   3.364
   23PRO    HG2  328   5.830   4.785   3.466
   23PRO    HG3  329   5.913   4.793   3.312
   23PRO     CB  330   5.840   4.599   3.362
   23PRO    HB2  331   5.890   4.563   3.452
   23PRO    HB3  332   5.898   4.566   3.277
   23PRO     CA  333   5.696   4.547   3.355
   23PRO     HA  334   5.687   4.458   3.291
   23PRO      C  335   5.646   4.503   3.493
   23PRO      O  336   5.578   4.582   3.560
   24PRO      N  337   5.677   4.380   3.534
   24PRO     CD  338   5.761   4.283   3.461
   24PRO    HD2  339   5.867   4.306   3.472
   24PRO    HD3  340   5.739   4.282   3.355
   24PRO     CG  341   5.727   4.154   3.526
   24PRO    HG2  342   5.811   4.084   3.521
   24PRO    HG3  343   5.643   4.106   3.476
   24PRO     CB  344   5.693   4.186   3.666
   24PRO    HB2  345   5.782   4.187   3.729
   24PRO    HB3  346   5.625   4.112   3.708
   24PRO     CA  347   5.628   4.324   3.660
   24PRO     HA  348   5.519   4.323   3.664
   24PRO      C  349   5.671   4.406   3.781
   24PRO      O  350   5.786   4.444   3.793
   25LEU      N  351   5.574   4.434   3.868
   25LEU      H  352   5.477   4.407   3.855
   25LEU     CA  353   5.599   4.504   3.993
   25LEU     HA  354   5.699   4.547   3.994
   25LEU     CB  355   5.499   4.618   4.010
   25LEU    HB2  356   5.398   4.577   4.007
   25LEU    HB3  357   5.513   4.663   4.108
   25LEU     CG  358   5.512   4.726   3.903
   25LEU     HG  359   5.517   4.679   3.805
   25LEU    CD1  360   5.392   4.817   3.906
   25LEU   HD11  361   5.402   4.894   3.830
   25LEU   HD12  362   5.302   4.759   3.887
   25LEU   HD13  363   5.385   4.864   4.005
   25LEU    CD2  364   5.641   4.805   3.923
   25LEU   HD21  365   5.649   4.882   3.846
   25LEU   HD22  366   5.639   4.852   4.021
   25LEU   HD23  367   5.726   4.738   3.916
   25LEU      C  368   5.581   4.404   4.105
   25LEU      O  369   5.473   4.346   4.122
   26ARG      N  370   5.687   4.387   4.183
   26ARG      H  371   5.773   4.441   4.174
   26ARG     CA  372   5.689   4.288   4.290
   26ARG     HA  373   5.663   4.193   4.243
   26ARG     CB  374   5.830   4.280   4.351
   26ARG    HB2  375   5.844   4.367   4.416
   26ARG    HB3  376   5.836   4.192   4.414
   26ARG     CG  377   5.945   4.276   4.250
   26ARG    HG2  378   5.932   4.190   4.185
   26ARG    HG3  379   5.941   4.365   4.187
   26ARG     CD  380   6.083   4.268   4.317
   26ARG    HD2  381   6.080   4.194   4.397
   26ARG    HD3  382   6.156   4.233   4.245
   26ARG     NE  383   6.128   4.396   4.372
   26ARG     HE  384   6.159   4.467   4.305
   26ARG     CZ  385   6.130   4.428   4.501
   26ARG    NH1  386   6.092   4.341   4.594
   26ARG   HH11  387   6.059   4.249   4.566
   26ARG   HH12  388   6.094   4.367   4.692
   26ARG    NH2  389   6.173   4.548   4.539
   26ARG   HH21  390   6.203   4.616   4.468
   26ARG   HH22  391   6.175   4.573   4.637
   26ARG      C  392   5.587   4.314   4.400
   26ARG      O  393   5.518   4.222   4.443
   27ASN      N  394   5.578   4.438   4.448
   27ASN      H  395   5.630   4.518   4.413
   27ASN     CA  396   5.488   4.466   4.559
   27ASN     HA  397   5.497   4.380   4.626
   27ASN     CB  398   5.530   4.586   4.642
   27ASN    HB2  399   5.504   4.678   4.589
   27ASN    HB3  400   5.474   4.586   4.736
   27ASN     CG  401   5.677   4.585   4.671
   27ASN    OD1  402   5.729   4.484   4.716
   27ASN    ND2  403   5.746   4.695   4.642
   27ASN   HD21  404   5.847   4.697   4.656
   27ASN   HD22  405   5.698   4.777   4.604
   27ASN      C  406   5.344   4.475   4.514
   27ASN      O  407   5.256   4.446   4.593
   28GLU      N  408   5.322   4.508   4.388
   28GLU      H  409   5.394   4.538   4.322
   28GLU     CA  410   5.187   4.503   4.332
   28GLU     HA  411   5.122   4.564   4.396
   28GLU     CB  412   5.181   4.564   4.192
   28GLU    HB2  413   5.225   4.663   4.194
   28GLU    HB3  414   5.241   4.503   4.124
   28GLU     CG  415   5.038   4.574   4.137
   28GLU    HG2  416   4.970   4.603   4.218
   28GLU    HG3  417   5.033   4.652   4.062
   28GLU     CD  418   4.988   4.444   4.076
   28GLU    OE1  419   5.068   4.377   4.008
   28GLU    OE2  420   4.869   4.409   4.095
   28GLU      C  421   5.135   4.359   4.330
   28GLU      O  422   5.022   4.333   4.370
   29PHE      N  423   5.219   4.266   4.285
   29PHE      H  424   5.310   4.285   4.243
   29PHE     CA  425   5.184   4.124   4.291
   29PHE     HA  426   5.092   4.112   4.233
   29PHE     CB  427   5.292   4.036   4.229
   29PHE    HB2  428   5.294   4.052   4.121
   29PHE    HB3  429   5.390   4.066   4.268
   29PHE     CG  430   5.271   3.890   4.257
   29PHE    CD1  431   5.174   3.820   4.187
   29PHE    HD1  432   5.116   3.869   4.111
   29PHE    CE1  433   5.152   3.686   4.213
   29PHE    HE1  434   5.078   3.631   4.157
   29PHE     CZ  435   5.224   3.623   4.312
   29PHE     HZ  436   5.207   3.518   4.334
   29PHE    CE2  437   5.319   3.693   4.384
   29PHE    HE2  438   5.376   3.643   4.461
   29PHE    CD2  439   5.341   3.826   4.357
   29PHE    HD2  440   5.414   3.881   4.415
   29PHE      C  441   5.158   4.080   4.436
   29PHE      O  442   5.058   4.014   4.465
   30ARG      N  443   5.249   4.115   4.527
   30ARG      H  444   5.333   4.169   4.507
   30ARG     CA  445   5.233   4.074   4.667
   30ARG     HA  446   5.231   3.965   4.670
   30ARG     CB  447   5.353   4.123   4.750
   30ARG    HB2  448   5.365   4.230   4.735
   30ARG    HB3  449   5.331   4.108   4.856
   30ARG     CG  450   5.481   4.052   4.714
   30ARG    HG2  451   5.476   3.948   4.746
   30ARG    HG3  452   5.493   4.051   4.606
   30ARG     CD  453   5.602   4.119   4.777
   30ARG    HD2  454   5.693   4.084   4.728
   30ARG    HD3  455   5.596   4.226   4.761
   30ARG     NE  456   5.612   4.092   4.920
   30ARG     HE  457   5.560   4.013   4.958
   30ARG     CZ  458   5.686   4.164   5.004
   30ARG    NH1  459   5.752   4.271   4.961
   30ARG   HH11  460   5.746   4.298   4.863
   30ARG   HH12  461   5.808   4.326   5.026
   30ARG    NH2  462   5.691   4.132   5.132
   30ARG   HH21  463   5.639   4.052   5.167
   30ARG   HH22  464   5.747   4.188   5.197
   30ARG      C  465   5.101   4.125   4.727
   30ARG      O  466   5.030   4.052   4.798
   31TYR      N  467   5.070   4.252   4.700
   31TYR      H  468   5.130   4.314   4.646
   31TYR     CA  469   4.946   4.312   4.746
   31TYR     HA  470   4.940   4.306   4.854
   31TYR     CB  471   4.944   4.457   4.704
   31TYR    HB2  472   5.029   4.508   4.749
   31TYR    HB3  473   4.957   4.462   4.596
   31TYR     CG  474   4.818   4.531   4.741
   31TYR    CD1  475   4.724   4.562   4.644
   31TYR    HD1  476   4.740   4.531   4.542
   31TYR    CE1  477   4.609   4.632   4.676
   31TYR    HE1  478   4.536   4.654   4.599
   31TYR     CZ  479   4.589   4.674   4.806
   31TYR     OH  480   4.479   4.748   4.841
   31TYR     HH  481   4.442   4.792   4.762
   31TYR    CE2  482   4.682   4.646   4.903
   31TYR    HE2  483   4.666   4.679   5.004
   31TYR    CD2  484   4.794   4.575   4.871
   31TYR    HD2  485   4.866   4.553   4.948
   31TYR      C  486   4.825   4.236   4.689
   31TYR      O  487   4.735   4.198   4.764
   32PHE      N  488   4.825   4.212   4.559
   32PHE      H  489   4.897   4.243   4.495
   32PHE     CA  490   4.717   4.137   4.497
   32PHE     HA  491   4.624   4.193   4.510
   32PHE     CB  492   4.744   4.120   4.348
   32PHE    HB2  493   4.739   4.218   4.300
   32PHE    HB3  494   4.846   4.083   4.334
   32PHE     CG  495   4.647   4.025   4.280
   32PHE    CD1  496   4.531   4.073   4.220
   32PHE    HD1  497   4.509   4.179   4.222
   32PHE    CE1  498   4.443   3.985   4.158
   32PHE    HE1  499   4.353   4.024   4.112
   32PHE     CZ  500   4.468   3.850   4.156
   32PHE     HZ  501   4.399   3.783   4.107
   32PHE    CE2  502   4.582   3.801   4.215
   32PHE    HE2  503   4.603   3.695   4.213
   32PHE    CD2  504   4.671   3.889   4.276
   32PHE    HD2  505   4.761   3.849   4.322
   32PHE      C  506   4.698   4.001   4.565
   32PHE      O  507   4.585   3.960   4.597
   33GLN      N  508   4.808   3.931   4.584
   33GLN      H  509   4.901   3.963   4.559
   33GLN     CA  510   4.802   3.799   4.645
   33GLN     HA  511   4.737   3.734   4.588
   33GLN     CB  512   4.943   3.743   4.646
   33GLN    HB2  513   4.976   3.729   4.543
   33GLN    HB3  514   5.010   3.817   4.691
   33GLN     CG  515   4.960   3.615   4.717
   33GLN    HG2  516   4.938   3.629   4.823
   33GLN    HG3  517   4.889   3.542   4.679
   33GLN     CD  518   5.102   3.561   4.702
   33GLN    OE1  519   5.125   3.461   4.634
   33GLN    NE2  520   5.199   3.628   4.766
   33GLN   HE21  521   5.176   3.710   4.821
   33GLN   HE22  522   5.295   3.596   4.759
   33GLN      C  523   4.743   3.805   4.787
   33GLN      O  524   4.656   3.726   4.824
   34ARG      N  525   4.791   3.899   4.866
   34ARG      H  526   4.860   3.970   4.839
   34ARG     CA  527   4.744   3.907   5.004
   34ARG     HA  528   4.753   3.807   5.047
   34ARG     CB  529   4.831   4.004   5.085
   34ARG    HB2  530   4.932   3.963   5.092
   34ARG    HB3  531   4.839   4.098   5.031
   34ARG     CG  532   4.779   4.031   5.225
   34ARG    HG2  533   4.687   4.090   5.219
   34ARG    HG3  534   4.752   3.936   5.273
   34ARG     CD  535   4.880   4.103   5.309
   34ARG    HD2  536   4.839   4.119   5.409
   34ARG    HD3  537   4.968   4.040   5.321
   34ARG     NE  538   4.918   4.232   5.251
   34ARG     HE  539   5.000   4.234   5.190
   34ARG     CZ  540   4.853   4.348   5.273
   34ARG    NH1  541   4.745   4.354   5.350
   34ARG   HH11  542   4.709   4.269   5.394
   34ARG   HH12  543   4.698   4.443   5.364
   34ARG    NH2  544   4.898   4.459   5.220
   34ARG   HH21  545   4.982   4.458   5.162
   34ARG   HH22  546   4.849   4.547   5.236
   34ARG      C  547   4.598   3.950   5.014
   34ARG      O  548   4.522   3.892   5.091
   35MET      N  549   4.559   4.049   4.935
   35MET      H  550   4.617   4.095   4.866
   35MET     CA  551   4.423   4.098   4.945
   35MET     HA  552   4.404   4.119   5.050
   35MET     CB  553   4.406   4.227   4.865
   35MET    HB2  554   4.433   4.209   4.761
   35MET    HB3  555   4.301   4.256   4.866
   35MET     CG  556   4.492   4.342   4.923
   35MET    HG2  557   4.596   4.313   4.915
   35MET    HG3  558   4.478   4.429   4.859
   35MET     SD  559   4.458   4.390   5.096
   35MET     CE  560   4.307   4.474   5.064
   35MET    HE1  561   4.275   4.526   5.155
   35MET    HE2  562   4.322   4.548   4.985
   35MET    HE3  563   4.231   4.403   5.034
   35MET      C  564   4.323   3.992   4.898
   35MET      O  565   4.219   3.973   4.960
   36THR      N  566   4.353   3.924   4.788
   36THR      H  567   4.439   3.935   4.734
   36THR     CA  568   4.258   3.826   4.736
   36THR     HA  569   4.161   3.875   4.742
   36THR     CB  570   4.284   3.790   4.589
   36THR     HB  571   4.211   3.714   4.560
   36THR    CG2  572   4.264   3.910   4.498
   36THR   HG21  573   4.283   3.881   4.395
   36THR   HG22  574   4.161   3.946   4.507
   36THR   HG23  575   4.333   3.990   4.527
   36THR    OG1  576   4.414   3.735   4.571
   36THR    HG1  577   4.481   3.806   4.578
   36THR      C  578   4.255   3.700   4.820
   36THR      O  579   4.153   3.632   4.826
   37THR      N  580   4.366   3.667   4.887
   37THR      H  581   4.451   3.724   4.889
   37THR     CA  582   4.373   3.543   4.966
   37THR     HA  583   4.309   3.473   4.912
   37THR     CB  584   4.515   3.487   4.972
   37THR     HB  585   4.576   3.557   5.028
   37THR    CG2  586   4.516   3.351   5.041
   37THR   HG21  587   4.619   3.313   5.045
   37THR   HG22  588   4.478   3.362   5.143
   37THR   HG23  589   4.454   3.282   4.986
   37THR    OG1  590   4.566   3.470   4.840
   37THR    HG1  591   4.608   3.553   4.810
   37THR      C  592   4.318   3.557   5.107
   37THR      O  593   4.265   3.461   5.164
   38THR      N  594   4.332   3.674   5.167
   38THR      H  595   4.359   3.761   5.121
   38THR     CA  596   4.308   3.685   5.311
   38THR     HA  597   4.343   3.592   5.355
   38THR     CB  598   4.388   3.802   5.373
   38THR     HB  599   4.350   3.895   5.331
   38THR    CG2  600   4.373   3.806   5.524
   38THR   HG21  601   4.431   3.890   5.563
   38THR   HG22  602   4.268   3.820   5.549
   38THR   HG23  603   4.409   3.713   5.567
   38THR    OG1  604   4.527   3.785   5.341
   38THR    HG1  605   4.542   3.809   5.248
   38THR      C  606   4.160   3.698   5.345
   38THR      O  607   4.093   3.797   5.310
   39SER      N  608   4.110   3.596   5.412
   39SER      H  609   4.162   3.512   5.435
   39SER     CA  610   3.973   3.598   5.461
   39SER     HA  611   3.910   3.646   5.386
   39SER     CB  612   3.922   3.456   5.483
   39SER    HB2  613   3.911   3.406   5.387
   39SER    HB3  614   3.994   3.399   5.541
   39SER     OG  615   3.798   3.459   5.550
   39SER     HG  616   3.802   3.401   5.628
   39SER      C  617   3.966   3.675   5.591
   39SER      O  618   4.058   3.670   5.673
   40SER      N  619   3.855   3.746   5.610
   40SER      H  620   3.782   3.756   5.540
   40SER     CA  621   3.829   3.817   5.735
   40SER     HA  622   3.925   3.838   5.781
   40SER     CB  623   3.756   3.949   5.707
   40SER    HB2  624   3.761   4.013   5.795
   40SER    HB3  625   3.807   4.002   5.626
   40SER     OG  626   3.620   3.929   5.671
   40SER     HG  627   3.614   3.860   5.601
   40SER      C  628   3.749   3.733   5.835
   40SER      O  629   3.717   3.780   5.944
   41VAL      N  630   3.721   3.607   5.799
   41VAL      H  631   3.752   3.567   5.711
   41VAL     CA  632   3.644   3.516   5.883
   41VAL     HA  633   3.634   3.561   5.981
   41VAL     CB  634   3.504   3.492   5.824
   41VAL     HB  635   3.515   3.447   5.726
   41VAL    CG1  636   3.425   3.394   5.912
   41VAL   HG11  637   3.326   3.379   5.868
   41VAL   HG12  638   3.478   3.299   5.917
   41VAL   HG13  639   3.415   3.436   6.012
   41VAL    CG2  640   3.429   3.625   5.808
   41VAL   HG21  641   3.330   3.606   5.767
   41VAL   HG22  642   3.419   3.673   5.905
   41VAL   HG23  643   3.485   3.690   5.741
   41VAL      C  644   3.716   3.382   5.892
   41VAL      O  645   3.739   3.315   5.792
   42GLU      N  646   3.750   3.343   6.014
   42GLU      H  647   3.731   3.397   6.099
   42GLU     CA  648   3.818   3.218   6.038
   42GLU     HA  649   3.913   3.214   5.984
   42GLU     CB  650   3.850   3.204   6.187
   42GLU    HB2  651   3.757   3.212   6.243
   42GLU    HB3  652   3.890   3.104   6.206
   42GLU     CG  653   3.950   3.309   6.241
   42GLU    HG2  654   3.982   3.279   6.341
   42GLU    HG3  655   4.038   3.309   6.177
   42GLU     CD  656   3.893   3.452   6.248
   42GLU    OE1  657   3.769   3.468   6.252
   42GLU    OE2  658   3.973   3.548   6.249
   42GLU      C  659   3.729   3.104   5.988
   42GLU      O  660   3.608   3.104   6.011
   43GLY      N  661   3.788   3.009   5.914
   43GLY      H  662   3.887   3.010   5.889
   43GLY     CA  663   3.713   2.896   5.862
   43GLY    HA2  664   3.778   2.808   5.860
   43GLY    HA3  665   3.632   2.873   5.932
   43GLY      C  666   3.654   2.916   5.723
   43GLY      O  667   3.595   2.824   5.666
   44LYS      N  668   3.669   3.037   5.669
   44LYS      H  669   3.711   3.116   5.717
   44LYS     CA  670   3.623   3.066   5.534
   44LYS     HA  671   3.577   2.976   5.493
   44LYS     CB  672   3.519   3.178   5.536
   44LYS    HB2  673   3.564   3.268   5.579
   44LYS    HB3  674   3.490   3.202   5.434
   44LYS     CG  675   3.395   3.141   5.617
   44LYS    HG2  676   3.349   3.052   5.575
   44LYS    HG3  677   3.423   3.117   5.719
   44LYS     CD  678   3.294   3.254   5.617
   44LYS    HD2  679   3.260   3.273   5.718
   44LYS    HD3  680   3.342   3.346   5.581
   44LYS     CE  681   3.177   3.222   5.529
   44LYS    HE2  682   3.212   3.193   5.430
   44LYS    HE3  683   3.123   3.137   5.570
   44LYS     NZ  684   3.085   3.338   5.517
   44LYS    HZ1  685   3.008   3.315   5.451
   44LYS    HZ2  686   3.044   3.360   5.611
   44LYS    HZ3  687   3.137   3.421   5.482
   44LYS      C  688   3.739   3.103   5.445
   44LYS      O  689   3.848   3.138   5.492
   45GLN      N  690   3.713   3.091   5.315
   45GLN      H  691   3.622   3.061   5.281
   45GLN     CA  692   3.806   3.117   5.206
   45GLN     HA  693   3.905   3.145   5.243
   45GLN     CB  694   3.812   2.988   5.123
   45GLN    HB2  695   3.794   2.904   5.190
   45GLN    HB3  696   3.731   2.990   5.051
   45GLN     CG  697   3.940   2.962   5.049
   45GLN    HG2  698   3.953   3.038   4.972
   45GLN    HG3  699   4.024   2.971   5.117
   45GLN     CD  700   3.940   2.824   4.984
   45GLN    OE1  701   3.861   2.735   5.019
   45GLN    NE2  702   4.031   2.805   4.889
   45GLN   HE21  703   4.094   2.881   4.863
   45GLN   HE22  704   4.038   2.714   4.843
   45GLN      C  705   3.750   3.230   5.119
   45GLN      O  706   3.630   3.247   5.115
   46ASN      N  707   3.835   3.298   5.045
   46ASN      H  708   3.936   3.293   5.053
   46ASN     CA  709   3.785   3.389   4.944
   46ASN     HA  710   3.687   3.425   4.977
   46ASN     CB  711   3.878   3.509   4.928
   46ASN    HB2  712   3.979   3.473   4.909
   46ASN    HB3  713   3.847   3.567   4.841
   46ASN     CG  714   3.879   3.599   5.051
   46ASN    OD1  715   3.793   3.592   5.139
   46ASN    ND2  716   3.976   3.690   5.055
   46ASN   HD21  717   3.981   3.756   5.133
   46ASN   HD22  718   4.046   3.693   4.981
   46ASN      C  719   3.769   3.319   4.811
   46ASN      O  720   3.830   3.215   4.785
   47LEU      N  721   3.686   3.378   4.726
   47LEU      H  722   3.633   3.462   4.749
   47LEU     CA  723   3.661   3.328   4.592
   47LEU     HA  724   3.721   3.240   4.570
   47LEU     CB  725   3.514   3.290   4.582
   47LEU    HB2  726   3.490   3.225   4.666
   47LEU    HB3  727   3.454   3.381   4.593
   47LEU     CG  728   3.471   3.220   4.452
   47LEU     HG  729   3.555   3.163   4.412
   47LEU    CD1  730   3.357   3.124   4.479
   47LEU   HD11  731   3.328   3.075   4.387
   47LEU   HD12  732   3.389   3.049   4.552
   47LEU   HD13  733   3.272   3.179   4.520
   47LEU    CD2  734   3.429   3.322   4.353
   47LEU   HD21  735   3.398   3.272   4.261
   47LEU   HD22  736   3.345   3.379   4.393
   47LEU   HD23  737   3.512   3.389   4.332
   47LEU      C  738   3.701   3.436   4.491
   47LEU      O  739   3.670   3.552   4.509
   48VAL      N  740   3.776   3.395   4.389
   48VAL      H  741   3.813   3.300   4.380
   48VAL     CA  742   3.813   3.483   4.279
   48VAL     HA  743   3.784   3.584   4.308
   48VAL     CB  744   3.966   3.486   4.254
   48VAL     HB  745   3.982   3.549   4.166
   48VAL    CG1  746   4.039   3.548   4.372
   48VAL   HG11  747   4.146   3.550   4.353
   48VAL   HG12  748   4.003   3.650   4.388
   48VAL   HG13  749   4.020   3.489   4.462
   48VAL    CG2  750   4.025   3.349   4.220
   48VAL   HG21  751   4.132   3.358   4.203
   48VAL   HG22  752   4.006   3.280   4.302
   48VAL   HG23  753   3.977   3.310   4.129
   48VAL      C  754   3.738   3.442   4.153
   48VAL      O  755   3.723   3.324   4.123
   49ILE      N  756   3.689   3.543   4.081
   49ILE      H  757   3.698   3.641   4.109
   49ILE     CA  758   3.617   3.527   3.955
   49ILE     HA  759   3.600   3.421   3.935
   49ILE     CB  760   3.480   3.597   3.963
   49ILE     HB  761   3.494   3.701   3.993
   49ILE    CG2  762   3.414   3.601   3.826
   49ILE   HG21  763   3.318   3.651   3.832
   49ILE   HG22  764   3.479   3.655   3.756
   49ILE   HG23  765   3.400   3.499   3.790
   49ILE    CG1  766   3.392   3.532   4.069
   49ILE   HG12  767   3.373   3.429   4.039
   49ILE   HG13  768   3.448   3.528   4.162
   49ILE    CD1  769   3.262   3.600   4.094
   49ILE   HD11  770   3.207   3.546   4.171
   49ILE   HD12  771   3.280   3.702   4.127
   49ILE   HD13  772   3.204   3.602   4.002
   49ILE      C  773   3.702   3.589   3.848
   49ILE      O  774   3.742   3.706   3.860
   50MET      N  775   3.728   3.513   3.741
   50MET      H  776   3.694   3.418   3.730
   50MET     CA  777   3.809   3.562   3.632
   50MET     HA  778   3.804   3.670   3.635
   50MET     CB  779   3.954   3.519   3.645
   50MET    HB2  780   4.014   3.574   3.572
   50MET    HB3  781   3.990   3.547   3.744
   50MET     CG  782   3.978   3.370   3.624
   50MET    HG2  783   3.906   3.313   3.683
   50MET    HG3  784   3.962   3.344   3.520
   50MET     SD  785   4.146   3.325   3.673
   50MET     CE  786   4.119   3.309   3.849
   50MET    HE1  787   4.202   3.355   3.903
   50MET    HE2  788   4.026   3.358   3.877
   50MET    HE3  789   4.113   3.203   3.876
   50MET      C  790   3.755   3.511   3.497
   50MET      O  791   3.692   3.406   3.489
   51GLY      N  792   3.785   3.587   3.392
   51GLY      H  793   3.827   3.679   3.398
   51GLY     CA  794   3.759   3.543   3.255
   51GLY    HA2  795   3.655   3.510   3.247
   51GLY    HA3  796   3.770   3.627   3.187
   51GLY      C  797   3.851   3.431   3.211
   51GLY      O  798   3.955   3.405   3.268
   52LYS      N  799   3.811   3.367   3.100
   52LYS      H  800   3.729   3.393   3.045
   52LYS     CA  801   3.883   3.252   3.050
   52LYS     HA  802   3.892   3.179   3.130
   52LYS     CB  803   3.807   3.192   2.933
   52LYS    HB2  804   3.703   3.177   2.962
   52LYS    HB3  805   3.807   3.262   2.849
   52LYS     CG  806   3.864   3.061   2.887
   52LYS    HG2  807   3.968   3.075   2.857
   52LYS    HG3  808   3.864   2.990   2.970
   52LYS     CD  809   3.785   3.005   2.774
   52LYS    HD2  810   3.814   2.902   2.756
   52LYS    HD3  811   3.679   3.005   2.799
   52LYS     CE  812   3.808   3.087   2.648
   52LYS    HE2  813   3.784   3.192   2.667
   52LYS    HE3  814   3.913   3.083   2.620
   52LYS     NZ  815   3.725   3.036   2.537
   52LYS    HZ1  816   3.743   3.093   2.451
   52LYS    HZ2  817   3.749   2.937   2.519
   52LYS    HZ3  818   3.624   3.044   2.562
   52LYS      C  819   4.027   3.289   3.007
   52LYS      O  820   4.119   3.212   3.030
   53LYS      N  821   4.044   3.403   2.942
   53LYS      H  822   3.971   3.470   2.919
   53LYS     CA  823   4.179   3.437   2.896
   53LYS     HA  824   4.218   3.352   2.839
   53LYS     CB  825   4.177   3.558   2.803
   53LYS    HB2  826   4.134   3.643   2.855
   53LYS    HB3  827   4.278   3.585   2.775
   53LYS     CG  828   4.095   3.531   2.676
   53LYS    HG2  829   4.139   3.446   2.623
   53LYS    HG3  830   3.994   3.501   2.705
   53LYS     CD  831   4.088   3.649   2.583
   53LYS    HD2  832   4.043   3.734   2.635
   53LYS    HD3  833   4.189   3.680   2.554
   53LYS     CE  834   4.006   3.616   2.459
   53LYS    HE2  835   3.905   3.590   2.489
   53LYS    HE3  836   3.999   3.704   2.396
   53LYS     NZ  837   4.066   3.504   2.381
   53LYS    HZ1  838   4.024   3.502   2.286
   53LYS    HZ2  839   4.169   3.517   2.374
   53LYS    HZ3  840   4.046   3.414   2.430
   53LYS      C  841   4.272   3.460   3.014
   53LYS      O  842   4.389   3.423   3.011
   54THR      N  843   4.220   3.522   3.119
   54THR      H  844   4.124   3.555   3.124
   54THR     CA  845   4.298   3.548   3.239
   54THR     HA  846   4.392   3.596   3.214
   54THR     CB  847   4.221   3.646   3.330
   54THR     HB  848   4.122   3.604   3.349
   54THR    CG2  849   4.292   3.667   3.464
   54THR   HG21  850   4.235   3.736   3.525
   54THR   HG22  851   4.301   3.571   3.515
   54THR   HG23  852   4.392   3.707   3.446
   54THR    OG1  853   4.211   3.772   3.264
   54THR    HG1  854   4.138   3.770   3.199
   54THR      C  855   4.335   3.416   3.309
   54THR      O  856   4.449   3.400   3.352
   55TRP      N  857   4.244   3.319   3.317
   55TRP      H  858   4.146   3.330   3.290
   55TRP     CA  859   4.279   3.185   3.366
   55TRP     HA  860   4.307   3.195   3.470
   55TRP     CB  861   4.157   3.091   3.355
   55TRP    HB2  862   4.080   3.125   3.424
   55TRP    HB3  863   4.115   3.099   3.255
   55TRP     CG  864   4.189   2.950   3.383
   55TRP    CD1  865   4.209   2.850   3.292
   55TRP    HD1  866   4.204   2.863   3.185
   55TRP    NE1  867   4.236   2.732   3.356
   55TRP    HE1  868   4.255   2.643   3.311
   55TRP    CE2  869   4.234   2.753   3.492
   55TRP    CZ2  870   4.255   2.665   3.597
   55TRP    HZ2  871   4.276   2.561   3.579
   55TRP    CH2  872   4.247   2.716   3.724
   55TRP    HH2  873   4.264   2.650   3.808
   55TRP    CZ3  874   4.219   2.851   3.748
   55TRP    HZ3  875   4.215   2.887   3.850
   55TRP    CE3  876   4.197   2.939   3.644
   55TRP    HE3  877   4.176   3.043   3.663
   55TRP    CD2  878   4.203   2.889   3.513
   55TRP      C  879   4.399   3.125   3.290
   55TRP      O  880   4.497   3.083   3.352
   56PHE      N  881   4.393   3.123   3.157
   56PHE      H  882   4.317   3.165   3.102
   56PHE     CA  883   4.498   3.061   3.077
   56PHE     HA  884   4.526   2.968   3.128
   56PHE     CB  885   4.447   3.023   2.937
   56PHE    HB2  886   4.392   3.107   2.895
   56PHE    HB3  887   4.532   3.005   2.871
   56PHE     CG  888   4.359   2.901   2.938
   56PHE    CD1  889   4.411   2.777   2.974
   56PHE    HD1  890   4.515   2.768   2.999
   56PHE    CE1  891   4.330   2.664   2.978
   56PHE    HE1  892   4.372   2.569   3.006
   56PHE     CZ  893   4.197   2.674   2.947
   56PHE     HZ  894   4.134   2.587   2.950
   56PHE    CE2  895   4.144   2.798   2.913
   56PHE    HE2  896   4.039   2.806   2.890
   56PHE    CD2  897   4.224   2.910   2.908
   56PHE    HD2  898   4.181   3.006   2.881
   56PHE      C  899   4.627   3.144   3.071
   56PHE      O  900   4.731   3.095   3.028
   57SER      N  901   4.620   3.269   3.116
   57SER      H  902   4.534   3.315   3.144
   57SER     CA  903   4.741   3.352   3.129
   57SER     HA  904   4.800   3.329   3.040
   57SER     CB  905   4.705   3.500   3.136
   57SER    HB2  906   4.792   3.560   3.108
   57SER    HB3  907   4.627   3.523   3.064
   57SER     OG  908   4.662   3.536   3.267
   57SER     HG  909   4.591   3.475   3.296
   57SER      C  910   4.822   3.320   3.253
   57SER      O  911   4.936   3.363   3.266
   58ILE      N  912   4.762   3.250   3.349
   58ILE      H  913   4.664   3.222   3.347
   58ILE     CA  914   4.835   3.208   3.467
   58ILE     HA  915   4.896   3.291   3.503
   58ILE     CB  916   4.741   3.164   3.580
   58ILE     HB  917   4.686   3.077   3.545
   58ILE    CG2  918   4.819   3.126   3.705
   58ILE   HG21  919   4.750   3.096   3.784
   58ILE   HG22  920   4.887   3.044   3.682
   58ILE   HG23  921   4.877   3.212   3.739
   58ILE    CG1  922   4.642   3.276   3.616
   58ILE   HG12  923   4.696   3.354   3.669
   58ILE   HG13  924   4.604   3.320   3.524
   58ILE    CD1  925   4.523   3.230   3.701
   58ILE   HD11  926   4.459   3.316   3.722
   58ILE   HD12  927   4.467   3.154   3.648
   58ILE   HD13  928   4.560   3.189   3.795
   58ILE      C  929   4.918   3.087   3.426
   58ILE      O  930   4.862   2.989   3.373
   59PRO      N  931   5.050   3.090   3.448
   59PRO     CD  932   5.133   3.200   3.502
   59PRO    HD2  933   5.112   3.217   3.608
   59PRO    HD3  934   5.114   3.294   3.450
   59PRO     CG  935   5.274   3.151   3.480
   59PRO    HG2  936   5.341   3.188   3.558
   59PRO    HG3  937   5.313   3.186   3.385
   59PRO     CB  938   5.266   3.002   3.483
   59PRO    HB2  939   5.273   2.964   3.585
   59PRO    HB3  940   5.347   2.957   3.426
   59PRO     CA  941   5.129   2.970   3.420
   59PRO     HA  942   5.136   2.946   3.314
   59PRO      C  943   5.066   2.847   3.486
   59PRO      O  944   5.025   2.853   3.602
   60GLU      N  945   5.060   2.737   3.412
   60GLU      H  946   5.102   2.728   3.319
   60GLU     CA  947   4.990   2.618   3.459
   60GLU     HA  948   4.885   2.645   3.468
   60GLU     CB  949   5.004   2.503   3.359
   60GLU    HB2  950   5.108   2.471   3.356
   60GLU    HB3  951   4.946   2.418   3.395
   60GLU     CG  952   4.960   2.537   3.219
   60GLU    HG2  953   4.852   2.548   3.217
   60GLU    HG3  954   5.002   2.634   3.191
   60GLU     CD  955   5.000   2.434   3.115
   60GLU    OE1  956   5.054   2.327   3.151
   60GLU    OE2  957   4.977   2.462   2.995
   60GLU      C  958   5.040   2.572   3.596
   60GLU      O  959   4.960   2.523   3.676
   61LYS      N  960   5.169   2.588   3.623
   61LYS      H  961   5.237   2.628   3.559
   61LYS     CA  962   5.224   2.545   3.752
   61LYS     HA  963   5.195   2.441   3.762
   61LYS     CB  964   5.375   2.558   3.754
   61LYS    HB2  965   5.413   2.513   3.846
   61LYS    HB3  966   5.417   2.501   3.672
   61LYS     CG  967   5.429   2.700   3.746
   61LYS    HG2  968   5.413   2.740   3.646
   61LYS    HG3  969   5.375   2.765   3.815
   61LYS     CD  970   5.577   2.700   3.780
   61LYS    HD2  971   5.589   2.698   3.888
   61LYS    HD3  972   5.623   2.609   3.741
   61LYS     CE  973   5.648   2.819   3.723
   61LYS    HE2  974   5.752   2.817   3.755
   61LYS    HE3  975   5.647   2.813   3.615
   61LYS     NZ  976   5.588   2.949   3.764
   61LYS    HZ1  977   5.650   3.027   3.735
   61LYS    HZ2  978   5.495   2.960   3.719
   61LYS    HZ3  979   5.577   2.951   3.868
   61LYS      C  980   5.164   2.620   3.871
   61LYS      O  981   5.174   2.575   3.984
   62ASN      N  982   5.101   2.734   3.844
   62ASN      H  983   5.088   2.771   3.750
   62ASN     CA  984   5.043   2.817   3.950
   62ASN     HA  985   5.078   2.775   4.044
   62ASN     CB  986   5.089   2.962   3.934
   62ASN    HB2  987   5.069   2.995   3.832
   62ASN    HB3  988   5.031   3.026   4.000
   62ASN     CG  989   5.236   2.979   3.964
   62ASN    OD1  990   5.292   2.908   4.047
   62ASN    ND2  991   5.299   3.076   3.898
   62ASN   HD21  992   5.398   3.093   3.915
   62ASN   HD22  993   5.248   3.132   3.830
   62ASN      C  994   4.890   2.815   3.952
   62ASN      O  995   4.828   2.895   4.024
   63ARG      N  996   4.829   2.727   3.873
   63ARG      H  997   4.877   2.664   3.809
   63ARG     CA  998   4.683   2.714   3.872
   63ARG     HA  999   4.642   2.804   3.917
   63ARG     CB 1000   4.631   2.698   3.729
   63ARG    HB2 1001   4.670   2.606   3.686
   63ARG    HB3 1002   4.522   2.689   3.731
   63ARG     CG 1003   4.669   2.814   3.640
   63ARG    HG2 1004   4.661   2.907   3.696
   63ARG    HG3 1005   4.773   2.803   3.609
   63ARG     CD 1006   4.582   2.824   3.516
   63ARG    HD2 1007   4.481   2.848   3.547
   63ARG    HD3 1008   4.618   2.906   3.455
   63ARG     NE 1009   4.578   2.703   3.434
   63ARG     HE 1010   4.531   2.621   3.473
   63ARG     CZ 1011   4.631   2.689   3.312
   63ARG    NH1 1012   4.611   2.578   3.245
   63ARG   HH11 1013   4.555   2.503   3.286
   63ARG   HH12 1014   4.651   2.566   3.152
   63ARG    NH2 1015   4.701   2.786   3.256
   63ARG   HH21 1016   4.716   2.874   3.306
   63ARG   HH22 1017   4.741   2.773   3.163
   63ARG      C 1018   4.638   2.591   3.952
   63ARG      O 1019   4.703   2.488   3.948
   64PRO      N 1020   4.526   2.602   4.027
   64PRO     CD 1021   4.468   2.485   4.095
   64PRO    HD2 1022   4.545   2.426   4.145
   64PRO    HD3 1023   4.417   2.419   4.025
   64PRO     CG 1024   4.373   2.547   4.193
   64PRO    HG2 1025   4.421   2.567   4.288
   64PRO    HG3 1026   4.289   2.480   4.213
   64PRO     CB 1027   4.327   2.672   4.128
   64PRO    HB2 1028   4.291   2.744   4.201
   64PRO    HB3 1029   4.244   2.653   4.058
   64PRO     CA 1030   4.450   2.724   4.054
   64PRO     HA 1031   4.428   2.781   3.964
   64PRO      C 1032   4.527   2.817   4.146
   64PRO      O 1033   4.620   2.773   4.213
   65LEU      N 1034   4.492   2.945   4.149
   65LEU      H 1035   4.420   2.987   4.089
   65LEU     CA 1036   4.556   3.037   4.242
   65LEU     HA 1037   4.662   3.042   4.217
   65LEU     CB 1038   4.496   3.176   4.230
   65LEU    HB2 1039   4.389   3.169   4.250
   65LEU    HB3 1040   4.539   3.238   4.309
   65LEU     CG 1041   4.517   3.246   4.096
   65LEU     HG 1042   4.474   3.184   4.018
   65LEU    CD1 1043   4.445   3.380   4.098
   65LEU   HD11 1044   4.459   3.431   4.003
   65LEU   HD12 1045   4.339   3.364   4.115
   65LEU   HD13 1046   4.486   3.442   4.178
   65LEU    CD2 1047   4.663   3.262   4.061
   65LEU   HD21 1048   4.672   3.312   3.965
   65LEU   HD22 1049   4.713   3.321   4.138
   65LEU   HD23 1050   4.710   3.163   4.055
   65LEU      C 1051   4.540   2.985   4.384
   65LEU      O 1052   4.430   2.961   4.432
   66LYS      N 1053   4.654   2.966   4.449
   66LYS      H 1054   4.745   2.999   4.416
   66LYS     CA 1055   4.659   2.895   4.576
   66LYS     HA 1056   4.614   2.797   4.562
   66LYS     CB 1057   4.804   2.877   4.621
   66LYS    HB2 1058   4.805   2.825   4.717
   66LYS    HB3 1059   4.856   2.813   4.549
   66LYS     CG 1060   4.882   3.007   4.635
   66LYS    HG2 1061   4.886   3.059   4.539
   66LYS    HG3 1062   4.831   3.073   4.705
   66LYS     CD 1063   5.024   2.981   4.685
   66LYS    HD2 1064   5.020   2.928   4.780
   66LYS    HD3 1065   5.076   2.916   4.614
   66LYS     CE 1066   5.103   3.110   4.701
   66LYS    HE2 1067   5.105   3.163   4.606
   66LYS    HE3 1068   5.052   3.174   4.773
   66LYS     NZ 1069   5.242   3.084   4.748
   66LYS    HZ1 1070   5.307   3.151   4.702
   66LYS    HZ2 1071   5.247   3.096   4.851
   66LYS    HZ3 1072   5.269   2.987   4.723
   66LYS      C 1073   4.578   2.969   4.683
   66LYS      O 1074   4.577   3.092   4.692
   67GLY      N 1075   4.511   2.890   4.765
   67GLY      H 1076   4.501   2.789   4.752
   67GLY     CA 1077   4.444   2.941   4.883
   67GLY    HA2 1078   4.427   2.859   4.952
   67GLY    HA3 1079   4.511   3.012   4.933
   67GLY      C 1080   4.313   3.011   4.856
   67GLY      O 1081   4.253   3.063   4.950
   68ARG      N 1082   4.266   3.011   4.731
   68ARG      H 1083   4.314   2.965   4.654
   68ARG     CA 1084   4.141   3.076   4.693
   68ARG     HA 1085   4.086   3.108   4.781
   68ARG     CB 1086   4.173   3.199   4.606
   68ARG    HB2 1087   4.244   3.170   4.528
   68ARG    HB3 1088   4.083   3.233   4.556
   68ARG     CG 1089   4.232   3.313   4.686
   68ARG    HG2 1090   4.150   3.376   4.722
   68ARG    HG3 1091   4.282   3.272   4.774
   68ARG     CD 1092   4.331   3.400   4.609
   68ARG    HD2 1093   4.288   3.427   4.512
   68ARG    HD3 1094   4.348   3.493   4.663
   68ARG     NE 1095   4.456   3.330   4.589
   68ARG     HE 1096   4.461   3.233   4.620
   68ARG     CZ 1097   4.565   3.382   4.533
   68ARG    NH1 1098   4.675   3.308   4.525
   68ARG   HH11 1099   4.675   3.213   4.562
   68ARG   HH12 1100   4.759   3.346   4.483
   68ARG    NH2 1101   4.565   3.504   4.483
   68ARG   HH21 1102   4.480   3.560   4.486
   68ARG   HH22 1103   4.650   3.542   4.441
   68ARG      C 1104   4.059   2.978   4.611
   68ARG      O 1105   4.115   2.895   4.540
   69ILE      N 1106   3.928   2.992   4.618
   69ILE      H 1107   3.880   3.053   4.684
   69ILE     CA 1108   3.839   2.920   4.528
   69ILE     HA 1109   3.873   2.817   4.516
   69ILE     CB 1110   3.698   2.913   4.586
   69ILE     HB 1111   3.661   3.014   4.603
   69ILE    CG2 1112   3.604   2.844   4.486
   69ILE   HG21 1113   3.504   2.839   4.528
   69ILE   HG22 1114   3.602   2.900   4.393
   69ILE   HG23 1115   3.640   2.743   4.467
   69ILE    CG1 1116   3.698   2.839   4.721
   69ILE   HG12 1117   3.701   2.731   4.702
   69ILE   HG13 1118   3.788   2.865   4.775
   69ILE    CD1 1119   3.578   2.869   4.807
   69ILE   HD11 1120   3.585   2.814   4.900
   69ILE   HD12 1121   3.575   2.976   4.828
   69ILE   HD13 1122   3.487   2.840   4.754
   69ILE      C 1123   3.840   2.993   4.395
   69ILE      O 1124   3.818   3.113   4.392
   70ASN      N 1125   3.870   2.922   4.286
   70ASN      H 1126   3.883   2.821   4.287
   70ASN     CA 1127   3.886   2.983   4.154
   70ASN     HA 1128   3.895   3.091   4.171
   70ASN     CB 1129   4.010   2.930   4.080
   70ASN    HB2 1130   4.009   2.821   4.083
   70ASN    HB3 1131   4.004   2.960   3.976
   70ASN     CG 1132   4.144   2.979   4.138
   70ASN    OD1 1133   4.232   3.021   4.061
   70ASN    ND2 1134   4.162   2.969   4.269
   70ASN   HD21 1135   4.252   2.996   4.310
   70ASN   HD22 1136   4.087   2.935   4.329
   70ASN      C 1137   3.767   2.949   4.065
   70ASN      O 1138   3.742   2.832   4.037
   71LEU      N 1139   3.695   3.052   4.022
   71LEU      H 1140   3.716   3.149   4.049
   71LEU     CA 1141   3.581   3.041   3.933
   71LEU     HA 1142   3.560   2.937   3.911
   71LEU     CB 1143   3.457   3.102   4.000
   71LEU    HB2 1144   3.446   3.055   4.098
   71LEU    HB3 1145   3.476   3.207   4.018
   71LEU     CG 1146   3.325   3.089   3.925
   71LEU     HG 1147   3.327   2.993   3.873
   71LEU    CD1 1148   3.209   3.090   4.023
   71LEU   HD11 1149   3.115   3.081   3.969
   71LEU   HD12 1150   3.219   3.007   4.093
   71LEU   HD13 1151   3.209   3.184   4.079
   71LEU    CD2 1152   3.307   3.199   3.819
   71LEU   HD21 1153   3.212   3.186   3.769
   71LEU   HD22 1154   3.309   3.297   3.868
   71LEU   HD23 1155   3.388   3.194   3.747
   71LEU      C 1156   3.613   3.113   3.801
   71LEU      O 1157   3.656   3.229   3.804
   72VAL      N 1158   3.593   3.043   3.690
   72VAL      H 1159   3.557   2.948   3.691
   72VAL     CA 1160   3.620   3.094   3.557
   72VAL     HA 1161   3.674   3.188   3.564
   72VAL     CB 1162   3.708   2.994   3.478
   72VAL     HB 1163   3.652   2.901   3.469
   72VAL    CG1 1164   3.738   3.042   3.337
   72VAL   HG11 1165   3.799   2.969   3.286
   72VAL   HG12 1166   3.644   3.056   3.283
   72VAL   HG13 1167   3.790   3.138   3.342
   72VAL    CG2 1168   3.838   2.967   3.552
   72VAL   HG21 1169   3.898   2.896   3.495
   72VAL   HG22 1170   3.893   3.060   3.564
   72VAL   HG23 1171   3.815   2.925   3.650
   72VAL      C 1172   3.488   3.118   3.485
   72VAL      O 1173   3.397   3.035   3.491
   73LEU      N 1174   3.479   3.233   3.419
   73LEU      H 1175   3.548   3.307   3.424
   73LEU     CA 1176   3.366   3.262   3.331
   73LEU     HA 1177   3.279   3.206   3.366
   73LEU     CB 1178   3.338   3.412   3.335
   73LEU    HB2 1179   3.428   3.464   3.302
   73LEU    HB3 1180   3.260   3.433   3.262
   73LEU     CG 1181   3.295   3.471   3.468
   73LEU     HG 1182   3.369   3.437   3.541
   73LEU    CD1 1183   3.296   3.620   3.467
   73LEU   HD11 1184   3.264   3.657   3.565
   73LEU   HD12 1185   3.396   3.656   3.445
   73LEU   HD13 1186   3.227   3.655   3.391
   73LEU    CD2 1187   3.159   3.422   3.511
   73LEU   HD21 1188   3.132   3.467   3.607
   73LEU   HD22 1189   3.085   3.451   3.436
   73LEU   HD23 1190   3.161   3.314   3.520
   73LEU      C 1191   3.399   3.223   3.188
   73LEU      O 1192   3.504   3.259   3.134
   74SER      N 1193   3.306   3.152   3.123
   74SER      H 1194   3.223   3.114   3.168
   74SER     CA 1195   3.317   3.122   2.980
   74SER     HA 1196   3.357   3.210   2.928
   74SER     CB 1197   3.410   3.005   2.955
   74SER    HB2 1198   3.513   3.035   2.977
   74SER    HB3 1199   3.385   2.924   3.023
   74SER     OG 1200   3.401   2.960   2.821
   74SER     HG 1201   3.471   3.002   2.768
   74SER      C 1202   3.178   3.087   2.927
   74SER      O 1203   3.105   3.014   2.994
   75ARG      N 1204   3.143   3.140   2.810
   75ARG      H 1205   3.197   3.210   2.760
   75ARG     CA 1206   3.019   3.101   2.745
   75ARG     HA 1207   2.943   3.086   2.822
   75ARG     CB 1208   2.973   3.210   2.649
   75ARG    HB2 1209   3.049   3.224   2.572
   75ARG    HB3 1210   2.883   3.177   2.598
   75ARG     CG 1211   2.947   3.343   2.716
   75ARG    HG2 1212   2.874   3.328   2.796
   75ARG    HG3 1213   3.038   3.378   2.763
   75ARG     CD 1214   2.895   3.450   2.620
   75ARG    HD2 1215   2.965   3.465   2.538
   75ARG    HD3 1216   2.801   3.418   2.575
   75ARG     NE 1217   2.875   3.575   2.693
   75ARG     HE 1218   2.782   3.597   2.726
   75ARG     CZ 1219   2.973   3.662   2.718
   75ARG    NH1 1220   2.948   3.770   2.791
   75ARG   HH11 1221   2.854   3.787   2.826
   75ARG   HH12 1222   3.022   3.837   2.811
   75ARG    NH2 1223   3.095   3.642   2.670
   75ARG   HH21 1224   3.115   3.560   2.612
   75ARG   HH22 1225   3.170   3.709   2.690
   75ARG      C 1226   3.036   2.969   2.670
   75ARG      O 1227   2.938   2.904   2.640
   76GLU      N 1228   3.158   2.927   2.640
   76GLU      H 1229   3.243   2.969   2.679
   76GLU     CA 1230   3.185   2.816   2.547
   76GLU     HA 1231   3.090   2.798   2.498
   76GLU     CB 1232   3.294   2.856   2.448
   76GLU    HB2 1233   3.371   2.913   2.501
   76GLU    HB3 1234   3.343   2.765   2.411
   76GLU     CG 1235   3.246   2.936   2.330
   76GLU    HG2 1236   3.202   3.029   2.366
   76GLU    HG3 1237   3.332   2.963   2.268
   76GLU     CD 1238   3.143   2.863   2.244
   76GLU    OE1 1239   3.164   2.741   2.215
   76GLU    OE2 1240   3.041   2.926   2.209
   76GLU      C 1241   3.229   2.687   2.614
   76GLU      O 1242   3.197   2.578   2.568
   77LEU      N 1243   3.305   2.699   2.723
   77LEU      H 1244   3.334   2.787   2.765
   77LEU     CA 1245   3.351   2.578   2.790
   77LEU     HA 1246   3.402   2.516   2.716
   77LEU     CB 1247   3.450   2.613   2.900
   77LEU    HB2 1248   3.402   2.685   2.967
   77LEU    HB3 1249   3.468   2.523   2.958
   77LEU     CG 1250   3.586   2.671   2.857
   77LEU     HG 1251   3.566   2.758   2.795
   77LEU    CD1 1252   3.667   2.716   2.981
   77LEU   HD11 1253   3.763   2.757   2.948
   77LEU   HD12 1254   3.612   2.793   3.035
   77LEU   HD13 1255   3.685   2.631   3.046
   77LEU    CD2 1256   3.665   2.571   2.775
   77LEU   HD21 1257   3.761   2.615   2.747
   77LEU   HD22 1258   3.683   2.481   2.834
   77LEU   HD23 1259   3.609   2.545   2.685
   77LEU      C 1260   3.233   2.497   2.846
   77LEU      O 1261   3.134   2.553   2.891
   78LYS      N 1262   3.246   2.365   2.846
   78LYS      H 1263   3.330   2.316   2.815
   78LYS     CA 1264   3.138   2.279   2.891
   78LYS     HA 1265   3.048   2.340   2.895
   78LYS     CB 1266   3.121   2.164   2.793
   78LYS    HB2 1267   3.219   2.129   2.761
   78LYS    HB3 1268   3.072   2.081   2.843
   78LYS     CG 1269   3.040   2.205   2.672
   78LYS    HG2 1270   2.935   2.214   2.701
   78LYS    HG3 1271   3.072   2.304   2.639
   78LYS     CD 1272   3.052   2.108   2.557
   78LYS    HD2 1273   3.152   2.115   2.513
   78LYS    HD3 1274   3.040   2.006   2.594
   78LYS     CE 1275   2.947   2.136   2.451
   78LYS    HE2 1276   2.851   2.154   2.498
   78LYS    HE3 1277   2.974   2.227   2.397
   78LYS     NZ 1278   2.935   2.023   2.354
   78LYS    HZ1 1279   2.862   2.046   2.283
   78LYS    HZ2 1280   3.026   2.008   2.307
   78LYS    HZ3 1281   2.907   1.937   2.405
   78LYS      C 1282   3.158   2.225   3.032
   78LYS      O 1283   3.061   2.194   3.101
   79GLU      N 1284   3.284   2.212   3.073
   79GLU      H 1285   3.365   2.228   3.013
   79GLU     CA 1286   3.317   2.174   3.210
   79GLU     HA 1287   3.229   2.187   3.273
   79GLU     CB 1288   3.357   2.027   3.221
   79GLU    HB2 1289   3.375   2.003   3.325
   79GLU    HB3 1290   3.273   1.965   3.189
   79GLU     CG 1291   3.479   1.988   3.140
   79GLU    HG2 1292   3.559   2.058   3.161
   79GLU    HG3 1293   3.513   1.889   3.172
   79GLU     CD 1294   3.451   1.986   2.991
   79GLU    OE1 1295   3.351   1.921   2.950
   79GLU    OE2 1296   3.529   2.048   2.916
   79GLU      C 1297   3.431   2.263   3.257
   79GLU      O 1298   3.495   2.328   3.175
   80PRO      N 1299   3.456   2.267   3.388
   80PRO     CD 1300   3.389   2.204   3.502
   80PRO    HD2 1301   3.419   2.100   3.514
   80PRO    HD3 1302   3.280   2.204   3.490
   80PRO     CG 1303   3.432   2.287   3.618
   80PRO    HG2 1304   3.438   2.228   3.709
   80PRO    HG3 1305   3.361   2.368   3.637
   80PRO     CB 1306   3.566   2.343   3.582
   80PRO    HB2 1307   3.646   2.276   3.613
   80PRO    HB3 1308   3.583   2.439   3.631
   80PRO     CA 1309   3.563   2.358   3.430
   80PRO     HA 1310   3.545   2.461   3.397
   80PRO      C 1311   3.698   2.319   3.368
   80PRO      O 1312   3.727   2.200   3.357
   81PRO      N 1313   3.778   2.418   3.326
   81PRO     CD 1314   3.758   2.564   3.331
   81PRO    HD2 1315   3.719   2.596   3.427
   81PRO    HD3 1316   3.688   2.597   3.254
   81PRO     CG 1317   3.895   2.619   3.306
   81PRO    HG2 1318   3.943   2.645   3.401
   81PRO    HG3 1319   3.890   2.710   3.247
   81PRO     CB 1320   3.974   2.515   3.236
   81PRO    HB2 1321   4.079   2.520   3.263
   81PRO    HB3 1322   3.969   2.529   3.128
   81PRO     CA 1323   3.912   2.381   3.278
   81PRO     HA 1324   3.911   2.310   3.195
   81PRO      C 1325   3.991   2.312   3.389
   81PRO      O 1326   3.966   2.339   3.507
   82GLN      N 1327   4.082   2.222   3.352
   82GLN      H 1328   4.106   2.202   3.255
   82GLN     CA 1329   4.156   2.145   3.450
   82GLN     HA 1330   4.088   2.075   3.499
   82GLN     CB 1331   4.267   2.066   3.380
   82GLN    HB2 1332   4.224   2.009   3.298
   82GLN    HB3 1333   4.338   2.137   3.336
   82GLN     CG 1334   4.343   1.972   3.472
   82GLN    HG2 1335   4.410   2.029   3.536
   82GLN    HG3 1336   4.272   1.920   3.537
   82GLN     CD 1337   4.424   1.869   3.395
   82GLN    OE1 1338   4.434   1.875   3.272
   82GLN    NE2 1339   4.483   1.775   3.467
   82GLN   HE21 1340   4.472   1.774   3.569
   82GLN   HE22 1341   4.538   1.703   3.422
   82GLN      C 1342   4.217   2.237   3.556
   82GLN      O 1343   4.288   2.331   3.523
   83GLY      N 1344   4.187   2.207   3.682
   83GLY      H 1345   4.127   2.130   3.709
   83GLY     CA 1346   4.239   2.284   3.794
   83GLY    HA2 1347   4.266   2.215   3.874
   83GLY    HA3 1348   4.331   2.334   3.762
   83GLY      C 1349   4.144   2.388   3.850
   83GLY      O 1350   4.156   2.426   3.966
   84ALA      N 1351   4.051   2.437   3.769
   84ALA      H 1352   4.039   2.411   3.671
   84ALA     CA 1353   3.955   2.536   3.818
   84ALA     HA 1354   4.009   2.609   3.879
   84ALA     CB 1355   3.891   2.608   3.702
   84ALA    HB1 1356   3.820   2.681   3.739
   84ALA    HB2 1357   3.968   2.658   3.643
   84ALA    HB3 1358   3.839   2.536   3.639
   84ALA      C 1359   3.849   2.470   3.905
   84ALA      O 1360   3.811   2.355   3.882
   85HIE      N 1361   3.798   2.544   4.003
   85HIE      H 1362   3.825   2.641   4.021
   85HIE     CA 1363   3.697   2.490   4.093
   85HIE     HA 1364   3.720   2.384   4.106
   85HIE     CB 1365   3.705   2.558   4.229
   85HIE    HB2 1366   3.685   2.665   4.218
   85HIE    HB3 1367   3.627   2.519   4.294
   85HIE     CG 1368   3.836   2.539   4.295
   85HIE    ND1 1369   3.925   2.642   4.315
   85HIE    CE1 1370   4.034   2.594   4.371
   85HIE    HE1 1371   4.121   2.652   4.400
   85HIE    NE2 1372   4.020   2.464   4.387
   85HIE    HE2 1373   4.089   2.401   4.427
   85HIE    CD2 1374   3.897   2.427   4.340
   85HIE    HD2 1375   3.855   2.327   4.339
   85HIE      C 1376   3.557   2.498   4.036
   85HIE      O 1377   3.480   2.403   4.049
   86PHE      N 1378   3.525   2.609   3.970
   86PHE      H 1379   3.589   2.687   3.956
   86PHE     CA 1380   3.394   2.628   3.911
   86PHE     HA 1381   3.349   2.530   3.901
   86PHE     CB 1382   3.305   2.718   3.999
   86PHE    HB2 1383   3.355   2.814   4.012
   86PHE    HB3 1384   3.212   2.737   3.947
   86PHE     CG 1385   3.274   2.660   4.135
   86PHE    CD1 1386   3.328   2.718   4.249
   86PHE    HD1 1387   3.394   2.803   4.239
   86PHE    CE1 1388   3.299   2.669   4.374
   86PHE    HE1 1389   3.343   2.715   4.462
   86PHE     CZ 1390   3.216   2.561   4.387
   86PHE     HZ 1391   3.193   2.522   4.485
   86PHE    CE2 1392   3.160   2.502   4.275
   86PHE    HE2 1393   3.094   2.417   4.285
   86PHE    CD2 1394   3.190   2.552   4.150
   86PHE    HD2 1395   3.147   2.506   4.063
   86PHE      C 1396   3.406   2.696   3.776
   86PHE      O 1397   3.501   2.772   3.751
   87LEU      N 1398   3.305   2.670   3.693
   87LEU      H 1399   3.233   2.601   3.715
   87LEU     CA 1400   3.285   2.735   3.565
   87LEU     HA 1401   3.358   2.815   3.552
   87LEU     CB 1402   3.301   2.632   3.454
   87LEU    HB2 1403   3.407   2.610   3.443
   87LEU    HB3 1404   3.252   2.540   3.485
   87LEU     CG 1405   3.246   2.670   3.317
   87LEU     HG 1406   3.144   2.707   3.327
   87LEU    CD1 1407   3.330   2.780   3.260
   87LEU   HD11 1408   3.292   2.808   3.162
   87LEU   HD12 1409   3.328   2.866   3.326
   87LEU   HD13 1410   3.433   2.745   3.250
   87LEU    CD2 1411   3.242   2.550   3.226
   87LEU   HD21 1412   3.203   2.579   3.129
   87LEU   HD22 1413   3.343   2.510   3.214
   87LEU   HD23 1414   3.178   2.474   3.270
   87LEU      C 1415   3.145   2.789   3.561
   87LEU      O 1416   3.049   2.715   3.579
   88SER      N 1417   3.133   2.919   3.536
   88SER      H 1418   3.212   2.982   3.526
   88SER     CA 1419   3.003   2.985   3.521
   88SER     HA 1420   2.928   2.908   3.540
   88SER     CB 1421   2.983   3.099   3.622
   88SER    HB2 1422   3.065   3.171   3.610
   88SER    HB3 1423   2.891   3.152   3.598
   88SER     OG 1424   2.979   3.056   3.756
   88SER     HG 1425   2.888   3.067   3.791
   88SER      C 1426   2.988   3.042   3.381
   88SER      O 1427   3.085   3.088   3.318
   89ARG      N 1428   2.864   3.044   3.334
   89ARG      H 1429   2.783   3.011   3.386
   89ARG     CA 1430   2.834   3.093   3.200
   89ARG     HA 1431   2.927   3.085   3.144
   89ARG     CB 1432   2.727   3.007   3.133
   89ARG    HB2 1433   2.722   3.034   3.027
   89ARG    HB3 1434   2.759   2.903   3.138
   89ARG     CG 1435   2.588   3.016   3.189
   89ARG    HG2 1436   2.586   2.978   3.291
   89ARG    HG3 1437   2.556   3.120   3.194
   89ARG     CD 1438   2.492   2.936   3.102
   89ARG    HD2 1439   2.391   2.944   3.142
   89ARG    HD3 1440   2.490   2.979   3.002
   89ARG     NE 1441   2.530   2.796   3.094
   89ARG     HE 1442   2.603   2.770   3.028
   89ARG     CZ 1443   2.477   2.697   3.167
   89ARG    NH1 1444   2.380   2.722   3.254
   89ARG   HH11 1445   2.345   2.816   3.266
   89ARG   HH12 1446   2.340   2.645   3.309
   89ARG    NH2 1447   2.520   2.572   3.153
   89ARG   HH21 1448   2.594   2.551   3.087
   89ARG   HH22 1449   2.478   2.498   3.210
   89ARG      C 1450   2.796   3.240   3.196
   89ARG      O 1451   2.778   3.295   3.087
   90SER      N 1452   2.787   3.304   3.311
   90SER      H 1453   2.801   3.259   3.402
   90SER     CA 1454   2.756   3.447   3.320
   90SER     HA 1455   2.809   3.501   3.241
   90SER     CB 1456   2.607   3.473   3.299
   90SER    HB2 1457   2.590   3.579   3.284
   90SER    HB3 1458   2.572   3.421   3.210
   90SER     OG 1459   2.536   3.428   3.411
   90SER     HG 1460   2.441   3.445   3.398
   90SER      C 1461   2.801   3.496   3.458
   90SER      O 1462   2.808   3.418   3.553
   91LEU      N 1463   2.822   3.626   3.469
   91LEU      H 1464   2.820   3.692   3.391
   91LEU     CA 1465   2.852   3.685   3.599
   91LEU     HA 1466   2.935   3.629   3.643
   91LEU     CB 1467   2.897   3.831   3.585
   91LEU    HB2 1468   2.981   3.835   3.515
   91LEU    HB3 1469   2.816   3.888   3.540
   91LEU     CG 1470   2.939   3.898   3.716
   91LEU     HG 1471   2.853   3.895   3.783
   91LEU    CD1 1472   3.052   3.824   3.783
   91LEU   HD11 1473   3.078   3.875   3.876
   91LEU   HD12 1474   3.020   3.722   3.805
   91LEU   HD13 1475   3.138   3.822   3.717
   91LEU    CD2 1476   2.976   4.044   3.692
   91LEU   HD21 1477   3.005   4.090   3.786
   91LEU   HD22 1478   3.059   4.049   3.621
   91LEU   HD23 1479   2.890   4.097   3.650
   91LEU      C 1480   2.732   3.671   3.693
   91LEU      O 1481   2.750   3.644   3.811
   92ASP      N 1482   2.611   3.686   3.641
   92ASP      H 1483   2.593   3.709   3.544
   92ASP     CA 1484   2.489   3.667   3.721
   92ASP     HA 1485   2.490   3.745   3.798
   92ASP     CB 1486   2.362   3.681   3.635
   92ASP    HB2 1487   2.380   3.632   3.539
   92ASP    HB3 1488   2.281   3.627   3.683
   92ASP     CG 1489   2.319   3.825   3.611
   92ASP    OD1 1490   2.373   3.916   3.677
   92ASP    OD2 1491   2.228   3.846   3.529
   92ASP      C 1492   2.488   3.530   3.786
   92ASP      O 1493   2.458   3.516   3.904
   93ASP      N 1494   2.518   3.427   3.707
   93ASP      H 1495   2.543   3.436   3.608
   93ASP     CA 1496   2.519   3.291   3.758
   93ASP     HA 1497   2.420   3.272   3.801
   93ASP     CB 1498   2.546   3.190   3.646
   93ASP    HB2 1499   2.620   3.232   3.578
   93ASP    HB3 1500   2.590   3.100   3.689
   93ASP     CG 1501   2.423   3.151   3.568
   93ASP    OD1 1502   2.314   3.208   3.588
   93ASP    OD2 1503   2.439   3.059   3.485
   93ASP      C 1504   2.626   3.275   3.866
   93ASP      O 1505   2.602   3.211   3.969
   94ALA      N 1506   2.745   3.329   3.842
   94ALA      H 1507   2.769   3.382   3.757
   94ALA     CA 1508   2.854   3.317   3.938
   94ALA     HA 1509   2.873   3.211   3.954
   94ALA     CB 1510   2.980   3.380   3.884
   94ALA    HB1 1511   3.060   3.369   3.958
   94ALA    HB2 1512   3.009   3.330   3.792
   94ALA    HB3 1513   2.962   3.485   3.865
   94ALA      C 1514   2.814   3.380   4.071
   94ALA      O 1515   2.834   3.320   4.176
   95LEU      N 1516   2.757   3.500   4.066
   95LEU      H 1517   2.737   3.552   3.981
   95LEU     CA 1518   2.718   3.565   4.190
   95LEU     HA 1519   2.803   3.562   4.259
   95LEU     CB 1520   2.686   3.713   4.166
   95LEU    HB2 1521   2.601   3.719   4.098
   95LEU    HB3 1522   2.655   3.757   4.261
   95LEU     CG 1523   2.802   3.795   4.109
   95LEU     HG 1524   2.831   3.750   4.014
   95LEU    CD1 1525   2.756   3.938   4.087
   95LEU   HD11 1526   2.838   3.997   4.046
   95LEU   HD12 1527   2.672   3.939   4.017
   95LEU   HD13 1528   2.724   3.981   4.181
   95LEU    CD2 1529   2.925   3.792   4.199
   95LEU   HD21 1530   3.004   3.851   4.154
   95LEU   HD22 1531   2.900   3.833   4.297
   95LEU   HD23 1532   2.959   3.689   4.211
   95LEU      C 1533   2.603   3.492   4.259
   95LEU      O 1534   2.600   3.480   4.382
   96LYS      N 1535   2.509   3.438   4.181
   96LYS      H 1536   2.506   3.447   4.079
   96LYS     CA 1537   2.401   3.358   4.239
   96LYS     HA 1538   2.349   3.422   4.310
   96LYS     CB 1539   2.302   3.313   4.131
   96LYS    HB2 1540   2.268   3.400   4.075
   96LYS    HB3 1541   2.353   3.247   4.061
   96LYS     CG 1542   2.182   3.240   4.188
   96LYS    HG2 1543   2.215   3.150   4.241
   96LYS    HG3 1544   2.132   3.304   4.261
   96LYS     CD 1545   2.083   3.201   4.079
   96LYS    HD2 1546   2.032   3.290   4.043
   96LYS    HD3 1547   2.137   3.159   3.994
   96LYS     CE 1548   1.980   3.101   4.129
   96LYS    HE2 1549   2.030   3.025   4.190
   96LYS    HE3 1550   1.908   3.151   4.194
   96LYS     NZ 1551   1.909   3.034   4.017
   96LYS    HZ1 1552   1.840   2.966   4.054
   96LYS    HZ2 1553   1.859   3.106   3.960
   96LYS    HZ3 1554   1.977   2.984   3.957
   96LYS      C 1555   2.457   3.236   4.312
   96LYS      O 1556   2.407   3.201   4.418
   97LEU      N 1557   2.557   3.172   4.255
   97LEU      H 1558   2.598   3.197   4.165
   97LEU     CA 1559   2.618   3.056   4.319
   97LEU     HA 1560   2.540   2.980   4.331
   97LEU     CB 1561   2.730   2.997   4.234
   97LEU    HB2 1562   2.691   2.973   4.135
   97LEU    HB3 1563   2.807   3.073   4.220
   97LEU     CG 1564   2.795   2.871   4.294
   97LEU     HG 1565   2.812   2.889   4.400
   97LEU    CD1 1566   2.702   2.751   4.282
   97LEU   HD11 1567   2.750   2.663   4.325
   97LEU   HD12 1568   2.609   2.772   4.336
   97LEU   HD13 1569   2.679   2.732   4.177
   97LEU    CD2 1570   2.930   2.844   4.228
   97LEU   HD21 1571   2.974   2.754   4.272
   97LEU   HD22 1572   2.917   2.829   4.121
   97LEU   HD23 1573   2.997   2.929   4.245
   97LEU      C 1574   2.671   3.094   4.458
   97LEU      O 1575   2.654   3.019   4.554
   98THR      N 1576   2.735   3.210   4.469
   98THR      H 1577   2.745   3.277   4.392
   98THR     CA 1578   2.797   3.252   4.594
   98THR     HA 1579   2.860   3.168   4.624
   98THR     CB 1580   2.888   3.377   4.579
   98THR     HB 1581   2.941   3.392   4.673
   98THR    CG2 1582   2.992   3.356   4.470
   98THR   HG21 1583   3.054   3.445   4.461
   98THR   HG22 1584   3.055   3.270   4.495
   98THR   HG23 1585   2.942   3.337   4.375
   98THR    OG1 1586   2.808   3.492   4.553
   98THR    HG1 1587   2.754   3.477   4.472
   98THR      C 1588   2.694   3.278   4.703
   98THR      O 1589   2.729   3.282   4.821
   99GLU      N 1590   2.568   3.293   4.664
   99GLU      H 1591   2.538   3.291   4.566
   99GLU     CA 1592   2.459   3.313   4.759
   99GLU     HA 1593   2.503   3.361   4.846
   99GLU     CB 1594   2.352   3.401   4.695
   99GLU    HB2 1595   2.316   3.354   4.604
   99GLU    HB3 1596   2.267   3.409   4.763
   99GLU     CG 1597   2.404   3.540   4.662
   99GLU    HG2 1598   2.425   3.593   4.755
   99GLU    HG3 1599   2.498   3.531   4.608
   99GLU     CD 1600   2.307   3.623   4.579
   99GLU    OE1 1601   2.203   3.570   4.535
   99GLU    OE2 1602   2.337   3.742   4.557
   99GLU      C 1603   2.393   3.183   4.806
   99GLU      O 1604   2.310   3.185   4.897
  100GLN      N 1605   2.428   3.071   4.745
  100GLN      H 1606   2.494   3.065   4.667
  100GLN     CA 1607   2.373   2.942   4.788
  100GLN     HA 1608   2.264   2.950   4.792
  100GLN     CB 1609   2.407   2.832   4.687
  100GLN    HB2 1610   2.516   2.821   4.683
  100GLN    HB3 1611   2.367   2.737   4.724
  100GLN     CG 1612   2.355   2.857   4.547
  100GLN    HG2 1613   2.416   2.934   4.499
  100GLN    HG3 1614   2.366   2.766   4.487
  100GLN     CD 1615   2.211   2.900   4.546
  100GLN    OE1 1616   2.176   3.008   4.496
  100GLN    NE2 1617   2.126   2.820   4.608
  100GLN   HE21 1618   2.159   2.732   4.648
  100GLN   HE22 1619   2.028   2.846   4.617
  100GLN      C 1620   2.426   2.908   4.926
  100GLN      O 1621   2.536   2.948   4.960
  101PRO      N 1622   2.349   2.835   5.006
  101PRO     CD 1623   2.212   2.786   4.982
  101PRO    HD2 1624   2.211   2.704   4.910
  101PRO    HD3 1625   2.148   2.864   4.942
  101PRO     CG 1626   2.167   2.741   5.118
  101PRO    HG2 1627   2.106   2.651   5.110
  101PRO    HG3 1628   2.105   2.817   5.165
  101PRO     CB 1629   2.287   2.715   5.199
  101PRO    HB2 1630   2.318   2.611   5.192
  101PRO    HB3 1631   2.268   2.735   5.305
  101PRO     CA 1632   2.394   2.810   5.144
  101PRO     HA 1633   2.404   2.902   5.201
  101PRO      C 1634   2.535   2.746   5.150
  101PRO      O 1635   2.614   2.782   5.236
  102GLU      N 1636   2.566   2.655   5.058
  102GLU      H 1637   2.505   2.631   4.980
  102GLU     CA 1638   2.691   2.580   5.061
  102GLU     HA 1639   2.710   2.557   5.166
  102GLU     CB 1640   2.677   2.451   4.980
  102GLU    HB2 1641   2.644   2.476   4.879
  102GLU    HB3 1642   2.776   2.406   4.970
  102GLU     CG 1643   2.582   2.350   5.040
  102GLU    HG2 1644   2.606   2.252   5.001
  102GLU    HG3 1645   2.598   2.347   5.148
  102GLU     CD 1646   2.434   2.378   5.014
  102GLU    OE1 1647   2.399   2.473   4.939
  102GLU    OE2 1648   2.353   2.302   5.070
  102GLU      C 1649   2.810   2.660   5.010
  102GLU      O 1650   2.923   2.613   5.018
  103LEU      N 1651   2.786   2.779   4.956
  103LEU      H 1652   2.693   2.812   4.929
  103LEU     CA 1653   2.896   2.872   4.931
  103LEU     HA 1654   2.988   2.814   4.934
  103LEU     CB 1655   2.888   2.937   4.791
  103LEU    HB2 1656   2.784   2.960   4.770
  103LEU    HB3 1657   2.942   3.031   4.795
  103LEU     CG 1658   2.944   2.854   4.675
  103LEU     HG 1659   2.939   2.917   4.587
  103LEU    CD1 1660   3.091   2.815   4.695
  103LEU   HD11 1661   3.126   2.756   4.610
  103LEU   HD12 1662   3.151   2.905   4.704
  103LEU   HD13 1663   3.101   2.756   4.786
  103LEU    CD2 1664   2.859   2.729   4.649
  103LEU   HD21 1665   2.901   2.673   4.565
  103LEU   HD22 1666   2.858   2.667   4.738
  103LEU   HD23 1667   2.757   2.759   4.624
  103LEU      C 1668   2.899   2.980   5.038
  103LEU      O 1669   3.007   3.021   5.079
  104ALA      N 1670   2.783   3.026   5.084
  104ALA      H 1671   2.692   2.991   5.053
  104ALA     CA 1672   2.776   3.131   5.184
  104ALA     HA 1673   2.828   3.218   5.145
  104ALA     CB 1674   2.632   3.166   5.211
  104ALA    HB1 1675   2.628   3.245   5.286
  104ALA    HB2 1676   2.586   3.202   5.119
  104ALA    HB3 1677   2.579   3.079   5.247
  104ALA      C 1678   2.845   3.088   5.314
  104ALA      O 1679   2.903   3.172   5.381
  105ASN      N 1680   2.840   2.960   5.348
  105ASN      H 1681   2.795   2.886   5.293
  105ASN     CA 1682   2.900   2.915   5.474
  105ASN     HA 1683   2.893   2.998   5.545
  105ASN     CB 1684   2.824   2.797   5.536
  105ASN    HB2 1685   2.862   2.778   5.636
  105ASN    HB3 1686   2.719   2.824   5.546
  105ASN     CG 1687   2.835   2.669   5.453
  105ASN    OD1 1688   2.922   2.652   5.371
  105ASN    ND2 1689   2.745   2.577   5.479
  105ASN   HD21 1690   2.747   2.488   5.429
  105ASN   HD22 1691   2.673   2.594   5.549
  105ASN      C 1692   3.049   2.884   5.454
  105ASN      O 1693   3.118   2.853   5.551
  106LYS      N 1694   3.096   2.901   5.331
  106LYS      H 1695   3.041   2.942   5.255
  106LYS     CA 1696   3.230   2.862   5.290
  106LYS     HA 1697   3.280   2.817   5.376
  106LYS     CB 1698   3.216   2.762   5.173
  106LYS    HB2 1699   3.149   2.683   5.204
  106LYS    HB3 1700   3.169   2.814   5.090
  106LYS     CG 1701   3.345   2.699   5.122
  106LYS    HG2 1702   3.413   2.776   5.085
  106LYS    HG3 1703   3.396   2.648   5.204
  106LYS     CD 1704   3.315   2.598   5.009
  106LYS    HD2 1705   3.250   2.520   5.048
  106LYS    HD3 1706   3.260   2.649   4.930
  106LYS     CE 1707   3.441   2.535   4.950
  106LYS    HE2 1708   3.414   2.475   4.863
  106LYS    HE3 1709   3.508   2.613   4.916
  106LYS     NZ 1710   3.510   2.450   5.050
  106LYS    HZ1 1711   3.590   2.401   5.005
  106LYS    HZ2 1712   3.545   2.509   5.128
  106LYS    HZ3 1713   3.444   2.379   5.087
  106LYS      C 1714   3.318   2.981   5.246
  106LYS      O 1715   3.440   2.978   5.263
  107VAL      N 1716   3.256   3.083   5.189
  107VAL      H 1717   3.154   3.091   5.187
  107VAL     CA 1718   3.325   3.192   5.124
  107VAL     HA 1719   3.431   3.168   5.118
  107VAL     CB 1720   3.269   3.213   4.982
  107VAL     HB 1721   3.161   3.221   4.990
  107VAL    CG1 1722   3.323   3.341   4.919
  107VAL   HG11 1723   3.282   3.352   4.819
  107VAL   HG12 1724   3.295   3.426   4.981
  107VAL   HG13 1725   3.432   3.335   4.913
  107VAL    CG2 1726   3.304   3.094   4.894
  107VAL   HG21 1727   3.264   3.109   4.794
  107VAL   HG22 1728   3.413   3.083   4.889
  107VAL   HG23 1729   3.261   3.003   4.937
  107VAL      C 1730   3.306   3.320   5.204
  107VAL      O 1731   3.195   3.352   5.246
  108ASP      N 1732   3.414   3.395   5.222
  108ASP      H 1733   3.509   3.365   5.198
  108ASP     CA 1734   3.406   3.528   5.280
  108ASP     HA 1735   3.316   3.535   5.342
  108ASP     CB 1736   3.525   3.557   5.371
  108ASP    HB2 1737   3.529   3.482   5.450
  108ASP    HB3 1738   3.617   3.549   5.314
  108ASP     CG 1739   3.517   3.695   5.434
  108ASP    OD1 1740   3.403   3.743   5.453
  108ASP    OD2 1741   3.623   3.754   5.465
  108ASP      C 1742   3.396   3.632   5.167
  108ASP      O 1743   3.286   3.670   5.127
  109MET      N 1744   3.508   3.674   5.111
  109MET      H 1745   3.601   3.638   5.134
  109MET     CA 1746   3.507   3.779   5.010
  109MET     HA 1747   3.418   3.839   5.028
  109MET     CB 1748   3.633   3.864   5.021
  109MET    HB2 1749   3.717   3.806   4.981
  109MET    HB3 1750   3.621   3.951   4.957
  109MET     CG 1751   3.668   3.910   5.161
  109MET    HG2 1752   3.585   3.965   5.203
  109MET    HG3 1753   3.685   3.823   5.225
  109MET     SD 1754   3.815   4.013   5.160
  109MET     CE 1755   3.837   4.036   5.335
  109MET    HE1 1756   3.925   4.099   5.353
  109MET    HE2 1757   3.749   4.085   5.377
  109MET    HE3 1758   3.851   3.940   5.383
  109MET      C 1759   3.503   3.721   4.871
  109MET      O 1760   3.565   3.619   4.844
  110VAL      N 1761   3.430   3.788   4.782
  110VAL      H 1762   3.370   3.867   4.806
  110VAL     CA 1763   3.431   3.756   4.640
  110VAL     HA 1764   3.477   3.659   4.622
  110VAL     CB 1765   3.288   3.748   4.587
  110VAL     HB 1766   3.238   3.843   4.606
  110VAL    CG1 1767   3.287   3.723   4.437
  110VAL   HG11 1768   3.185   3.718   4.401
  110VAL   HG12 1769   3.339   3.805   4.386
  110VAL   HG13 1770   3.339   3.630   4.415
  110VAL    CG2 1771   3.210   3.638   4.661
  110VAL   HG21 1772   3.109   3.633   4.622
  110VAL   HG22 1773   3.260   3.542   4.645
  110VAL   HG23 1774   3.208   3.661   4.767
  110VAL      C 1775   3.508   3.867   4.568
  110VAL      O 1776   3.479   3.986   4.585
  111TRP      N 1777   3.609   3.828   4.491
  111TRP      H 1778   3.631   3.730   4.475
  111TRP     CA 1779   3.697   3.920   4.420
  111TRP     HA 1780   3.665   4.021   4.446
  111TRP     CB 1781   3.842   3.895   4.459
  111TRP    HB2 1782   3.863   3.788   4.448
  111TRP    HB3 1783   3.907   3.947   4.388
  111TRP     CG 1784   3.878   3.938   4.598
  111TRP    CD1 1785   3.873   3.863   4.712
  111TRP    HD1 1786   3.841   3.760   4.716
  111TRP    NE1 1787   3.915   3.937   4.820
  111TRP    HE1 1788   3.922   3.904   4.916
  111TRP    CE2 1789   3.946   4.064   4.777
  111TRP    CZ2 1790   3.992   4.174   4.847
  111TRP    HZ2 1791   4.008   4.170   4.954
  111TRP    CH2 1792   4.015   4.288   4.778
  111TRP    HH2 1793   4.049   4.376   4.831
  111TRP    CZ3 1794   3.996   4.294   4.642
  111TRP    HZ3 1795   4.017   4.387   4.590
  111TRP    CE3 1796   3.949   4.186   4.570
  111TRP    HE3 1797   3.934   4.193   4.464
  111TRP    CD2 1798   3.923   4.067   4.639
  111TRP      C 1799   3.691   3.899   4.269
  111TRP      O 1800   3.711   3.787   4.222
  112ILE      N 1801   3.665   4.006   4.196
  112ILE      H 1802   3.638   4.095   4.235
  112ILE     CA 1803   3.675   4.005   4.051
  112ILE     HA 1804   3.646   3.908   4.012
  112ILE     CB 1805   3.583   4.112   3.991
  112ILE     HB 1806   3.610   4.208   4.036
  112ILE    CG2 1807   3.606   4.123   3.839
  112ILE   HG21 1808   3.540   4.200   3.797
  112ILE   HG22 1809   3.710   4.151   3.820
  112ILE   HG23 1810   3.585   4.027   3.791
  112ILE    CG1 1811   3.437   4.094   4.027
  112ILE   HG12 1812   3.428   4.083   4.135
  112ILE   HG13 1813   3.381   4.183   3.999
  112ILE    CD1 1814   3.375   3.976   3.961
  112ILE   HD11 1815   3.271   3.968   3.991
  112ILE   HD12 1816   3.381   3.988   3.853
  112ILE   HD13 1817   3.429   3.885   3.990
  112ILE      C 1818   3.819   4.043   4.015
  112ILE      O 1819   3.866   4.148   4.057
  113VAL      N 1820   3.886   3.956   3.939
  113VAL      H 1821   3.844   3.875   3.894
  113VAL     CA 1822   4.029   3.973   3.913
  113VAL     HA 1823   4.056   4.067   3.961
  113VAL     CB 1824   4.115   3.862   3.981
  113VAL     HB 1825   4.220   3.888   3.966
  113VAL    CG1 1826   4.084   3.857   4.130
  113VAL   HG11 1827   4.144   3.780   4.178
  113VAL   HG12 1828   4.107   3.954   4.175
  113VAL   HG13 1829   3.978   3.835   4.145
  113VAL    CG2 1830   4.093   3.726   3.919
  113VAL   HG21 1831   4.155   3.652   3.970
  113VAL   HG22 1832   3.988   3.698   3.929
  113VAL   HG23 1833   4.120   3.729   3.813
  113VAL      C 1834   4.062   3.987   3.764
  113VAL      O 1835   4.177   3.978   3.723
  114GLY      N 1836   3.960   4.013   3.681
  114GLY      H 1837   3.863   4.012   3.710
  114GLY     CA 1838   3.980   4.045   3.540
  114GLY    HA2 1839   3.926   4.137   3.516
  114GLY    HA3 1840   4.086   4.065   3.522
  114GLY      C 1841   3.933   3.934   3.447
  114GLY      O 1842   3.876   3.837   3.494
  115GLY      N 1843   3.953   3.946   3.314
  115GLY      H 1844   3.919   3.877   3.248
  115GLY     CA 1845   4.024   4.056   3.249
  115GLY    HA2 1846   4.103   4.091   3.315
  115GLY    HA3 1847   4.071   4.019   3.158
  115GLY      C 1848   3.932   4.170   3.214
  115GLY      O 1849   3.831   4.195   3.279
  116SER      N 1850   3.969   4.240   3.107
  116SER      H 1851   4.047   4.214   3.046
  116SER     CA 1852   3.899   4.361   3.068
  116SER     HA 1853   3.914   4.434   3.147
  116SER     CB 1854   3.956   4.414   2.936
  116SER    HB2 1855   4.064   4.425   2.944
  116SER    HB3 1856   3.937   4.343   2.856
  116SER     OG 1857   3.896   4.539   2.907
  116SER     HG 1858   3.850   4.573   2.986
  116SER      C 1859   3.748   4.340   3.054
  116SER      O 1860   3.668   4.420   3.103
  117SER      N 1861   3.708   4.231   2.989
  117SER      H 1862   3.770   4.158   2.953
  117SER     CA 1863   3.564   4.209   2.964
  117SER     HA 1864   3.526   4.299   2.917
  117SER     CB 1865   3.540   4.093   2.866
  117SER    HB2 1866   3.434   4.086   2.842
  117SER    HB3 1867   3.593   4.113   2.772
  117SER     OG 1868   3.584   3.969   2.919
  117SER     HG 1869   3.673   3.981   2.958
  117SER      C 1870   3.488   4.187   3.096
  117SER      O 1871   3.375   4.234   3.112
  118VAL      N 1872   3.552   4.121   3.193
  118VAL      H 1873   3.647   4.086   3.184
  118VAL     CA 1874   3.489   4.095   3.322
  118VAL     HA 1875   3.388   4.058   3.302
  118VAL     CB 1876   3.562   3.984   3.401
  118VAL     HB 1877   3.662   4.019   3.426
  118VAL    CG1 1878   3.489   3.953   3.532
  118VAL   HG11 1879   3.542   3.875   3.586
  118VAL   HG12 1880   3.485   4.043   3.593
  118VAL   HG13 1881   3.387   3.920   3.510
  118VAL    CG2 1882   3.571   3.860   3.316
  118VAL   HG21 1883   3.623   3.782   3.371
  118VAL   HG22 1884   3.471   3.826   3.289
  118VAL   HG23 1885   3.627   3.883   3.225
  118VAL      C 1886   3.480   4.223   3.404
  118VAL      O 1887   3.378   4.248   3.470
  119TYR      N 1888   3.585   4.304   3.402
  119TYR      H 1889   3.674   4.283   3.356
  119TYR     CA 1890   3.580   4.432   3.469
  119TYR     HA 1891   3.562   4.414   3.575
  119TYR     CB 1892   3.711   4.508   3.450
  119TYR    HB2 1893   3.736   4.507   3.344
  119TYR    HB3 1894   3.695   4.612   3.479
  119TYR     CG 1895   3.829   4.454   3.527
  119TYR    CD1 1896   3.819   4.416   3.662
  119TYR    HD1 1897   3.724   4.421   3.713
  119TYR    CE1 1898   3.932   4.372   3.732
  119TYR    HE1 1899   3.925   4.346   3.837
  119TYR     CZ 1900   4.051   4.362   3.666
  119TYR     OH 1901   4.161   4.318   3.729
  119TYR     HH 1902   4.145   4.316   3.826
  119TYR    CE2 1903   4.062   4.396   3.533
  119TYR    HE2 1904   4.157   4.389   3.482
  119TYR    CD2 1905   3.951   4.440   3.465
  119TYR    HD2 1906   3.960   4.464   3.360
  119TYR      C 1907   3.466   4.518   3.413
  119TYR      O 1908   3.394   4.583   3.488
  120LYS      N 1909   3.452   4.519   3.281
  120LYS      H 1910   3.513   4.470   3.215
  120LYS     CA 1911   3.344   4.595   3.219
  120LYS     HA 1912   3.359   4.700   3.244
  120LYS     CB 1913   3.347   4.580   3.066
  120LYS    HB2 1914   3.445   4.611   3.030
  120LYS    HB3 1915   3.335   4.475   3.041
  120LYS     CG 1916   3.241   4.660   2.993
  120LYS    HG2 1917   3.143   4.619   3.013
  120LYS    HG3 1918   3.240   4.763   3.030
  120LYS     CD 1919   3.268   4.660   2.843
  120LYS    HD2 1920   3.360   4.714   2.823
  120LYS    HD3 1921   3.283   4.557   2.810
  120LYS     CE 1922   3.154   4.722   2.764
  120LYS    HE2 1923   3.059   4.683   2.799
  120LYS    HE3 1924   3.153   4.830   2.780
  120LYS     NZ 1925   3.170   4.694   2.619
  120LYS    HZ1 1926   3.091   4.738   2.566
  120LYS    HZ2 1927   3.260   4.734   2.585
  120LYS    HZ3 1928   3.169   4.591   2.603
  120LYS      C 1929   3.208   4.553   3.274
  120LYS      O 1930   3.123   4.636   3.310
  121GLU      N 1931   3.185   4.422   3.281
  121GLU      H 1932   3.252   4.349   3.255
  121GLU     CA 1933   3.057   4.374   3.330
  121GLU     HA 1934   2.979   4.431   3.279
  121GLU     CB 1935   3.036   4.227   3.296
  121GLU    HB2 1936   3.056   4.213   3.190
  121GLU    HB3 1937   3.110   4.169   3.350
  121GLU     CG 1938   2.897   4.173   3.329
  121GLU    HG2 1939   2.896   4.066   3.311
  121GLU    HG3 1940   2.877   4.189   3.435
  121GLU     CD 1941   2.787   4.238   3.247
  121GLU    OE1 1942   2.814   4.290   3.136
  121GLU    OE2 1943   2.671   4.236   3.293
  121GLU      C 1944   3.044   4.398   3.480
  121GLU      O 1945   2.938   4.439   3.526
  122ALA      N 1946   3.152   4.378   3.555
  122ALA      H 1947   3.241   4.346   3.519
  122ALA     CA 1948   3.147   4.401   3.698
  122ALA     HA 1949   3.065   4.343   3.739
  122ALA     CB 1950   3.278   4.355   3.765
  122ALA    HB1 1951   3.273   4.373   3.872
  122ALA    HB2 1952   3.292   4.248   3.747
  122ALA    HB3 1953   3.362   4.410   3.722
  122ALA      C 1954   3.120   4.549   3.731
  122ALA      O 1955   3.057   4.580   3.832
  123MET      N 1956   3.168   4.640   3.647
  123MET      H 1957   3.220   4.618   3.562
  123MET     CA 1958   3.150   4.783   3.672
  123MET     HA 1959   3.176   4.803   3.776
  123MET     CB 1960   3.243   4.867   3.583
  123MET    HB2 1961   3.231   4.835   3.479
  123MET    HB3 1962   3.212   4.971   3.588
  123MET     CG 1963   3.390   4.859   3.618
  123MET    HG2 1964   3.421   4.755   3.618
  123MET    HG3 1965   3.448   4.909   3.540
  123MET     SD 1966   3.431   4.932   3.776
  123MET     CE 1967   3.417   5.106   3.741
  123MET    HE1 1968   3.514   5.153   3.757
  123MET    HE2 1969   3.386   5.120   3.638
  123MET    HE3 1970   3.344   5.150   3.808
  123MET      C 1971   3.003   4.824   3.649
  123MET      O 1972   2.961   4.935   3.683
  124ASN      N 1973   2.924   4.734   3.591
  124ASN      H 1974   2.956   4.644   3.554
  124ASN     CA 1975   2.781   4.757   3.575
  124ASN     HA 1976   2.765   4.865   3.581
  124ASN     CB 1977   2.733   4.705   3.439
  124ASN    HB2 1978   2.765   4.602   3.427
  124ASN    HB3 1979   2.624   4.706   3.436
  124ASN     CG 1980   2.787   4.788   3.323
  124ASN    OD1 1981   2.800   4.910   3.333
  124ASN    ND2 1982   2.818   4.722   3.212
  124ASN   HD21 1983   2.854   4.772   3.131
  124ASN   HD22 1984   2.805   4.621   3.208
  124ASN      C 1985   2.698   4.693   3.688
  124ASN      O 1986   2.575   4.699   3.686
  125HIE      N 1987   2.766   4.633   3.785
  125HIE      H 1988   2.868   4.629   3.790
  125HIE     CA 1989   2.698   4.566   3.896
  125HIE     HA 1990   2.622   4.500   3.855
  125HIE     CB 1991   2.801   4.484   3.976
  125HIE    HB2 1992   2.845   4.409   3.910
  125HIE    HB3 1993   2.882   4.551   4.007
  125HIE     CG 1994   2.746   4.416   4.097
  125HIE    ND1 1995   2.666   4.304   4.090
  125HIE    CE1 1996   2.633   4.266   4.213
  125HIE    HE1 1997   2.570   4.182   4.238
  125HIE    NE2 1998   2.689   4.349   4.299
  125HIE    HE2 1999   2.681   4.344   4.400
  125HIE    CD2 2000   2.760   4.444   4.229
  125HIE    HD2 2001   2.818   4.525   4.272
  125HIE      C 2002   2.626   4.666   3.989
  125HIE      O 2003   2.687   4.759   4.038
  126PRO      N 2004   2.496   4.647   4.014
  126PRO     CD 2005   2.407   4.543   3.960
  126PRO    HD2 2006   2.441   4.443   3.987
  126PRO    HD3 2007   2.403   4.547   3.851
  126PRO     CG 2008   2.272   4.575   4.022
  126PRO    HG2 2009   2.251   4.507   4.105
  126PRO    HG3 2010   2.192   4.562   3.949
  126PRO     CB 2011   2.278   4.715   4.069
  126PRO    HB2 2012   2.213   4.732   4.155
  126PRO    HB3 2013   2.247   4.785   3.991
  126PRO     CA 2014   2.425   4.735   4.107
  126PRO     HA 2015   2.457   4.840   4.100
  126PRO      C 2016   2.452   4.693   4.251
  126PRO      O 2017   2.473   4.574   4.277
  127GLY      N 2018   2.454   4.788   4.343
  127GLY      H 2019   2.444   4.887   4.323
  127GLY     CA 2020   2.471   4.756   4.483
  127GLY    HA2 2021   2.396   4.809   4.542
  127GLY    HA3 2022   2.454   4.649   4.498
  127GLY      C 2023   2.609   4.790   4.536
  127GLY      O 2024   2.680   4.876   4.484
  128HIE      N 2025   2.646   4.722   4.643
  128HIE      H 2026   2.591   4.646   4.683
  128HIE     CA 2027   2.769   4.750   4.714
  128HIE     HA 2028   2.786   4.858   4.719
  128HIE     CB 2029   2.756   4.692   4.854
  128HIE    HB2 2030   2.657   4.716   4.893
  128HIE    HB3 2031   2.762   4.583   4.848
  128HIE     CG 2032   2.859   4.741   4.950
  128HIE    ND1 2033   2.881   4.681   5.072
  128HIE    CE1 2034   2.977   4.745   5.136
  128HIE    HE1 2035   3.016   4.721   5.234
  128HIE    NE2 2036   3.018   4.845   5.060
  128HIE    HE2 2037   3.092   4.912   5.084
  128HIE    CD2 2038   2.946   4.844   4.943
  128HIE    HD2 2039   2.956   4.914   4.861
  128HIE      C 2040   2.889   4.689   4.641
  128HIE      O 2041   2.898   4.567   4.626
  129LEU      N 2042   2.982   4.775   4.598
  129LEU      H 2043   2.975   4.875   4.612
  129LEU     CA 2044   3.102   4.733   4.527
  129LEU     HA 2045   3.120   4.627   4.541
  129LEU     CB 2046   3.085   4.759   4.377
  129LEU    HB2 2047   2.989   4.718   4.347
  129LEU    HB3 2048   3.080   4.867   4.363
  129LEU     CG 2049   3.190   4.706   4.278
  129LEU     HG 2050   3.287   4.740   4.314
  129LEU    CD1 2051   3.194   4.556   4.270
  129LEU   HD11 2052   3.269   4.525   4.199
  129LEU   HD12 2053   3.218   4.516   4.369
  129LEU   HD13 2054   3.096   4.518   4.239
  129LEU    CD2 2055   3.160   4.760   4.139
  129LEU   HD21 2056   3.234   4.722   4.069
  129LEU   HD22 2057   3.060   4.727   4.108
  129LEU   HD23 2058   3.163   4.869   4.141
  129LEU      C 2059   3.219   4.813   4.583
  129LEU      O 2060   3.211   4.935   4.598
  130LYS      N 2061   3.330   4.744   4.611
  130LYS      H 2062   3.334   4.642   4.612
  130LYS     CA 2063   3.456   4.810   4.642
  130LYS     HA 2064   3.439   4.917   4.652
  130LYS     CB 2065   3.513   4.762   4.775
  130LYS    HB2 2066   3.510   4.653   4.778
  130LYS    HB3 2067   3.618   4.790   4.781
  130LYS     CG 2068   3.441   4.816   4.899
  130LYS    HG2 2069   3.445   4.925   4.899
  130LYS    HG3 2070   3.336   4.788   4.895
  130LYS     CD 2071   3.505   4.762   5.027
  130LYS    HD2 2072   3.510   4.654   5.022
  130LYS    HD3 2073   3.607   4.799   5.035
  130LYS     CE 2074   3.427   4.804   5.151
  130LYS    HE2 2075   3.455   4.905   5.179
  130LYS    HE3 2076   3.320   4.805   5.128
  130LYS     NZ 2077   3.453   4.712   5.266
  130LYS    HZ1 2078   3.421   4.756   5.354
  130LYS    HZ2 2079   3.400   4.623   5.251
  130LYS    HZ3 2080   3.555   4.691   5.272
  130LYS      C 2081   3.554   4.783   4.530
  130LYS      O 2082   3.562   4.672   4.479
  131LEU      N 2083   3.627   4.887   4.493
  131LEU      H 2084   3.617   4.980   4.535
  131LEU     CA 2085   3.729   4.880   4.387
  131LEU     HA 2086   3.719   4.782   4.341
  131LEU     CB 2087   3.713   4.987   4.277
  131LEU    HB2 2088   3.741   5.083   4.320
  131LEU    HB3 2089   3.786   4.965   4.199
  131LEU     CG 2090   3.577   5.004   4.211
  131LEU     HG 2091   3.504   5.031   4.287
  131LEU    CD1 2092   3.584   5.117   4.109
  131LEU   HD11 2093   3.487   5.129   4.061
  131LEU   HD12 2094   3.613   5.210   4.158
  131LEU   HD13 2095   3.659   5.092   4.033
  131LEU    CD2 2096   3.531   4.874   4.148
  131LEU   HD21 2097   3.434   4.889   4.101
  131LEU   HD22 2098   3.604   4.843   4.072
  131LEU   HD23 2099   3.524   4.797   4.224
  131LEU      C 2100   3.862   4.906   4.451
  131LEU      O 2101   3.887   5.016   4.504
  132PHE      N 2102   3.951   4.807   4.441
  132PHE      H 2103   3.929   4.718   4.397
  132PHE     CA 2104   4.088   4.815   4.492
  132PHE     HA 2105   4.102   4.893   4.566
  132PHE     CB 2106   4.125   4.684   4.562
  132PHE    HB2 2107   4.105   4.600   4.495
  132PHE    HB3 2108   4.231   4.683   4.583
  132PHE     CG 2109   4.049   4.663   4.689
  132PHE    CD1 2110   3.915   4.624   4.691
  132PHE    HD1 2111   3.862   4.608   4.598
  132PHE    CE1 2112   3.850   4.605   4.811
  132PHE    HE1 2113   3.748   4.570   4.812
  132PHE     CZ 2114   3.915   4.629   4.930
  132PHE     HZ 2115   3.863   4.617   5.024
  132PHE    CE2 2116   4.047   4.668   4.929
  132PHE    HE2 2117   4.099   4.686   5.023
  132PHE    CD2 2118   4.113   4.685   4.810
  132PHE    HD2 2119   4.217   4.717   4.811
  132PHE      C 2120   4.172   4.841   4.369
  132PHE      O 2121   4.196   4.751   4.287
  133VAL      N 2122   4.215   4.966   4.354
  133VAL      H 2123   4.201   5.039   4.424
  133VAL     CA 2124   4.285   5.011   4.235
  133VAL     HA 2125   4.280   4.932   4.160
  133VAL     CB 2126   4.219   5.140   4.180
  133VAL     HB 2127   4.228   5.216   4.258
  133VAL    CG1 2128   4.290   5.189   4.055
  133VAL   HG11 2129   4.241   5.280   4.019
  133VAL   HG12 2130   4.394   5.211   4.079
  133VAL   HG13 2131   4.286   5.112   3.978
  133VAL    CG2 2132   4.071   5.118   4.151
  133VAL   HG21 2133   4.028   5.211   4.113
  133VAL   HG22 2134   4.059   5.040   4.076
  133VAL   HG23 2135   4.019   5.090   4.242
  133VAL      C 2136   4.429   5.040   4.268
  133VAL      O 2137   4.457   5.123   4.354
  134THR      N 2138   4.520   4.975   4.197
  134THR      H 2139   4.499   4.897   4.135
  134THR     CA 2140   4.662   5.009   4.205
  134THR     HA 2141   4.688   5.053   4.301
  134THR     CB 2142   4.750   4.885   4.191
  134THR     HB 2143   4.732   4.837   4.095
  134THR    CG2 2144   4.899   4.923   4.197
  134THR   HG21 2145   4.960   4.833   4.187
  134THR   HG22 2146   4.922   4.992   4.116
  134THR   HG23 2147   4.921   4.971   4.292
  134THR    OG1 2148   4.717   4.797   4.298
  134THR    HG1 2149   4.788   4.801   4.366
  134THR      C 2150   4.687   5.107   4.091
  134THR      O 2151   4.681   5.072   3.973
  135ARG      N 2152   4.712   5.232   4.127
  135ARG      H 2153   4.711   5.264   4.224
  135ARG     CA 2154   4.742   5.336   4.034
  135ARG     HA 2155   4.683   5.323   3.943
  135ARG     CB 2156   4.708   5.473   4.094
  135ARG    HB2 2157   4.766   5.485   4.186
  135ARG    HB3 2158   4.742   5.550   4.025
  135ARG     CG 2159   4.562   5.500   4.126
  135ARG    HG2 2160   4.521   5.416   4.182
  135ARG    HG3 2161   4.555   5.587   4.191
  135ARG     CD 2162   4.480   5.522   4.002
  135ARG    HD2 2163   4.526   5.599   3.940
  135ARG    HD3 2164   4.477   5.431   3.942
  135ARG     NE 2165   4.344   5.562   4.037
  135ARG     HE 2166   4.322   5.569   4.137
  135ARG     CZ 2167   4.248   5.591   3.951
  135ARG    NH1 2168   4.128   5.629   3.995
  135ARG   HH11 2169   4.110   5.637   4.095
  135ARG   HH12 2170   4.054   5.651   3.928
  135ARG    NH2 2171   4.272   5.583   3.821
  135ARG   HH21 2172   4.364   5.556   3.788
  135ARG   HH22 2173   4.198   5.605   3.754
  135ARG      C 2174   4.890   5.330   4.002
  135ARG      O 2175   4.974   5.360   4.087
  136ILE      N 2176   4.922   5.292   3.879
  136ILE      H 2177   4.855   5.255   3.812
  136ILE     CA 2178   5.058   5.299   3.830
  136ILE     HA 2179   5.132   5.287   3.908
  136ILE     CB 2180   5.085   5.187   3.732
  136ILE     HB 2181   5.012   5.187   3.651
  136ILE    CG2 2182   5.222   5.206   3.667
  136ILE   HG21 2183   5.240   5.125   3.597
  136ILE   HG22 2184   5.224   5.301   3.613
  136ILE   HG23 2185   5.299   5.206   3.744
  136ILE    CG1 2186   5.075   5.054   3.808
  136ILE   HG12 2187   5.163   5.043   3.870
  136ILE   HG13 2188   4.989   5.058   3.874
  136ILE    CD1 2189   5.062   4.936   3.720
  136ILE   HD11 2190   5.056   4.846   3.781
  136ILE   HD12 2191   4.973   4.946   3.659
  136ILE   HD13 2192   5.150   4.930   3.655
  136ILE      C 2193   5.071   5.437   3.768
  136ILE      O 2194   4.999   5.472   3.673
  137MET      N 2195   5.161   5.516   3.826
  137MET      H 2196   5.233   5.483   3.891
  137MET     CA 2197   5.164   5.659   3.803
  137MET     HA 2198   5.066   5.694   3.772
  137MET     CB 2199   5.201   5.729   3.932
  137MET    HB2 2200   5.298   5.694   3.967
  137MET    HB3 2201   5.211   5.836   3.914
  137MET     CG 2202   5.095   5.706   4.042
  137MET    HG2 2203   5.008   5.768   4.021
  137MET    HG3 2204   5.062   5.602   4.037
  137MET     SD 2205   5.150   5.740   4.212
  137MET     CE 2206   5.185   5.914   4.200
  137MET    HE1 2207   5.241   5.946   4.288
  137MET    HE2 2208   5.244   5.934   4.111
  137MET    HE3 2209   5.091   5.970   4.195
  137MET      C 2210   5.258   5.694   3.690
  137MET      O 2211   5.356   5.768   3.707
  138GLN      N 2212   5.225   5.639   3.573
  138GLN      H 2213   5.143   5.580   3.562
  138GLN     CA 2214   5.299   5.656   3.449
  138GLN     HA 2215   5.333   5.758   3.435
  138GLN     CB 2216   5.422   5.565   3.452
  138GLN    HB2 2217   5.472   5.580   3.548
  138GLN    HB3 2218   5.387   5.462   3.449
  138GLN     CG 2219   5.523   5.583   3.344
  138GLN    HG2 2220   5.490   5.531   3.254
  138GLN    HG3 2221   5.531   5.689   3.318
  138GLN     CD 2222   5.662   5.531   3.384
  138GLN    OE1 2223   5.703   5.539   3.500
  138GLN    NE2 2224   5.732   5.476   3.288
  138GLN   HE21 2225   5.694   5.471   3.193
  138GLN   HE22 2226   5.825   5.439   3.307
  138GLN      C 2227   5.204   5.614   3.338
  138GLN      O 2228   5.112   5.535   3.359
  139ASP      N 2229   5.230   5.665   3.218
  139ASP      H 2230   5.301   5.737   3.201
  139ASP     CA 2231   5.158   5.623   3.100
  139ASP     HA 2232   5.055   5.600   3.128
  139ASP     CB 2233   5.159   5.734   2.994
  139ASP    HB2 2234   5.255   5.785   2.997
  139ASP    HB3 2235   5.150   5.689   2.895
  139ASP     CG 2236   5.048   5.834   3.012
  139ASP    OD1 2237   4.959   5.812   3.096
  139ASP    OD2 2238   5.051   5.936   2.940
  139ASP      C 2239   5.227   5.502   3.041
  139ASP      O 2240   5.350   5.497   3.036
  140PHE      N 2241   5.149   5.406   2.995
  140PHE      H 2242   5.048   5.403   3.010
  140PHE     CA 2243   5.202   5.294   2.919
  140PHE     HA 2244   5.303   5.320   2.885
  140PHE     CB 2245   5.210   5.168   3.005
  140PHE    HB2 2246   5.115   5.153   3.055
  140PHE    HB3 2247   5.226   5.081   2.941
  140PHE     CG 2248   5.319   5.173   3.108
  140PHE    CD1 2249   5.448   5.135   3.076
  140PHE    HD1 2250   5.470   5.100   2.976
  140PHE    CE1 2251   5.549   5.141   3.169
  140PHE    HE1 2252   5.650   5.112   3.142
  140PHE     CZ 2253   5.523   5.183   3.297
  140PHE     HZ 2254   5.603   5.189   3.369
  140PHE    CE2 2255   5.395   5.219   3.333
  140PHE    HE2 2256   5.375   5.252   3.434
  140PHE    CD2 2257   5.293   5.214   3.239
  140PHE    HD2 2258   5.192   5.241   3.268
  140PHE      C 2259   5.114   5.267   2.799
  140PHE      O 2260   4.991   5.273   2.809
  141GLU      N 2261   5.177   5.234   2.686
  141GLU      H 2262   5.278   5.231   2.677
  141GLU     CA 2263   5.104   5.198   2.566
  141GLU     HA 2264   5.047   5.285   2.532
  141GLU     CB 2265   5.202   5.158   2.455
  141GLU    HB2 2266   5.273   5.239   2.440
  141GLU    HB3 2267   5.258   5.071   2.488
  141GLU     CG 2268   5.135   5.126   2.321
  141GLU    HG2 2269   5.208   5.078   2.255
  141GLU    HG3 2270   5.055   5.053   2.337
  141GLU     CD 2271   5.077   5.247   2.250
  141GLU    OE1 2272   5.109   5.362   2.288
  141GLU    OE2 2273   5.000   5.228   2.153
  141GLU      C 2274   5.009   5.083   2.595
  141GLU      O 2275   5.051   4.977   2.641
  142SER      N 2276   4.882   5.106   2.567
  142SER      H 2277   4.847   5.189   2.520
  142SER     CA 2278   4.778   5.010   2.602
  142SER     HA 2279   4.824   4.912   2.619
  142SER     CB 2280   4.707   5.054   2.731
  142SER    HB2 2281   4.658   5.150   2.715
  142SER    HB3 2282   4.628   4.982   2.756
  142SER     OG 2283   4.796   5.065   2.841
  142SER     HG 2284   4.860   5.137   2.824
  142SER      C 2285   4.677   4.999   2.489
  142SER      O 2286   4.656   5.095   2.414
  143ASP      N 2287   4.615   4.883   2.476
  143ASP      H 2288   4.636   4.800   2.532
  143ASP     CA 2289   4.508   4.864   2.378
  143ASP     HA 2290   4.493   4.960   2.328
  143ASP     CB 2291   4.547   4.760   2.272
  143ASP    HB2 2292   4.465   4.749   2.201
  143ASP    HB3 2293   4.633   4.797   2.216
  143ASP     CG 2294   4.581   4.624   2.330
  143ASP    OD1 2295   4.532   4.590   2.440
  143ASP    OD2 2296   4.657   4.550   2.265
  143ASP      C 2297   4.376   4.826   2.444
  143ASP      O 2298   4.276   4.802   2.377
  144THR      N 2299   4.376   4.824   2.576
  144THR      H 2300   4.457   4.851   2.632
  144THR     CA 2301   4.262   4.784   2.658
  144THR     HA 2302   4.169   4.793   2.602
  144THR     CB 2303   4.282   4.640   2.703
  144THR     HB 2304   4.369   4.635   2.769
  144THR    CG2 2305   4.164   4.592   2.777
  144THR   HG21 2306   4.180   4.489   2.808
  144THR   HG22 2307   4.148   4.655   2.864
  144THR   HG23 2308   4.076   4.597   2.712
  144THR    OG1 2309   4.303   4.558   2.587
  144THR    HG1 2310   4.391   4.577   2.549
  144THR      C 2311   4.261   4.874   2.781
  144THR      O 2312   4.366   4.893   2.839
  145PHE      N 2313   4.144   4.924   2.821
  145PHE      H 2314   4.055   4.896   2.780
  145PHE     CA 2315   4.130   5.024   2.926
  145PHE     HA 2316   4.225   5.031   2.980
  145PHE     CB 2317   4.097   5.159   2.861
  145PHE    HB2 2318   4.002   5.152   2.810
  145PHE    HB3 2319   4.086   5.235   2.939
  145PHE     CG 2320   4.202   5.205   2.764
  145PHE    CD1 2321   4.201   5.161   2.633
  145PHE    HD1 2322   4.121   5.097   2.599
  145PHE    CE1 2323   4.299   5.200   2.544
  145PHE    HE1 2324   4.296   5.167   2.442
  145PHE     CZ 2325   4.402   5.282   2.587
  145PHE     HZ 2326   4.479   5.313   2.518
  145PHE    CE2 2327   4.406   5.324   2.719
  145PHE    HE2 2328   4.487   5.387   2.753
  145PHE    CD2 2329   4.307   5.285   2.806
  145PHE    HD2 2330   4.310   5.318   2.909
  145PHE      C 2331   4.027   4.986   3.032
  145PHE      O 2332   3.929   4.919   3.001
  146PHE      N 2333   4.051   5.029   3.155
  146PHE      H 2334   4.136   5.079   3.182
  146PHE     CA 2335   3.957   5.007   3.264
  146PHE     HA 2336   3.923   4.903   3.263
  146PHE     CB 2337   4.023   5.034   3.398
  146PHE    HB2 2338   4.123   4.989   3.399
  146PHE    HB3 2339   4.037   5.141   3.410
  146PHE     CG 2340   3.945   4.981   3.515
  146PHE    CD1 2341   3.935   4.845   3.538
  146PHE    HD1 2342   3.985   4.776   3.471
  146PHE    CE1 2343   3.863   4.796   3.643
  146PHE    HE1 2344   3.858   4.689   3.660
  146PHE     CZ 2345   3.796   4.882   3.727
  146PHE     HZ 2346   3.737   4.843   3.809
  146PHE    CE2 2347   3.803   5.018   3.706
  146PHE    HE2 2348   3.752   5.086   3.772
  146PHE    CD2 2349   3.877   5.067   3.599
  146PHE    HD2 2350   3.881   5.174   3.582
  146PHE      C 2351   3.841   5.103   3.244
  146PHE      O 2352   3.863   5.215   3.197
  147PRO      N 2353   3.718   5.063   3.280
  147PRO     CD 2354   3.674   4.930   3.328
  147PRO    HD2 2355   3.690   4.918   3.435
  147PRO    HD3 2356   3.727   4.849   3.279
  147PRO     CG 2357   3.528   4.930   3.294
  147PRO    HG2 2358   3.472   4.862   3.357
  147PRO    HG3 2359   3.511   4.900   3.190
  147PRO     CB 2360   3.487   5.072   3.316
  147PRO    HB2 2361   3.465   5.091   3.422
  147PRO    HB3 2362   3.396   5.096   3.261
  147PRO     CA 2363   3.606   5.156   3.268
  147PRO     HA 2364   3.593   5.194   3.167
  147PRO      C 2365   3.626   5.281   3.354
  147PRO      O 2366   3.703   5.281   3.450
  148GLU      N 2367   3.556   5.388   3.319
  148GLU      H 2368   3.499   5.393   3.234
  148GLU     CA 2369   3.555   5.509   3.399
  148GLU     HA 2370   3.655   5.552   3.397
  148GLU     CB 2371   3.453   5.608   3.343
  148GLU    HB2 2372   3.482   5.635   3.241
  148GLU    HB3 2373   3.356   5.559   3.337
  148GLU     CG 2374   3.438   5.737   3.425
  148GLU    HG2 2375   3.449   5.713   3.531
  148GLU    HG3 2376   3.519   5.805   3.400
  148GLU     CD 2377   3.305   5.809   3.405
  148GLU    OE1 2378   3.207   5.745   3.362
  148GLU    OE2 2379   3.300   5.930   3.434
  148GLU      C 2380   3.515   5.478   3.542
  148GLU      O 2381   3.420   5.402   3.566
  149ILE      N 2382   3.587   5.536   3.637
  149ILE      H 2383   3.675   5.586   3.620
  149ILE     CA 2384   3.546   5.534   3.777
  149ILE     HA 2385   3.482   5.447   3.792
  149ILE     CB 2386   3.664   5.519   3.872
  149ILE     HB 2387   3.734   5.601   3.855
  149ILE    CG2 2388   3.615   5.526   4.016
  149ILE   HG21 2389   3.701   5.516   4.084
  149ILE   HG22 2390   3.567   5.623   4.034
  149ILE   HG23 2391   3.544   5.446   4.035
  149ILE    CG1 2392   3.735   5.386   3.846
  149ILE   HG12 2393   3.673   5.305   3.883
  149ILE   HG13 2394   3.745   5.371   3.738
  149ILE    CD1 2395   3.872   5.376   3.910
  149ILE   HD11 2396   3.916   5.278   3.887
  149ILE   HD12 2397   3.937   5.455   3.871
  149ILE   HD13 2398   3.863   5.387   4.018
  149ILE      C 2399   3.467   5.661   3.808
  149ILE      O 2400   3.523   5.769   3.829
  150ASP      N 2401   3.335   5.646   3.812
  150ASP      H 2402   3.288   5.556   3.805
  150ASP     CA 2403   3.244   5.759   3.827
  150ASP     HA 2404   3.278   5.841   3.764
  150ASP     CB 2405   3.103   5.717   3.783
  150ASP    HB2 2406   3.106   5.684   3.679
  150ASP    HB3 2407   3.072   5.631   3.843
  150ASP     CG 2408   3.000   5.828   3.798
  150ASP    OD1 2409   3.038   5.942   3.831
  150ASP    OD2 2410   2.881   5.800   3.772
  150ASP      C 2411   3.242   5.809   3.972
  150ASP      O 2412   3.187   5.742   4.059
  151LEU      N 2413   3.301   5.926   3.997
  151LEU      H 2414   3.341   5.986   3.925
  151LEU     CA 2415   3.314   5.978   4.132
  151LEU     HA 2416   3.343   5.893   4.195
  151LEU     CB 2417   3.425   6.083   4.142
  151LEU    HB2 2418   3.400   6.167   4.076
  151LEU    HB3 2419   3.428   6.122   4.243
  151LEU     CG 2420   3.564   6.030   4.105
  151LEU     HG 2421   3.561   5.995   4.002
  151LEU    CD1 2422   3.667   6.141   4.113
  151LEU   HD11 2423   3.765   6.102   4.086
  151LEU   HD12 2424   3.640   6.222   4.044
  151LEU   HD13 2425   3.670   6.181   4.215
  151LEU    CD2 2426   3.603   5.911   4.193
  151LEU   HD21 2427   3.701   5.875   4.164
  151LEU   HD22 2428   3.604   5.942   4.297
  151LEU   HD23 2429   3.530   5.831   4.180
  151LEU      C 2430   3.183   6.030   4.189
  151LEU      O 2431   3.176   6.068   4.305
  152GLU      N 2432   3.078   6.031   4.106
  152GLU      H 2433   3.084   6.010   4.006
  152GLU     CA 2434   2.944   6.062   4.155
  152GLU     HA 2435   2.953   6.155   4.211
  152GLU     CB 2436   2.844   6.081   4.040
  152GLU    HB2 2437   2.876   6.020   3.956
  152GLU    HB3 2438   2.747   6.043   4.072
  152GLU     CG 2439   2.827   6.223   3.994
  152GLU    HG2 2440   2.836   6.290   4.079
  152GLU    HG3 2441   2.908   6.248   3.925
  152GLU     CD 2442   2.693   6.244   3.926
  152GLU    OE1 2443   2.619   6.335   3.968
  152GLU    OE2 2444   2.661   6.169   3.831
  152GLU      C 2445   2.893   5.950   4.243
  152GLU      O 2446   2.814   5.974   4.334
  153LYS      N 2447   2.937   5.827   4.215
  153LYS      H 2448   3.003   5.805   4.141
  153LYS     CA 2449   2.890   5.713   4.292
  153LYS     HA 2450   2.822   5.755   4.367
  153LYS     CB 2451   2.810   5.615   4.206
  153LYS    HB2 2452   2.764   5.541   4.272
  153LYS    HB3 2453   2.729   5.669   4.158
  153LYS     CG 2454   2.889   5.544   4.102
  153LYS    HG2 2455   2.951   5.614   4.046
  153LYS    HG3 2456   2.957   5.472   4.148
  153LYS     CD 2457   2.793   5.472   4.008
  153LYS    HD2 2458   2.736   5.398   4.065
  153LYS    HD3 2459   2.721   5.544   3.968
  153LYS     CE 2460   2.865   5.404   3.894
  153LYS    HE2 2461   2.900   5.479   3.824
  153LYS    HE3 2462   2.953   5.353   3.933
  153LYS     NZ 2463   2.779   5.306   3.824
  153LYS    HZ1 2464   2.838   5.233   3.780
  153LYS    HZ2 2465   2.714   5.261   3.892
  153LYS    HZ3 2466   2.723   5.355   3.751
  153LYS      C 2467   2.999   5.642   4.371
  153LYS      O 2468   2.969   5.587   4.478
  154TYR      N 2469   3.124   5.643   4.322
  154TYR      H 2470   3.150   5.681   4.232
  154TYR     CA 2471   3.235   5.586   4.399
  154TYR     HA 2472   3.192   5.508   4.462
  154TYR     CB 2473   3.343   5.527   4.310
  154TYR    HB2 2474   3.373   5.601   4.236
  154TYR    HB3 2475   3.431   5.504   4.370
  154TYR     CG 2476   3.299   5.404   4.241
  154TYR    CD1 2477   3.300   5.281   4.306
  154TYR    HD1 2478   3.335   5.274   4.408
  154TYR    CE1 2479   3.257   5.167   4.241
  154TYR    HE1 2480   3.260   5.071   4.290
  154TYR     CZ 2481   3.210   5.177   4.111
  154TYR     OH 2482   3.167   5.068   4.041
  154TYR     HH 2483   3.133   5.096   3.953
  154TYR    CE2 2484   3.209   5.298   4.046
  154TYR    HE2 2485   3.173   5.304   3.945
  154TYR    CD2 2486   3.252   5.409   4.111
  154TYR    HD2 2487   3.249   5.504   4.059
  154TYR      C 2488   3.301   5.693   4.481
  154TYR      O 2489   3.330   5.801   4.431
  155LYS      N 2490   3.327   5.662   4.607
  155LYS      H 2491   3.297   5.575   4.651
  155LYS     CA 2492   3.402   5.749   4.696
  155LYS     HA 2493   3.417   5.846   4.647
  155LYS     CB 2494   3.326   5.773   4.826
  155LYS    HB2 2495   3.231   5.821   4.803
  155LYS    HB3 2496   3.304   5.677   4.872
  155LYS     CG 2497   3.401   5.859   4.927
  155LYS    HG2 2498   3.340   5.873   5.017
  155LYS    HG3 2499   3.492   5.809   4.959
  155LYS     CD 2500   3.436   5.995   4.868
  155LYS    HD2 2501   3.501   5.981   4.781
  155LYS    HD3 2502   3.345   6.043   4.832
  155LYS     CE 2503   3.505   6.087   4.968
  155LYS    HE2 2504   3.587   6.033   5.016
  155LYS    HE3 2505   3.549   6.171   4.916
  155LYS     NZ 2506   3.410   6.136   5.072
  155LYS    HZ1 2507   3.459   6.203   5.134
  155LYS    HZ2 2508   3.330   6.183   5.026
  155LYS    HZ3 2509   3.376   6.055   5.128
  155LYS      C 2510   3.535   5.685   4.726
  155LYS      O 2511   3.542   5.568   4.761
  156LEU      N 2512   3.640   5.763   4.712
  156LEU      H 2513   3.635   5.858   4.673
  156LEU     CA 2514   3.773   5.722   4.749
  156LEU     HA 2515   3.796   5.623   4.710
  156LEU     CB 2516   3.874   5.822   4.694
  156LEU    HB2 2517   3.866   5.824   4.586
  156LEU    HB3 2518   3.848   5.921   4.730
  156LEU     CG 2519   4.019   5.793   4.732
  156LEU     HG 2520   4.025   5.778   4.840
  156LEU    CD1 2521   4.072   5.664   4.673
  156LEU   HD11 2522   4.176   5.650   4.704
  156LEU   HD12 2523   4.012   5.581   4.708
  156LEU   HD13 2524   4.067   5.670   4.564
  156LEU    CD2 2525   4.103   5.912   4.688
  156LEU   HD21 2526   4.208   5.894   4.713
  156LEU   HD22 2527   4.094   5.924   4.580
  156LEU   HD23 2528   4.069   6.002   4.738
  156LEU      C 2529   3.778   5.722   4.901
  156LEU      O 2530   3.757   5.825   4.964
  157LEU      N 2531   3.809   5.606   4.958
  157LEU      H 2532   3.823   5.518   4.907
  157LEU     CA 2533   3.825   5.595   5.101
  157LEU     HA 2534   3.749   5.654   5.153
  157LEU     CB 2535   3.806   5.449   5.146
  157LEU    HB2 2536   3.888   5.391   5.104
  157LEU    HB3 2537   3.816   5.445   5.254
  157LEU     CG 2538   3.674   5.381   5.108
  157LEU     HG 2539   3.668   5.381   4.999
  157LEU    CD1 2540   3.671   5.236   5.155
  157LEU   HD11 2541   3.576   5.190   5.126
  157LEU   HD12 2542   3.753   5.181   5.108
  157LEU   HD13 2543   3.682   5.233   5.263
  157LEU    CD2 2544   3.551   5.458   5.159
  157LEU   HD21 2545   3.460   5.406   5.130
  157LEU   HD22 2546   3.555   5.465   5.268
  157LEU   HD23 2547   3.550   5.558   5.116
  157LEU      C 2548   3.964   5.648   5.139
  157LEU      O 2549   4.064   5.614   5.076
  158PRO      N 2550   3.973   5.733   5.241
  158PRO     CD 2551   3.864   5.792   5.320
  158PRO    HD2 2552   3.796   5.716   5.359
  158PRO    HD3 2553   3.803   5.861   5.261
  158PRO     CG 2554   3.936   5.864   5.432
  158PRO    HG2 2555   3.945   5.800   5.520
  158PRO    HG3 2556   3.882   5.953   5.462
  158PRO     CB 2557   4.070   5.900   5.378
  158PRO    HB2 2558   4.145   5.903   5.458
  158PRO    HB3 2559   4.069   5.998   5.331
  158PRO     CA 2560   4.104   5.790   5.276
  158PRO     HA 2561   4.156   5.828   5.188
  158PRO      C 2562   4.198   5.687   5.336
  158PRO      O 2563   4.320   5.701   5.328
  159GLU      N 2564   4.140   5.585   5.397
  159GLU      H 2565   4.038   5.573   5.405
  159GLU     CA 2566   4.216   5.477   5.459
  159GLU     HA 2567   4.313   5.469   5.409
  159GLU     CB 2568   4.242   5.506   5.608
  159GLU    HB2 2569   4.308   5.429   5.648
  159GLU    HB3 2570   4.295   5.601   5.616
  159GLU     CG 2571   4.117   5.513   5.696
  159GLU    HG2 2572   4.058   5.601   5.668
  159GLU    HG3 2573   4.055   5.426   5.676
  159GLU     CD 2574   4.148   5.519   5.844
  159GLU    OE1 2575   4.231   5.438   5.891
  159GLU    OE2 2576   4.090   5.606   5.913
  159GLU      C 2577   4.138   5.348   5.445
  159GLU      O 2578   4.016   5.349   5.432
  160TYR      N 2579   4.209   5.236   5.453
  160TYR      H 2580   4.310   5.232   5.458
  160TYR     CA 2581   4.143   5.106   5.453
  160TYR     HA 2582   4.047   5.113   5.504
  160TYR     CB 2583   4.114   5.061   5.310
  160TYR    HB2 2584   4.078   5.145   5.252
  160TYR    HB3 2585   4.207   5.028   5.263
  160TYR     CG 2586   4.013   4.949   5.304
  160TYR    CD1 2587   3.878   4.976   5.309
  160TYR    HD1 2588   3.846   5.079   5.317
  160TYR    CE1 2589   3.785   4.877   5.305
  160TYR    HE1 2590   3.680   4.901   5.308
  160TYR     CZ 2591   3.824   4.746   5.296
  160TYR     OH 2592   3.728   4.648   5.292
  160TYR     HH 2593   3.761   4.571   5.241
  160TYR    CE2 2594   3.958   4.714   5.293
  160TYR    HE2 2595   3.990   4.611   5.287
  160TYR    CD2 2596   4.052   4.816   5.297
  160TYR    HD2 2597   4.158   4.791   5.294
  160TYR      C 2598   4.233   5.008   5.526
  160TYR      O 2599   4.355   5.010   5.507
  161PRO      N 2600   4.174   4.920   5.610
  161PRO     CD 2601   4.031   4.907   5.645
  161PRO    HD2 2602   3.975   4.857   5.566
  161PRO    HD3 2603   3.984   5.005   5.660
  161PRO     CG 2604   4.033   4.827   5.772
  161PRO    HG2 2605   3.943   4.767   5.782
  161PRO    HG3 2606   4.039   4.891   5.859
  161PRO     CB 2607   4.155   4.739   5.761
  161PRO    HB2 2608   4.132   4.647   5.707
  161PRO    HB3 2609   4.192   4.711   5.859
  161PRO     CA 2610   4.257   4.825   5.685
  161PRO     HA 2611   4.328   4.875   5.750
  161PRO      C 2612   4.343   4.738   5.594
  161PRO      O 2613   4.296   4.682   5.493
  162GLY      N 2614   4.470   4.731   5.628
  162GLY      H 2615   4.511   4.785   5.704
  162GLY     CA 2616   4.564   4.646   5.558
  162GLY    HA2 2617   4.645   4.621   5.626
  162GLY    HA3 2618   4.514   4.552   5.533
  162GLY      C 2619   4.621   4.705   5.432
  162GLY      O 2620   4.696   4.638   5.362
  163VAL      N 2621   4.590   4.832   5.403
  163VAL      H 2622   4.535   4.892   5.464
  163VAL     CA 2623   4.633   4.894   5.279
  163VAL     HA 2624   4.686   4.819   5.220
  163VAL     CB 2625   4.513   4.942   5.194
  163VAL     HB 2626   4.458   5.017   5.250
  163VAL    CG1 2627   4.562   5.003   5.064
  163VAL   HG11 2628   4.477   5.037   5.005
  163VAL   HG12 2629   4.627   5.089   5.086
  163VAL   HG13 2630   4.619   4.929   5.007
  163VAL    CG2 2631   4.422   4.824   5.163
  163VAL   HG21 2632   4.337   4.858   5.103
  163VAL   HG22 2633   4.477   4.748   5.108
  163VAL   HG23 2634   4.385   4.781   5.256
  163VAL      C 2635   4.724   5.010   5.310
  163VAL      O 2636   4.688   5.103   5.380
  164LEU      N 2637   4.847   5.000   5.260
  164LEU      H 2638   4.882   4.917   5.214
  164LEU     CA 2639   4.941   5.109   5.268
  164LEU     HA 2640   4.942   5.155   5.367
  164LEU     CB 2641   5.081   5.054   5.240
  164LEU    HB2 2642   5.108   4.986   5.320
  164LEU    HB3 2643   5.076   4.995   5.148
  164LEU     CG 2644   5.192   5.157   5.224
  164LEU     HG 2645   5.162   5.229   5.148
  164LEU    CD1 2646   5.213   5.236   5.353
  164LEU   HD11 2647   5.293   5.309   5.338
  164LEU   HD12 2648   5.121   5.288   5.380
  164LEU   HD13 2649   5.241   5.167   5.433
  164LEU    CD2 2650   5.319   5.088   5.181
  164LEU   HD21 2651   5.399   5.161   5.170
  164LEU   HD22 2652   5.348   5.014   5.256
  164LEU   HD23 2653   5.303   5.038   5.086
  164LEU      C 2654   4.902   5.211   5.162
  164LEU      O 2655   4.895   5.178   5.044
  165SER      N 2656   4.876   5.335   5.201
  165SER      H 2657   4.886   5.370   5.296
  165SER     CA 2658   4.829   5.434   5.103
  165SER     HA 2659   4.789   5.376   5.020
  165SER     CB 2660   4.723   5.523   5.165
  165SER    HB2 2661   4.681   5.589   5.089
  165SER    HB3 2662   4.642   5.462   5.204
  165SER     OG 2663   4.780   5.599   5.269
  165SER     HG 2664   4.800   5.541   5.346
  165SER      C 2665   4.939   5.523   5.045
  165SER      O 2666   4.918   5.594   4.945
  166ASP      N 2667   5.056   5.524   5.109
  166ASP      H 2668   5.077   5.467   5.190
  166ASP     CA 2669   5.164   5.610   5.063
  166ASP     HA 2670   5.128   5.712   5.065
  166ASP     CB 2671   5.285   5.594   5.154
  166ASP    HB2 2672   5.314   5.488   5.157
  166ASP    HB3 2673   5.370   5.648   5.111
  166ASP     CG 2674   5.261   5.643   5.294
  166ASP    OD1 2675   5.160   5.713   5.318
  166ASP    OD2 2676   5.345   5.611   5.381
  166ASP      C 2677   5.207   5.575   4.921
  166ASP      O 2678   5.198   5.460   4.881
  167VAL      N 2679   5.261   5.672   4.849
  167VAL      H 2680   5.266   5.769   4.878
  167VAL     CA 2681   5.320   5.643   4.719
  167VAL     HA 2682   5.245   5.593   4.658
  167VAL     CB 2683   5.358   5.772   4.643
  167VAL     HB 2684   5.427   5.828   4.706
  167VAL    CG1 2685   5.428   5.740   4.512
  167VAL   HG11 2686   5.453   5.833   4.461
  167VAL   HG12 2687   5.518   5.683   4.531
  167VAL   HG13 2688   5.361   5.681   4.448
  167VAL    CG2 2689   5.235   5.857   4.618
  167VAL   HG21 2690   5.263   5.947   4.565
  167VAL   HG22 2691   5.164   5.800   4.558
  167VAL   HG23 2692   5.189   5.883   4.713
  167VAL      C 2693   5.440   5.551   4.736
  167VAL      O 2694   5.523   5.571   4.826
  168GLN      N 2695   5.442   5.445   4.654
  168GLN      H 2696   5.364   5.423   4.592
  168GLN     CA 2697   5.552   5.349   4.644
  168GLN     HA 2698   5.617   5.363   4.730
  168GLN     CB 2699   5.498   5.205   4.642
  168GLN    HB2 2700   5.415   5.200   4.571
  168GLN    HB3 2701   5.576   5.139   4.604
  168GLN     CG 2702   5.450   5.152   4.776
  168GLN    HG2 2703   5.536   5.129   4.838
  168GLN    HG3 2704   5.393   5.229   4.827
  168GLN     CD 2705   5.365   5.028   4.761
  168GLN    OE1 2706   5.414   4.915   4.757
  168GLN    NE2 2707   5.235   5.049   4.750
  168GLN   HE21 2708   5.198   5.144   4.754
  168GLN   HE22 2709   5.171   4.971   4.738
  168GLN      C 2710   5.629   5.370   4.514
  168GLN      O 2711   5.588   5.450   4.430
  169GLU      N 2712   5.740   5.297   4.497
  169GLU      H 2713   5.775   5.230   4.566
  169GLU     CA 2714   5.821   5.307   4.376
  169GLU     HA 2715   5.752   5.303   4.292
  169GLU     CB 2716   5.897   5.440   4.376
  169GLU    HB2 2717   5.825   5.521   4.391
  169GLU    HB3 2718   5.964   5.442   4.462
  169GLU     CG 2719   5.977   5.470   4.252
  169GLU    HG2 2720   6.029   5.379   4.220
  169GLU    HG3 2721   5.910   5.498   4.171
  169GLU     CD 2722   6.078   5.580   4.275
  169GLU    OE1 2723   6.038   5.698   4.281
  169GLU    OE2 2724   6.197   5.547   4.289
  169GLU      C 2725   5.918   5.189   4.358
  169GLU      O 2726   5.994   5.155   4.449
  170GLU      N 2727   5.914   5.128   4.239
  170GLU      H 2728   5.847   5.155   4.167
  170GLU     CA 2729   6.003   5.016   4.195
  170GLU     HA 2730   6.076   5.004   4.275
  170GLU     CB 2731   5.923   4.888   4.173
  170GLU    HB2 2732   5.820   4.914   4.151
  170GLU    HB3 2733   5.963   4.837   4.085
  170GLU     CG 2734   5.926   4.795   4.287
  170GLU    HG2 2735   6.029   4.765   4.307
  170GLU    HG3 2736   5.890   4.847   4.377
  170GLU     CD 2737   5.841   4.672   4.265
  170GLU    OE1 2738   5.742   4.658   4.338
  170GLU    OE2 2739   5.877   4.587   4.180
  170GLU      C 2740   6.073   5.048   4.063
  170GLU      O 2741   6.005   5.067   3.961
  171LYS      N 2742   6.207   5.047   4.064
  171LYS      H 2743   6.261   5.023   4.146
  171LYS     CA 2744   6.290   5.081   3.947
  171LYS     HA 2745   6.390   5.105   3.984
  171LYS     CB 2746   6.303   4.963   3.850
  171LYS    HB2 2747   6.204   4.923   3.830
  171LYS    HB3 2748   6.343   4.999   3.756
  171LYS     CG 2749   6.391   4.849   3.900
  171LYS    HG2 2750   6.370   4.829   4.005
  171LYS    HG3 2751   6.369   4.758   3.845
  171LYS     CD 2752   6.539   4.883   3.884
  171LYS    HD2 2753   6.557   4.922   3.784
  171LYS    HD3 2754   6.566   4.962   3.954
  171LYS     CE 2755   6.627   4.762   3.907
  171LYS    HE2 2756   6.732   4.791   3.898
  171LYS    HE3 2757   6.613   4.725   4.009
  171LYS     NZ 2758   6.597   4.653   3.811
  171LYS    HZ1 2759   6.680   4.590   3.804
  171LYS    HZ2 2760   6.515   4.599   3.844
  171LYS    HZ3 2761   6.577   4.694   3.718
  171LYS      C 2762   6.235   5.203   3.875
  171LYS      O 2763   6.224   5.205   3.753
  172GLY      N 2764   6.193   5.302   3.954
  172GLY      H 2765   6.184   5.294   4.055
  172GLY     CA 2766   6.158   5.430   3.901
  172GLY    HA2 2767   6.187   5.507   3.973
  172GLY    HA3 2768   6.216   5.448   3.811
  172GLY      C 2769   6.012   5.445   3.870
  172GLY      O 2770   5.973   5.555   3.834
  173ILE      N 2771   5.933   5.339   3.882
  173ILE      H 2772   5.966   5.247   3.911
  173ILE     CA 2773   5.791   5.345   3.855
  173ILE     HA 2774   5.772   5.429   3.788
  173ILE     CB 2775   5.741   5.219   3.784
  173ILE     HB 2776   5.763   5.132   3.847
  173ILE    CG2 2777   5.590   5.227   3.760
  173ILE   HG21 2778   5.555   5.137   3.710
  173ILE   HG22 2779   5.539   5.237   3.856
  173ILE   HG23 2780   5.567   5.314   3.699
  173ILE    CG1 2781   5.813   5.202   3.650
  173ILE   HG12 2782   5.782   5.282   3.583
  173ILE   HG13 2783   5.920   5.213   3.665
  173ILE    CD1 2784   5.786   5.070   3.582
  173ILE   HD11 2785   5.841   5.066   3.487
  173ILE   HD12 2786   5.820   4.989   3.646
  173ILE   HD13 2787   5.680   5.060   3.562
  173ILE      C 2788   5.716   5.363   3.986
  173ILE      O 2789   5.723   5.278   4.075
  174LYS      N 2790   5.645   5.475   3.997
  174LYS      H 2791   5.640   5.547   3.925
  174LYS     CA 2792   5.568   5.503   4.117
  174LYS     HA 2793   5.622   5.459   4.201
  174LYS     CB 2794   5.553   5.652   4.138
  174LYS    HB2 2795   5.515   5.698   4.047
  174LYS    HB3 2796   5.478   5.669   4.215
  174LYS     CG 2797   5.680   5.720   4.178
  174LYS    HG2 2798   5.721   5.670   4.265
  174LYS    HG3 2799   5.753   5.709   4.098
  174LYS     CD 2800   5.662   5.869   4.209
  174LYS    HD2 2801   5.626   5.880   4.312
  174LYS    HD3 2802   5.759   5.919   4.205
  174LYS     CE 2803   5.565   5.941   4.115
  174LYS    HE2 2804   5.465   5.900   4.130
  174LYS    HE3 2805   5.561   6.046   4.142
  174LYS     NZ 2806   5.600   5.929   3.972
  174LYS    HZ1 2807   5.609   6.023   3.930
  174LYS    HZ2 2808   5.691   5.878   3.962
  174LYS    HZ3 2809   5.526   5.876   3.922
  174LYS      C 2810   5.430   5.442   4.107
  174LYS      O 2811   5.370   5.436   3.999
  175TYR      N 2812   5.376   5.401   4.221
  175TYR      H 2813   5.425   5.402   4.311
  175TYR     CA 2814   5.241   5.349   4.225
  175TYR     HA 2815   5.179   5.409   4.158
  175TYR     CB 2816   5.233   5.204   4.171
  175TYR    HB2 2817   5.128   5.173   4.173
  175TYR    HB3 2818   5.264   5.205   4.067
  175TYR     CG 2819   5.313   5.095   4.243
  175TYR    CD1 2820   5.255   5.016   4.340
  175TYR    HD1 2821   5.151   5.032   4.366
  175TYR    CE1 2822   5.326   4.917   4.405
  175TYR    HE1 2823   5.278   4.858   4.482
  175TYR     CZ 2824   5.458   4.893   4.372
  175TYR     OH 2825   5.527   4.794   4.437
  175TYR     HH 2826   5.600   4.762   4.379
  175TYR    CE2 2827   5.519   4.968   4.274
  175TYR    HE2 2828   5.622   4.949   4.248
  175TYR    CD2 2829   5.446   5.068   4.209
  175TYR    HD2 2830   5.494   5.126   4.132
  175TYR      C 2831   5.183   5.364   4.364
  175TYR      O 2832   5.256   5.386   4.461
  176LYS      N 2833   5.051   5.352   4.374
  176LYS      H 2834   4.988   5.336   4.296
  176LYS     CA 2835   4.986   5.362   4.504
  176LYS     HA 2836   5.052   5.322   4.581
  176LYS     CB 2837   4.960   5.508   4.539
  176LYS    HB2 2838   4.922   5.513   4.641
  176LYS    HB3 2839   5.055   5.562   4.538
  176LYS     CG 2840   4.864   5.578   4.447
  176LYS    HG2 2841   4.901   5.574   4.345
  176LYS    HG3 2842   4.767   5.527   4.449
  176LYS     CD 2843   4.848   5.722   4.492
  176LYS    HD2 2844   4.798   5.725   4.589
  176LYS    HD3 2845   4.946   5.767   4.505
  176LYS     CE 2846   4.768   5.803   4.392
  176LYS    HE2 2847   4.820   5.807   4.297
  176LYS    HE3 2848   4.672   5.755   4.374
  176LYS     NZ 2849   4.746   5.940   4.443
  176LYS    HZ1 2850   4.731   6.005   4.363
  176LYS    HZ2 2851   4.663   5.941   4.505
  176LYS    HZ3 2852   4.830   5.970   4.497
  176LYS      C 2853   4.858   5.282   4.501
  176LYS      O 2854   4.796   5.259   4.397
  177PHE      N 2855   4.818   5.238   4.619
  177PHE      H 2856   4.866   5.260   4.706
  177PHE     CA 2857   4.701   5.154   4.636
  177PHE     HA 2858   4.676   5.105   4.542
  177PHE     CB 2859   4.730   5.047   4.744
  177PHE    HB2 2860   4.752   5.097   4.838
  177PHE    HB3 2861   4.640   4.987   4.759
  177PHE     CG 2862   4.845   4.953   4.712
  177PHE    CD1 2863   4.859   4.895   4.589
  177PHE    HD1 2864   4.788   4.918   4.511
  177PHE    CE1 2865   4.963   4.809   4.561
  177PHE    HE1 2866   4.972   4.766   4.463
  177PHE     CZ 2867   5.054   4.777   4.658
  177PHE     HZ 2868   5.138   4.712   4.636
  177PHE    CE2 2869   5.039   4.830   4.785
  177PHE    HE2 2870   5.107   4.802   4.864
  177PHE    CD2 2871   4.935   4.919   4.810
  177PHE    HD2 2872   4.926   4.962   4.909
  177PHE      C 2873   4.586   5.241   4.684
  177PHE      O 2874   4.597   5.306   4.790
  178GLU      N 2875   4.474   5.238   4.612
  178GLU      H 2876   4.466   5.183   4.526
  178GLU     CA 2877   4.352   5.310   4.645
  178GLU     HA 2878   4.370   5.363   4.738
  178GLU     CB 2879   4.316   5.408   4.533
  178GLU    HB2 2880   4.307   5.353   4.439
  178GLU    HB3 2881   4.219   5.451   4.554
  178GLU     CG 2882   4.418   5.520   4.516
  178GLU    HG2 2883   4.429   5.573   4.610
  178GLU    HG3 2884   4.515   5.477   4.491
  178GLU     CD 2885   4.377   5.617   4.408
  178GLU    OE1 2886   4.298   5.581   4.319
  178GLU    OE2 2887   4.423   5.732   4.412
  178GLU      C 2888   4.236   5.215   4.662
  178GLU      O 2889   4.232   5.108   4.601
  179VAL      N 2890   4.140   5.255   4.744
  179VAL      H 2891   4.147   5.340   4.801
  179VAL     CA 2892   4.015   5.181   4.761
  179VAL     HA 2893   4.011   5.103   4.686
  179VAL     CB 2894   4.006   5.113   4.900
  179VAL     HB 2895   3.994   5.190   4.976
  179VAL    CG1 2896   3.885   5.020   4.905
  179VAL   HG11 2897   3.880   4.972   5.003
  179VAL   HG12 2898   3.795   5.078   4.888
  179VAL   HG13 2899   3.895   4.943   4.828
  179VAL    CG2 2900   4.133   5.035   4.929
  179VAL   HG21 2901   4.126   4.987   5.026
  179VAL   HG22 2902   4.147   4.958   4.852
  179VAL   HG23 2903   4.219   5.102   4.928
  179VAL      C 2904   3.899   5.276   4.745
  179VAL      O 2905   3.892   5.380   4.811
  180TYR      N 2906   3.807   5.240   4.655
  180TYR      H 2907   3.816   5.157   4.597
  180TYR     CA 2908   3.684   5.314   4.629
  180TYR     HA 2909   3.687   5.408   4.684
  180TYR     CB 2910   3.669   5.343   4.479
  180TYR    HB2 2911   3.673   5.248   4.425
  180TYR    HB3 2912   3.570   5.386   4.461
  180TYR     CG 2913   3.773   5.435   4.424
  180TYR    CD1 2914   3.896   5.386   4.384
  180TYR    HD1 2915   3.917   5.281   4.392
  180TYR    CE1 2916   3.991   5.471   4.335
  180TYR    HE1 2917   4.088   5.431   4.305
  180TYR     CZ 2918   3.965   5.605   4.323
  180TYR     OH 2919   4.062   5.689   4.274
  180TYR     HH 2920   4.150   5.655   4.298
  180TYR    CE2 2921   3.842   5.655   4.360
  180TYR    HE2 2922   3.820   5.760   4.350
  180TYR    CD2 2923   3.746   5.569   4.410
  180TYR    HD2 2924   3.650   5.608   4.438
  180TYR      C 2925   3.565   5.229   4.672
  180TYR      O 2926   3.569   5.106   4.665
  181GLU      N 2927   3.458   5.296   4.713
  181GLU      H 2928   3.453   5.397   4.722
  181GLU     CA 2929   3.336   5.226   4.749
  181GLU     HA 2930   3.340   5.124   4.710
  181GLU     CB 2931   3.323   5.222   4.901
  181GLU    HB2 2932   3.412   5.175   4.943
  181GLU    HB3 2933   3.320   5.324   4.939
  181GLU     CG 2934   3.201   5.148   4.952
  181GLU    HG2 2935   3.111   5.196   4.913
  181GLU    HG3 2936   3.202   5.046   4.914
  181GLU     CD 2937   3.195   5.146   5.103
  181GLU    OE1 2938   3.181   5.036   5.159
  181GLU    OE2 2939   3.205   5.254   5.165
  181GLU      C 2940   3.215   5.293   4.690
  181GLU      O 2941   3.207   5.415   4.684
  182LYS      N 2942   3.122   5.213   4.643
  182LYS      H 2943   3.135   5.113   4.625
  182LYS     CA 2944   2.988   5.264   4.613
  182LYS     HA 2945   2.980   5.368   4.646
  182LYS     CB 2946   2.964   5.266   4.463
  182LYS    HB2 2947   2.882   5.334   4.442
  182LYS    HB3 2948   3.052   5.306   4.414
  182LYS     CG 2949   2.931   5.133   4.400
  182LYS    HG2 2950   3.021   5.071   4.395
  182LYS    HG3 2951   2.859   5.079   4.462
  182LYS     CD 2952   2.875   5.156   4.261
  182LYS    HD2 2953   2.783   5.213   4.269
  182LYS    HD3 2954   2.945   5.216   4.203
  182LYS     CE 2955   2.848   5.026   4.189
  182LYS    HE2 2956   2.832   5.045   4.083
  182LYS    HE3 2957   2.935   4.960   4.197
  182LYS     NZ 2958   2.729   4.960   4.247
  182LYS    HZ1 2959   2.698   4.883   4.184
  182LYS    HZ2 2960   2.753   4.920   4.340
  182LYS    HZ3 2961   2.652   5.029   4.257
  182LYS      C 2962   2.885   5.182   4.688
  182LYS      O 2963   2.909   5.065   4.719
  183ASN      N 2964   2.770   5.244   4.713
  183ASN      H 2965   2.754   5.342   4.691
  183ASN     CA 2966   2.655   5.179   4.776
  183ASN     HA 2967   2.667   5.071   4.764
  183ASN     CB 2968   2.645   5.213   4.926
  183ASN    HB2 2969   2.651   5.321   4.938
  183ASN    HB3 2970   2.547   5.182   4.963
  183ASN     CG 2971   2.753   5.147   5.011
  183ASN    OD1 2972   2.743   5.030   5.046
  183ASN    ND2 2973   2.854   5.225   5.050
  183ASN   HD21 2974   2.926   5.188   5.112
  183ASN   HD22 2975   2.858   5.322   5.019
  183ASN      C 2976   2.526   5.229   4.709
  183ASN      O 2977   2.455   5.312   4.767
  184ASP      N 2978   2.494   5.180   4.589
  184ASP      H 2979   2.546   5.108   4.540
  184ASP     CA 2980   2.375   5.230   4.516
  184ASP     HA 2981   2.321   5.290   4.589
  184ASP     CB 2982   2.416   5.317   4.396
  184ASP    HB2 2983   2.328   5.369   4.357
  184ASP    HB3 2984   2.486   5.394   4.430
  184ASP     CG 2985   2.481   5.237   4.284
  184ASP    OD1 2986   2.507   5.117   4.303
  184ASP    OD2 2987   2.507   5.295   4.176
  184ASP      C 2988   2.276   5.121   4.471
  184ASP      O 2989   2.276   5.009   4.520
  184ASP    OXT 2990   2.191   5.144   4.384
  185NA      NA 2991   7.758   3.638   1.218
  186CL      CL 2992   7.472   3.523   0.830
  187NA      NA 2993   4.885   0.360   5.628
  188CL      CL 2994   2.385   3.790   7.461
  189NA      NA 2995   2.373   6.972   2.168
  190CL      CL 2996   2.413   4.053   0.112
  191NA      NA 2997   6.577   7.571   5.658
  192CL      CL 2998   4.681   1.258   0.725
  193NA      NA 2999   2.916   5.949   3.177
  194CL      CL 3000   2.469   6.025   7.311
  195NA      NA 3001   4.600   2.250   4.535
  196CL      CL 3002   6.260   6.540   6.434
  197NA      NA 3003   5.504   6.466   2.948
  198CL      CL 3004   2.528   5.843   2.795
  199NA      NA 3005   1.900   4.047   1.904
  200CL      CL 3006   6.465   6.920   1.987
  201NA      NA 3007   6.609   1.736   2.760
  202CL      CL 3008   5.901   8.296   2.562
  203NA      NA 3009   1.856   5.352   4.963
  204CL      CL 3010   3.640   7.152   3.108
  205NA      NA 3011   4.829   6.596   6.083
  206CL      CL 3012   3.161   3.994   5.547
  207NA      NA 3013   6.505   6.056   4.422
  208CL      CL 3014   0.968   1.223   4.813
  209NA      NA 3015   5.241   8.225   2.293
  210CL      CL 3016   2.135   2.723   2.913
  211NA      NA 3017   7.589   2.990   4.422
  212CL      CL 3018   7.796   5.458   5.510
  213NA      NA 3019   1.311   4.971   2.481
  214CL      CL 3020   6.465   2.897   2.621
  215NA      NA 3021   2.077   0.161   4.219
  216CL      CL 3022   5.312   4.989   7.687
  217NA      NA 3023   3.925   6.039   1.631
  218CL      CL 3024   5.862   6.884   4.143
  219NA      NA 3025   1.579   1.965   2.139
  220CL      CL 3026   0.586   6.301   5.868
  221NA      NA 3027   4.581   2.520   0.112
  222CL      CL 3028   3.433   3.683   7.915
  223NA      NA 3029   3.844   0.867   4.215
  224CL      CL 3030   6.021   0.674   1.711
  225WAT      O 3031   3.597   4.324   8.691
  225WAT     H1 3032   3.674   4.269   8.677
  225WAT     H2 3033   3.632   4.411   8.712
  226WAT      O 3034   3.830   3.940   8.454
  226WAT     H1 3035   3.856   3.888   8.378
  226WAT     H2 3036   3.736   3.924   8.464
  227WAT      O 3037   3.802   4.130   8.674
  227WAT     H1 3038   3.791   4.063   8.741
  227WAT     H2 3039   3.813   4.082   8.592
  228WAT      O 3040   4.001   3.579   8.544
  228WAT     H1 3041   4.017   3.666   8.581
  228WAT     H2 3042   3.982   3.596   8.452
  229WAT      O 3043   3.998   3.825   8.643
  229WAT     H1 3044   3.986   3.870   8.727
  229WAT     H2 3045   3.929   3.860   8.587
  230WAT      O 3046   4.568   3.872   8.726
  230WAT     H1 3047   4.660   3.895   8.708
  230WAT     H2 3048   4.517   3.931   8.669
  231WAT      O 3049   4.333   3.989   8.583
  231WAT     H1 3050   4.282   4.066   8.607
  231WAT     H2 3051   4.306   3.922   8.646
  232WAT      O 3052   4.312   3.776   8.766
  232WAT     H1 3053   4.282   3.808   8.851
  232WAT     H2 3054   4.408   3.784   8.770
  233WAT      O 3055   3.971   4.174   8.231
  233WAT     H1 3056   3.880   4.151   8.251
  233WAT     H2 3057   4.021   4.095   8.250
  234WAT      O 3058   4.089   4.184   8.684
  234WAT     H1 3059   3.998   4.156   8.693
  234WAT     H2 3060   4.092   4.226   8.598
  235WAT      O 3061   4.059   4.338   8.417
  235WAT     H1 3062   4.015   4.267   8.371
  235WAT     H2 3063   4.133   4.361   8.361
  236WAT      O 3064   4.471   4.224   8.377
  236WAT     H1 3065   4.409   4.152   8.367
  236WAT     H2 3066   4.424   4.300   8.342
  237WAT      O 3067   3.650   3.646   8.289
  237WAT     H1 3068   3.562   3.634   8.253
  237WAT     H2 3069   3.698   3.567   8.264
  238WAT      O 3070   3.718   4.564   8.794
  238WAT     H1 3071   3.733   4.633   8.729
  238WAT     H2 3072   3.798   4.562   8.846
  239WAT      O 3073   4.106   3.947   8.276
  239WAT     H1 3074   4.201   3.934   8.282
  239WAT     H2 3075   4.068   3.873   8.323
  240WAT      O 3076   3.925   3.740   8.269
  240WAT     H1 3077   3.834   3.710   8.277
  240WAT     H2 3078   3.952   3.710   8.182
  241WAT      O 3079   3.801   3.426   8.283
  241WAT     H1 3080   3.888   3.458   8.309
  241WAT     H2 3081   3.820   3.347   8.232
  242WAT      O 3082   4.409   4.505   8.313
  242WAT     H1 3083   4.480   4.526   8.374
  242WAT     H2 3084   4.337   4.562   8.339
  243WAT      O 3085   4.566   4.200   8.654
  243WAT     H1 3086   4.560   4.183   8.560
  243WAT     H2 3087   4.503   4.270   8.670
  244WAT      O 3088   4.204   2.316   7.323
  244WAT     H1 3089   4.139   2.374   7.285
  244WAT     H2 3090   4.283   2.369   7.329
  245WAT      O 3091   3.597   2.025   7.363
  245WAT     H1 3092   3.674   1.970   7.349
  245WAT     H2 3093   3.632   2.111   7.384
  246WAT      O 3094   3.830   1.641   7.126
  246WAT     H1 3095   3.856   1.589   7.050
  246WAT     H2 3096   3.736   1.624   7.137
  247WAT      O 3097   4.352   2.085   7.377
  247WAT     H1 3098   4.288   2.092   7.448
  247WAT     H2 3099   4.319   2.144   7.309
  248WAT      O 3100   3.802   1.831   7.347
  248WAT     H1 3101   3.791   1.763   7.413
  248WAT     H2 3102   3.813   1.782   7.265
  249WAT      O 3103   4.001   1.280   7.217
  249WAT     H1 3104   4.017   1.367   7.253
  249WAT     H2 3105   3.982   1.296   7.124
  250WAT      O 3106   3.998   1.526   7.315
  250WAT     H1 3107   3.986   1.570   7.399
  250WAT     H2 3108   3.929   1.560   7.259
  251WAT      O 3109   3.775   2.803   7.680
  251WAT     H1 3110   3.767   2.898   7.688
  251WAT     H2 3111   3.714   2.768   7.746
  252WAT      O 3112   4.568   1.573   7.398
  252WAT     H1 3113   4.660   1.596   7.380
  252WAT     H2 3114   4.517   1.631   7.342
  253WAT      O 3115   4.817   2.165   7.873
  253WAT     H1 3116   4.748   2.203   7.818
  253WAT     H2 3117   4.825   2.226   7.946
  254WAT      O 3118   5.463   1.851   7.985
  254WAT     H1 3119   5.388   1.794   7.969
  254WAT     H2 3120   5.476   1.848   8.079
  255WAT      O 3121   4.002   2.338   7.552
  255WAT     H1 3122   3.988   2.423   7.595
  255WAT     H2 3123   4.056   2.359   7.476
  256WAT      O 3124   4.333   1.690   7.256
  256WAT     H1 3125   4.282   1.767   7.280
  256WAT     H2 3126   4.306   1.622   7.318
  257WAT      O 3127   4.831   1.965   7.449
  257WAT     H1 3128   4.753   1.931   7.405
  257WAT     H2 3129   4.899   1.966   7.382
  258WAT      O 3130   4.312   1.477   7.438
  258WAT     H1 3131   4.282   1.509   7.524
  258WAT     H2 3132   4.408   1.485   7.443
  259WAT      O 3133   4.157   2.093   7.603
  259WAT     H1 3134   4.104   2.020   7.572
  259WAT     H2 3135   4.107   2.171   7.579
  260WAT      O 3136   3.971   1.875   6.904
  260WAT     H1 3137   3.880   1.852   6.924
  260WAT     H2 3138   4.021   1.795   6.922
  261WAT      O 3139   4.262   2.746   7.196
  261WAT     H1 3140   4.195   2.776   7.257
  261WAT     H2 3141   4.301   2.826   7.161
  262WAT      O 3142   4.089   1.885   7.356
  262WAT     H1 3143   3.998   1.857   7.366
  262WAT     H2 3144   4.092   1.927   7.270
  263WAT      O 3145   4.612   2.246   7.733
  263WAT     H1 3146   4.567   2.162   7.739
  263WAT     H2 3147   4.549   2.310   7.767
  264WAT      O 3148   4.457   2.430   7.826
  264WAT     H1 3149   4.486   2.486   7.754
  264WAT     H2 3150   4.508   2.459   7.902
  265WAT      O 3151   4.059   2.039   7.090
  265WAT     H1 3152   4.015   1.967   7.044
  265WAT     H2 3153   4.133   2.062   7.034
  266WAT      O 3154   3.953   2.508   7.935
  266WAT     H1 3155   3.949   2.530   7.842
  266WAT     H2 3156   4.045   2.484   7.950
  267WAT      O 3157   4.871   1.867   7.696
  267WAT     H1 3158   4.857   1.886   7.603
  267WAT     H2 3159   4.835   1.943   7.741
  268WAT      O 3160   4.082   2.763   7.417
  268WAT     H1 3161   4.099   2.715   7.499
  268WAT     H2 3162   4.013   2.825   7.440
  269WAT      O 3163   4.471   1.925   7.049
  269WAT     H1 3164   4.409   1.852   7.039
  269WAT     H2 3165   4.424   2.001   7.015
  270WAT      O 3166   3.538   3.077   8.095
  270WAT     H1 3167   3.562   3.141   8.162
  270WAT     H2 3168   3.454   3.042   8.123
  271WAT      O 3169   3.650   1.347   6.961
  271WAT     H1 3170   3.562   1.335   6.925
  271WAT     H2 3171   3.698   1.268   6.936
  272WAT      O 3172   3.969   2.582   7.686
  272WAT     H1 3173   3.890   2.636   7.695
  272WAT     H2 3174   4.039   2.634   7.726
  273WAT      O 3175   4.408   2.039   7.708
  273WAT     H1 3176   4.314   2.051   7.691
  273WAT     H2 3177   4.426   1.948   7.681
  274WAT      O 3178   4.747   1.623   7.761
  274WAT     H1 3179   4.793   1.706   7.754
  274WAT     H2 3180   4.792   1.576   7.832
  275WAT      O 3181   4.553   2.257   7.461
  275WAT     H1 3182   4.581   2.246   7.552
  275WAT     H2 3183   4.466   2.217   7.457
  276WAT      O 3184   4.217   2.682   7.825
  276WAT     H1 3185   4.235   2.600   7.872
  276WAT     H2 3186   4.299   2.704   7.782
  277WAT      O 3187   4.250   2.575   7.552
  277WAT     H1 3188   4.303   2.524   7.490
  277WAT     H2 3189   4.277   2.543   7.638
  278WAT      O 3190   3.586   2.680   7.828
  278WAT     H1 3191   3.519   2.728   7.779
  278WAT     H2 3192   3.572   2.705   7.919
  279WAT      O 3193   4.314   2.678   8.186
  279WAT     H1 3194   4.301   2.598   8.135
  279WAT     H2 3195   4.379   2.728   8.137
  280WAT      O 3196   4.220   2.438   7.969
  280WAT     H1 3197   4.206   2.345   7.987
  280WAT     H2 3198   4.303   2.440   7.920
  281WAT      O 3199   4.581   2.520   8.077
  281WAT     H1 3200   4.673   2.500   8.064
  281WAT     H2 3201   4.564   2.495   8.168
  282WAT      O 3202   4.560   2.572   7.613
  282WAT     H1 3203   4.577   2.515   7.538
  282WAT     H2 3204   4.609   2.652   7.595
  283WAT      O 3205   5.145   1.848   7.775
  283WAT     H1 3206   5.189   1.773   7.735
  283WAT     H2 3207   5.057   1.847   7.737
  284WAT      O 3208   4.658   2.504   7.323
  284WAT     H1 3209   4.728   2.566   7.345
  284WAT     H2 3210   4.693   2.419   7.351
  285WAT      O 3211   4.848   2.249   7.476
  285WAT     H1 3212   4.901   2.283   7.403
  285WAT     H2 3213   4.840   2.155   7.458
  286WAT      O 3214   4.017   2.855   7.912
  286WAT     H1 3215   3.973   2.806   7.981
  286WAT     H2 3216   4.092   2.801   7.888
  287WAT      O 3217   3.718   2.265   7.467
  287WAT     H1 3218   3.733   2.333   7.401
  287WAT     H2 3219   3.798   2.263   7.518
  288WAT      O 3220   5.099   1.995   8.014
  288WAT     H1 3221   5.183   2.039   8.031
  288WAT     H2 3222   5.113   1.948   7.932
  289WAT      O 3223   4.068   2.514   7.214
  289WAT     H1 3224   4.010   2.576   7.169
  289WAT     H2 3225   4.125   2.569   7.267
  290WAT      O 3226   4.390   2.543   7.327
  290WAT     H1 3227   4.483   2.536   7.347
  290WAT     H2 3228   4.381   2.626   7.281
  291WAT      O 3229   4.652   2.474   7.023
  291WAT     H1 3230   4.645   2.441   7.112
  291WAT     H2 3231   4.735   2.524   7.023
  292WAT      O 3232   4.106   1.648   6.948
  292WAT     H1 3233   4.201   1.635   6.955
  292WAT     H2 3234   4.068   1.574   6.996
  293WAT      O 3235   3.925   1.440   6.942
  293WAT     H1 3236   3.834   1.411   6.949
  293WAT     H2 3237   3.952   1.411   6.855
  294WAT      O 3238   3.801   1.126   6.956
  294WAT     H1 3239   3.888   1.159   6.982
  294WAT     H2 3240   3.820   1.048   6.904
  295WAT      O 3241   4.409   2.206   6.985
  295WAT     H1 3242   4.480   2.226   7.047
  295WAT     H2 3243   4.337   2.263   7.012
  296WAT      O 3244   4.492   1.781   7.597
  296WAT     H1 3245   4.487   1.827   7.513
  296WAT     H2 3246   4.548   1.705   7.579
  297WAT      O 3247   5.305   1.634   7.930
  297WAT     H1 3248   5.249   1.641   8.008
  297WAT     H2 3249   5.244   1.616   7.858
  298WAT      O 3250   4.600   2.250   7.190
  298WAT     H1 3251   4.684   2.207   7.172
  298WAT     H2 3252   4.584   2.233   7.283
  299WAT      O 3253   4.566   1.900   7.327
  299WAT     H1 3254   4.560   1.884   7.232
  299WAT     H2 3255   4.503   1.971   7.342
  300WAT      O 3256   3.890   2.718   8.093
  300WAT     H1 3257   3.795   2.718   8.082
  300WAT     H2 3258   3.920   2.643   8.041
  301WAT      O 3259   5.463   3.301   8.200
  301WAT     H1 3260   5.527   3.290   8.129
  301WAT     H2 3261   5.451   3.396   8.205
  302WAT      O 3262   5.144   3.297   8.193
  302WAT     H1 3263   5.110   3.285   8.104
  302WAT     H2 3264   5.231   3.257   8.191
  303WAT      O 3265   4.730   3.482   7.792
  303WAT     H1 3266   4.674   3.473   7.715
  303WAT     H2 3267   4.718   3.400   7.840
  304WAT      O 3268   5.192   3.412   8.789
  304WAT     H1 3269   5.191   3.373   8.702
  304WAT     H2 3270   5.209   3.339   8.848
  305WAT      O 3271   4.485   3.632   8.076
  305WAT     H1 3272   4.564   3.598   8.034
  305WAT     H2 3273   4.509   3.643   8.168
  306WAT      O 3274   5.288   3.849   7.323
  306WAT     H1 3275   5.223   3.907   7.285
  306WAT     H2 3276   5.367   3.902   7.329
  307WAT      O 3277   4.681   3.558   7.363
  307WAT     H1 3278   4.758   3.503   7.349
  307WAT     H2 3279   4.716   3.644   7.384
  308WAT      O 3280   4.864   3.690   8.684
  308WAT     H1 3281   4.835   3.781   8.672
  308WAT     H2 3282   4.928   3.695   8.755
  309WAT      O 3283   4.957   3.428   8.343
  309WAT     H1 3284   5.017   3.406   8.271
  309WAT     H2 3285   4.963   3.354   8.403
  310WAT      O 3286   4.914   3.174   7.126
  310WAT     H1 3287   4.939   3.121   7.050
  310WAT     H2 3288   4.820   3.157   7.137
  311WAT      O 3289   5.419   3.074   7.907
  311WAT     H1 3290   5.497   3.032   7.872
  311WAT     H2 3291   5.445   3.164   7.924
  312WAT      O 3292   5.436   3.618   7.377
  312WAT     H1 3293   5.372   3.625   7.448
  312WAT     H2 3294   5.403   3.677   7.309
  313WAT      O 3295   5.959   3.068   7.997
  313WAT     H1 3296   6.032   3.011   8.021
  313WAT     H2 3297   5.883   3.029   8.042
  314WAT      O 3298   4.886   3.364   7.347
  314WAT     H1 3299   4.875   3.296   7.413
  314WAT     H2 3300   4.897   3.315   7.265
  315WAT      O 3301   5.120   3.310   7.717
  315WAT     H1 3302   5.084   3.257   7.788
  315WAT     H2 3303   5.206   3.271   7.700
  316WAT      O 3304   5.085   2.813   7.217
  316WAT     H1 3305   5.101   2.900   7.253
  316WAT     H2 3306   5.065   2.829   7.124
  317WAT      O 3307   5.360   3.659   8.383
  317WAT     H1 3308   5.330   3.749   8.373
  317WAT     H2 3309   5.326   3.632   8.469
  318WAT      O 3310   4.705   3.304   7.987
  318WAT     H1 3311   4.613   3.291   8.008
  318WAT     H2 3312   4.730   3.382   8.036
  319WAT      O 3313   5.700   2.911   8.151
  319WAT     H1 3314   5.609   2.904   8.122
  319WAT     H2 3315   5.695   2.959   8.234
  320WAT      O 3316   5.082   3.059   7.315
  320WAT     H1 3317   5.070   3.103   7.399
  320WAT     H2 3318   5.013   3.093   7.259
  321WAT      O 3319   4.441   3.269   8.070
  321WAT     H1 3320   4.454   3.294   8.162
  321WAT     H2 3321   4.373   3.328   8.038
  322WAT      O 3322   4.858   4.336   7.680
  322WAT     H1 3323   4.851   4.431   7.688
  322WAT     H2 3324   4.798   4.301   7.746
  323WAT      O 3325   5.887   2.731   8.329
  323WAT     H1 3326   5.823   2.760   8.265
  323WAT     H2 3327   5.836   2.720   8.410
  324WAT      O 3328   5.652   3.106   7.398
  324WAT     H1 3329   5.743   3.129   7.380
  324WAT     H2 3330   5.601   3.164   7.342
  325WAT      O 3331   4.933   3.334   8.902
  325WAT     H1 3332   5.007   3.388   8.874
  325WAT     H2 3333   4.862   3.396   8.918
  326WAT      O 3334   5.481   3.548   8.762
  326WAT     H1 3335   5.522   3.504   8.687
  326WAT     H2 3336   5.408   3.491   8.787
  327WAT      O 3337   5.116   3.042   8.499
  327WAT     H1 3338   5.201   3.084   8.513
  327WAT     H2 3339   5.110   2.976   8.568
  328WAT      O 3340   5.513   3.604   8.137
  328WAT     H1 3341   5.450   3.620   8.067
  328WAT     H2 3342   5.474   3.645   8.214
  329WAT      O 3343   5.901   3.698   7.873
  329WAT     H1 3344   5.832   3.736   7.818
  329WAT     H2 3345   5.909   3.758   7.946
  330WAT      O 3346   5.431   2.808   8.665
  330WAT     H1 3347   5.407   2.883   8.611
  330WAT     H2 3348   5.459   2.846   8.748
  331WAT      O 3349   5.626   3.462   8.533
  331WAT     H1 3350   5.648   3.526   8.465
  331WAT     H2 3351   5.622   3.379   8.486
  332WAT      O 3352   5.387   2.723   8.223
  332WAT     H1 3353   5.300   2.753   8.252
  332WAT     H2 3354   5.389   2.745   8.130
  333WAT      O 3355   5.068   3.578   7.864
  333WAT     H1 3356   5.115   3.606   7.785
  333WAT     H2 3357   5.042   3.488   7.845
  334WAT      O 3358   4.757   3.532   8.157
  334WAT     H1 3359   4.814   3.575   8.094
  334WAT     H2 3360   4.817   3.504   8.227
  335WAT      O 3361   4.962   3.190   7.545
  335WAT     H1 3362   5.032   3.235   7.591
  335WAT     H2 3363   4.929   3.126   7.607
  336WAT      O 3364   4.336   3.016   8.075
  336WAT     H1 3365   4.257   3.041   8.027
  336WAT     H2 3366   4.385   3.097   8.085
  337WAT      O 3367   5.738   3.750   8.350
  337WAT     H1 3368   5.820   3.710   8.322
  337WAT     H2 3369   5.737   3.740   8.445
  338WAT      O 3370   4.531   3.052   7.771
  338WAT     H1 3371   4.452   3.063   7.822
  338WAT     H2 3372   4.509   3.086   7.684
  339WAT      O 3373   5.114   3.705   8.565
  339WAT     H1 3374   5.121   3.751   8.649
  339WAT     H2 3375   5.043   3.642   8.578
  340WAT      O 3376   4.165   3.041   8.318
  340WAT     H1 3377   4.190   3.130   8.344
  340WAT     H2 3378   4.218   3.023   8.241
  341WAT      O 3379   6.547   3.384   7.985
  341WAT     H1 3380   6.472   3.327   7.969
  341WAT     H2 3381   6.560   3.381   8.079
  342WAT      O 3382   5.086   3.871   7.552
  342WAT     H1 3383   5.072   3.956   7.595
  342WAT     H2 3384   5.140   3.892   7.476
  343WAT      O 3385   4.431   3.623   7.609
  343WAT     H1 3386   4.482   3.703   7.624
  343WAT     H2 3387   4.496   3.553   7.603
  344WAT      O 3388   4.612   3.935   7.818
  344WAT     H1 3389   4.630   4.027   7.799
  344WAT     H2 3390   4.692   3.903   7.861
  345WAT      O 3391   4.724   4.087   8.418
  345WAT     H1 3392   4.779   4.074   8.341
  345WAT     H2 3393   4.641   4.117   8.383
  346WAT      O 3394   5.421   2.224   8.405
  346WAT     H1 3395   5.386   2.313   8.398
  346WAT     H2 3396   5.458   2.205   8.319
  347WAT      O 3397   4.228   3.456   7.687
  347WAT     H1 3398   4.311   3.497   7.665
  347WAT     H2 3399   4.245   3.362   7.684
  348WAT      O 3400   5.417   3.223   7.256
  348WAT     H1 3401   5.366   3.300   7.280
  348WAT     H2 3402   5.390   3.155   7.318
  349WAT      O 3403   5.176   2.707   7.762
  349WAT     H1 3404   5.090   2.668   7.744
  349WAT     H2 3405   5.217   2.715   7.676
  350WAT      O 3406   5.329   2.461   8.202
  350WAT     H1 3407   5.278   2.457   8.120
  350WAT     H2 3408   5.358   2.552   8.208
  351WAT      O 3409   4.953   2.469   8.102
  351WAT     H1 3410   5.040   2.450   8.066
  351WAT     H2 3411   4.960   2.446   8.195
  352WAT      O 3412   5.915   3.498   7.449
  352WAT     H1 3413   5.837   3.464   7.405
  352WAT     H2 3414   5.983   3.499   7.382
  353WAT      O 3415   5.396   3.010   7.438
  353WAT     H1 3416   5.366   3.041   7.524
  353WAT     H2 3417   5.491   3.018   7.443
  354WAT      O 3418   5.241   3.626   7.603
  354WAT     H1 3419   5.188   3.552   7.572
  354WAT     H2 3420   5.190   3.704   7.579
  355WAT      O 3421   5.739   3.445   8.115
  355WAT     H1 3422   5.673   3.514   8.124
  355WAT     H2 3423   5.819   3.484   8.149
  356WAT      O 3424   4.714   2.692   7.839
  356WAT     H1 3425   4.771   2.670   7.766
  356WAT     H2 3426   4.773   2.699   7.915
  357WAT      O 3427   5.620   3.281   7.920
  357WAT     H1 3428   5.671   3.344   7.970
  357WAT     H2 3429   5.685   3.221   7.884
  358WAT      O 3430   4.747   2.895   7.241
  358WAT     H1 3431   4.663   2.929   7.273
  358WAT     H2 3432   4.733   2.882   7.148
  359WAT      O 3433   4.944   2.380   7.712
  359WAT     H1 3434   4.879   2.348   7.650
  359WAT     H2 3435   4.940   2.317   7.785
  360WAT      O 3436   5.055   3.408   6.904
  360WAT     H1 3437   4.964   3.385   6.924
  360WAT     H2 3438   5.105   3.328   6.922
  361WAT      O 3439   5.346   4.279   7.196
  361WAT     H1 3440   5.278   4.309   7.257
  361WAT     H2 3441   5.384   4.359   7.161
  362WAT      O 3442   5.267   3.028   8.145
  362WAT     H1 3443   5.176   3.051   8.129
  362WAT     H2 3444   5.309   3.036   8.059
  363WAT      O 3445   5.346   3.168   7.658
  363WAT     H1 3446   5.420   3.219   7.627
  363WAT     H2 3447   5.373   3.136   7.744
  364WAT      O 3448   5.173   3.418   7.356
  364WAT     H1 3449   5.082   3.389   7.366
  364WAT     H2 3450   5.176   3.460   7.270
  365WAT      O 3451   5.696   3.779   7.733
  365WAT     H1 3452   5.651   3.695   7.739
  365WAT     H2 3453   5.633   3.843   7.767
  366WAT      O 3454   5.591   2.872   7.856
  366WAT     H1 3455   5.517   2.821   7.889
  366WAT     H2 3456   5.616   2.828   7.775
  367WAT      O 3457   5.541   3.963   7.826
  367WAT     H1 3458   5.570   4.019   7.754
  367WAT     H2 3459   5.592   3.992   7.902
  368WAT      O 3460   5.601   2.150   7.915
  368WAT     H1 3461   5.631   2.064   7.887
  368WAT     H2 3462   5.673   2.209   7.895
  369WAT      O 3463   4.230   3.190   7.754
  369WAT     H1 3464   4.210   3.131   7.682
  369WAT     H2 3465   4.174   3.159   7.826
  370WAT      O 3466   5.028   3.179   7.966
  370WAT     H1 3467   5.033   3.084   7.958
  370WAT     H2 3468   4.947   3.195   8.014
  371WAT      O 3469   5.143   3.572   7.090
  371WAT     H1 3470   5.099   3.500   7.044
  371WAT     H2 3471   5.217   3.595   7.034
  372WAT      O 3472   4.822   3.041   7.742
  372WAT     H1 3473   4.740   3.071   7.783
  372WAT     H2 3474   4.871   3.001   7.814
  373WAT      O 3475   5.037   4.040   7.935
  373WAT     H1 3476   5.033   4.063   7.842
  373WAT     H2 3477   5.129   4.017   7.950
  374WAT      O 3478   5.382   3.087   8.625
  374WAT     H1 3479   5.417   3.110   8.711
  374WAT     H2 3480   5.446   3.121   8.563
  375WAT      O 3481   5.955   3.400   7.696
  375WAT     H1 3482   5.941   3.419   7.603
  375WAT     H2 3483   5.919   3.476   7.741
  376WAT      O 3484   4.771   2.798   8.304
  376WAT     H1 3485   4.835   2.784   8.234
  376WAT     H2 3486   4.688   2.769   8.266
  377WAT      O 3487   5.957   3.606   8.197
  377WAT     H1 3488   6.001   3.597   8.282
  377WAT     H2 3489   6.029   3.604   8.133
  378WAT      O 3490   4.849   3.728   7.915
  378WAT     H1 3491   4.928   3.679   7.895
  378WAT     H2 3492   4.777   3.675   7.879
  379WAT      O 3493   5.330   3.966   8.350
  379WAT     H1 3494   5.336   4.023   8.427
  379WAT     H2 3495   5.244   3.983   8.314
  380WAT      O 3496   4.479   3.143   7.523
  380WAT     H1 3497   4.386   3.136   7.544
  380WAT     H2 3498   4.489   3.090   7.443
  381WAT      O 3499   4.471   2.795   7.781
  381WAT     H1 3500   4.497   2.887   7.770
  381WAT     H2 3501   4.553   2.748   7.796
  382WAT      O 3502   4.618   2.936   8.498
  382WAT     H1 3503   4.686   2.916   8.433
  382WAT     H2 3504   4.536   2.917   8.454
  383WAT      O 3505   5.226   3.383   8.506
  383WAT     H1 3506   5.319   3.398   8.489
  383WAT     H2 3507   5.184   3.392   8.420
  384WAT      O 3508   5.106   3.785   8.283
  384WAT     H1 3509   5.092   3.749   8.370
  384WAT     H2 3510   5.027   3.837   8.266
  385WAT      O 3511   5.166   4.296   7.417
  385WAT     H1 3512   5.183   4.248   7.499
  385WAT     H2 3513   5.097   4.358   7.440
  386WAT      O 3514   5.261   3.723   8.022
  386WAT     H1 3515   5.228   3.719   8.111
  386WAT     H2 3516   5.211   3.657   7.974
  387WAT      O 3517   4.659   3.264   8.574
  387WAT     H1 3518   4.645   3.191   8.634
  387WAT     H2 3519   4.750   3.255   8.546
  388WAT      O 3520   5.555   3.458   7.049
  388WAT     H1 3521   5.493   3.385   7.039
  388WAT     H2 3522   5.508   3.534   7.015
  389WAT      O 3523   4.922   3.235   8.523
  389WAT     H1 3524   4.993   3.171   8.519
  389WAT     H2 3525   4.917   3.260   8.615
  390WAT      O 3526   4.622   4.610   8.095
  390WAT     H1 3527   4.646   4.674   8.162
  390WAT     H2 3528   4.538   4.575   8.123
  391WAT      O 3529   4.734   2.880   6.961
  391WAT     H1 3530   4.646   2.868   6.925
  391WAT     H2 3531   4.781   2.801   6.936
  392WAT      O 3532   3.886   3.358   7.971
  392WAT     H1 3533   3.955   3.327   7.912
  392WAT     H2 3534   3.870   3.449   7.943
  393WAT      O 3535   4.366   2.847   8.414
  393WAT     H1 3536   4.358   2.787   8.340
  393WAT     H2 3537   4.284   2.896   8.414
  394WAT      O 3538   5.074   4.191   8.335
  394WAT     H1 3539   5.066   4.272   8.386
  394WAT     H2 3540   5.029   4.211   8.252
  395WAT      O 3541   5.053   4.115   7.686
  395WAT     H1 3542   4.974   4.169   7.695
  395WAT     H2 3543   5.122   4.167   7.726
  396WAT      O 3544   5.383   2.696   7.950
  396WAT     H1 3545   5.433   2.621   7.918
  396WAT     H2 3546   5.306   2.700   7.894
  397WAT      O 3547   6.169   3.266   8.115
  397WAT     H1 3548   6.168   3.355   8.077
  397WAT     H2 3549   6.082   3.231   8.095
  398WAT      O 3550   5.492   3.572   7.708
  398WAT     H1 3551   5.398   3.584   7.691
  398WAT     H2 3552   5.510   3.481   7.681
  399WAT      O 3553   5.042   2.910   7.923
  399WAT     H1 3554   5.005   2.855   7.992
  399WAT     H2 3555   5.091   2.850   7.868
  400WAT      O 3556   5.831   3.156   7.761
  400WAT     H1 3557   5.877   3.239   7.754
  400WAT     H2 3558   5.876   3.109   7.832
  401WAT      O 3559   4.825   3.956   8.633
  401WAT     H1 3560   4.895   4.019   8.648
  401WAT     H2 3561   4.778   3.990   8.557
  402WAT      O 3562   5.637   3.790   7.461
  402WAT     H1 3563   5.665   3.779   7.552
  402WAT     H2 3564   5.550   3.750   7.457
  403WAT      O 3565   5.628   2.393   8.165
  403WAT     H1 3566   5.536   2.416   8.182
  403WAT     H2 3567   5.671   2.401   8.250
  404WAT      O 3568   5.605   3.211   8.415
  404WAT     H1 3569   5.539   3.236   8.350
  404WAT     H2 3570   5.643   3.130   8.382
  405WAT      O 3571   5.301   4.215   7.825
  405WAT     H1 3572   5.319   4.133   7.872
  405WAT     H2 3573   5.383   4.237   7.782
  406WAT      O 3574   5.334   4.108   7.552
  406WAT     H1 3575   5.387   4.057   7.490
  406WAT     H2 3576   5.361   4.076   7.638
  407WAT      O 3577   4.384   3.909   8.326
  407WAT     H1 3578   4.443   3.835   8.339
  407WAT     H2 3579   4.365   3.940   8.414
  408WAT      O 3580   4.670   4.213   7.828
  408WAT     H1 3581   4.603   4.261   7.779
  408WAT     H2 3582   4.656   4.238   7.919
  409WAT      O 3583   3.844   3.166   8.198
  409WAT     H1 3584   3.847   3.113   8.277
  409WAT     H2 3585   3.793   3.114   8.136
  410WAT      O 3586   4.207   3.039   7.506
  410WAT     H1 3587   4.236   2.948   7.500
  410WAT     H2 3588   4.117   3.037   7.473
  411WAT      O 3589   5.398   4.211   8.186
  411WAT     H1 3590   5.385   4.131   8.135
  411WAT     H2 3591   5.463   4.261   8.137
  412WAT      O 3592   4.560   2.847   8.104
  412WAT     H1 3593   4.487   2.908   8.090
  412WAT     H2 3594   4.639   2.900   8.096
  413WAT      O 3595   5.604   3.991   8.349
  413WAT     H1 3596   5.509   3.979   8.342
  413WAT     H2 3597   5.639   3.902   8.357
  414WAT      O 3598   4.380   2.807   7.518
  414WAT     H1 3599   4.347   2.719   7.500
  414WAT     H2 3600   4.415   2.802   7.607
  415WAT      O 3601   5.304   3.971   7.969
  415WAT     H1 3602   5.290   3.878   7.987
  415WAT     H2 3603   5.387   3.973   7.920
  416WAT      O 3604   4.691   2.836   7.555
  416WAT     H1 3605   4.725   2.889   7.482
  416WAT     H2 3606   4.736   2.870   7.632
  417WAT      O 3607   5.665   4.053   8.077
  417WAT     H1 3608   5.757   4.032   8.064
  417WAT     H2 3609   5.648   4.028   8.168
  418WAT      O 3610   5.026   2.383   8.345
  418WAT     H1 3611   5.108   2.335   8.333
  418WAT     H2 3612   5.050   2.461   8.395
  419WAT      O 3613   4.890   2.686   7.375
  419WAT     H1 3614   4.962   2.723   7.324
  419WAT     H2 3615   4.827   2.758   7.385
  420WAT      O 3616   5.304   2.756   7.468
  420WAT     H1 3617   5.326   2.844   7.438
  420WAT     H2 3618   5.256   2.717   7.395
  421WAT      O 3619   4.778   3.052   8.126
  421WAT     H1 3620   4.763   3.083   8.215
  421WAT     H2 3621   4.730   3.114   8.071
  422WAT      O 3622   4.964   2.751   8.131
  422WAT     H1 3623   4.963   2.661   8.097
  422WAT     H2 3624   5.036   2.752   8.194
  423WAT      O 3625   5.149   2.794   8.335
  423WAT     H1 3626   5.123   2.887   8.335
  423WAT     H2 3627   5.096   2.755   8.404
  424WAT      O 3628   5.644   4.105   7.613
  424WAT     H1 3629   5.661   4.048   7.538
  424WAT     H2 3630   5.693   4.185   7.595
  425WAT      O 3631   4.225   3.306   8.420
  425WAT     H1 3632   4.171   3.384   8.433
  425WAT     H2 3633   4.313   3.341   8.404
  426WAT      O 3634   4.904   2.639   7.658
  426WAT     H1 3635   4.916   2.546   7.677
  426WAT     H2 3636   4.875   2.641   7.566
  427WAT      O 3637   5.191   2.408   7.971
  427WAT     H1 3638   5.193   2.414   7.876
  427WAT     H2 3639   5.233   2.324   7.991
  428WAT      O 3640   6.229   3.381   7.775
  428WAT     H1 3641   6.273   3.306   7.735
  428WAT     H2 3642   6.141   3.380   7.737
  429WAT      O 3643   5.742   4.037   7.323
  429WAT     H1 3644   5.812   4.099   7.345
  429WAT     H2 3645   5.777   3.952   7.351
  430WAT      O 3646   5.932   3.782   7.476
  430WAT     H1 3647   5.985   3.815   7.403
  430WAT     H2 3648   5.924   3.688   7.458
  431WAT      O 3649   5.101   4.388   7.912
  431WAT     H1 3650   5.057   4.339   7.981
  431WAT     H2 3651   5.176   4.334   7.888
  432WAT      O 3652   4.349   4.007   7.912
  432WAT     H1 3653   4.431   3.977   7.874
  432WAT     H2 3654   4.314   3.930   7.957
  433WAT      O 3655   4.845   3.943   8.119
  433WAT     H1 3656   4.783   3.876   8.089
  433WAT     H2 3657   4.913   3.945   8.051
  434WAT      O 3658   4.169   3.799   8.008
  434WAT     H1 3659   4.085   3.756   7.990
  434WAT     H2 3660   4.166   3.819   8.102
  435WAT      O 3661   4.802   3.798   7.467
  435WAT     H1 3662   4.816   3.866   7.401
  435WAT     H2 3663   4.882   3.796   7.518
  436WAT      O 3664   6.183   3.528   8.014
  436WAT     H1 3665   6.267   3.572   8.031
  436WAT     H2 3666   6.197   3.481   7.932
  437WAT      O 3667   5.888   3.284   8.609
  437WAT     H1 3668   5.936   3.303   8.528
  437WAT     H2 3669   5.796   3.290   8.584
  438WAT      O 3670   4.577   3.400   7.567
  438WAT     H1 3671   4.553   3.310   7.587
  438WAT     H2 3672   4.594   3.401   7.473
  439WAT      O 3673   5.346   2.488   8.506
  439WAT     H1 3674   5.398   2.561   8.473
  439WAT     H2 3675   5.311   2.518   8.589
  440WAT      O 3676   4.504   2.974   7.317
  440WAT     H1 3677   4.435   2.981   7.252
  440WAT     H2 3678   4.480   2.897   7.369
  441WAT      O 3679   5.371   2.130   8.058
  441WAT     H1 3680   5.399   2.063   8.120
  441WAT     H2 3681   5.450   2.149   8.006
  442WAT      O 3682   5.152   4.047   7.214
  442WAT     H1 3683   5.094   4.109   7.169
  442WAT     H2 3684   5.209   4.102   7.267
  443WAT      O 3685   5.758   2.972   8.432
  443WAT     H1 3686   5.853   2.982   8.434
  443WAT     H2 3687   5.741   2.893   8.483
  444WAT      O 3688   5.560   2.680   8.451
  444WAT     H1 3689   5.501   2.708   8.381
  444WAT     H2 3690   5.532   2.729   8.528
  445WAT      O 3691   5.474   4.076   7.327
  445WAT     H1 3692   5.567   4.069   7.347
  445WAT     H2 3693   5.465   4.159   7.281
  446WAT      O 3694   5.736   4.007   7.023
  446WAT     H1 3695   5.729   3.974   7.112
  446WAT     H2 3696   5.818   4.056   7.023
  447WAT      O 3697   6.006   3.294   8.344
  447WAT     H1 3698   6.003   3.200   8.362
  447WAT     H2 3699   6.067   3.302   8.270
  448WAT      O 3700   5.190   3.181   6.948
  448WAT     H1 3701   5.285   3.168   6.955
  448WAT     H2 3702   5.152   3.107   6.996
  449WAT      O 3703   5.787   2.347   7.944
  449WAT     H1 3704   5.767   2.317   8.033
  449WAT     H2 3705   5.848   2.420   7.957
  450WAT      O 3706   5.008   2.973   6.942
  450WAT     H1 3707   4.918   2.944   6.949
  450WAT     H2 3708   5.036   2.944   6.855
  451WAT      O 3709   4.100   3.105   7.987
  451WAT     H1 3710   4.068   3.020   7.957
  451WAT     H2 3711   4.046   3.127   8.062
  452WAT      O 3712   4.478   3.377   8.358
  452WAT     H1 3713   4.500   3.470   8.360
  452WAT     H2 3714   4.519   3.341   8.437
  453WAT      O 3715   5.170   2.428   7.557
  453WAT     H1 3716   5.089   2.393   7.595
  453WAT     H2 3717   5.239   2.397   7.616
  454WAT      O 3718   5.363   2.335   7.719
  454WAT     H1 3719   5.418   2.377   7.785
  454WAT     H2 3720   5.387   2.243   7.723
  455WAT      O 3721   4.885   2.659   6.956
  455WAT     H1 3722   4.972   2.692   6.982
  455WAT     H2 3723   4.904   2.580   6.904
  456WAT      O 3724   4.087   3.467   8.183
  456WAT     H1 3725   4.018   3.426   8.132
  456WAT     H2 3726   4.162   3.472   8.124
  457WAT      O 3727   5.701   2.546   7.670
  457WAT     H1 3728   5.643   2.612   7.632
  457WAT     H2 3729   5.674   2.464   7.629
  458WAT      O 3730   5.546   2.486   7.890
  458WAT     H1 3731   5.596   2.498   7.809
  458WAT     H2 3732   5.610   2.456   7.954
  459WAT      O 3733   4.278   3.461   7.971
  459WAT     H1 3734   4.276   3.470   7.876
  459WAT     H2 3735   4.309   3.545   8.003
  460WAT      O 3736   4.544   3.666   8.383
  460WAT     H1 3737   4.640   3.663   8.376
  460WAT     H2 3738   4.524   3.620   8.464
  461WAT      O 3739   4.603   3.523   8.639
  461WAT     H1 3740   4.685   3.573   8.642
  461WAT     H2 3741   4.631   3.432   8.636
  462WAT      O 3742   5.579   2.762   7.576
  462WAT     H1 3743   5.490   2.791   7.554
  462WAT     H2 3744   5.621   2.746   7.491
  463WAT      O 3745   5.914   2.765   7.947
  463WAT     H1 3746   5.992   2.814   7.974
  463WAT     H2 3747   5.842   2.807   7.993
  464WAT      O 3748   6.158   2.836   8.053
  464WAT     H1 3749   6.217   2.812   7.982
  464WAT     H2 3750   6.165   2.764   8.116
  465WAT      O 3751   4.380   4.221   8.084
  465WAT     H1 3752   4.366   4.145   8.028
  465WAT     H2 3753   4.338   4.293   8.038
  466WAT      O 3754   5.493   3.739   6.985
  466WAT     H1 3755   5.564   3.759   7.047
  466WAT     H2 3756   5.421   3.796   7.012
  467WAT      O 3757   5.576   3.314   7.597
  467WAT     H1 3758   5.571   3.360   7.513
  467WAT     H2 3759   5.632   3.238   7.579
  468WAT      O 3760   5.957   2.893   7.680
  468WAT     H1 3761   5.932   2.853   7.763
  468WAT     H2 3762   5.895   2.964   7.667
  469WAT      O 3763   6.389   3.167   7.930
  469WAT     H1 3764   6.333   3.174   8.008
  469WAT     H2 3765   6.328   3.149   7.858
  470WAT      O 3766   4.696   4.310   8.105
  470WAT     H1 3767   4.684   4.405   8.095
  470WAT     H2 3768   4.613   4.280   8.144
  471WAT      O 3769   5.684   3.783   7.190
  471WAT     H1 3770   5.768   3.740   7.172
  471WAT     H2 3771   5.668   3.766   7.283
  472WAT      O 3772   5.650   3.433   7.327
  472WAT     H1 3773   5.644   3.416   7.232
  472WAT     H2 3774   5.587   3.504   7.342
  473WAT      O 3775   4.981   2.383   7.284
  473WAT     H1 3776   4.980   2.478   7.300
  473WAT     H2 3777   5.070   2.365   7.255
  474WAT      O 3778   4.798   4.376   8.427
  474WAT     H1 3779   4.888   4.379   8.459
  474WAT     H2 3780   4.775   4.283   8.429
  475WAT      O 3781   4.974   4.251   8.093
  475WAT     H1 3782   4.879   4.251   8.082
  475WAT     H2 3783   5.004   4.176   8.041
  476WAT      O 3784   5.362   2.043   7.710
  476WAT     H1 3785   5.286   1.987   7.724
  476WAT     H2 3786   5.403   2.050   7.796
  477WAT      O 3787   5.764   5.091   7.363
  477WAT     H1 3788   5.842   5.036   7.349
  477WAT     H2 3789   5.800   5.177   7.384
  478WAT      O 3790   5.998   4.707   7.126
  478WAT     H1 3791   6.023   4.654   7.050
  478WAT     H2 3792   5.904   4.690   7.137
  479WAT      O 3793   5.970   4.897   7.347
  479WAT     H1 3794   5.958   4.829   7.413
  479WAT     H2 3795   5.981   4.848   7.265
  480WAT      O 3796   6.168   4.346   7.217
  480WAT     H1 3797   6.185   4.433   7.253
  480WAT     H2 3798   6.149   4.362   7.124
  481WAT      O 3799   6.166   4.591   7.315
  481WAT     H1 3800   6.154   4.636   7.399
  481WAT     H2 3801   6.097   4.626   7.259
  482WAT      O 3802   6.736   4.639   7.398
  482WAT     H1 3803   6.827   4.662   7.380
  482WAT     H2 3804   6.685   4.697   7.342
  483WAT      O 3805   6.046   4.723   7.545
  483WAT     H1 3806   6.116   4.768   7.591
  483WAT     H2 3807   6.013   4.659   7.607
  484WAT      O 3808   5.420   4.549   8.075
  484WAT     H1 3809   5.341   4.574   8.027
  484WAT     H2 3810   5.469   4.630   8.085
  485WAT      O 3811   5.615   4.585   7.771
  485WAT     H1 3812   5.536   4.596   7.822
  485WAT     H2 3813   5.593   4.619   7.684
  486WAT      O 3814   5.515   5.156   7.609
  486WAT     H1 3815   5.566   5.235   7.624
  486WAT     H2 3816   5.580   5.086   7.603
  487WAT      O 3817   6.501   4.756   7.256
  487WAT     H1 3818   6.450   4.833   7.280
  487WAT     H2 3819   6.474   4.688   7.318
  488WAT      O 3820   6.260   4.240   7.762
  488WAT     H1 3821   6.174   4.201   7.744
  488WAT     H2 3822   6.301   4.248   7.676
  489WAT      O 3823   6.037   4.002   8.102
  489WAT     H1 3824   6.124   3.982   8.066
  489WAT     H2 3825   6.044   3.979   8.195
  490WAT      O 3826   6.480   4.543   7.438
  490WAT     H1 3827   6.450   4.574   7.524
  490WAT     H2 3828   6.575   4.551   7.443
  491WAT      O 3829   5.798   4.225   7.839
  491WAT     H1 3830   5.855   4.203   7.766
  491WAT     H2 3831   5.856   4.232   7.915
  492WAT      O 3832   5.830   4.428   7.241
  492WAT     H1 3833   5.747   4.462   7.273
  492WAT     H2 3834   5.816   4.415   7.148
  493WAT      O 3835   6.028   3.912   7.712
  493WAT     H1 3836   5.963   3.881   7.650
  493WAT     H2 3837   6.024   3.850   7.785
  494WAT      O 3838   6.139   4.941   6.904
  494WAT     H1 3839   6.048   4.918   6.924
  494WAT     H2 3840   6.189   4.861   6.922
  495WAT      O 3841   6.257   4.951   7.356
  495WAT     H1 3842   6.166   4.922   7.366
  495WAT     H2 3843   6.260   4.993   7.270
  496WAT      O 3844   6.685   3.683   7.915
  496WAT     H1 3845   6.715   3.597   7.887
  496WAT     H2 3846   6.757   3.742   7.895
  497WAT      O 3847   5.314   4.723   7.754
  497WAT     H1 3848   5.294   4.664   7.682
  497WAT     H2 3849   5.258   4.692   7.826
  498WAT      O 3850   6.227   5.105   7.090
  498WAT     H1 3851   6.183   5.033   7.044
  498WAT     H2 3852   6.301   5.128   7.034
  499WAT      O 3853   5.906   4.574   7.742
  499WAT     H1 3854   5.824   4.604   7.783
  499WAT     H2 3855   5.955   4.534   7.814
  500WAT      O 3856   5.563   4.675   7.523
  500WAT     H1 3857   5.470   4.669   7.544
  500WAT     H2 3858   5.573   4.623   7.443
  501WAT      O 3859   5.555   4.328   7.781
  501WAT     H1 3860   5.581   4.419   7.770
  501WAT     H2 3861   5.637   4.281   7.796
  502WAT      O 3862   6.639   4.991   7.049
  502WAT     H1 3863   6.577   4.918   7.039
  502WAT     H2 3864   6.592   5.067   7.015
  503WAT      O 3865   5.818   4.413   6.961
  503WAT     H1 3866   5.730   4.400   6.925
  503WAT     H2 3867   5.865   4.333   6.936
  504WAT      O 3868   4.970   4.891   7.971
  504WAT     H1 3869   5.039   4.860   7.912
  504WAT     H2 3870   4.954   4.982   7.943
  505WAT      O 3871   6.467   4.229   7.950
  505WAT     H1 3872   6.517   4.153   7.918
  505WAT     H2 3873   6.390   4.232   7.894
  506WAT      O 3874   6.126   4.443   7.923
  506WAT     H1 3875   6.089   4.388   7.992
  506WAT     H2 3876   6.175   4.383   7.868
  507WAT      O 3877   4.928   4.699   8.198
  507WAT     H1 3878   4.931   4.646   8.277
  507WAT     H2 3879   4.877   4.647   8.136
  508WAT      O 3880   5.291   4.572   7.506
  508WAT     H1 3881   5.320   4.481   7.500
  508WAT     H2 3882   5.200   4.570   7.473
  509WAT      O 3883   5.644   4.380   8.104
  509WAT     H1 3884   5.571   4.441   8.090
  509WAT     H2 3885   5.722   4.433   8.096
  510WAT      O 3886   5.463   4.340   7.518
  510WAT     H1 3887   5.431   4.252   7.500
  510WAT     H2 3888   5.499   4.335   7.607
  511WAT      O 3889   5.775   4.369   7.555
  511WAT     H1 3890   5.809   4.422   7.482
  511WAT     H2 3891   5.820   4.403   7.632
  512WAT      O 3892   5.974   4.219   7.375
  512WAT     H1 3893   6.046   4.256   7.324
  512WAT     H2 3894   5.911   4.290   7.385
  513WAT      O 3895   6.388   4.289   7.468
  513WAT     H1 3896   6.410   4.377   7.438
  513WAT     H2 3897   6.340   4.250   7.395
  514WAT      O 3898   5.988   4.172   7.658
  514WAT     H1 3899   6.000   4.079   7.677
  514WAT     H2 3900   5.959   4.173   7.566
  515WAT      O 3901   6.275   3.941   7.971
  515WAT     H1 3902   6.277   3.947   7.876
  515WAT     H2 3903   6.317   3.857   7.991
  516WAT      O 3904   5.886   5.331   7.467
  516WAT     H1 3905   5.900   5.399   7.401
  516WAT     H2 3906   5.966   5.329   7.518
  517WAT      O 3907   5.661   4.933   7.567
  517WAT     H1 3908   5.637   4.843   7.587
  517WAT     H2 3909   5.678   4.933   7.473
  518WAT      O 3910   5.588   4.507   7.317
  518WAT     H1 3911   5.519   4.514   7.252
  518WAT     H2 3912   5.564   4.430   7.369
  519WAT      O 3913   6.455   3.663   8.058
  519WAT     H1 3914   6.483   3.596   8.120
  519WAT     H2 3915   6.534   3.682   8.006
  520WAT      O 3916   6.274   4.714   6.948
  520WAT     H1 3917   6.369   4.701   6.955
  520WAT     H2 3918   6.236   4.640   6.996
  521WAT      O 3919   6.092   4.506   6.942
  521WAT     H1 3920   6.002   4.477   6.949
  521WAT     H2 3921   6.120   4.477   6.855
  522WAT      O 3922   5.184   4.638   7.987
  522WAT     H1 3923   5.152   4.553   7.957
  522WAT     H2 3924   5.129   4.660   8.062
  523WAT      O 3925   6.254   3.961   7.557
  523WAT     H1 3926   6.173   3.926   7.595
  523WAT     H2 3927   6.323   3.930   7.616
  524WAT      O 3928   6.447   3.868   7.719
  524WAT     H1 3929   6.502   3.910   7.785
  524WAT     H2 3930   6.471   3.776   7.723
  525WAT      O 3931   5.969   4.192   6.956
  525WAT     H1 3932   6.056   4.225   6.982
  525WAT     H2 3933   5.988   4.113   6.904
  526WAT      O 3934   6.785   4.079   7.670
  526WAT     H1 3935   6.727   4.145   7.632
  526WAT     H2 3936   6.758   3.997   7.629
  527WAT      O 3937   6.630   4.019   7.890
  527WAT     H1 3938   6.680   4.031   7.809
  527WAT     H2 3939   6.694   3.989   7.954
  528WAT      O 3940   6.663   4.295   7.576
  528WAT     H1 3941   6.574   4.324   7.554
  528WAT     H2 3942   6.704   4.279   7.491
  529WAT      O 3943   6.577   5.272   6.985
  529WAT     H1 3944   6.648   5.292   7.047
  529WAT     H2 3945   6.505   5.329   7.012
  530WAT      O 3946   6.734   4.966   7.327
  530WAT     H1 3947   6.728   4.949   7.232
  530WAT     H2 3948   6.671   5.037   7.342
  531WAT      O 3949   6.065   3.916   7.284
  531WAT     H1 3950   6.063   4.010   7.300
  531WAT     H2 3951   6.154   3.898   7.255
  532WAT      O 3952   6.446   3.575   7.710
  532WAT     H1 3953   6.370   3.520   7.724
  532WAT     H2 3954   6.487   3.583   7.796
  533WAT      O 3955   4.204   0.017   5.996
  533WAT     H1 3956   4.139   0.075   5.957
  533WAT     H2 3957   4.283   0.070   6.002
  534WAT      O 3958   3.597  -0.275   6.036
  534WAT     H1 3959   3.674  -0.329   6.022
  534WAT     H2 3960   3.632  -0.188   6.057
  535WAT      O 3961   3.775   0.503   6.353
  535WAT     H1 3962   3.767   0.598   6.360
  535WAT     H2 3963   3.714   0.469   6.418
  536WAT      O 3964   4.002   0.039   6.225
  536WAT     H1 3965   3.988   0.124   6.267
  536WAT     H2 3966   4.056   0.059   6.148
  537WAT      O 3967   4.262   0.446   5.868
  537WAT     H1 3968   4.195   0.477   5.929
  537WAT     H2 3969   4.301   0.527   5.833
  538WAT      O 3970   4.457   0.130   6.499
  538WAT     H1 3971   4.486   0.186   6.427
  538WAT     H2 3972   4.508   0.160   6.574
  539WAT      O 3973   3.953   0.208   6.608
  539WAT     H1 3974   3.949   0.231   6.515
  539WAT     H2 3975   4.045   0.185   6.623
  540WAT      O 3976   4.082   0.463   6.090
  540WAT     H1 3977   4.099   0.416   6.171
  540WAT     H2 3978   4.013   0.526   6.112
  541WAT      O 3979   3.538   0.778   6.767
  541WAT     H1 3980   3.562   0.841   6.835
  541WAT     H2 3981   3.454   0.743   6.796
  542WAT      O 3982   3.969   0.283   6.358
  542WAT     H1 3983   3.890   0.337   6.368
  542WAT     H2 3984   4.039   0.334   6.398
  543WAT      O 3985   4.217   0.383   6.498
  543WAT     H1 3986   4.235   0.301   6.544
  543WAT     H2 3987   4.299   0.404   6.454
  544WAT      O 3988   4.250   0.275   6.224
  544WAT     H1 3989   4.303   0.224   6.163
  544WAT     H2 3990   4.277   0.244   6.310
  545WAT      O 3991   3.586   0.381   6.500
  545WAT     H1 3992   3.519   0.429   6.452
  545WAT     H2 3993   3.572   0.405   6.591
  546WAT      O 3994   4.314   0.379   6.858
  546WAT     H1 3995   4.301   0.299   6.808
  546WAT     H2 3996   4.379   0.428   6.810
  547WAT      O 3997   4.220   0.138   6.641
  547WAT     H1 3998   4.206   0.046   6.659
  547WAT     H2 3999   4.303   0.141   6.593
  548WAT      O 4000   4.581   0.221   6.750
  548WAT     H1 4001   4.673   0.200   6.736
  548WAT     H2 4002   4.564   0.196   6.841
  549WAT      O 4003   4.560   0.273   6.286
  549WAT     H1 4004   4.577   0.216   6.210
  549WAT     H2 4005   4.609   0.353   6.267
  550WAT      O 4006   4.658   0.204   5.996
  550WAT     H1 4007   4.728   0.266   6.017
  550WAT     H2 4008   4.693   0.119   6.023
  551WAT      O 4009   4.017   0.556   6.584
  551WAT     H1 4010   3.973   0.507   6.654
  551WAT     H2 4011   4.092   0.502   6.560
  552WAT      O 4012   3.718  -0.035   6.139
  552WAT     H1 4013   3.733   0.034   6.074
  552WAT     H2 4014   3.798  -0.037   6.191
  553WAT      O 4015   4.068   0.215   5.886
  553WAT     H1 4016   4.010   0.277   5.841
  553WAT     H2 4017   4.125   0.270   5.940
  554WAT      O 4018   4.390   0.243   5.999
  554WAT     H1 4019   4.483   0.237   6.020
  554WAT     H2 4020   4.381   0.327   5.954
  555WAT      O 4021   4.652   0.175   5.695
  555WAT     H1 4022   4.645   0.142   5.785
  555WAT     H2 4023   4.735   0.224   5.695
  556WAT      O 4024   3.890   0.419   6.766
  556WAT     H1 4025   3.795   0.419   6.754
  556WAT     H2 4026   3.920   0.344   6.714
  557WAT      O 4027   5.463   1.002   6.872
  557WAT     H1 4028   5.527   0.990   6.802
  557WAT     H2 4029   5.451   1.097   6.878
  558WAT      O 4030   5.144   0.997   6.866
  558WAT     H1 4031   5.110   0.986   6.777
  558WAT     H2 4032   5.231   0.957   6.864
  559WAT      O 4033   4.730   1.183   6.465
  559WAT     H1 4034   4.674   1.174   6.388
  559WAT     H2 4035   4.718   1.101   6.513
  560WAT      O 4036   5.192   1.113   7.462
  560WAT     H1 4037   5.191   1.073   7.374
  560WAT     H2 4038   5.209   1.039   7.521
  561WAT      O 4039   4.485   1.332   6.748
  561WAT     H1 4040   4.564   1.298   6.707
  561WAT     H2 4041   4.509   1.343   6.840
  562WAT      O 4042   5.288   1.549   5.996
  562WAT     H1 4043   5.223   1.608   5.957
  562WAT     H2 4044   5.367   1.603   6.002
  563WAT      O 4045   4.681   1.258   6.036
  563WAT     H1 4046   4.758   1.204   6.022
  563WAT     H2 4047   4.716   1.345   6.057
  564WAT      O 4048   4.864   1.391   7.356
  564WAT     H1 4049   4.835   1.482   7.345
  564WAT     H2 4050   4.928   1.395   7.428
  565WAT      O 4051   4.957   1.129   7.015
  565WAT     H1 4052   5.017   1.106   6.944
  565WAT     H2 4053   4.963   1.055   7.076
  566WAT      O 4054   4.914   0.874   5.799
  566WAT     H1 4055   4.939   0.822   5.723
  566WAT     H2 4056   4.820   0.858   5.809
  567WAT      O 4057   5.419   0.775   6.580
  567WAT     H1 4058   5.497   0.733   6.544
  567WAT     H2 4059   5.445   0.865   6.596
  568WAT      O 4060   5.436   1.318   6.049
  568WAT     H1 4061   5.372   1.326   6.121
  568WAT     H2 4062   5.403   1.377   5.982
  569WAT      O 4063   5.959   0.768   6.670
  569WAT     H1 4064   6.032   0.711   6.693
  569WAT     H2 4065   5.883   0.730   6.714
  570WAT      O 4066   4.886   1.065   6.019
  570WAT     H1 4067   4.875   0.997   6.086
  570WAT     H2 4068   4.897   1.016   5.937
  571WAT      O 4069   5.120   1.011   6.390
  571WAT     H1 4070   5.084   0.958   6.461
  571WAT     H2 4071   5.206   0.972   6.372
  572WAT      O 4072   5.085   0.514   5.889
  572WAT     H1 4073   5.101   0.600   5.926
  572WAT     H2 4074   5.065   0.530   5.797
  573WAT      O 4075   5.360   1.360   7.056
  573WAT     H1 4076   5.330   1.450   7.045
  573WAT     H2 4077   5.326   1.333   7.141
  574WAT      O 4078   4.705   1.005   6.659
  574WAT     H1 4079   4.613   0.992   6.680
  574WAT     H2 4080   4.730   1.083   6.709
  575WAT      O 4081   5.700   0.612   6.824
  575WAT     H1 4082   5.609   0.605   6.794
  575WAT     H2 4083   5.695   0.659   6.907
  576WAT      O 4084   5.082   0.759   5.988
  576WAT     H1 4085   5.070   0.804   6.071
  576WAT     H2 4086   5.013   0.794   5.932
  577WAT      O 4087   4.441   0.969   6.743
  577WAT     H1 4088   4.454   0.995   6.834
  577WAT     H2 4089   4.373   1.028   6.711
  578WAT      O 4090   4.858   2.036   6.353
  578WAT     H1 4091   4.851   2.131   6.360
  578WAT     H2 4092   4.798   2.002   6.418
  579WAT      O 4093   5.652   0.806   6.070
  579WAT     H1 4094   5.743   0.830   6.053
  579WAT     H2 4095   5.601   0.865   6.014
  580WAT      O 4096   4.933   1.034   7.574
  580WAT     H1 4097   5.007   1.088   7.547
  580WAT     H2 4098   4.862   1.097   7.590
  581WAT      O 4099   5.481   1.249   7.434
  581WAT     H1 4100   5.522   1.204   7.360
  581WAT     H2 4101   5.408   1.191   7.459
  582WAT      O 4102   5.116   0.742   7.171
  582WAT     H1 4103   5.201   0.785   7.186
  582WAT     H2 4104   5.110   0.677   7.241
  583WAT      O 4105   5.513   1.305   6.810
  583WAT     H1 4106   5.450   1.321   6.739
  583WAT     H2 4107   5.474   1.346   6.887
  584WAT      O 4108   5.901   1.398   6.545
  584WAT     H1 4109   5.832   1.436   6.490
  584WAT     H2 4110   5.909   1.459   6.618
  585WAT      O 4111   5.431   0.508   7.337
  585WAT     H1 4112   5.407   0.584   7.284
  585WAT     H2 4113   5.459   0.546   7.421
  586WAT      O 4114   5.626   1.163   7.205
  586WAT     H1 4115   5.648   1.227   7.137
  586WAT     H2 4116   5.622   1.079   7.158
  587WAT      O 4117   5.387   0.424   6.895
  587WAT     H1 4118   5.300   0.454   6.924
  587WAT     H2 4119   5.389   0.446   6.802
  588WAT      O 4120   5.068   1.278   6.536
  588WAT     H1 4121   5.115   1.306   6.457
  588WAT     H2 4122   5.042   1.188   6.518
  589WAT      O 4123   4.757   1.233   6.830
  589WAT     H1 4124   4.814   1.276   6.766
  589WAT     H2 4125   4.817   1.205   6.900
  590WAT      O 4126   4.962   0.891   6.217
  590WAT     H1 4127   5.032   0.936   6.264
  590WAT     H2 4128   4.929   0.826   6.280
  591WAT      O 4129   4.336   0.716   6.747
  591WAT     H1 4130   4.257   0.742   6.700
  591WAT     H2 4131   4.385   0.798   6.758
  592WAT      O 4132   5.738   1.450   7.022
  592WAT     H1 4133   5.820   1.410   6.994
  592WAT     H2 4134   5.737   1.440   7.117
  593WAT      O 4135   4.531   0.753   6.443
  593WAT     H1 4136   4.452   0.764   6.495
  593WAT     H2 4137   4.509   0.787   6.356
  594WAT      O 4138   5.114   1.405   7.238
  594WAT     H1 4139   5.121   1.452   7.321
  594WAT     H2 4140   5.043   1.342   7.251
  595WAT      O 4141   4.165   0.742   6.990
  595WAT     H1 4142   4.190   0.830   7.017
  595WAT     H2 4143   4.218   0.724   6.913
  596WAT      O 4144   6.547   1.085   6.657
  596WAT     H1 4145   6.472   1.028   6.641
  596WAT     H2 4146   6.560   1.081   6.752
  597WAT      O 4147   5.086   1.572   6.225
  597WAT     H1 4148   5.072   1.657   6.267
  597WAT     H2 4149   5.140   1.592   6.148
  598WAT      O 4150   4.431   1.324   6.282
  598WAT     H1 4151   4.482   1.403   6.297
  598WAT     H2 4152   4.496   1.254   6.275
  599WAT      O 4153   4.612   1.635   6.490
  599WAT     H1 4154   4.630   1.728   6.471
  599WAT     H2 4155   4.692   1.604   6.533
  600WAT      O 4156   5.249   1.634   7.638
  600WAT     H1 4157   5.204   1.556   7.606
  600WAT     H2 4158   5.315   1.653   7.571
  601WAT      O 4159   4.724   1.787   7.090
  601WAT     H1 4160   4.779   1.774   7.013
  601WAT     H2 4161   4.641   1.817   7.055
  602WAT      O 4162   5.458   1.662   7.440
  602WAT     H1 4163   5.457   1.744   7.391
  602WAT     H2 4164   5.551   1.650   7.463
  603WAT      O 4165   5.104   1.414   7.525
  603WAT     H1 4166   5.157   1.338   7.502
  603WAT     H2 4167   5.051   1.384   7.599
  604WAT      O 4168   4.228   1.157   6.359
  604WAT     H1 4169   4.311   1.198   6.338
  604WAT     H2 4170   4.245   1.063   6.356
  605WAT      O 4171   5.417   0.923   5.928
  605WAT     H1 4172   5.366   1.000   5.952
  605WAT     H2 4173   5.390   0.856   5.991
  606WAT      O 4174   5.176   0.408   6.434
  606WAT     H1 4175   5.090   0.369   6.416
  606WAT     H2 4176   5.217   0.416   6.348
  607WAT      O 4177   4.953   0.170   6.775
  607WAT     H1 4178   5.040   0.150   6.739
  607WAT     H2 4179   4.960   0.147   6.867
  608WAT      O 4180   5.915   1.199   6.122
  608WAT     H1 4181   5.837   1.165   6.077
  608WAT     H2 4182   5.983   1.199   6.054
  609WAT      O 4183   5.396   0.711   6.111
  609WAT     H1 4184   5.366   0.742   6.196
  609WAT     H2 4185   5.491   0.718   6.115
  610WAT      O 4186   5.241   1.327   6.276
  610WAT     H1 4187   5.188   1.253   6.245
  610WAT     H2 4188   5.190   1.404   6.251
  611WAT      O 4189   5.739   1.146   6.787
  611WAT     H1 4190   5.673   1.215   6.796
  611WAT     H2 4191   5.819   1.185   6.822
  612WAT      O 4192   4.714   0.393   6.512
  612WAT     H1 4193   4.771   0.371   6.439
  612WAT     H2 4194   4.773   0.400   6.587
  613WAT      O 4195   5.620   0.981   6.593
  613WAT     H1 4196   5.671   1.045   6.643
  613WAT     H2 4197   5.685   0.922   6.556
  614WAT      O 4198   4.747   0.596   5.914
  614WAT     H1 4199   4.663   0.630   5.946
  614WAT     H2 4200   4.733   0.582   5.820
  615WAT      O 4201   5.055   1.108   5.576
  615WAT     H1 4202   4.964   1.085   5.596
  615WAT     H2 4203   5.105   1.029   5.595
  616WAT      O 4204   5.346   1.979   5.868
  616WAT     H1 4205   5.278   2.010   5.929
  616WAT     H2 4206   5.384   2.060   5.833
  617WAT      O 4207   5.267   0.729   6.817
  617WAT     H1 4208   5.176   0.751   6.801
  617WAT     H2 4209   5.309   0.736   6.731
  618WAT      O 4210   5.346   0.869   6.330
  618WAT     H1 4211   5.420   0.920   6.299
  618WAT     H2 4212   5.373   0.837   6.416
  619WAT      O 4213   5.173   1.118   6.028
  619WAT     H1 4214   5.082   1.090   6.038
  619WAT     H2 4215   5.176   1.160   5.942
  620WAT      O 4216   5.696   1.480   6.405
  620WAT     H1 4217   5.651   1.395   6.411
  620WAT     H2 4218   5.633   1.543   6.439
  621WAT      O 4219   5.591   0.572   6.528
  621WAT     H1 4220   5.517   0.521   6.561
  621WAT     H2 4221   5.616   0.528   6.447
  622WAT      O 4222   5.541   1.663   6.499
  622WAT     H1 4223   5.570   1.719   6.427
  622WAT     H2 4224   5.592   1.693   6.574
  623WAT      O 4225   4.230   0.891   6.427
  623WAT     H1 4226   4.210   0.831   6.354
  623WAT     H2 4227   4.174   0.860   6.498
  624WAT      O 4228   5.028   0.880   6.639
  624WAT     H1 4229   5.033   0.785   6.631
  624WAT     H2 4230   4.947   0.895   6.687
  625WAT      O 4231   5.143   1.273   5.762
  625WAT     H1 4232   5.099   1.201   5.716
  625WAT     H2 4233   5.217   1.295   5.706
  626WAT      O 4234   4.822   0.742   6.414
  626WAT     H1 4235   4.740   0.771   6.455
  626WAT     H2 4236   4.871   0.702   6.486
  627WAT      O 4237   5.037   1.741   6.608
  627WAT     H1 4238   5.033   1.764   6.515
  627WAT     H2 4239   5.129   1.718   6.623
  628WAT      O 4240   5.382   0.788   7.298
  628WAT     H1 4241   5.417   0.811   7.384
  628WAT     H2 4242   5.446   0.821   7.235
  629WAT      O 4243   5.955   1.100   6.368
  629WAT     H1 4244   5.941   1.119   6.275
  629WAT     H2 4245   5.919   1.176   6.414
  630WAT      O 4246   4.771   0.499   6.976
  630WAT     H1 4247   4.835   0.485   6.906
  630WAT     H2 4248   4.688   0.470   6.938
  631WAT      O 4249   5.957   1.307   6.869
  631WAT     H1 4250   6.001   1.298   6.954
  631WAT     H2 4251   6.029   1.304   6.805
  632WAT      O 4252   4.849   1.429   6.587
  632WAT     H1 4253   4.928   1.379   6.567
  632WAT     H2 4254   4.777   1.376   6.551
  633WAT      O 4255   5.330   1.667   7.023
  633WAT     H1 4256   5.336   1.724   7.099
  633WAT     H2 4257   5.244   1.684   6.986
  634WAT      O 4258   4.479   0.843   6.195
  634WAT     H1 4259   4.386   0.837   6.217
  634WAT     H2 4260   4.489   0.791   6.115
  635WAT      O 4261   4.471   0.496   6.454
  635WAT     H1 4262   4.497   0.587   6.443
  635WAT     H2 4263   4.553   0.449   6.469
  636WAT      O 4264   4.618   0.637   7.171
  636WAT     H1 4265   4.686   0.616   7.106
  636WAT     H2 4266   4.536   0.617   7.127
  637WAT      O 4267   6.043   1.311   7.122
  637WAT     H1 4268   6.063   1.402   7.147
  637WAT     H2 4269   6.033   1.265   7.206
  638WAT      O 4270   5.550   1.326   7.680
  638WAT     H1 4271   5.534   1.303   7.588
  638WAT     H2 4272   5.549   1.422   7.681
  639WAT      O 4273   5.226   1.084   7.178
  639WAT     H1 4274   5.319   1.099   7.161
  639WAT     H2 4275   5.184   1.092   7.093
  640WAT      O 4276   5.106   1.486   6.955
  640WAT     H1 4277   5.092   1.449   7.043
  640WAT     H2 4278   5.027   1.538   6.938
  641WAT      O 4279   5.166   1.996   6.090
  641WAT     H1 4280   5.183   1.949   6.171
  641WAT     H2 4281   5.097   2.059   6.112
  642WAT      O 4282   5.261   1.424   6.694
  642WAT     H1 4283   5.228   1.420   6.784
  642WAT     H2 4284   5.211   1.357   6.647
  643WAT      O 4285   4.659   0.965   7.247
  643WAT     H1 4286   4.645   0.891   7.307
  643WAT     H2 4287   4.750   0.956   7.219
  644WAT      O 4288   5.555   1.158   5.722
  644WAT     H1 4289   5.493   1.086   5.712
  644WAT     H2 4290   5.508   1.235   5.687
  645WAT      O 4291   4.922   0.936   7.196
  645WAT     H1 4292   4.993   0.872   7.191
  645WAT     H2 4293   4.917   0.961   7.288
  646WAT      O 4294   5.720   1.629   7.488
  646WAT     H1 4295   5.715   1.561   7.421
  646WAT     H2 4296   5.761   1.704   7.442
  647WAT      O 4297   4.622   2.311   6.767
  647WAT     H1 4298   4.646   2.374   6.835
  647WAT     H2 4299   4.538   2.276   6.796
  648WAT      O 4300   4.734   0.580   5.634
  648WAT     H1 4301   4.646   0.568   5.597
  648WAT     H2 4302   4.781   0.501   5.609
  649WAT      O 4303   5.721   1.426   7.311
  649WAT     H1 4304   5.632   1.392   7.323
  649WAT     H2 4305   5.778   1.353   7.334
  650WAT      O 4306   3.886   1.059   6.643
  650WAT     H1 4307   3.955   1.028   6.584
  650WAT     H2 4308   3.870   1.149   6.616
  651WAT      O 4309   4.366   0.548   7.086
  651WAT     H1 4310   4.358   0.487   7.013
  651WAT     H2 4311   4.284   0.597   7.086
  652WAT      O 4312   5.074   1.892   7.007
  652WAT     H1 4313   5.066   1.972   7.059
  652WAT     H2 4314   5.029   1.912   6.925
  653WAT      O 4315   5.053   1.816   6.358
  653WAT     H1 4316   4.974   1.870   6.368
  653WAT     H2 4317   5.122   1.867   6.398
  654WAT      O 4318   5.383   0.396   6.623
  654WAT     H1 4319   5.433   0.321   6.591
  654WAT     H2 4320   5.306   0.400   6.566
  655WAT      O 4321   6.169   0.967   6.787
  655WAT     H1 4322   6.168   1.055   6.750
  655WAT     H2 4323   6.082   0.932   6.768
  656WAT      O 4324   5.320   1.882   7.223
  656WAT     H1 4325   5.391   1.945   7.216
  656WAT     H2 4326   5.271   1.891   7.141
  657WAT      O 4327   5.492   1.272   6.380
  657WAT     H1 4328   5.398   1.284   6.363
  657WAT     H2 4329   5.510   1.182   6.354
  658WAT      O 4330   5.042   0.611   6.596
  658WAT     H1 4331   5.005   0.555   6.664
  658WAT     H2 4332   5.091   0.550   6.540
  659WAT      O 4333   5.831   0.856   6.434
  659WAT     H1 4334   5.877   0.940   6.426
  659WAT     H2 4335   5.876   0.810   6.504
  660WAT      O 4336   4.825   1.657   7.305
  660WAT     H1 4337   4.895   1.720   7.320
  660WAT     H2 4338   4.778   1.691   7.229
  661WAT      O 4339   5.637   1.491   6.134
  661WAT     H1 4340   5.665   1.479   6.224
  661WAT     H2 4341   5.550   1.451   6.130
  662WAT      O 4342   5.605   0.912   7.088
  662WAT     H1 4343   5.539   0.937   7.022
  662WAT     H2 4344   5.643   0.831   7.054
  663WAT      O 4345   5.301   1.916   6.498
  663WAT     H1 4346   5.319   1.834   6.544
  663WAT     H2 4347   5.383   1.937   6.454
  664WAT      O 4348   5.334   1.808   6.224
  664WAT     H1 4349   5.387   1.757   6.163
  664WAT     H2 4350   5.361   1.777   6.310
  665WAT      O 4351   4.384   1.610   6.998
  665WAT     H1 4352   4.443   1.535   7.012
  665WAT     H2 4353   4.365   1.641   7.087
  666WAT      O 4354   4.670   1.914   6.500
  666WAT     H1 4355   4.603   1.962   6.452
  666WAT     H2 4356   4.656   1.938   6.591
  667WAT      O 4357   3.844   0.867   6.870
  667WAT     H1 4358   3.847   0.814   6.950
  667WAT     H2 4359   3.793   0.814   6.809
  668WAT      O 4360   5.084   2.117   7.160
  668WAT     H1 4361   5.139   2.133   7.236
  668WAT     H2 4362   5.118   2.176   7.093
  669WAT      O 4363   5.569   1.600   7.745
  669WAT     H1 4364   5.623   1.661   7.696
  669WAT     H2 4365   5.511   1.655   7.797
  670WAT      O 4366   4.207   0.740   6.178
  670WAT     H1 4367   4.236   0.649   6.173
  670WAT     H2 4368   4.117   0.738   6.146
  671WAT      O 4369   5.398   1.912   6.858
  671WAT     H1 4370   5.385   1.832   6.808
  671WAT     H2 4371   5.463   1.961   6.810
  672WAT      O 4372   4.560   0.547   6.776
  672WAT     H1 4373   4.487   0.609   6.762
  672WAT     H2 4374   4.639   0.601   6.768
  673WAT      O 4375   5.604   1.692   7.021
  673WAT     H1 4376   5.509   1.680   7.014
  673WAT     H2 4377   5.639   1.603   7.030
  674WAT      O 4378   4.380   0.508   6.190
  674WAT     H1 4379   4.347   0.420   6.172
  674WAT     H2 4380   4.415   0.502   6.279
  675WAT      O 4381   5.304   1.671   6.641
  675WAT     H1 4382   5.290   1.579   6.659
  675WAT     H2 4383   5.387   1.674   6.593
  676WAT      O 4384   4.691   0.537   6.227
  676WAT     H1 4385   4.725   0.589   6.155
  676WAT     H2 4386   4.736   0.570   6.305
  677WAT      O 4387   5.665   1.754   6.750
  677WAT     H1 4388   5.757   1.733   6.736
  677WAT     H2 4389   5.648   1.729   6.841
  678WAT      O 4390   4.890   0.386   6.047
  678WAT     H1 4391   4.962   0.424   5.997
  678WAT     H2 4392   4.827   0.458   6.057
  679WAT      O 4393   5.304   0.457   6.141
  679WAT     H1 4394   5.326   0.545   6.111
  679WAT     H2 4395   5.256   0.418   6.068
  680WAT      O 4396   4.778   0.753   6.798
  680WAT     H1 4397   4.763   0.784   6.888
  680WAT     H2 4398   4.730   0.814   6.743
  681WAT      O 4399   4.964   0.452   6.803
  681WAT     H1 4400   4.963   0.362   6.769
  681WAT     H2 4401   5.036   0.452   6.867
  682WAT      O 4402   5.149   0.495   7.008
  682WAT     H1 4403   5.123   0.587   7.008
  682WAT     H2 4404   5.096   0.455   7.077
  683WAT      O 4405   5.644   1.806   6.286
  683WAT     H1 4406   5.661   1.749   6.210
  683WAT     H2 4407   5.693   1.886   6.267
  684WAT      O 4408   4.225   1.007   7.092
  684WAT     H1 4409   4.171   1.084   7.105
  684WAT     H2 4410   4.313   1.041   7.076
  685WAT      O 4411   4.904   0.340   6.330
  685WAT     H1 4412   4.916   0.247   6.350
  685WAT     H2 4413   4.875   0.341   6.239
  686WAT      O 4414   6.229   1.082   6.447
  686WAT     H1 4415   6.273   1.007   6.408
  686WAT     H2 4416   6.141   1.081   6.409
  687WAT      O 4417   5.742   1.737   5.996
  687WAT     H1 4418   5.812   1.799   6.017
  687WAT     H2 4419   5.777   1.652   6.023
  688WAT      O 4420   5.932   1.482   6.148
  688WAT     H1 4421   5.985   1.516   6.076
  688WAT     H2 4422   5.924   1.389   6.130
  689WAT      O 4423   5.099   1.874   7.361
  689WAT     H1 4424   5.129   1.849   7.449
  689WAT     H2 4425   5.178   1.894   7.312
  690WAT      O 4426   5.101   2.089   6.584
  690WAT     H1 4427   5.057   2.040   6.654
  690WAT     H2 4428   5.176   2.035   6.560
  691WAT      O 4429   4.349   1.708   6.585
  691WAT     H1 4430   4.431   1.678   6.547
  691WAT     H2 4431   4.314   1.631   6.630
  692WAT      O 4432   4.845   1.643   6.792
  692WAT     H1 4433   4.783   1.577   6.762
  692WAT     H2 4434   4.913   1.646   6.723
  693WAT      O 4435   4.169   1.500   6.680
  693WAT     H1 4436   4.085   1.457   6.662
  693WAT     H2 4437   4.166   1.519   6.774
  694WAT      O 4438   5.901   1.546   7.679
  694WAT     H1 4439   5.822   1.544   7.625
  694WAT     H2 4440   5.878   1.599   7.754
  695WAT      O 4441   5.913   1.230   7.410
  695WAT     H1 4442   5.918   1.214   7.504
  695WAT     H2 4443   5.902   1.144   7.371
  696WAT      O 4444   4.802   1.498   6.139
  696WAT     H1 4445   4.816   1.567   6.074
  696WAT     H2 4446   4.882   1.496   6.191
  697WAT      O 4447   6.063   1.472   7.435
  697WAT     H1 4448   6.034   1.509   7.518
  697WAT     H2 4449   6.002   1.401   7.417
  698WAT      O 4450   6.183   1.229   6.687
  698WAT     H1 4451   6.267   1.273   6.703
  698WAT     H2 4452   6.197   1.181   6.605
  699WAT      O 4453   5.888   0.985   7.281
  699WAT     H1 4454   5.936   1.004   7.201
  699WAT     H2 4455   5.796   0.990   7.257
  700WAT      O 4456   4.577   1.101   6.240
  700WAT     H1 4457   4.553   1.011   6.260
  700WAT     H2 4458   4.594   1.101   6.146
  701WAT      O 4459   4.504   0.674   5.990
  701WAT     H1 4460   4.435   0.682   5.924
  701WAT     H2 4461   4.480   0.598   6.042
  702WAT      O 4462   5.152   1.748   5.886
  702WAT     H1 4463   5.094   1.810   5.841
  702WAT     H2 4464   5.209   1.803   5.940
  703WAT      O 4465   5.758   0.672   7.105
  703WAT     H1 4466   5.853   0.682   7.107
  703WAT     H2 4467   5.741   0.593   7.156
  704WAT      O 4468   5.560   0.381   7.123
  704WAT     H1 4469   5.501   0.409   7.054
  704WAT     H2 4470   5.532   0.430   7.201
  705WAT      O 4471   5.474   1.776   5.999
  705WAT     H1 4472   5.567   1.770   6.020
  705WAT     H2 4473   5.465   1.860   5.954
  706WAT      O 4474   5.736   1.708   5.695
  706WAT     H1 4475   5.729   1.674   5.785
  706WAT     H2 4476   5.818   1.757   5.695
  707WAT      O 4477   6.006   0.994   7.016
  707WAT     H1 4478   6.003   0.901   7.035
  707WAT     H2 4479   6.067   1.002   6.943
  708WAT      O 4480   5.190   0.881   5.620
  708WAT     H1 4481   5.285   0.868   5.627
  708WAT     H2 4482   5.152   0.808   5.668
  709WAT      O 4483   5.178   1.287   7.766
  709WAT     H1 4484   5.270   1.304   7.786
  709WAT     H2 4485   5.175   1.192   7.751
  710WAT      O 4486   5.008   0.674   5.614
  710WAT     H1 4487   4.918   0.644   5.622
  710WAT     H2 4488   5.036   0.644   5.527
  711WAT      O 4489   4.100   0.806   6.659
  711WAT     H1 4490   4.068   0.721   6.630
  711WAT     H2 4491   4.046   0.827   6.735
  712WAT      O 4492   4.478   1.078   7.031
  712WAT     H1 4493   4.500   1.171   7.033
  712WAT     H2 4494   4.519   1.042   7.109
  713WAT      O 4495   4.087   1.168   6.856
  713WAT     H1 4496   4.018   1.127   6.805
  713WAT     H2 4497   4.162   1.172   6.796
  714WAT      O 4498   4.278   1.161   6.644
  714WAT     H1 4499   4.276   1.171   6.548
  714WAT     H2 4500   4.309   1.246   6.676
  715WAT      O 4501   4.544   1.367   7.055
  715WAT     H1 4502   4.640   1.364   7.048
  715WAT     H2 4503   4.524   1.321   7.137
  716WAT      O 4504   4.603   1.224   7.312
  716WAT     H1 4505   4.685   1.273   7.314
  716WAT     H2 4506   4.631   1.132   7.309
  717WAT      O 4507   5.579   0.463   6.248
  717WAT     H1 4508   5.490   0.492   6.226
  717WAT     H2 4509   5.621   0.447   6.163
  718WAT      O 4510   5.914   0.466   6.620
  718WAT     H1 4511   5.992   0.514   6.647
  718WAT     H2 4512   5.842   0.508   6.665
  719WAT      O 4513   4.380   1.921   6.757
  719WAT     H1 4514   4.366   1.845   6.700
  719WAT     H2 4515   4.338   1.994   6.710
  720WAT      O 4516   5.493   1.440   5.658
  720WAT     H1 4517   5.564   1.460   5.719
  720WAT     H2 4518   5.421   1.496   5.684
  721WAT      O 4519   5.576   1.015   6.270
  721WAT     H1 4520   5.571   1.060   6.186
  721WAT     H2 4521   5.632   0.939   6.252
  722WAT      O 4522   5.957   0.594   6.352
  722WAT     H1 4523   5.932   0.553   6.435
  722WAT     H2 4524   5.895   0.665   6.340
  723WAT      O 4525   6.389   0.867   6.603
  723WAT     H1 4526   6.333   0.874   6.680
  723WAT     H2 4527   6.328   0.850   6.531
  724WAT      O 4528   4.696   2.011   6.778
  724WAT     H1 4529   4.684   2.105   6.768
  724WAT     H2 4530   4.613   1.981   6.817
  725WAT      O 4531   5.684   1.483   5.862
  725WAT     H1 4532   5.768   1.440   5.844
  725WAT     H2 4533   5.668   1.466   5.955
  726WAT      O 4534   5.650   1.134   5.999
  726WAT     H1 4535   5.644   1.117   5.905
  726WAT     H2 4536   5.587   1.204   6.015
  727WAT      O 4537   5.381   1.364   7.932
  727WAT     H1 4538   5.468   1.382   7.895
  727WAT     H2 4539   5.333   1.446   7.919
  728WAT      O 4540   4.798   2.076   7.099
  728WAT     H1 4541   4.888   2.079   7.131
  728WAT     H2 4542   4.775   1.983   7.101
  729WAT      O 4543   4.974   1.951   6.766
  729WAT     H1 4544   4.879   1.951   6.754
  729WAT     H2 4545   5.004   1.877   6.714
  730WAT      O 4546   6.547   2.535   6.872
  730WAT     H1 4547   6.611   2.523   6.802
  730WAT     H2 4548   6.535   2.630   6.878
  731WAT      O 4549   6.228   2.530   6.866
  731WAT     H1 4550   6.194   2.519   6.777
  731WAT     H2 4551   6.315   2.490   6.864
  732WAT      O 4552   5.814   2.716   6.465
  732WAT     H1 4553   5.758   2.707   6.388
  732WAT     H2 4554   5.802   2.634   6.513
  733WAT      O 4555   6.276   2.646   7.462
  733WAT     H1 4556   6.275   2.606   7.374
  733WAT     H2 4557   6.292   2.572   7.521
  734WAT      O 4558   5.569   2.865   6.748
  734WAT     H1 4559   5.648   2.831   6.707
  734WAT     H2 4560   5.593   2.876   6.840
  735WAT      O 4561   6.372   3.082   5.996
  735WAT     H1 4562   6.307   3.141   5.957
  735WAT     H2 4563   6.451   3.135   6.002
  736WAT      O 4564   5.764   2.791   6.036
  736WAT     H1 4565   5.842   2.737   6.022
  736WAT     H2 4566   5.800   2.878   6.057
  737WAT      O 4567   5.948   2.924   7.356
  737WAT     H1 4568   5.919   3.014   7.345
  737WAT     H2 4569   6.012   2.928   7.428
  738WAT      O 4570   6.041   2.662   7.015
  738WAT     H1 4571   6.101   2.639   6.944
  738WAT     H2 4572   6.047   2.588   7.076
  739WAT      O 4573   5.998   2.407   5.799
  739WAT     H1 4574   6.023   2.355   5.723
  739WAT     H2 4575   5.904   2.391   5.809
  740WAT      O 4576   6.503   2.308   6.580
  740WAT     H1 4577   6.581   2.266   6.544
  740WAT     H2 4578   6.529   2.398   6.596
  741WAT      O 4579   6.520   2.851   6.049
  741WAT     H1 4580   6.456   2.859   6.121
  741WAT     H2 4581   6.487   2.910   5.982
  742WAT      O 4582   7.043   2.301   6.670
  742WAT     H1 4583   7.116   2.244   6.693
  742WAT     H2 4584   6.967   2.263   6.714
  743WAT      O 4585   5.970   2.597   6.019
  743WAT     H1 4586   5.958   2.530   6.086
  743WAT     H2 4587   5.981   2.549   5.937
  744WAT      O 4588   6.204   2.544   6.390
  744WAT     H1 4589   6.168   2.491   6.461
  744WAT     H2 4590   6.290   2.505   6.372
  745WAT      O 4591   6.168   2.046   5.889
  745WAT     H1 4592   6.185   2.133   5.926
  745WAT     H2 4593   6.149   2.063   5.797
  746WAT      O 4594   6.444   2.893   7.056
  746WAT     H1 4595   6.414   2.983   7.045
  746WAT     H2 4596   6.410   2.866   7.141
  747WAT      O 4597   5.789   2.538   6.659
  747WAT     H1 4598   5.697   2.525   6.680
  747WAT     H2 4599   5.814   2.616   6.709
  748WAT      O 4600   6.784   2.144   6.824
  748WAT     H1 4601   6.693   2.138   6.794
  748WAT     H2 4602   6.779   2.192   6.907
  749WAT      O 4603   6.166   2.292   5.988
  749WAT     H1 4604   6.154   2.337   6.071
  749WAT     H2 4605   6.097   2.327   5.932
  750WAT      O 4606   5.525   2.502   6.743
  750WAT     H1 4607   5.538   2.527   6.834
  750WAT     H2 4608   5.457   2.561   6.711
  751WAT      O 4609   5.942   3.569   6.353
  751WAT     H1 4610   5.935   3.664   6.360
  751WAT     H2 4611   5.882   3.535   6.418
  752WAT      O 4612   6.192   2.286   7.618
  752WAT     H1 4613   6.114   2.342   7.617
  752WAT     H2 4614   6.255   2.335   7.670
  753WAT      O 4615   6.971   1.965   7.002
  753WAT     H1 4616   6.907   1.994   6.937
  753WAT     H2 4617   6.920   1.953   7.082
  754WAT      O 4618   6.736   2.339   6.070
  754WAT     H1 4619   6.827   2.363   6.053
  754WAT     H2 4620   6.685   2.398   6.014
  755WAT      O 4621   6.017   2.567   7.574
  755WAT     H1 4622   6.091   2.621   7.547
  755WAT     H2 4623   5.946   2.630   7.590
  756WAT      O 4624   6.565   2.782   7.434
  756WAT     H1 4625   6.605   2.737   7.360
  756WAT     H2 4626   6.492   2.724   7.459
  757WAT      O 4627   6.200   2.275   7.171
  757WAT     H1 4628   6.285   2.318   7.186
  757WAT     H2 4629   6.194   2.210   7.241
  758WAT      O 4630   6.597   2.838   6.810
  758WAT     H1 4631   6.534   2.854   6.739
  758WAT     H2 4632   6.558   2.879   6.887
  759WAT      O 4633   6.985   2.931   6.545
  759WAT     H1 4634   6.916   2.969   6.490
  759WAT     H2 4635   6.993   2.992   6.618
  760WAT      O 4636   6.515   2.041   7.337
  760WAT     H1 4637   6.491   2.117   7.284
  760WAT     H2 4638   6.543   2.079   7.421
  761WAT      O 4639   6.710   2.696   7.205
  761WAT     H1 4640   6.731   2.760   7.137
  761WAT     H2 4641   6.706   2.612   7.158
  762WAT      O 4642   6.471   1.957   6.895
  762WAT     H1 4643   6.384   1.987   6.924
  762WAT     H2 4644   6.473   1.979   6.802
  763WAT      O 4645   6.152   2.811   6.536
  763WAT     H1 4646   6.199   2.839   6.457
  763WAT     H2 4647   6.126   2.721   6.518
  764WAT      O 4648   5.841   2.766   6.830
  764WAT     H1 4649   5.898   2.809   6.766
  764WAT     H2 4650   5.900   2.738   6.900
  765WAT      O 4651   6.046   2.424   6.217
  765WAT     H1 4652   6.116   2.469   6.264
  765WAT     H2 4653   6.013   2.359   6.280
  766WAT      O 4654   5.891   2.283   7.654
  766WAT     H1 4655   5.828   2.351   7.678
  766WAT     H2 4656   5.880   2.271   7.560
  767WAT      O 4657   5.420   2.249   6.747
  767WAT     H1 4658   5.341   2.275   6.700
  767WAT     H2 4659   5.469   2.331   6.758
  768WAT      O 4660   6.822   2.983   7.022
  768WAT     H1 4661   6.904   2.943   6.994
  768WAT     H2 4662   6.821   2.973   7.117
  769WAT      O 4663   5.615   2.286   6.443
  769WAT     H1 4664   5.536   2.297   6.495
  769WAT     H2 4665   5.593   2.320   6.356
  770WAT      O 4666   6.198   2.938   7.238
  770WAT     H1 4667   6.205   2.984   7.321
  770WAT     H2 4668   6.127   2.875   7.251
  771WAT      O 4669   5.248   2.275   6.990
  771WAT     H1 4670   5.274   2.363   7.017
  771WAT     H2 4671   5.302   2.257   6.913
  772WAT      O 4672   7.631   2.618   6.657
  772WAT     H1 4673   7.555   2.561   6.641
  772WAT     H2 4674   7.644   2.614   6.752
  773WAT      O 4675   6.170   3.105   6.225
  773WAT     H1 4676   6.156   3.189   6.267
  773WAT     H2 4677   6.224   3.125   6.148
  774WAT      O 4678   5.515   2.857   6.282
  774WAT     H1 4679   5.566   2.936   6.297
  774WAT     H2 4680   5.580   2.787   6.275
  775WAT      O 4681   5.696   3.168   6.490
  775WAT     H1 4682   5.714   3.261   6.471
  775WAT     H2 4683   5.776   3.137   6.533
  776WAT      O 4684   6.110   1.854   7.650
  776WAT     H1 4685   6.184   1.914   7.642
  776WAT     H2 4686   6.133   1.780   7.594
  777WAT      O 4687   5.625   2.373   7.478
  777WAT     H1 4688   5.613   2.283   7.508
  777WAT     H2 4689   5.539   2.398   7.443
  778WAT      O 4690   6.332   3.167   7.638
  778WAT     H1 4691   6.288   3.089   7.606
  778WAT     H2 4692   6.399   3.186   7.571
  779WAT      O 4693   5.808   3.320   7.090
  779WAT     H1 4694   5.863   3.307   7.013
  779WAT     H2 4695   5.724   3.350   7.055
  780WAT      O 4696   6.542   3.195   7.440
  780WAT     H1 4697   6.540   3.277   7.391
  780WAT     H2 4698   6.634   3.183   7.463
  781WAT      O 4699   6.188   2.947   7.525
  781WAT     H1 4700   6.241   2.870   7.502
  781WAT     H2 4701   6.135   2.917   7.599
  782WAT      O 4702   6.505   1.457   7.078
  782WAT     H1 4703   6.470   1.546   7.070
  782WAT     H2 4704   6.542   1.438   6.991
  783WAT      O 4705   5.312   2.690   6.359
  783WAT     H1 4706   5.395   2.731   6.338
  783WAT     H2 4707   5.329   2.596   6.356
  784WAT      O 4708   6.501   2.456   5.928
  784WAT     H1 4709   6.450   2.533   5.952
  784WAT     H2 4710   6.474   2.389   5.991
  785WAT      O 4711   6.260   1.941   6.434
  785WAT     H1 4712   6.174   1.902   6.416
  785WAT     H2 4713   6.301   1.949   6.348
  786WAT      O 4714   6.413   1.694   6.874
  786WAT     H1 4715   6.362   1.691   6.793
  786WAT     H2 4716   6.442   1.785   6.880
  787WAT      O 4717   6.037   1.703   6.775
  787WAT     H1 4718   6.124   1.683   6.739
  787WAT     H2 4719   6.044   1.680   6.867
  788WAT      O 4720   6.999   2.732   6.122
  788WAT     H1 4721   6.921   2.698   6.077
  788WAT     H2 4722   7.066   2.732   6.054
  789WAT      O 4723   6.480   2.244   6.111
  789WAT     H1 4724   6.450   2.275   6.196
  789WAT     H2 4725   6.575   2.251   6.115
  790WAT      O 4726   6.325   2.859   6.276
  790WAT     H1 4727   6.272   2.786   6.245
  790WAT     H2 4728   6.274   2.937   6.251
  791WAT      O 4729   6.822   2.679   6.787
  791WAT     H1 4730   6.757   2.748   6.796
  791WAT     H2 4731   6.903   2.718   6.822
  792WAT      O 4732   5.798   1.926   6.512
  792WAT     H1 4733   5.855   1.903   6.439
  792WAT     H2 4734   5.856   1.933   6.587
  793WAT      O 4735   6.704   2.514   6.593
  793WAT     H1 4736   6.755   2.578   6.643
  793WAT     H2 4737   6.769   2.454   6.556
  794WAT      O 4738   5.830   2.129   5.914
  794WAT     H1 4739   5.747   2.162   5.946
  794WAT     H2 4740   5.816   2.115   5.820
  795WAT      O 4741   6.028   1.613   6.385
  795WAT     H1 4742   5.963   1.582   6.322
  795WAT     H2 4743   6.024   1.551   6.457
  796WAT      O 4744   6.139   2.641   5.576
  796WAT     H1 4745   6.048   2.618   5.596
  796WAT     H2 4746   6.189   2.562   5.595
  797WAT      O 4747   6.430   3.512   5.868
  797WAT     H1 4748   6.362   3.543   5.929
  797WAT     H2 4749   6.468   3.593   5.833
  798WAT      O 4750   6.351   2.262   6.817
  798WAT     H1 4751   6.260   2.284   6.801
  798WAT     H2 4752   6.393   2.269   6.731
  799WAT      O 4753   6.430   2.402   6.330
  799WAT     H1 4754   6.504   2.453   6.299
  799WAT     H2 4755   6.457   2.370   6.416
  800WAT      O 4756   6.257   2.651   6.028
  800WAT     H1 4757   6.166   2.623   6.038
  800WAT     H2 4758   6.260   2.693   5.942
  801WAT      O 4759   6.780   3.012   6.405
  801WAT     H1 4760   6.735   2.928   6.411
  801WAT     H2 4761   6.717   3.076   6.439
  802WAT      O 4762   6.674   2.105   6.528
  802WAT     H1 4763   6.601   2.054   6.561
  802WAT     H2 4764   6.700   2.061   6.447
  803WAT      O 4765   6.624   3.196   6.499
  803WAT     H1 4766   6.654   3.252   6.427
  803WAT     H2 4767   6.675   3.226   6.574
  804WAT      O 4768   6.685   1.383   6.588
  804WAT     H1 4769   6.715   1.297   6.559
  804WAT     H2 4770   6.757   1.442   6.568
  805WAT      O 4771   5.314   2.423   6.427
  805WAT     H1 4772   5.294   2.364   6.354
  805WAT     H2 4773   5.258   2.393   6.498
  806WAT      O 4774   6.112   2.413   6.639
  806WAT     H1 4775   6.117   2.317   6.631
  806WAT     H2 4776   6.031   2.428   6.687
  807WAT      O 4777   6.227   2.805   5.762
  807WAT     H1 4778   6.183   2.734   5.716
  807WAT     H2 4779   6.301   2.828   5.706
  808WAT      O 4780   5.906   2.274   6.414
  808WAT     H1 4781   5.824   2.304   6.455
  808WAT     H2 4782   5.955   2.235   6.486
  809WAT      O 4783   6.121   3.274   6.608
  809WAT     H1 4784   6.117   3.297   6.515
  809WAT     H2 4785   6.212   3.251   6.623
  810WAT      O 4786   6.465   2.321   7.298
  810WAT     H1 4787   6.501   2.344   7.384
  810WAT     H2 4788   6.530   2.354   7.235
  811WAT      O 4789   7.038   2.633   6.368
  811WAT     H1 4790   7.025   2.652   6.275
  811WAT     H2 4791   7.003   2.709   6.414
  812WAT      O 4792   5.855   2.032   6.976
  812WAT     H1 4793   5.919   2.018   6.906
  812WAT     H2 4794   5.772   2.003   6.938
  813WAT      O 4795   7.041   2.840   6.869
  813WAT     H1 4796   7.085   2.831   6.954
  813WAT     H2 4797   7.112   2.837   6.805
  814WAT      O 4798   5.932   2.962   6.587
  814WAT     H1 4799   6.012   2.912   6.567
  814WAT     H2 4800   5.861   2.909   6.551
  815WAT      O 4801   6.414   3.200   7.023
  815WAT     H1 4802   6.420   3.257   7.099
  815WAT     H2 4803   6.328   3.217   6.986
  816WAT      O 4804   5.563   2.376   6.195
  816WAT     H1 4805   5.470   2.370   6.217
  816WAT     H2 4806   5.573   2.324   6.115
  817WAT      O 4807   5.555   2.029   6.454
  817WAT     H1 4808   5.581   2.120   6.443
  817WAT     H2 4809   5.637   1.982   6.469
  818WAT      O 4810   5.702   2.170   7.171
  818WAT     H1 4811   5.770   2.149   7.106
  818WAT     H2 4812   5.620   2.150   7.127
  819WAT      O 4813   7.127   2.844   7.122
  819WAT     H1 4814   7.147   2.935   7.147
  819WAT     H2 4815   7.117   2.798   7.206
  820WAT      O 4816   6.293   1.833   7.372
  820WAT     H1 4817   6.228   1.903   7.363
  820WAT     H2 4818   6.370   1.876   7.409
  821WAT      O 4819   6.633   2.859   7.680
  821WAT     H1 4820   6.618   2.836   7.588
  821WAT     H2 4821   6.633   2.955   7.681
  822WAT      O 4822   6.310   2.616   7.178
  822WAT     H1 4823   6.403   2.632   7.161
  822WAT     H2 4824   6.268   2.625   7.093
  823WAT      O 4825   6.190   3.019   6.955
  823WAT     H1 4826   6.176   2.982   7.043
  823WAT     H2 4827   6.111   3.070   6.938
  824WAT      O 4828   6.250   3.529   6.090
  824WAT     H1 4829   6.267   3.482   6.171
  824WAT     H2 4830   6.181   3.592   6.112
  825WAT      O 4831   6.345   2.957   6.694
  825WAT     H1 4832   6.312   2.953   6.784
  825WAT     H2 4833   6.295   2.890   6.647
  826WAT      O 4834   5.743   2.497   7.247
  826WAT     H1 4835   5.729   2.424   7.307
  826WAT     H2 4836   5.834   2.489   7.219
  827WAT      O 4837   6.639   2.691   5.722
  827WAT     H1 4838   6.577   2.619   5.712
  827WAT     H2 4839   6.592   2.767   5.687
  828WAT      O 4840   6.006   2.469   7.196
  828WAT     H1 4841   6.077   2.405   7.191
  828WAT     H2 4842   6.001   2.494   7.288
  829WAT      O 4843   6.804   3.162   7.488
  829WAT     H1 4844   6.799   3.094   7.421
  829WAT     H2 4845   6.845   3.237   7.442
  830WAT      O 4846   5.877   2.167   7.378
  830WAT     H1 4847   5.823   2.122   7.443
  830WAT     H2 4848   5.818   2.181   7.303
  831WAT      O 4849   5.706   3.844   6.767
  831WAT     H1 4850   5.730   3.907   6.835
  831WAT     H2 4851   5.622   3.809   6.796
  832WAT      O 4852   5.818   2.113   5.634
  832WAT     H1 4853   5.730   2.101   5.597
  832WAT     H2 4854   5.865   2.034   5.609
  833WAT      O 4855   6.805   2.959   7.311
  833WAT     H1 4856   6.716   2.925   7.323
  833WAT     H2 4857   6.862   2.886   7.334
  834WAT      O 4858   4.970   2.592   6.643
  834WAT     H1 4859   5.039   2.561   6.584
  834WAT     H2 4860   4.954   2.682   6.616
  835WAT      O 4861   5.450   2.081   7.086
  835WAT     H1 4862   5.442   2.020   7.013
  835WAT     H2 4863   5.368   2.130   7.086
  836WAT      O 4864   6.158   3.425   7.007
  836WAT     H1 4865   6.150   3.505   7.059
  836WAT     H2 4866   6.113   3.445   6.925
  837WAT      O 4867   6.136   3.348   6.358
  837WAT     H1 4868   6.058   3.403   6.368
  837WAT     H2 4869   6.206   3.400   6.398
  838WAT      O 4870   6.467   1.929   6.623
  838WAT     H1 4871   6.517   1.854   6.591
  838WAT     H2 4872   6.390   1.933   6.566
  839WAT      O 4873   7.253   2.500   6.787
  839WAT     H1 4874   7.252   2.588   6.750
  839WAT     H2 4875   7.166   2.465   6.768
  840WAT      O 4876   6.404   3.415   7.223
  840WAT     H1 4877   6.475   3.478   7.216
  840WAT     H2 4878   6.354   3.424   7.141
  841WAT      O 4879   6.576   2.805   6.380
  841WAT     H1 4880   6.482   2.817   6.363
  841WAT     H2 4881   6.593   2.715   6.354
  842WAT      O 4882   6.126   2.144   6.596
  842WAT     H1 4883   6.089   2.088   6.664
  842WAT     H2 4884   6.175   2.083   6.540
  843WAT      O 4885   6.914   2.389   6.434
  843WAT     H1 4886   6.961   2.473   6.426
  843WAT     H2 4887   6.960   2.343   6.504
  844WAT      O 4888   5.909   3.190   7.305
  844WAT     H1 4889   5.979   3.253   7.320
  844WAT     H2 4890   5.862   3.224   7.229
  845WAT      O 4891   6.721   3.024   6.134
  845WAT     H1 4892   6.749   3.012   6.224
  845WAT     H2 4893   6.634   2.984   6.130
  846WAT      O 4894   6.712   1.626   6.838
  846WAT     H1 4895   6.620   1.649   6.854
  846WAT     H2 4896   6.755   1.634   6.923
  847WAT      O 4897   6.689   2.445   7.088
  847WAT     H1 4898   6.623   2.470   7.022
  847WAT     H2 4899   6.726   2.364   7.054
  848WAT      O 4900   6.385   3.449   6.498
  848WAT     H1 4901   6.403   3.367   6.544
  848WAT     H2 4902   6.467   3.470   6.454
  849WAT      O 4903   6.418   3.341   6.224
  849WAT     H1 4904   6.471   3.290   6.163
  849WAT     H2 4905   6.444   3.310   6.310
  850WAT      O 4906   6.294   2.519   7.736
  850WAT     H1 4907   6.226   2.509   7.803
  850WAT     H2 4908   6.376   2.504   7.783
  851WAT      O 4909   5.468   3.143   6.998
  851WAT     H1 4910   5.527   3.068   7.012
  851WAT     H2 4911   5.449   3.174   7.087
  852WAT      O 4912   5.754   3.446   6.500
  852WAT     H1 4913   5.687   3.495   6.452
  852WAT     H2 4914   5.740   3.471   6.591
  853WAT      O 4915   4.928   2.400   6.870
  853WAT     H1 4916   4.931   2.347   6.950
  853WAT     H2 4917   4.877   2.347   6.809
  854WAT      O 4918   6.168   3.650   7.160
  854WAT     H1 4919   6.223   3.666   7.236
  854WAT     H2 4920   6.202   3.709   7.093
  855WAT      O 4921   5.665   1.885   7.220
  855WAT     H1 4922   5.672   1.971   7.179
  855WAT     H2 4923   5.659   1.823   7.147
  856WAT      O 4924   5.613   2.092   7.585
  856WAT     H1 4925   5.676   2.054   7.646
  856WAT     H2 4926   5.527   2.070   7.621
  857WAT      O 4927   6.653   3.132   7.745
  857WAT     H1 4928   6.707   3.194   7.696
  857WAT     H2 4929   6.595   3.188   7.797
  858WAT      O 4930   5.291   2.273   6.178
  858WAT     H1 4931   5.320   2.182   6.173
  858WAT     H2 4932   5.200   2.270   6.146
  859WAT      O 4933   6.481   3.445   6.858
  859WAT     H1 4934   6.469   3.365   6.808
  859WAT     H2 4935   6.547   3.494   6.810
  860WAT      O 4936   5.644   2.080   6.776
  860WAT     H1 4937   5.571   2.142   6.762
  860WAT     H2 4938   5.722   2.134   6.768
  861WAT      O 4939   6.688   3.225   7.021
  861WAT     H1 4940   6.593   3.213   7.014
  861WAT     H2 4941   6.723   3.136   7.030
  862WAT      O 4942   5.924   1.814   7.404
  862WAT     H1 4943   5.976   1.838   7.480
  862WAT     H2 4944   5.902   1.897   7.362
  863WAT      O 4945   5.463   2.041   6.190
  863WAT     H1 4946   5.431   1.953   6.172
  863WAT     H2 4947   5.499   2.035   6.279
  864WAT      O 4948   6.388   3.204   6.641
  864WAT     H1 4949   6.374   3.111   6.659
  864WAT     H2 4950   6.471   3.206   6.593
  865WAT      O 4951   5.775   2.069   6.227
  865WAT     H1 4952   5.809   2.122   6.155
  865WAT     H2 4953   5.820   2.103   6.305
  866WAT      O 4954   6.749   3.287   6.750
  866WAT     H1 4955   6.841   3.266   6.736
  866WAT     H2 4956   6.732   3.262   6.841
  867WAT      O 4957   6.044   1.908   7.172
  867WAT     H1 4958   6.010   1.828   7.212
  867WAT     H2 4959   5.974   1.938   7.115
  868WAT      O 4960   6.110   1.616   7.017
  868WAT     H1 4961   6.192   1.569   7.005
  868WAT     H2 4962   6.134   1.694   7.067
  869WAT      O 4963   5.974   1.919   6.047
  869WAT     H1 4964   6.046   1.957   5.997
  869WAT     H2 4965   5.911   1.991   6.057
  870WAT      O 4966   6.388   1.990   6.141
  870WAT     H1 4967   6.410   2.078   6.111
  870WAT     H2 4968   6.340   1.951   6.068
  871WAT      O 4969   5.862   2.286   6.798
  871WAT     H1 4970   5.847   2.317   6.888
  871WAT     H2 4971   5.814   2.347   6.743
  872WAT      O 4972   6.048   1.985   6.803
  872WAT     H1 4973   6.046   1.895   6.769
  872WAT     H2 4974   6.120   1.985   6.867
  873WAT      O 4975   6.233   2.028   7.008
  873WAT     H1 4976   6.207   2.120   7.008
  873WAT     H2 4977   6.180   1.988   7.077
  874WAT      O 4978   6.728   3.338   6.286
  874WAT     H1 4979   6.745   3.282   6.210
  874WAT     H2 4980   6.777   3.418   6.267
  875WAT      O 4981   5.309   2.540   7.092
  875WAT     H1 4982   5.255   2.617   7.105
  875WAT     H2 4983   5.397   2.574   7.076
  876WAT      O 4984   5.988   1.873   6.330
  876WAT     H1 4985   6.000   1.780   6.350
  876WAT     H2 4986   5.959   1.874   6.239
  877WAT      O 4987   6.275   1.641   6.644
  877WAT     H1 4988   6.277   1.648   6.548
  877WAT     H2 4989   6.317   1.557   6.663
  878WAT      O 4990   7.313   2.615   6.447
  878WAT     H1 4991   7.357   2.540   6.408
  878WAT     H2 4992   7.225   2.614   6.409
  879WAT      O 4993   6.826   3.270   5.996
  879WAT     H1 4994   6.896   3.332   6.017
  879WAT     H2 4995   6.861   3.185   6.023
  880WAT      O 4996   5.388   2.452   7.382
  880WAT     H1 4997   5.314   2.467   7.440
  880WAT     H2 4998   5.356   2.478   7.295
  881WAT      O 4999   7.016   3.015   6.148
  881WAT     H1 5000   7.069   3.049   6.076
  881WAT     H2 5001   7.007   2.922   6.130
  882WAT      O 5002   6.182   3.406   7.361
  882WAT     H1 5003   6.213   3.382   7.449
  882WAT     H2 5004   6.262   3.427   7.312
  883WAT      O 5005   6.185   3.622   6.584
  883WAT     H1 5006   6.141   3.573   6.654
  883WAT     H2 5007   6.260   3.568   6.560
  884WAT      O 5008   5.433   3.241   6.585
  884WAT     H1 5009   5.515   3.211   6.547
  884WAT     H2 5010   5.398   3.164   6.630
  885WAT      O 5011   5.929   3.176   6.792
  885WAT     H1 5012   5.867   3.110   6.762
  885WAT     H2 5013   5.996   3.179   6.723
  886WAT      O 5014   5.253   3.033   6.680
  886WAT     H1 5015   5.169   2.990   6.662
  886WAT     H2 5016   5.250   3.052   6.774
  887WAT      O 5017   5.937   2.024   7.751
  887WAT     H1 5018   5.942   2.112   7.713
  887WAT     H2 5019   5.991   1.970   7.694
  888WAT      O 5020   6.985   3.078   7.679
  888WAT     H1 5021   6.906   3.077   7.625
  888WAT     H2 5022   6.962   3.132   7.754
  889WAT      O 5023   6.997   2.763   7.410
  889WAT     H1 5024   7.002   2.747   7.504
  889WAT     H2 5025   6.986   2.677   7.371
  890WAT      O 5026   5.886   3.031   6.139
  890WAT     H1 5027   5.900   3.100   6.074
  890WAT     H2 5028   5.966   3.029   6.191
  891WAT      O 5029   6.160   2.099   7.426
  891WAT     H1 5030   6.073   2.129   7.399
  891WAT     H2 5031   6.183   2.158   7.498
  892WAT      O 5032   7.147   3.005   7.435
  892WAT     H1 5033   7.118   3.042   7.518
  892WAT     H2 5034   7.086   2.934   7.417
  893WAT      O 5035   7.267   2.762   6.687
  893WAT     H1 5036   7.351   2.806   6.703
  893WAT     H2 5037   7.281   2.714   6.605
  894WAT      O 5038   6.972   2.518   7.281
  894WAT     H1 5039   7.020   2.537   7.201
  894WAT     H2 5040   6.880   2.523   7.257
  895WAT      O 5041   5.661   2.634   6.240
  895WAT     H1 5042   5.637   2.544   6.260
  895WAT     H2 5043   5.678   2.634   6.146
  896WAT      O 5044   6.430   1.721   7.178
  896WAT     H1 5045   6.482   1.795   7.145
  896WAT     H2 5046   6.395   1.752   7.261
  897WAT      O 5047   5.588   2.207   5.990
  897WAT     H1 5048   5.519   2.215   5.924
  897WAT     H2 5049   5.564   2.131   6.042
  898WAT      O 5050   6.455   1.363   6.730
  898WAT     H1 5051   6.483   1.296   6.793
  898WAT     H2 5052   6.534   1.382   6.679
  899WAT      O 5053   6.235   3.281   5.886
  899WAT     H1 5054   6.178   3.343   5.841
  899WAT     H2 5055   6.293   3.336   5.940
  900WAT      O 5056   6.842   2.205   7.105
  900WAT     H1 5057   6.937   2.215   7.107
  900WAT     H2 5058   6.825   2.126   7.156
  901WAT      O 5059   6.644   1.914   7.123
  901WAT     H1 5060   6.585   1.942   7.054
  901WAT     H2 5061   6.616   1.963   7.201
  902WAT      O 5062   6.557   3.309   5.999
  902WAT     H1 5063   6.651   3.303   6.020
  902WAT     H2 5064   6.549   3.393   5.954
  903WAT      O 5065   6.820   3.241   5.695
  903WAT     H1 5066   6.812   3.207   5.785
  903WAT     H2 5067   6.902   3.290   5.695
  904WAT      O 5068   7.090   2.527   7.016
  904WAT     H1 5069   7.087   2.434   7.035
  904WAT     H2 5070   7.151   2.535   6.943
  905WAT      O 5071   6.274   2.414   5.620
  905WAT     H1 5072   6.369   2.401   5.627
  905WAT     H2 5073   6.236   2.340   5.668
  906WAT      O 5074   6.871   1.581   6.617
  906WAT     H1 5075   6.851   1.550   6.705
  906WAT     H2 5076   6.932   1.654   6.630
  907WAT      O 5077   6.262   2.820   7.766
  907WAT     H1 5078   6.354   2.837   7.786
  907WAT     H2 5079   6.259   2.725   7.751
  908WAT      O 5080   6.092   2.207   5.614
  908WAT     H1 5081   6.002   2.177   5.622
  908WAT     H2 5082   6.120   2.177   5.527
  909WAT      O 5083   5.184   2.339   6.659
  909WAT     H1 5084   5.152   2.254   6.630
  909WAT     H2 5085   5.129   2.360   6.735
  910WAT      O 5086   5.562   2.611   7.031
  910WAT     H1 5087   5.584   2.704   7.033
  910WAT     H2 5088   5.603   2.575   7.109
  911WAT      O 5089   6.254   1.661   6.229
  911WAT     H1 5090   6.173   1.627   6.267
  911WAT     H2 5091   6.323   1.630   6.288
  912WAT      O 5092   6.447   1.569   6.392
  912WAT     H1 5093   6.502   1.611   6.458
  912WAT     H2 5094   6.471   1.476   6.396
  913WAT      O 5095   5.969   1.893   5.628
  913WAT     H1 5096   6.056   1.925   5.654
  913WAT     H2 5097   5.988   1.814   5.577
  914WAT      O 5098   5.171   2.701   6.856
  914WAT     H1 5099   5.102   2.659   6.805
  914WAT     H2 5100   5.246   2.705   6.796
  915WAT      O 5101   6.785   1.780   6.342
  915WAT     H1 5102   6.727   1.846   6.304
  915WAT     H2 5103   6.758   1.698   6.301
  916WAT      O 5104   6.630   1.720   6.563
  916WAT     H1 5105   6.680   1.731   6.482
  916WAT     H2 5106   6.694   1.690   6.627
  917WAT      O 5107   6.036   2.511   7.851
  917WAT     H1 5108   5.987   2.591   7.872
  917WAT     H2 5109   6.044   2.512   7.756
  918WAT      O 5110   5.362   2.694   6.644
  918WAT     H1 5111   5.360   2.704   6.548
  918WAT     H2 5112   5.393   2.779   6.676
  919WAT      O 5113   5.628   2.900   7.055
  919WAT     H1 5114   5.724   2.897   7.048
  919WAT     H2 5115   5.608   2.854   7.137
  920WAT      O 5116   5.687   2.757   7.312
  920WAT     H1 5117   5.769   2.806   7.314
  920WAT     H2 5118   5.715   2.665   7.309
  921WAT      O 5119   6.663   1.996   6.248
  921WAT     H1 5120   6.574   2.024   6.226
  921WAT     H2 5121   6.704   1.980   6.163
  922WAT      O 5122   6.998   1.998   6.620
  922WAT     H1 5123   7.076   2.047   6.647
  922WAT     H2 5124   6.926   2.041   6.665
  923WAT      O 5125   7.242   2.070   6.725
  923WAT     H1 5126   7.301   2.046   6.654
  923WAT     H2 5127   7.249   1.998   6.788
  924WAT      O 5128   5.464   3.454   6.757
  924WAT     H1 5129   5.450   3.378   6.700
  924WAT     H2 5130   5.422   3.526   6.710
  925WAT      O 5131   6.577   2.972   5.658
  925WAT     H1 5132   6.648   2.993   5.719
  925WAT     H2 5133   6.505   3.029   5.684
  926WAT      O 5134   6.660   2.548   6.270
  926WAT     H1 5135   6.655   2.593   6.186
  926WAT     H2 5136   6.716   2.471   6.252
  927WAT      O 5137   7.041   2.126   6.352
  927WAT     H1 5138   7.016   2.086   6.435
  927WAT     H2 5139   6.979   2.198   6.340
  928WAT      O 5140   7.473   2.400   6.603
  928WAT     H1 5141   7.417   2.407   6.680
  928WAT     H2 5142   7.412   2.383   6.531
  929WAT      O 5143   5.779   3.544   6.778
  929WAT     H1 5144   5.768   3.638   6.768
  929WAT     H2 5145   5.697   3.513   6.817
  930WAT      O 5146   6.768   3.016   5.862
  930WAT     H1 5147   6.852   2.973   5.844
  930WAT     H2 5148   6.752   2.999   5.955
  931WAT      O 5149   6.734   2.667   5.999
  931WAT     H1 5150   6.728   2.650   5.905
  931WAT     H2 5151   6.671   2.737   6.015
  932WAT      O 5152   5.213   2.190   7.382
  932WAT     H1 5153   5.277   2.139   7.431
  932WAT     H2 5154   5.192   2.264   7.439
  933WAT      O 5155   6.465   2.897   7.932
  933WAT     H1 5156   6.552   2.914   7.895
  933WAT     H2 5157   6.417   2.979   7.919
  934WAT      O 5158   6.065   1.617   5.957
  934WAT     H1 5159   6.063   1.711   5.973
  934WAT     H2 5160   6.154   1.598   5.928
  935WAT      O 5161   5.882   3.609   7.099
  935WAT     H1 5162   5.972   3.612   7.131
  935WAT     H2 5163   5.859   3.516   7.101
  936WAT      O 5164   6.058   3.484   6.766
  936WAT     H1 5165   5.963   3.484   6.754
  936WAT     H2 5166   6.088   3.410   6.714
  937WAT      O 5167   6.446   1.276   6.382
  937WAT     H1 5168   6.370   1.221   6.397
  937WAT     H2 5169   6.487   1.283   6.469
  938WAT      O 5170   5.647   1.905   7.791
  938WAT     H1 5171   5.733   1.869   7.812
  938WAT     H2 5172   5.589   1.871   7.860
  939WAT      O 5173   7.631   4.068   6.872
  939WAT     H1 5174   7.695   4.056   6.802
  939WAT     H2 5175   7.619   4.163   6.878
  940WAT      O 5176   7.312   4.063   6.866
  940WAT     H1 5177   7.278   4.052   6.777
  940WAT     H2 5178   7.399   4.023   6.864
  941WAT      O 5179   6.898   4.249   6.465
  941WAT     H1 5180   6.841   4.239   6.388
  941WAT     H2 5181   6.886   4.167   6.513
  942WAT      O 5182   7.360   4.179   7.462
  942WAT     H1 5183   7.359   4.139   7.374
  942WAT     H2 5184   7.376   4.105   7.521
  943WAT      O 5185   6.652   4.398   6.748
  943WAT     H1 5186   6.732   4.364   6.707
  943WAT     H2 5187   6.676   4.409   6.840
  944WAT      O 5188   7.456   4.615   5.996
  944WAT     H1 5189   7.391   4.674   5.957
  944WAT     H2 5190   7.535   4.668   6.002
  945WAT      O 5191   6.848   4.324   6.036
  945WAT     H1 5192   6.926   4.269   6.022
  945WAT     H2 5193   6.884   4.411   6.057
  946WAT      O 5194   7.032   4.457   7.356
  946WAT     H1 5195   7.003   4.547   7.345
  946WAT     H2 5196   7.096   4.461   7.428
  947WAT      O 5197   7.125   4.195   7.015
  947WAT     H1 5198   7.184   4.172   6.944
  947WAT     H2 5199   7.131   4.121   7.076
  948WAT      O 5200   7.082   3.940   5.799
  948WAT     H1 5201   7.107   3.888   5.723
  948WAT     H2 5202   6.988   3.924   5.809
  949WAT      O 5203   7.586   3.840   6.580
  949WAT     H1 5204   7.665   3.799   6.544
  949WAT     H2 5205   7.613   3.931   6.596
  950WAT      O 5206   7.604   4.384   6.049
  950WAT     H1 5207   7.540   4.392   6.121
  950WAT     H2 5208   7.571   4.443   5.982
  951WAT      O 5209   7.054   4.130   6.019
  951WAT     H1 5210   7.042   4.063   6.086
  951WAT     H2 5211   7.065   4.082   5.937
  952WAT      O 5212   7.288   4.076   6.390
  952WAT     H1 5213   7.252   4.024   6.461
  952WAT     H2 5214   7.374   4.037   6.372
  953WAT      O 5215   7.252   3.579   5.889
  953WAT     H1 5216   7.269   3.666   5.926
  953WAT     H2 5217   7.233   3.596   5.797
  954WAT      O 5218   7.528   4.426   7.056
  954WAT     H1 5219   7.498   4.516   7.045
  954WAT     H2 5220   7.494   4.399   7.141
  955WAT      O 5221   6.873   4.071   6.659
  955WAT     H1 5222   6.781   4.057   6.680
  955WAT     H2 5223   6.898   4.149   6.709
  956WAT      O 5224   7.868   3.677   6.824
  956WAT     H1 5225   7.777   3.671   6.794
  956WAT     H2 5226   7.863   3.725   6.907
  957WAT      O 5227   7.250   3.825   5.988
  957WAT     H1 5228   7.238   3.870   6.071
  957WAT     H2 5229   7.181   3.860   5.932
  958WAT      O 5230   6.609   4.035   6.743
  958WAT     H1 5231   6.622   4.060   6.834
  958WAT     H2 5232   6.541   4.094   6.711
  959WAT      O 5233   7.026   5.102   6.353
  959WAT     H1 5234   7.019   5.197   6.360
  959WAT     H2 5235   6.966   5.067   6.418
  960WAT      O 5236   7.276   3.819   7.618
  960WAT     H1 5237   7.198   3.875   7.617
  960WAT     H2 5238   7.339   3.868   7.670
  961WAT      O 5239   8.055   3.498   7.002
  961WAT     H1 5240   7.990   3.527   6.937
  961WAT     H2 5241   8.004   3.486   7.082
  962WAT      O 5242   7.820   3.872   6.070
  962WAT     H1 5243   7.911   3.895   6.053
  962WAT     H2 5244   7.769   3.931   6.014
  963WAT      O 5245   7.101   4.100   7.574
  963WAT     H1 5246   7.175   4.154   7.547
  963WAT     H2 5247   7.030   4.163   7.590
  964WAT      O 5248   7.649   4.314   7.434
  964WAT     H1 5249   7.689   4.270   7.360
  964WAT     H2 5250   7.576   4.257   7.459
  965WAT      O 5251   7.284   3.808   7.171
  965WAT     H1 5252   7.368   3.851   7.186
  965WAT     H2 5253   7.278   3.742   7.241
  966WAT      O 5254   7.681   4.370   6.810
  966WAT     H1 5255   7.618   4.387   6.739
  966WAT     H2 5256   7.642   4.412   6.887
  967WAT      O 5257   8.069   4.464   6.545
  967WAT     H1 5258   8.000   4.502   6.490
  967WAT     H2 5259   8.077   4.525   6.618
  968WAT      O 5260   7.599   3.574   7.337
  968WAT     H1 5261   7.574   3.650   7.284
  968WAT     H2 5262   7.626   3.612   7.421
  969WAT      O 5263   7.794   4.229   7.205
  969WAT     H1 5264   7.815   4.293   7.137
  969WAT     H2 5265   7.790   4.145   7.158
  970WAT      O 5266   7.554   3.490   6.895
  970WAT     H1 5267   7.468   3.520   6.924
  970WAT     H2 5268   7.557   3.511   6.802
  971WAT      O 5269   7.236   4.344   6.536
  971WAT     H1 5270   7.282   4.372   6.457
  971WAT     H2 5271   7.210   4.254   6.518
  972WAT      O 5272   6.925   4.299   6.830
  972WAT     H1 5273   6.982   4.342   6.766
  972WAT     H2 5274   6.984   4.271   6.900
  973WAT      O 5275   7.130   3.956   6.217
  973WAT     H1 5276   7.200   4.002   6.264
  973WAT     H2 5277   7.097   3.892   6.280
  974WAT      O 5278   6.975   3.816   7.654
  974WAT     H1 5279   6.912   3.884   7.678
  974WAT     H2 5280   6.964   3.804   7.560
  975WAT      O 5281   6.504   3.782   6.747
  975WAT     H1 5282   6.425   3.808   6.700
  975WAT     H2 5283   6.553   3.864   6.758
  976WAT      O 5284   7.906   4.516   7.022
  976WAT     H1 5285   7.988   4.476   6.994
  976WAT     H2 5286   7.905   4.506   7.117
  977WAT      O 5287   6.699   3.819   6.443
  977WAT     H1 5288   6.620   3.830   6.495
  977WAT     H2 5289   6.676   3.853   6.356
  978WAT      O 5290   7.282   4.471   7.238
  978WAT     H1 5291   7.289   4.517   7.321
  978WAT     H2 5292   7.211   4.408   7.251
  979WAT      O 5293   6.332   3.808   6.990
  979WAT     H1 5294   6.358   3.896   7.017
  979WAT     H2 5295   6.386   3.790   6.913
  980WAT      O 5296   7.254   4.638   6.225
  980WAT     H1 5297   7.240   4.722   6.267
  980WAT     H2 5298   7.308   4.658   6.148
  981WAT      O 5299   6.599   4.390   6.282
  981WAT     H1 5300   6.650   4.469   6.297
  981WAT     H2 5301   6.664   4.320   6.275
  982WAT      O 5302   6.780   4.701   6.490
  982WAT     H1 5303   6.798   4.793   6.471
  982WAT     H2 5304   6.860   4.670   6.533
  983WAT      O 5305   7.194   3.387   7.650
  983WAT     H1 5306   7.268   3.447   7.642
  983WAT     H2 5307   7.217   3.313   7.594
  984WAT      O 5308   6.709   3.906   7.478
  984WAT     H1 5309   6.697   3.816   7.508
  984WAT     H2 5310   6.623   3.931   7.443
  985WAT      O 5311   6.892   4.853   7.090
  985WAT     H1 5312   6.947   4.840   7.013
  985WAT     H2 5313   6.808   4.883   7.055
  986WAT      O 5314   7.589   2.990   7.078
  986WAT     H1 5315   7.554   3.079   7.070
  986WAT     H2 5316   7.625   2.971   6.991
  987WAT      O 5317   6.396   4.222   6.359
  987WAT     H1 5318   6.479   4.263   6.338
  987WAT     H2 5319   6.413   4.128   6.356
  988WAT      O 5320   7.585   3.989   5.928
  988WAT     H1 5321   7.534   4.066   5.952
  988WAT     H2 5322   7.558   3.922   5.991
  989WAT      O 5323   7.344   3.474   6.434
  989WAT     H1 5324   7.258   3.435   6.416
  989WAT     H2 5325   7.385   3.482   6.348
  990WAT      O 5326   7.497   3.227   6.874
  990WAT     H1 5327   7.446   3.223   6.793
  990WAT     H2 5328   7.526   3.318   6.880
  991WAT      O 5329   7.121   3.236   6.775
  991WAT     H1 5330   7.208   3.216   6.739
  991WAT     H2 5331   7.128   3.213   6.867
  992WAT      O 5332   7.564   3.776   6.111
  992WAT     H1 5333   7.534   3.808   6.196
  992WAT     H2 5334   7.659   3.784   6.115
  993WAT      O 5335   7.408   4.392   6.276
  993WAT     H1 5336   7.356   4.319   6.245
  993WAT     H2 5337   7.358   4.470   6.251
  994WAT      O 5338   7.906   4.212   6.787
  994WAT     H1 5339   7.841   4.281   6.796
  994WAT     H2 5340   7.987   4.251   6.822
  995WAT      O 5341   6.882   3.459   6.512
  995WAT     H1 5342   6.939   3.436   6.439
  995WAT     H2 5343   6.940   3.465   6.587
  996WAT      O 5344   7.787   4.047   6.593
  996WAT     H1 5345   7.839   4.111   6.643
  996WAT     H2 5346   7.852   3.987   6.556
  997WAT      O 5347   6.914   3.662   5.914
  997WAT     H1 5348   6.831   3.695   5.946
  997WAT     H2 5349   6.900   3.648   5.820
  998WAT      O 5350   7.112   3.146   6.385
  998WAT     H1 5351   7.047   3.114   6.322
  998WAT     H2 5352   7.108   3.084   6.457
  999WAT      O 5353   7.223   4.174   5.576
  999WAT     H1 5354   7.132   4.151   5.596
  999WAT     H2 5355   7.273   4.095   5.595
 1000WAT      O 5356   7.514   5.045   5.868
 1000WAT     H1 5357   7.446   5.075   5.929
 1000WAT     H2 5358   7.552   5.125   5.833
 1001WAT      O 5359   7.435   3.795   6.817
 1001WAT     H1 5360   7.344   3.817   6.801
 1001WAT     H2 5361   7.477   3.802   6.731
 1002WAT      O 5362   7.514   3.935   6.330
 1002WAT     H1 5363   7.588   3.986   6.299
 1002WAT     H2 5364   7.541   3.903   6.416
 1003WAT      O 5365   7.341   4.184   6.028
 1003WAT     H1 5366   7.250   4.156   6.038
 1003WAT     H2 5367   7.344   4.226   5.942
 1004WAT      O 5368   7.864   4.545   6.405
 1004WAT     H1 5369   7.819   4.461   6.411
 1004WAT     H2 5370   7.801   4.609   6.439
 1005WAT      O 5371   7.758   3.638   6.528
 1005WAT     H1 5372   7.685   3.587   6.561
 1005WAT     H2 5373   7.784   3.594   6.447
 1006WAT      O 5374   7.708   4.729   6.499
 1006WAT     H1 5375   7.738   4.785   6.427
 1006WAT     H2 5376   7.759   4.758   6.574
 1007WAT      O 5377   7.769   2.916   6.588
 1007WAT     H1 5378   7.799   2.830   6.559
 1007WAT     H2 5379   7.841   2.975   6.568
 1008WAT      O 5380   6.398   3.956   6.427
 1008WAT     H1 5381   6.378   3.897   6.354
 1008WAT     H2 5382   6.342   3.926   6.498
 1009WAT      O 5383   7.196   3.946   6.639
 1009WAT     H1 5384   7.201   3.850   6.631
 1009WAT     H2 5385   7.115   3.961   6.687
 1010WAT      O 5386   7.311   4.338   5.762
 1010WAT     H1 5387   7.267   4.267   5.716
 1010WAT     H2 5388   7.385   4.361   5.706
 1011WAT      O 5389   6.990   3.807   6.414
 1011WAT     H1 5390   6.908   3.837   6.455
 1011WAT     H2 5391   7.039   3.768   6.486
 1012WAT      O 5392   7.205   4.807   6.608
 1012WAT     H1 5393   7.201   4.830   6.515
 1012WAT     H2 5394   7.296   4.784   6.623
 1013WAT      O 5395   7.549   3.854   7.298
 1013WAT     H1 5396   7.585   3.877   7.384
 1013WAT     H2 5397   7.614   3.887   7.235
 1014WAT      O 5398   6.939   3.565   6.976
 1014WAT     H1 5399   7.003   3.550   6.906
 1014WAT     H2 5400   6.856   3.536   6.938
 1015WAT      O 5401   7.016   4.495   6.587
 1015WAT     H1 5402   7.096   4.445   6.567
 1015WAT     H2 5403   6.945   4.442   6.551
 1016WAT      O 5404   7.498   4.733   7.023
 1016WAT     H1 5405   7.504   4.790   7.099
 1016WAT     H2 5406   7.412   4.750   6.986
 1017WAT      O 5407   6.647   3.909   6.195
 1017WAT     H1 5408   6.554   3.903   6.217
 1017WAT     H2 5409   6.657   3.857   6.115
 1018WAT      O 5410   6.639   3.562   6.454
 1018WAT     H1 5411   6.665   3.653   6.443
 1018WAT     H2 5412   6.721   3.515   6.469
 1019WAT      O 5413   6.786   3.703   7.171
 1019WAT     H1 5414   6.854   3.682   7.106
 1019WAT     H2 5415   6.704   3.683   7.127
 1020WAT      O 5416   7.377   3.366   7.372
 1020WAT     H1 5417   7.312   3.435   7.363
 1020WAT     H2 5418   7.454   3.409   7.409
 1021WAT      O 5419   7.394   4.149   7.178
 1021WAT     H1 5420   7.487   4.164   7.161
 1021WAT     H2 5421   7.352   4.158   7.093
 1022WAT      O 5422   7.274   4.552   6.955
 1022WAT     H1 5423   7.260   4.515   7.043
 1022WAT     H2 5424   7.195   4.603   6.938
 1023WAT      O 5425   7.334   5.062   6.090
 1023WAT     H1 5426   7.351   5.015   6.171
 1023WAT     H2 5427   7.265   5.125   6.112
 1024WAT      O 5428   7.429   4.490   6.694
 1024WAT     H1 5429   7.396   4.486   6.784
 1024WAT     H2 5430   7.379   4.423   6.647
 1025WAT      O 5431   6.827   4.030   7.247
 1025WAT     H1 5432   6.813   3.957   7.307
 1025WAT     H2 5433   6.918   4.021   7.219
 1026WAT      O 5434   7.723   4.224   5.722
 1026WAT     H1 5435   7.661   4.152   5.712
 1026WAT     H2 5436   7.676   4.300   5.687
 1027WAT      O 5437   7.089   4.002   7.196
 1027WAT     H1 5438   7.160   3.938   7.191
 1027WAT     H2 5439   7.085   4.027   7.288
 1028WAT      O 5440   6.961   3.700   7.378
 1028WAT     H1 5441   6.907   3.655   7.443
 1028WAT     H2 5442   6.902   3.714   7.303
 1029WAT      O 5443   6.790   5.377   6.767
 1029WAT     H1 5444   6.814   5.440   6.835
 1029WAT     H2 5445   6.706   5.342   6.796
 1030WAT      O 5446   6.902   3.646   5.634
 1030WAT     H1 5447   6.814   3.634   5.597
 1030WAT     H2 5448   6.949   3.567   5.609
 1031WAT      O 5449   6.054   4.125   6.643
 1031WAT     H1 5450   6.122   4.093   6.584
 1031WAT     H2 5451   6.038   4.215   6.616
 1032WAT      O 5452   6.534   3.614   7.086
 1032WAT     H1 5453   6.526   3.553   7.013
 1032WAT     H2 5454   6.452   3.663   7.086
 1033WAT      O 5455   7.242   4.958   7.007
 1033WAT     H1 5456   7.234   5.038   7.059
 1033WAT     H2 5457   7.197   4.978   6.925
 1034WAT      O 5458   7.220   4.881   6.358
 1034WAT     H1 5459   7.142   4.936   6.368
 1034WAT     H2 5460   7.290   4.933   6.398
 1035WAT      O 5461   7.551   3.462   6.623
 1035WAT     H1 5462   7.601   3.387   6.591
 1035WAT     H2 5463   7.474   3.466   6.566
 1036WAT      O 5464   7.660   4.338   6.380
 1036WAT     H1 5465   7.566   4.350   6.363
 1036WAT     H2 5466   7.677   4.248   6.354
 1037WAT      O 5467   7.210   3.676   6.596
 1037WAT     H1 5468   7.173   3.621   6.664
 1037WAT     H2 5469   7.259   3.616   6.540
 1038WAT      O 5470   7.998   3.922   6.434
 1038WAT     H1 5471   8.045   4.005   6.426
 1038WAT     H2 5472   8.043   3.876   6.504
 1039WAT      O 5473   6.993   4.722   7.305
 1039WAT     H1 5474   7.063   4.786   7.320
 1039WAT     H2 5475   6.946   4.757   7.229
 1040WAT      O 5476   7.805   4.557   6.134
 1040WAT     H1 5477   7.833   4.545   6.224
 1040WAT     H2 5478   7.718   4.517   6.130
 1041WAT      O 5479   7.796   3.159   6.838
 1041WAT     H1 5480   7.704   3.182   6.854
 1041WAT     H2 5481   7.838   3.167   6.923
 1042WAT      O 5482   7.773   3.978   7.088
 1042WAT     H1 5483   7.707   4.003   7.022
 1042WAT     H2 5484   7.810   3.897   7.054
 1043WAT      O 5485   7.469   4.982   6.498
 1043WAT     H1 5486   7.487   4.900   6.544
 1043WAT     H2 5487   7.551   5.003   6.454
 1044WAT      O 5488   7.502   4.874   6.224
 1044WAT     H1 5489   7.555   4.823   6.163
 1044WAT     H2 5490   7.528   4.843   6.310
 1045WAT      O 5491   6.552   4.676   6.998
 1045WAT     H1 5492   6.611   4.601   7.012
 1045WAT     H2 5493   6.533   4.707   7.087
 1046WAT      O 5494   6.838   4.979   6.500
 1046WAT     H1 5495   6.771   5.028   6.452
 1046WAT     H2 5496   6.824   5.004   6.591
 1047WAT      O 5497   6.011   3.933   6.870
 1047WAT     H1 5498   6.015   3.880   6.950
 1047WAT     H2 5499   5.961   3.880   6.809
 1048WAT      O 5500   6.749   3.418   7.220
 1048WAT     H1 5501   6.756   3.504   7.179
 1048WAT     H2 5502   6.743   3.356   7.147
 1049WAT      O 5503   6.697   3.625   7.585
 1049WAT     H1 5504   6.760   3.587   7.646
 1049WAT     H2 5505   6.611   3.603   7.621
 1050WAT      O 5506   6.375   3.806   6.178
 1050WAT     H1 5507   6.404   3.715   6.173
 1050WAT     H2 5508   6.284   3.803   6.146
 1051WAT      O 5509   7.565   4.978   6.858
 1051WAT     H1 5510   7.553   4.897   6.808
 1051WAT     H2 5511   7.631   5.027   6.810
 1052WAT      O 5512   6.727   3.613   6.776
 1052WAT     H1 5513   6.655   3.674   6.762
 1052WAT     H2 5514   6.806   3.667   6.768
 1053WAT      O 5515   7.772   4.758   7.021
 1053WAT     H1 5516   7.677   4.746   7.014
 1053WAT     H2 5517   7.807   4.669   7.030
 1054WAT      O 5518   7.008   3.347   7.404
 1054WAT     H1 5519   7.060   3.371   7.480
 1054WAT     H2 5520   6.986   3.430   7.362
 1055WAT      O 5521   6.547   3.574   6.190
 1055WAT     H1 5522   6.515   3.486   6.172
 1055WAT     H2 5523   6.583   3.568   6.279
 1056WAT      O 5524   7.472   4.737   6.641
 1056WAT     H1 5525   7.457   4.644   6.659
 1056WAT     H2 5526   7.555   4.739   6.593
 1057WAT      O 5527   6.859   3.602   6.227
 1057WAT     H1 5528   6.893   3.655   6.155
 1057WAT     H2 5529   6.904   3.636   6.305
 1058WAT      O 5530   7.833   4.820   6.750
 1058WAT     H1 5531   7.925   4.799   6.736
 1058WAT     H2 5532   7.816   4.795   6.841
 1059WAT      O 5533   7.128   3.441   7.172
 1059WAT     H1 5534   7.094   3.361   7.212
 1059WAT     H2 5535   7.058   3.471   7.115
 1060WAT      O 5536   7.193   3.149   7.017
 1060WAT     H1 5537   7.276   3.102   7.005
 1060WAT     H2 5538   7.218   3.227   7.067
 1061WAT      O 5539   7.058   3.452   6.047
 1061WAT     H1 5540   7.130   3.490   5.997
 1061WAT     H2 5541   6.995   3.524   6.057
 1062WAT      O 5542   7.472   3.523   6.141
 1062WAT     H1 5543   7.493   3.611   6.111
 1062WAT     H2 5544   7.424   3.483   6.068
 1063WAT      O 5545   6.946   3.818   6.798
 1063WAT     H1 5546   6.931   3.850   6.888
 1063WAT     H2 5547   6.898   3.880   6.743
 1064WAT      O 5548   7.132   3.517   6.803
 1064WAT     H1 5549   7.130   3.428   6.769
 1064WAT     H2 5550   7.204   3.518   6.867
 1065WAT      O 5551   7.317   3.561   7.008
 1065WAT     H1 5552   7.291   3.653   7.008
 1065WAT     H2 5553   7.264   3.521   7.077
 1066WAT      O 5554   7.812   4.871   6.286
 1066WAT     H1 5555   7.829   4.815   6.210
 1066WAT     H2 5556   7.861   4.951   6.267
 1067WAT      O 5557   6.393   4.073   7.092
 1067WAT     H1 5558   6.339   4.150   7.105
 1067WAT     H2 5559   6.481   4.107   7.076
 1068WAT      O 5560   7.072   3.406   6.330
 1068WAT     H1 5561   7.084   3.313   6.350
 1068WAT     H2 5562   7.043   3.407   6.239
 1069WAT      O 5563   7.359   3.174   6.644
 1069WAT     H1 5564   7.361   3.181   6.548
 1069WAT     H2 5565   7.401   3.090   6.663
 1070WAT      O 5566   7.910   4.803   5.996
 1070WAT     H1 5567   7.980   4.865   6.017
 1070WAT     H2 5568   7.945   4.718   6.023
 1071WAT      O 5569   6.472   3.985   7.382
 1071WAT     H1 5570   6.398   4.000   7.440
 1071WAT     H2 5571   6.440   4.011   7.295
 1072WAT      O 5572   7.269   5.155   6.584
 1072WAT     H1 5573   7.225   5.106   6.654
 1072WAT     H2 5574   7.344   5.100   6.560
 1073WAT      O 5575   6.517   4.774   6.585
 1073WAT     H1 5576   6.599   4.744   6.547
 1073WAT     H2 5577   6.481   4.697   6.630
 1074WAT      O 5578   7.013   4.709   6.792
 1074WAT     H1 5579   6.951   4.643   6.762
 1074WAT     H2 5580   7.080   4.712   6.723
 1075WAT      O 5581   6.337   4.566   6.680
 1075WAT     H1 5582   6.253   4.523   6.662
 1075WAT     H2 5583   6.334   4.585   6.774
 1076WAT      O 5584   7.021   3.557   7.751
 1076WAT     H1 5585   7.025   3.645   7.713
 1076WAT     H2 5586   7.075   3.503   7.694
 1077WAT      O 5587   6.969   4.564   6.139
 1077WAT     H1 5588   6.984   4.633   6.074
 1077WAT     H2 5589   7.050   4.562   6.191
 1078WAT      O 5590   7.244   3.632   7.426
 1078WAT     H1 5591   7.157   3.662   7.399
 1078WAT     H2 5592   7.267   3.691   7.498
 1079WAT      O 5593   8.056   4.051   7.281
 1079WAT     H1 5594   8.104   4.070   7.201
 1079WAT     H2 5595   7.964   4.056   7.257
 1080WAT      O 5596   6.745   4.167   6.240
 1080WAT     H1 5597   6.720   4.076   6.260
 1080WAT     H2 5598   6.762   4.167   6.146
 1081WAT      O 5599   7.514   3.254   7.178
 1081WAT     H1 5600   7.566   3.328   7.145
 1081WAT     H2 5601   7.479   3.285   7.261
 1082WAT      O 5602   6.672   3.740   5.990
 1082WAT     H1 5603   6.603   3.748   5.924
 1082WAT     H2 5604   6.647   3.664   6.042
 1083WAT      O 5605   7.539   2.896   6.730
 1083WAT     H1 5606   7.567   2.829   6.793
 1083WAT     H2 5607   7.618   2.915   6.679
 1084WAT      O 5608   7.319   4.814   5.886
 1084WAT     H1 5609   7.262   4.876   5.841
 1084WAT     H2 5610   7.377   4.869   5.940
 1085WAT      O 5611   7.926   3.738   7.105
 1085WAT     H1 5612   8.021   3.748   7.107
 1085WAT     H2 5613   7.909   3.659   7.156
 1086WAT      O 5614   7.728   3.447   7.123
 1086WAT     H1 5615   7.669   3.475   7.054
 1086WAT     H2 5616   7.700   3.496   7.201
 1087WAT      O 5617   7.641   4.842   5.999
 1087WAT     H1 5618   7.735   4.835   6.020
 1087WAT     H2 5619   7.633   4.926   5.954
 1088WAT      O 5620   7.904   4.774   5.695
 1088WAT     H1 5621   7.896   4.740   5.785
 1088WAT     H2 5622   7.986   4.823   5.695
 1089WAT      O 5623   7.358   3.947   5.620
 1089WAT     H1 5624   7.452   3.934   5.627
 1089WAT     H2 5625   7.320   3.873   5.668
 1090WAT      O 5626   7.955   3.114   6.617
 1090WAT     H1 5627   7.935   3.083   6.705
 1090WAT     H2 5628   8.016   3.186   6.630
 1091WAT      O 5629   7.176   3.740   5.614
 1091WAT     H1 5630   7.086   3.710   5.622
 1091WAT     H2 5631   7.204   3.710   5.527
 1092WAT      O 5632   6.268   3.872   6.659
 1092WAT     H1 5633   6.236   3.786   6.630
 1092WAT     H2 5634   6.213   3.893   6.735
 1093WAT      O 5635   6.646   4.143   7.031
 1093WAT     H1 5636   6.668   4.237   7.033
 1093WAT     H2 5637   6.687   4.108   7.109
 1094WAT      O 5638   7.338   3.194   6.229
 1094WAT     H1 5639   7.257   3.160   6.267
 1094WAT     H2 5640   7.407   3.163   6.288
 1095WAT      O 5641   7.531   3.102   6.392
 1095WAT     H1 5642   7.586   3.144   6.458
 1095WAT     H2 5643   7.555   3.009   6.396
 1096WAT      O 5644   7.053   3.426   5.628
 1096WAT     H1 5645   7.139   3.458   5.654
 1096WAT     H2 5646   7.072   3.347   5.577
 1097WAT      O 5647   6.255   4.234   6.856
 1097WAT     H1 5648   6.186   4.192   6.805
 1097WAT     H2 5649   6.330   4.238   6.796
 1098WAT      O 5650   7.869   3.313   6.342
 1098WAT     H1 5651   7.811   3.379   6.304
 1098WAT     H2 5652   7.842   3.231   6.301
 1099WAT      O 5653   7.714   3.253   6.563
 1099WAT     H1 5654   7.764   3.264   6.482
 1099WAT     H2 5655   7.778   3.223   6.627
 1100WAT      O 5656   6.446   4.227   6.644
 1100WAT     H1 5657   6.444   4.237   6.548
 1100WAT     H2 5658   6.477   4.312   6.676
 1101WAT      O 5659   6.712   4.433   7.055
 1101WAT     H1 5660   6.808   4.430   7.048
 1101WAT     H2 5661   6.692   4.387   7.137
 1102WAT      O 5662   6.771   4.290   7.312
 1102WAT     H1 5663   6.853   4.339   7.314
 1102WAT     H2 5664   6.799   4.198   7.309
 1103WAT      O 5665   7.747   3.529   6.248
 1103WAT     H1 5666   7.658   3.557   6.226
 1103WAT     H2 5667   7.788   3.513   6.163
 1104WAT      O 5668   6.548   4.987   6.757
 1104WAT     H1 5669   6.534   4.911   6.700
 1104WAT     H2 5670   6.506   5.059   6.710
 1105WAT      O 5671   7.661   4.505   5.658
 1105WAT     H1 5672   7.732   4.526   5.719
 1105WAT     H2 5673   7.589   4.562   5.684
 1106WAT      O 5674   7.744   4.080   6.270
 1106WAT     H1 5675   7.739   4.126   6.186
 1106WAT     H2 5676   7.800   4.004   6.252
 1107WAT      O 5677   6.863   5.077   6.778
 1107WAT     H1 5678   6.852   5.171   6.768
 1107WAT     H2 5679   6.781   5.046   6.817
 1108WAT      O 5680   7.852   4.549   5.862
 1108WAT     H1 5681   7.936   4.506   5.844
 1108WAT     H2 5682   7.836   4.532   5.955
 1109WAT      O 5683   7.818   4.200   5.999
 1109WAT     H1 5684   7.812   4.183   5.905
 1109WAT     H2 5685   7.755   4.270   6.015
 1110WAT      O 5686   6.297   3.723   7.382
 1110WAT     H1 5687   6.361   3.672   7.431
 1110WAT     H2 5688   6.276   3.797   7.439
 1111WAT      O 5689   7.149   3.150   5.957
 1111WAT     H1 5690   7.147   3.244   5.973
 1111WAT     H2 5691   7.238   3.131   5.928
 1112WAT      O 5692   6.966   5.142   7.099
 1112WAT     H1 5693   7.056   5.145   7.131
 1112WAT     H2 5694   6.943   5.049   7.101
 1113WAT      O 5695   7.141   5.017   6.766
 1113WAT     H1 5696   7.046   5.017   6.754
 1113WAT     H2 5697   7.172   4.943   6.714
 1114WAT      O 5698   7.530   2.809   6.382
 1114WAT     H1 5699   7.453   2.754   6.397
 1114WAT     H2 5700   7.571   2.816   6.469
 1115WAT      O 5701   6.731   3.438   7.791
 1115WAT     H1 5702   6.817   3.402   7.812
 1115WAT     H2 5703   6.673   3.404   7.860
 1116WAT      O 5704   7.932   5.857   6.036
 1116WAT     H1 5705   8.010   5.802   6.022
 1116WAT     H2 5706   7.968   5.944   6.057
 1117WAT      O 5707   7.588   5.315   6.747
 1117WAT     H1 5708   7.509   5.341   6.700
 1117WAT     H2 5709   7.637   5.397   6.758
 1118WAT      O 5710   7.783   5.352   6.443
 1118WAT     H1 5711   7.703   5.363   6.495
 1118WAT     H2 5712   7.760   5.385   6.356
 1119WAT      O 5713   7.683   5.923   6.282
 1119WAT     H1 5714   7.734   6.002   6.297
 1119WAT     H2 5715   7.748   5.853   6.275
 1120WAT      O 5716   7.479   5.755   6.359
 1120WAT     H1 5717   7.563   5.796   6.338
 1120WAT     H2 5718   7.497   5.661   6.356
 1121WAT      O 5719   7.966   4.992   6.512
 1121WAT     H1 5720   8.023   4.969   6.439
 1121WAT     H2 5721   8.024   4.998   6.587
 1122WAT      O 5722   7.998   5.195   5.914
 1122WAT     H1 5723   7.915   5.228   5.946
 1122WAT     H2 5724   7.984   5.181   5.820
 1123WAT      O 5725   7.482   5.489   6.427
 1123WAT     H1 5726   7.462   5.430   6.354
 1123WAT     H2 5727   7.426   5.459   6.498
 1124WAT      O 5728   7.731   5.442   6.195
 1124WAT     H1 5729   7.638   5.436   6.217
 1124WAT     H2 5730   7.741   5.390   6.115
 1125WAT      O 5731   7.723   5.094   6.454
 1125WAT     H1 5732   7.749   5.186   6.443
 1125WAT     H2 5733   7.805   5.048   6.469
 1126WAT      O 5734   7.986   5.179   5.634
 1126WAT     H1 5735   7.898   5.167   5.597
 1126WAT     H2 5736   8.033   5.100   5.609
 1127WAT      O 5737   7.138   5.658   6.643
 1127WAT     H1 5738   7.206   5.626   6.584
 1127WAT     H2 5739   7.122   5.748   6.616
 1128WAT      O 5740   7.095   5.466   6.870
 1128WAT     H1 5741   7.099   5.412   6.950
 1128WAT     H2 5742   7.045   5.413   6.809
 1129WAT      O 5743   7.458   5.338   6.178
 1129WAT     H1 5744   7.488   5.248   6.173
 1129WAT     H2 5745   7.368   5.336   6.146
 1130WAT      O 5746   7.811   5.146   6.776
 1130WAT     H1 5747   7.739   5.207   6.762
 1130WAT     H2 5748   7.890   5.200   6.768
 1131WAT      O 5749   7.631   5.107   6.190
 1131WAT     H1 5750   7.598   5.019   6.172
 1131WAT     H2 5751   7.667   5.101   6.279
 1132WAT      O 5752   7.943   5.135   6.227
 1132WAT     H1 5753   7.977   5.188   6.155
 1132WAT     H2 5754   7.988   5.169   6.305
 1133WAT      O 5755   7.829   5.700   6.240
 1133WAT     H1 5756   7.804   5.609   6.260
 1133WAT     H2 5757   7.846   5.700   6.146
 1134WAT      O 5758   7.756   5.273   5.990
 1134WAT     H1 5759   7.687   5.280   5.924
 1134WAT     H2 5760   7.731   5.197   6.042
 1135WAT      O 5761   7.352   5.405   6.659
 1135WAT     H1 5762   7.320   5.319   6.630
 1135WAT     H2 5763   7.297   5.426   6.735
 1136WAT      O 5764   4.622   0.012   5.439
 1136WAT     H1 5765   4.646   0.075   5.507
 1136WAT     H2 5766   4.538  -0.023   5.468
 1137WAT      O 5767   5.569   0.566   5.421
 1137WAT     H1 5768   5.648   0.532   5.379
 1137WAT     H2 5769   5.593   0.577   5.513
 1138WAT      O 5770   6.372   0.783   4.668
 1138WAT     H1 5771   6.307   0.842   4.630
 1138WAT     H2 5772   6.451   0.836   4.674
 1139WAT      O 5773   5.764   0.492   4.708
 1139WAT     H1 5774   5.842   0.437   4.694
 1139WAT     H2 5775   5.800   0.578   4.729
 1140WAT      O 5776   5.948   0.625   6.029
 1140WAT     H1 5777   5.919   0.715   6.017
 1140WAT     H2 5778   6.012   0.629   6.100
 1141WAT      O 5779   5.942   1.270   5.025
 1141WAT     H1 5780   5.935   1.365   5.033
 1141WAT     H2 5781   5.882   1.235   5.091
 1142WAT      O 5782   6.198   0.639   5.910
 1142WAT     H1 5783   6.205   0.685   5.994
 1142WAT     H2 5784   6.127   0.576   5.923
 1143WAT      O 5785   6.170   0.806   4.897
 1143WAT     H1 5786   6.156   0.890   4.940
 1143WAT     H2 5787   6.224   0.826   4.821
 1144WAT      O 5788   5.515   0.557   4.954
 1144WAT     H1 5789   5.566   0.637   4.969
 1144WAT     H2 5790   5.580   0.488   4.948
 1145WAT      O 5791   5.696   0.869   5.163
 1145WAT     H1 5792   5.714   0.961   5.144
 1145WAT     H2 5793   5.776   0.838   5.205
 1146WAT      O 5794   6.332   0.868   6.310
 1146WAT     H1 5795   6.288   0.789   6.278
 1146WAT     H2 5796   6.399   0.887   6.243
 1147WAT      O 5797   5.808   1.021   5.763
 1147WAT     H1 5798   5.863   1.008   5.685
 1147WAT     H2 5799   5.724   1.051   5.728
 1148WAT      O 5800   6.542   0.896   6.113
 1148WAT     H1 5801   6.540   0.978   6.064
 1148WAT     H2 5802   6.634   0.883   6.135
 1149WAT      O 5803   6.188   0.647   6.197
 1149WAT     H1 5804   6.241   0.571   6.174
 1149WAT     H2 5805   6.135   0.618   6.271
 1150WAT      O 5806   5.312   0.390   5.032
 1150WAT     H1 5807   5.395   0.431   5.010
 1150WAT     H2 5808   5.329   0.296   5.029
 1151WAT      O 5809   6.430   1.213   4.541
 1151WAT     H1 5810   6.362   1.243   4.601
 1151WAT     H2 5811   6.468   1.293   4.506
 1152WAT      O 5812   6.624   0.897   5.171
 1152WAT     H1 5813   6.654   0.953   5.099
 1152WAT     H2 5814   6.675   0.926   5.247
 1153WAT      O 5815   6.121   0.975   5.280
 1153WAT     H1 5816   6.117   0.997   5.187
 1153WAT     H2 5817   6.212   0.951   5.295
 1154WAT      O 5818   5.932   0.662   5.260
 1154WAT     H1 5819   6.012   0.613   5.240
 1154WAT     H2 5820   5.861   0.609   5.224
 1155WAT      O 5821   6.414   0.900   5.695
 1155WAT     H1 5822   6.420   0.957   5.772
 1155WAT     H2 5823   6.328   0.917   5.658
 1156WAT      O 5824   6.190   0.720   5.628
 1156WAT     H1 5825   6.176   0.683   5.715
 1156WAT     H2 5826   6.111   0.771   5.611
 1157WAT      O 5827   6.250   1.230   4.762
 1157WAT     H1 5828   6.267   1.183   4.844
 1157WAT     H2 5829   6.181   1.292   4.785
 1158WAT      O 5830   6.345   0.657   5.367
 1158WAT     H1 5831   6.312   0.653   5.456
 1158WAT     H2 5832   6.295   0.591   5.319
 1159WAT      O 5833   6.804   0.863   6.160
 1159WAT     H1 5834   6.799   0.795   6.093
 1159WAT     H2 5835   6.845   0.937   6.115
 1160WAT      O 5836   5.706   1.545   5.439
 1160WAT     H1 5837   5.730   1.608   5.507
 1160WAT     H2 5838   5.622   1.509   5.468
 1161WAT      O 5839   4.970   0.293   5.316
 1161WAT     H1 5840   5.039   0.261   5.257
 1161WAT     H2 5841   4.954   0.383   5.288
 1162WAT      O 5842   6.158   1.125   5.680
 1162WAT     H1 5843   6.150   1.206   5.731
 1162WAT     H2 5844   6.113   1.145   5.597
 1163WAT      O 5845   6.136   1.049   5.031
 1163WAT     H1 5846   6.058   1.103   5.040
 1163WAT     H2 5847   6.206   1.101   5.071
 1164WAT      O 5848   6.404   1.115   5.895
 1164WAT     H1 5849   6.475   1.179   5.888
 1164WAT     H2 5850   6.354   1.125   5.814
 1165WAT      O 5851   5.909   0.890   5.978
 1165WAT     H1 5852   5.979   0.954   5.993
 1165WAT     H2 5853   5.862   0.924   5.901
 1166WAT      O 5854   6.385   1.149   5.170
 1166WAT     H1 5855   6.403   1.067   5.217
 1166WAT     H2 5856   6.467   1.171   5.127
 1167WAT      O 5857   6.418   1.042   4.896
 1167WAT     H1 5858   6.471   0.991   4.835
 1167WAT     H2 5859   6.444   1.010   4.983
 1168WAT      O 5860   5.468   0.844   5.671
 1168WAT     H1 5861   5.527   0.769   5.684
 1168WAT     H2 5862   5.449   0.875   5.759
 1169WAT      O 5863   5.754   1.147   5.172
 1169WAT     H1 5864   5.687   1.196   5.124
 1169WAT     H2 5865   5.740   1.172   5.264
 1170WAT      O 5866   6.168   1.350   5.832
 1170WAT     H1 5867   6.223   1.367   5.909
 1170WAT     H2 5868   6.202   1.410   5.765
 1171WAT      O 5869   6.653   0.833   6.418
 1171WAT     H1 5870   6.707   0.894   6.368
 1171WAT     H2 5871   6.595   0.889   6.469
 1172WAT      O 5872   6.481   1.145   5.531
 1172WAT     H1 5873   6.469   1.065   5.480
 1172WAT     H2 5874   6.547   1.195   5.482
 1173WAT      O 5875   6.688   0.925   5.694
 1173WAT     H1 5876   6.593   0.913   5.686
 1173WAT     H2 5877   6.723   0.837   5.702
 1174WAT      O 5878   6.388   0.905   5.314
 1174WAT     H1 5879   6.374   0.812   5.332
 1174WAT     H2 5880   6.471   0.907   5.265
 1175WAT      O 5881   6.749   0.987   5.422
 1175WAT     H1 5882   6.841   0.967   5.409
 1175WAT     H2 5883   6.732   0.962   5.513
 1176WAT      O 5884   6.728   1.039   4.958
 1176WAT     H1 5885   6.745   0.983   4.883
 1176WAT     H2 5886   6.777   1.119   4.940
 1177WAT      O 5887   5.309   0.240   5.765
 1177WAT     H1 5888   5.255   0.318   5.778
 1177WAT     H2 5889   5.397   0.275   5.749
 1178WAT      O 5890   6.826   0.971   4.668
 1178WAT     H1 5891   6.896   1.033   4.690
 1178WAT     H2 5892   6.861   0.886   4.696
 1179WAT      O 5893   6.182   1.107   6.034
 1179WAT     H1 5894   6.213   1.083   6.121
 1179WAT     H2 5895   6.262   1.128   5.985
 1180WAT      O 5896   6.185   1.322   5.257
 1180WAT     H1 5897   6.141   1.273   5.326
 1180WAT     H2 5898   6.260   1.268   5.233
 1181WAT      O 5899   5.433   0.942   5.257
 1181WAT     H1 5900   5.515   0.912   5.219
 1181WAT     H2 5901   5.398   0.865   5.302
 1182WAT      O 5902   5.929   0.877   5.464
 1182WAT     H1 5903   5.867   0.811   5.434
 1182WAT     H2 5904   5.996   0.879   5.396
 1183WAT      O 5905   5.253   0.733   5.353
 1183WAT     H1 5906   5.169   0.691   5.335
 1183WAT     H2 5907   5.250   0.753   5.447
 1184WAT      O 5908   5.886   0.732   4.812
 1184WAT     H1 5909   5.900   0.800   4.746
 1184WAT     H2 5910   5.966   0.730   4.863
 1185WAT      O 5911   6.235   0.981   4.559
 1185WAT     H1 5912   6.178   1.043   4.513
 1185WAT     H2 5913   6.293   1.036   4.612
 1186WAT      O 5914   6.557   1.010   4.672
 1186WAT     H1 5915   6.651   1.003   4.692
 1186WAT     H2 5916   6.549   1.093   4.626
 1187WAT      O 5917   6.820   0.941   4.368
 1187WAT     H1 5918   6.812   0.908   4.457
 1187WAT     H2 5919   6.902   0.991   4.368
 1188WAT      O 5920   5.171   0.402   5.528
 1188WAT     H1 5921   5.102   0.360   5.477
 1188WAT     H2 5922   5.246   0.406   5.469
 1189WAT      O 5923   5.362   0.395   5.316
 1189WAT     H1 5924   5.360   0.405   5.221
 1189WAT     H2 5925   5.393   0.479   5.348
 1190WAT      O 5926   5.628   0.600   5.727
 1190WAT     H1 5927   5.724   0.597   5.721
 1190WAT     H2 5928   5.608   0.554   5.809
 1191WAT      O 5929   5.464   1.155   5.429
 1191WAT     H1 5930   5.450   1.079   5.373
 1191WAT     H2 5931   5.422   1.227   5.382
 1192WAT      O 5932   5.779   1.244   5.450
 1192WAT     H1 5933   5.768   1.339   5.440
 1192WAT     H2 5934   5.697   1.214   5.489
 1193WAT      O 5935   5.882   1.310   5.772
 1193WAT     H1 5936   5.972   1.313   5.804
 1193WAT     H2 5937   5.859   1.217   5.773
 1194WAT      O 5938   6.058   1.185   5.438
 1194WAT     H1 5939   5.963   1.185   5.427
 1194WAT     H2 5940   6.088   1.110   5.386
 1195WAT      O 5941   7.631   1.769   5.545
 1195WAT     H1 5942   7.695   1.757   5.474
 1195WAT     H2 5943   7.619   1.863   5.550
 1196WAT      O 5944   7.312   1.764   5.538
 1196WAT     H1 5945   7.278   1.752   5.449
 1196WAT     H2 5946   7.399   1.724   5.536
 1197WAT      O 5947   6.898   1.949   5.137
 1197WAT     H1 5948   6.841   1.940   5.060
 1197WAT     H2 5949   6.886   1.867   5.185
 1198WAT      O 5950   7.360   1.879   6.134
 1198WAT     H1 5951   7.359   1.840   6.047
 1198WAT     H2 5952   7.376   1.806   6.193
 1199WAT      O 5953   6.652   2.099   5.421
 1199WAT     H1 5954   6.732   2.065   5.379
 1199WAT     H2 5955   6.676   2.110   5.513
 1200WAT      O 5956   7.456   2.316   4.668
 1200WAT     H1 5957   7.391   2.374   4.630
 1200WAT     H2 5958   7.535   2.369   4.674
 1201WAT      O 5959   6.848   2.025   4.708
 1201WAT     H1 5960   6.926   1.970   4.694
 1201WAT     H2 5961   6.884   2.111   4.729
 1202WAT      O 5962   7.032   2.158   6.029
 1202WAT     H1 5963   7.003   2.248   6.017
 1202WAT     H2 5964   7.096   2.162   6.100
 1203WAT      O 5965   7.125   1.895   5.688
 1203WAT     H1 5966   7.184   1.873   5.616
 1203WAT     H2 5967   7.131   1.821   5.748
 1204WAT      O 5968   7.082   1.641   4.471
 1204WAT     H1 5969   7.107   1.589   4.395
 1204WAT     H2 5970   6.988   1.624   4.482
 1205WAT      O 5971   7.586   1.541   5.252
 1205WAT     H1 5972   7.665   1.499   5.217
 1205WAT     H2 5973   7.613   1.632   5.269
 1206WAT      O 5974   7.604   2.085   4.722
 1206WAT     H1 5975   7.540   2.092   4.793
 1206WAT     H2 5976   7.571   2.144   4.654
 1207WAT      O 5977   7.054   1.831   4.692
 1207WAT     H1 5978   7.042   1.763   4.758
 1207WAT     H2 5979   7.065   1.782   4.610
 1208WAT      O 5980   7.288   1.777   5.062
 1208WAT     H1 5981   7.252   1.724   5.133
 1208WAT     H2 5982   7.374   1.738   5.045
 1209WAT      O 5983   7.252   1.280   4.562
 1209WAT     H1 5984   7.269   1.367   4.598
 1209WAT     H2 5985   7.233   1.296   4.469
 1210WAT      O 5986   7.528   2.126   5.728
 1210WAT     H1 5987   7.498   2.216   5.717
 1210WAT     H2 5988   7.494   2.100   5.813
 1211WAT      O 5989   6.873   1.771   5.332
 1211WAT     H1 5990   6.781   1.758   5.352
 1211WAT     H2 5991   6.898   1.849   5.381
 1212WAT      O 5992   7.868   1.378   5.496
 1212WAT     H1 5993   7.777   1.371   5.467
 1212WAT     H2 5994   7.863   1.426   5.579
 1213WAT      O 5995   7.250   1.526   4.660
 1213WAT     H1 5996   7.238   1.570   4.744
 1213WAT     H2 5997   7.181   1.560   4.604
 1214WAT      O 5998   6.609   1.736   5.415
 1214WAT     H1 5999   6.622   1.761   5.506
 1214WAT     H2 6000   6.541   1.795   5.383
 1215WAT      O 6001   7.026   2.803   5.025
 1215WAT     H1 6002   7.019   2.898   5.033
 1215WAT     H2 6003   6.966   2.768   5.091
 1216WAT      O 6004   7.276   1.520   6.291
 1216WAT     H1 6005   7.198   1.576   6.290
 1216WAT     H2 6006   7.339   1.568   6.343
 1217WAT      O 6007   7.820   1.573   4.743
 1217WAT     H1 6008   7.911   1.596   4.725
 1217WAT     H2 6009   7.769   1.631   4.687
 1218WAT      O 6010   7.101   1.801   6.247
 1218WAT     H1 6011   7.175   1.855   6.219
 1218WAT     H2 6012   7.030   1.863   6.262
 1219WAT      O 6013   7.649   2.015   6.106
 1219WAT     H1 6014   7.689   1.971   6.032
 1219WAT     H2 6015   7.576   1.958   6.132
 1220WAT      O 6016   7.284   1.509   5.844
 1220WAT     H1 6017   7.368   1.551   5.858
 1220WAT     H2 6018   7.278   1.443   5.913
 1221WAT      O 6019   7.681   2.071   5.482
 1221WAT     H1 6020   7.618   2.088   5.412
 1221WAT     H2 6021   7.642   2.112   5.559
 1222WAT      O 6022   8.069   2.165   5.217
 1222WAT     H1 6023   8.000   2.203   5.162
 1222WAT     H2 6024   8.077   2.226   5.291
 1223WAT      O 6025   7.599   1.275   6.010
 1223WAT     H1 6026   7.574   1.350   5.956
 1223WAT     H2 6027   7.626   1.313   6.093
 1224WAT      O 6028   7.794   1.929   5.877
 1224WAT     H1 6029   7.815   1.994   5.810
 1224WAT     H2 6030   7.790   1.846   5.831
 1225WAT      O 6031   7.554   1.190   5.568
 1225WAT     H1 6032   7.468   1.220   5.597
 1225WAT     H2 6033   7.557   1.212   5.475
 1226WAT      O 6034   7.236   2.045   5.209
 1226WAT     H1 6035   7.282   2.073   5.130
 1226WAT     H2 6036   7.210   1.955   5.190
 1227WAT      O 6037   6.925   2.000   5.502
 1227WAT     H1 6038   6.982   2.042   5.438
 1227WAT     H2 6039   6.984   1.971   5.572
 1228WAT      O 6040   7.130   1.657   4.889
 1228WAT     H1 6041   7.200   1.702   4.936
 1228WAT     H2 6042   7.097   1.593   4.952
 1229WAT      O 6043   6.975   1.516   6.327
 1229WAT     H1 6044   6.912   1.584   6.350
 1229WAT     H2 6045   6.964   1.505   6.232
 1230WAT      O 6046   6.504   1.483   5.420
 1230WAT     H1 6047   6.425   1.508   5.372
 1230WAT     H2 6048   6.553   1.564   5.430
 1231WAT      O 6049   7.906   2.217   5.695
 1231WAT     H1 6050   7.988   2.177   5.666
 1231WAT     H2 6051   7.905   2.207   5.790
 1232WAT      O 6052   6.699   1.519   5.115
 1232WAT     H1 6053   6.620   1.531   5.167
 1232WAT     H2 6054   6.676   1.553   5.029
 1233WAT      O 6055   7.282   2.172   5.910
 1233WAT     H1 6056   7.289   2.218   5.994
 1233WAT     H2 6057   7.211   2.109   5.923
 1234WAT      O 6058   6.332   1.508   5.663
 1234WAT     H1 6059   6.358   1.597   5.689
 1234WAT     H2 6060   6.386   1.490   5.585
 1235WAT      O 6061   7.254   2.338   4.897
 1235WAT     H1 6062   7.240   2.423   4.940
 1235WAT     H2 6063   7.308   2.359   4.821
 1236WAT      O 6064   6.599   2.090   4.954
 1236WAT     H1 6065   6.650   2.170   4.969
 1236WAT     H2 6066   6.664   2.020   4.948
 1237WAT      O 6067   6.780   2.402   5.163
 1237WAT     H1 6068   6.798   2.494   5.144
 1237WAT     H2 6069   6.860   2.370   5.205
 1238WAT      O 6070   7.194   1.088   6.322
 1238WAT     H1 6071   7.268   1.148   6.314
 1238WAT     H2 6072   7.217   1.014   6.267
 1239WAT      O 6073   6.709   1.607   6.150
 1239WAT     H1 6074   6.697   1.516   6.180
 1239WAT     H2 6075   6.623   1.631   6.115
 1240WAT      O 6076   7.416   2.401   6.310
 1240WAT     H1 6077   7.372   2.322   6.278
 1240WAT     H2 6078   7.483   2.419   6.243
 1241WAT      O 6079   6.892   2.554   5.763
 1241WAT     H1 6080   6.947   2.541   5.685
 1241WAT     H2 6081   6.808   2.584   5.728
 1242WAT      O 6082   7.626   2.429   6.113
 1242WAT     H1 6083   7.624   2.511   6.064
 1242WAT     H2 6084   7.718   2.416   6.135
 1243WAT      O 6085   7.272   2.180   6.197
 1243WAT     H1 6086   7.325   2.104   6.174
 1243WAT     H2 6087   7.219   2.151   6.271
 1244WAT      O 6088   6.396   1.923   5.032
 1244WAT     H1 6089   6.479   1.964   5.010
 1244WAT     H2 6090   6.413   1.829   5.029
 1245WAT      O 6091   7.585   1.690   4.601
 1245WAT     H1 6092   7.534   1.767   4.625
 1245WAT     H2 6093   7.558   1.622   4.663
 1246WAT      O 6094   7.344   1.174   5.107
 1246WAT     H1 6095   7.258   1.135   5.089
 1246WAT     H2 6096   7.385   1.182   5.021
 1247WAT      O 6097   7.121   0.936   5.447
 1247WAT     H1 6098   7.208   0.917   5.411
 1247WAT     H2 6099   7.128   0.913   5.540
 1248WAT      O 6100   7.564   1.477   4.783
 1248WAT     H1 6101   7.534   1.509   4.868
 1248WAT     H2 6102   7.659   1.485   4.788
 1249WAT      O 6103   7.408   2.093   4.948
 1249WAT     H1 6104   7.356   2.020   4.917
 1249WAT     H2 6105   7.358   2.171   4.924
 1250WAT      O 6106   7.906   1.913   5.460
 1250WAT     H1 6107   7.841   1.981   5.469
 1250WAT     H2 6108   7.987   1.951   5.494
 1251WAT      O 6109   6.882   1.159   5.184
 1251WAT     H1 6110   6.939   1.137   5.111
 1251WAT     H2 6111   6.940   1.166   5.260
 1252WAT      O 6112   7.787   1.748   5.265
 1252WAT     H1 6113   7.839   1.811   5.315
 1252WAT     H2 6114   7.852   1.688   5.228
 1253WAT      O 6115   6.914   1.362   4.586
 1253WAT     H1 6116   6.831   1.396   4.618
 1253WAT     H2 6117   6.900   1.349   4.493
 1254WAT      O 6118   7.223   1.875   4.249
 1254WAT     H1 6119   7.132   1.852   4.269
 1254WAT     H2 6120   7.273   1.795   4.267
 1255WAT      O 6121   7.514   2.746   4.541
 1255WAT     H1 6122   7.446   2.776   4.601
 1255WAT     H2 6123   7.552   2.826   4.506
 1256WAT      O 6124   7.435   1.495   5.490
 1256WAT     H1 6125   7.344   1.518   5.474
 1256WAT     H2 6126   7.477   1.503   5.404
 1257WAT      O 6127   7.514   1.635   5.003
 1257WAT     H1 6128   7.588   1.687   4.972
 1257WAT     H2 6129   7.541   1.603   5.089
 1258WAT      O 6130   7.341   1.885   4.701
 1258WAT     H1 6131   7.250   1.857   4.711
 1258WAT     H2 6132   7.344   1.927   4.615
 1259WAT      O 6133   7.864   2.246   5.078
 1259WAT     H1 6134   7.819   2.162   5.083
 1259WAT     H2 6135   7.801   2.310   5.112
 1260WAT      O 6136   7.758   1.339   5.201
 1260WAT     H1 6137   7.685   1.288   5.234
 1260WAT     H2 6138   7.784   1.295   5.120
 1261WAT      O 6139   7.708   2.430   5.171
 1261WAT     H1 6140   7.738   2.486   5.099
 1261WAT     H2 6141   7.759   2.459   5.247
 1262WAT      O 6142   6.398   1.657   5.099
 1262WAT     H1 6143   6.378   1.598   5.027
 1262WAT     H2 6144   6.342   1.627   5.171
 1263WAT      O 6145   7.196   1.646   5.311
 1263WAT     H1 6146   7.201   1.551   5.303
 1263WAT     H2 6147   7.115   1.662   5.359
 1264WAT      O 6148   7.311   2.039   4.435
 1264WAT     H1 6149   7.267   1.967   4.389
 1264WAT     H2 6150   7.385   2.062   4.379
 1265WAT      O 6151   6.990   1.508   5.087
 1265WAT     H1 6152   6.908   1.538   5.128
 1265WAT     H2 6153   7.039   1.469   5.159
 1266WAT      O 6154   7.205   2.508   5.280
 1266WAT     H1 6155   7.201   2.530   5.187
 1266WAT     H2 6156   7.296   2.484   5.295
 1267WAT      O 6157   7.549   1.554   5.970
 1267WAT     H1 6158   7.585   1.577   6.056
 1267WAT     H2 6159   7.614   1.588   5.908
 1268WAT      O 6160   6.939   1.265   5.648
 1268WAT     H1 6161   7.003   1.251   5.579
 1268WAT     H2 6162   6.856   1.237   5.611
 1269WAT      O 6163   7.016   2.195   5.260
 1269WAT     H1 6164   7.096   2.146   5.240
 1269WAT     H2 6165   6.945   2.142   5.224
 1270WAT      O 6166   7.498   2.433   5.695
 1270WAT     H1 6167   7.504   2.490   5.772
 1270WAT     H2 6168   7.412   2.450   5.658
 1271WAT      O 6169   6.647   1.610   4.867
 1271WAT     H1 6170   6.554   1.603   4.889
 1271WAT     H2 6171   6.657   1.557   4.788
 1272WAT      O 6172   6.639   1.262   5.126
 1272WAT     H1 6173   6.665   1.354   5.115
 1272WAT     H2 6174   6.721   1.215   5.141
 1273WAT      O 6175   6.786   1.404   5.843
 1273WAT     H1 6176   6.854   1.383   5.778
 1273WAT     H2 6177   6.704   1.384   5.799
 1274WAT      O 6178   7.377   1.066   6.045
 1274WAT     H1 6179   7.312   1.136   6.035
 1274WAT     H2 6180   7.454   1.110   6.082
 1275WAT      O 6181   7.717   2.093   6.352
 1275WAT     H1 6182   7.702   2.070   6.261
 1275WAT     H2 6183   7.716   2.188   6.354
 1276WAT      O 6184   7.394   1.850   5.851
 1276WAT     H1 6185   7.487   1.865   5.834
 1276WAT     H2 6186   7.352   1.859   5.765
 1277WAT      O 6187   7.274   2.252   5.628
 1277WAT     H1 6188   7.260   2.216   5.715
 1277WAT     H2 6189   7.195   2.304   5.611
 1278WAT      O 6190   7.334   2.763   4.762
 1278WAT     H1 6191   7.351   2.715   4.844
 1278WAT     H2 6192   7.265   2.825   4.785
 1279WAT      O 6193   7.429   2.190   5.367
 1279WAT     H1 6194   7.396   2.186   5.456
 1279WAT     H2 6195   7.379   2.124   5.319
 1280WAT      O 6196   6.827   1.731   5.919
 1280WAT     H1 6197   6.813   1.658   5.979
 1280WAT     H2 6198   6.918   1.722   5.891
 1281WAT      O 6199   7.723   1.925   4.394
 1281WAT     H1 6200   7.661   1.852   4.384
 1281WAT     H2 6201   7.676   2.001   4.360
 1282WAT      O 6202   7.089   1.702   5.868
 1282WAT     H1 6203   7.160   1.638   5.864
 1282WAT     H2 6204   7.085   1.727   5.960
 1283WAT      O 6205   7.888   2.396   6.160
 1283WAT     H1 6206   7.882   2.327   6.093
 1283WAT     H2 6207   7.929   2.470   6.115
 1284WAT      O 6208   6.961   1.401   6.050
 1284WAT     H1 6209   6.907   1.356   6.115
 1284WAT     H2 6210   6.902   1.414   5.976
 1285WAT      O 6211   6.790   3.077   5.439
 1285WAT     H1 6212   6.814   3.141   5.507
 1285WAT     H2 6213   6.706   3.042   5.468
 1286WAT      O 6214   6.902   1.347   4.306
 1286WAT     H1 6215   6.814   1.335   4.270
 1286WAT     H2 6216   6.949   1.268   4.281
 1287WAT      O 6217   7.888   2.192   5.983
 1287WAT     H1 6218   7.800   2.159   5.996
 1287WAT     H2 6219   7.945   2.119   6.007
 1288WAT      O 6220   6.054   1.826   5.316
 1288WAT     H1 6221   6.122   1.794   5.257
 1288WAT     H2 6222   6.038   1.916   5.288
 1289WAT      O 6223   6.534   1.314   5.759
 1289WAT     H1 6224   6.526   1.254   5.685
 1289WAT     H2 6225   6.452   1.363   5.759
 1290WAT      O 6226   7.242   2.658   5.680
 1290WAT     H1 6227   7.234   2.739   5.731
 1290WAT     H2 6228   7.197   2.678   5.597
 1291WAT      O 6229   7.220   2.582   5.031
 1291WAT     H1 6230   7.142   2.636   5.040
 1291WAT     H2 6231   7.290   2.634   5.071
 1292WAT      O 6232   7.551   1.163   5.295
 1292WAT     H1 6233   7.601   1.088   5.263
 1292WAT     H2 6234   7.474   1.167   5.239
 1293WAT      O 6235   7.487   2.648   5.895
 1293WAT     H1 6236   7.559   2.712   5.888
 1293WAT     H2 6237   7.438   2.658   5.814
 1294WAT      O 6238   7.660   2.039   5.053
 1294WAT     H1 6239   7.566   2.051   5.036
 1294WAT     H2 6240   7.677   1.948   5.026
 1295WAT      O 6241   7.210   1.377   5.268
 1295WAT     H1 6242   7.173   1.322   5.337
 1295WAT     H2 6243   7.259   1.317   5.213
 1296WAT      O 6244   7.998   1.623   5.106
 1296WAT     H1 6245   8.045   1.706   5.099
 1296WAT     H2 6246   8.043   1.576   5.177
 1297WAT      O 6247   6.993   2.423   5.978
 1297WAT     H1 6248   7.063   2.486   5.993
 1297WAT     H2 6249   6.946   2.457   5.901
 1298WAT      O 6250   7.805   2.257   4.806
 1298WAT     H1 6251   7.833   2.246   4.897
 1298WAT     H2 6252   7.718   2.217   4.802
 1299WAT      O 6253   7.773   1.679   5.760
 1299WAT     H1 6254   7.707   1.703   5.695
 1299WAT     H2 6255   7.810   1.597   5.727
 1300WAT      O 6256   7.469   2.682   5.170
 1300WAT     H1 6257   7.487   2.600   5.217
 1300WAT     H2 6258   7.551   2.704   5.127
 1301WAT      O 6259   7.502   2.575   4.896
 1301WAT     H1 6260   7.555   2.524   4.835
 1301WAT     H2 6261   7.528   2.543   4.983
 1302WAT      O 6262   7.377   1.753   6.409
 1302WAT     H1 6263   7.310   1.743   6.476
 1302WAT     H2 6264   7.460   1.737   6.455
 1303WAT      O 6265   6.552   2.376   5.671
 1303WAT     H1 6266   6.611   2.302   5.684
 1303WAT     H2 6267   6.533   2.407   5.759
 1304WAT      O 6268   6.838   2.680   5.172
 1304WAT     H1 6269   6.771   2.728   5.124
 1304WAT     H2 6270   6.824   2.705   5.264
 1305WAT      O 6271   6.011   1.634   5.543
 1305WAT     H1 6272   6.015   1.580   5.622
 1305WAT     H2 6273   5.961   1.581   5.481
 1306WAT      O 6274   7.252   2.883   5.832
 1306WAT     H1 6275   7.307   2.900   5.909
 1306WAT     H2 6276   7.286   2.942   5.765
 1307WAT      O 6277   6.749   1.118   5.892
 1307WAT     H1 6278   6.756   1.204   5.851
 1307WAT     H2 6279   6.743   1.057   5.819
 1308WAT      O 6280   6.697   1.325   6.257
 1308WAT     H1 6281   6.760   1.287   6.319
 1308WAT     H2 6282   6.611   1.304   6.294
 1309WAT      O 6283   7.737   2.366   6.418
 1309WAT     H1 6284   7.791   2.427   6.368
 1309WAT     H2 6285   7.679   2.422   6.469
 1310WAT      O 6286   6.375   1.506   4.850
 1310WAT     H1 6287   6.404   1.415   4.845
 1310WAT     H2 6288   6.284   1.504   4.818
 1311WAT      O 6289   7.565   2.678   5.531
 1311WAT     H1 6290   7.553   2.598   5.480
 1311WAT     H2 6291   7.631   2.728   5.482
 1312WAT      O 6292   6.727   1.314   5.449
 1312WAT     H1 6293   6.655   1.375   5.435
 1312WAT     H2 6294   6.806   1.367   5.441
 1313WAT      O 6295   7.772   2.458   5.694
 1313WAT     H1 6296   7.677   2.446   5.686
 1313WAT     H2 6297   7.807   2.370   5.702
 1314WAT      O 6298   7.008   1.047   6.076
 1314WAT     H1 6299   7.060   1.072   6.152
 1314WAT     H2 6300   6.986   1.130   6.034
 1315WAT      O 6301   6.547   1.274   4.863
 1315WAT     H1 6302   6.515   1.186   4.845
 1315WAT     H2 6303   6.583   1.269   4.952
 1316WAT      O 6304   7.472   2.438   5.314
 1316WAT     H1 6305   7.457   2.345   5.332
 1316WAT     H2 6306   7.555   2.440   5.265
 1317WAT      O 6307   6.859   1.303   4.900
 1317WAT     H1 6308   6.893   1.356   4.827
 1317WAT     H2 6309   6.904   1.337   4.977
 1318WAT      O 6310   7.833   2.520   5.422
 1318WAT     H1 6311   7.925   2.500   5.409
 1318WAT     H2 6312   7.816   2.495   5.513
 1319WAT      O 6313   7.128   1.141   5.845
 1319WAT     H1 6314   7.094   1.061   5.885
 1319WAT     H2 6315   7.058   1.171   5.787
 1320WAT      O 6316   7.058   1.153   4.719
 1320WAT     H1 6317   7.130   1.191   4.669
 1320WAT     H2 6318   6.995   1.225   4.730
 1321WAT      O 6319   7.472   1.223   4.813
 1321WAT     H1 6320   7.493   1.311   4.783
 1321WAT     H2 6321   7.424   1.184   4.740
 1322WAT      O 6322   6.946   1.519   5.471
 1322WAT     H1 6323   6.931   1.550   5.560
 1322WAT     H2 6324   6.898   1.581   5.415
 1323WAT      O 6325   7.132   1.218   5.476
 1323WAT     H1 6326   7.130   1.129   5.442
 1323WAT     H2 6327   7.204   1.219   5.539
 1324WAT      O 6328   7.317   1.261   5.680
 1324WAT     H1 6329   7.291   1.354   5.680
 1324WAT     H2 6330   7.264   1.222   5.749
 1325WAT      O 6331   7.812   2.572   4.958
 1325WAT     H1 6332   7.829   2.515   4.883
 1325WAT     H2 6333   7.861   2.652   4.940
 1326WAT      O 6334   6.393   1.773   5.765
 1326WAT     H1 6335   6.339   1.851   5.778
 1326WAT     H2 6336   6.481   1.808   5.749
 1327WAT      O 6337   7.072   1.106   5.002
 1327WAT     H1 6338   7.084   1.013   5.022
 1327WAT     H2 6339   7.043   1.108   4.911
 1328WAT      O 6340   7.910   2.504   4.668
 1328WAT     H1 6341   7.980   2.566   4.690
 1328WAT     H2 6342   7.945   2.419   4.696
 1329WAT      O 6343   6.472   1.686   6.054
 1329WAT     H1 6344   6.398   1.701   6.113
 1329WAT     H2 6345   6.440   1.712   5.968
 1330WAT      O 6346   7.266   2.640   6.034
 1330WAT     H1 6347   7.297   2.615   6.121
 1330WAT     H2 6348   7.346   2.660   5.985
 1331WAT      O 6349   7.269   2.855   5.257
 1331WAT     H1 6350   7.225   2.806   5.326
 1331WAT     H2 6351   7.344   2.801   5.233
 1332WAT      O 6352   6.517   2.474   5.257
 1332WAT     H1 6353   6.599   2.445   5.219
 1332WAT     H2 6354   6.481   2.398   5.302
 1333WAT      O 6355   7.013   2.410   5.464
 1333WAT     H1 6356   6.951   2.343   5.434
 1333WAT     H2 6357   7.080   2.412   5.396
 1334WAT      O 6358   6.337   2.266   5.353
 1334WAT     H1 6359   6.253   2.224   5.335
 1334WAT     H2 6360   6.334   2.286   5.447
 1335WAT      O 6361   7.021   1.258   6.423
 1335WAT     H1 6362   7.025   1.345   6.385
 1335WAT     H2 6363   7.075   1.203   6.366
 1336WAT      O 6364   8.069   2.312   6.351
 1336WAT     H1 6365   7.990   2.310   6.297
 1336WAT     H2 6366   8.045   2.366   6.427
 1337WAT      O 6367   8.081   1.997   6.083
 1337WAT     H1 6368   8.086   1.980   6.177
 1337WAT     H2 6369   8.070   1.910   6.044
 1338WAT      O 6370   6.969   2.265   4.812
 1338WAT     H1 6371   6.984   2.333   4.746
 1338WAT     H2 6372   7.050   2.263   4.863
 1339WAT      O 6373   7.244   1.333   6.099
 1339WAT     H1 6374   7.157   1.362   6.072
 1339WAT     H2 6375   7.267   1.391   6.171
 1340WAT      O 6376   8.056   1.751   5.954
 1340WAT     H1 6377   8.104   1.770   5.873
 1340WAT     H2 6378   7.964   1.757   5.929
 1341WAT      O 6379   6.745   1.867   4.912
 1341WAT     H1 6380   6.720   1.777   4.932
 1341WAT     H2 6381   6.762   1.868   4.818
 1342WAT      O 6382   6.672   1.441   4.662
 1342WAT     H1 6383   6.603   1.448   4.596
 1342WAT     H2 6384   6.647   1.364   4.714
 1343WAT      O 6385   7.319   2.514   4.559
 1343WAT     H1 6386   7.262   2.576   4.513
 1343WAT     H2 6387   7.377   2.569   4.612
 1344WAT      O 6388   7.926   1.439   5.777
 1344WAT     H1 6389   8.021   1.449   5.779
 1344WAT     H2 6390   7.909   1.360   5.828
 1345WAT      O 6391   7.728   1.147   5.796
 1345WAT     H1 6392   7.669   1.175   5.726
 1345WAT     H2 6393   7.700   1.196   5.873
 1346WAT      O 6394   7.641   2.543   4.672
 1346WAT     H1 6395   7.735   2.536   4.692
 1346WAT     H2 6396   7.633   2.626   4.626
 1347WAT      O 6397   7.904   2.474   4.368
 1347WAT     H1 6398   7.896   2.441   4.457
 1347WAT     H2 6399   7.986   2.524   4.368
 1348WAT      O 6400   7.358   1.648   4.293
 1348WAT     H1 6401   7.452   1.635   4.300
 1348WAT     H2 6402   7.320   1.574   4.341
 1349WAT      O 6403   7.346   2.053   6.439
 1349WAT     H1 6404   7.438   2.071   6.458
 1349WAT     H2 6405   7.343   1.959   6.424
 1350WAT      O 6406   7.176   1.440   4.286
 1350WAT     H1 6407   7.086   1.411   4.294
 1350WAT     H2 6408   7.204   1.411   4.200
 1351WAT      O 6409   6.268   1.572   5.331
 1351WAT     H1 6410   6.236   1.487   5.302
 1351WAT     H2 6411   6.213   1.594   5.407
 1352WAT      O 6412   6.646   1.844   5.703
 1352WAT     H1 6413   6.668   1.937   5.705
 1352WAT     H2 6414   6.687   1.808   5.782
 1353WAT      O 6415   7.053   1.126   4.301
 1353WAT     H1 6416   7.139   1.159   4.327
 1353WAT     H2 6417   7.072   1.048   4.249
 1354WAT      O 6418   6.255   1.934   5.528
 1354WAT     H1 6419   6.186   1.893   5.477
 1354WAT     H2 6420   6.330   1.939   5.469
 1355WAT      O 6421   7.119   1.744   6.524
 1355WAT     H1 6422   7.071   1.824   6.544
 1355WAT     H2 6423   7.128   1.745   6.428
 1356WAT      O 6424   6.446   1.928   5.316
 1356WAT     H1 6425   6.444   1.938   5.221
 1356WAT     H2 6426   6.477   2.012   5.348
 1357WAT      O 6427   6.712   2.133   5.727
 1357WAT     H1 6428   6.808   2.130   5.721
 1357WAT     H2 6429   6.692   2.087   5.809
 1358WAT      O 6430   6.771   1.990   5.984
 1358WAT     H1 6431   6.853   2.040   5.987
 1358WAT     H2 6432   6.799   1.899   5.981
 1359WAT      O 6433   7.747   1.230   4.920
 1359WAT     H1 6434   7.658   1.258   4.899
 1359WAT     H2 6435   7.788   1.213   4.836
 1360WAT      O 6436   6.548   2.688   5.429
 1360WAT     H1 6437   6.534   2.612   5.373
 1360WAT     H2 6438   6.506   2.760   5.382
 1361WAT      O 6439   7.661   2.206   4.330
 1361WAT     H1 6440   7.732   2.226   4.392
 1361WAT     H2 6441   7.589   2.263   4.356
 1362WAT      O 6442   7.744   1.781   4.942
 1362WAT     H1 6443   7.739   1.827   4.858
 1362WAT     H2 6444   7.800   1.705   4.924
 1363WAT      O 6445   6.863   2.777   5.450
 1363WAT     H1 6446   6.852   2.872   5.440
 1363WAT     H2 6447   6.781   2.747   5.489
 1364WAT      O 6448   7.852   2.250   4.535
 1364WAT     H1 6449   7.936   2.207   4.517
 1364WAT     H2 6450   7.836   2.233   4.628
 1365WAT      O 6451   7.818   1.900   4.672
 1365WAT     H1 6452   7.812   1.884   4.577
 1365WAT     H2 6453   7.755   1.971   4.687
 1366WAT      O 6454   6.297   1.424   6.054
 1366WAT     H1 6455   6.361   1.373   6.103
 1366WAT     H2 6456   6.276   1.497   6.112
 1367WAT      O 6457   7.549   2.131   6.604
 1367WAT     H1 6458   7.636   2.148   6.568
 1367WAT     H2 6459   7.501   2.213   6.592
 1368WAT      O 6460   6.966   2.843   5.772
 1368WAT     H1 6461   7.056   2.846   5.804
 1368WAT     H2 6462   6.943   2.750   5.773
 1369WAT      O 6463   7.141   2.718   5.438
 1369WAT     H1 6464   7.046   2.718   5.427
 1369WAT     H2 6465   7.172   2.643   5.386
 1370WAT      O 6466   6.731   1.138   6.464
 1370WAT     H1 6467   6.817   1.103   6.485
 1370WAT     H2 6468   6.673   1.105   6.533
 1371WAT      O 6469   7.982   3.482   5.137
 1371WAT     H1 6470   7.925   3.473   5.060
 1371WAT     H2 6471   7.970   3.400   5.185
 1372WAT      O 6472   7.736   3.632   5.421
 1372WAT     H1 6473   7.816   3.598   5.379
 1372WAT     H2 6474   7.760   3.643   5.513
 1373WAT      O 6475   7.932   3.558   4.708
 1373WAT     H1 6476   8.010   3.503   4.694
 1373WAT     H2 6477   7.968   3.644   4.729
 1374WAT      O 6478   7.957   3.304   5.332
 1374WAT     H1 6479   7.865   3.291   5.352
 1374WAT     H2 6480   7.982   3.382   5.381
 1375WAT      O 6481   7.693   3.269   5.415
 1375WAT     H1 6482   7.706   3.294   5.506
 1375WAT     H2 6483   7.625   3.328   5.383
 1376WAT      O 6484   8.110   4.336   5.025
 1376WAT     H1 6485   8.103   4.431   5.033
 1376WAT     H2 6486   8.050   4.301   5.091
 1377WAT      O 6487   8.009   3.532   5.502
 1377WAT     H1 6488   8.066   3.575   5.438
 1377WAT     H2 6489   8.068   3.504   5.572
 1378WAT      O 6490   8.059   3.049   6.327
 1378WAT     H1 6491   7.996   3.117   6.350
 1378WAT     H2 6492   8.048   3.038   6.232
 1379WAT      O 6493   7.588   3.016   5.420
 1379WAT     H1 6494   7.509   3.041   5.372
 1379WAT     H2 6495   7.637   3.097   5.430
 1380WAT      O 6496   7.783   3.052   5.115
 1380WAT     H1 6497   7.703   3.063   5.167
 1380WAT     H2 6498   7.760   3.086   5.029
 1381WAT      O 6499   7.416   3.041   5.663
 1381WAT     H1 6500   7.441   3.130   5.689
 1381WAT     H2 6501   7.470   3.023   5.585
 1382WAT      O 6502   7.683   3.623   4.954
 1382WAT     H1 6503   7.734   3.703   4.969
 1382WAT     H2 6504   7.748   3.553   4.948
 1383WAT      O 6505   7.864   3.935   5.163
 1383WAT     H1 6506   7.882   4.027   5.144
 1383WAT     H2 6507   7.943   3.903   5.205
 1384WAT      O 6508   7.792   3.139   6.150
 1384WAT     H1 6509   7.781   3.049   6.180
 1384WAT     H2 6510   7.707   3.164   6.115
 1385WAT      O 6511   7.976   4.087   5.763
 1385WAT     H1 6512   8.031   4.074   5.685
 1385WAT     H2 6513   7.892   4.117   5.728
 1386WAT      O 6514   7.479   3.456   5.032
 1386WAT     H1 6515   7.563   3.497   5.010
 1386WAT     H2 6516   7.497   3.362   5.029
 1387WAT      O 6517   7.966   2.692   5.184
 1387WAT     H1 6518   8.023   2.670   5.111
 1387WAT     H2 6519   8.024   2.699   5.260
 1388WAT      O 6520   7.998   2.895   4.586
 1388WAT     H1 6521   7.915   2.929   4.618
 1388WAT     H2 6522   7.984   2.882   4.493
 1389WAT      O 6523   7.482   3.190   5.099
 1389WAT     H1 6524   7.462   3.131   5.027
 1389WAT     H2 6525   7.426   3.159   5.171
 1390WAT      O 6526   8.023   2.798   5.648
 1390WAT     H1 6527   8.087   2.784   5.579
 1390WAT     H2 6528   7.940   2.769   5.611
 1391WAT      O 6529   7.731   3.143   4.867
 1391WAT     H1 6530   7.638   3.136   4.889
 1391WAT     H2 6531   7.741   3.090   4.788
 1392WAT      O 6532   7.723   2.795   5.126
 1392WAT     H1 6533   7.749   2.887   5.115
 1392WAT     H2 6534   7.805   2.748   5.141
 1393WAT      O 6535   7.870   2.936   5.843
 1393WAT     H1 6536   7.938   2.916   5.778
 1393WAT     H2 6537   7.788   2.917   5.799
 1394WAT      O 6538   7.911   3.264   5.919
 1394WAT     H1 6539   7.897   3.191   5.979
 1394WAT     H2 6540   8.002   3.255   5.891
 1395WAT      O 6541   8.045   2.934   6.050
 1395WAT     H1 6542   7.991   2.889   6.115
 1395WAT     H2 6543   7.986   2.947   5.976
 1396WAT      O 6544   7.874   4.610   5.439
 1396WAT     H1 6545   7.898   4.674   5.507
 1396WAT     H2 6546   7.790   4.575   5.468
 1397WAT      O 6547   7.986   2.880   4.306
 1397WAT     H1 6548   7.898   2.868   4.270
 1397WAT     H2 6549   8.033   2.801   4.281
 1398WAT      O 6550   7.138   3.358   5.316
 1398WAT     H1 6551   7.206   3.327   5.257
 1398WAT     H2 6552   7.122   3.449   5.288
 1399WAT      O 6553   7.618   2.847   5.759
 1399WAT     H1 6554   7.610   2.787   5.685
 1399WAT     H2 6555   7.536   2.896   5.759
 1400WAT      O 6556   7.636   3.909   5.671
 1400WAT     H1 6557   7.695   3.835   5.684
 1400WAT     H2 6558   7.616   3.940   5.759
 1401WAT      O 6559   7.922   4.213   5.172
 1401WAT     H1 6560   7.855   4.261   5.124
 1401WAT     H2 6561   7.908   4.238   5.264
 1402WAT      O 6562   7.095   3.166   5.543
 1402WAT     H1 6563   7.099   3.113   5.622
 1402WAT     H2 6564   7.045   3.114   5.481
 1403WAT      O 6565   7.833   2.651   5.892
 1403WAT     H1 6566   7.840   2.737   5.851
 1403WAT     H2 6567   7.827   2.590   5.819
 1404WAT      O 6568   7.781   2.858   6.257
 1404WAT     H1 6569   7.844   2.820   6.319
 1404WAT     H2 6570   7.695   2.836   6.294
 1405WAT      O 6571   7.458   3.039   4.850
 1405WAT     H1 6572   7.488   2.948   4.845
 1405WAT     H2 6573   7.368   3.037   4.818
 1406WAT      O 6574   7.811   2.847   5.449
 1406WAT     H1 6575   7.739   2.908   5.435
 1406WAT     H2 6576   7.890   2.900   5.441
 1407WAT      O 6577   7.631   2.807   4.863
 1407WAT     H1 6578   7.598   2.719   4.845
 1407WAT     H2 6579   7.667   2.802   4.952
 1408WAT      O 6580   7.943   2.836   4.900
 1408WAT     H1 6581   7.977   2.889   4.827
 1408WAT     H2 6582   7.988   2.870   4.977
 1409WAT      O 6583   8.030   3.052   5.471
 1409WAT     H1 6584   8.015   3.083   5.560
 1409WAT     H2 6585   7.982   3.114   5.415
 1410WAT      O 6586   7.477   3.306   5.765
 1410WAT     H1 6587   7.423   3.384   5.778
 1410WAT     H2 6588   7.565   3.341   5.749
 1411WAT      O 6589   7.556   3.219   6.054
 1411WAT     H1 6590   7.482   3.234   6.113
 1411WAT     H2 6591   7.524   3.245   5.968
 1412WAT      O 6592   7.600   4.007   5.257
 1412WAT     H1 6593   7.683   3.977   5.219
 1412WAT     H2 6594   7.565   3.930   5.302
 1413WAT      O 6595   7.421   3.799   5.353
 1413WAT     H1 6596   7.337   3.756   5.335
 1413WAT     H2 6597   7.418   3.819   5.447
 1414WAT      O 6598   7.829   3.400   4.912
 1414WAT     H1 6599   7.804   3.310   4.932
 1414WAT     H2 6600   7.846   3.401   4.818
 1415WAT      O 6601   7.756   2.974   4.662
 1415WAT     H1 6602   7.687   2.981   4.596
 1415WAT     H2 6603   7.731   2.897   4.714
 1416WAT      O 6604   7.352   3.105   5.331
 1416WAT     H1 6605   7.320   3.020   5.302
 1416WAT     H2 6606   7.297   3.127   5.407
 1417WAT      O 6607   7.730   3.377   5.703
 1417WAT     H1 6608   7.752   3.470   5.705
 1417WAT     H2 6609   7.771   3.341   5.782
 1418WAT      O 6610   7.339   3.467   5.528
 1418WAT     H1 6611   7.270   3.426   5.477
 1418WAT     H2 6612   7.414   3.472   5.469
 1419WAT      O 6613   7.530   3.461   5.316
 1419WAT     H1 6614   7.528   3.470   5.221
 1419WAT     H2 6615   7.561   3.545   5.348
 1420WAT      O 6616   7.796   3.666   5.727
 1420WAT     H1 6617   7.892   3.663   5.721
 1420WAT     H2 6618   7.776   3.620   5.809
 1421WAT      O 6619   7.855   3.523   5.984
 1421WAT     H1 6620   7.937   3.573   5.987
 1421WAT     H2 6621   7.883   3.432   5.981
 1422WAT      O 6622   7.632   4.221   5.429
 1422WAT     H1 6623   7.618   4.145   5.373
 1422WAT     H2 6624   7.590   4.293   5.382
 1423WAT      O 6625   7.947   4.310   5.450
 1423WAT     H1 6626   7.936   4.405   5.440
 1423WAT     H2 6627   7.865   4.280   5.489
 1424WAT      O 6628   7.380   2.957   6.054
 1424WAT     H1 6629   7.445   2.906   6.103
 1424WAT     H2 6630   7.360   3.030   6.112
 1425WAT      O 6631   7.814   2.671   6.464
 1425WAT     H1 6632   7.901   2.636   6.485
 1425WAT     H2 6633   7.757   2.638   6.533
 1426WAT      O 6634   6.790   0.778   4.112
 1426WAT     H1 6635   6.814   0.841   4.180
 1426WAT     H2 6636   6.706   0.743   4.141
 1427WAT      O 6637   7.736   1.332   4.093
 1427WAT     H1 6638   7.816   1.298   4.052
 1427WAT     H2 6639   7.760   1.343   4.185
 1428WAT      O 6640   7.932   1.258   3.381
 1428WAT     H1 6641   8.010   1.204   3.367
 1428WAT     H2 6642   7.968   1.345   3.402
 1429WAT      O 6643   8.110   2.036   3.697
 1429WAT     H1 6644   8.103   2.131   3.705
 1429WAT     H2 6645   8.050   2.002   3.763
 1430WAT      O 6646   7.683   1.324   3.627
 1430WAT     H1 6647   7.734   1.403   3.642
 1430WAT     H2 6648   7.748   1.254   3.620
 1431WAT      O 6649   7.864   1.635   3.835
 1431WAT     H1 6650   7.882   1.728   3.816
 1431WAT     H2 6651   7.943   1.604   3.878
 1432WAT      O 6652   7.976   1.787   4.435
 1432WAT     H1 6653   8.031   1.774   4.358
 1432WAT     H2 6654   7.892   1.817   4.400
 1433WAT      O 6655   7.479   1.157   3.704
 1433WAT     H1 6656   7.563   1.198   3.683
 1433WAT     H2 6657   7.497   1.063   3.701
 1434WAT      O 6658   7.874   2.311   4.112
 1434WAT     H1 6659   7.898   2.374   4.180
 1434WAT     H2 6660   7.790   2.276   4.141
 1435WAT      O 6661   7.138   1.059   3.988
 1435WAT     H1 6662   7.206   1.028   3.929
 1435WAT     H2 6663   7.122   1.149   3.961
 1436WAT      O 6664   7.636   1.610   4.343
 1436WAT     H1 6665   7.695   1.535   4.357
 1436WAT     H2 6666   7.616   1.641   4.432
 1437WAT      O 6667   7.922   1.914   3.845
 1437WAT     H1 6668   7.855   1.962   3.797
 1437WAT     H2 6669   7.908   1.938   3.936
 1438WAT      O 6670   7.477   1.007   4.437
 1438WAT     H1 6671   7.423   1.084   4.450
 1438WAT     H2 6672   7.565   1.041   4.421
 1439WAT      O 6673   7.600   1.708   3.930
 1439WAT     H1 6674   7.683   1.678   3.892
 1439WAT     H2 6675   7.565   1.631   3.974
 1440WAT      O 6676   7.421   1.500   4.025
 1440WAT     H1 6677   7.337   1.457   4.007
 1440WAT     H2 6678   7.418   1.519   4.119
 1441WAT      O 6679   7.339   1.168   4.201
 1441WAT     H1 6680   7.270   1.127   4.150
 1441WAT     H2 6681   7.414   1.172   4.141
 1442WAT      O 6682   7.530   1.161   3.988
 1442WAT     H1 6683   7.528   1.171   3.893
 1442WAT     H2 6684   7.561   1.246   4.021
 1443WAT      O 6685   7.796   1.367   4.400
 1443WAT     H1 6686   7.892   1.364   4.393
 1443WAT     H2 6687   7.776   1.321   4.481
 1444WAT      O 6688   7.632   1.921   4.102
 1444WAT     H1 6689   7.618   1.845   4.045
 1444WAT     H2 6690   7.590   1.994   4.055
 1445WAT      O 6691   7.947   2.011   4.123
 1445WAT     H1 6692   7.936   2.105   4.113
 1445WAT     H2 6693   7.865   1.981   4.162
 1446WAT      O 6694   2.036   3.849   7.323
 1446WAT     H1 6695   1.971   3.907   7.285
 1446WAT     H2 6696   2.116   3.902   7.329
 1447WAT      O 6697   1.429   3.558   7.363
 1447WAT     H1 6698   1.506   3.503   7.349
 1447WAT     H2 6699   1.464   3.644   7.384
 1448WAT      O 6700   1.662   3.174   7.126
 1448WAT     H1 6701   1.688   3.121   7.050
 1448WAT     H2 6702   1.569   3.157   7.137
 1449WAT      O 6703   2.184   3.618   7.377
 1449WAT     H1 6704   2.120   3.625   7.448
 1449WAT     H2 6705   2.151   3.677   7.309
 1450WAT      O 6706   1.634   3.364   7.347
 1450WAT     H1 6707   1.623   3.296   7.413
 1450WAT     H2 6708   1.645   3.315   7.265
 1451WAT      O 6709   1.833   2.813   7.217
 1451WAT     H1 6710   1.849   2.900   7.253
 1451WAT     H2 6711   1.814   2.829   7.124
 1452WAT      O 6712   1.831   3.059   7.315
 1452WAT     H1 6713   1.819   3.103   7.399
 1452WAT     H2 6714   1.761   3.093   7.259
 1453WAT      O 6715   1.607   4.336   7.680
 1453WAT     H1 6716   1.599   4.431   7.688
 1453WAT     H2 6717   1.546   4.301   7.746
 1454WAT      O 6718   2.400   3.106   7.398
 1454WAT     H1 6719   2.492   3.129   7.380
 1454WAT     H2 6720   2.350   3.164   7.342
 1455WAT      O 6721   2.649   3.698   7.873
 1455WAT     H1 6722   2.581   3.736   7.818
 1455WAT     H2 6723   2.657   3.758   7.946
 1456WAT      O 6724   3.295   3.384   7.985
 1456WAT     H1 6725   3.220   3.327   7.969
 1456WAT     H2 6726   3.309   3.381   8.079
 1457WAT      O 6727   1.834   3.871   7.552
 1457WAT     H1 6728   1.821   3.956   7.595
 1457WAT     H2 6729   1.888   3.892   7.476
 1458WAT      O 6730   2.165   3.223   7.256
 1458WAT     H1 6731   2.114   3.300   7.280
 1458WAT     H2 6732   2.138   3.155   7.318
 1459WAT      O 6733   2.663   3.498   7.449
 1459WAT     H1 6734   2.585   3.464   7.405
 1459WAT     H2 6735   2.731   3.499   7.382
 1460WAT      O 6736   2.144   3.010   7.438
 1460WAT     H1 6737   2.114   3.041   7.524
 1460WAT     H2 6738   2.240   3.018   7.443
 1461WAT      O 6739   1.989   3.626   7.603
 1461WAT     H1 6740   1.936   3.552   7.572
 1461WAT     H2 6741   1.939   3.704   7.579
 1462WAT      O 6742   1.803   3.408   6.904
 1462WAT     H1 6743   1.713   3.385   6.924
 1462WAT     H2 6744   1.853   3.328   6.922
 1463WAT      O 6745   2.094   4.279   7.196
 1463WAT     H1 6746   2.027   4.309   7.257
 1463WAT     H2 6747   2.133   4.359   7.161
 1464WAT      O 6748   1.921   3.418   7.356
 1464WAT     H1 6749   1.830   3.389   7.366
 1464WAT     H2 6750   1.924   3.460   7.270
 1465WAT      O 6751   2.444   3.779   7.733
 1465WAT     H1 6752   2.399   3.695   7.739
 1465WAT     H2 6753   2.381   3.843   7.767
 1466WAT      O 6754   2.289   3.963   7.826
 1466WAT     H1 6755   2.318   4.019   7.754
 1466WAT     H2 6756   2.340   3.992   7.902
 1467WAT      O 6757   1.891   3.572   7.090
 1467WAT     H1 6758   1.847   3.500   7.044
 1467WAT     H2 6759   1.965   3.595   7.034
 1468WAT      O 6760   1.785   4.040   7.935
 1468WAT     H1 6761   1.781   4.063   7.842
 1468WAT     H2 6762   1.877   4.017   7.950
 1469WAT      O 6763   2.703   3.400   7.696
 1469WAT     H1 6764   2.689   3.419   7.603
 1469WAT     H2 6765   2.667   3.476   7.741
 1470WAT      O 6766   1.914   4.296   7.417
 1470WAT     H1 6767   1.931   4.248   7.499
 1470WAT     H2 6768   1.845   4.358   7.440
 1471WAT      O 6769   2.303   3.458   7.049
 1471WAT     H1 6770   2.241   3.385   7.039
 1471WAT     H2 6771   2.256   3.534   7.015
 1472WAT      O 6772   1.482   2.880   6.961
 1472WAT     H1 6773   1.394   2.868   6.925
 1472WAT     H2 6774   1.530   2.801   6.936
 1473WAT      O 6775   1.801   4.115   7.686
 1473WAT     H1 6776   1.722   4.169   7.695
 1473WAT     H2 6777   1.871   4.167   7.726
 1474WAT      O 6778   2.240   3.572   7.708
 1474WAT     H1 6779   2.147   3.584   7.691
 1474WAT     H2 6780   2.258   3.481   7.681
 1475WAT      O 6781   2.579   3.156   7.761
 1475WAT     H1 6782   2.625   3.239   7.754
 1475WAT     H2 6783   2.624   3.109   7.832
 1476WAT      O 6784   2.049   4.215   7.825
 1476WAT     H1 6785   2.067   4.133   7.872
 1476WAT     H2 6786   2.131   4.237   7.782
 1477WAT      O 6787   2.082   4.108   7.552
 1477WAT     H1 6788   2.135   4.057   7.490
 1477WAT     H2 6789   2.109   4.076   7.638
 1478WAT      O 6790   1.418   4.213   7.828
 1478WAT     H1 6791   1.351   4.261   7.779
 1478WAT     H2 6792   1.404   4.238   7.919
 1479WAT      O 6793   2.146   4.211   8.186
 1479WAT     H1 6794   2.133   4.131   8.135
 1479WAT     H2 6795   2.212   4.261   8.137
 1480WAT      O 6796   2.053   3.971   7.969
 1480WAT     H1 6797   2.038   3.878   7.987
 1480WAT     H2 6798   2.135   3.973   7.920
 1481WAT      O 6799   2.413   4.053   8.077
 1481WAT     H1 6800   2.505   4.032   8.064
 1481WAT     H2 6801   2.396   4.028   8.168
 1482WAT      O 6802   2.392   4.105   7.613
 1482WAT     H1 6803   2.409   4.048   7.538
 1482WAT     H2 6804   2.441   4.185   7.595
 1483WAT      O 6805   2.977   3.381   7.775
 1483WAT     H1 6806   3.022   3.306   7.735
 1483WAT     H2 6807   2.889   3.380   7.737
 1484WAT      O 6808   2.491   4.037   7.323
 1484WAT     H1 6809   2.560   4.099   7.345
 1484WAT     H2 6810   2.525   3.952   7.351
 1485WAT      O 6811   2.680   3.782   7.476
 1485WAT     H1 6812   2.733   3.815   7.403
 1485WAT     H2 6813   2.672   3.688   7.458
 1486WAT      O 6814   1.849   4.388   7.912
 1486WAT     H1 6815   1.805   4.339   7.981
 1486WAT     H2 6816   1.924   4.334   7.888
 1487WAT      O 6817   1.550   3.798   7.467
 1487WAT     H1 6818   1.565   3.866   7.401
 1487WAT     H2 6819   1.630   3.796   7.518
 1488WAT      O 6820   2.932   3.528   8.014
 1488WAT     H1 6821   3.015   3.572   8.031
 1488WAT     H2 6822   2.945   3.481   7.932
 1489WAT      O 6823   1.900   4.047   7.214
 1489WAT     H1 6824   1.842   4.109   7.169
 1489WAT     H2 6825   1.957   4.102   7.267
 1490WAT      O 6826   2.222   4.076   7.327
 1490WAT     H1 6827   2.315   4.069   7.347
 1490WAT     H2 6828   2.213   4.159   7.281
 1491WAT      O 6829   2.485   4.007   7.023
 1491WAT     H1 6830   2.477   3.974   7.112
 1491WAT     H2 6831   2.567   4.056   7.023
 1492WAT      O 6832   1.938   3.181   6.948
 1492WAT     H1 6833   2.033   3.168   6.955
 1492WAT     H2 6834   1.900   3.107   6.996
 1493WAT      O 6835   1.757   2.973   6.942
 1493WAT     H1 6836   1.666   2.944   6.949
 1493WAT     H2 6837   1.784   2.944   6.855
 1494WAT      O 6838   1.634   2.659   6.956
 1494WAT     H1 6839   1.720   2.692   6.982
 1494WAT     H2 6840   1.652   2.580   6.904
 1495WAT      O 6841   2.242   3.739   6.985
 1495WAT     H1 6842   2.312   3.759   7.047
 1495WAT     H2 6843   2.169   3.796   7.012
 1496WAT      O 6844   2.325   3.314   7.597
 1496WAT     H1 6845   2.319   3.360   7.513
 1496WAT     H2 6846   2.380   3.238   7.579
 1497WAT      O 6847   3.137   3.167   7.930
 1497WAT     H1 6848   3.081   3.174   8.008
 1497WAT     H2 6849   3.076   3.149   7.858
 1498WAT      O 6850   2.432   3.783   7.190
 1498WAT     H1 6851   2.516   3.740   7.172
 1498WAT     H2 6852   2.416   3.766   7.283
 1499WAT      O 6853   2.398   3.433   7.327
 1499WAT     H1 6854   2.392   3.416   7.232
 1499WAT     H2 6855   2.335   3.504   7.342
 1500WAT      O 6856   1.722   4.251   8.093
 1500WAT     H1 6857   1.627   4.251   8.082
 1500WAT     H2 6858   1.752   4.176   8.041
 1501WAT      O 6859   3.295   4.834   8.200
 1501WAT     H1 6860   3.359   4.822   8.129
 1501WAT     H2 6861   3.284   4.929   8.205
 1502WAT      O 6862   2.976   4.830   8.193
 1502WAT     H1 6863   2.942   4.818   8.104
 1502WAT     H2 6864   3.063   4.790   8.191
 1503WAT      O 6865   2.562   5.015   7.792
 1503WAT     H1 6866   2.506   5.006   7.715
 1503WAT     H2 6867   2.551   4.933   7.840
 1504WAT      O 6868   3.024   4.945   8.789
 1504WAT     H1 6869   3.023   4.906   8.702
 1504WAT     H2 6870   3.041   4.872   8.848
 1505WAT      O 6871   2.317   5.165   8.076
 1505WAT     H1 6872   2.396   5.130   8.034
 1505WAT     H2 6873   2.341   5.176   8.168
 1506WAT      O 6874   3.120   5.382   7.323
 1506WAT     H1 6875   3.055   5.440   7.285
 1506WAT     H2 6876   3.200   5.435   7.329
 1507WAT      O 6877   2.513   5.091   7.363
 1507WAT     H1 6878   2.590   5.036   7.349
 1507WAT     H2 6879   2.548   5.177   7.384
 1508WAT      O 6880   2.696   5.223   8.684
 1508WAT     H1 6881   2.667   5.314   8.672
 1508WAT     H2 6882   2.760   5.228   8.755
 1509WAT      O 6883   2.789   4.961   8.343
 1509WAT     H1 6884   2.849   4.939   8.271
 1509WAT     H2 6885   2.795   4.887   8.403
 1510WAT      O 6886   2.746   4.707   7.126
 1510WAT     H1 6887   2.772   4.654   7.050
 1510WAT     H2 6888   2.653   4.690   7.137
 1511WAT      O 6889   3.251   4.607   7.907
 1511WAT     H1 6890   3.329   4.565   7.872
 1511WAT     H2 6891   3.277   4.697   7.924
 1512WAT      O 6892   3.268   5.151   7.377
 1512WAT     H1 6893   3.204   5.158   7.448
 1512WAT     H2 6894   3.235   5.210   7.309
 1513WAT      O 6895   3.791   4.601   7.997
 1513WAT     H1 6896   3.864   4.544   8.021
 1513WAT     H2 6897   3.715   4.562   8.042
 1514WAT      O 6898   2.718   4.897   7.347
 1514WAT     H1 6899   2.707   4.829   7.413
 1514WAT     H2 6900   2.729   4.848   7.265
 1515WAT      O 6901   2.953   4.843   7.717
 1515WAT     H1 6902   2.916   4.790   7.788
 1515WAT     H2 6903   3.038   4.804   7.700
 1516WAT      O 6904   3.543   3.972   8.443
 1516WAT     H1 6905   3.510   4.059   8.421
 1516WAT     H2 6906   3.484   3.940   8.511
 1517WAT      O 6907   2.917   4.346   7.217
 1517WAT     H1 6908   2.933   4.433   7.253
 1517WAT     H2 6909   2.898   4.362   7.124
 1518WAT      O 6910   3.192   5.192   8.383
 1518WAT     H1 6911   3.162   5.282   8.373
 1518WAT     H2 6912   3.158   5.165   8.469
 1519WAT      O 6913   2.538   4.837   7.987
 1519WAT     H1 6914   2.445   4.824   8.008
 1519WAT     H2 6915   2.562   4.915   8.036
 1520WAT      O 6916   3.532   4.444   8.151
 1520WAT     H1 6917   3.442   4.437   8.122
 1520WAT     H2 6918   3.527   4.492   8.234
 1521WAT      O 6919   2.915   4.591   7.315
 1521WAT     H1 6920   2.903   4.636   7.399
 1521WAT     H2 6921   2.845   4.626   7.259
 1522WAT      O 6922   2.274   4.801   8.070
 1522WAT     H1 6923   2.287   4.827   8.162
 1522WAT     H2 6924   2.206   4.861   8.038
 1523WAT      O 6925   2.691   5.868   7.680
 1523WAT     H1 6926   2.683   5.964   7.688
 1523WAT     H2 6927   2.630   5.834   7.746
 1524WAT      O 6928   3.719   4.264   8.329
 1524WAT     H1 6929   3.655   4.293   8.265
 1524WAT     H2 6930   3.669   4.253   8.410
 1525WAT      O 6931   3.484   4.639   7.398
 1525WAT     H1 6932   3.576   4.662   7.380
 1525WAT     H2 6933   3.433   4.697   7.342
 1526WAT      O 6934   2.765   4.867   8.902
 1526WAT     H1 6935   2.839   4.920   8.874
 1526WAT     H2 6936   2.695   4.929   8.918
 1527WAT      O 6937   3.313   5.081   8.762
 1527WAT     H1 6938   3.354   5.037   8.687
 1527WAT     H2 6939   3.241   5.023   8.787
 1528WAT      O 6940   2.948   4.575   8.499
 1528WAT     H1 6941   3.033   4.617   8.513
 1528WAT     H2 6942   2.942   4.509   8.568
 1529WAT      O 6943   3.345   5.137   8.137
 1529WAT     H1 6944   3.282   5.153   8.067
 1529WAT     H2 6945   3.306   5.178   8.214
 1530WAT      O 6946   3.733   5.230   7.873
 1530WAT     H1 6947   3.664   5.268   7.818
 1530WAT     H2 6948   3.741   5.291   7.946
 1531WAT      O 6949   3.263   4.341   8.665
 1531WAT     H1 6950   3.239   4.416   8.611
 1531WAT     H2 6951   3.291   4.379   8.748
 1532WAT      O 6952   3.458   4.995   8.533
 1532WAT     H1 6953   3.480   5.059   8.465
 1532WAT     H2 6954   3.454   4.912   8.486
 1533WAT      O 6955   3.219   4.256   8.223
 1533WAT     H1 6956   3.133   4.286   8.252
 1533WAT     H2 6957   3.221   4.278   8.130
 1534WAT      O 6958   2.900   5.111   7.864
 1534WAT     H1 6959   2.947   5.139   7.785
 1534WAT     H2 6960   2.874   5.020   7.845
 1535WAT      O 6961   2.590   5.065   8.157
 1535WAT     H1 6962   2.647   5.108   8.094
 1535WAT     H2 6963   2.649   5.037   8.227
 1536WAT      O 6964   2.794   4.723   7.545
 1536WAT     H1 6965   2.864   4.768   7.591
 1536WAT     H2 6966   2.761   4.659   7.607
 1537WAT      O 6967   2.168   4.549   8.075
 1537WAT     H1 6968   2.089   4.574   8.027
 1537WAT     H2 6969   2.217   4.630   8.085
 1538WAT      O 6970   3.570   5.283   8.350
 1538WAT     H1 6971   3.652   5.243   8.322
 1538WAT     H2 6972   3.570   5.272   8.445
 1539WAT      O 6973   2.363   4.585   7.771
 1539WAT     H1 6974   2.284   4.596   7.822
 1539WAT     H2 6975   2.341   4.619   7.684
 1540WAT      O 6976   2.947   5.238   8.565
 1540WAT     H1 6977   2.953   5.284   8.649
 1540WAT     H2 6978   2.876   5.175   8.578
 1541WAT      O 6979   1.997   4.574   8.318
 1541WAT     H1 6980   2.022   4.662   8.344
 1541WAT     H2 6981   2.050   4.556   8.241
 1542WAT      O 6982   4.379   4.917   7.985
 1542WAT     H1 6983   4.304   4.860   7.969
 1542WAT     H2 6984   4.392   4.914   8.079
 1543WAT      O 6985   2.918   5.404   7.552
 1543WAT     H1 6986   2.904   5.489   7.595
 1543WAT     H2 6987   2.972   5.424   7.476
 1544WAT      O 6988   2.263   5.156   7.609
 1544WAT     H1 6989   2.315   5.235   7.624
 1544WAT     H2 6990   2.329   5.086   7.603
 1545WAT      O 6991   2.444   5.468   7.818
 1545WAT     H1 6992   2.462   5.560   7.799
 1545WAT     H2 6993   2.524   5.436   7.861
 1546WAT      O 6994   2.557   5.619   8.418
 1546WAT     H1 6995   2.612   5.607   8.341
 1546WAT     H2 6996   2.473   5.649   8.383
 1547WAT      O 6997   3.253   3.757   8.405
 1547WAT     H1 6998   3.219   3.846   8.398
 1547WAT     H2 6999   3.290   3.738   8.319
 1548WAT      O 7000   2.060   4.989   7.687
 1548WAT     H1 7001   2.144   5.030   7.665
 1548WAT     H2 7002   2.078   4.895   7.684
 1549WAT      O 7003   3.249   4.756   7.256
 1549WAT     H1 7004   3.198   4.833   7.280
 1549WAT     H2 7005   3.222   4.688   7.318
 1550WAT      O 7006   3.008   4.240   7.762
 1550WAT     H1 7007   2.922   4.201   7.744
 1550WAT     H2 7008   3.049   4.248   7.676
 1551WAT      O 7009   3.161   3.994   8.202
 1551WAT     H1 7010   3.111   3.990   8.120
 1551WAT     H2 7011   3.190   4.085   8.208
 1552WAT      O 7012   2.785   4.002   8.102
 1552WAT     H1 7013   2.872   3.982   8.066
 1552WAT     H2 7014   2.792   3.979   8.195
 1553WAT      O 7015   3.747   5.031   7.449
 1553WAT     H1 7016   3.669   4.997   7.405
 1553WAT     H2 7017   3.815   5.032   7.382
 1554WAT      O 7018   3.228   4.543   7.438
 1554WAT     H1 7019   3.198   4.574   7.524
 1554WAT     H2 7020   3.324   4.551   7.443
 1555WAT      O 7021   3.073   5.159   7.603
 1555WAT     H1 7022   3.020   5.085   7.572
 1555WAT     H2 7023   3.023   5.237   7.579
 1556WAT      O 7024   3.571   4.978   8.115
 1556WAT     H1 7025   3.505   5.047   8.124
 1556WAT     H2 7026   3.651   5.017   8.149
 1557WAT      O 7027   2.546   4.225   7.839
 1557WAT     H1 7028   2.603   4.203   7.766
 1557WAT     H2 7029   2.605   4.232   7.915
 1558WAT      O 7030   3.452   4.814   7.920
 1558WAT     H1 7031   3.503   4.877   7.970
 1558WAT     H2 7032   3.517   4.754   7.884
 1559WAT      O 7033   2.579   4.428   7.241
 1559WAT     H1 7034   2.495   4.462   7.273
 1559WAT     H2 7035   2.565   4.415   7.148
 1560WAT      O 7036   2.776   3.912   7.712
 1560WAT     H1 7037   2.711   3.881   7.650
 1560WAT     H2 7038   2.772   3.850   7.785
 1561WAT      O 7039   2.887   4.941   6.904
 1561WAT     H1 7040   2.797   4.918   6.924
 1561WAT     H2 7041   2.937   4.861   6.922
 1562WAT      O 7042   3.178   5.812   7.196
 1562WAT     H1 7043   3.111   5.842   7.257
 1562WAT     H2 7044   3.217   5.892   7.161
 1563WAT      O 7045   3.100   4.561   8.145
 1563WAT     H1 7046   3.008   4.583   8.129
 1563WAT     H2 7047   3.141   4.569   8.059
 1564WAT      O 7048   3.178   4.701   7.658
 1564WAT     H1 7049   3.253   4.752   7.627
 1564WAT     H2 7050   3.205   4.669   7.744
 1565WAT      O 7051   3.005   4.951   7.356
 1565WAT     H1 7052   2.914   4.922   7.366
 1565WAT     H2 7053   3.008   4.993   7.270
 1566WAT      O 7054   3.528   5.312   7.733
 1566WAT     H1 7055   3.483   5.228   7.739
 1566WAT     H2 7056   3.465   5.375   7.767
 1567WAT      O 7057   3.423   4.405   7.856
 1567WAT     H1 7058   3.349   4.354   7.889
 1567WAT     H2 7059   3.448   4.361   7.775
 1568WAT      O 7060   3.373   5.496   7.826
 1568WAT     H1 7061   3.402   5.552   7.754
 1568WAT     H2 7062   3.424   5.525   7.902
 1569WAT      O 7063   2.062   4.723   7.754
 1569WAT     H1 7064   2.042   4.664   7.682
 1569WAT     H2 7065   2.007   4.692   7.826
 1570WAT      O 7066   2.860   4.712   7.966
 1570WAT     H1 7067   2.865   4.617   7.958
 1570WAT     H2 7068   2.779   4.728   8.014
 1571WAT      O 7069   2.975   5.105   7.090
 1571WAT     H1 7070   2.931   5.033   7.044
 1571WAT     H2 7071   3.049   5.128   7.034
 1572WAT      O 7072   2.654   4.574   7.742
 1572WAT     H1 7073   2.573   4.604   7.783
 1572WAT     H2 7074   2.704   4.534   7.814
 1573WAT      O 7075   2.869   5.573   7.935
 1573WAT     H1 7076   2.865   5.596   7.842
 1573WAT     H2 7077   2.961   5.550   7.950
 1574WAT      O 7078   3.214   4.620   8.625
 1574WAT     H1 7079   3.249   4.643   8.711
 1574WAT     H2 7080   3.278   4.653   8.563
 1575WAT      O 7081   3.787   4.932   7.696
 1575WAT     H1 7082   3.773   4.951   7.603
 1575WAT     H2 7083   3.751   5.009   7.741
 1576WAT      O 7084   2.603   4.331   8.304
 1576WAT     H1 7085   2.667   4.317   8.234
 1576WAT     H2 7086   2.520   4.302   8.266
 1577WAT      O 7087   3.789   5.139   8.197
 1577WAT     H1 7088   3.833   5.130   8.282
 1577WAT     H2 7089   3.861   5.137   8.133
 1578WAT      O 7090   2.681   5.261   7.915
 1578WAT     H1 7091   2.760   5.212   7.895
 1578WAT     H2 7092   2.610   5.208   7.879
 1579WAT      O 7093   3.163   5.499   8.350
 1579WAT     H1 7094   3.168   5.556   8.427
 1579WAT     H2 7095   3.076   5.516   8.314
 1580WAT      O 7096   2.311   4.675   7.523
 1580WAT     H1 7097   2.218   4.669   7.544
 1580WAT     H2 7098   2.321   4.623   7.443
 1581WAT      O 7099   2.303   4.328   7.781
 1581WAT     H1 7100   2.329   4.419   7.770
 1581WAT     H2 7101   2.386   4.281   7.796
 1582WAT      O 7102   2.451   4.469   8.498
 1582WAT     H1 7103   2.518   4.449   8.433
 1582WAT     H2 7104   2.368   4.450   8.454
 1583WAT      O 7105   3.058   4.916   8.506
 1583WAT     H1 7106   3.151   4.931   8.489
 1583WAT     H2 7107   3.016   4.925   8.420
 1584WAT      O 7108   2.938   5.318   8.283
 1584WAT     H1 7109   2.924   5.282   8.370
 1584WAT     H2 7110   2.860   5.370   8.266
 1585WAT      O 7111   2.998   5.828   7.417
 1585WAT     H1 7112   3.015   5.781   7.499
 1585WAT     H2 7113   2.929   5.891   7.440
 1586WAT      O 7114   3.093   5.256   8.022
 1586WAT     H1 7115   3.060   5.252   8.111
 1586WAT     H2 7116   3.043   5.190   7.974
 1587WAT      O 7117   2.491   4.797   8.574
 1587WAT     H1 7118   2.477   4.724   8.634
 1587WAT     H2 7119   2.582   4.788   8.546
 1588WAT      O 7120   3.387   4.991   7.049
 1588WAT     H1 7121   3.325   4.918   7.039
 1588WAT     H2 7122   3.340   5.067   7.015
 1589WAT      O 7123   2.754   4.768   8.523
 1589WAT     H1 7124   2.825   4.704   8.519
 1589WAT     H2 7125   2.749   4.793   8.615
 1590WAT      O 7126   2.566   4.413   6.961
 1590WAT     H1 7127   2.478   4.400   6.925
 1590WAT     H2 7128   2.614   4.333   6.936
 1591WAT      O 7129   1.718   4.891   7.971
 1591WAT     H1 7130   1.787   4.860   7.912
 1591WAT     H2 7131   1.703   4.982   7.943
 1592WAT      O 7132   2.198   4.380   8.414
 1592WAT     H1 7133   2.190   4.319   8.340
 1592WAT     H2 7134   2.116   4.429   8.414
 1593WAT      O 7135   2.906   5.724   8.335
 1593WAT     H1 7136   2.898   5.805   8.386
 1593WAT     H2 7137   2.862   5.744   8.252
 1594WAT      O 7138   2.885   5.648   7.686
 1594WAT     H1 7139   2.806   5.702   7.695
 1594WAT     H2 7140   2.955   5.700   7.726
 1595WAT      O 7141   3.216   4.229   7.950
 1595WAT     H1 7142   3.265   4.153   7.918
 1595WAT     H2 7143   3.138   4.232   7.894
 1596WAT      O 7144   4.001   4.799   8.115
 1596WAT     H1 7145   4.000   4.887   8.077
 1596WAT     H2 7146   3.914   4.764   8.095
 1597WAT      O 7147   3.324   5.104   7.708
 1597WAT     H1 7148   3.230   5.117   7.691
 1597WAT     H2 7149   3.342   5.014   7.681
 1598WAT      O 7150   2.874   4.443   7.923
 1598WAT     H1 7151   2.837   4.388   7.992
 1598WAT     H2 7152   2.924   4.383   7.868
 1599WAT      O 7153   3.663   4.689   7.761
 1599WAT     H1 7154   3.709   4.772   7.754
 1599WAT     H2 7155   3.708   4.642   7.832
 1600WAT      O 7156   2.657   5.489   8.633
 1600WAT     H1 7157   2.727   5.552   8.648
 1600WAT     H2 7158   2.610   5.523   8.557
 1601WAT      O 7159   3.469   5.323   7.461
 1601WAT     H1 7160   3.497   5.312   7.552
 1601WAT     H2 7161   3.382   5.283   7.457
 1602WAT      O 7162   3.460   3.925   8.165
 1602WAT     H1 7163   3.368   3.949   8.182
 1602WAT     H2 7164   3.503   3.934   8.250
 1603WAT      O 7165   3.437   4.744   8.415
 1603WAT     H1 7166   3.372   4.769   8.350
 1603WAT     H2 7167   3.475   4.663   8.382
 1604WAT      O 7168   3.133   5.748   7.825
 1604WAT     H1 7169   3.151   5.666   7.872
 1604WAT     H2 7170   3.215   5.770   7.782
 1605WAT      O 7171   3.166   5.641   7.552
 1605WAT     H1 7172   3.219   5.590   7.490
 1605WAT     H2 7173   3.193   5.609   7.638
 1606WAT      O 7174   2.502   5.746   7.828
 1606WAT     H1 7175   2.435   5.794   7.779
 1606WAT     H2 7176   2.488   5.770   7.919
 1607WAT      O 7177   1.676   4.699   8.198
 1607WAT     H1 7178   1.680   4.646   8.277
 1607WAT     H2 7179   1.625   4.647   8.136
 1608WAT      O 7180   2.039   4.572   7.506
 1608WAT     H1 7181   2.068   4.481   7.500
 1608WAT     H2 7182   1.949   4.570   7.473
 1609WAT      O 7183   3.230   5.744   8.186
 1609WAT     H1 7184   3.217   5.664   8.135
 1609WAT     H2 7185   3.295   5.794   8.137
 1610WAT      O 7186   2.392   4.380   8.104
 1610WAT     H1 7187   2.320   4.441   8.090
 1610WAT     H2 7188   2.471   4.433   8.096
 1611WAT      O 7189   3.436   5.524   8.349
 1611WAT     H1 7190   3.341   5.512   8.342
 1611WAT     H2 7191   3.471   5.435   8.357
 1612WAT      O 7192   2.212   4.340   7.518
 1612WAT     H1 7193   2.179   4.252   7.500
 1612WAT     H2 7194   2.247   4.335   7.607
 1613WAT      O 7195   3.136   5.504   7.969
 1613WAT     H1 7196   3.122   5.411   7.987
 1613WAT     H2 7197   3.219   5.506   7.920
 1614WAT      O 7198   2.523   4.369   7.555
 1614WAT     H1 7199   2.557   4.422   7.482
 1614WAT     H2 7200   2.568   4.403   7.632
 1615WAT      O 7201   3.497   5.586   8.077
 1615WAT     H1 7202   3.589   5.565   8.064
 1615WAT     H2 7203   3.480   5.561   8.168
 1616WAT      O 7204   2.858   3.916   8.345
 1616WAT     H1 7205   2.940   3.868   8.333
 1616WAT     H2 7206   2.882   3.994   8.395
 1617WAT      O 7207   2.722   4.219   7.375
 1617WAT     H1 7208   2.794   4.256   7.324
 1617WAT     H2 7209   2.659   4.290   7.385
 1618WAT      O 7210   3.136   4.289   7.468
 1618WAT     H1 7211   3.158   4.377   7.438
 1618WAT     H2 7212   3.088   4.250   7.395
 1619WAT      O 7213   2.610   4.585   8.126
 1619WAT     H1 7214   2.596   4.616   8.215
 1619WAT     H2 7215   2.562   4.647   8.071
 1620WAT      O 7216   2.796   4.284   8.131
 1620WAT     H1 7217   2.795   4.194   8.097
 1620WAT     H2 7218   2.868   4.285   8.194
 1621WAT      O 7219   2.981   4.327   8.335
 1621WAT     H1 7220   2.955   4.419   8.335
 1621WAT     H2 7221   2.928   4.288   8.404
 1622WAT      O 7222   3.476   5.638   7.613
 1622WAT     H1 7223   3.493   5.581   7.538
 1622WAT     H2 7224   3.525   5.718   7.595
 1623WAT      O 7225   2.058   4.839   8.420
 1623WAT     H1 7226   2.003   4.917   8.433
 1623WAT     H2 7227   2.145   4.874   8.404
 1624WAT      O 7228   2.736   4.172   7.658
 1624WAT     H1 7229   2.749   4.079   7.677
 1624WAT     H2 7230   2.707   4.173   7.566
 1625WAT      O 7231   3.023   3.941   7.971
 1625WAT     H1 7232   3.026   3.947   7.876
 1625WAT     H2 7233   3.065   3.857   7.991
 1626WAT      O 7234   4.061   4.914   7.775
 1626WAT     H1 7235   4.105   4.839   7.735
 1626WAT     H2 7236   3.973   4.913   7.737
 1627WAT      O 7237   3.575   5.569   7.323
 1627WAT     H1 7238   3.644   5.632   7.345
 1627WAT     H2 7239   3.609   5.484   7.351
 1628WAT      O 7240   3.764   5.314   7.476
 1628WAT     H1 7241   3.817   5.348   7.403
 1628WAT     H2 7242   3.756   5.221   7.458
 1629WAT      O 7243   2.933   5.921   7.912
 1629WAT     H1 7244   2.889   5.872   7.981
 1629WAT     H2 7245   3.008   5.867   7.888
 1630WAT      O 7246   2.181   5.540   7.912
 1630WAT     H1 7247   2.263   5.510   7.874
 1630WAT     H2 7248   2.146   5.463   7.957
 1631WAT      O 7249   2.678   5.476   8.119
 1631WAT     H1 7250   2.615   5.409   8.089
 1631WAT     H2 7251   2.745   5.478   8.051
 1632WAT      O 7252   2.001   5.332   8.008
 1632WAT     H1 7253   1.917   5.289   7.990
 1632WAT     H2 7254   1.998   5.352   8.102
 1633WAT      O 7255   2.634   5.331   7.467
 1633WAT     H1 7256   2.649   5.399   7.401
 1633WAT     H2 7257   2.714   5.329   7.518
 1634WAT      O 7258   4.015   5.061   8.014
 1634WAT     H1 7259   4.099   5.105   8.031
 1634WAT     H2 7260   4.029   5.014   7.932
 1635WAT      O 7261   3.720   4.817   8.609
 1635WAT     H1 7262   3.768   4.836   8.528
 1635WAT     H2 7263   3.628   4.823   8.584
 1636WAT      O 7264   2.409   4.933   7.567
 1636WAT     H1 7265   2.385   4.843   7.587
 1636WAT     H2 7266   2.426   4.933   7.473
 1637WAT      O 7267   3.178   4.021   8.506
 1637WAT     H1 7268   3.230   4.094   8.473
 1637WAT     H2 7269   3.143   4.051   8.589
 1638WAT      O 7270   2.336   4.507   7.317
 1638WAT     H1 7271   2.267   4.514   7.252
 1638WAT     H2 7272   2.312   4.430   7.369
 1639WAT      O 7273   3.203   3.663   8.058
 1639WAT     H1 7274   3.231   3.596   8.120
 1639WAT     H2 7275   3.282   3.682   8.006
 1640WAT      O 7276   2.984   5.580   7.214
 1640WAT     H1 7277   2.926   5.642   7.169
 1640WAT     H2 7278   3.041   5.635   7.267
 1641WAT      O 7279   3.590   4.505   8.432
 1641WAT     H1 7280   3.686   4.515   8.434
 1641WAT     H2 7281   3.573   4.425   8.483
 1642WAT      O 7282   3.393   4.213   8.451
 1642WAT     H1 7283   3.333   4.241   8.381
 1642WAT     H2 7284   3.364   4.262   8.528
 1643WAT      O 7285   3.306   5.608   7.327
 1643WAT     H1 7286   3.399   5.602   7.347
 1643WAT     H2 7287   3.297   5.692   7.281
 1644WAT      O 7288   3.569   5.540   7.023
 1644WAT     H1 7289   3.561   5.507   7.112
 1644WAT     H2 7290   3.651   5.589   7.023
 1645WAT      O 7291   3.838   4.827   8.344
 1645WAT     H1 7292   3.835   4.733   8.362
 1645WAT     H2 7293   3.899   4.835   8.270
 1646WAT      O 7294   3.022   4.714   6.948
 1646WAT     H1 7295   3.117   4.701   6.955
 1646WAT     H2 7296   2.984   4.640   6.996
 1647WAT      O 7297   3.853   4.506   8.348
 1647WAT     H1 7298   3.802   4.427   8.330
 1647WAT     H2 7299   3.942   4.473   8.365
 1648WAT      O 7300   3.619   3.880   7.944
 1648WAT     H1 7301   3.600   3.849   8.033
 1648WAT     H2 7302   3.680   3.953   7.957
 1649WAT      O 7303   4.420   4.933   8.258
 1649WAT     H1 7304   4.493   4.907   8.314
 1649WAT     H2 7305   4.359   4.859   8.262
 1650WAT      O 7306   4.228   4.747   8.318
 1650WAT     H1 7307   4.156   4.734   8.257
 1650WAT     H2 7308   4.187   4.778   8.398
 1651WAT      O 7309   2.841   4.506   6.942
 1651WAT     H1 7310   2.750   4.477   6.949
 1651WAT     H2 7311   2.868   4.477   6.855
 1652WAT      O 7312   1.932   4.638   7.987
 1652WAT     H1 7313   1.900   4.553   7.957
 1652WAT     H2 7314   1.878   4.660   8.062
 1653WAT      O 7315   2.310   4.910   8.358
 1653WAT     H1 7316   2.332   5.003   8.360
 1653WAT     H2 7317   2.351   4.874   8.437
 1654WAT      O 7318   3.002   3.961   7.557
 1654WAT     H1 7319   2.921   3.926   7.595
 1654WAT     H2 7320   3.071   3.930   7.616
 1655WAT      O 7321   3.195   3.868   7.719
 1655WAT     H1 7322   3.250   3.910   7.785
 1655WAT     H2 7323   3.219   3.776   7.723
 1656WAT      O 7324   2.718   4.192   6.956
 1656WAT     H1 7325   2.804   4.225   6.982
 1656WAT     H2 7326   2.736   4.113   6.904
 1657WAT      O 7327   1.919   5.000   8.183
 1657WAT     H1 7328   1.850   4.959   8.132
 1657WAT     H2 7329   1.994   5.005   8.124
 1658WAT      O 7330   3.533   4.079   7.670
 1658WAT     H1 7331   3.475   4.145   7.632
 1658WAT     H2 7332   3.506   3.997   7.629
 1659WAT      O 7333   3.378   4.019   7.890
 1659WAT     H1 7334   3.428   4.031   7.809
 1659WAT     H2 7335   3.442   3.989   7.954
 1660WAT      O 7336   2.111   4.993   7.971
 1660WAT     H1 7337   2.108   5.003   7.876
 1660WAT     H2 7338   2.142   5.078   8.003
 1661WAT      O 7339   2.376   5.199   8.383
 1661WAT     H1 7340   2.472   5.196   8.376
 1661WAT     H2 7341   2.357   5.153   8.464
 1662WAT      O 7342   2.435   5.056   8.639
 1662WAT     H1 7343   2.517   5.106   8.642
 1662WAT     H2 7344   2.463   4.965   8.636
 1663WAT      O 7345   3.411   4.295   7.576
 1663WAT     H1 7346   3.322   4.324   7.554
 1663WAT     H2 7347   3.453   4.279   7.491
 1664WAT      O 7348   3.746   4.298   7.947
 1664WAT     H1 7349   3.824   4.347   7.974
 1664WAT     H2 7350   3.674   4.340   7.993
 1665WAT      O 7351   3.990   4.369   8.053
 1665WAT     H1 7352   4.049   4.345   7.982
 1665WAT     H2 7353   3.997   4.297   8.116
 1666WAT      O 7354   2.212   5.753   8.084
 1666WAT     H1 7355   2.199   5.677   8.028
 1666WAT     H2 7356   2.170   5.826   8.038
 1667WAT      O 7357   3.326   5.272   6.985
 1667WAT     H1 7358   3.396   5.292   7.047
 1667WAT     H2 7359   3.253   5.329   7.012
 1668WAT      O 7360   3.409   4.847   7.597
 1668WAT     H1 7361   3.403   4.893   7.513
 1668WAT     H2 7362   3.464   4.771   7.579
 1669WAT      O 7363   3.790   4.426   7.680
 1669WAT     H1 7364   3.764   4.386   7.763
 1669WAT     H2 7365   3.727   4.497   7.667
 1670WAT      O 7366   4.221   4.700   7.930
 1670WAT     H1 7367   4.165   4.707   8.008
 1670WAT     H2 7368   4.160   4.682   7.858
 1671WAT      O 7369   2.528   5.843   8.105
 1671WAT     H1 7370   2.516   5.938   8.095
 1671WAT     H2 7371   2.446   5.813   8.144
 1672WAT      O 7372   3.516   5.316   7.190
 1672WAT     H1 7373   3.600   5.272   7.172
 1672WAT     H2 7374   3.500   5.298   7.283
 1673WAT      O 7375   3.482   4.966   7.327
 1673WAT     H1 7376   3.476   4.949   7.232
 1673WAT     H2 7377   3.419   5.037   7.342
 1674WAT      O 7378   2.813   3.916   7.284
 1674WAT     H1 7379   2.812   4.010   7.300
 1674WAT     H2 7380   2.902   3.898   7.255
 1675WAT      O 7381   2.630   5.908   8.427
 1675WAT     H1 7382   2.720   5.912   8.459
 1675WAT     H2 7383   2.608   5.815   8.429
 1676WAT      O 7384   2.806   5.784   8.093
 1676WAT     H1 7385   2.711   5.784   8.082
 1676WAT     H2 7386   2.836   5.709   8.041
 1677WAT      O 7387   3.194   3.575   7.710
 1677WAT     H1 7388   3.118   3.520   7.724
 1677WAT     H2 7389   3.235   3.583   7.796
 1678WAT      O 7390   3.597   6.624   7.363
 1678WAT     H1 7391   3.674   6.569   7.349
 1678WAT     H2 7392   3.632   6.710   7.384
 1679WAT      O 7393   3.830   6.239   7.126
 1679WAT     H1 7394   3.856   6.187   7.050
 1679WAT     H2 7395   3.736   6.223   7.137
 1680WAT      O 7396   3.802   6.430   7.347
 1680WAT     H1 7397   3.791   6.362   7.413
 1680WAT     H2 7398   3.813   6.381   7.265
 1681WAT      O 7399   4.001   5.879   7.217
 1681WAT     H1 7400   4.017   5.966   7.253
 1681WAT     H2 7401   3.982   5.895   7.124
 1682WAT      O 7402   3.998   6.124   7.315
 1682WAT     H1 7403   3.986   6.169   7.399
 1682WAT     H2 7404   3.929   6.159   7.259
 1683WAT      O 7405   4.568   6.172   7.398
 1683WAT     H1 7406   4.660   6.195   7.380
 1683WAT     H2 7407   4.517   6.230   7.342
 1684WAT      O 7408   3.878   6.256   7.545
 1684WAT     H1 7409   3.948   6.301   7.591
 1684WAT     H2 7410   3.845   6.192   7.607
 1685WAT      O 7411   3.252   6.082   8.075
 1685WAT     H1 7412   3.173   6.107   8.027
 1685WAT     H2 7413   3.301   6.163   8.085
 1686WAT      O 7414   3.447   6.118   7.771
 1686WAT     H1 7415   3.368   6.129   7.822
 1686WAT     H2 7416   3.425   6.152   7.684
 1687WAT      O 7417   3.347   6.689   7.609
 1687WAT     H1 7418   3.398   6.768   7.624
 1687WAT     H2 7419   3.412   6.619   7.603
 1688WAT      O 7420   3.144   6.522   7.687
 1688WAT     H1 7421   3.227   6.563   7.665
 1688WAT     H2 7422   3.161   6.428   7.684
 1689WAT      O 7423   4.333   6.289   7.256
 1689WAT     H1 7424   4.282   6.366   7.280
 1689WAT     H2 7425   4.306   6.221   7.318
 1690WAT      O 7426   4.092   5.773   7.762
 1690WAT     H1 7427   4.006   5.734   7.744
 1690WAT     H2 7428   4.133   5.781   7.676
 1691WAT      O 7429   3.869   5.535   8.102
 1691WAT     H1 7430   3.956   5.515   8.066
 1691WAT     H2 7431   3.876   5.512   8.195
 1692WAT      O 7432   4.312   6.076   7.438
 1692WAT     H1 7433   4.282   6.107   7.524
 1692WAT     H2 7434   4.408   6.084   7.443
 1693WAT      O 7435   3.630   5.758   7.839
 1693WAT     H1 7436   3.687   5.736   7.766
 1693WAT     H2 7437   3.689   5.765   7.915
 1694WAT      O 7438   3.663   5.961   7.241
 1694WAT     H1 7439   3.579   5.995   7.273
 1694WAT     H2 7440   3.649   5.948   7.148
 1695WAT      O 7441   3.860   5.445   7.712
 1695WAT     H1 7442   3.795   5.414   7.650
 1695WAT     H2 7443   3.856   5.383   7.785
 1696WAT      O 7444   3.971   6.474   6.904
 1696WAT     H1 7445   3.880   6.450   6.924
 1696WAT     H2 7446   4.021   6.394   6.922
 1697WAT      O 7447   4.089   6.484   7.356
 1697WAT     H1 7448   3.998   6.455   7.366
 1697WAT     H2 7449   4.092   6.526   7.270
 1698WAT      O 7450   4.517   5.215   7.915
 1698WAT     H1 7451   4.547   5.129   7.887
 1698WAT     H2 7452   4.589   5.275   7.895
 1699WAT      O 7453   3.146   6.256   7.754
 1699WAT     H1 7454   3.126   6.196   7.682
 1699WAT     H2 7455   3.090   6.225   7.826
 1700WAT      O 7456   4.059   6.638   7.090
 1700WAT     H1 7457   4.015   6.566   7.044
 1700WAT     H2 7458   4.133   6.661   7.034
 1701WAT      O 7459   3.738   6.107   7.742
 1701WAT     H1 7460   3.657   6.137   7.783
 1701WAT     H2 7461   3.787   6.067   7.814
 1702WAT      O 7462   3.395   6.208   7.523
 1702WAT     H1 7463   3.302   6.202   7.544
 1702WAT     H2 7464   3.405   6.156   7.443
 1703WAT      O 7465   3.387   5.861   7.781
 1703WAT     H1 7466   3.413   5.952   7.770
 1703WAT     H2 7467   3.469   5.814   7.796
 1704WAT      O 7468   4.471   6.524   7.049
 1704WAT     H1 7469   4.409   6.451   7.039
 1704WAT     H2 7470   4.424   6.600   7.015
 1705WAT      O 7471   3.650   5.945   6.961
 1705WAT     H1 7472   3.562   5.933   6.925
 1705WAT     H2 7473   3.698   5.866   6.936
 1706WAT      O 7474   2.802   6.424   7.971
 1706WAT     H1 7475   2.871   6.393   7.912
 1706WAT     H2 7476   2.786   6.515   7.943
 1707WAT      O 7477   4.300   5.762   7.950
 1707WAT     H1 7478   4.349   5.686   7.918
 1707WAT     H2 7479   4.222   5.765   7.894
 1708WAT      O 7480   3.958   5.976   7.923
 1708WAT     H1 7481   3.921   5.921   7.992
 1708WAT     H2 7482   4.007   5.915   7.868
 1709WAT      O 7483   2.760   6.232   8.198
 1709WAT     H1 7484   2.763   6.179   8.277
 1709WAT     H2 7485   2.709   6.180   8.136
 1710WAT      O 7486   3.123   6.105   7.506
 1710WAT     H1 7487   3.152   6.014   7.500
 1710WAT     H2 7488   3.033   6.103   7.473
 1711WAT      O 7489   3.476   5.912   8.104
 1711WAT     H1 7490   3.404   5.974   8.090
 1711WAT     H2 7491   3.555   5.966   8.096
 1712WAT      O 7492   3.296   5.873   7.518
 1712WAT     H1 7493   3.263   5.785   7.500
 1712WAT     H2 7494   3.331   5.868   7.607
 1713WAT      O 7495   3.607   5.902   7.555
 1713WAT     H1 7496   3.641   5.955   7.482
 1713WAT     H2 7497   3.652   5.936   7.632
 1714WAT      O 7498   3.806   5.752   7.375
 1714WAT     H1 7499   3.878   5.789   7.324
 1714WAT     H2 7500   3.743   5.823   7.385
 1715WAT      O 7501   4.220   5.822   7.468
 1715WAT     H1 7502   4.242   5.910   7.438
 1715WAT     H2 7503   4.172   5.783   7.395
 1716WAT      O 7504   3.820   5.705   7.658
 1716WAT     H1 7505   3.833   5.612   7.677
 1716WAT     H2 7506   3.791   5.706   7.566
 1717WAT      O 7507   4.107   5.474   7.971
 1717WAT     H1 7508   4.109   5.480   7.876
 1717WAT     H2 7509   4.149   5.390   7.991
 1718WAT      O 7510   3.718   6.864   7.467
 1718WAT     H1 7511   3.733   6.932   7.401
 1718WAT     H2 7512   3.798   6.862   7.518
 1719WAT      O 7513   3.493   6.466   7.567
 1719WAT     H1 7514   3.469   6.376   7.587
 1719WAT     H2 7515   3.510   6.466   7.473
 1720WAT      O 7516   3.420   6.039   7.317
 1720WAT     H1 7517   3.351   6.047   7.252
 1720WAT     H2 7518   3.396   5.963   7.369
 1721WAT      O 7519   4.287   5.195   8.058
 1721WAT     H1 7520   4.315   5.129   8.120
 1721WAT     H2 7521   4.366   5.215   8.006
 1722WAT      O 7522   4.106   6.247   6.948
 1722WAT     H1 7523   4.201   6.234   6.955
 1722WAT     H2 7524   4.068   6.173   6.996
 1723WAT      O 7525   3.925   6.039   6.942
 1723WAT     H1 7526   3.834   6.009   6.949
 1723WAT     H2 7527   3.952   6.009   6.855
 1724WAT      O 7528   3.016   6.171   7.987
 1724WAT     H1 7529   2.984   6.086   7.957
 1724WAT     H2 7530   2.962   6.193   8.062
 1725WAT      O 7531   4.086   5.494   7.557
 1725WAT     H1 7532   4.005   5.459   7.595
 1725WAT     H2 7533   4.155   5.463   7.616
 1726WAT      O 7534   4.279   5.401   7.719
 1726WAT     H1 7535   4.334   5.443   7.785
 1726WAT     H2 7536   4.303   5.309   7.723
 1727WAT      O 7537   3.801   5.725   6.956
 1727WAT     H1 7538   3.888   5.758   6.982
 1727WAT     H2 7539   3.820   5.646   6.904
 1728WAT      O 7540   4.617   5.612   7.670
 1728WAT     H1 7541   4.559   5.678   7.632
 1728WAT     H2 7542   4.590   5.530   7.629
 1729WAT      O 7543   4.462   5.552   7.890
 1729WAT     H1 7544   4.512   5.564   7.809
 1729WAT     H2 7545   4.526   5.522   7.954
 1730WAT      O 7546   4.495   5.828   7.576
 1730WAT     H1 7547   4.406   5.857   7.554
 1730WAT     H2 7548   4.537   5.812   7.491
 1731WAT      O 7549   4.409   6.805   6.985
 1731WAT     H1 7550   4.480   6.825   7.047
 1731WAT     H2 7551   4.337   6.862   7.012
 1732WAT      O 7552   4.566   6.499   7.327
 1732WAT     H1 7553   4.560   6.482   7.232
 1732WAT     H2 7554   4.503   6.570   7.342
 1733WAT      O 7555   3.897   5.449   7.284
 1733WAT     H1 7556   3.896   5.543   7.300
 1733WAT     H2 7557   3.986   5.431   7.255
 1734WAT      O 7558   4.278   5.108   7.710
 1734WAT     H1 7559   4.202   5.053   7.724
 1734WAT     H2 7560   4.319   5.116   7.796
 1735WAT      O 7561   2.036   1.549   5.996
 1735WAT     H1 7562   1.971   1.608   5.957
 1735WAT     H2 7563   2.116   1.603   6.002
 1736WAT      O 7564   1.429   1.258   6.036
 1736WAT     H1 7565   1.506   1.204   6.022
 1736WAT     H2 7566   1.464   1.345   6.057
 1737WAT      O 7567   1.662   0.874   5.799
 1737WAT     H1 7568   1.688   0.822   5.723
 1737WAT     H2 7569   1.569   0.858   5.809
 1738WAT      O 7570   2.184   1.318   6.049
 1738WAT     H1 7571   2.120   1.326   6.121
 1738WAT     H2 7572   2.151   1.377   5.982
 1739WAT      O 7573   1.634   1.065   6.019
 1739WAT     H1 7574   1.623   0.997   6.086
 1739WAT     H2 7575   1.645   1.016   5.937
 1740WAT      O 7576   1.833   0.514   5.889
 1740WAT     H1 7577   1.849   0.600   5.926
 1740WAT     H2 7578   1.814   0.530   5.797
 1741WAT      O 7579   1.831   0.759   5.988
 1741WAT     H1 7580   1.819   0.804   6.071
 1741WAT     H2 7581   1.761   0.794   5.932
 1742WAT      O 7582   1.607   2.036   6.353
 1742WAT     H1 7583   1.599   2.131   6.360
 1742WAT     H2 7584   1.546   2.002   6.418
 1743WAT      O 7585   2.400   0.806   6.070
 1743WAT     H1 7586   2.492   0.830   6.053
 1743WAT     H2 7587   2.350   0.865   6.014
 1744WAT      O 7588   2.649   1.398   6.545
 1744WAT     H1 7589   2.581   1.436   6.490
 1744WAT     H2 7590   2.657   1.459   6.618
 1745WAT      O 7591   3.295   1.085   6.657
 1745WAT     H1 7592   3.220   1.028   6.641
 1745WAT     H2 7593   3.309   1.081   6.752
 1746WAT      O 7594   1.834   1.572   6.225
 1746WAT     H1 7595   1.821   1.657   6.267
 1746WAT     H2 7596   1.888   1.592   6.148
 1747WAT      O 7597   2.165   0.923   5.928
 1747WAT     H1 7598   2.114   1.000   5.952
 1747WAT     H2 7599   2.138   0.856   5.991
 1748WAT      O 7600   2.663   1.199   6.122
 1748WAT     H1 7601   2.585   1.165   6.077
 1748WAT     H2 7602   2.731   1.199   6.054
 1749WAT      O 7603   2.144   0.711   6.111
 1749WAT     H1 7604   2.114   0.742   6.196
 1749WAT     H2 7605   2.240   0.718   6.115
 1750WAT      O 7606   1.989   1.327   6.276
 1750WAT     H1 7607   1.936   1.253   6.245
 1750WAT     H2 7608   1.939   1.404   6.251
 1751WAT      O 7609   1.803   1.108   5.576
 1751WAT     H1 7610   1.713   1.085   5.596
 1751WAT     H2 7611   1.853   1.029   5.595
 1752WAT      O 7612   2.094   1.979   5.868
 1752WAT     H1 7613   2.027   2.010   5.929
 1752WAT     H2 7614   2.133   2.060   5.833
 1753WAT      O 7615   1.921   1.118   6.028
 1753WAT     H1 7616   1.830   1.090   6.038
 1753WAT     H2 7617   1.924   1.160   5.942
 1754WAT      O 7618   2.444   1.480   6.405
 1754WAT     H1 7619   2.399   1.395   6.411
 1754WAT     H2 7620   2.381   1.543   6.439
 1755WAT      O 7621   2.289   1.663   6.499
 1755WAT     H1 7622   2.318   1.719   6.427
 1755WAT     H2 7623   2.340   1.693   6.574
 1756WAT      O 7624   1.891   1.273   5.762
 1756WAT     H1 7625   1.847   1.201   5.716
 1756WAT     H2 7626   1.965   1.295   5.706
 1757WAT      O 7627   1.785   1.741   6.608
 1757WAT     H1 7628   1.781   1.764   6.515
 1757WAT     H2 7629   1.877   1.718   6.623
 1758WAT      O 7630   2.703   1.100   6.368
 1758WAT     H1 7631   2.689   1.119   6.275
 1758WAT     H2 7632   2.667   1.176   6.414
 1759WAT      O 7633   1.914   1.996   6.090
 1759WAT     H1 7634   1.931   1.949   6.171
 1759WAT     H2 7635   1.845   2.059   6.112
 1760WAT      O 7636   2.303   1.158   5.722
 1760WAT     H1 7637   2.241   1.086   5.712
 1760WAT     H2 7638   2.256   1.235   5.687
 1761WAT      O 7639   1.371   2.311   6.767
 1761WAT     H1 7640   1.395   2.374   6.835
 1761WAT     H2 7641   1.286   2.276   6.796
 1762WAT      O 7642   1.482   0.580   5.634
 1762WAT     H1 7643   1.394   0.568   5.597
 1762WAT     H2 7644   1.530   0.501   5.609
 1763WAT      O 7645   1.801   1.816   6.358
 1763WAT     H1 7646   1.722   1.870   6.368
 1763WAT     H2 7647   1.871   1.867   6.398
 1764WAT      O 7648   2.240   1.272   6.380
 1764WAT     H1 7649   2.147   1.284   6.363
 1764WAT     H2 7650   2.258   1.182   6.354
 1765WAT      O 7651   2.579   0.856   6.434
 1765WAT     H1 7652   2.625   0.940   6.426
 1765WAT     H2 7653   2.624   0.810   6.504
 1766WAT      O 7654   2.385   1.491   6.134
 1766WAT     H1 7655   2.413   1.479   6.224
 1766WAT     H2 7656   2.299   1.451   6.130
 1767WAT      O 7657   2.049   1.916   6.498
 1767WAT     H1 7658   2.067   1.834   6.544
 1767WAT     H2 7659   2.131   1.937   6.454
 1768WAT      O 7660   2.082   1.808   6.224
 1768WAT     H1 7661   2.135   1.757   6.163
 1768WAT     H2 7662   2.109   1.777   6.310
 1769WAT      O 7663   1.418   1.914   6.500
 1769WAT     H1 7664   1.351   1.962   6.452
 1769WAT     H2 7665   1.404   1.938   6.591
 1770WAT      O 7666   2.146   1.912   6.858
 1770WAT     H1 7667   2.133   1.832   6.808
 1770WAT     H2 7668   2.212   1.961   6.810
 1771WAT      O 7669   2.053   1.671   6.641
 1771WAT     H1 7670   2.038   1.579   6.659
 1771WAT     H2 7671   2.135   1.674   6.593
 1772WAT      O 7672   2.413   1.754   6.750
 1772WAT     H1 7673   2.505   1.733   6.736
 1772WAT     H2 7674   2.396   1.729   6.841
 1773WAT      O 7675   2.392   1.806   6.286
 1773WAT     H1 7676   2.409   1.749   6.210
 1773WAT     H2 7677   2.441   1.886   6.267
 1774WAT      O 7678   2.977   1.082   6.447
 1774WAT     H1 7679   3.022   1.007   6.408
 1774WAT     H2 7680   2.889   1.081   6.409
 1775WAT      O 7681   2.491   1.737   5.996
 1775WAT     H1 7682   2.560   1.799   6.017
 1775WAT     H2 7683   2.525   1.652   6.023
 1776WAT      O 7684   2.680   1.482   6.148
 1776WAT     H1 7685   2.733   1.516   6.076
 1776WAT     H2 7686   2.672   1.389   6.130
 1777WAT      O 7687   1.849   2.089   6.584
 1777WAT     H1 7688   1.805   2.040   6.654
 1777WAT     H2 7689   1.924   2.035   6.560
 1778WAT      O 7690   1.550   1.498   6.139
 1778WAT     H1 7691   1.565   1.567   6.074
 1778WAT     H2 7692   1.630   1.496   6.191
 1779WAT      O 7693   2.932   1.229   6.687
 1779WAT     H1 7694   3.015   1.273   6.703
 1779WAT     H2 7695   2.945   1.181   6.605
 1780WAT      O 7696   1.900   1.748   5.886
 1780WAT     H1 7697   1.842   1.810   5.841
 1780WAT     H2 7698   1.957   1.803   5.940
 1781WAT      O 7699   2.222   1.776   5.999
 1781WAT     H1 7700   2.315   1.770   6.020
 1781WAT     H2 7701   2.213   1.860   5.954
 1782WAT      O 7702   2.485   1.708   5.695
 1782WAT     H1 7703   2.477   1.674   5.785
 1782WAT     H2 7704   2.567   1.757   5.695
 1783WAT      O 7705   1.938   0.881   5.620
 1783WAT     H1 7706   2.033   0.868   5.627
 1783WAT     H2 7707   1.900   0.808   5.668
 1784WAT      O 7708   1.757   0.674   5.614
 1784WAT     H1 7709   1.666   0.644   5.622
 1784WAT     H2 7710   1.784   0.644   5.527
 1785WAT      O 7711   1.634   0.360   5.628
 1785WAT     H1 7712   1.720   0.392   5.654
 1785WAT     H2 7713   1.652   0.281   5.577
 1786WAT      O 7714   2.242   1.440   5.658
 1786WAT     H1 7715   2.312   1.460   5.719
 1786WAT     H2 7716   2.169   1.496   5.684
 1787WAT      O 7717   2.325   1.015   6.270
 1787WAT     H1 7718   2.319   1.060   6.186
 1787WAT     H2 7719   2.380   0.939   6.252
 1788WAT      O 7720   3.137   0.867   6.603
 1788WAT     H1 7721   3.081   0.874   6.680
 1788WAT     H2 7722   3.076   0.850   6.531
 1789WAT      O 7723   2.432   1.483   5.862
 1789WAT     H1 7724   2.516   1.440   5.844
 1789WAT     H2 7725   2.416   1.466   5.955
 1790WAT      O 7726   2.398   1.134   5.999
 1790WAT     H1 7727   2.392   1.117   5.905
 1790WAT     H2 7728   2.335   1.204   6.015
 1791WAT      O 7729   1.722   1.951   6.766
 1791WAT     H1 7730   1.627   1.951   6.754
 1791WAT     H2 7731   1.752   1.877   6.714
 1792WAT      O 7732   3.295   2.535   6.872
 1792WAT     H1 7733   3.359   2.523   6.802
 1792WAT     H2 7734   3.284   2.630   6.878
 1793WAT      O 7735   2.976   2.530   6.866
 1793WAT     H1 7736   2.942   2.519   6.777
 1793WAT     H2 7737   3.063   2.490   6.864
 1794WAT      O 7738   2.562   2.716   6.465
 1794WAT     H1 7739   2.506   2.707   6.388
 1794WAT     H2 7740   2.551   2.634   6.513
 1795WAT      O 7741   3.024   2.646   7.462
 1795WAT     H1 7742   3.023   2.606   7.374
 1795WAT     H2 7743   3.041   2.572   7.521
 1796WAT      O 7744   2.317   2.865   6.748
 1796WAT     H1 7745   2.396   2.831   6.707
 1796WAT     H2 7746   2.341   2.876   6.840
 1797WAT      O 7747   3.120   3.082   5.996
 1797WAT     H1 7748   3.055   3.141   5.957
 1797WAT     H2 7749   3.200   3.135   6.002
 1798WAT      O 7750   2.513   2.791   6.036
 1798WAT     H1 7751   2.590   2.737   6.022
 1798WAT     H2 7752   2.548   2.878   6.057
 1799WAT      O 7753   2.696   2.924   7.356
 1799WAT     H1 7754   2.667   3.014   7.345
 1799WAT     H2 7755   2.760   2.928   7.428
 1800WAT      O 7756   2.789   2.662   7.015
 1800WAT     H1 7757   2.849   2.639   6.944
 1800WAT     H2 7758   2.795   2.588   7.076
 1801WAT      O 7759   2.746   2.407   5.799
 1801WAT     H1 7760   2.772   2.355   5.723
 1801WAT     H2 7761   2.653   2.391   5.809
 1802WAT      O 7762   3.251   2.308   6.580
 1802WAT     H1 7763   3.329   2.266   6.544
 1802WAT     H2 7764   3.277   2.398   6.596
 1803WAT      O 7765   3.268   2.851   6.049
 1803WAT     H1 7766   3.204   2.859   6.121
 1803WAT     H2 7767   3.235   2.910   5.982
 1804WAT      O 7768   3.791   2.301   6.670
 1804WAT     H1 7769   3.864   2.244   6.693
 1804WAT     H2 7770   3.715   2.263   6.714
 1805WAT      O 7771   2.718   2.597   6.019
 1805WAT     H1 7772   2.707   2.530   6.086
 1805WAT     H2 7773   2.729   2.549   5.937
 1806WAT      O 7774   2.953   2.544   6.390
 1806WAT     H1 7775   2.916   2.491   6.461
 1806WAT     H2 7776   3.038   2.505   6.372
 1807WAT      O 7777   3.543   1.673   7.116
 1807WAT     H1 7778   3.510   1.759   7.093
 1807WAT     H2 7779   3.484   1.641   7.184
 1808WAT      O 7780   2.917   2.046   5.889
 1808WAT     H1 7781   2.933   2.133   5.926
 1808WAT     H2 7782   2.898   2.063   5.797
 1809WAT      O 7783   3.192   2.893   7.056
 1809WAT     H1 7784   3.162   2.983   7.045
 1809WAT     H2 7785   3.158   2.866   7.141
 1810WAT      O 7786   2.538   2.538   6.659
 1810WAT     H1 7787   2.445   2.525   6.680
 1810WAT     H2 7788   2.562   2.616   6.709
 1811WAT      O 7789   3.532   2.144   6.824
 1811WAT     H1 7790   3.442   2.138   6.794
 1811WAT     H2 7791   3.527   2.192   6.907
 1812WAT      O 7792   2.915   2.292   5.988
 1812WAT     H1 7793   2.903   2.337   6.071
 1812WAT     H2 7794   2.845   2.327   5.932
 1813WAT      O 7795   2.274   2.502   6.743
 1813WAT     H1 7796   2.287   2.527   6.834
 1813WAT     H2 7797   2.206   2.561   6.711
 1814WAT      O 7798   2.691   3.569   6.353
 1814WAT     H1 7799   2.683   3.664   6.360
 1814WAT     H2 7800   2.630   3.535   6.418
 1815WAT      O 7801   3.719   1.965   7.002
 1815WAT     H1 7802   3.655   1.994   6.937
 1815WAT     H2 7803   3.669   1.953   7.082
 1816WAT      O 7804   3.484   2.339   6.070
 1816WAT     H1 7805   3.576   2.363   6.053
 1816WAT     H2 7806   3.433   2.398   6.014
 1817WAT      O 7807   2.765   2.567   7.574
 1817WAT     H1 7808   2.839   2.621   7.547
 1817WAT     H2 7809   2.695   2.630   7.590
 1818WAT      O 7810   3.313   2.782   7.434
 1818WAT     H1 7811   3.354   2.737   7.360
 1818WAT     H2 7812   3.241   2.724   7.459
 1819WAT      O 7813   2.948   2.275   7.171
 1819WAT     H1 7814   3.033   2.318   7.186
 1819WAT     H2 7815   2.942   2.210   7.241
 1820WAT      O 7816   3.345   2.838   6.810
 1820WAT     H1 7817   3.282   2.854   6.739
 1820WAT     H2 7818   3.306   2.879   6.887
 1821WAT      O 7819   3.733   2.931   6.545
 1821WAT     H1 7820   3.664   2.969   6.490
 1821WAT     H2 7821   3.741   2.992   6.618
 1822WAT      O 7822   3.263   2.041   7.337
 1822WAT     H1 7823   3.239   2.117   7.284
 1822WAT     H2 7824   3.291   2.079   7.421
 1823WAT      O 7825   3.458   2.696   7.205
 1823WAT     H1 7826   3.480   2.760   7.137
 1823WAT     H2 7827   3.454   2.612   7.158
 1824WAT      O 7828   3.219   1.957   6.895
 1824WAT     H1 7829   3.133   1.987   6.924
 1824WAT     H2 7830   3.221   1.979   6.802
 1825WAT      O 7831   2.900   2.811   6.536
 1825WAT     H1 7832   2.947   2.839   6.457
 1825WAT     H2 7833   2.874   2.721   6.518
 1826WAT      O 7834   2.590   2.766   6.830
 1826WAT     H1 7835   2.647   2.809   6.766
 1826WAT     H2 7836   2.649   2.738   6.900
 1827WAT      O 7837   2.794   2.424   6.217
 1827WAT     H1 7838   2.864   2.469   6.264
 1827WAT     H2 7839   2.761   2.359   6.280
 1828WAT      O 7840   2.168   2.249   6.747
 1828WAT     H1 7841   2.089   2.275   6.700
 1828WAT     H2 7842   2.217   2.331   6.758
 1829WAT      O 7843   3.570   2.983   7.022
 1829WAT     H1 7844   3.652   2.943   6.994
 1829WAT     H2 7845   3.570   2.973   7.117
 1830WAT      O 7846   2.363   2.286   6.443
 1830WAT     H1 7847   2.284   2.297   6.495
 1830WAT     H2 7848   2.341   2.320   6.356
 1831WAT      O 7849   2.947   2.938   7.238
 1831WAT     H1 7850   2.953   2.984   7.321
 1831WAT     H2 7851   2.876   2.875   7.251
 1832WAT      O 7852   1.997   2.275   6.990
 1832WAT     H1 7853   2.022   2.363   7.017
 1832WAT     H2 7854   2.050   2.257   6.913
 1833WAT      O 7855   4.379   2.618   6.657
 1833WAT     H1 7856   4.304   2.561   6.641
 1833WAT     H2 7857   4.392   2.614   6.752
 1834WAT      O 7858   2.918   3.105   6.225
 1834WAT     H1 7859   2.904   3.189   6.267
 1834WAT     H2 7860   2.972   3.125   6.148
 1835WAT      O 7861   2.263   2.857   6.282
 1835WAT     H1 7862   2.315   2.936   6.297
 1835WAT     H2 7863   2.329   2.787   6.275
 1836WAT      O 7864   2.444   3.168   6.490
 1836WAT     H1 7865   2.462   3.261   6.471
 1836WAT     H2 7866   2.524   3.137   6.533
 1837WAT      O 7867   3.081   3.167   7.638
 1837WAT     H1 7868   3.036   3.089   7.606
 1837WAT     H2 7869   3.147   3.186   7.571
 1838WAT      O 7870   2.557   3.320   7.090
 1838WAT     H1 7871   2.612   3.307   7.013
 1838WAT     H2 7872   2.473   3.350   7.055
 1839WAT      O 7873   3.290   3.195   7.440
 1839WAT     H1 7874   3.289   3.277   7.391
 1839WAT     H2 7875   3.383   3.183   7.463
 1840WAT      O 7876   2.936   2.947   7.525
 1840WAT     H1 7877   2.990   2.870   7.502
 1840WAT     H2 7878   2.883   2.917   7.599
 1841WAT      O 7879   3.253   1.457   7.078
 1841WAT     H1 7880   3.219   1.546   7.070
 1841WAT     H2 7881   3.290   1.438   6.991
 1842WAT      O 7882   2.060   2.690   6.359
 1842WAT     H1 7883   2.144   2.731   6.338
 1842WAT     H2 7884   2.078   2.596   6.356
 1843WAT      O 7885   3.249   2.456   5.928
 1843WAT     H1 7886   3.198   2.533   5.952
 1843WAT     H2 7887   3.222   2.389   5.991
 1844WAT      O 7888   3.008   1.941   6.434
 1844WAT     H1 7889   2.922   1.902   6.416
 1844WAT     H2 7890   3.049   1.949   6.348
 1845WAT      O 7891   3.161   1.694   6.874
 1845WAT     H1 7892   3.111   1.691   6.793
 1845WAT     H2 7893   3.190   1.785   6.880
 1846WAT      O 7894   2.785   1.703   6.775
 1846WAT     H1 7895   2.872   1.683   6.739
 1846WAT     H2 7896   2.792   1.680   6.867
 1847WAT      O 7897   3.228   2.244   6.111
 1847WAT     H1 7898   3.198   2.275   6.196
 1847WAT     H2 7899   3.324   2.251   6.115
 1848WAT      O 7900   3.073   2.859   6.276
 1848WAT     H1 7901   3.020   2.786   6.245
 1848WAT     H2 7902   3.023   2.937   6.251
 1849WAT      O 7903   3.571   2.679   6.787
 1849WAT     H1 7904   3.505   2.748   6.796
 1849WAT     H2 7905   3.651   2.718   6.822
 1850WAT      O 7906   2.546   1.926   6.512
 1850WAT     H1 7907   2.603   1.903   6.439
 1850WAT     H2 7908   2.605   1.933   6.587
 1851WAT      O 7909   3.452   2.514   6.593
 1851WAT     H1 7910   3.503   2.578   6.643
 1851WAT     H2 7911   3.517   2.454   6.556
 1852WAT      O 7912   2.579   2.129   5.914
 1852WAT     H1 7913   2.495   2.162   5.946
 1852WAT     H2 7914   2.565   2.115   5.820
 1853WAT      O 7915   2.776   1.613   6.385
 1853WAT     H1 7916   2.711   1.582   6.322
 1853WAT     H2 7917   2.772   1.551   6.457
 1854WAT      O 7918   3.100   2.262   6.817
 1854WAT     H1 7919   3.008   2.284   6.801
 1854WAT     H2 7920   3.141   2.269   6.731
 1855WAT      O 7921   3.178   2.402   6.330
 1855WAT     H1 7922   3.253   2.453   6.299
 1855WAT     H2 7923   3.205   2.370   6.416
 1856WAT      O 7924   3.005   2.651   6.028
 1856WAT     H1 7925   2.914   2.623   6.038
 1856WAT     H2 7926   3.008   2.693   5.942
 1857WAT      O 7927   3.528   3.012   6.405
 1857WAT     H1 7928   3.483   2.928   6.411
 1857WAT     H2 7929   3.465   3.076   6.439
 1858WAT      O 7930   3.423   2.105   6.528
 1858WAT     H1 7931   3.349   2.054   6.561
 1858WAT     H2 7932   3.448   2.061   6.447
 1859WAT      O 7933   3.373   3.196   6.499
 1859WAT     H1 7934   3.402   3.252   6.427
 1859WAT     H2 7935   3.424   3.226   6.574
 1860WAT      O 7936   3.433   1.383   6.588
 1860WAT     H1 7937   3.463   1.297   6.559
 1860WAT     H2 7938   3.505   1.442   6.568
 1861WAT      O 7939   2.062   2.423   6.427
 1861WAT     H1 7940   2.042   2.364   6.354
 1861WAT     H2 7941   2.007   2.393   6.498
 1862WAT      O 7942   2.860   2.413   6.639
 1862WAT     H1 7943   2.865   2.317   6.631
 1862WAT     H2 7944   2.779   2.428   6.687
 1863WAT      O 7945   2.654   2.274   6.414
 1863WAT     H1 7946   2.573   2.304   6.455
 1863WAT     H2 7947   2.704   2.235   6.486
 1864WAT      O 7948   2.869   3.274   6.608
 1864WAT     H1 7949   2.865   3.297   6.515
 1864WAT     H2 7950   2.961   3.251   6.623
 1865WAT      O 7951   3.214   2.321   7.298
 1865WAT     H1 7952   3.249   2.344   7.384
 1865WAT     H2 7953   3.278   2.354   7.235
 1866WAT      O 7954   3.787   2.633   6.368
 1866WAT     H1 7955   3.773   2.652   6.275
 1866WAT     H2 7956   3.751   2.709   6.414
 1867WAT      O 7957   2.603   2.032   6.976
 1867WAT     H1 7958   2.667   2.018   6.906
 1867WAT     H2 7959   2.520   2.003   6.938
 1868WAT      O 7960   3.789   2.840   6.869
 1868WAT     H1 7961   3.833   2.831   6.954
 1868WAT     H2 7962   3.861   2.837   6.805
 1869WAT      O 7963   2.681   2.962   6.587
 1869WAT     H1 7964   2.760   2.912   6.567
 1869WAT     H2 7965   2.610   2.909   6.551
 1870WAT      O 7966   3.163   3.200   7.023
 1870WAT     H1 7967   3.168   3.257   7.099
 1870WAT     H2 7968   3.076   3.217   6.986
 1871WAT      O 7969   2.311   2.376   6.195
 1871WAT     H1 7970   2.218   2.370   6.217
 1871WAT     H2 7971   2.321   2.324   6.115
 1872WAT      O 7972   2.303   2.029   6.454
 1872WAT     H1 7973   2.329   2.120   6.443
 1872WAT     H2 7974   2.386   1.982   6.469
 1873WAT      O 7975   2.451   2.170   7.171
 1873WAT     H1 7976   2.518   2.149   7.106
 1873WAT     H2 7977   2.368   2.150   7.127
 1874WAT      O 7978   3.875   2.844   7.122
 1874WAT     H1 7979   3.895   2.935   7.147
 1874WAT     H2 7980   3.866   2.798   7.206
 1875WAT      O 7981   3.382   2.859   7.680
 1875WAT     H1 7982   3.367   2.836   7.588
 1875WAT     H2 7983   3.381   2.955   7.681
 1876WAT      O 7984   3.058   2.616   7.178
 1876WAT     H1 7985   3.151   2.632   7.161
 1876WAT     H2 7986   3.016   2.625   7.093
 1877WAT      O 7987   2.938   3.019   6.955
 1877WAT     H1 7988   2.924   2.982   7.043
 1877WAT     H2 7989   2.860   3.070   6.938
 1878WAT      O 7990   2.998   3.529   6.090
 1878WAT     H1 7991   3.015   3.482   6.171
 1878WAT     H2 7992   2.929   3.592   6.112
 1879WAT      O 7993   3.093   2.957   6.694
 1879WAT     H1 7994   3.060   2.953   6.784
 1879WAT     H2 7995   3.043   2.890   6.647
 1880WAT      O 7996   2.491   2.497   7.247
 1880WAT     H1 7997   2.477   2.424   7.307
 1880WAT     H2 7998   2.582   2.489   7.219
 1881WAT      O 7999   2.754   2.469   7.196
 1881WAT     H1 8000   2.825   2.405   7.191
 1881WAT     H2 8001   2.749   2.494   7.288
 1882WAT      O 8002   3.553   3.162   7.488
 1882WAT     H1 8003   3.547   3.094   7.421
 1882WAT     H2 8004   3.593   3.237   7.442
 1883WAT      O 8005   2.454   3.844   6.767
 1883WAT     H1 8006   2.478   3.907   6.835
 1883WAT     H2 8007   2.370   3.809   6.796
 1884WAT      O 8008   2.566   2.113   5.634
 1884WAT     H1 8009   2.478   2.101   5.597
 1884WAT     H2 8010   2.614   2.034   5.609
 1885WAT      O 8011   3.553   2.959   7.311
 1885WAT     H1 8012   3.464   2.925   7.323
 1885WAT     H2 8013   3.610   2.886   7.334
 1886WAT      O 8014   1.718   2.592   6.643
 1886WAT     H1 8015   1.787   2.561   6.584
 1886WAT     H2 8016   1.703   2.682   6.616
 1887WAT      O 8017   2.198   2.081   7.086
 1887WAT     H1 8018   2.190   2.020   7.013
 1887WAT     H2 8019   2.116   2.130   7.086
 1888WAT      O 8020   2.906   3.425   7.007
 1888WAT     H1 8021   2.898   3.505   7.059
 1888WAT     H2 8022   2.862   3.445   6.925
 1889WAT      O 8023   2.885   3.348   6.358
 1889WAT     H1 8024   2.806   3.403   6.368
 1889WAT     H2 8025   2.955   3.400   6.398
 1890WAT      O 8026   3.216   1.929   6.623
 1890WAT     H1 8027   3.265   1.854   6.591
 1890WAT     H2 8028   3.138   1.933   6.566
 1891WAT      O 8029   4.001   2.500   6.787
 1891WAT     H1 8030   4.000   2.588   6.750
 1891WAT     H2 8031   3.914   2.465   6.768
 1892WAT      O 8032   3.152   3.415   7.223
 1892WAT     H1 8033   3.223   3.478   7.216
 1892WAT     H2 8034   3.103   3.424   7.141
 1893WAT      O 8035   3.324   2.805   6.380
 1893WAT     H1 8036   3.230   2.817   6.363
 1893WAT     H2 8037   3.342   2.715   6.354
 1894WAT      O 8038   2.874   2.144   6.596
 1894WAT     H1 8039   2.837   2.088   6.664
 1894WAT     H2 8040   2.924   2.083   6.540
 1895WAT      O 8041   3.663   2.389   6.434
 1895WAT     H1 8042   3.709   2.473   6.426
 1895WAT     H2 8043   3.708   2.343   6.504
 1896WAT      O 8044   2.657   3.190   7.305
 1896WAT     H1 8045   2.727   3.253   7.320
 1896WAT     H2 8046   2.610   3.224   7.229
 1897WAT      O 8047   3.460   1.626   6.838
 1897WAT     H1 8048   3.368   1.649   6.854
 1897WAT     H2 8049   3.503   1.634   6.923
 1898WAT      O 8050   3.437   2.445   7.088
 1898WAT     H1 8051   3.372   2.470   7.022
 1898WAT     H2 8052   3.475   2.364   7.054
 1899WAT      O 8053   3.133   3.449   6.498
 1899WAT     H1 8054   3.151   3.367   6.544
 1899WAT     H2 8055   3.215   3.470   6.454
 1900WAT      O 8056   3.166   3.341   6.224
 1900WAT     H1 8057   3.219   3.290   6.163
 1900WAT     H2 8058   3.193   3.310   6.310
 1901WAT      O 8059   2.217   3.143   6.998
 1901WAT     H1 8060   2.275   3.068   7.012
 1901WAT     H2 8061   2.197   3.174   7.087
 1902WAT      O 8062   2.502   3.446   6.500
 1902WAT     H1 8063   2.435   3.495   6.452
 1902WAT     H2 8064   2.488   3.471   6.591
 1903WAT      O 8065   1.676   2.400   6.870
 1903WAT     H1 8066   1.680   2.347   6.950
 1903WAT     H2 8067   1.625   2.347   6.809
 1904WAT      O 8068   2.916   3.650   7.160
 1904WAT     H1 8069   2.971   3.666   7.236
 1904WAT     H2 8070   2.950   3.709   7.093
 1905WAT      O 8071   3.401   3.132   7.745
 1905WAT     H1 8072   3.455   3.194   7.696
 1905WAT     H2 8073   3.343   3.188   7.797
 1906WAT      O 8074   2.039   2.273   6.178
 1906WAT     H1 8075   2.068   2.182   6.173
 1906WAT     H2 8076   1.949   2.270   6.146
 1907WAT      O 8077   3.230   3.445   6.858
 1907WAT     H1 8078   3.217   3.365   6.808
 1907WAT     H2 8079   3.295   3.494   6.810
 1908WAT      O 8080   2.392   2.080   6.776
 1908WAT     H1 8081   2.320   2.142   6.762
 1908WAT     H2 8082   2.471   2.134   6.768
 1909WAT      O 8083   3.436   3.225   7.021
 1909WAT     H1 8084   3.341   3.213   7.014
 1909WAT     H2 8085   3.471   3.136   7.030
 1910WAT      O 8086   2.212   2.041   6.190
 1910WAT     H1 8087   2.179   1.953   6.172
 1910WAT     H2 8088   2.247   2.035   6.279
 1911WAT      O 8089   3.136   3.204   6.641
 1911WAT     H1 8090   3.122   3.111   6.659
 1911WAT     H2 8091   3.219   3.206   6.593
 1912WAT      O 8092   2.523   2.069   6.227
 1912WAT     H1 8093   2.557   2.122   6.155
 1912WAT     H2 8094   2.568   2.103   6.305
 1913WAT      O 8095   3.497   3.287   6.750
 1913WAT     H1 8096   3.589   3.266   6.736
 1913WAT     H2 8097   3.480   3.262   6.841
 1914WAT      O 8098   2.858   1.616   7.017
 1914WAT     H1 8099   2.940   1.569   7.005
 1914WAT     H2 8100   2.882   1.694   7.067
 1915WAT      O 8101   2.722   1.919   6.047
 1915WAT     H1 8102   2.794   1.957   5.997
 1915WAT     H2 8103   2.659   1.991   6.057
 1916WAT      O 8104   3.136   1.990   6.141
 1916WAT     H1 8105   3.158   2.078   6.111
 1916WAT     H2 8106   3.088   1.951   6.068
 1917WAT      O 8107   2.610   2.286   6.798
 1917WAT     H1 8108   2.596   2.317   6.888
 1917WAT     H2 8109   2.562   2.347   6.743
 1918WAT      O 8110   2.796   1.985   6.803
 1918WAT     H1 8111   2.795   1.895   6.769
 1918WAT     H2 8112   2.868   1.985   6.867
 1919WAT      O 8113   2.981   2.028   7.008
 1919WAT     H1 8114   2.955   2.120   7.008
 1919WAT     H2 8115   2.928   1.988   7.077
 1920WAT      O 8116   2.058   2.540   7.092
 1920WAT     H1 8117   2.003   2.617   7.105
 1920WAT     H2 8118   2.145   2.574   7.076
 1921WAT      O 8119   2.736   1.873   6.330
 1921WAT     H1 8120   2.749   1.780   6.350
 1921WAT     H2 8121   2.707   1.874   6.239
 1922WAT      O 8122   3.023   1.641   6.644
 1922WAT     H1 8123   3.026   1.648   6.548
 1922WAT     H2 8124   3.065   1.557   6.663
 1923WAT      O 8125   4.061   2.615   6.447
 1923WAT     H1 8126   4.105   2.540   6.408
 1923WAT     H2 8127   3.973   2.614   6.409
 1924WAT      O 8128   2.931   3.406   7.361
 1924WAT     H1 8129   2.962   3.382   7.449
 1924WAT     H2 8130   3.010   3.427   7.312
 1925WAT      O 8131   2.933   3.622   6.584
 1925WAT     H1 8132   2.889   3.573   6.654
 1925WAT     H2 8133   3.008   3.568   6.560
 1926WAT      O 8134   2.181   3.241   6.585
 1926WAT     H1 8135   2.263   3.211   6.547
 1926WAT     H2 8136   2.146   3.164   6.630
 1927WAT      O 8137   2.678   3.176   6.792
 1927WAT     H1 8138   2.615   3.110   6.762
 1927WAT     H2 8139   2.745   3.179   6.723
 1928WAT      O 8140   2.001   3.033   6.680
 1928WAT     H1 8141   1.917   2.990   6.662
 1928WAT     H2 8142   1.998   3.052   6.774
 1929WAT      O 8143   3.733   3.078   7.679
 1929WAT     H1 8144   3.654   3.077   7.625
 1929WAT     H2 8145   3.710   3.132   7.754
 1930WAT      O 8146   3.745   2.763   7.410
 1930WAT     H1 8147   3.750   2.747   7.504
 1930WAT     H2 8148   3.734   2.677   7.371
 1931WAT      O 8149   2.634   3.031   6.139
 1931WAT     H1 8150   2.649   3.100   6.074
 1931WAT     H2 8151   2.714   3.029   6.191
 1932WAT      O 8152   3.474   2.362   7.542
 1932WAT     H1 8153   3.564   2.348   7.513
 1932WAT     H2 8154   3.482   2.378   7.636
 1933WAT      O 8155   3.896   3.005   7.435
 1933WAT     H1 8156   3.866   3.042   7.518
 1933WAT     H2 8157   3.834   2.934   7.417
 1934WAT      O 8158   4.015   2.762   6.687
 1934WAT     H1 8159   4.099   2.806   6.703
 1934WAT     H2 8160   4.029   2.714   6.605
 1935WAT      O 8161   3.720   2.518   7.281
 1935WAT     H1 8162   3.768   2.537   7.201
 1935WAT     H2 8163   3.628   2.523   7.257
 1936WAT      O 8164   2.409   2.634   6.240
 1936WAT     H1 8165   2.385   2.544   6.260
 1936WAT     H2 8166   2.426   2.634   6.146
 1937WAT      O 8167   3.178   1.721   7.178
 1937WAT     H1 8168   3.230   1.795   7.145
 1937WAT     H2 8169   3.143   1.752   7.261
 1938WAT      O 8170   2.336   2.207   5.990
 1938WAT     H1 8171   2.267   2.215   5.924
 1938WAT     H2 8172   2.312   2.131   6.042
 1939WAT      O 8173   3.203   1.363   6.730
 1939WAT     H1 8174   3.231   1.296   6.793
 1939WAT     H2 8175   3.282   1.382   6.679
 1940WAT      O 8176   3.590   2.205   7.105
 1940WAT     H1 8177   3.686   2.215   7.107
 1940WAT     H2 8178   3.573   2.126   7.156
 1941WAT      O 8179   3.393   1.914   7.123
 1941WAT     H1 8180   3.333   1.942   7.054
 1941WAT     H2 8181   3.364   1.963   7.201
 1942WAT      O 8182   3.838   2.527   7.016
 1942WAT     H1 8183   3.835   2.434   7.035
 1942WAT     H2 8184   3.899   2.535   6.943
 1943WAT      O 8185   3.853   2.206   7.021
 1943WAT     H1 8186   3.802   2.128   7.002
 1943WAT     H2 8187   3.942   2.174   7.037
 1944WAT      O 8188   3.619   1.581   6.617
 1944WAT     H1 8189   3.600   1.550   6.705
 1944WAT     H2 8190   3.680   1.654   6.630
 1945WAT      O 8191   4.420   2.634   6.930
 1945WAT     H1 8192   4.493   2.607   6.986
 1945WAT     H2 8193   4.359   2.560   6.934
 1946WAT      O 8194   4.228   2.448   6.990
 1946WAT     H1 8195   4.156   2.434   6.929
 1946WAT     H2 8196   4.187   2.478   7.071
 1947WAT      O 8197   3.011   2.820   7.766
 1947WAT     H1 8198   3.103   2.837   7.786
 1947WAT     H2 8199   3.007   2.725   7.751
 1948WAT      O 8200   2.841   2.207   5.614
 1948WAT     H1 8201   2.750   2.177   5.622
 1948WAT     H2 8202   2.868   2.177   5.527
 1949WAT      O 8203   1.932   2.339   6.659
 1949WAT     H1 8204   1.900   2.254   6.630
 1949WAT     H2 8205   1.878   2.360   6.735
 1950WAT      O 8206   2.310   2.611   7.031
 1950WAT     H1 8207   2.332   2.704   7.033
 1950WAT     H2 8208   2.351   2.575   7.109
 1951WAT      O 8209   3.002   1.661   6.229
 1951WAT     H1 8210   2.921   1.627   6.267
 1951WAT     H2 8211   3.071   1.630   6.288
 1952WAT      O 8212   3.195   1.569   6.392
 1952WAT     H1 8213   3.250   1.611   6.458
 1952WAT     H2 8214   3.219   1.476   6.396
 1953WAT      O 8215   2.718   1.893   5.628
 1953WAT     H1 8216   2.804   1.925   5.654
 1953WAT     H2 8217   2.736   1.814   5.577
 1954WAT      O 8218   1.919   2.701   6.856
 1954WAT     H1 8219   1.850   2.659   6.805
 1954WAT     H2 8220   1.994   2.705   6.796
 1955WAT      O 8221   3.533   1.780   6.342
 1955WAT     H1 8222   3.475   1.846   6.304
 1955WAT     H2 8223   3.506   1.698   6.301
 1956WAT      O 8224   3.378   1.720   6.563
 1956WAT     H1 8225   3.428   1.731   6.482
 1956WAT     H2 8226   3.442   1.690   6.627
 1957WAT      O 8227   2.111   2.694   6.644
 1957WAT     H1 8228   2.108   2.704   6.548
 1957WAT     H2 8229   2.142   2.779   6.676
 1958WAT      O 8230   2.376   2.900   7.055
 1958WAT     H1 8231   2.472   2.897   7.048
 1958WAT     H2 8232   2.357   2.854   7.137
 1959WAT      O 8233   2.435   2.757   7.312
 1959WAT     H1 8234   2.517   2.806   7.314
 1959WAT     H2 8235   2.463   2.665   7.309
 1960WAT      O 8236   3.411   1.996   6.248
 1960WAT     H1 8237   3.322   2.024   6.226
 1960WAT     H2 8238   3.453   1.980   6.163
 1961WAT      O 8239   3.746   1.998   6.620
 1961WAT     H1 8240   3.824   2.047   6.647
 1961WAT     H2 8241   3.674   2.041   6.665
 1962WAT      O 8242   3.990   2.070   6.725
 1962WAT     H1 8243   4.049   2.046   6.654
 1962WAT     H2 8244   3.997   1.998   6.788
 1963WAT      O 8245   2.212   3.454   6.757
 1963WAT     H1 8246   2.199   3.378   6.700
 1963WAT     H2 8247   2.170   3.526   6.710
 1964WAT      O 8248   3.409   2.548   6.270
 1964WAT     H1 8249   3.403   2.593   6.186
 1964WAT     H2 8250   3.464   2.471   6.252
 1965WAT      O 8251   3.790   2.126   6.352
 1965WAT     H1 8252   3.764   2.086   6.435
 1965WAT     H2 8253   3.727   2.198   6.340
 1966WAT      O 8254   4.221   2.400   6.603
 1966WAT     H1 8255   4.165   2.407   6.680
 1966WAT     H2 8256   4.160   2.383   6.531
 1967WAT      O 8257   2.528   3.544   6.778
 1967WAT     H1 8258   2.516   3.638   6.768
 1967WAT     H2 8259   2.446   3.513   6.817
 1968WAT      O 8260   3.213   2.897   7.932
 1968WAT     H1 8261   3.300   2.914   7.895
 1968WAT     H2 8262   3.165   2.979   7.919
 1969WAT      O 8263   2.813   1.617   5.957
 1969WAT     H1 8264   2.812   1.711   5.973
 1969WAT     H2 8265   2.902   1.598   5.928
 1970WAT      O 8266   2.630   3.609   7.099
 1970WAT     H1 8267   2.720   3.612   7.131
 1970WAT     H2 8268   2.608   3.516   7.101
 1971WAT      O 8269   2.806   3.484   6.766
 1971WAT     H1 8270   2.711   3.484   6.754
 1971WAT     H2 8271   2.836   3.410   6.714
 1972WAT      O 8272   3.194   1.276   6.382
 1972WAT     H1 8273   3.118   1.221   6.397
 1972WAT     H2 8274   3.235   1.283   6.469
 1973WAT      O 8275   4.379   4.068   6.872
 1973WAT     H1 8276   4.443   4.056   6.802
 1973WAT     H2 8277   4.367   4.163   6.878
 1974WAT      O 8278   4.060   4.063   6.866
 1974WAT     H1 8279   4.026   4.052   6.777
 1974WAT     H2 8280   4.147   4.023   6.864
 1975WAT      O 8281   3.646   4.249   6.465
 1975WAT     H1 8282   3.590   4.239   6.388
 1975WAT     H2 8283   3.635   4.167   6.513
 1976WAT      O 8284   4.108   4.179   7.462
 1976WAT     H1 8285   4.107   4.139   7.374
 1976WAT     H2 8286   4.125   4.105   7.521
 1977WAT      O 8287   3.401   4.398   6.748
 1977WAT     H1 8288   3.480   4.364   6.707
 1977WAT     H2 8289   3.425   4.409   6.840
 1978WAT      O 8290   3.597   4.324   6.036
 1978WAT     H1 8291   3.674   4.269   6.022
 1978WAT     H2 8292   3.632   4.411   6.057
 1979WAT      O 8293   3.780   4.457   7.356
 1979WAT     H1 8294   3.751   4.547   7.345
 1979WAT     H2 8295   3.844   4.461   7.428
 1980WAT      O 8296   3.873   4.195   7.015
 1980WAT     H1 8297   3.933   4.172   6.944
 1980WAT     H2 8298   3.879   4.121   7.076
 1981WAT      O 8299   4.335   3.840   6.580
 1981WAT     H1 8300   4.413   3.799   6.544
 1981WAT     H2 8301   4.361   3.931   6.596
 1982WAT      O 8302   4.352   4.384   6.049
 1982WAT     H1 8303   4.288   4.392   6.121
 1982WAT     H2 8304   4.319   4.443   5.982
 1983WAT      O 8305   4.875   3.834   6.670
 1983WAT     H1 8306   4.948   3.777   6.693
 1983WAT     H2 8307   4.799   3.795   6.714
 1984WAT      O 8308   4.037   4.076   6.390
 1984WAT     H1 8309   4.000   4.024   6.461
 1984WAT     H2 8310   4.122   4.037   6.372
 1985WAT      O 8311   4.627   3.205   7.116
 1985WAT     H1 8312   4.594   3.292   7.093
 1985WAT     H2 8313   4.567   3.174   7.184
 1986WAT      O 8314   4.276   4.426   7.056
 1986WAT     H1 8315   4.246   4.516   7.045
 1986WAT     H2 8316   4.242   4.399   7.141
 1987WAT      O 8317   3.621   4.071   6.659
 1987WAT     H1 8318   3.529   4.057   6.680
 1987WAT     H2 8319   3.646   4.149   6.709
 1988WAT      O 8320   4.616   3.677   6.824
 1988WAT     H1 8321   4.525   3.671   6.794
 1988WAT     H2 8322   4.611   3.725   6.907
 1989WAT      O 8323   3.358   4.035   6.743
 1989WAT     H1 8324   3.370   4.060   6.834
 1989WAT     H2 8325   3.290   4.094   6.711
 1990WAT      O 8326   3.775   5.102   6.353
 1990WAT     H1 8327   3.767   5.197   6.360
 1990WAT     H2 8328   3.714   5.067   6.418
 1991WAT      O 8329   4.024   3.819   7.618
 1991WAT     H1 8330   3.946   3.875   7.617
 1991WAT     H2 8331   4.088   3.868   7.670
 1992WAT      O 8332   4.803   3.498   7.002
 1992WAT     H1 8333   4.739   3.527   6.937
 1992WAT     H2 8334   4.752   3.486   7.082
 1993WAT      O 8335   4.568   3.872   6.070
 1993WAT     H1 8336   4.660   3.895   6.053
 1993WAT     H2 8337   4.517   3.931   6.014
 1994WAT      O 8338   3.849   4.100   7.574
 1994WAT     H1 8339   3.923   4.154   7.547
 1994WAT     H2 8340   3.779   4.163   7.590
 1995WAT      O 8341   4.397   4.314   7.434
 1995WAT     H1 8342   4.438   4.270   7.360
 1995WAT     H2 8343   4.325   4.257   7.459
 1996WAT      O 8344   4.032   3.808   7.171
 1996WAT     H1 8345   4.117   3.851   7.186
 1996WAT     H2 8346   4.026   3.742   7.241
 1997WAT      O 8347   4.429   4.370   6.810
 1997WAT     H1 8348   4.366   4.387   6.739
 1997WAT     H2 8349   4.390   4.412   6.887
 1998WAT      O 8350   4.817   4.464   6.545
 1998WAT     H1 8351   4.748   4.502   6.490
 1998WAT     H2 8352   4.825   4.525   6.618
 1999WAT      O 8353   4.347   3.574   7.337
 1999WAT     H1 8354   4.323   3.650   7.284
 1999WAT     H2 8355   4.375   3.612   7.421
 2000WAT      O 8356   4.542   4.229   7.205
 2000WAT     H1 8357   4.564   4.293   7.137
 2000WAT     H2 8358   4.538   4.145   7.158
 2001WAT      O 8359   4.303   3.490   6.895
 2001WAT     H1 8360   4.217   3.520   6.924
 2001WAT     H2 8361   4.305   3.511   6.802
 2002WAT      O 8362   3.984   4.344   6.536
 2002WAT     H1 8363   4.031   4.372   6.457
 2002WAT     H2 8364   3.958   4.254   6.518
 2003WAT      O 8365   3.674   4.299   6.830
 2003WAT     H1 8366   3.731   4.342   6.766
 2003WAT     H2 8367   3.733   4.271   6.900
 2004WAT      O 8368   3.878   3.956   6.217
 2004WAT     H1 8369   3.948   4.002   6.264
 2004WAT     H2 8370   3.845   3.892   6.280
 2005WAT      O 8371   3.723   3.816   7.654
 2005WAT     H1 8372   3.660   3.884   7.678
 2005WAT     H2 8373   3.712   3.804   7.560
 2006WAT      O 8374   3.252   3.782   6.747
 2006WAT     H1 8375   3.173   3.808   6.700
 2006WAT     H2 8376   3.301   3.864   6.758
 2007WAT      O 8377   4.654   4.516   7.022
 2007WAT     H1 8378   4.736   4.476   6.994
 2007WAT     H2 8379   4.654   4.506   7.117
 2008WAT      O 8380   3.447   3.819   6.443
 2008WAT     H1 8381   3.368   3.830   6.495
 2008WAT     H2 8382   3.425   3.853   6.356
 2009WAT      O 8383   4.030   4.471   7.238
 2009WAT     H1 8384   4.037   4.517   7.321
 2009WAT     H2 8385   3.960   4.408   7.251
 2010WAT      O 8386   3.081   3.808   6.990
 2010WAT     H1 8387   3.106   3.896   7.017
 2010WAT     H2 8388   3.134   3.790   6.913
 2011WAT      O 8389   5.463   4.151   6.657
 2011WAT     H1 8390   5.388   4.094   6.641
 2011WAT     H2 8391   5.476   4.147   6.752
 2012WAT      O 8392   4.002   4.638   6.225
 2012WAT     H1 8393   3.988   4.722   6.267
 2012WAT     H2 8394   4.056   4.658   6.148
 2013WAT      O 8395   3.651   3.246   7.891
 2013WAT     H1 8396   3.611   3.190   7.958
 2013WAT     H2 8397   3.732   3.277   7.930
 2014WAT      O 8398   3.347   4.390   6.282
 2014WAT     H1 8399   3.398   4.469   6.297
 2014WAT     H2 8400   3.412   4.320   6.275
 2015WAT      O 8401   3.528   4.701   6.490
 2015WAT     H1 8402   3.546   4.793   6.471
 2015WAT     H2 8403   3.608   4.670   6.533
 2016WAT      O 8404   3.942   3.387   7.650
 2016WAT     H1 8405   4.016   3.447   7.642
 2016WAT     H2 8406   3.965   3.313   7.594
 2017WAT      O 8407   3.457   3.906   7.478
 2017WAT     H1 8408   3.445   3.816   7.508
 2017WAT     H2 8409   3.371   3.931   7.443
 2018WAT      O 8410   4.165   4.700   7.638
 2018WAT     H1 8411   4.120   4.621   7.606
 2018WAT     H2 8412   4.231   4.719   7.571
 2019WAT      O 8413   3.640   4.853   7.090
 2019WAT     H1 8414   3.696   4.840   7.013
 2019WAT     H2 8415   3.557   4.883   7.055
 2020WAT      O 8416   4.374   4.728   7.440
 2020WAT     H1 8417   4.373   4.810   7.391
 2020WAT     H2 8418   4.467   4.716   7.463
 2021WAT      O 8419   4.020   4.480   7.525
 2021WAT     H1 8420   4.073   4.403   7.502
 2021WAT     H2 8421   3.967   4.450   7.599
 2022WAT      O 8422   4.337   2.990   7.078
 2022WAT     H1 8423   4.302   3.079   7.070
 2022WAT     H2 8424   4.374   2.971   6.991
 2023WAT      O 8425   3.144   4.222   6.359
 2023WAT     H1 8426   3.227   4.263   6.338
 2023WAT     H2 8427   3.161   4.128   6.356
 2024WAT      O 8428   4.333   3.989   5.928
 2024WAT     H1 8429   4.282   4.066   5.952
 2024WAT     H2 8430   4.306   3.922   5.991
 2025WAT      O 8431   4.245   3.227   6.874
 2025WAT     H1 8432   4.194   3.223   6.793
 2025WAT     H2 8433   4.274   3.318   6.880
 2026WAT      O 8434   3.869   3.236   6.775
 2026WAT     H1 8435   3.956   3.216   6.739
 2026WAT     H2 8436   3.876   3.213   6.867
 2027WAT      O 8437   4.831   4.265   6.122
 2027WAT     H1 8438   4.753   4.231   6.077
 2027WAT     H2 8439   4.899   4.265   6.054
 2028WAT      O 8440   4.312   3.776   6.111
 2028WAT     H1 8441   4.282   3.808   6.196
 2028WAT     H2 8442   4.408   3.784   6.115
 2029WAT      O 8443   4.157   4.392   6.276
 2029WAT     H1 8444   4.104   4.319   6.245
 2029WAT     H2 8445   4.107   4.470   6.251
 2030WAT      O 8446   4.655   4.212   6.787
 2030WAT     H1 8447   4.589   4.281   6.796
 2030WAT     H2 8448   4.735   4.251   6.822
 2031WAT      O 8449   4.536   4.047   6.593
 2031WAT     H1 8450   4.587   4.111   6.643
 2031WAT     H2 8451   4.601   3.987   6.556
 2032WAT      O 8452   4.183   3.795   6.817
 2032WAT     H1 8453   4.092   3.817   6.801
 2032WAT     H2 8454   4.225   3.802   6.731
 2033WAT      O 8455   4.262   3.935   6.330
 2033WAT     H1 8456   4.337   3.986   6.299
 2033WAT     H2 8457   4.289   3.903   6.416
 2034WAT      O 8458   4.089   4.184   6.028
 2034WAT     H1 8459   3.998   4.156   6.038
 2034WAT     H2 8460   4.092   4.226   5.942
 2035WAT      O 8461   4.612   4.545   6.405
 2035WAT     H1 8462   4.567   4.461   6.411
 2035WAT     H2 8463   4.549   4.609   6.439
 2036WAT      O 8464   4.507   3.638   6.528
 2036WAT     H1 8465   4.433   3.587   6.561
 2036WAT     H2 8466   4.532   3.594   6.447
 2037WAT      O 8467   4.457   4.729   6.499
 2037WAT     H1 8468   4.486   4.785   6.427
 2037WAT     H2 8469   4.508   4.758   6.574
 2038WAT      O 8470   4.517   2.916   6.588
 2038WAT     H1 8471   4.547   2.830   6.559
 2038WAT     H2 8472   4.589   2.975   6.568
 2039WAT      O 8473   3.146   3.956   6.427
 2039WAT     H1 8474   3.126   3.897   6.354
 2039WAT     H2 8475   3.090   3.926   6.498
 2040WAT      O 8476   3.944   3.946   6.639
 2040WAT     H1 8477   3.949   3.850   6.631
 2040WAT     H2 8478   3.863   3.961   6.687
 2041WAT      O 8479   3.738   3.807   6.414
 2041WAT     H1 8480   3.657   3.837   6.455
 2041WAT     H2 8481   3.787   3.768   6.486
 2042WAT      O 8482   3.953   4.807   6.608
 2042WAT     H1 8483   3.949   4.830   6.515
 2042WAT     H2 8484   4.045   4.784   6.623
 2043WAT      O 8485   4.298   3.854   7.298
 2043WAT     H1 8486   4.333   3.877   7.384
 2043WAT     H2 8487   4.362   3.887   7.235
 2044WAT      O 8488   4.871   4.166   6.368
 2044WAT     H1 8489   4.857   4.185   6.275
 2044WAT     H2 8490   4.835   4.242   6.414
 2045WAT      O 8491   3.687   3.565   6.976
 2045WAT     H1 8492   3.751   3.550   6.906
 2045WAT     H2 8493   3.604   3.536   6.938
 2046WAT      O 8494   4.873   4.373   6.869
 2046WAT     H1 8495   4.917   4.364   6.954
 2046WAT     H2 8496   4.945   4.370   6.805
 2047WAT      O 8497   3.765   4.495   6.587
 2047WAT     H1 8498   3.844   4.445   6.567
 2047WAT     H2 8499   3.694   4.442   6.551
 2048WAT      O 8500   4.247   4.733   7.023
 2048WAT     H1 8501   4.252   4.790   7.099
 2048WAT     H2 8502   4.160   4.750   6.986
 2049WAT      O 8503   3.395   3.909   6.195
 2049WAT     H1 8504   3.302   3.903   6.217
 2049WAT     H2 8505   3.405   3.857   6.115
 2050WAT      O 8506   3.387   3.562   6.454
 2050WAT     H1 8507   3.413   3.653   6.443
 2050WAT     H2 8508   3.469   3.515   6.469
 2051WAT      O 8509   3.535   3.703   7.171
 2051WAT     H1 8510   3.602   3.682   7.106
 2051WAT     H2 8511   3.452   3.683   7.127
 2052WAT      O 8512   4.959   4.377   7.122
 2052WAT     H1 8513   4.979   4.467   7.147
 2052WAT     H2 8514   4.949   4.331   7.206
 2053WAT      O 8515   4.125   3.366   7.372
 2053WAT     H1 8516   4.060   3.435   7.363
 2053WAT     H2 8517   4.202   3.409   7.409
 2054WAT      O 8518   4.466   4.392   7.680
 2054WAT     H1 8519   4.450   4.369   7.588
 2054WAT     H2 8520   4.465   4.488   7.681
 2055WAT      O 8521   4.142   4.149   7.178
 2055WAT     H1 8522   4.235   4.164   7.161
 2055WAT     H2 8523   4.100   4.158   7.093
 2056WAT      O 8524   4.022   4.552   6.955
 2056WAT     H1 8525   4.008   4.515   7.043
 2056WAT     H2 8526   3.943   4.603   6.938
 2057WAT      O 8527   4.177   4.490   6.694
 2057WAT     H1 8528   4.144   4.486   6.784
 2057WAT     H2 8529   4.127   4.423   6.647
 2058WAT      O 8530   3.575   4.030   7.247
 2058WAT     H1 8531   3.561   3.957   7.307
 2058WAT     H2 8532   3.666   4.021   7.219
 2059WAT      O 8533   4.471   4.224   5.722
 2059WAT     H1 8534   4.409   4.152   5.712
 2059WAT     H2 8535   4.424   4.300   5.687
 2060WAT      O 8536   3.838   4.002   7.196
 2060WAT     H1 8537   3.909   3.938   7.191
 2060WAT     H2 8538   3.833   4.027   7.288
 2061WAT      O 8539   4.637   4.695   7.488
 2061WAT     H1 8540   4.631   4.627   7.421
 2061WAT     H2 8541   4.677   4.769   7.442
 2062WAT      O 8542   3.709   3.700   7.378
 2062WAT     H1 8543   3.655   3.655   7.443
 2062WAT     H2 8544   3.650   3.714   7.303
 2063WAT      O 8545   3.538   5.377   6.767
 2063WAT     H1 8546   3.562   5.440   6.835
 2063WAT     H2 8547   3.454   5.342   6.796
 2064WAT      O 8548   4.637   4.492   7.311
 2064WAT     H1 8549   4.548   4.458   7.323
 2064WAT     H2 8550   4.694   4.418   7.334
 2065WAT      O 8551   2.802   4.125   6.643
 2065WAT     H1 8552   2.871   4.093   6.584
 2065WAT     H2 8553   2.786   4.215   6.616
 2066WAT      O 8554   3.282   3.614   7.086
 2066WAT     H1 8555   3.274   3.553   7.013
 2066WAT     H2 8556   3.200   3.663   7.086
 2067WAT      O 8557   3.990   4.958   7.007
 2067WAT     H1 8558   3.982   5.038   7.059
 2067WAT     H2 8559   3.945   4.978   6.925
 2068WAT      O 8560   3.969   4.881   6.358
 2068WAT     H1 8561   3.890   4.936   6.368
 2068WAT     H2 8562   4.039   4.933   6.398
 2069WAT      O 8563   4.300   3.462   6.623
 2069WAT     H1 8564   4.349   3.387   6.591
 2069WAT     H2 8565   4.222   3.466   6.566
 2070WAT      O 8566   5.085   4.033   6.787
 2070WAT     H1 8567   5.084   4.121   6.750
 2070WAT     H2 8568   4.998   3.997   6.768
 2071WAT      O 8569   4.236   4.948   7.223
 2071WAT     H1 8570   4.307   5.011   7.216
 2071WAT     H2 8571   4.187   4.957   7.141
 2072WAT      O 8572   4.408   4.338   6.380
 2072WAT     H1 8573   4.314   4.350   6.363
 2072WAT     H2 8574   4.426   4.248   6.354
 2073WAT      O 8575   3.958   3.676   6.596
 2073WAT     H1 8576   3.921   3.621   6.664
 2073WAT     H2 8577   4.007   3.616   6.540
 2074WAT      O 8578   4.747   3.922   6.434
 2074WAT     H1 8579   4.793   4.005   6.426
 2074WAT     H2 8580   4.792   3.876   6.504
 2075WAT      O 8581   3.741   4.722   7.305
 2075WAT     H1 8582   3.811   4.786   7.320
 2075WAT     H2 8583   3.694   4.757   7.229
 2076WAT      O 8584   4.553   4.557   6.134
 2076WAT     H1 8585   4.581   4.545   6.224
 2076WAT     H2 8586   4.466   4.517   6.130
 2077WAT      O 8587   4.544   3.159   6.838
 2077WAT     H1 8588   4.452   3.182   6.854
 2077WAT     H2 8589   4.587   3.167   6.923
 2078WAT      O 8590   4.521   3.978   7.088
 2078WAT     H1 8591   4.456   4.003   7.022
 2078WAT     H2 8592   4.559   3.897   7.054
 2079WAT      O 8593   4.217   4.982   6.498
 2079WAT     H1 8594   4.235   4.900   6.544
 2079WAT     H2 8595   4.299   5.003   6.454
 2080WAT      O 8596   4.250   4.874   6.224
 2080WAT     H1 8597   4.303   4.823   6.163
 2080WAT     H2 8598   4.277   4.843   6.310
 2081WAT      O 8599   4.126   4.052   7.736
 2081WAT     H1 8600   4.058   4.042   7.803
 2081WAT     H2 8601   4.208   4.037   7.783
 2082WAT      O 8602   3.300   4.676   6.998
 2082WAT     H1 8603   3.359   4.601   7.012
 2082WAT     H2 8604   3.281   4.707   7.087
 2083WAT      O 8605   3.586   4.979   6.500
 2083WAT     H1 8606   3.519   5.028   6.452
 2083WAT     H2 8607   3.572   5.004   6.591
 2084WAT      O 8608   2.760   3.933   6.870
 2084WAT     H1 8609   2.763   3.880   6.950
 2084WAT     H2 8610   2.709   3.880   6.809
 2085WAT      O 8611   4.000   5.183   7.160
 2085WAT     H1 8612   4.055   5.199   7.236
 2085WAT     H2 8613   4.034   5.242   7.093
 2086WAT      O 8614   3.498   3.418   7.220
 2086WAT     H1 8615   3.504   3.504   7.179
 2086WAT     H2 8616   3.491   3.356   7.147
 2087WAT      O 8617   3.445   3.625   7.585
 2087WAT     H1 8618   3.508   3.587   7.646
 2087WAT     H2 8619   3.359   3.603   7.621
 2088WAT      O 8620   4.485   4.665   7.745
 2088WAT     H1 8621   4.539   4.727   7.696
 2088WAT     H2 8622   4.427   4.721   7.797
 2089WAT      O 8623   3.123   3.806   6.178
 2089WAT     H1 8624   3.152   3.715   6.173
 2089WAT     H2 8625   3.033   3.803   6.146
 2090WAT      O 8626   4.314   4.978   6.858
 2090WAT     H1 8627   4.301   4.897   6.808
 2090WAT     H2 8628   4.379   5.027   6.810
 2091WAT      O 8629   3.476   3.613   6.776
 2091WAT     H1 8630   3.404   3.674   6.762
 2091WAT     H2 8631   3.555   3.667   6.768
 2092WAT      O 8632   4.520   4.758   7.021
 2092WAT     H1 8633   4.425   4.746   7.014
 2092WAT     H2 8634   4.555   4.669   7.030
 2093WAT      O 8635   3.756   3.347   7.404
 2093WAT     H1 8636   3.808   3.371   7.480
 2093WAT     H2 8637   3.734   3.430   7.362
 2094WAT      O 8638   4.220   4.737   6.641
 2094WAT     H1 8639   4.206   4.644   6.659
 2094WAT     H2 8640   4.303   4.739   6.593
 2095WAT      O 8641   4.581   4.820   6.750
 2095WAT     H1 8642   4.673   4.799   6.736
 2095WAT     H2 8643   4.564   4.795   6.841
 2096WAT      O 8644   3.876   3.441   7.172
 2096WAT     H1 8645   3.842   3.361   7.212
 2096WAT     H2 8646   3.806   3.471   7.115
 2097WAT      O 8647   3.942   3.149   7.017
 2097WAT     H1 8648   4.024   3.102   7.005
 2097WAT     H2 8649   3.966   3.227   7.067
 2098WAT      O 8650   3.694   3.818   6.798
 2098WAT     H1 8651   3.679   3.850   6.888
 2098WAT     H2 8652   3.646   3.880   6.743
 2099WAT      O 8653   3.880   3.517   6.803
 2099WAT     H1 8654   3.879   3.428   6.769
 2099WAT     H2 8655   3.952   3.518   6.867
 2100WAT      O 8656   4.065   3.561   7.008
 2100WAT     H1 8657   4.039   3.653   7.008
 2100WAT     H2 8658   4.012   3.521   7.077
 2101WAT      O 8659   4.560   4.871   6.286
 2101WAT     H1 8660   4.577   4.815   6.210
 2101WAT     H2 8661   4.609   4.951   6.267
 2102WAT      O 8662   3.141   4.073   7.092
 2102WAT     H1 8663   3.087   4.150   7.105
 2102WAT     H2 8664   3.229   4.107   7.076
 2103WAT      O 8665   4.107   3.174   6.644
 2103WAT     H1 8666   4.109   3.181   6.548
 2103WAT     H2 8667   4.149   3.090   6.663
 2104WAT      O 8668   5.145   4.148   6.447
 2104WAT     H1 8669   5.189   4.073   6.408
 2104WAT     H2 8670   5.057   4.147   6.409
 2105WAT      O 8671   4.658   4.803   5.996
 2105WAT     H1 8672   4.728   4.865   6.017
 2105WAT     H2 8673   4.693   4.718   6.023
 2106WAT      O 8674   3.220   3.985   7.382
 2106WAT     H1 8675   3.146   4.000   7.440
 2106WAT     H2 8676   3.188   4.011   7.295
 2107WAT      O 8677   4.848   4.548   6.148
 2107WAT     H1 8678   4.901   4.582   6.076
 2107WAT     H2 8679   4.840   4.454   6.130
 2108WAT      O 8680   4.015   4.939   7.361
 2108WAT     H1 8681   4.045   4.915   7.449
 2108WAT     H2 8682   4.094   4.960   7.312
 2109WAT      O 8683   4.017   5.155   6.584
 2109WAT     H1 8684   3.973   5.106   6.654
 2109WAT     H2 8685   4.092   5.100   6.560
 2110WAT      O 8686   3.265   4.774   6.585
 2110WAT     H1 8687   3.347   4.744   6.547
 2110WAT     H2 8688   3.230   4.697   6.630
 2111WAT      O 8689   3.762   4.709   6.792
 2111WAT     H1 8690   3.699   4.643   6.762
 2111WAT     H2 8691   3.829   4.712   6.723
 2112WAT      O 8692   3.085   4.566   6.680
 2112WAT     H1 8693   3.001   4.523   6.662
 2112WAT     H2 8694   3.082   4.585   6.774
 2113WAT      O 8695   3.769   3.557   7.751
 2113WAT     H1 8696   3.774   3.645   7.713
 2113WAT     H2 8697   3.823   3.503   7.694
 2114WAT      O 8698   4.817   4.611   7.679
 2114WAT     H1 8699   4.738   4.610   7.625
 2114WAT     H2 8700   4.794   4.665   7.754
 2115WAT      O 8701   4.829   4.296   7.410
 2115WAT     H1 8702   4.834   4.280   7.504
 2115WAT     H2 8703   4.818   4.210   7.371
 2116WAT      O 8704   3.718   4.564   6.139
 2116WAT     H1 8705   3.733   4.633   6.074
 2116WAT     H2 8706   3.798   4.562   6.191
 2117WAT      O 8707   4.558   3.895   7.542
 2117WAT     H1 8708   4.648   3.881   7.513
 2117WAT     H2 8709   4.566   3.911   7.636
 2118WAT      O 8710   3.992   3.632   7.426
 2118WAT     H1 8711   3.905   3.662   7.399
 2118WAT     H2 8712   4.015   3.691   7.498
 2119WAT      O 8713   4.979   4.538   7.435
 2119WAT     H1 8714   4.950   4.575   7.518
 2119WAT     H2 8715   4.918   4.467   7.417
 2120WAT      O 8716   5.099   4.295   6.687
 2120WAT     H1 8717   5.183   4.339   6.703
 2120WAT     H2 8718   5.113   4.247   6.605
 2121WAT      O 8719   4.804   4.051   7.281
 2121WAT     H1 8720   4.852   4.070   7.201
 2121WAT     H2 8721   4.712   4.056   7.257
 2122WAT      O 8722   3.493   4.167   6.240
 2122WAT     H1 8723   3.469   4.076   6.260
 2122WAT     H2 8724   3.510   4.167   6.146
 2123WAT      O 8725   4.262   3.254   7.178
 2123WAT     H1 8726   4.314   3.328   7.145
 2123WAT     H2 8727   4.227   3.285   7.261
 2124WAT      O 8728   4.287   2.896   6.730
 2124WAT     H1 8729   4.315   2.829   6.793
 2124WAT     H2 8730   4.366   2.915   6.679
 2125WAT      O 8731   4.674   3.738   7.105
 2125WAT     H1 8732   4.770   3.748   7.107
 2125WAT     H2 8733   4.657   3.659   7.156
 2126WAT      O 8734   4.477   3.447   7.123
 2126WAT     H1 8735   4.417   3.475   7.054
 2126WAT     H2 8736   4.448   3.496   7.201
 2127WAT      O 8737   4.922   4.060   7.016
 2127WAT     H1 8738   4.919   3.966   7.035
 2127WAT     H2 8739   4.983   4.068   6.943
 2128WAT      O 8740   4.937   3.739   7.021
 2128WAT     H1 8741   4.886   3.661   7.002
 2128WAT     H2 8742   5.026   3.707   7.037
 2129WAT      O 8743   4.703   3.114   6.617
 2129WAT     H1 8744   4.684   3.083   6.705
 2129WAT     H2 8745   4.764   3.186   6.630
 2130WAT      O 8746   5.504   4.166   6.930
 2130WAT     H1 8747   5.577   4.140   6.986
 2130WAT     H2 8748   5.443   4.093   6.934
 2131WAT      O 8749   5.312   3.981   6.990
 2131WAT     H1 8750   5.239   3.967   6.929
 2131WAT     H2 8751   5.271   4.011   7.071
 2132WAT      O 8752   4.094   4.352   7.766
 2132WAT     H1 8753   4.186   4.370   7.786
 2132WAT     H2 8754   4.091   4.258   7.751
 2133WAT      O 8755   3.016   3.872   6.659
 2133WAT     H1 8756   2.984   3.786   6.630
 2133WAT     H2 8757   2.962   3.893   6.735
 2134WAT      O 8758   3.394   4.143   7.031
 2134WAT     H1 8759   3.416   4.237   7.033
 2134WAT     H2 8760   3.435   4.108   7.109
 2135WAT      O 8761   4.279   3.102   6.392
 2135WAT     H1 8762   4.334   3.144   6.458
 2135WAT     H2 8763   4.303   3.009   6.396
 2136WAT      O 8764   3.881   3.701   7.970
 2136WAT     H1 8765   3.871   3.796   7.963
 2136WAT     H2 8766   3.860   3.668   7.882
 2137WAT      O 8767   3.003   4.234   6.856
 2137WAT     H1 8768   2.934   4.192   6.805
 2137WAT     H2 8769   3.078   4.238   6.796
 2138WAT      O 8770   4.617   3.313   6.342
 2138WAT     H1 8771   4.559   3.379   6.304
 2138WAT     H2 8772   4.590   3.231   6.301
 2139WAT      O 8773   4.462   3.253   6.563
 2139WAT     H1 8774   4.512   3.264   6.482
 2139WAT     H2 8775   4.526   3.223   6.627
 2140WAT      O 8776   3.868   4.044   7.851
 2140WAT     H1 8777   3.819   4.124   7.872
 2140WAT     H2 8778   3.876   4.045   7.756
 2141WAT      O 8779   3.195   4.227   6.644
 2141WAT     H1 8780   3.192   4.237   6.548
 2141WAT     H2 8781   3.226   4.312   6.676
 2142WAT      O 8782   3.460   4.433   7.055
 2142WAT     H1 8783   3.556   4.430   7.048
 2142WAT     H2 8784   3.441   4.387   7.137
 2143WAT      O 8785   3.519   4.290   7.312
 2143WAT     H1 8786   3.601   4.339   7.314
 2143WAT     H2 8787   3.547   4.198   7.309
 2144WAT      O 8788   4.495   3.529   6.248
 2144WAT     H1 8789   4.406   3.557   6.226
 2144WAT     H2 8790   4.537   3.513   6.163
 2145WAT      O 8791   4.830   3.531   6.620
 2145WAT     H1 8792   4.908   3.580   6.647
 2145WAT     H2 8793   4.758   3.574   6.665
 2146WAT      O 8794   5.074   3.603   6.725
 2146WAT     H1 8795   5.133   3.579   6.654
 2146WAT     H2 8796   5.081   3.531   6.788
 2147WAT      O 8797   3.296   4.987   6.757
 2147WAT     H1 8798   3.282   4.911   6.700
 2147WAT     H2 8799   3.254   5.059   6.710
 2148WAT      O 8800   4.492   4.080   6.270
 2148WAT     H1 8801   4.487   4.126   6.186
 2148WAT     H2 8802   4.548   4.004   6.252
 2149WAT      O 8803   4.874   3.659   6.352
 2149WAT     H1 8804   4.848   3.619   6.435
 2149WAT     H2 8805   4.811   3.731   6.340
 2150WAT      O 8806   5.305   3.933   6.603
 2150WAT     H1 8807   5.249   3.940   6.680
 2150WAT     H2 8808   5.244   3.916   6.531
 2151WAT      O 8809   3.612   5.077   6.778
 2151WAT     H1 8810   3.600   5.171   6.768
 2151WAT     H2 8811   3.530   5.046   6.817
 2152WAT      O 8812   4.566   4.200   5.999
 2152WAT     H1 8813   4.560   4.183   5.905
 2152WAT     H2 8814   4.503   4.270   6.015
 2153WAT      O 8815   3.045   3.723   7.382
 2153WAT     H1 8816   3.109   3.672   7.431
 2153WAT     H2 8817   3.024   3.797   7.439
 2154WAT      O 8818   4.297   4.430   7.932
 2154WAT     H1 8819   4.384   4.447   7.895
 2154WAT     H2 8820   4.249   4.512   7.919
 2155WAT      O 8821   3.714   5.142   7.099
 2155WAT     H1 8822   3.804   5.145   7.131
 2155WAT     H2 8823   3.692   5.049   7.101
 2156WAT      O 8824   3.890   5.017   6.766
 2156WAT     H1 8825   3.795   5.017   6.754
 2156WAT     H2 8826   3.920   4.943   6.714
 2157WAT      O 8827   4.278   2.809   6.382
 2157WAT     H1 8828   4.202   2.754   6.397
 2157WAT     H2 8829   4.319   2.816   6.469
 2158WAT      O 8830   3.479   3.438   7.791
 2158WAT     H1 8831   3.565   3.402   7.812
 2158WAT     H2 8832   3.421   3.404   7.860
 2159WAT      O 8833   5.463   5.601   6.872
 2159WAT     H1 8834   5.527   5.589   6.802
 2159WAT     H2 8835   5.451   5.696   6.878
 2160WAT      O 8836   5.144   5.596   6.866
 2160WAT     H1 8837   5.110   5.585   6.777
 2160WAT     H2 8838   5.231   5.556   6.864
 2161WAT      O 8839   4.730   5.782   6.465
 2161WAT     H1 8840   4.674   5.772   6.388
 2161WAT     H2 8841   4.718   5.700   6.513
 2162WAT      O 8842   5.192   5.711   7.462
 2162WAT     H1 8843   5.191   5.672   7.374
 2162WAT     H2 8844   5.209   5.638   7.521
 2163WAT      O 8845   4.485   5.931   6.748
 2163WAT     H1 8846   4.564   5.897   6.707
 2163WAT     H2 8847   4.509   5.942   6.840
 2164WAT      O 8848   5.288   6.148   5.996
 2164WAT     H1 8849   5.223   6.207   5.957
 2164WAT     H2 8850   5.367   6.201   6.002
 2165WAT      O 8851   4.681   5.857   6.036
 2165WAT     H1 8852   4.758   5.802   6.022
 2165WAT     H2 8853   4.716   5.944   6.057
 2166WAT      O 8854   4.864   5.990   7.356
 2166WAT     H1 8855   4.835   6.080   7.345
 2166WAT     H2 8856   4.928   5.994   7.428
 2167WAT      O 8857   4.957   5.728   7.015
 2167WAT     H1 8858   5.017   5.705   6.944
 2167WAT     H2 8859   4.963   5.653   7.076
 2168WAT      O 8860   4.914   5.473   5.799
 2168WAT     H1 8861   4.939   5.421   5.723
 2168WAT     H2 8862   4.820   5.457   5.809
 2169WAT      O 8863   5.419   5.373   6.580
 2169WAT     H1 8864   5.497   5.332   6.544
 2169WAT     H2 8865   5.445   5.464   6.596
 2170WAT      O 8866   5.436   5.917   6.049
 2170WAT     H1 8867   5.372   5.924   6.121
 2170WAT     H2 8868   5.403   5.976   5.982
 2171WAT      O 8869   5.959   5.367   6.670
 2171WAT     H1 8870   6.032   5.310   6.693
 2171WAT     H2 8871   5.883   5.328   6.714
 2172WAT      O 8872   4.886   5.663   6.019
 2172WAT     H1 8873   4.875   5.596   6.086
 2172WAT     H2 8874   4.897   5.615   5.937
 2173WAT      O 8875   5.120   5.609   6.390
 2173WAT     H1 8876   5.084   5.557   6.461
 2173WAT     H2 8877   5.206   5.570   6.372
 2174WAT      O 8878   5.711   4.738   7.116
 2174WAT     H1 8879   5.678   4.825   7.093
 2174WAT     H2 8880   5.651   4.707   7.184
 2175WAT      O 8881   5.085   5.112   5.889
 2175WAT     H1 8882   5.101   5.199   5.926
 2175WAT     H2 8883   5.065   5.129   5.797
 2176WAT      O 8884   5.360   5.958   7.056
 2176WAT     H1 8885   5.330   6.049   7.045
 2176WAT     H2 8886   5.326   5.932   7.141
 2177WAT      O 8887   4.705   5.604   6.659
[truncated: 1,264,862 more chars]
