# Supplementary material for: OpenMM 7: Rapid development of high performance algorithms for molecular dynamics
Source: PLoS Comput Biol. 2017 Jul 26;13(7):e1005659. doi: 10.1371/journal.pcbi.1005659 (PMC5549999; doi:10.1371/journal.pcbi.1005659)
Supplement: S1 Supporting Information — (ZIP) [file pcbi.1005659.s001.zip › SI/Energy Comparisons/Gromacs/dhfr.pbc.top]

;
;   File dhfr.pbc.top  was generated
;   By user: swails (44411)
;   On host: Batman
;   At date: Wed. June  3 22:02:38 2016
;
;   This is a standalone topology file
;
;   Created by:
;   ParmEd:       convert_amber.py, VERSION 2.5.0+59.gac79a30.dirty
;   Executable:   convert_amber.py
;   Library dir:  /usr/share/gromacs/top
;   Command line:
;     convert_amber.py ../Amber/dhfr.pbc.parm7 ../Amber/dhfr.pbc.rst7 dhfr.pbc.top dhfr.pbc.gro
;

[ defaults ]
; nbfunc        comb-rule       gen-pairs       fudgeLJ fudgeQQ
1               2               yes             0.5     0.833333

[ atomtypes ]
; name    at.num    mass    charge ptype  sigma      epsilon
N3             7   14.01000    0.000000  A         0.325       0.71128
H              1    1.00800    0.000000  A      0.106908     0.0656888
CX             6   12.01000    0.000000  A      0.339967       0.45773
HP             1    1.00800    0.000000  A      0.195998     0.0656888
2C             6   12.01000    0.000000  A      0.339967       0.45773
H1             1    1.00800    0.000000  A      0.247135     0.0656888
OH             8   16.00000    0.000000  A      0.306647      0.880314
HO             1    1.00800    0.000000  A             0             0
C              6   12.01000    0.000000  A      0.339967      0.359824
O              8   16.00000    0.000000  A      0.295992       0.87864
N              7   14.01000    0.000000  A         0.325       0.71128
HC             1    1.00800    0.000000  A      0.264953     0.0656888
3C             6   12.01000    0.000000  A      0.339967       0.45773
CT             6   12.01000    0.000000  A      0.339967       0.45773
SH            16   32.06000    0.000000  A      0.356359         1.046
HS             1    1.00800    0.000000  A      0.106908     0.0656888
S             16   32.06000    0.000000  A      0.356359         1.046
C8             6   12.01000    0.000000  A      0.339967       0.45773
CO             6   12.01000    0.000000  A      0.339967      0.359824
O2             8   16.00000    0.000000  A      0.295992       0.87864
C*             6   12.01000    0.000000  A      0.339967      0.359824
CW             6   12.01000    0.000000  A      0.339967      0.359824
H4             1    1.00800    0.000000  A      0.251055       0.06276
NA             7   14.01000    0.000000  A         0.325       0.71128
CN             6   12.01000    0.000000  A      0.339967      0.359824
CA             6   12.01000    0.000000  A      0.339967      0.359824
HA             1    1.00800    0.000000  A      0.259964       0.06276
CB             6   12.01000    0.000000  A      0.339967      0.359824
N2             7   14.01000    0.000000  A         0.325       0.71128
CC             6   12.01000    0.000000  A      0.339967      0.359824
NB             7   14.01000    0.000000  A         0.325       0.71128
CR             6   12.01000    0.000000  A      0.339967      0.359824
H5             1    1.00800    0.000000  A      0.242146       0.06276
Na+           11   22.99000    0.000000  A      0.243928      0.365846
Cl-           17   35.45000    0.000000  A      0.447766      0.148913
OW             8   16.00000    0.000000  A      0.315075      0.635968
HW             1    1.00800    0.000000  A             0             0


[ moleculetype ]
; Name            nrexcl
system1          3

[ atoms ]
;   nr       type  resnr residue  atom   cgnr    charge       mass  typeB    chargeB      massB
; residue    1 SER rtp SER q 1.0
    1         N3      1    SER      N      1   0.184900    14.0100   ; qtot 0.1849
    2          H      1    SER     H1      2   0.189800     1.0080   ; qtot 0.3747
    3          H      1    SER     H2      3   0.189800     1.0080   ; qtot 0.5645
    4          H      1    SER     H3      4   0.189800     1.0080   ; qtot 0.7543
    5         CX      1    SER     CA      5   0.056700    12.0100   ; qtot 0.8110
    6         HP      1    SER     HA      6   0.078200     1.0080   ; qtot 0.8892
    7         2C      1    SER     CB      7   0.259600    12.0100   ; qtot 1.1488
    8         H1      1    SER    HB2      8   0.027300     1.0080   ; qtot 1.1761
    9         H1      1    SER    HB3      9   0.027300     1.0080   ; qtot 1.2034
   10         OH      1    SER     OG     10  -0.671400    16.0000   ; qtot 0.5320
   11         HO      1    SER     HG     11   0.423900     1.0080   ; qtot 0.9559
   12          C      1    SER      C     12   0.616300    12.0100   ; qtot 1.5722
   13          O      1    SER      O     13  -0.572200    16.0000   ; qtot 1.0000
; residue    2 LEU rtp LEU q -0.0
   14          N      2    LEU      N     14  -0.415700    14.0100   ; qtot 0.5843
   15          H      2    LEU      H     15   0.271900     1.0080   ; qtot 0.8562
   16         CX      2    LEU     CA     16  -0.051800    12.0100   ; qtot 0.8044
   17         H1      2    LEU     HA     17   0.092200     1.0080   ; qtot 0.8966
   18         2C      2    LEU     CB     18  -0.110200    12.0100   ; qtot 0.7864
   19         HC      2    LEU    HB2     19   0.045700     1.0080   ; qtot 0.8321
   20         HC      2    LEU    HB3     20   0.045700     1.0080   ; qtot 0.8778
   21         3C      2    LEU     CG     21   0.353100    12.0100   ; qtot 1.2309
   22         HC      2    LEU     HG     22  -0.036100     1.0080   ; qtot 1.1948
   23         CT      2    LEU    CD1     23  -0.412100    12.0100   ; qtot 0.7827
   24         HC      2    LEU   HD11     24   0.100000     1.0080   ; qtot 0.8827
   25         HC      2    LEU   HD12     25   0.100000     1.0080   ; qtot 0.9827
   26         HC      2    LEU   HD13     26   0.100000     1.0080   ; qtot 1.0827
   27         CT      2    LEU    CD2     27  -0.412100    12.0100   ; qtot 0.6706
   28         HC      2    LEU   HD21     28   0.100000     1.0080   ; qtot 0.7706
   29         HC      2    LEU   HD22     29   0.100000     1.0080   ; qtot 0.8706
   30         HC      2    LEU   HD23     30   0.100000     1.0080   ; qtot 0.9706
   31          C      2    LEU      C     31   0.597300    12.0100   ; qtot 1.5679
   32          O      2    LEU      O     32  -0.567900    16.0000   ; qtot 1.0000
; residue    3 ASN rtp ASN q 0.0
   33          N      3    ASN      N     33  -0.415700    14.0100   ; qtot 0.5843
   34          H      3    ASN      H     34   0.271900     1.0080   ; qtot 0.8562
   35         CX      3    ASN     CA     35   0.014300    12.0100   ; qtot 0.8705
   36         H1      3    ASN     HA     36   0.104800     1.0080   ; qtot 0.9753
   37         2C      3    ASN     CB     37  -0.204100    12.0100   ; qtot 0.7712
   38         HC      3    ASN    HB2     38   0.079700     1.0080   ; qtot 0.8509
   39         HC      3    ASN    HB3     39   0.079700     1.0080   ; qtot 0.9306
   40          C      3    ASN     CG     40   0.713000    12.0100   ; qtot 1.6436
   41          O      3    ASN    OD1     41  -0.593100    16.0000   ; qtot 1.0505
   42          N      3    ASN    ND2     42  -0.919100    14.0100   ; qtot 0.1314
   43          H      3    ASN   HD21     43   0.419600     1.0080   ; qtot 0.5510
   44          H      3    ASN   HD22     44   0.419600     1.0080   ; qtot 0.9706
   45          C      3    ASN      C     45   0.597300    12.0100   ; qtot 1.5679
   46          O      3    ASN      O     46  -0.567900    16.0000   ; qtot 1.0000
; residue    4 CYS rtp CYS q -0.0
   47          N      4    CYS      N     47  -0.415700    14.0100   ; qtot 0.5843
   48          H      4    CYS      H     48   0.271900     1.0080   ; qtot 0.8562
   49         CX      4    CYS     CA     49   0.021300    12.0100   ; qtot 0.8775
   50         H1      4    CYS     HA     50   0.112400     1.0080   ; qtot 0.9899
   51         2C      4    CYS     CB     51  -0.123100    12.0100   ; qtot 0.8668
   52         H1      4    CYS    HB2     52   0.111200     1.0080   ; qtot 0.9780
   53         H1      4    CYS    HB3     53   0.111200     1.0080   ; qtot 1.0892
   54         SH      4    CYS     SG     54  -0.311900    32.0600   ; qtot 0.7773
   55         HS      4    CYS     HG     55   0.193300     1.0080   ; qtot 0.9706
   56          C      4    CYS      C     56   0.597300    12.0100   ; qtot 1.5679
   57          O      4    CYS      O     57  -0.567900    16.0000   ; qtot 1.0000
; residue    5 ILE rtp ILE q -0.0
   58          N      5    ILE      N     58  -0.415700    14.0100   ; qtot 0.5843
   59          H      5    ILE      H     59   0.271900     1.0080   ; qtot 0.8562
   60         CX      5    ILE     CA     60  -0.059700    12.0100   ; qtot 0.7965
   61         H1      5    ILE     HA     61   0.086900     1.0080   ; qtot 0.8834
   62         3C      5    ILE     CB     62   0.130300    12.0100   ; qtot 1.0137
   63         HC      5    ILE     HB     63   0.018700     1.0080   ; qtot 1.0324
   64         CT      5    ILE    CG2     64  -0.320400    12.0100   ; qtot 0.7120
   65         HC      5    ILE   HG21     65   0.088200     1.0080   ; qtot 0.8002
   66         HC      5    ILE   HG22     66   0.088200     1.0080   ; qtot 0.8884
   67         HC      5    ILE   HG23     67   0.088200     1.0080   ; qtot 0.9766
   68         2C      5    ILE    CG1     68  -0.043000    12.0100   ; qtot 0.9336
   69         HC      5    ILE   HG12     69   0.023600     1.0080   ; qtot 0.9572
   70         HC      5    ILE   HG13     70   0.023600     1.0080   ; qtot 0.9808
   71         CT      5    ILE    CD1     71  -0.066000    12.0100   ; qtot 0.9148
   72         HC      5    ILE   HD11     72   0.018600     1.0080   ; qtot 0.9334
   73         HC      5    ILE   HD12     73   0.018600     1.0080   ; qtot 0.9520
   74         HC      5    ILE   HD13     74   0.018600     1.0080   ; qtot 0.9706
   75          C      5    ILE      C     75   0.597300    12.0100   ; qtot 1.5679
   76          O      5    ILE      O     76  -0.567900    16.0000   ; qtot 1.0000
; residue    6 VAL rtp VAL q -0.0
   77          N      6    VAL      N     77  -0.415700    14.0100   ; qtot 0.5843
   78          H      6    VAL      H     78   0.271900     1.0080   ; qtot 0.8562
   79         CX      6    VAL     CA     79  -0.087500    12.0100   ; qtot 0.7687
   80         H1      6    VAL     HA     80   0.096900     1.0080   ; qtot 0.8656
   81         3C      6    VAL     CB     81   0.298500    12.0100   ; qtot 1.1641
   82         HC      6    VAL     HB     82  -0.029700     1.0080   ; qtot 1.1344
   83         CT      6    VAL    CG1     83  -0.319200    12.0100   ; qtot 0.8152
   84         HC      6    VAL   HG11     84   0.079100     1.0080   ; qtot 0.8943
   85         HC      6    VAL   HG12     85   0.079100     1.0080   ; qtot 0.9734
   86         HC      6    VAL   HG13     86   0.079100     1.0080   ; qtot 1.0525
   87         CT      6    VAL    CG2     87  -0.319200    12.0100   ; qtot 0.7333
   88         HC      6    VAL   HG21     88   0.079100     1.0080   ; qtot 0.8124
   89         HC      6    VAL   HG22     89   0.079100     1.0080   ; qtot 0.8915
   90         HC      6    VAL   HG23     90   0.079100     1.0080   ; qtot 0.9706
   91          C      6    VAL      C     91   0.597300    12.0100   ; qtot 1.5679
   92          O      6    VAL      O     92  -0.567900    16.0000   ; qtot 1.0000
; residue    7 ALA rtp ALA q -0.0
   93          N      7    ALA      N     93  -0.415700    14.0100   ; qtot 0.5843
   94          H      7    ALA      H     94   0.271900     1.0080   ; qtot 0.8562
   95         CX      7    ALA     CA     95   0.033700    12.0100   ; qtot 0.8899
   96         H1      7    ALA     HA     96   0.082300     1.0080   ; qtot 0.9722
   97         CT      7    ALA     CB     97  -0.182500    12.0100   ; qtot 0.7897
   98         HC      7    ALA    HB1     98   0.060300     1.0080   ; qtot 0.8500
   99         HC      7    ALA    HB2     99   0.060300     1.0080   ; qtot 0.9103
  100         HC      7    ALA    HB3    100   0.060300     1.0080   ; qtot 0.9706
  101          C      7    ALA      C    101   0.597300    12.0100   ; qtot 1.5679
  102          O      7    ALA      O    102  -0.567900    16.0000   ; qtot 1.0000
; residue    8 VAL rtp VAL q -0.0
  103          N      8    VAL      N    103  -0.415700    14.0100   ; qtot 0.5843
  104          H      8    VAL      H    104   0.271900     1.0080   ; qtot 0.8562
  105         CX      8    VAL     CA    105  -0.087500    12.0100   ; qtot 0.7687
  106         H1      8    VAL     HA    106   0.096900     1.0080   ; qtot 0.8656
  107         3C      8    VAL     CB    107   0.298500    12.0100   ; qtot 1.1641
  108         HC      8    VAL     HB    108  -0.029700     1.0080   ; qtot 1.1344
  109         CT      8    VAL    CG1    109  -0.319200    12.0100   ; qtot 0.8152
  110         HC      8    VAL   HG11    110   0.079100     1.0080   ; qtot 0.8943
  111         HC      8    VAL   HG12    111   0.079100     1.0080   ; qtot 0.9734
  112         HC      8    VAL   HG13    112   0.079100     1.0080   ; qtot 1.0525
  113         CT      8    VAL    CG2    113  -0.319200    12.0100   ; qtot 0.7333
  114         HC      8    VAL   HG21    114   0.079100     1.0080   ; qtot 0.8124
  115         HC      8    VAL   HG22    115   0.079100     1.0080   ; qtot 0.8915
  116         HC      8    VAL   HG23    116   0.079100     1.0080   ; qtot 0.9706
  117          C      8    VAL      C    117   0.597300    12.0100   ; qtot 1.5679
  118          O      8    VAL      O    118  -0.567900    16.0000   ; qtot 1.0000
; residue    9 SER rtp SER q -0.0
  119          N      9    SER      N    119  -0.415700    14.0100   ; qtot 0.5843
  120          H      9    SER      H    120   0.271900     1.0080   ; qtot 0.8562
  121         CX      9    SER     CA    121  -0.024900    12.0100   ; qtot 0.8313
  122         H1      9    SER     HA    122   0.084300     1.0080   ; qtot 0.9156
  123         2C      9    SER     CB    123   0.211700    12.0100   ; qtot 1.1273
  124         H1      9    SER    HB2    124   0.035200     1.0080   ; qtot 1.1625
  125         H1      9    SER    HB3    125   0.035200     1.0080   ; qtot 1.1977
  126         OH      9    SER     OG    126  -0.654600    16.0000   ; qtot 0.5431
  127         HO      9    SER     HG    127   0.427500     1.0080   ; qtot 0.9706
  128          C      9    SER      C    128   0.597300    12.0100   ; qtot 1.5679
  129          O      9    SER      O    129  -0.567900    16.0000   ; qtot 1.0000
; residue   10 GLN rtp GLN q -0.0
  130          N     10    GLN      N    130  -0.415700    14.0100   ; qtot 0.5843
  131          H     10    GLN      H    131   0.271900     1.0080   ; qtot 0.8562
  132         CX     10    GLN     CA    132  -0.003100    12.0100   ; qtot 0.8531
  133         H1     10    GLN     HA    133   0.085000     1.0080   ; qtot 0.9381
  134         2C     10    GLN     CB    134  -0.003600    12.0100   ; qtot 0.9345
  135         HC     10    GLN    HB2    135   0.017100     1.0080   ; qtot 0.9516
  136         HC     10    GLN    HB3    136   0.017100     1.0080   ; qtot 0.9687
  137         2C     10    GLN     CG    137  -0.064500    12.0100   ; qtot 0.9042
  138         HC     10    GLN    HG2    138   0.035200     1.0080   ; qtot 0.9394
  139         HC     10    GLN    HG3    139   0.035200     1.0080   ; qtot 0.9746
  140          C     10    GLN     CD    140   0.695100    12.0100   ; qtot 1.6697
  141          O     10    GLN    OE1    141  -0.608600    16.0000   ; qtot 1.0611
  142          N     10    GLN    NE2    142  -0.940700    14.0100   ; qtot 0.1204
  143          H     10    GLN   HE21    143   0.425100     1.0080   ; qtot 0.5455
  144          H     10    GLN   HE22    144   0.425100     1.0080   ; qtot 0.9706
  145          C     10    GLN      C    145   0.597300    12.0100   ; qtot 1.5679
  146          O     10    GLN      O    146  -0.567900    16.0000   ; qtot 1.0000
; residue   11 ASN rtp ASN q 0.0
  147          N     11    ASN      N    147  -0.415700    14.0100   ; qtot 0.5843
  148          H     11    ASN      H    148   0.271900     1.0080   ; qtot 0.8562
  149         CX     11    ASN     CA    149   0.014300    12.0100   ; qtot 0.8705
  150         H1     11    ASN     HA    150   0.104800     1.0080   ; qtot 0.9753
  151         2C     11    ASN     CB    151  -0.204100    12.0100   ; qtot 0.7712
  152         HC     11    ASN    HB2    152   0.079700     1.0080   ; qtot 0.8509
  153         HC     11    ASN    HB3    153   0.079700     1.0080   ; qtot 0.9306
  154          C     11    ASN     CG    154   0.713000    12.0100   ; qtot 1.6436
  155          O     11    ASN    OD1    155  -0.593100    16.0000   ; qtot 1.0505
  156          N     11    ASN    ND2    156  -0.919100    14.0100   ; qtot 0.1314
  157          H     11    ASN   HD21    157   0.419600     1.0080   ; qtot 0.5510
  158          H     11    ASN   HD22    158   0.419600     1.0080   ; qtot 0.9706
  159          C     11    ASN      C    159   0.597300    12.0100   ; qtot 1.5679
  160          O     11    ASN      O    160  -0.567900    16.0000   ; qtot 1.0000
; residue   12 MET rtp MET q -0.0
  161          N     12    MET      N    161  -0.415700    14.0100   ; qtot 0.5843
  162          H     12    MET      H    162   0.271900     1.0080   ; qtot 0.8562
  163         CX     12    MET     CA    163  -0.023700    12.0100   ; qtot 0.8325
  164         H1     12    MET     HA    164   0.088000     1.0080   ; qtot 0.9205
  165         2C     12    MET     CB    165   0.034200    12.0100   ; qtot 0.9547
  166         HC     12    MET    HB2    166   0.024100     1.0080   ; qtot 0.9788
  167         HC     12    MET    HB3    167   0.024100     1.0080   ; qtot 1.0029
  168         2C     12    MET     CG    168   0.001800    12.0100   ; qtot 1.0047
  169         H1     12    MET    HG2    169   0.044000     1.0080   ; qtot 1.0487
  170         H1     12    MET    HG3    170   0.044000     1.0080   ; qtot 1.0927
  171          S     12    MET     SD    171  -0.273700    32.0600   ; qtot 0.8190
  172         CT     12    MET     CE    172  -0.053600    12.0100   ; qtot 0.7654
  173         H1     12    MET    HE1    173   0.068400     1.0080   ; qtot 0.8338
  174         H1     12    MET    HE2    174   0.068400     1.0080   ; qtot 0.9022
  175         H1     12    MET    HE3    175   0.068400     1.0080   ; qtot 0.9706
  176          C     12    MET      C    176   0.597300    12.0100   ; qtot 1.5679
  177          O     12    MET      O    177  -0.567900    16.0000   ; qtot 1.0000
; residue   13 GLY rtp GLY q -0.0
  178          N     13    GLY      N    178  -0.415700    14.0100   ; qtot 0.5843
  179          H     13    GLY      H    179   0.271900     1.0080   ; qtot 0.8562
  180         CX     13    GLY     CA    180  -0.025200    12.0100   ; qtot 0.8310
  181         H1     13    GLY    HA2    181   0.069800     1.0080   ; qtot 0.9008
  182         H1     13    GLY    HA3    182   0.069800     1.0080   ; qtot 0.9706
  183          C     13    GLY      C    183   0.597300    12.0100   ; qtot 1.5679
  184          O     13    GLY      O    184  -0.567900    16.0000   ; qtot 1.0000
; residue   14 ILE rtp ILE q -0.0
  185          N     14    ILE      N    185  -0.415700    14.0100   ; qtot 0.5843
  186          H     14    ILE      H    186   0.271900     1.0080   ; qtot 0.8562
  187         CX     14    ILE     CA    187  -0.059700    12.0100   ; qtot 0.7965
  188         H1     14    ILE     HA    188   0.086900     1.0080   ; qtot 0.8834
  189         3C     14    ILE     CB    189   0.130300    12.0100   ; qtot 1.0137
  190         HC     14    ILE     HB    190   0.018700     1.0080   ; qtot 1.0324
  191         CT     14    ILE    CG2    191  -0.320400    12.0100   ; qtot 0.7120
  192         HC     14    ILE   HG21    192   0.088200     1.0080   ; qtot 0.8002
  193         HC     14    ILE   HG22    193   0.088200     1.0080   ; qtot 0.8884
  194         HC     14    ILE   HG23    194   0.088200     1.0080   ; qtot 0.9766
  195         2C     14    ILE    CG1    195  -0.043000    12.0100   ; qtot 0.9336
  196         HC     14    ILE   HG12    196   0.023600     1.0080   ; qtot 0.9572
  197         HC     14    ILE   HG13    197   0.023600     1.0080   ; qtot 0.9808
  198         CT     14    ILE    CD1    198  -0.066000    12.0100   ; qtot 0.9148
  199         HC     14    ILE   HD11    199   0.018600     1.0080   ; qtot 0.9334
  200         HC     14    ILE   HD12    200   0.018600     1.0080   ; qtot 0.9520
  201         HC     14    ILE   HD13    201   0.018600     1.0080   ; qtot 0.9706
  202          C     14    ILE      C    202   0.597300    12.0100   ; qtot 1.5679
  203          O     14    ILE      O    203  -0.567900    16.0000   ; qtot 1.0000
; residue   15 GLY rtp GLY q -0.0
  204          N     15    GLY      N    204  -0.415700    14.0100   ; qtot 0.5843
  205          H     15    GLY      H    205   0.271900     1.0080   ; qtot 0.8562
  206         CX     15    GLY     CA    206  -0.025200    12.0100   ; qtot 0.8310
  207         H1     15    GLY    HA2    207   0.069800     1.0080   ; qtot 0.9008
  208         H1     15    GLY    HA3    208   0.069800     1.0080   ; qtot 0.9706
  209          C     15    GLY      C    209   0.597300    12.0100   ; qtot 1.5679
  210          O     15    GLY      O    210  -0.567900    16.0000   ; qtot 1.0000
; residue   16 LYS rtp LYS q 1.0
  211          N     16    LYS      N    211  -0.347900    14.0100   ; qtot 0.6521
  212          H     16    LYS      H    212   0.274700     1.0080   ; qtot 0.9268
  213         CX     16    LYS     CA    213  -0.240000    12.0100   ; qtot 0.6868
  214         H1     16    LYS     HA    214   0.142600     1.0080   ; qtot 0.8294
  215         C8     16    LYS     CB    215  -0.009400    12.0100   ; qtot 0.8200
  216         HC     16    LYS    HB2    216   0.036200     1.0080   ; qtot 0.8562
  217         HC     16    LYS    HB3    217   0.036200     1.0080   ; qtot 0.8924
  218         C8     16    LYS     CG    218   0.018700    12.0100   ; qtot 0.9111
  219         HC     16    LYS    HG2    219   0.010300     1.0080   ; qtot 0.9214
  220         HC     16    LYS    HG3    220   0.010300     1.0080   ; qtot 0.9317
  221         C8     16    LYS     CD    221  -0.047900    12.0100   ; qtot 0.8838
  222         HC     16    LYS    HD2    222   0.062100     1.0080   ; qtot 0.9459
  223         HC     16    LYS    HD3    223   0.062100     1.0080   ; qtot 1.0080
  224         C8     16    LYS     CE    224  -0.014300    12.0100   ; qtot 0.9937
  225         HP     16    LYS    HE2    225   0.113500     1.0080   ; qtot 1.1072
  226         HP     16    LYS    HE3    226   0.113500     1.0080   ; qtot 1.2207
  227         N3     16    LYS     NZ    227  -0.385400    14.0100   ; qtot 0.8353
  228          H     16    LYS    HZ1    228   0.340000     1.0080   ; qtot 1.1753
  229          H     16    LYS    HZ2    229   0.340000     1.0080   ; qtot 1.5153
  230          H     16    LYS    HZ3    230   0.340000     1.0080   ; qtot 1.8553
  231          C     16    LYS      C    231   0.734100    12.0100   ; qtot 2.5894
  232          O     16    LYS      O    232  -0.589400    16.0000   ; qtot 2.0000
; residue   17 ASN rtp ASN q 0.0
  233          N     17    ASN      N    233  -0.415700    14.0100   ; qtot 1.5843
  234          H     17    ASN      H    234   0.271900     1.0080   ; qtot 1.8562
  235         CX     17    ASN     CA    235   0.014300    12.0100   ; qtot 1.8705
  236         H1     17    ASN     HA    236   0.104800     1.0080   ; qtot 1.9753
  237         2C     17    ASN     CB    237  -0.204100    12.0100   ; qtot 1.7712
  238         HC     17    ASN    HB2    238   0.079700     1.0080   ; qtot 1.8509
  239         HC     17    ASN    HB3    239   0.079700     1.0080   ; qtot 1.9306
  240          C     17    ASN     CG    240   0.713000    12.0100   ; qtot 2.6436
  241          O     17    ASN    OD1    241  -0.593100    16.0000   ; qtot 2.0505
  242          N     17    ASN    ND2    242  -0.919100    14.0100   ; qtot 1.1314
  243          H     17    ASN   HD21    243   0.419600     1.0080   ; qtot 1.5510
  244          H     17    ASN   HD22    244   0.419600     1.0080   ; qtot 1.9706
  245          C     17    ASN      C    245   0.597300    12.0100   ; qtot 2.5679
  246          O     17    ASN      O    246  -0.567900    16.0000   ; qtot 2.0000
; residue   18 GLY rtp GLY q -0.0
  247          N     18    GLY      N    247  -0.415700    14.0100   ; qtot 1.5843
  248          H     18    GLY      H    248   0.271900     1.0080   ; qtot 1.8562
  249         CX     18    GLY     CA    249  -0.025200    12.0100   ; qtot 1.8310
  250         H1     18    GLY    HA2    250   0.069800     1.0080   ; qtot 1.9008
  251         H1     18    GLY    HA3    251   0.069800     1.0080   ; qtot 1.9706
  252          C     18    GLY      C    252   0.597300    12.0100   ; qtot 2.5679
  253          O     18    GLY      O    253  -0.567900    16.0000   ; qtot 2.0000
; residue   19 ASP rtp ASP q -1.0
  254          N     19    ASP      N    254  -0.516300    14.0100   ; qtot 1.4837
  255          H     19    ASP      H    255   0.293600     1.0080   ; qtot 1.7773
  256         CX     19    ASP     CA    256   0.038100    12.0100   ; qtot 1.8154
  257         H1     19    ASP     HA    257   0.088000     1.0080   ; qtot 1.9034
  258         2C     19    ASP     CB    258  -0.030300    12.0100   ; qtot 1.8731
  259         HC     19    ASP    HB2    259  -0.012200     1.0080   ; qtot 1.8609
  260         HC     19    ASP    HB3    260  -0.012200     1.0080   ; qtot 1.8487
  261         CO     19    ASP     CG    261   0.799400    12.0100   ; qtot 2.6481
  262         O2     19    ASP    OD1    262  -0.801400    16.0000   ; qtot 1.8467
  263         O2     19    ASP    OD2    263  -0.801400    16.0000   ; qtot 1.0453
  264          C     19    ASP      C    264   0.536600    12.0100   ; qtot 1.5819
  265          O     19    ASP      O    265  -0.581900    16.0000   ; qtot 1.0000
; residue   20 LEU rtp LEU q -0.0
  266          N     20    LEU      N    266  -0.415700    14.0100   ; qtot 0.5843
  267          H     20    LEU      H    267   0.271900     1.0080   ; qtot 0.8562
  268         CX     20    LEU     CA    268  -0.051800    12.0100   ; qtot 0.8044
  269         H1     20    LEU     HA    269   0.092200     1.0080   ; qtot 0.8966
  270         2C     20    LEU     CB    270  -0.110200    12.0100   ; qtot 0.7864
  271         HC     20    LEU    HB2    271   0.045700     1.0080   ; qtot 0.8321
  272         HC     20    LEU    HB3    272   0.045700     1.0080   ; qtot 0.8778
  273         3C     20    LEU     CG    273   0.353100    12.0100   ; qtot 1.2309
  274         HC     20    LEU     HG    274  -0.036100     1.0080   ; qtot 1.1948
  275         CT     20    LEU    CD1    275  -0.412100    12.0100   ; qtot 0.7827
  276         HC     20    LEU   HD11    276   0.100000     1.0080   ; qtot 0.8827
  277         HC     20    LEU   HD12    277   0.100000     1.0080   ; qtot 0.9827
  278         HC     20    LEU   HD13    278   0.100000     1.0080   ; qtot 1.0827
  279         CT     20    LEU    CD2    279  -0.412100    12.0100   ; qtot 0.6706
  280         HC     20    LEU   HD21    280   0.100000     1.0080   ; qtot 0.7706
  281         HC     20    LEU   HD22    281   0.100000     1.0080   ; qtot 0.8706
  282         HC     20    LEU   HD23    282   0.100000     1.0080   ; qtot 0.9706
  283          C     20    LEU      C    283   0.597300    12.0100   ; qtot 1.5679
  284          O     20    LEU      O    284  -0.567900    16.0000   ; qtot 1.0000
; residue   21 PRO rtp PRO q 0.0
  285          N     21    PRO      N    285  -0.254800    14.0100   ; qtot 0.7452
  286         CT     21    PRO     CD    286   0.019200    12.0100   ; qtot 0.7644
  287         H1     21    PRO    HD2    287   0.039100     1.0080   ; qtot 0.8035
  288         H1     21    PRO    HD3    288   0.039100     1.0080   ; qtot 0.8426
  289         CT     21    PRO     CG    289   0.018900    12.0100   ; qtot 0.8615
  290         HC     21    PRO    HG2    290   0.021300     1.0080   ; qtot 0.8828
  291         HC     21    PRO    HG3    291   0.021300     1.0080   ; qtot 0.9041
  292         CT     21    PRO     CB    292  -0.007000    12.0100   ; qtot 0.8971
  293         HC     21    PRO    HB2    293   0.025300     1.0080   ; qtot 0.9224
  294         HC     21    PRO    HB3    294   0.025300     1.0080   ; qtot 0.9477
  295         CX     21    PRO     CA    295  -0.026600    12.0100   ; qtot 0.9211
  296         H1     21    PRO     HA    296   0.064100     1.0080   ; qtot 0.9852
  297          C     21    PRO      C    297   0.589600    12.0100   ; qtot 1.5748
  298          O     21    PRO      O    298  -0.574800    16.0000   ; qtot 1.0000
; residue   22 TRP rtp TRP q -0.0
  299          N     22    TRP      N    299  -0.415700    14.0100   ; qtot 0.5843
  300          H     22    TRP      H    300   0.271900     1.0080   ; qtot 0.8562
  301         CX     22    TRP     CA    301  -0.027500    12.0100   ; qtot 0.8287
  302         H1     22    TRP     HA    302   0.112300     1.0080   ; qtot 0.9410
  303         CT     22    TRP     CB    303  -0.005000    12.0100   ; qtot 0.9360
  304         HC     22    TRP    HB2    304   0.033900     1.0080   ; qtot 0.9699
  305         HC     22    TRP    HB3    305   0.033900     1.0080   ; qtot 1.0038
  306         C*     22    TRP     CG    306  -0.141500    12.0100   ; qtot 0.8623
  307         CW     22    TRP    CD1    307  -0.163800    12.0100   ; qtot 0.6985
  308         H4     22    TRP    HD1    308   0.206200     1.0080   ; qtot 0.9047
  309         NA     22    TRP    NE1    309  -0.341800    14.0100   ; qtot 0.5629
  310          H     22    TRP    HE1    310   0.341200     1.0080   ; qtot 0.9041
  311         CN     22    TRP    CE2    311   0.138000    12.0100   ; qtot 1.0421
  312         CA     22    TRP    CZ2    312  -0.260100    12.0100   ; qtot 0.7820
  313         HA     22    TRP    HZ2    313   0.157200     1.0080   ; qtot 0.9392
  314         CA     22    TRP    CH2    314  -0.113400    12.0100   ; qtot 0.8258
  315         HA     22    TRP    HH2    315   0.141700     1.0080   ; qtot 0.9675
  316         CA     22    TRP    CZ3    316  -0.197200    12.0100   ; qtot 0.7703
  317         HA     22    TRP    HZ3    317   0.144700     1.0080   ; qtot 0.9150
  318         CA     22    TRP    CE3    318  -0.238700    12.0100   ; qtot 0.6763
  319         HA     22    TRP    HE3    319   0.170000     1.0080   ; qtot 0.8463
  320         CB     22    TRP    CD2    320   0.124300    12.0100   ; qtot 0.9706
  321          C     22    TRP      C    321   0.597300    12.0100   ; qtot 1.5679
  322          O     22    TRP      O    322  -0.567900    16.0000   ; qtot 1.0000
; residue   23 PRO rtp PRO q 0.0
  323          N     23    PRO      N    323  -0.254800    14.0100   ; qtot 0.7452
  324         CT     23    PRO     CD    324   0.019200    12.0100   ; qtot 0.7644
  325         H1     23    PRO    HD2    325   0.039100     1.0080   ; qtot 0.8035
  326         H1     23    PRO    HD3    326   0.039100     1.0080   ; qtot 0.8426
  327         CT     23    PRO     CG    327   0.018900    12.0100   ; qtot 0.8615
  328         HC     23    PRO    HG2    328   0.021300     1.0080   ; qtot 0.8828
  329         HC     23    PRO    HG3    329   0.021300     1.0080   ; qtot 0.9041
  330         CT     23    PRO     CB    330  -0.007000    12.0100   ; qtot 0.8971
  331         HC     23    PRO    HB2    331   0.025300     1.0080   ; qtot 0.9224
  332         HC     23    PRO    HB3    332   0.025300     1.0080   ; qtot 0.9477
  333         CX     23    PRO     CA    333  -0.026600    12.0100   ; qtot 0.9211
  334         H1     23    PRO     HA    334   0.064100     1.0080   ; qtot 0.9852
  335          C     23    PRO      C    335   0.589600    12.0100   ; qtot 1.5748
  336          O     23    PRO      O    336  -0.574800    16.0000   ; qtot 1.0000
; residue   24 PRO rtp PRO q 0.0
  337          N     24    PRO      N    337  -0.254800    14.0100   ; qtot 0.7452
  338         CT     24    PRO     CD    338   0.019200    12.0100   ; qtot 0.7644
  339         H1     24    PRO    HD2    339   0.039100     1.0080   ; qtot 0.8035
  340         H1     24    PRO    HD3    340   0.039100     1.0080   ; qtot 0.8426
  341         CT     24    PRO     CG    341   0.018900    12.0100   ; qtot 0.8615
  342         HC     24    PRO    HG2    342   0.021300     1.0080   ; qtot 0.8828
  343         HC     24    PRO    HG3    343   0.021300     1.0080   ; qtot 0.9041
  344         CT     24    PRO     CB    344  -0.007000    12.0100   ; qtot 0.8971
  345         HC     24    PRO    HB2    345   0.025300     1.0080   ; qtot 0.9224
  346         HC     24    PRO    HB3    346   0.025300     1.0080   ; qtot 0.9477
  347         CX     24    PRO     CA    347  -0.026600    12.0100   ; qtot 0.9211
  348         H1     24    PRO     HA    348   0.064100     1.0080   ; qtot 0.9852
  349          C     24    PRO      C    349   0.589600    12.0100   ; qtot 1.5748
  350          O     24    PRO      O    350  -0.574800    16.0000   ; qtot 1.0000
; residue   25 LEU rtp LEU q -0.0
  351          N     25    LEU      N    351  -0.415700    14.0100   ; qtot 0.5843
  352          H     25    LEU      H    352   0.271900     1.0080   ; qtot 0.8562
  353         CX     25    LEU     CA    353  -0.051800    12.0100   ; qtot 0.8044
  354         H1     25    LEU     HA    354   0.092200     1.0080   ; qtot 0.8966
  355         2C     25    LEU     CB    355  -0.110200    12.0100   ; qtot 0.7864
  356         HC     25    LEU    HB2    356   0.045700     1.0080   ; qtot 0.8321
  357         HC     25    LEU    HB3    357   0.045700     1.0080   ; qtot 0.8778
  358         3C     25    LEU     CG    358   0.353100    12.0100   ; qtot 1.2309
  359         HC     25    LEU     HG    359  -0.036100     1.0080   ; qtot 1.1948
  360         CT     25    LEU    CD1    360  -0.412100    12.0100   ; qtot 0.7827
  361         HC     25    LEU   HD11    361   0.100000     1.0080   ; qtot 0.8827
  362         HC     25    LEU   HD12    362   0.100000     1.0080   ; qtot 0.9827
  363         HC     25    LEU   HD13    363   0.100000     1.0080   ; qtot 1.0827
  364         CT     25    LEU    CD2    364  -0.412100    12.0100   ; qtot 0.6706
  365         HC     25    LEU   HD21    365   0.100000     1.0080   ; qtot 0.7706
  366         HC     25    LEU   HD22    366   0.100000     1.0080   ; qtot 0.8706
  367         HC     25    LEU   HD23    367   0.100000     1.0080   ; qtot 0.9706
  368          C     25    LEU      C    368   0.597300    12.0100   ; qtot 1.5679
  369          O     25    LEU      O    369  -0.567900    16.0000   ; qtot 1.0000
; residue   26 ARG rtp ARG q 1.0
  370          N     26    ARG      N    370  -0.347900    14.0100   ; qtot 0.6521
  371          H     26    ARG      H    371   0.274700     1.0080   ; qtot 0.9268
  372         CX     26    ARG     CA    372  -0.263700    12.0100   ; qtot 0.6631
  373         H1     26    ARG     HA    373   0.156000     1.0080   ; qtot 0.8191
  374         C8     26    ARG     CB    374  -0.000700    12.0100   ; qtot 0.8184
  375         HC     26    ARG    HB2    375   0.032700     1.0080   ; qtot 0.8511
  376         HC     26    ARG    HB3    376   0.032700     1.0080   ; qtot 0.8838
  377         C8     26    ARG     CG    377   0.039000    12.0100   ; qtot 0.9228
  378         HC     26    ARG    HG2    378   0.028500     1.0080   ; qtot 0.9513
  379         HC     26    ARG    HG3    379   0.028500     1.0080   ; qtot 0.9798
  380         C8     26    ARG     CD    380   0.048600    12.0100   ; qtot 1.0284
  381         H1     26    ARG    HD2    381   0.068700     1.0080   ; qtot 1.0971
  382         H1     26    ARG    HD3    382   0.068700     1.0080   ; qtot 1.1658
  383         N2     26    ARG     NE    383  -0.529500    14.0100   ; qtot 0.6363
  384          H     26    ARG     HE    384   0.345600     1.0080   ; qtot 0.9819
  385         CA     26    ARG     CZ    385   0.807600    12.0100   ; qtot 1.7895
  386         N2     26    ARG    NH1    386  -0.862700    14.0100   ; qtot 0.9268
  387          H     26    ARG   HH11    387   0.447800     1.0080   ; qtot 1.3746
  388          H     26    ARG   HH12    388   0.447800     1.0080   ; qtot 1.8224
  389         N2     26    ARG    NH2    389  -0.862700    14.0100   ; qtot 0.9597
  390          H     26    ARG   HH21    390   0.447800     1.0080   ; qtot 1.4075
  391          H     26    ARG   HH22    391   0.447800     1.0080   ; qtot 1.8553
  392          C     26    ARG      C    392   0.734100    12.0100   ; qtot 2.5894
  393          O     26    ARG      O    393  -0.589400    16.0000   ; qtot 2.0000
; residue   27 ASN rtp ASN q 0.0
  394          N     27    ASN      N    394  -0.415700    14.0100   ; qtot 1.5843
  395          H     27    ASN      H    395   0.271900     1.0080   ; qtot 1.8562
  396         CX     27    ASN     CA    396   0.014300    12.0100   ; qtot 1.8705
  397         H1     27    ASN     HA    397   0.104800     1.0080   ; qtot 1.9753
  398         2C     27    ASN     CB    398  -0.204100    12.0100   ; qtot 1.7712
  399         HC     27    ASN    HB2    399   0.079700     1.0080   ; qtot 1.8509
  400         HC     27    ASN    HB3    400   0.079700     1.0080   ; qtot 1.9306
  401          C     27    ASN     CG    401   0.713000    12.0100   ; qtot 2.6436
  402          O     27    ASN    OD1    402  -0.593100    16.0000   ; qtot 2.0505
  403          N     27    ASN    ND2    403  -0.919100    14.0100   ; qtot 1.1314
  404          H     27    ASN   HD21    404   0.419600     1.0080   ; qtot 1.5510
  405          H     27    ASN   HD22    405   0.419600     1.0080   ; qtot 1.9706
  406          C     27    ASN      C    406   0.597300    12.0100   ; qtot 2.5679
  407          O     27    ASN      O    407  -0.567900    16.0000   ; qtot 2.0000
; residue   28 GLU rtp GLU q -1.0
  408          N     28    GLU      N    408  -0.516300    14.0100   ; qtot 1.4837
  409          H     28    GLU      H    409   0.293600     1.0080   ; qtot 1.7773
  410         CX     28    GLU     CA    410   0.039700    12.0100   ; qtot 1.8170
  411         H1     28    GLU     HA    411   0.110500     1.0080   ; qtot 1.9275
  412         2C     28    GLU     CB    412   0.056000    12.0100   ; qtot 1.9835
  413         HC     28    GLU    HB2    413  -0.017300     1.0080   ; qtot 1.9662
  414         HC     28    GLU    HB3    414  -0.017300     1.0080   ; qtot 1.9489
  415         2C     28    GLU     CG    415   0.013600    12.0100   ; qtot 1.9625
  416         HC     28    GLU    HG2    416  -0.042500     1.0080   ; qtot 1.9200
  417         HC     28    GLU    HG3    417  -0.042500     1.0080   ; qtot 1.8775
  418         CO     28    GLU     CD    418   0.805400    12.0100   ; qtot 2.6829
  419         O2     28    GLU    OE1    419  -0.818800    16.0000   ; qtot 1.8641
  420         O2     28    GLU    OE2    420  -0.818800    16.0000   ; qtot 1.0453
  421          C     28    GLU      C    421   0.536600    12.0100   ; qtot 1.5819
  422          O     28    GLU      O    422  -0.581900    16.0000   ; qtot 1.0000
; residue   29 PHE rtp PHE q -0.0
  423          N     29    PHE      N    423  -0.415700    14.0100   ; qtot 0.5843
  424          H     29    PHE      H    424   0.271900     1.0080   ; qtot 0.8562
  425         CX     29    PHE     CA    425  -0.002400    12.0100   ; qtot 0.8538
  426         H1     29    PHE     HA    426   0.097800     1.0080   ; qtot 0.9516
  427         CT     29    PHE     CB    427  -0.034300    12.0100   ; qtot 0.9173
  428         HC     29    PHE    HB2    428   0.029500     1.0080   ; qtot 0.9468
  429         HC     29    PHE    HB3    429   0.029500     1.0080   ; qtot 0.9763
  430         CA     29    PHE     CG    430   0.011800    12.0100   ; qtot 0.9881
  431         CA     29    PHE    CD1    431  -0.125600    12.0100   ; qtot 0.8625
  432         HA     29    PHE    HD1    432   0.133000     1.0080   ; qtot 0.9955
  433         CA     29    PHE    CE1    433  -0.170400    12.0100   ; qtot 0.8251
  434         HA     29    PHE    HE1    434   0.143000     1.0080   ; qtot 0.9681
  435         CA     29    PHE     CZ    435  -0.107200    12.0100   ; qtot 0.8609
  436         HA     29    PHE     HZ    436   0.129700     1.0080   ; qtot 0.9906
  437         CA     29    PHE    CE2    437  -0.170400    12.0100   ; qtot 0.8202
  438         HA     29    PHE    HE2    438   0.143000     1.0080   ; qtot 0.9632
  439         CA     29    PHE    CD2    439  -0.125600    12.0100   ; qtot 0.8376
  440         HA     29    PHE    HD2    440   0.133000     1.0080   ; qtot 0.9706
  441          C     29    PHE      C    441   0.597300    12.0100   ; qtot 1.5679
  442          O     29    PHE      O    442  -0.567900    16.0000   ; qtot 1.0000
; residue   30 ARG rtp ARG q 1.0
  443          N     30    ARG      N    443  -0.347900    14.0100   ; qtot 0.6521
  444          H     30    ARG      H    444   0.274700     1.0080   ; qtot 0.9268
  445         CX     30    ARG     CA    445  -0.263700    12.0100   ; qtot 0.6631
  446         H1     30    ARG     HA    446   0.156000     1.0080   ; qtot 0.8191
  447         C8     30    ARG     CB    447  -0.000700    12.0100   ; qtot 0.8184
  448         HC     30    ARG    HB2    448   0.032700     1.0080   ; qtot 0.8511
  449         HC     30    ARG    HB3    449   0.032700     1.0080   ; qtot 0.8838
  450         C8     30    ARG     CG    450   0.039000    12.0100   ; qtot 0.9228
  451         HC     30    ARG    HG2    451   0.028500     1.0080   ; qtot 0.9513
  452         HC     30    ARG    HG3    452   0.028500     1.0080   ; qtot 0.9798
  453         C8     30    ARG     CD    453   0.048600    12.0100   ; qtot 1.0284
  454         H1     30    ARG    HD2    454   0.068700     1.0080   ; qtot 1.0971
  455         H1     30    ARG    HD3    455   0.068700     1.0080   ; qtot 1.1658
  456         N2     30    ARG     NE    456  -0.529500    14.0100   ; qtot 0.6363
  457          H     30    ARG     HE    457   0.345600     1.0080   ; qtot 0.9819
  458         CA     30    ARG     CZ    458   0.807600    12.0100   ; qtot 1.7895
  459         N2     30    ARG    NH1    459  -0.862700    14.0100   ; qtot 0.9268
  460          H     30    ARG   HH11    460   0.447800     1.0080   ; qtot 1.3746
  461          H     30    ARG   HH12    461   0.447800     1.0080   ; qtot 1.8224
  462         N2     30    ARG    NH2    462  -0.862700    14.0100   ; qtot 0.9597
  463          H     30    ARG   HH21    463   0.447800     1.0080   ; qtot 1.4075
  464          H     30    ARG   HH22    464   0.447800     1.0080   ; qtot 1.8553
  465          C     30    ARG      C    465   0.734100    12.0100   ; qtot 2.5894
  466          O     30    ARG      O    466  -0.589400    16.0000   ; qtot 2.0000
; residue   31 TYR rtp TYR q -0.0
  467          N     31    TYR      N    467  -0.415700    14.0100   ; qtot 1.5843
  468          H     31    TYR      H    468   0.271900     1.0080   ; qtot 1.8562
  469         CX     31    TYR     CA    469  -0.001400    12.0100   ; qtot 1.8548
  470         H1     31    TYR     HA    470   0.087600     1.0080   ; qtot 1.9424
  471         CT     31    TYR     CB    471  -0.015200    12.0100   ; qtot 1.9272
  472         HC     31    TYR    HB2    472   0.029500     1.0080   ; qtot 1.9567
  473         HC     31    TYR    HB3    473   0.029500     1.0080   ; qtot 1.9862
  474         CA     31    TYR     CG    474  -0.001100    12.0100   ; qtot 1.9851
  475         CA     31    TYR    CD1    475  -0.190600    12.0100   ; qtot 1.7945
  476         HA     31    TYR    HD1    476   0.169900     1.0080   ; qtot 1.9644
  477         CA     31    TYR    CE1    477  -0.234100    12.0100   ; qtot 1.7303
  478         HA     31    TYR    HE1    478   0.165600     1.0080   ; qtot 1.8959
  479          C     31    TYR     CZ    479   0.322600    12.0100   ; qtot 2.2185
  480         OH     31    TYR     OH    480  -0.557900    16.0000   ; qtot 1.6606
  481         HO     31    TYR     HH    481   0.399200     1.0080   ; qtot 2.0598
  482         CA     31    TYR    CE2    482  -0.234100    12.0100   ; qtot 1.8257
  483         HA     31    TYR    HE2    483   0.165600     1.0080   ; qtot 1.9913
  484         CA     31    TYR    CD2    484  -0.190600    12.0100   ; qtot 1.8007
  485         HA     31    TYR    HD2    485   0.169900     1.0080   ; qtot 1.9706
  486          C     31    TYR      C    486   0.597300    12.0100   ; qtot 2.5679
  487          O     31    TYR      O    487  -0.567900    16.0000   ; qtot 2.0000
; residue   32 PHE rtp PHE q -0.0
  488          N     32    PHE      N    488  -0.415700    14.0100   ; qtot 1.5843
  489          H     32    PHE      H    489   0.271900     1.0080   ; qtot 1.8562
  490         CX     32    PHE     CA    490  -0.002400    12.0100   ; qtot 1.8538
  491         H1     32    PHE     HA    491   0.097800     1.0080   ; qtot 1.9516
  492         CT     32    PHE     CB    492  -0.034300    12.0100   ; qtot 1.9173
  493         HC     32    PHE    HB2    493   0.029500     1.0080   ; qtot 1.9468
  494         HC     32    PHE    HB3    494   0.029500     1.0080   ; qtot 1.9763
  495         CA     32    PHE     CG    495   0.011800    12.0100   ; qtot 1.9881
  496         CA     32    PHE    CD1    496  -0.125600    12.0100   ; qtot 1.8625
  497         HA     32    PHE    HD1    497   0.133000     1.0080   ; qtot 1.9955
  498         CA     32    PHE    CE1    498  -0.170400    12.0100   ; qtot 1.8251
  499         HA     32    PHE    HE1    499   0.143000     1.0080   ; qtot 1.9681
  500         CA     32    PHE     CZ    500  -0.107200    12.0100   ; qtot 1.8609
  501         HA     32    PHE     HZ    501   0.129700     1.0080   ; qtot 1.9906
  502         CA     32    PHE    CE2    502  -0.170400    12.0100   ; qtot 1.8202
  503         HA     32    PHE    HE2    503   0.143000     1.0080   ; qtot 1.9632
  504         CA     32    PHE    CD2    504  -0.125600    12.0100   ; qtot 1.8376
  505         HA     32    PHE    HD2    505   0.133000     1.0080   ; qtot 1.9706
  506          C     32    PHE      C    506   0.597300    12.0100   ; qtot 2.5679
  507          O     32    PHE      O    507  -0.567900    16.0000   ; qtot 2.0000
; residue   33 GLN rtp GLN q -0.0
  508          N     33    GLN      N    508  -0.415700    14.0100   ; qtot 1.5843
  509          H     33    GLN      H    509   0.271900     1.0080   ; qtot 1.8562
  510         CX     33    GLN     CA    510  -0.003100    12.0100   ; qtot 1.8531
  511         H1     33    GLN     HA    511   0.085000     1.0080   ; qtot 1.9381
  512         2C     33    GLN     CB    512  -0.003600    12.0100   ; qtot 1.9345
  513         HC     33    GLN    HB2    513   0.017100     1.0080   ; qtot 1.9516
  514         HC     33    GLN    HB3    514   0.017100     1.0080   ; qtot 1.9687
  515         2C     33    GLN     CG    515  -0.064500    12.0100   ; qtot 1.9042
  516         HC     33    GLN    HG2    516   0.035200     1.0080   ; qtot 1.9394
  517         HC     33    GLN    HG3    517   0.035200     1.0080   ; qtot 1.9746
  518          C     33    GLN     CD    518   0.695100    12.0100   ; qtot 2.6697
  519          O     33    GLN    OE1    519  -0.608600    16.0000   ; qtot 2.0611
  520          N     33    GLN    NE2    520  -0.940700    14.0100   ; qtot 1.1204
  521          H     33    GLN   HE21    521   0.425100     1.0080   ; qtot 1.5455
  522          H     33    GLN   HE22    522   0.425100     1.0080   ; qtot 1.9706
  523          C     33    GLN      C    523   0.597300    12.0100   ; qtot 2.5679
  524          O     33    GLN      O    524  -0.567900    16.0000   ; qtot 2.0000
; residue   34 ARG rtp ARG q 1.0
  525          N     34    ARG      N    525  -0.347900    14.0100   ; qtot 1.6521
  526          H     34    ARG      H    526   0.274700     1.0080   ; qtot 1.9268
  527         CX     34    ARG     CA    527  -0.263700    12.0100   ; qtot 1.6631
  528         H1     34    ARG     HA    528   0.156000     1.0080   ; qtot 1.8191
  529         C8     34    ARG     CB    529  -0.000700    12.0100   ; qtot 1.8184
  530         HC     34    ARG    HB2    530   0.032700     1.0080   ; qtot 1.8511
  531         HC     34    ARG    HB3    531   0.032700     1.0080   ; qtot 1.8838
  532         C8     34    ARG     CG    532   0.039000    12.0100   ; qtot 1.9228
  533         HC     34    ARG    HG2    533   0.028500     1.0080   ; qtot 1.9513
  534         HC     34    ARG    HG3    534   0.028500     1.0080   ; qtot 1.9798
  535         C8     34    ARG     CD    535   0.048600    12.0100   ; qtot 2.0284
  536         H1     34    ARG    HD2    536   0.068700     1.0080   ; qtot 2.0971
  537         H1     34    ARG    HD3    537   0.068700     1.0080   ; qtot 2.1658
  538         N2     34    ARG     NE    538  -0.529500    14.0100   ; qtot 1.6363
  539          H     34    ARG     HE    539   0.345600     1.0080   ; qtot 1.9819
  540         CA     34    ARG     CZ    540   0.807600    12.0100   ; qtot 2.7895
  541         N2     34    ARG    NH1    541  -0.862700    14.0100   ; qtot 1.9268
  542          H     34    ARG   HH11    542   0.447800     1.0080   ; qtot 2.3746
  543          H     34    ARG   HH12    543   0.447800     1.0080   ; qtot 2.8224
  544         N2     34    ARG    NH2    544  -0.862700    14.0100   ; qtot 1.9597
  545          H     34    ARG   HH21    545   0.447800     1.0080   ; qtot 2.4075
  546          H     34    ARG   HH22    546   0.447800     1.0080   ; qtot 2.8553
  547          C     34    ARG      C    547   0.734100    12.0100   ; qtot 3.5894
  548          O     34    ARG      O    548  -0.589400    16.0000   ; qtot 3.0000
; residue   35 MET rtp MET q -0.0
  549          N     35    MET      N    549  -0.415700    14.0100   ; qtot 2.5843
  550          H     35    MET      H    550   0.271900     1.0080   ; qtot 2.8562
  551         CX     35    MET     CA    551  -0.023700    12.0100   ; qtot 2.8325
  552         H1     35    MET     HA    552   0.088000     1.0080   ; qtot 2.9205
  553         2C     35    MET     CB    553   0.034200    12.0100   ; qtot 2.9547
  554         HC     35    MET    HB2    554   0.024100     1.0080   ; qtot 2.9788
  555         HC     35    MET    HB3    555   0.024100     1.0080   ; qtot 3.0029
  556         2C     35    MET     CG    556   0.001800    12.0100   ; qtot 3.0047
  557         H1     35    MET    HG2    557   0.044000     1.0080   ; qtot 3.0487
  558         H1     35    MET    HG3    558   0.044000     1.0080   ; qtot 3.0927
  559          S     35    MET     SD    559  -0.273700    32.0600   ; qtot 2.8190
  560         CT     35    MET     CE    560  -0.053600    12.0100   ; qtot 2.7654
  561         H1     35    MET    HE1    561   0.068400     1.0080   ; qtot 2.8338
  562         H1     35    MET    HE2    562   0.068400     1.0080   ; qtot 2.9022
  563         H1     35    MET    HE3    563   0.068400     1.0080   ; qtot 2.9706
  564          C     35    MET      C    564   0.597300    12.0100   ; qtot 3.5679
  565          O     35    MET      O    565  -0.567900    16.0000   ; qtot 3.0000
; residue   36 THR rtp THR q 0.0
  566          N     36    THR      N    566  -0.415700    14.0100   ; qtot 2.5843
  567          H     36    THR      H    567   0.271900     1.0080   ; qtot 2.8562
  568         CX     36    THR     CA    568  -0.038900    12.0100   ; qtot 2.8173
  569         H1     36    THR     HA    569   0.100700     1.0080   ; qtot 2.9180
  570         3C     36    THR     CB    570   0.365400    12.0100   ; qtot 3.2834
  571         H1     36    THR     HB    571   0.004300     1.0080   ; qtot 3.2877
  572         CT     36    THR    CG2    572  -0.243800    12.0100   ; qtot 3.0439
  573         HC     36    THR   HG21    573   0.064200     1.0080   ; qtot 3.1081
  574         HC     36    THR   HG22    574   0.064200     1.0080   ; qtot 3.1723
  575         HC     36    THR   HG23    575   0.064200     1.0080   ; qtot 3.2365
  576         OH     36    THR    OG1    576  -0.676100    16.0000   ; qtot 2.5604
  577         HO     36    THR    HG1    577   0.410200     1.0080   ; qtot 2.9706
  578          C     36    THR      C    578   0.597300    12.0100   ; qtot 3.5679
  579          O     36    THR      O    579  -0.567900    16.0000   ; qtot 3.0000
; residue   37 THR rtp THR q 0.0
  580          N     37    THR      N    580  -0.415700    14.0100   ; qtot 2.5843
  581          H     37    THR      H    581   0.271900     1.0080   ; qtot 2.8562
  582         CX     37    THR     CA    582  -0.038900    12.0100   ; qtot 2.8173
  583         H1     37    THR     HA    583   0.100700     1.0080   ; qtot 2.9180
  584         3C     37    THR     CB    584   0.365400    12.0100   ; qtot 3.2834
  585         H1     37    THR     HB    585   0.004300     1.0080   ; qtot 3.2877
  586         CT     37    THR    CG2    586  -0.243800    12.0100   ; qtot 3.0439
  587         HC     37    THR   HG21    587   0.064200     1.0080   ; qtot 3.1081
  588         HC     37    THR   HG22    588   0.064200     1.0080   ; qtot 3.1723
  589         HC     37    THR   HG23    589   0.064200     1.0080   ; qtot 3.2365
  590         OH     37    THR    OG1    590  -0.676100    16.0000   ; qtot 2.5604
  591         HO     37    THR    HG1    591   0.410200     1.0080   ; qtot 2.9706
  592          C     37    THR      C    592   0.597300    12.0100   ; qtot 3.5679
  593          O     37    THR      O    593  -0.567900    16.0000   ; qtot 3.0000
; residue   38 THR rtp THR q 0.0
  594          N     38    THR      N    594  -0.415700    14.0100   ; qtot 2.5843
  595          H     38    THR      H    595   0.271900     1.0080   ; qtot 2.8562
  596         CX     38    THR     CA    596  -0.038900    12.0100   ; qtot 2.8173
  597         H1     38    THR     HA    597   0.100700     1.0080   ; qtot 2.9180
  598         3C     38    THR     CB    598   0.365400    12.0100   ; qtot 3.2834
  599         H1     38    THR     HB    599   0.004300     1.0080   ; qtot 3.2877
  600         CT     38    THR    CG2    600  -0.243800    12.0100   ; qtot 3.0439
  601         HC     38    THR   HG21    601   0.064200     1.0080   ; qtot 3.1081
  602         HC     38    THR   HG22    602   0.064200     1.0080   ; qtot 3.1723
  603         HC     38    THR   HG23    603   0.064200     1.0080   ; qtot 3.2365
  604         OH     38    THR    OG1    604  -0.676100    16.0000   ; qtot 2.5604
  605         HO     38    THR    HG1    605   0.410200     1.0080   ; qtot 2.9706
  606          C     38    THR      C    606   0.597300    12.0100   ; qtot 3.5679
  607          O     38    THR      O    607  -0.567900    16.0000   ; qtot 3.0000
; residue   39 SER rtp SER q -0.0
  608          N     39    SER      N    608  -0.415700    14.0100   ; qtot 2.5843
  609          H     39    SER      H    609   0.271900     1.0080   ; qtot 2.8562
  610         CX     39    SER     CA    610  -0.024900    12.0100   ; qtot 2.8313
  611         H1     39    SER     HA    611   0.084300     1.0080   ; qtot 2.9156
  612         2C     39    SER     CB    612   0.211700    12.0100   ; qtot 3.1273
  613         H1     39    SER    HB2    613   0.035200     1.0080   ; qtot 3.1625
  614         H1     39    SER    HB3    614   0.035200     1.0080   ; qtot 3.1977
  615         OH     39    SER     OG    615  -0.654600    16.0000   ; qtot 2.5431
  616         HO     39    SER     HG    616   0.427500     1.0080   ; qtot 2.9706
  617          C     39    SER      C    617   0.597300    12.0100   ; qtot 3.5679
  618          O     39    SER      O    618  -0.567900    16.0000   ; qtot 3.0000
; residue   40 SER rtp SER q -0.0
  619          N     40    SER      N    619  -0.415700    14.0100   ; qtot 2.5843
  620          H     40    SER      H    620   0.271900     1.0080   ; qtot 2.8562
  621         CX     40    SER     CA    621  -0.024900    12.0100   ; qtot 2.8313
  622         H1     40    SER     HA    622   0.084300     1.0080   ; qtot 2.9156
  623         2C     40    SER     CB    623   0.211700    12.0100   ; qtot 3.1273
  624         H1     40    SER    HB2    624   0.035200     1.0080   ; qtot 3.1625
  625         H1     40    SER    HB3    625   0.035200     1.0080   ; qtot 3.1977
  626         OH     40    SER     OG    626  -0.654600    16.0000   ; qtot 2.5431
  627         HO     40    SER     HG    627   0.427500     1.0080   ; qtot 2.9706
  628          C     40    SER      C    628   0.597300    12.0100   ; qtot 3.5679
  629          O     40    SER      O    629  -0.567900    16.0000   ; qtot 3.0000
; residue   41 VAL rtp VAL q -0.0
  630          N     41    VAL      N    630  -0.415700    14.0100   ; qtot 2.5843
  631          H     41    VAL      H    631   0.271900     1.0080   ; qtot 2.8562
  632         CX     41    VAL     CA    632  -0.087500    12.0100   ; qtot 2.7687
  633         H1     41    VAL     HA    633   0.096900     1.0080   ; qtot 2.8656
  634         3C     41    VAL     CB    634   0.298500    12.0100   ; qtot 3.1641
  635         HC     41    VAL     HB    635  -0.029700     1.0080   ; qtot 3.1344
  636         CT     41    VAL    CG1    636  -0.319200    12.0100   ; qtot 2.8152
  637         HC     41    VAL   HG11    637   0.079100     1.0080   ; qtot 2.8943
  638         HC     41    VAL   HG12    638   0.079100     1.0080   ; qtot 2.9734
  639         HC     41    VAL   HG13    639   0.079100     1.0080   ; qtot 3.0525
  640         CT     41    VAL    CG2    640  -0.319200    12.0100   ; qtot 2.7333
  641         HC     41    VAL   HG21    641   0.079100     1.0080   ; qtot 2.8124
  642         HC     41    VAL   HG22    642   0.079100     1.0080   ; qtot 2.8915
  643         HC     41    VAL   HG23    643   0.079100     1.0080   ; qtot 2.9706
  644          C     41    VAL      C    644   0.597300    12.0100   ; qtot 3.5679
  645          O     41    VAL      O    645  -0.567900    16.0000   ; qtot 3.0000
; residue   42 GLU rtp GLU q -1.0
  646          N     42    GLU      N    646  -0.516300    14.0100   ; qtot 2.4837
  647          H     42    GLU      H    647   0.293600     1.0080   ; qtot 2.7773
  648         CX     42    GLU     CA    648   0.039700    12.0100   ; qtot 2.8170
  649         H1     42    GLU     HA    649   0.110500     1.0080   ; qtot 2.9275
  650         2C     42    GLU     CB    650   0.056000    12.0100   ; qtot 2.9835
  651         HC     42    GLU    HB2    651  -0.017300     1.0080   ; qtot 2.9662
  652         HC     42    GLU    HB3    652  -0.017300     1.0080   ; qtot 2.9489
  653         2C     42    GLU     CG    653   0.013600    12.0100   ; qtot 2.9625
  654         HC     42    GLU    HG2    654  -0.042500     1.0080   ; qtot 2.9200
  655         HC     42    GLU    HG3    655  -0.042500     1.0080   ; qtot 2.8775
  656         CO     42    GLU     CD    656   0.805400    12.0100   ; qtot 3.6829
  657         O2     42    GLU    OE1    657  -0.818800    16.0000   ; qtot 2.8641
  658         O2     42    GLU    OE2    658  -0.818800    16.0000   ; qtot 2.0453
  659          C     42    GLU      C    659   0.536600    12.0100   ; qtot 2.5819
  660          O     42    GLU      O    660  -0.581900    16.0000   ; qtot 2.0000
; residue   43 GLY rtp GLY q -0.0
  661          N     43    GLY      N    661  -0.415700    14.0100   ; qtot 1.5843
  662          H     43    GLY      H    662   0.271900     1.0080   ; qtot 1.8562
  663         CX     43    GLY     CA    663  -0.025200    12.0100   ; qtot 1.8310
  664         H1     43    GLY    HA2    664   0.069800     1.0080   ; qtot 1.9008
  665         H1     43    GLY    HA3    665   0.069800     1.0080   ; qtot 1.9706
  666          C     43    GLY      C    666   0.597300    12.0100   ; qtot 2.5679
  667          O     43    GLY      O    667  -0.567900    16.0000   ; qtot 2.0000
; residue   44 LYS rtp LYS q 1.0
  668          N     44    LYS      N    668  -0.347900    14.0100   ; qtot 1.6521
  669          H     44    LYS      H    669   0.274700     1.0080   ; qtot 1.9268
  670         CX     44    LYS     CA    670  -0.240000    12.0100   ; qtot 1.6868
  671         H1     44    LYS     HA    671   0.142600     1.0080   ; qtot 1.8294
  672         C8     44    LYS     CB    672  -0.009400    12.0100   ; qtot 1.8200
  673         HC     44    LYS    HB2    673   0.036200     1.0080   ; qtot 1.8562
  674         HC     44    LYS    HB3    674   0.036200     1.0080   ; qtot 1.8924
  675         C8     44    LYS     CG    675   0.018700    12.0100   ; qtot 1.9111
  676         HC     44    LYS    HG2    676   0.010300     1.0080   ; qtot 1.9214
  677         HC     44    LYS    HG3    677   0.010300     1.0080   ; qtot 1.9317
  678         C8     44    LYS     CD    678  -0.047900    12.0100   ; qtot 1.8838
  679         HC     44    LYS    HD2    679   0.062100     1.0080   ; qtot 1.9459
  680         HC     44    LYS    HD3    680   0.062100     1.0080   ; qtot 2.0080
  681         C8     44    LYS     CE    681  -0.014300    12.0100   ; qtot 1.9937
  682         HP     44    LYS    HE2    682   0.113500     1.0080   ; qtot 2.1072
  683         HP     44    LYS    HE3    683   0.113500     1.0080   ; qtot 2.2207
  684         N3     44    LYS     NZ    684  -0.385400    14.0100   ; qtot 1.8353
  685          H     44    LYS    HZ1    685   0.340000     1.0080   ; qtot 2.1753
  686          H     44    LYS    HZ2    686   0.340000     1.0080   ; qtot 2.5153
  687          H     44    LYS    HZ3    687   0.340000     1.0080   ; qtot 2.8553
  688          C     44    LYS      C    688   0.734100    12.0100   ; qtot 3.5894
  689          O     44    LYS      O    689  -0.589400    16.0000   ; qtot 3.0000
; residue   45 GLN rtp GLN q -0.0
  690          N     45    GLN      N    690  -0.415700    14.0100   ; qtot 2.5843
  691          H     45    GLN      H    691   0.271900     1.0080   ; qtot 2.8562
  692         CX     45    GLN     CA    692  -0.003100    12.0100   ; qtot 2.8531
  693         H1     45    GLN     HA    693   0.085000     1.0080   ; qtot 2.9381
  694         2C     45    GLN     CB    694  -0.003600    12.0100   ; qtot 2.9345
  695         HC     45    GLN    HB2    695   0.017100     1.0080   ; qtot 2.9516
  696         HC     45    GLN    HB3    696   0.017100     1.0080   ; qtot 2.9687
  697         2C     45    GLN     CG    697  -0.064500    12.0100   ; qtot 2.9042
  698         HC     45    GLN    HG2    698   0.035200     1.0080   ; qtot 2.9394
  699         HC     45    GLN    HG3    699   0.035200     1.0080   ; qtot 2.9746
  700          C     45    GLN     CD    700   0.695100    12.0100   ; qtot 3.6697
  701          O     45    GLN    OE1    701  -0.608600    16.0000   ; qtot 3.0611
  702          N     45    GLN    NE2    702  -0.940700    14.0100   ; qtot 2.1204
  703          H     45    GLN   HE21    703   0.425100     1.0080   ; qtot 2.5455
  704          H     45    GLN   HE22    704   0.425100     1.0080   ; qtot 2.9706
  705          C     45    GLN      C    705   0.597300    12.0100   ; qtot 3.5679
  706          O     45    GLN      O    706  -0.567900    16.0000   ; qtot 3.0000
; residue   46 ASN rtp ASN q 0.0
  707          N     46    ASN      N    707  -0.415700    14.0100   ; qtot 2.5843
  708          H     46    ASN      H    708   0.271900     1.0080   ; qtot 2.8562
  709         CX     46    ASN     CA    709   0.014300    12.0100   ; qtot 2.8705
  710         H1     46    ASN     HA    710   0.104800     1.0080   ; qtot 2.9753
  711         2C     46    ASN     CB    711  -0.204100    12.0100   ; qtot 2.7712
  712         HC     46    ASN    HB2    712   0.079700     1.0080   ; qtot 2.8509
  713         HC     46    ASN    HB3    713   0.079700     1.0080   ; qtot 2.9306
  714          C     46    ASN     CG    714   0.713000    12.0100   ; qtot 3.6436
  715          O     46    ASN    OD1    715  -0.593100    16.0000   ; qtot 3.0505
  716          N     46    ASN    ND2    716  -0.919100    14.0100   ; qtot 2.1314
  717          H     46    ASN   HD21    717   0.419600     1.0080   ; qtot 2.5510
  718          H     46    ASN   HD22    718   0.419600     1.0080   ; qtot 2.9706
  719          C     46    ASN      C    719   0.597300    12.0100   ; qtot 3.5679
  720          O     46    ASN      O    720  -0.567900    16.0000   ; qtot 3.0000
; residue   47 LEU rtp LEU q -0.0
  721          N     47    LEU      N    721  -0.415700    14.0100   ; qtot 2.5843
  722          H     47    LEU      H    722   0.271900     1.0080   ; qtot 2.8562
  723         CX     47    LEU     CA    723  -0.051800    12.0100   ; qtot 2.8044
  724         H1     47    LEU     HA    724   0.092200     1.0080   ; qtot 2.8966
  725         2C     47    LEU     CB    725  -0.110200    12.0100   ; qtot 2.7864
  726         HC     47    LEU    HB2    726   0.045700     1.0080   ; qtot 2.8321
  727         HC     47    LEU    HB3    727   0.045700     1.0080   ; qtot 2.8778
  728         3C     47    LEU     CG    728   0.353100    12.0100   ; qtot 3.2309
  729         HC     47    LEU     HG    729  -0.036100     1.0080   ; qtot 3.1948
  730         CT     47    LEU    CD1    730  -0.412100    12.0100   ; qtot 2.7827
  731         HC     47    LEU   HD11    731   0.100000     1.0080   ; qtot 2.8827
  732         HC     47    LEU   HD12    732   0.100000     1.0080   ; qtot 2.9827
  733         HC     47    LEU   HD13    733   0.100000     1.0080   ; qtot 3.0827
  734         CT     47    LEU    CD2    734  -0.412100    12.0100   ; qtot 2.6706
  735         HC     47    LEU   HD21    735   0.100000     1.0080   ; qtot 2.7706
  736         HC     47    LEU   HD22    736   0.100000     1.0080   ; qtot 2.8706
  737         HC     47    LEU   HD23    737   0.100000     1.0080   ; qtot 2.9706
  738          C     47    LEU      C    738   0.597300    12.0100   ; qtot 3.5679
  739          O     47    LEU      O    739  -0.567900    16.0000   ; qtot 3.0000
; residue   48 VAL rtp VAL q -0.0
  740          N     48    VAL      N    740  -0.415700    14.0100   ; qtot 2.5843
  741          H     48    VAL      H    741   0.271900     1.0080   ; qtot 2.8562
  742         CX     48    VAL     CA    742  -0.087500    12.0100   ; qtot 2.7687
  743         H1     48    VAL     HA    743   0.096900     1.0080   ; qtot 2.8656
  744         3C     48    VAL     CB    744   0.298500    12.0100   ; qtot 3.1641
  745         HC     48    VAL     HB    745  -0.029700     1.0080   ; qtot 3.1344
  746         CT     48    VAL    CG1    746  -0.319200    12.0100   ; qtot 2.8152
  747         HC     48    VAL   HG11    747   0.079100     1.0080   ; qtot 2.8943
  748         HC     48    VAL   HG12    748   0.079100     1.0080   ; qtot 2.9734
  749         HC     48    VAL   HG13    749   0.079100     1.0080   ; qtot 3.0525
  750         CT     48    VAL    CG2    750  -0.319200    12.0100   ; qtot 2.7333
  751         HC     48    VAL   HG21    751   0.079100     1.0080   ; qtot 2.8124
  752         HC     48    VAL   HG22    752   0.079100     1.0080   ; qtot 2.8915
  753         HC     48    VAL   HG23    753   0.079100     1.0080   ; qtot 2.9706
  754          C     48    VAL      C    754   0.597300    12.0100   ; qtot 3.5679
  755          O     48    VAL      O    755  -0.567900    16.0000   ; qtot 3.0000
; residue   49 ILE rtp ILE q -0.0
  756          N     49    ILE      N    756  -0.415700    14.0100   ; qtot 2.5843
  757          H     49    ILE      H    757   0.271900     1.0080   ; qtot 2.8562
  758         CX     49    ILE     CA    758  -0.059700    12.0100   ; qtot 2.7965
  759         H1     49    ILE     HA    759   0.086900     1.0080   ; qtot 2.8834
  760         3C     49    ILE     CB    760   0.130300    12.0100   ; qtot 3.0137
  761         HC     49    ILE     HB    761   0.018700     1.0080   ; qtot 3.0324
  762         CT     49    ILE    CG2    762  -0.320400    12.0100   ; qtot 2.7120
  763         HC     49    ILE   HG21    763   0.088200     1.0080   ; qtot 2.8002
  764         HC     49    ILE   HG22    764   0.088200     1.0080   ; qtot 2.8884
  765         HC     49    ILE   HG23    765   0.088200     1.0080   ; qtot 2.9766
  766         2C     49    ILE    CG1    766  -0.043000    12.0100   ; qtot 2.9336
  767         HC     49    ILE   HG12    767   0.023600     1.0080   ; qtot 2.9572
  768         HC     49    ILE   HG13    768   0.023600     1.0080   ; qtot 2.9808
  769         CT     49    ILE    CD1    769  -0.066000    12.0100   ; qtot 2.9148
  770         HC     49    ILE   HD11    770   0.018600     1.0080   ; qtot 2.9334
  771         HC     49    ILE   HD12    771   0.018600     1.0080   ; qtot 2.9520
  772         HC     49    ILE   HD13    772   0.018600     1.0080   ; qtot 2.9706
  773          C     49    ILE      C    773   0.597300    12.0100   ; qtot 3.5679
  774          O     49    ILE      O    774  -0.567900    16.0000   ; qtot 3.0000
; residue   50 MET rtp MET q -0.0
  775          N     50    MET      N    775  -0.415700    14.0100   ; qtot 2.5843
  776          H     50    MET      H    776   0.271900     1.0080   ; qtot 2.8562
  777         CX     50    MET     CA    777  -0.023700    12.0100   ; qtot 2.8325
  778         H1     50    MET     HA    778   0.088000     1.0080   ; qtot 2.9205
  779         2C     50    MET     CB    779   0.034200    12.0100   ; qtot 2.9547
  780         HC     50    MET    HB2    780   0.024100     1.0080   ; qtot 2.9788
  781         HC     50    MET    HB3    781   0.024100     1.0080   ; qtot 3.0029
  782         2C     50    MET     CG    782   0.001800    12.0100   ; qtot 3.0047
  783         H1     50    MET    HG2    783   0.044000     1.0080   ; qtot 3.0487
  784         H1     50    MET    HG3    784   0.044000     1.0080   ; qtot 3.0927
  785          S     50    MET     SD    785  -0.273700    32.0600   ; qtot 2.8190
  786         CT     50    MET     CE    786  -0.053600    12.0100   ; qtot 2.7654
  787         H1     50    MET    HE1    787   0.068400     1.0080   ; qtot 2.8338
  788         H1     50    MET    HE2    788   0.068400     1.0080   ; qtot 2.9022
  789         H1     50    MET    HE3    789   0.068400     1.0080   ; qtot 2.9706
  790          C     50    MET      C    790   0.597300    12.0100   ; qtot 3.5679
  791          O     50    MET      O    791  -0.567900    16.0000   ; qtot 3.0000
; residue   51 GLY rtp GLY q -0.0
  792          N     51    GLY      N    792  -0.415700    14.0100   ; qtot 2.5843
  793          H     51    GLY      H    793   0.271900     1.0080   ; qtot 2.8562
  794         CX     51    GLY     CA    794  -0.025200    12.0100   ; qtot 2.8310
  795         H1     51    GLY    HA2    795   0.069800     1.0080   ; qtot 2.9008
  796         H1     51    GLY    HA3    796   0.069800     1.0080   ; qtot 2.9706
  797          C     51    GLY      C    797   0.597300    12.0100   ; qtot 3.5679
  798          O     51    GLY      O    798  -0.567900    16.0000   ; qtot 3.0000
; residue   52 LYS rtp LYS q 1.0
  799          N     52    LYS      N    799  -0.347900    14.0100   ; qtot 2.6521
  800          H     52    LYS      H    800   0.274700     1.0080   ; qtot 2.9268
  801         CX     52    LYS     CA    801  -0.240000    12.0100   ; qtot 2.6868
  802         H1     52    LYS     HA    802   0.142600     1.0080   ; qtot 2.8294
  803         C8     52    LYS     CB    803  -0.009400    12.0100   ; qtot 2.8200
  804         HC     52    LYS    HB2    804   0.036200     1.0080   ; qtot 2.8562
  805         HC     52    LYS    HB3    805   0.036200     1.0080   ; qtot 2.8924
  806         C8     52    LYS     CG    806   0.018700    12.0100   ; qtot 2.9111
  807         HC     52    LYS    HG2    807   0.010300     1.0080   ; qtot 2.9214
  808         HC     52    LYS    HG3    808   0.010300     1.0080   ; qtot 2.9317
  809         C8     52    LYS     CD    809  -0.047900    12.0100   ; qtot 2.8838
  810         HC     52    LYS    HD2    810   0.062100     1.0080   ; qtot 2.9459
  811         HC     52    LYS    HD3    811   0.062100     1.0080   ; qtot 3.0080
  812         C8     52    LYS     CE    812  -0.014300    12.0100   ; qtot 2.9937
  813         HP     52    LYS    HE2    813   0.113500     1.0080   ; qtot 3.1072
  814         HP     52    LYS    HE3    814   0.113500     1.0080   ; qtot 3.2207
  815         N3     52    LYS     NZ    815  -0.385400    14.0100   ; qtot 2.8353
  816          H     52    LYS    HZ1    816   0.340000     1.0080   ; qtot 3.1753
  817          H     52    LYS    HZ2    817   0.340000     1.0080   ; qtot 3.5153
  818          H     52    LYS    HZ3    818   0.340000     1.0080   ; qtot 3.8553
  819          C     52    LYS      C    819   0.734100    12.0100   ; qtot 4.5894
  820          O     52    LYS      O    820  -0.589400    16.0000   ; qtot 4.0000
; residue   53 LYS rtp LYS q 1.0
  821          N     53    LYS      N    821  -0.347900    14.0100   ; qtot 3.6521
  822          H     53    LYS      H    822   0.274700     1.0080   ; qtot 3.9268
  823         CX     53    LYS     CA    823  -0.240000    12.0100   ; qtot 3.6868
  824         H1     53    LYS     HA    824   0.142600     1.0080   ; qtot 3.8294
  825         C8     53    LYS     CB    825  -0.009400    12.0100   ; qtot 3.8200
  826         HC     53    LYS    HB2    826   0.036200     1.0080   ; qtot 3.8562
  827         HC     53    LYS    HB3    827   0.036200     1.0080   ; qtot 3.8924
  828         C8     53    LYS     CG    828   0.018700    12.0100   ; qtot 3.9111
  829         HC     53    LYS    HG2    829   0.010300     1.0080   ; qtot 3.9214
  830         HC     53    LYS    HG3    830   0.010300     1.0080   ; qtot 3.9317
  831         C8     53    LYS     CD    831  -0.047900    12.0100   ; qtot 3.8838
  832         HC     53    LYS    HD2    832   0.062100     1.0080   ; qtot 3.9459
  833         HC     53    LYS    HD3    833   0.062100     1.0080   ; qtot 4.0080
  834         C8     53    LYS     CE    834  -0.014300    12.0100   ; qtot 3.9937
  835         HP     53    LYS    HE2    835   0.113500     1.0080   ; qtot 4.1072
  836         HP     53    LYS    HE3    836   0.113500     1.0080   ; qtot 4.2207
  837         N3     53    LYS     NZ    837  -0.385400    14.0100   ; qtot 3.8353
  838          H     53    LYS    HZ1    838   0.340000     1.0080   ; qtot 4.1753
  839          H     53    LYS    HZ2    839   0.340000     1.0080   ; qtot 4.5153
  840          H     53    LYS    HZ3    840   0.340000     1.0080   ; qtot 4.8553
  841          C     53    LYS      C    841   0.734100    12.0100   ; qtot 5.5894
  842          O     53    LYS      O    842  -0.589400    16.0000   ; qtot 5.0000
; residue   54 THR rtp THR q 0.0
  843          N     54    THR      N    843  -0.415700    14.0100   ; qtot 4.5843
  844          H     54    THR      H    844   0.271900     1.0080   ; qtot 4.8562
  845         CX     54    THR     CA    845  -0.038900    12.0100   ; qtot 4.8173
  846         H1     54    THR     HA    846   0.100700     1.0080   ; qtot 4.9180
  847         3C     54    THR     CB    847   0.365400    12.0100   ; qtot 5.2834
  848         H1     54    THR     HB    848   0.004300     1.0080   ; qtot 5.2877
  849         CT     54    THR    CG2    849  -0.243800    12.0100   ; qtot 5.0439
  850         HC     54    THR   HG21    850   0.064200     1.0080   ; qtot 5.1081
  851         HC     54    THR   HG22    851   0.064200     1.0080   ; qtot 5.1723
  852         HC     54    THR   HG23    852   0.064200     1.0080   ; qtot 5.2365
  853         OH     54    THR    OG1    853  -0.676100    16.0000   ; qtot 4.5604
  854         HO     54    THR    HG1    854   0.410200     1.0080   ; qtot 4.9706
  855          C     54    THR      C    855   0.597300    12.0100   ; qtot 5.5679
  856          O     54    THR      O    856  -0.567900    16.0000   ; qtot 5.0000
; residue   55 TRP rtp TRP q -0.0
  857          N     55    TRP      N    857  -0.415700    14.0100   ; qtot 4.5843
  858          H     55    TRP      H    858   0.271900     1.0080   ; qtot 4.8562
  859         CX     55    TRP     CA    859  -0.027500    12.0100   ; qtot 4.8287
  860         H1     55    TRP     HA    860   0.112300     1.0080   ; qtot 4.9410
  861         CT     55    TRP     CB    861  -0.005000    12.0100   ; qtot 4.9360
  862         HC     55    TRP    HB2    862   0.033900     1.0080   ; qtot 4.9699
  863         HC     55    TRP    HB3    863   0.033900     1.0080   ; qtot 5.0038
  864         C*     55    TRP     CG    864  -0.141500    12.0100   ; qtot 4.8623
  865         CW     55    TRP    CD1    865  -0.163800    12.0100   ; qtot 4.6985
  866         H4     55    TRP    HD1    866   0.206200     1.0080   ; qtot 4.9047
  867         NA     55    TRP    NE1    867  -0.341800    14.0100   ; qtot 4.5629
  868          H     55    TRP    HE1    868   0.341200     1.0080   ; qtot 4.9041
  869         CN     55    TRP    CE2    869   0.138000    12.0100   ; qtot 5.0421
  870         CA     55    TRP    CZ2    870  -0.260100    12.0100   ; qtot 4.7820
  871         HA     55    TRP    HZ2    871   0.157200     1.0080   ; qtot 4.9392
  872         CA     55    TRP    CH2    872  -0.113400    12.0100   ; qtot 4.8258
  873         HA     55    TRP    HH2    873   0.141700     1.0080   ; qtot 4.9675
  874         CA     55    TRP    CZ3    874  -0.197200    12.0100   ; qtot 4.7703
  875         HA     55    TRP    HZ3    875   0.144700     1.0080   ; qtot 4.9150
  876         CA     55    TRP    CE3    876  -0.238700    12.0100   ; qtot 4.6763
  877         HA     55    TRP    HE3    877   0.170000     1.0080   ; qtot 4.8463
  878         CB     55    TRP    CD2    878   0.124300    12.0100   ; qtot 4.9706
  879          C     55    TRP      C    879   0.597300    12.0100   ; qtot 5.5679
  880          O     55    TRP      O    880  -0.567900    16.0000   ; qtot 5.0000
; residue   56 PHE rtp PHE q -0.0
  881          N     56    PHE      N    881  -0.415700    14.0100   ; qtot 4.5843
  882          H     56    PHE      H    882   0.271900     1.0080   ; qtot 4.8562
  883         CX     56    PHE     CA    883  -0.002400    12.0100   ; qtot 4.8538
  884         H1     56    PHE     HA    884   0.097800     1.0080   ; qtot 4.9516
  885         CT     56    PHE     CB    885  -0.034300    12.0100   ; qtot 4.9173
  886         HC     56    PHE    HB2    886   0.029500     1.0080   ; qtot 4.9468
  887         HC     56    PHE    HB3    887   0.029500     1.0080   ; qtot 4.9763
  888         CA     56    PHE     CG    888   0.011800    12.0100   ; qtot 4.9881
  889         CA     56    PHE    CD1    889  -0.125600    12.0100   ; qtot 4.8625
  890         HA     56    PHE    HD1    890   0.133000     1.0080   ; qtot 4.9955
  891         CA     56    PHE    CE1    891  -0.170400    12.0100   ; qtot 4.8251
  892         HA     56    PHE    HE1    892   0.143000     1.0080   ; qtot 4.9681
  893         CA     56    PHE     CZ    893  -0.107200    12.0100   ; qtot 4.8609
  894         HA     56    PHE     HZ    894   0.129700     1.0080   ; qtot 4.9906
  895         CA     56    PHE    CE2    895  -0.170400    12.0100   ; qtot 4.8202
  896         HA     56    PHE    HE2    896   0.143000     1.0080   ; qtot 4.9632
  897         CA     56    PHE    CD2    897  -0.125600    12.0100   ; qtot 4.8376
  898         HA     56    PHE    HD2    898   0.133000     1.0080   ; qtot 4.9706
  899          C     56    PHE      C    899   0.597300    12.0100   ; qtot 5.5679
  900          O     56    PHE      O    900  -0.567900    16.0000   ; qtot 5.0000
; residue   57 SER rtp SER q -0.0
  901          N     57    SER      N    901  -0.415700    14.0100   ; qtot 4.5843
  902          H     57    SER      H    902   0.271900     1.0080   ; qtot 4.8562
  903         CX     57    SER     CA    903  -0.024900    12.0100   ; qtot 4.8313
  904         H1     57    SER     HA    904   0.084300     1.0080   ; qtot 4.9156
  905         2C     57    SER     CB    905   0.211700    12.0100   ; qtot 5.1273
  906         H1     57    SER    HB2    906   0.035200     1.0080   ; qtot 5.1625
  907         H1     57    SER    HB3    907   0.035200     1.0080   ; qtot 5.1977
  908         OH     57    SER     OG    908  -0.654600    16.0000   ; qtot 4.5431
  909         HO     57    SER     HG    909   0.427500     1.0080   ; qtot 4.9706
  910          C     57    SER      C    910   0.597300    12.0100   ; qtot 5.5679
  911          O     57    SER      O    911  -0.567900    16.0000   ; qtot 5.0000
; residue   58 ILE rtp ILE q -0.0
  912          N     58    ILE      N    912  -0.415700    14.0100   ; qtot 4.5843
  913          H     58    ILE      H    913   0.271900     1.0080   ; qtot 4.8562
  914         CX     58    ILE     CA    914  -0.059700    12.0100   ; qtot 4.7965
  915         H1     58    ILE     HA    915   0.086900     1.0080   ; qtot 4.8834
  916         3C     58    ILE     CB    916   0.130300    12.0100   ; qtot 5.0137
  917         HC     58    ILE     HB    917   0.018700     1.0080   ; qtot 5.0324
  918         CT     58    ILE    CG2    918  -0.320400    12.0100   ; qtot 4.7120
  919         HC     58    ILE   HG21    919   0.088200     1.0080   ; qtot 4.8002
  920         HC     58    ILE   HG22    920   0.088200     1.0080   ; qtot 4.8884
  921         HC     58    ILE   HG23    921   0.088200     1.0080   ; qtot 4.9766
  922         2C     58    ILE    CG1    922  -0.043000    12.0100   ; qtot 4.9336
  923         HC     58    ILE   HG12    923   0.023600     1.0080   ; qtot 4.9572
  924         HC     58    ILE   HG13    924   0.023600     1.0080   ; qtot 4.9808
  925         CT     58    ILE    CD1    925  -0.066000    12.0100   ; qtot 4.9148
  926         HC     58    ILE   HD11    926   0.018600     1.0080   ; qtot 4.9334
  927         HC     58    ILE   HD12    927   0.018600     1.0080   ; qtot 4.9520
  928         HC     58    ILE   HD13    928   0.018600     1.0080   ; qtot 4.9706
  929          C     58    ILE      C    929   0.597300    12.0100   ; qtot 5.5679
  930          O     58    ILE      O    930  -0.567900    16.0000   ; qtot 5.0000
; residue   59 PRO rtp PRO q 0.0
  931          N     59    PRO      N    931  -0.254800    14.0100   ; qtot 4.7452
  932         CT     59    PRO     CD    932   0.019200    12.0100   ; qtot 4.7644
  933         H1     59    PRO    HD2    933   0.039100     1.0080   ; qtot 4.8035
  934         H1     59    PRO    HD3    934   0.039100     1.0080   ; qtot 4.8426
  935         CT     59    PRO     CG    935   0.018900    12.0100   ; qtot 4.8615
  936         HC     59    PRO    HG2    936   0.021300     1.0080   ; qtot 4.8828
  937         HC     59    PRO    HG3    937   0.021300     1.0080   ; qtot 4.9041
  938         CT     59    PRO     CB    938  -0.007000    12.0100   ; qtot 4.8971
  939         HC     59    PRO    HB2    939   0.025300     1.0080   ; qtot 4.9224
  940         HC     59    PRO    HB3    940   0.025300     1.0080   ; qtot 4.9477
  941         CX     59    PRO     CA    941  -0.026600    12.0100   ; qtot 4.9211
  942         H1     59    PRO     HA    942   0.064100     1.0080   ; qtot 4.9852
  943          C     59    PRO      C    943   0.589600    12.0100   ; qtot 5.5748
  944          O     59    PRO      O    944  -0.574800    16.0000   ; qtot 5.0000
; residue   60 GLU rtp GLU q -1.0
  945          N     60    GLU      N    945  -0.516300    14.0100   ; qtot 4.4837
  946          H     60    GLU      H    946   0.293600     1.0080   ; qtot 4.7773
  947         CX     60    GLU     CA    947   0.039700    12.0100   ; qtot 4.8170
  948         H1     60    GLU     HA    948   0.110500     1.0080   ; qtot 4.9275
  949         2C     60    GLU     CB    949   0.056000    12.0100   ; qtot 4.9835
  950         HC     60    GLU    HB2    950  -0.017300     1.0080   ; qtot 4.9662
  951         HC     60    GLU    HB3    951  -0.017300     1.0080   ; qtot 4.9489
  952         2C     60    GLU     CG    952   0.013600    12.0100   ; qtot 4.9625
  953         HC     60    GLU    HG2    953  -0.042500     1.0080   ; qtot 4.9200
  954         HC     60    GLU    HG3    954  -0.042500     1.0080   ; qtot 4.8775
  955         CO     60    GLU     CD    955   0.805400    12.0100   ; qtot 5.6829
  956         O2     60    GLU    OE1    956  -0.818800    16.0000   ; qtot 4.8641
  957         O2     60    GLU    OE2    957  -0.818800    16.0000   ; qtot 4.0453
  958          C     60    GLU      C    958   0.536600    12.0100   ; qtot 4.5819
  959          O     60    GLU      O    959  -0.581900    16.0000   ; qtot 4.0000
; residue   61 LYS rtp LYS q 1.0
  960          N     61    LYS      N    960  -0.347900    14.0100   ; qtot 3.6521
  961          H     61    LYS      H    961   0.274700     1.0080   ; qtot 3.9268
  962         CX     61    LYS     CA    962  -0.240000    12.0100   ; qtot 3.6868
  963         H1     61    LYS     HA    963   0.142600     1.0080   ; qtot 3.8294
  964         C8     61    LYS     CB    964  -0.009400    12.0100   ; qtot 3.8200
  965         HC     61    LYS    HB2    965   0.036200     1.0080   ; qtot 3.8562
  966         HC     61    LYS    HB3    966   0.036200     1.0080   ; qtot 3.8924
  967         C8     61    LYS     CG    967   0.018700    12.0100   ; qtot 3.9111
  968         HC     61    LYS    HG2    968   0.010300     1.0080   ; qtot 3.9214
  969         HC     61    LYS    HG3    969   0.010300     1.0080   ; qtot 3.9317
  970         C8     61    LYS     CD    970  -0.047900    12.0100   ; qtot 3.8838
  971         HC     61    LYS    HD2    971   0.062100     1.0080   ; qtot 3.9459
  972         HC     61    LYS    HD3    972   0.062100     1.0080   ; qtot 4.0080
  973         C8     61    LYS     CE    973  -0.014300    12.0100   ; qtot 3.9937
  974         HP     61    LYS    HE2    974   0.113500     1.0080   ; qtot 4.1072
  975         HP     61    LYS    HE3    975   0.113500     1.0080   ; qtot 4.2207
  976         N3     61    LYS     NZ    976  -0.385400    14.0100   ; qtot 3.8353
  977          H     61    LYS    HZ1    977   0.340000     1.0080   ; qtot 4.1753
  978          H     61    LYS    HZ2    978   0.340000     1.0080   ; qtot 4.5153
  979          H     61    LYS    HZ3    979   0.340000     1.0080   ; qtot 4.8553
  980          C     61    LYS      C    980   0.734100    12.0100   ; qtot 5.5894
  981          O     61    LYS      O    981  -0.589400    16.0000   ; qtot 5.0000
; residue   62 ASN rtp ASN q 0.0
  982          N     62    ASN      N    982  -0.415700    14.0100   ; qtot 4.5843
  983          H     62    ASN      H    983   0.271900     1.0080   ; qtot 4.8562
  984         CX     62    ASN     CA    984   0.014300    12.0100   ; qtot 4.8705
  985         H1     62    ASN     HA    985   0.104800     1.0080   ; qtot 4.9753
  986         2C     62    ASN     CB    986  -0.204100    12.0100   ; qtot 4.7712
  987         HC     62    ASN    HB2    987   0.079700     1.0080   ; qtot 4.8509
  988         HC     62    ASN    HB3    988   0.079700     1.0080   ; qtot 4.9306
  989          C     62    ASN     CG    989   0.713000    12.0100   ; qtot 5.6436
  990          O     62    ASN    OD1    990  -0.593100    16.0000   ; qtot 5.0505
  991          N     62    ASN    ND2    991  -0.919100    14.0100   ; qtot 4.1314
  992          H     62    ASN   HD21    992   0.419600     1.0080   ; qtot 4.5510
  993          H     62    ASN   HD22    993   0.419600     1.0080   ; qtot 4.9706
  994          C     62    ASN      C    994   0.597300    12.0100   ; qtot 5.5679
  995          O     62    ASN      O    995  -0.567900    16.0000   ; qtot 5.0000
; residue   63 ARG rtp ARG q 1.0
  996          N     63    ARG      N    996  -0.347900    14.0100   ; qtot 4.6521
  997          H     63    ARG      H    997   0.274700     1.0080   ; qtot 4.9268
  998         CX     63    ARG     CA    998  -0.263700    12.0100   ; qtot 4.6631
  999         H1     63    ARG     HA    999   0.156000     1.0080   ; qtot 4.8191
 1000         C8     63    ARG     CB   1000  -0.000700    12.0100   ; qtot 4.8184
 1001         HC     63    ARG    HB2   1001   0.032700     1.0080   ; qtot 4.8511
 1002         HC     63    ARG    HB3   1002   0.032700     1.0080   ; qtot 4.8838
 1003         C8     63    ARG     CG   1003   0.039000    12.0100   ; qtot 4.9228
 1004         HC     63    ARG    HG2   1004   0.028500     1.0080   ; qtot 4.9513
 1005         HC     63    ARG    HG3   1005   0.028500     1.0080   ; qtot 4.9798
 1006         C8     63    ARG     CD   1006   0.048600    12.0100   ; qtot 5.0284
 1007         H1     63    ARG    HD2   1007   0.068700     1.0080   ; qtot 5.0971
 1008         H1     63    ARG    HD3   1008   0.068700     1.0080   ; qtot 5.1658
 1009         N2     63    ARG     NE   1009  -0.529500    14.0100   ; qtot 4.6363
 1010          H     63    ARG     HE   1010   0.345600     1.0080   ; qtot 4.9819
 1011         CA     63    ARG     CZ   1011   0.807600    12.0100   ; qtot 5.7895
 1012         N2     63    ARG    NH1   1012  -0.862700    14.0100   ; qtot 4.9268
 1013          H     63    ARG   HH11   1013   0.447800     1.0080   ; qtot 5.3746
 1014          H     63    ARG   HH12   1014   0.447800     1.0080   ; qtot 5.8224
 1015         N2     63    ARG    NH2   1015  -0.862700    14.0100   ; qtot 4.9597
 1016          H     63    ARG   HH21   1016   0.447800     1.0080   ; qtot 5.4075
 1017          H     63    ARG   HH22   1017   0.447800     1.0080   ; qtot 5.8553
 1018          C     63    ARG      C   1018   0.734100    12.0100   ; qtot 6.5894
 1019          O     63    ARG      O   1019  -0.589400    16.0000   ; qtot 6.0000
; residue   64 PRO rtp PRO q 0.0
 1020          N     64    PRO      N   1020  -0.254800    14.0100   ; qtot 5.7452
 1021         CT     64    PRO     CD   1021   0.019200    12.0100   ; qtot 5.7644
 1022         H1     64    PRO    HD2   1022   0.039100     1.0080   ; qtot 5.8035
 1023         H1     64    PRO    HD3   1023   0.039100     1.0080   ; qtot 5.8426
 1024         CT     64    PRO     CG   1024   0.018900    12.0100   ; qtot 5.8615
 1025         HC     64    PRO    HG2   1025   0.021300     1.0080   ; qtot 5.8828
 1026         HC     64    PRO    HG3   1026   0.021300     1.0080   ; qtot 5.9041
 1027         CT     64    PRO     CB   1027  -0.007000    12.0100   ; qtot 5.8971
 1028         HC     64    PRO    HB2   1028   0.025300     1.0080   ; qtot 5.9224
 1029         HC     64    PRO    HB3   1029   0.025300     1.0080   ; qtot 5.9477
 1030         CX     64    PRO     CA   1030  -0.026600    12.0100   ; qtot 5.9211
 1031         H1     64    PRO     HA   1031   0.064100     1.0080   ; qtot 5.9852
 1032          C     64    PRO      C   1032   0.589600    12.0100   ; qtot 6.5748
 1033          O     64    PRO      O   1033  -0.574800    16.0000   ; qtot 6.0000
; residue   65 LEU rtp LEU q -0.0
 1034          N     65    LEU      N   1034  -0.415700    14.0100   ; qtot 5.5843
 1035          H     65    LEU      H   1035   0.271900     1.0080   ; qtot 5.8562
 1036         CX     65    LEU     CA   1036  -0.051800    12.0100   ; qtot 5.8044
 1037         H1     65    LEU     HA   1037   0.092200     1.0080   ; qtot 5.8966
 1038         2C     65    LEU     CB   1038  -0.110200    12.0100   ; qtot 5.7864
 1039         HC     65    LEU    HB2   1039   0.045700     1.0080   ; qtot 5.8321
 1040         HC     65    LEU    HB3   1040   0.045700     1.0080   ; qtot 5.8778
 1041         3C     65    LEU     CG   1041   0.353100    12.0100   ; qtot 6.2309
 1042         HC     65    LEU     HG   1042  -0.036100     1.0080   ; qtot 6.1948
 1043         CT     65    LEU    CD1   1043  -0.412100    12.0100   ; qtot 5.7827
 1044         HC     65    LEU   HD11   1044   0.100000     1.0080   ; qtot 5.8827
 1045         HC     65    LEU   HD12   1045   0.100000     1.0080   ; qtot 5.9827
 1046         HC     65    LEU   HD13   1046   0.100000     1.0080   ; qtot 6.0827
 1047         CT     65    LEU    CD2   1047  -0.412100    12.0100   ; qtot 5.6706
 1048         HC     65    LEU   HD21   1048   0.100000     1.0080   ; qtot 5.7706
 1049         HC     65    LEU   HD22   1049   0.100000     1.0080   ; qtot 5.8706
 1050         HC     65    LEU   HD23   1050   0.100000     1.0080   ; qtot 5.9706
 1051          C     65    LEU      C   1051   0.597300    12.0100   ; qtot 6.5679
 1052          O     65    LEU      O   1052  -0.567900    16.0000   ; qtot 6.0000
; residue   66 LYS rtp LYS q 1.0
 1053          N     66    LYS      N   1053  -0.347900    14.0100   ; qtot 5.6521
 1054          H     66    LYS      H   1054   0.274700     1.0080   ; qtot 5.9268
 1055         CX     66    LYS     CA   1055  -0.240000    12.0100   ; qtot 5.6868
 1056         H1     66    LYS     HA   1056   0.142600     1.0080   ; qtot 5.8294
 1057         C8     66    LYS     CB   1057  -0.009400    12.0100   ; qtot 5.8200
 1058         HC     66    LYS    HB2   1058   0.036200     1.0080   ; qtot 5.8562
 1059         HC     66    LYS    HB3   1059   0.036200     1.0080   ; qtot 5.8924
 1060         C8     66    LYS     CG   1060   0.018700    12.0100   ; qtot 5.9111
 1061         HC     66    LYS    HG2   1061   0.010300     1.0080   ; qtot 5.9214
 1062         HC     66    LYS    HG3   1062   0.010300     1.0080   ; qtot 5.9317
 1063         C8     66    LYS     CD   1063  -0.047900    12.0100   ; qtot 5.8838
 1064         HC     66    LYS    HD2   1064   0.062100     1.0080   ; qtot 5.9459
 1065         HC     66    LYS    HD3   1065   0.062100     1.0080   ; qtot 6.0080
 1066         C8     66    LYS     CE   1066  -0.014300    12.0100   ; qtot 5.9937
 1067         HP     66    LYS    HE2   1067   0.113500     1.0080   ; qtot 6.1072
 1068         HP     66    LYS    HE3   1068   0.113500     1.0080   ; qtot 6.2207
 1069         N3     66    LYS     NZ   1069  -0.385400    14.0100   ; qtot 5.8353
 1070          H     66    LYS    HZ1   1070   0.340000     1.0080   ; qtot 6.1753
 1071          H     66    LYS    HZ2   1071   0.340000     1.0080   ; qtot 6.5153
 1072          H     66    LYS    HZ3   1072   0.340000     1.0080   ; qtot 6.8553
 1073          C     66    LYS      C   1073   0.734100    12.0100   ; qtot 7.5894
 1074          O     66    LYS      O   1074  -0.589400    16.0000   ; qtot 7.0000
; residue   67 GLY rtp GLY q -0.0
 1075          N     67    GLY      N   1075  -0.415700    14.0100   ; qtot 6.5843
 1076          H     67    GLY      H   1076   0.271900     1.0080   ; qtot 6.8562
 1077         CX     67    GLY     CA   1077  -0.025200    12.0100   ; qtot 6.8310
 1078         H1     67    GLY    HA2   1078   0.069800     1.0080   ; qtot 6.9008
 1079         H1     67    GLY    HA3   1079   0.069800     1.0080   ; qtot 6.9706
 1080          C     67    GLY      C   1080   0.597300    12.0100   ; qtot 7.5679
 1081          O     67    GLY      O   1081  -0.567900    16.0000   ; qtot 7.0000
; residue   68 ARG rtp ARG q 1.0
 1082          N     68    ARG      N   1082  -0.347900    14.0100   ; qtot 6.6521
 1083          H     68    ARG      H   1083   0.274700     1.0080   ; qtot 6.9268
 1084         CX     68    ARG     CA   1084  -0.263700    12.0100   ; qtot 6.6631
 1085         H1     68    ARG     HA   1085   0.156000     1.0080   ; qtot 6.8191
 1086         C8     68    ARG     CB   1086  -0.000700    12.0100   ; qtot 6.8184
 1087         HC     68    ARG    HB2   1087   0.032700     1.0080   ; qtot 6.8511
 1088         HC     68    ARG    HB3   1088   0.032700     1.0080   ; qtot 6.8838
 1089         C8     68    ARG     CG   1089   0.039000    12.0100   ; qtot 6.9228
 1090         HC     68    ARG    HG2   1090   0.028500     1.0080   ; qtot 6.9513
 1091         HC     68    ARG    HG3   1091   0.028500     1.0080   ; qtot 6.9798
 1092         C8     68    ARG     CD   1092   0.048600    12.0100   ; qtot 7.0284
 1093         H1     68    ARG    HD2   1093   0.068700     1.0080   ; qtot 7.0971
 1094         H1     68    ARG    HD3   1094   0.068700     1.0080   ; qtot 7.1658
 1095         N2     68    ARG     NE   1095  -0.529500    14.0100   ; qtot 6.6363
 1096          H     68    ARG     HE   1096   0.345600     1.0080   ; qtot 6.9819
 1097         CA     68    ARG     CZ   1097   0.807600    12.0100   ; qtot 7.7895
 1098         N2     68    ARG    NH1   1098  -0.862700    14.0100   ; qtot 6.9268
 1099          H     68    ARG   HH11   1099   0.447800     1.0080   ; qtot 7.3746
 1100          H     68    ARG   HH12   1100   0.447800     1.0080   ; qtot 7.8224
 1101         N2     68    ARG    NH2   1101  -0.862700    14.0100   ; qtot 6.9597
 1102          H     68    ARG   HH21   1102   0.447800     1.0080   ; qtot 7.4075
 1103          H     68    ARG   HH22   1103   0.447800     1.0080   ; qtot 7.8553
 1104          C     68    ARG      C   1104   0.734100    12.0100   ; qtot 8.5894
 1105          O     68    ARG      O   1105  -0.589400    16.0000   ; qtot 8.0000
; residue   69 ILE rtp ILE q -0.0
 1106          N     69    ILE      N   1106  -0.415700    14.0100   ; qtot 7.5843
 1107          H     69    ILE      H   1107   0.271900     1.0080   ; qtot 7.8562
 1108         CX     69    ILE     CA   1108  -0.059700    12.0100   ; qtot 7.7965
 1109         H1     69    ILE     HA   1109   0.086900     1.0080   ; qtot 7.8834
 1110         3C     69    ILE     CB   1110   0.130300    12.0100   ; qtot 8.0137
 1111         HC     69    ILE     HB   1111   0.018700     1.0080   ; qtot 8.0324
 1112         CT     69    ILE    CG2   1112  -0.320400    12.0100   ; qtot 7.7120
 1113         HC     69    ILE   HG21   1113   0.088200     1.0080   ; qtot 7.8002
 1114         HC     69    ILE   HG22   1114   0.088200     1.0080   ; qtot 7.8884
 1115         HC     69    ILE   HG23   1115   0.088200     1.0080   ; qtot 7.9766
 1116         2C     69    ILE    CG1   1116  -0.043000    12.0100   ; qtot 7.9336
 1117         HC     69    ILE   HG12   1117   0.023600     1.0080   ; qtot 7.9572
 1118         HC     69    ILE   HG13   1118   0.023600     1.0080   ; qtot 7.9808
 1119         CT     69    ILE    CD1   1119  -0.066000    12.0100   ; qtot 7.9148
 1120         HC     69    ILE   HD11   1120   0.018600     1.0080   ; qtot 7.9334
 1121         HC     69    ILE   HD12   1121   0.018600     1.0080   ; qtot 7.9520
 1122         HC     69    ILE   HD13   1122   0.018600     1.0080   ; qtot 7.9706
 1123          C     69    ILE      C   1123   0.597300    12.0100   ; qtot 8.5679
 1124          O     69    ILE      O   1124  -0.567900    16.0000   ; qtot 8.0000
; residue   70 ASN rtp ASN q 0.0
 1125          N     70    ASN      N   1125  -0.415700    14.0100   ; qtot 7.5843
 1126          H     70    ASN      H   1126   0.271900     1.0080   ; qtot 7.8562
 1127         CX     70    ASN     CA   1127   0.014300    12.0100   ; qtot 7.8705
 1128         H1     70    ASN     HA   1128   0.104800     1.0080   ; qtot 7.9753
 1129         2C     70    ASN     CB   1129  -0.204100    12.0100   ; qtot 7.7712
 1130         HC     70    ASN    HB2   1130   0.079700     1.0080   ; qtot 7.8509
 1131         HC     70    ASN    HB3   1131   0.079700     1.0080   ; qtot 7.9306
 1132          C     70    ASN     CG   1132   0.713000    12.0100   ; qtot 8.6436
 1133          O     70    ASN    OD1   1133  -0.593100    16.0000   ; qtot 8.0505
 1134          N     70    ASN    ND2   1134  -0.919100    14.0100   ; qtot 7.1314
 1135          H     70    ASN   HD21   1135   0.419600     1.0080   ; qtot 7.5510
 1136          H     70    ASN   HD22   1136   0.419600     1.0080   ; qtot 7.9706
 1137          C     70    ASN      C   1137   0.597300    12.0100   ; qtot 8.5679
 1138          O     70    ASN      O   1138  -0.567900    16.0000   ; qtot 8.0000
; residue   71 LEU rtp LEU q -0.0
 1139          N     71    LEU      N   1139  -0.415700    14.0100   ; qtot 7.5843
 1140          H     71    LEU      H   1140   0.271900     1.0080   ; qtot 7.8562
 1141         CX     71    LEU     CA   1141  -0.051800    12.0100   ; qtot 7.8044
 1142         H1     71    LEU     HA   1142   0.092200     1.0080   ; qtot 7.8966
 1143         2C     71    LEU     CB   1143  -0.110200    12.0100   ; qtot 7.7864
 1144         HC     71    LEU    HB2   1144   0.045700     1.0080   ; qtot 7.8321
 1145         HC     71    LEU    HB3   1145   0.045700     1.0080   ; qtot 7.8778
 1146         3C     71    LEU     CG   1146   0.353100    12.0100   ; qtot 8.2309
 1147         HC     71    LEU     HG   1147  -0.036100     1.0080   ; qtot 8.1948
 1148         CT     71    LEU    CD1   1148  -0.412100    12.0100   ; qtot 7.7827
 1149         HC     71    LEU   HD11   1149   0.100000     1.0080   ; qtot 7.8827
 1150         HC     71    LEU   HD12   1150   0.100000     1.0080   ; qtot 7.9827
 1151         HC     71    LEU   HD13   1151   0.100000     1.0080   ; qtot 8.0827
 1152         CT     71    LEU    CD2   1152  -0.412100    12.0100   ; qtot 7.6706
 1153         HC     71    LEU   HD21   1153   0.100000     1.0080   ; qtot 7.7706
 1154         HC     71    LEU   HD22   1154   0.100000     1.0080   ; qtot 7.8706
 1155         HC     71    LEU   HD23   1155   0.100000     1.0080   ; qtot 7.9706
 1156          C     71    LEU      C   1156   0.597300    12.0100   ; qtot 8.5679
 1157          O     71    LEU      O   1157  -0.567900    16.0000   ; qtot 8.0000
; residue   72 VAL rtp VAL q -0.0
 1158          N     72    VAL      N   1158  -0.415700    14.0100   ; qtot 7.5843
 1159          H     72    VAL      H   1159   0.271900     1.0080   ; qtot 7.8562
 1160         CX     72    VAL     CA   1160  -0.087500    12.0100   ; qtot 7.7687
 1161         H1     72    VAL     HA   1161   0.096900     1.0080   ; qtot 7.8656
 1162         3C     72    VAL     CB   1162   0.298500    12.0100   ; qtot 8.1641
 1163         HC     72    VAL     HB   1163  -0.029700     1.0080   ; qtot 8.1344
 1164         CT     72    VAL    CG1   1164  -0.319200    12.0100   ; qtot 7.8152
 1165         HC     72    VAL   HG11   1165   0.079100     1.0080   ; qtot 7.8943
 1166         HC     72    VAL   HG12   1166   0.079100     1.0080   ; qtot 7.9734
 1167         HC     72    VAL   HG13   1167   0.079100     1.0080   ; qtot 8.0525
 1168         CT     72    VAL    CG2   1168  -0.319200    12.0100   ; qtot 7.7333
 1169         HC     72    VAL   HG21   1169   0.079100     1.0080   ; qtot 7.8124
 1170         HC     72    VAL   HG22   1170   0.079100     1.0080   ; qtot 7.8915
 1171         HC     72    VAL   HG23   1171   0.079100     1.0080   ; qtot 7.9706
 1172          C     72    VAL      C   1172   0.597300    12.0100   ; qtot 8.5679
 1173          O     72    VAL      O   1173  -0.567900    16.0000   ; qtot 8.0000
; residue   73 LEU rtp LEU q -0.0
 1174          N     73    LEU      N   1174  -0.415700    14.0100   ; qtot 7.5843
 1175          H     73    LEU      H   1175   0.271900     1.0080   ; qtot 7.8562
 1176         CX     73    LEU     CA   1176  -0.051800    12.0100   ; qtot 7.8044
 1177         H1     73    LEU     HA   1177   0.092200     1.0080   ; qtot 7.8966
 1178         2C     73    LEU     CB   1178  -0.110200    12.0100   ; qtot 7.7864
 1179         HC     73    LEU    HB2   1179   0.045700     1.0080   ; qtot 7.8321
 1180         HC     73    LEU    HB3   1180   0.045700     1.0080   ; qtot 7.8778
 1181         3C     73    LEU     CG   1181   0.353100    12.0100   ; qtot 8.2309
 1182         HC     73    LEU     HG   1182  -0.036100     1.0080   ; qtot 8.1948
 1183         CT     73    LEU    CD1   1183  -0.412100    12.0100   ; qtot 7.7827
 1184         HC     73    LEU   HD11   1184   0.100000     1.0080   ; qtot 7.8827
 1185         HC     73    LEU   HD12   1185   0.100000     1.0080   ; qtot 7.9827
 1186         HC     73    LEU   HD13   1186   0.100000     1.0080   ; qtot 8.0827
 1187         CT     73    LEU    CD2   1187  -0.412100    12.0100   ; qtot 7.6706
 1188         HC     73    LEU   HD21   1188   0.100000     1.0080   ; qtot 7.7706
 1189         HC     73    LEU   HD22   1189   0.100000     1.0080   ; qtot 7.8706
 1190         HC     73    LEU   HD23   1190   0.100000     1.0080   ; qtot 7.9706
 1191          C     73    LEU      C   1191   0.597300    12.0100   ; qtot 8.5679
 1192          O     73    LEU      O   1192  -0.567900    16.0000   ; qtot 8.0000
; residue   74 SER rtp SER q -0.0
 1193          N     74    SER      N   1193  -0.415700    14.0100   ; qtot 7.5843
 1194          H     74    SER      H   1194   0.271900     1.0080   ; qtot 7.8562
 1195         CX     74    SER     CA   1195  -0.024900    12.0100   ; qtot 7.8313
 1196         H1     74    SER     HA   1196   0.084300     1.0080   ; qtot 7.9156
 1197         2C     74    SER     CB   1197   0.211700    12.0100   ; qtot 8.1273
 1198         H1     74    SER    HB2   1198   0.035200     1.0080   ; qtot 8.1625
 1199         H1     74    SER    HB3   1199   0.035200     1.0080   ; qtot 8.1977
 1200         OH     74    SER     OG   1200  -0.654600    16.0000   ; qtot 7.5431
 1201         HO     74    SER     HG   1201   0.427500     1.0080   ; qtot 7.9706
 1202          C     74    SER      C   1202   0.597300    12.0100   ; qtot 8.5679
 1203          O     74    SER      O   1203  -0.567900    16.0000   ; qtot 8.0000
; residue   75 ARG rtp ARG q 1.0
 1204          N     75    ARG      N   1204  -0.347900    14.0100   ; qtot 7.6521
 1205          H     75    ARG      H   1205   0.274700     1.0080   ; qtot 7.9268
 1206         CX     75    ARG     CA   1206  -0.263700    12.0100   ; qtot 7.6631
 1207         H1     75    ARG     HA   1207   0.156000     1.0080   ; qtot 7.8191
 1208         C8     75    ARG     CB   1208  -0.000700    12.0100   ; qtot 7.8184
 1209         HC     75    ARG    HB2   1209   0.032700     1.0080   ; qtot 7.8511
 1210         HC     75    ARG    HB3   1210   0.032700     1.0080   ; qtot 7.8838
 1211         C8     75    ARG     CG   1211   0.039000    12.0100   ; qtot 7.9228
 1212         HC     75    ARG    HG2   1212   0.028500     1.0080   ; qtot 7.9513
 1213         HC     75    ARG    HG3   1213   0.028500     1.0080   ; qtot 7.9798
 1214         C8     75    ARG     CD   1214   0.048600    12.0100   ; qtot 8.0284
 1215         H1     75    ARG    HD2   1215   0.068700     1.0080   ; qtot 8.0971
 1216         H1     75    ARG    HD3   1216   0.068700     1.0080   ; qtot 8.1658
 1217         N2     75    ARG     NE   1217  -0.529500    14.0100   ; qtot 7.6363
 1218          H     75    ARG     HE   1218   0.345600     1.0080   ; qtot 7.9819
 1219         CA     75    ARG     CZ   1219   0.807600    12.0100   ; qtot 8.7895
 1220         N2     75    ARG    NH1   1220  -0.862700    14.0100   ; qtot 7.9268
 1221          H     75    ARG   HH11   1221   0.447800     1.0080   ; qtot 8.3746
 1222          H     75    ARG   HH12   1222   0.447800     1.0080   ; qtot 8.8224
 1223         N2     75    ARG    NH2   1223  -0.862700    14.0100   ; qtot 7.9597
 1224          H     75    ARG   HH21   1224   0.447800     1.0080   ; qtot 8.4075
 1225          H     75    ARG   HH22   1225   0.447800     1.0080   ; qtot 8.8553
 1226          C     75    ARG      C   1226   0.734100    12.0100   ; qtot 9.5894
 1227          O     75    ARG      O   1227  -0.589400    16.0000   ; qtot 9.0000
; residue   76 GLU rtp GLU q -1.0
 1228          N     76    GLU      N   1228  -0.516300    14.0100   ; qtot 8.4837
 1229          H     76    GLU      H   1229   0.293600     1.0080   ; qtot 8.7773
 1230         CX     76    GLU     CA   1230   0.039700    12.0100   ; qtot 8.8170
 1231         H1     76    GLU     HA   1231   0.110500     1.0080   ; qtot 8.9275
 1232         2C     76    GLU     CB   1232   0.056000    12.0100   ; qtot 8.9835
 1233         HC     76    GLU    HB2   1233  -0.017300     1.0080   ; qtot 8.9662
 1234         HC     76    GLU    HB3   1234  -0.017300     1.0080   ; qtot 8.9489
 1235         2C     76    GLU     CG   1235   0.013600    12.0100   ; qtot 8.9625
 1236         HC     76    GLU    HG2   1236  -0.042500     1.0080   ; qtot 8.9200
 1237         HC     76    GLU    HG3   1237  -0.042500     1.0080   ; qtot 8.8775
 1238         CO     76    GLU     CD   1238   0.805400    12.0100   ; qtot 9.6829
 1239         O2     76    GLU    OE1   1239  -0.818800    16.0000   ; qtot 8.8641
 1240         O2     76    GLU    OE2   1240  -0.818800    16.0000   ; qtot 8.0453
 1241          C     76    GLU      C   1241   0.536600    12.0100   ; qtot 8.5819
 1242          O     76    GLU      O   1242  -0.581900    16.0000   ; qtot 8.0000
; residue   77 LEU rtp LEU q -0.0
 1243          N     77    LEU      N   1243  -0.415700    14.0100   ; qtot 7.5843
 1244          H     77    LEU      H   1244   0.271900     1.0080   ; qtot 7.8562
 1245         CX     77    LEU     CA   1245  -0.051800    12.0100   ; qtot 7.8044
 1246         H1     77    LEU     HA   1246   0.092200     1.0080   ; qtot 7.8966
 1247         2C     77    LEU     CB   1247  -0.110200    12.0100   ; qtot 7.7864
 1248         HC     77    LEU    HB2   1248   0.045700     1.0080   ; qtot 7.8321
 1249         HC     77    LEU    HB3   1249   0.045700     1.0080   ; qtot 7.8778
 1250         3C     77    LEU     CG   1250   0.353100    12.0100   ; qtot 8.2309
 1251         HC     77    LEU     HG   1251  -0.036100     1.0080   ; qtot 8.1948
 1252         CT     77    LEU    CD1   1252  -0.412100    12.0100   ; qtot 7.7827
 1253         HC     77    LEU   HD11   1253   0.100000     1.0080   ; qtot 7.8827
 1254         HC     77    LEU   HD12   1254   0.100000     1.0080   ; qtot 7.9827
 1255         HC     77    LEU   HD13   1255   0.100000     1.0080   ; qtot 8.0827
 1256         CT     77    LEU    CD2   1256  -0.412100    12.0100   ; qtot 7.6706
 1257         HC     77    LEU   HD21   1257   0.100000     1.0080   ; qtot 7.7706
 1258         HC     77    LEU   HD22   1258   0.100000     1.0080   ; qtot 7.8706
 1259         HC     77    LEU   HD23   1259   0.100000     1.0080   ; qtot 7.9706
 1260          C     77    LEU      C   1260   0.597300    12.0100   ; qtot 8.5679
 1261          O     77    LEU      O   1261  -0.567900    16.0000   ; qtot 8.0000
; residue   78 LYS rtp LYS q 1.0
 1262          N     78    LYS      N   1262  -0.347900    14.0100   ; qtot 7.6521
 1263          H     78    LYS      H   1263   0.274700     1.0080   ; qtot 7.9268
 1264         CX     78    LYS     CA   1264  -0.240000    12.0100   ; qtot 7.6868
 1265         H1     78    LYS     HA   1265   0.142600     1.0080   ; qtot 7.8294
 1266         C8     78    LYS     CB   1266  -0.009400    12.0100   ; qtot 7.8200
 1267         HC     78    LYS    HB2   1267   0.036200     1.0080   ; qtot 7.8562
 1268         HC     78    LYS    HB3   1268   0.036200     1.0080   ; qtot 7.8924
 1269         C8     78    LYS     CG   1269   0.018700    12.0100   ; qtot 7.9111
 1270         HC     78    LYS    HG2   1270   0.010300     1.0080   ; qtot 7.9214
 1271         HC     78    LYS    HG3   1271   0.010300     1.0080   ; qtot 7.9317
 1272         C8     78    LYS     CD   1272  -0.047900    12.0100   ; qtot 7.8838
 1273         HC     78    LYS    HD2   1273   0.062100     1.0080   ; qtot 7.9459
 1274         HC     78    LYS    HD3   1274   0.062100     1.0080   ; qtot 8.0080
 1275         C8     78    LYS     CE   1275  -0.014300    12.0100   ; qtot 7.9937
 1276         HP     78    LYS    HE2   1276   0.113500     1.0080   ; qtot 8.1072
 1277         HP     78    LYS    HE3   1277   0.113500     1.0080   ; qtot 8.2207
 1278         N3     78    LYS     NZ   1278  -0.385400    14.0100   ; qtot 7.8353
 1279          H     78    LYS    HZ1   1279   0.340000     1.0080   ; qtot 8.1753
 1280          H     78    LYS    HZ2   1280   0.340000     1.0080   ; qtot 8.5153
 1281          H     78    LYS    HZ3   1281   0.340000     1.0080   ; qtot 8.8553
 1282          C     78    LYS      C   1282   0.734100    12.0100   ; qtot 9.5894
 1283          O     78    LYS      O   1283  -0.589400    16.0000   ; qtot 9.0000
; residue   79 GLU rtp GLU q -1.0
 1284          N     79    GLU      N   1284  -0.516300    14.0100   ; qtot 8.4837
 1285          H     79    GLU      H   1285   0.293600     1.0080   ; qtot 8.7773
 1286         CX     79    GLU     CA   1286   0.039700    12.0100   ; qtot 8.8170
 1287         H1     79    GLU     HA   1287   0.110500     1.0080   ; qtot 8.9275
 1288         2C     79    GLU     CB   1288   0.056000    12.0100   ; qtot 8.9835
 1289         HC     79    GLU    HB2   1289  -0.017300     1.0080   ; qtot 8.9662
 1290         HC     79    GLU    HB3   1290  -0.017300     1.0080   ; qtot 8.9489
 1291         2C     79    GLU     CG   1291   0.013600    12.0100   ; qtot 8.9625
 1292         HC     79    GLU    HG2   1292  -0.042500     1.0080   ; qtot 8.9200
 1293         HC     79    GLU    HG3   1293  -0.042500     1.0080   ; qtot 8.8775
 1294         CO     79    GLU     CD   1294   0.805400    12.0100   ; qtot 9.6829
 1295         O2     79    GLU    OE1   1295  -0.818800    16.0000   ; qtot 8.8641
 1296         O2     79    GLU    OE2   1296  -0.818800    16.0000   ; qtot 8.0453
 1297          C     79    GLU      C   1297   0.536600    12.0100   ; qtot 8.5819
 1298          O     79    GLU      O   1298  -0.581900    16.0000   ; qtot 8.0000
; residue   80 PRO rtp PRO q 0.0
 1299          N     80    PRO      N   1299  -0.254800    14.0100   ; qtot 7.7452
 1300         CT     80    PRO     CD   1300   0.019200    12.0100   ; qtot 7.7644
 1301         H1     80    PRO    HD2   1301   0.039100     1.0080   ; qtot 7.8035
 1302         H1     80    PRO    HD3   1302   0.039100     1.0080   ; qtot 7.8426
 1303         CT     80    PRO     CG   1303   0.018900    12.0100   ; qtot 7.8615
 1304         HC     80    PRO    HG2   1304   0.021300     1.0080   ; qtot 7.8828
 1305         HC     80    PRO    HG3   1305   0.021300     1.0080   ; qtot 7.9041
 1306         CT     80    PRO     CB   1306  -0.007000    12.0100   ; qtot 7.8971
 1307         HC     80    PRO    HB2   1307   0.025300     1.0080   ; qtot 7.9224
 1308         HC     80    PRO    HB3   1308   0.025300     1.0080   ; qtot 7.9477
 1309         CX     80    PRO     CA   1309  -0.026600    12.0100   ; qtot 7.9211
 1310         H1     80    PRO     HA   1310   0.064100     1.0080   ; qtot 7.9852
 1311          C     80    PRO      C   1311   0.589600    12.0100   ; qtot 8.5748
 1312          O     80    PRO      O   1312  -0.574800    16.0000   ; qtot 8.0000
; residue   81 PRO rtp PRO q 0.0
 1313          N     81    PRO      N   1313  -0.254800    14.0100   ; qtot 7.7452
 1314         CT     81    PRO     CD   1314   0.019200    12.0100   ; qtot 7.7644
 1315         H1     81    PRO    HD2   1315   0.039100     1.0080   ; qtot 7.8035
 1316         H1     81    PRO    HD3   1316   0.039100     1.0080   ; qtot 7.8426
 1317         CT     81    PRO     CG   1317   0.018900    12.0100   ; qtot 7.8615
 1318         HC     81    PRO    HG2   1318   0.021300     1.0080   ; qtot 7.8828
 1319         HC     81    PRO    HG3   1319   0.021300     1.0080   ; qtot 7.9041
 1320         CT     81    PRO     CB   1320  -0.007000    12.0100   ; qtot 7.8971
 1321         HC     81    PRO    HB2   1321   0.025300     1.0080   ; qtot 7.9224
 1322         HC     81    PRO    HB3   1322   0.025300     1.0080   ; qtot 7.9477
 1323         CX     81    PRO     CA   1323  -0.026600    12.0100   ; qtot 7.9211
 1324         H1     81    PRO     HA   1324   0.064100     1.0080   ; qtot 7.9852
 1325          C     81    PRO      C   1325   0.589600    12.0100   ; qtot 8.5748
 1326          O     81    PRO      O   1326  -0.574800    16.0000   ; qtot 8.0000
; residue   82 GLN rtp GLN q -0.0
 1327          N     82    GLN      N   1327  -0.415700    14.0100   ; qtot 7.5843
 1328          H     82    GLN      H   1328   0.271900     1.0080   ; qtot 7.8562
 1329         CX     82    GLN     CA   1329  -0.003100    12.0100   ; qtot 7.8531
 1330         H1     82    GLN     HA   1330   0.085000     1.0080   ; qtot 7.9381
 1331         2C     82    GLN     CB   1331  -0.003600    12.0100   ; qtot 7.9345
 1332         HC     82    GLN    HB2   1332   0.017100     1.0080   ; qtot 7.9516
 1333         HC     82    GLN    HB3   1333   0.017100     1.0080   ; qtot 7.9687
 1334         2C     82    GLN     CG   1334  -0.064500    12.0100   ; qtot 7.9042
 1335         HC     82    GLN    HG2   1335   0.035200     1.0080   ; qtot 7.9394
 1336         HC     82    GLN    HG3   1336   0.035200     1.0080   ; qtot 7.9746
 1337          C     82    GLN     CD   1337   0.695100    12.0100   ; qtot 8.6697
 1338          O     82    GLN    OE1   1338  -0.608600    16.0000   ; qtot 8.0611
 1339          N     82    GLN    NE2   1339  -0.940700    14.0100   ; qtot 7.1204
 1340          H     82    GLN   HE21   1340   0.425100     1.0080   ; qtot 7.5455
 1341          H     82    GLN   HE22   1341   0.425100     1.0080   ; qtot 7.9706
 1342          C     82    GLN      C   1342   0.597300    12.0100   ; qtot 8.5679
 1343          O     82    GLN      O   1343  -0.567900    16.0000   ; qtot 8.0000
; residue   83 GLY rtp GLY q -0.0
 1344          N     83    GLY      N   1344  -0.415700    14.0100   ; qtot 7.5843
 1345          H     83    GLY      H   1345   0.271900     1.0080   ; qtot 7.8562
 1346         CX     83    GLY     CA   1346  -0.025200    12.0100   ; qtot 7.8310
 1347         H1     83    GLY    HA2   1347   0.069800     1.0080   ; qtot 7.9008
 1348         H1     83    GLY    HA3   1348   0.069800     1.0080   ; qtot 7.9706
 1349          C     83    GLY      C   1349   0.597300    12.0100   ; qtot 8.5679
 1350          O     83    GLY      O   1350  -0.567900    16.0000   ; qtot 8.0000
; residue   84 ALA rtp ALA q -0.0
 1351          N     84    ALA      N   1351  -0.415700    14.0100   ; qtot 7.5843
 1352          H     84    ALA      H   1352   0.271900     1.0080   ; qtot 7.8562
 1353         CX     84    ALA     CA   1353   0.033700    12.0100   ; qtot 7.8899
 1354         H1     84    ALA     HA   1354   0.082300     1.0080   ; qtot 7.9722
 1355         CT     84    ALA     CB   1355  -0.182500    12.0100   ; qtot 7.7897
 1356         HC     84    ALA    HB1   1356   0.060300     1.0080   ; qtot 7.8500
 1357         HC     84    ALA    HB2   1357   0.060300     1.0080   ; qtot 7.9103
 1358         HC     84    ALA    HB3   1358   0.060300     1.0080   ; qtot 7.9706
 1359          C     84    ALA      C   1359   0.597300    12.0100   ; qtot 8.5679
 1360          O     84    ALA      O   1360  -0.567900    16.0000   ; qtot 8.0000
; residue   85 HIE rtp HIE q -0.0
 1361          N     85    HIE      N   1361  -0.415700    14.0100   ; qtot 7.5843
 1362          H     85    HIE      H   1362   0.271900     1.0080   ; qtot 7.8562
 1363         CX     85    HIE     CA   1363  -0.058100    12.0100   ; qtot 7.7981
 1364         H1     85    HIE     HA   1364   0.136000     1.0080   ; qtot 7.9341
 1365         CT     85    HIE     CB   1365  -0.007400    12.0100   ; qtot 7.9267
 1366         HC     85    HIE    HB2   1366   0.036700     1.0080   ; qtot 7.9634
 1367         HC     85    HIE    HB3   1367   0.036700     1.0080   ; qtot 8.0001
 1368         CC     85    HIE     CG   1368   0.186800    12.0100   ; qtot 8.1869
 1369         NB     85    HIE    ND1   1369  -0.543200    14.0100   ; qtot 7.6437
 1370         CR     85    HIE    CE1   1370   0.163500    12.0100   ; qtot 7.8072
 1371         H5     85    HIE    HE1   1371   0.143500     1.0080   ; qtot 7.9507
 1372         NA     85    HIE    NE2   1372  -0.279500    14.0100   ; qtot 7.6712
 1373          H     85    HIE    HE2   1373   0.333900     1.0080   ; qtot 8.0051
 1374         CW     85    HIE    CD2   1374  -0.220700    12.0100   ; qtot 7.7844
 1375         H4     85    HIE    HD2   1375   0.186200     1.0080   ; qtot 7.9706
 1376          C     85    HIE      C   1376   0.597300    12.0100   ; qtot 8.5679
 1377          O     85    HIE      O   1377  -0.567900    16.0000   ; qtot 8.0000
; residue   86 PHE rtp PHE q -0.0
 1378          N     86    PHE      N   1378  -0.415700    14.0100   ; qtot 7.5843
 1379          H     86    PHE      H   1379   0.271900     1.0080   ; qtot 7.8562
 1380         CX     86    PHE     CA   1380  -0.002400    12.0100   ; qtot 7.8538
 1381         H1     86    PHE     HA   1381   0.097800     1.0080   ; qtot 7.9516
 1382         CT     86    PHE     CB   1382  -0.034300    12.0100   ; qtot 7.9173
 1383         HC     86    PHE    HB2   1383   0.029500     1.0080   ; qtot 7.9468
 1384         HC     86    PHE    HB3   1384   0.029500     1.0080   ; qtot 7.9763
 1385         CA     86    PHE     CG   1385   0.011800    12.0100   ; qtot 7.9881
 1386         CA     86    PHE    CD1   1386  -0.125600    12.0100   ; qtot 7.8625
 1387         HA     86    PHE    HD1   1387   0.133000     1.0080   ; qtot 7.9955
 1388         CA     86    PHE    CE1   1388  -0.170400    12.0100   ; qtot 7.8251
 1389         HA     86    PHE    HE1   1389   0.143000     1.0080   ; qtot 7.9681
 1390         CA     86    PHE     CZ   1390  -0.107200    12.0100   ; qtot 7.8609
 1391         HA     86    PHE     HZ   1391   0.129700     1.0080   ; qtot 7.9906
 1392         CA     86    PHE    CE2   1392  -0.170400    12.0100   ; qtot 7.8202
 1393         HA     86    PHE    HE2   1393   0.143000     1.0080   ; qtot 7.9632
 1394         CA     86    PHE    CD2   1394  -0.125600    12.0100   ; qtot 7.8376
 1395         HA     86    PHE    HD2   1395   0.133000     1.0080   ; qtot 7.9706
 1396          C     86    PHE      C   1396   0.597300    12.0100   ; qtot 8.5679
 1397          O     86    PHE      O   1397  -0.567900    16.0000   ; qtot 8.0000
; residue   87 LEU rtp LEU q -0.0
 1398          N     87    LEU      N   1398  -0.415700    14.0100   ; qtot 7.5843
 1399          H     87    LEU      H   1399   0.271900     1.0080   ; qtot 7.8562
 1400         CX     87    LEU     CA   1400  -0.051800    12.0100   ; qtot 7.8044
 1401         H1     87    LEU     HA   1401   0.092200     1.0080   ; qtot 7.8966
 1402         2C     87    LEU     CB   1402  -0.110200    12.0100   ; qtot 7.7864
 1403         HC     87    LEU    HB2   1403   0.045700     1.0080   ; qtot 7.8321
 1404         HC     87    LEU    HB3   1404   0.045700     1.0080   ; qtot 7.8778
 1405         3C     87    LEU     CG   1405   0.353100    12.0100   ; qtot 8.2309
 1406         HC     87    LEU     HG   1406  -0.036100     1.0080   ; qtot 8.1948
 1407         CT     87    LEU    CD1   1407  -0.412100    12.0100   ; qtot 7.7827
 1408         HC     87    LEU   HD11   1408   0.100000     1.0080   ; qtot 7.8827
 1409         HC     87    LEU   HD12   1409   0.100000     1.0080   ; qtot 7.9827
 1410         HC     87    LEU   HD13   1410   0.100000     1.0080   ; qtot 8.0827
 1411         CT     87    LEU    CD2   1411  -0.412100    12.0100   ; qtot 7.6706
 1412         HC     87    LEU   HD21   1412   0.100000     1.0080   ; qtot 7.7706
 1413         HC     87    LEU   HD22   1413   0.100000     1.0080   ; qtot 7.8706
 1414         HC     87    LEU   HD23   1414   0.100000     1.0080   ; qtot 7.9706
 1415          C     87    LEU      C   1415   0.597300    12.0100   ; qtot 8.5679
 1416          O     87    LEU      O   1416  -0.567900    16.0000   ; qtot 8.0000
; residue   88 SER rtp SER q -0.0
 1417          N     88    SER      N   1417  -0.415700    14.0100   ; qtot 7.5843
 1418          H     88    SER      H   1418   0.271900     1.0080   ; qtot 7.8562
 1419         CX     88    SER     CA   1419  -0.024900    12.0100   ; qtot 7.8313
 1420         H1     88    SER     HA   1420   0.084300     1.0080   ; qtot 7.9156
 1421         2C     88    SER     CB   1421   0.211700    12.0100   ; qtot 8.1273
 1422         H1     88    SER    HB2   1422   0.035200     1.0080   ; qtot 8.1625
 1423         H1     88    SER    HB3   1423   0.035200     1.0080   ; qtot 8.1977
 1424         OH     88    SER     OG   1424  -0.654600    16.0000   ; qtot 7.5431
 1425         HO     88    SER     HG   1425   0.427500     1.0080   ; qtot 7.9706
 1426          C     88    SER      C   1426   0.597300    12.0100   ; qtot 8.5679
 1427          O     88    SER      O   1427  -0.567900    16.0000   ; qtot 8.0000
; residue   89 ARG rtp ARG q 1.0
 1428          N     89    ARG      N   1428  -0.347900    14.0100   ; qtot 7.6521
 1429          H     89    ARG      H   1429   0.274700     1.0080   ; qtot 7.9268
 1430         CX     89    ARG     CA   1430  -0.263700    12.0100   ; qtot 7.6631
 1431         H1     89    ARG     HA   1431   0.156000     1.0080   ; qtot 7.8191
 1432         C8     89    ARG     CB   1432  -0.000700    12.0100   ; qtot 7.8184
 1433         HC     89    ARG    HB2   1433   0.032700     1.0080   ; qtot 7.8511
 1434         HC     89    ARG    HB3   1434   0.032700     1.0080   ; qtot 7.8838
 1435         C8     89    ARG     CG   1435   0.039000    12.0100   ; qtot 7.9228
 1436         HC     89    ARG    HG2   1436   0.028500     1.0080   ; qtot 7.9513
 1437         HC     89    ARG    HG3   1437   0.028500     1.0080   ; qtot 7.9798
 1438         C8     89    ARG     CD   1438   0.048600    12.0100   ; qtot 8.0284
 1439         H1     89    ARG    HD2   1439   0.068700     1.0080   ; qtot 8.0971
 1440         H1     89    ARG    HD3   1440   0.068700     1.0080   ; qtot 8.1658
 1441         N2     89    ARG     NE   1441  -0.529500    14.0100   ; qtot 7.6363
 1442          H     89    ARG     HE   1442   0.345600     1.0080   ; qtot 7.9819
 1443         CA     89    ARG     CZ   1443   0.807600    12.0100   ; qtot 8.7895
 1444         N2     89    ARG    NH1   1444  -0.862700    14.0100   ; qtot 7.9268
 1445          H     89    ARG   HH11   1445   0.447800     1.0080   ; qtot 8.3746
 1446          H     89    ARG   HH12   1446   0.447800     1.0080   ; qtot 8.8224
 1447         N2     89    ARG    NH2   1447  -0.862700    14.0100   ; qtot 7.9597
 1448          H     89    ARG   HH21   1448   0.447800     1.0080   ; qtot 8.4075
 1449          H     89    ARG   HH22   1449   0.447800     1.0080   ; qtot 8.8553
 1450          C     89    ARG      C   1450   0.734100    12.0100   ; qtot 9.5894
 1451          O     89    ARG      O   1451  -0.589400    16.0000   ; qtot 9.0000
; residue   90 SER rtp SER q -0.0
 1452          N     90    SER      N   1452  -0.415700    14.0100   ; qtot 8.5843
 1453          H     90    SER      H   1453   0.271900     1.0080   ; qtot 8.8562
 1454         CX     90    SER     CA   1454  -0.024900    12.0100   ; qtot 8.8313
 1455         H1     90    SER     HA   1455   0.084300     1.0080   ; qtot 8.9156
 1456         2C     90    SER     CB   1456   0.211700    12.0100   ; qtot 9.1273
 1457         H1     90    SER    HB2   1457   0.035200     1.0080   ; qtot 9.1625
 1458         H1     90    SER    HB3   1458   0.035200     1.0080   ; qtot 9.1977
 1459         OH     90    SER     OG   1459  -0.654600    16.0000   ; qtot 8.5431
 1460         HO     90    SER     HG   1460   0.427500     1.0080   ; qtot 8.9706
 1461          C     90    SER      C   1461   0.597300    12.0100   ; qtot 9.5679
 1462          O     90    SER      O   1462  -0.567900    16.0000   ; qtot 9.0000
; residue   91 LEU rtp LEU q -0.0
 1463          N     91    LEU      N   1463  -0.415700    14.0100   ; qtot 8.5843
 1464          H     91    LEU      H   1464   0.271900     1.0080   ; qtot 8.8562
 1465         CX     91    LEU     CA   1465  -0.051800    12.0100   ; qtot 8.8044
 1466         H1     91    LEU     HA   1466   0.092200     1.0080   ; qtot 8.8966
 1467         2C     91    LEU     CB   1467  -0.110200    12.0100   ; qtot 8.7864
 1468         HC     91    LEU    HB2   1468   0.045700     1.0080   ; qtot 8.8321
 1469         HC     91    LEU    HB3   1469   0.045700     1.0080   ; qtot 8.8778
 1470         3C     91    LEU     CG   1470   0.353100    12.0100   ; qtot 9.2309
 1471         HC     91    LEU     HG   1471  -0.036100     1.0080   ; qtot 9.1948
 1472         CT     91    LEU    CD1   1472  -0.412100    12.0100   ; qtot 8.7827
 1473         HC     91    LEU   HD11   1473   0.100000     1.0080   ; qtot 8.8827
 1474         HC     91    LEU   HD12   1474   0.100000     1.0080   ; qtot 8.9827
 1475         HC     91    LEU   HD13   1475   0.100000     1.0080   ; qtot 9.0827
 1476         CT     91    LEU    CD2   1476  -0.412100    12.0100   ; qtot 8.6706
 1477         HC     91    LEU   HD21   1477   0.100000     1.0080   ; qtot 8.7706
 1478         HC     91    LEU   HD22   1478   0.100000     1.0080   ; qtot 8.8706
 1479         HC     91    LEU   HD23   1479   0.100000     1.0080   ; qtot 8.9706
 1480          C     91    LEU      C   1480   0.597300    12.0100   ; qtot 9.5679
 1481          O     91    LEU      O   1481  -0.567900    16.0000   ; qtot 9.0000
; residue   92 ASP rtp ASP q -1.0
 1482          N     92    ASP      N   1482  -0.516300    14.0100   ; qtot 8.4837
 1483          H     92    ASP      H   1483   0.293600     1.0080   ; qtot 8.7773
 1484         CX     92    ASP     CA   1484   0.038100    12.0100   ; qtot 8.8154
 1485         H1     92    ASP     HA   1485   0.088000     1.0080   ; qtot 8.9034
 1486         2C     92    ASP     CB   1486  -0.030300    12.0100   ; qtot 8.8731
 1487         HC     92    ASP    HB2   1487  -0.012200     1.0080   ; qtot 8.8609
 1488         HC     92    ASP    HB3   1488  -0.012200     1.0080   ; qtot 8.8487
 1489         CO     92    ASP     CG   1489   0.799400    12.0100   ; qtot 9.6481
 1490         O2     92    ASP    OD1   1490  -0.801400    16.0000   ; qtot 8.8467
 1491         O2     92    ASP    OD2   1491  -0.801400    16.0000   ; qtot 8.0453
 1492          C     92    ASP      C   1492   0.536600    12.0100   ; qtot 8.5819
 1493          O     92    ASP      O   1493  -0.581900    16.0000   ; qtot 8.0000
; residue   93 ASP rtp ASP q -1.0
 1494          N     93    ASP      N   1494  -0.516300    14.0100   ; qtot 7.4837
 1495          H     93    ASP      H   1495   0.293600     1.0080   ; qtot 7.7773
 1496         CX     93    ASP     CA   1496   0.038100    12.0100   ; qtot 7.8154
 1497         H1     93    ASP     HA   1497   0.088000     1.0080   ; qtot 7.9034
 1498         2C     93    ASP     CB   1498  -0.030300    12.0100   ; qtot 7.8731
 1499         HC     93    ASP    HB2   1499  -0.012200     1.0080   ; qtot 7.8609
 1500         HC     93    ASP    HB3   1500  -0.012200     1.0080   ; qtot 7.8487
 1501         CO     93    ASP     CG   1501   0.799400    12.0100   ; qtot 8.6481
 1502         O2     93    ASP    OD1   1502  -0.801400    16.0000   ; qtot 7.8467
 1503         O2     93    ASP    OD2   1503  -0.801400    16.0000   ; qtot 7.0453
 1504          C     93    ASP      C   1504   0.536600    12.0100   ; qtot 7.5819
 1505          O     93    ASP      O   1505  -0.581900    16.0000   ; qtot 7.0000
; residue   94 ALA rtp ALA q -0.0
 1506          N     94    ALA      N   1506  -0.415700    14.0100   ; qtot 6.5843
 1507          H     94    ALA      H   1507   0.271900     1.0080   ; qtot 6.8562
 1508         CX     94    ALA     CA   1508   0.033700    12.0100   ; qtot 6.8899
 1509         H1     94    ALA     HA   1509   0.082300     1.0080   ; qtot 6.9722
 1510         CT     94    ALA     CB   1510  -0.182500    12.0100   ; qtot 6.7897
 1511         HC     94    ALA    HB1   1511   0.060300     1.0080   ; qtot 6.8500
 1512         HC     94    ALA    HB2   1512   0.060300     1.0080   ; qtot 6.9103
 1513         HC     94    ALA    HB3   1513   0.060300     1.0080   ; qtot 6.9706
 1514          C     94    ALA      C   1514   0.597300    12.0100   ; qtot 7.5679
 1515          O     94    ALA      O   1515  -0.567900    16.0000   ; qtot 7.0000
; residue   95 LEU rtp LEU q -0.0
 1516          N     95    LEU      N   1516  -0.415700    14.0100   ; qtot 6.5843
 1517          H     95    LEU      H   1517   0.271900     1.0080   ; qtot 6.8562
 1518         CX     95    LEU     CA   1518  -0.051800    12.0100   ; qtot 6.8044
 1519         H1     95    LEU     HA   1519   0.092200     1.0080   ; qtot 6.8966
 1520         2C     95    LEU     CB   1520  -0.110200    12.0100   ; qtot 6.7864
 1521         HC     95    LEU    HB2   1521   0.045700     1.0080   ; qtot 6.8321
 1522         HC     95    LEU    HB3   1522   0.045700     1.0080   ; qtot 6.8778
 1523         3C     95    LEU     CG   1523   0.353100    12.0100   ; qtot 7.2309
 1524         HC     95    LEU     HG   1524  -0.036100     1.0080   ; qtot 7.1948
 1525         CT     95    LEU    CD1   1525  -0.412100    12.0100   ; qtot 6.7827
 1526         HC     95    LEU   HD11   1526   0.100000     1.0080   ; qtot 6.8827
 1527         HC     95    LEU   HD12   1527   0.100000     1.0080   ; qtot 6.9827
 1528         HC     95    LEU   HD13   1528   0.100000     1.0080   ; qtot 7.0827
 1529         CT     95    LEU    CD2   1529  -0.412100    12.0100   ; qtot 6.6706
 1530         HC     95    LEU   HD21   1530   0.100000     1.0080   ; qtot 6.7706
 1531         HC     95    LEU   HD22   1531   0.100000     1.0080   ; qtot 6.8706
 1532         HC     95    LEU   HD23   1532   0.100000     1.0080   ; qtot 6.9706
 1533          C     95    LEU      C   1533   0.597300    12.0100   ; qtot 7.5679
 1534          O     95    LEU      O   1534  -0.567900    16.0000   ; qtot 7.0000
; residue   96 LYS rtp LYS q 1.0
 1535          N     96    LYS      N   1535  -0.347900    14.0100   ; qtot 6.6521
 1536          H     96    LYS      H   1536   0.274700     1.0080   ; qtot 6.9268
 1537         CX     96    LYS     CA   1537  -0.240000    12.0100   ; qtot 6.6868
 1538         H1     96    LYS     HA   1538   0.142600     1.0080   ; qtot 6.8294
 1539         C8     96    LYS     CB   1539  -0.009400    12.0100   ; qtot 6.8200
 1540         HC     96    LYS    HB2   1540   0.036200     1.0080   ; qtot 6.8562
 1541         HC     96    LYS    HB3   1541   0.036200     1.0080   ; qtot 6.8924
 1542         C8     96    LYS     CG   1542   0.018700    12.0100   ; qtot 6.9111
 1543         HC     96    LYS    HG2   1543   0.010300     1.0080   ; qtot 6.9214
 1544         HC     96    LYS    HG3   1544   0.010300     1.0080   ; qtot 6.9317
 1545         C8     96    LYS     CD   1545  -0.047900    12.0100   ; qtot 6.8838
 1546         HC     96    LYS    HD2   1546   0.062100     1.0080   ; qtot 6.9459
 1547         HC     96    LYS    HD3   1547   0.062100     1.0080   ; qtot 7.0080
 1548         C8     96    LYS     CE   1548  -0.014300    12.0100   ; qtot 6.9937
 1549         HP     96    LYS    HE2   1549   0.113500     1.0080   ; qtot 7.1072
 1550         HP     96    LYS    HE3   1550   0.113500     1.0080   ; qtot 7.2207
 1551         N3     96    LYS     NZ   1551  -0.385400    14.0100   ; qtot 6.8353
 1552          H     96    LYS    HZ1   1552   0.340000     1.0080   ; qtot 7.1753
 1553          H     96    LYS    HZ2   1553   0.340000     1.0080   ; qtot 7.5153
 1554          H     96    LYS    HZ3   1554   0.340000     1.0080   ; qtot 7.8553
 1555          C     96    LYS      C   1555   0.734100    12.0100   ; qtot 8.5894
 1556          O     96    LYS      O   1556  -0.589400    16.0000   ; qtot 8.0000
; residue   97 LEU rtp LEU q -0.0
 1557          N     97    LEU      N   1557  -0.415700    14.0100   ; qtot 7.5843
 1558          H     97    LEU      H   1558   0.271900     1.0080   ; qtot 7.8562
 1559         CX     97    LEU     CA   1559  -0.051800    12.0100   ; qtot 7.8044
 1560         H1     97    LEU     HA   1560   0.092200     1.0080   ; qtot 7.8966
 1561         2C     97    LEU     CB   1561  -0.110200    12.0100   ; qtot 7.7864
 1562         HC     97    LEU    HB2   1562   0.045700     1.0080   ; qtot 7.8321
 1563         HC     97    LEU    HB3   1563   0.045700     1.0080   ; qtot 7.8778
 1564         3C     97    LEU     CG   1564   0.353100    12.0100   ; qtot 8.2309
 1565         HC     97    LEU     HG   1565  -0.036100     1.0080   ; qtot 8.1948
 1566         CT     97    LEU    CD1   1566  -0.412100    12.0100   ; qtot 7.7827
 1567         HC     97    LEU   HD11   1567   0.100000     1.0080   ; qtot 7.8827
 1568         HC     97    LEU   HD12   1568   0.100000     1.0080   ; qtot 7.9827
 1569         HC     97    LEU   HD13   1569   0.100000     1.0080   ; qtot 8.0827
 1570         CT     97    LEU    CD2   1570  -0.412100    12.0100   ; qtot 7.6706
 1571         HC     97    LEU   HD21   1571   0.100000     1.0080   ; qtot 7.7706
 1572         HC     97    LEU   HD22   1572   0.100000     1.0080   ; qtot 7.8706
 1573         HC     97    LEU   HD23   1573   0.100000     1.0080   ; qtot 7.9706
 1574          C     97    LEU      C   1574   0.597300    12.0100   ; qtot 8.5679
 1575          O     97    LEU      O   1575  -0.567900    16.0000   ; qtot 8.0000
; residue   98 THR rtp THR q 0.0
 1576          N     98    THR      N   1576  -0.415700    14.0100   ; qtot 7.5843
 1577          H     98    THR      H   1577   0.271900     1.0080   ; qtot 7.8562
 1578         CX     98    THR     CA   1578  -0.038900    12.0100   ; qtot 7.8173
 1579         H1     98    THR     HA   1579   0.100700     1.0080   ; qtot 7.9180
 1580         3C     98    THR     CB   1580   0.365400    12.0100   ; qtot 8.2834
 1581         H1     98    THR     HB   1581   0.004300     1.0080   ; qtot 8.2877
 1582         CT     98    THR    CG2   1582  -0.243800    12.0100   ; qtot 8.0439
 1583         HC     98    THR   HG21   1583   0.064200     1.0080   ; qtot 8.1081
 1584         HC     98    THR   HG22   1584   0.064200     1.0080   ; qtot 8.1723
 1585         HC     98    THR   HG23   1585   0.064200     1.0080   ; qtot 8.2365
 1586         OH     98    THR    OG1   1586  -0.676100    16.0000   ; qtot 7.5604
 1587         HO     98    THR    HG1   1587   0.410200     1.0080   ; qtot 7.9706
 1588          C     98    THR      C   1588   0.597300    12.0100   ; qtot 8.5679
 1589          O     98    THR      O   1589  -0.567900    16.0000   ; qtot 8.0000
; residue   99 GLU rtp GLU q -1.0
 1590          N     99    GLU      N   1590  -0.516300    14.0100   ; qtot 7.4837
 1591          H     99    GLU      H   1591   0.293600     1.0080   ; qtot 7.7773
 1592         CX     99    GLU     CA   1592   0.039700    12.0100   ; qtot 7.8170
 1593         H1     99    GLU     HA   1593   0.110500     1.0080   ; qtot 7.9275
 1594         2C     99    GLU     CB   1594   0.056000    12.0100   ; qtot 7.9835
 1595         HC     99    GLU    HB2   1595  -0.017300     1.0080   ; qtot 7.9662
 1596         HC     99    GLU    HB3   1596  -0.017300     1.0080   ; qtot 7.9489
 1597         2C     99    GLU     CG   1597   0.013600    12.0100   ; qtot 7.9625
 1598         HC     99    GLU    HG2   1598  -0.042500     1.0080   ; qtot 7.9200
 1599         HC     99    GLU    HG3   1599  -0.042500     1.0080   ; qtot 7.8775
 1600         CO     99    GLU     CD   1600   0.805400    12.0100   ; qtot 8.6829
 1601         O2     99    GLU    OE1   1601  -0.818800    16.0000   ; qtot 7.8641
 1602         O2     99    GLU    OE2   1602  -0.818800    16.0000   ; qtot 7.0453
 1603          C     99    GLU      C   1603   0.536600    12.0100   ; qtot 7.5819
 1604          O     99    GLU      O   1604  -0.581900    16.0000   ; qtot 7.0000
; residue  100 GLN rtp GLN q -0.0
 1605          N    100    GLN      N   1605  -0.415700    14.0100   ; qtot 6.5843
 1606          H    100    GLN      H   1606   0.271900     1.0080   ; qtot 6.8562
 1607         CX    100    GLN     CA   1607  -0.003100    12.0100   ; qtot 6.8531
 1608         H1    100    GLN     HA   1608   0.085000     1.0080   ; qtot 6.9381
 1609         2C    100    GLN     CB   1609  -0.003600    12.0100   ; qtot 6.9345
 1610         HC    100    GLN    HB2   1610   0.017100     1.0080   ; qtot 6.9516
 1611         HC    100    GLN    HB3   1611   0.017100     1.0080   ; qtot 6.9687
 1612         2C    100    GLN     CG   1612  -0.064500    12.0100   ; qtot 6.9042
 1613         HC    100    GLN    HG2   1613   0.035200     1.0080   ; qtot 6.9394
 1614         HC    100    GLN    HG3   1614   0.035200     1.0080   ; qtot 6.9746
 1615          C    100    GLN     CD   1615   0.695100    12.0100   ; qtot 7.6697
 1616          O    100    GLN    OE1   1616  -0.608600    16.0000   ; qtot 7.0611
 1617          N    100    GLN    NE2   1617  -0.940700    14.0100   ; qtot 6.1204
 1618          H    100    GLN   HE21   1618   0.425100     1.0080   ; qtot 6.5455
 1619          H    100    GLN   HE22   1619   0.425100     1.0080   ; qtot 6.9706
 1620          C    100    GLN      C   1620   0.597300    12.0100   ; qtot 7.5679
 1621          O    100    GLN      O   1621  -0.567900    16.0000   ; qtot 7.0000
; residue  101 PRO rtp PRO q 0.0
 1622          N    101    PRO      N   1622  -0.254800    14.0100   ; qtot 6.7452
 1623         CT    101    PRO     CD   1623   0.019200    12.0100   ; qtot 6.7644
 1624         H1    101    PRO    HD2   1624   0.039100     1.0080   ; qtot 6.8035
 1625         H1    101    PRO    HD3   1625   0.039100     1.0080   ; qtot 6.8426
 1626         CT    101    PRO     CG   1626   0.018900    12.0100   ; qtot 6.8615
 1627         HC    101    PRO    HG2   1627   0.021300     1.0080   ; qtot 6.8828
 1628         HC    101    PRO    HG3   1628   0.021300     1.0080   ; qtot 6.9041
 1629         CT    101    PRO     CB   1629  -0.007000    12.0100   ; qtot 6.8971
 1630         HC    101    PRO    HB2   1630   0.025300     1.0080   ; qtot 6.9224
 1631         HC    101    PRO    HB3   1631   0.025300     1.0080   ; qtot 6.9477
 1632         CX    101    PRO     CA   1632  -0.026600    12.0100   ; qtot 6.9211
 1633         H1    101    PRO     HA   1633   0.064100     1.0080   ; qtot 6.9852
 1634          C    101    PRO      C   1634   0.589600    12.0100   ; qtot 7.5748
 1635          O    101    PRO      O   1635  -0.574800    16.0000   ; qtot 7.0000
; residue  102 GLU rtp GLU q -1.0
 1636          N    102    GLU      N   1636  -0.516300    14.0100   ; qtot 6.4837
 1637          H    102    GLU      H   1637   0.293600     1.0080   ; qtot 6.7773
 1638         CX    102    GLU     CA   1638   0.039700    12.0100   ; qtot 6.8170
 1639         H1    102    GLU     HA   1639   0.110500     1.0080   ; qtot 6.9275
 1640         2C    102    GLU     CB   1640   0.056000    12.0100   ; qtot 6.9835
 1641         HC    102    GLU    HB2   1641  -0.017300     1.0080   ; qtot 6.9662
 1642         HC    102    GLU    HB3   1642  -0.017300     1.0080   ; qtot 6.9489
 1643         2C    102    GLU     CG   1643   0.013600    12.0100   ; qtot 6.9625
 1644         HC    102    GLU    HG2   1644  -0.042500     1.0080   ; qtot 6.9200
 1645         HC    102    GLU    HG3   1645  -0.042500     1.0080   ; qtot 6.8775
 1646         CO    102    GLU     CD   1646   0.805400    12.0100   ; qtot 7.6829
 1647         O2    102    GLU    OE1   1647  -0.818800    16.0000   ; qtot 6.8641
 1648         O2    102    GLU    OE2   1648  -0.818800    16.0000   ; qtot 6.0453
 1649          C    102    GLU      C   1649   0.536600    12.0100   ; qtot 6.5819
 1650          O    102    GLU      O   1650  -0.581900    16.0000   ; qtot 6.0000
; residue  103 LEU rtp LEU q -0.0
 1651          N    103    LEU      N   1651  -0.415700    14.0100   ; qtot 5.5843
 1652          H    103    LEU      H   1652   0.271900     1.0080   ; qtot 5.8562
 1653         CX    103    LEU     CA   1653  -0.051800    12.0100   ; qtot 5.8044
 1654         H1    103    LEU     HA   1654   0.092200     1.0080   ; qtot 5.8966
 1655         2C    103    LEU     CB   1655  -0.110200    12.0100   ; qtot 5.7864
 1656         HC    103    LEU    HB2   1656   0.045700     1.0080   ; qtot 5.8321
 1657         HC    103    LEU    HB3   1657   0.045700     1.0080   ; qtot 5.8778
 1658         3C    103    LEU     CG   1658   0.353100    12.0100   ; qtot 6.2309
 1659         HC    103    LEU     HG   1659  -0.036100     1.0080   ; qtot 6.1948
 1660         CT    103    LEU    CD1   1660  -0.412100    12.0100   ; qtot 5.7827
 1661         HC    103    LEU   HD11   1661   0.100000     1.0080   ; qtot 5.8827
 1662         HC    103    LEU   HD12   1662   0.100000     1.0080   ; qtot 5.9827
 1663         HC    103    LEU   HD13   1663   0.100000     1.0080   ; qtot 6.0827
 1664         CT    103    LEU    CD2   1664  -0.412100    12.0100   ; qtot 5.6706
 1665         HC    103    LEU   HD21   1665   0.100000     1.0080   ; qtot 5.7706
 1666         HC    103    LEU   HD22   1666   0.100000     1.0080   ; qtot 5.8706
 1667         HC    103    LEU   HD23   1667   0.100000     1.0080   ; qtot 5.9706
 1668          C    103    LEU      C   1668   0.597300    12.0100   ; qtot 6.5679
 1669          O    103    LEU      O   1669  -0.567900    16.0000   ; qtot 6.0000
; residue  104 ALA rtp ALA q -0.0
 1670          N    104    ALA      N   1670  -0.415700    14.0100   ; qtot 5.5843
 1671          H    104    ALA      H   1671   0.271900     1.0080   ; qtot 5.8562
 1672         CX    104    ALA     CA   1672   0.033700    12.0100   ; qtot 5.8899
 1673         H1    104    ALA     HA   1673   0.082300     1.0080   ; qtot 5.9722
 1674         CT    104    ALA     CB   1674  -0.182500    12.0100   ; qtot 5.7897
 1675         HC    104    ALA    HB1   1675   0.060300     1.0080   ; qtot 5.8500
 1676         HC    104    ALA    HB2   1676   0.060300     1.0080   ; qtot 5.9103
 1677         HC    104    ALA    HB3   1677   0.060300     1.0080   ; qtot 5.9706
 1678          C    104    ALA      C   1678   0.597300    12.0100   ; qtot 6.5679
 1679          O    104    ALA      O   1679  -0.567900    16.0000   ; qtot 6.0000
; residue  105 ASN rtp ASN q 0.0
 1680          N    105    ASN      N   1680  -0.415700    14.0100   ; qtot 5.5843
 1681          H    105    ASN      H   1681   0.271900     1.0080   ; qtot 5.8562
 1682         CX    105    ASN     CA   1682   0.014300    12.0100   ; qtot 5.8705
 1683         H1    105    ASN     HA   1683   0.104800     1.0080   ; qtot 5.9753
 1684         2C    105    ASN     CB   1684  -0.204100    12.0100   ; qtot 5.7712
 1685         HC    105    ASN    HB2   1685   0.079700     1.0080   ; qtot 5.8509
 1686         HC    105    ASN    HB3   1686   0.079700     1.0080   ; qtot 5.9306
 1687          C    105    ASN     CG   1687   0.713000    12.0100   ; qtot 6.6436
 1688          O    105    ASN    OD1   1688  -0.593100    16.0000   ; qtot 6.0505
 1689          N    105    ASN    ND2   1689  -0.919100    14.0100   ; qtot 5.1314
 1690          H    105    ASN   HD21   1690   0.419600     1.0080   ; qtot 5.5510
 1691          H    105    ASN   HD22   1691   0.419600     1.0080   ; qtot 5.9706
 1692          C    105    ASN      C   1692   0.597300    12.0100   ; qtot 6.5679
 1693          O    105    ASN      O   1693  -0.567900    16.0000   ; qtot 6.0000
; residue  106 LYS rtp LYS q 1.0
 1694          N    106    LYS      N   1694  -0.347900    14.0100   ; qtot 5.6521
 1695          H    106    LYS      H   1695   0.274700     1.0080   ; qtot 5.9268
 1696         CX    106    LYS     CA   1696  -0.240000    12.0100   ; qtot 5.6868
 1697         H1    106    LYS     HA   1697   0.142600     1.0080   ; qtot 5.8294
 1698         C8    106    LYS     CB   1698  -0.009400    12.0100   ; qtot 5.8200
 1699         HC    106    LYS    HB2   1699   0.036200     1.0080   ; qtot 5.8562
 1700         HC    106    LYS    HB3   1700   0.036200     1.0080   ; qtot 5.8924
 1701         C8    106    LYS     CG   1701   0.018700    12.0100   ; qtot 5.9111
 1702         HC    106    LYS    HG2   1702   0.010300     1.0080   ; qtot 5.9214
 1703         HC    106    LYS    HG3   1703   0.010300     1.0080   ; qtot 5.9317
 1704         C8    106    LYS     CD   1704  -0.047900    12.0100   ; qtot 5.8838
 1705         HC    106    LYS    HD2   1705   0.062100     1.0080   ; qtot 5.9459
 1706         HC    106    LYS    HD3   1706   0.062100     1.0080   ; qtot 6.0080
 1707         C8    106    LYS     CE   1707  -0.014300    12.0100   ; qtot 5.9937
 1708         HP    106    LYS    HE2   1708   0.113500     1.0080   ; qtot 6.1072
 1709         HP    106    LYS    HE3   1709   0.113500     1.0080   ; qtot 6.2207
 1710         N3    106    LYS     NZ   1710  -0.385400    14.0100   ; qtot 5.8353
 1711          H    106    LYS    HZ1   1711   0.340000     1.0080   ; qtot 6.1753
 1712          H    106    LYS    HZ2   1712   0.340000     1.0080   ; qtot 6.5153
 1713          H    106    LYS    HZ3   1713   0.340000     1.0080   ; qtot 6.8553
 1714          C    106    LYS      C   1714   0.734100    12.0100   ; qtot 7.5894
 1715          O    106    LYS      O   1715  -0.589400    16.0000   ; qtot 7.0000
; residue  107 VAL rtp VAL q -0.0
 1716          N    107    VAL      N   1716  -0.415700    14.0100   ; qtot 6.5843
 1717          H    107    VAL      H   1717   0.271900     1.0080   ; qtot 6.8562
 1718         CX    107    VAL     CA   1718  -0.087500    12.0100   ; qtot 6.7687
 1719         H1    107    VAL     HA   1719   0.096900     1.0080   ; qtot 6.8656
 1720         3C    107    VAL     CB   1720   0.298500    12.0100   ; qtot 7.1641
 1721         HC    107    VAL     HB   1721  -0.029700     1.0080   ; qtot 7.1344
 1722         CT    107    VAL    CG1   1722  -0.319200    12.0100   ; qtot 6.8152
 1723         HC    107    VAL   HG11   1723   0.079100     1.0080   ; qtot 6.8943
 1724         HC    107    VAL   HG12   1724   0.079100     1.0080   ; qtot 6.9734
 1725         HC    107    VAL   HG13   1725   0.079100     1.0080   ; qtot 7.0525
 1726         CT    107    VAL    CG2   1726  -0.319200    12.0100   ; qtot 6.7333
 1727         HC    107    VAL   HG21   1727   0.079100     1.0080   ; qtot 6.8124
 1728         HC    107    VAL   HG22   1728   0.079100     1.0080   ; qtot 6.8915
 1729         HC    107    VAL   HG23   1729   0.079100     1.0080   ; qtot 6.9706
 1730          C    107    VAL      C   1730   0.597300    12.0100   ; qtot 7.5679
 1731          O    107    VAL      O   1731  -0.567900    16.0000   ; qtot 7.0000
; residue  108 ASP rtp ASP q -1.0
 1732          N    108    ASP      N   1732  -0.516300    14.0100   ; qtot 6.4837
 1733          H    108    ASP      H   1733   0.293600     1.0080   ; qtot 6.7773
 1734         CX    108    ASP     CA   1734   0.038100    12.0100   ; qtot 6.8154
 1735         H1    108    ASP     HA   1735   0.088000     1.0080   ; qtot 6.9034
 1736         2C    108    ASP     CB   1736  -0.030300    12.0100   ; qtot 6.8731
 1737         HC    108    ASP    HB2   1737  -0.012200     1.0080   ; qtot 6.8609
 1738         HC    108    ASP    HB3   1738  -0.012200     1.0080   ; qtot 6.8487
 1739         CO    108    ASP     CG   1739   0.799400    12.0100   ; qtot 7.6481
 1740         O2    108    ASP    OD1   1740  -0.801400    16.0000   ; qtot 6.8467
 1741         O2    108    ASP    OD2   1741  -0.801400    16.0000   ; qtot 6.0453
 1742          C    108    ASP      C   1742   0.536600    12.0100   ; qtot 6.5819
 1743          O    108    ASP      O   1743  -0.581900    16.0000   ; qtot 6.0000
; residue  109 MET rtp MET q -0.0
 1744          N    109    MET      N   1744  -0.415700    14.0100   ; qtot 5.5843
 1745          H    109    MET      H   1745   0.271900     1.0080   ; qtot 5.8562
 1746         CX    109    MET     CA   1746  -0.023700    12.0100   ; qtot 5.8325
 1747         H1    109    MET     HA   1747   0.088000     1.0080   ; qtot 5.9205
 1748         2C    109    MET     CB   1748   0.034200    12.0100   ; qtot 5.9547
 1749         HC    109    MET    HB2   1749   0.024100     1.0080   ; qtot 5.9788
 1750         HC    109    MET    HB3   1750   0.024100     1.0080   ; qtot 6.0029
 1751         2C    109    MET     CG   1751   0.001800    12.0100   ; qtot 6.0047
 1752         H1    109    MET    HG2   1752   0.044000     1.0080   ; qtot 6.0487
 1753         H1    109    MET    HG3   1753   0.044000     1.0080   ; qtot 6.0927
 1754          S    109    MET     SD   1754  -0.273700    32.0600   ; qtot 5.8190
 1755         CT    109    MET     CE   1755  -0.053600    12.0100   ; qtot 5.7654
 1756         H1    109    MET    HE1   1756   0.068400     1.0080   ; qtot 5.8338
 1757         H1    109    MET    HE2   1757   0.068400     1.0080   ; qtot 5.9022
 1758         H1    109    MET    HE3   1758   0.068400     1.0080   ; qtot 5.9706
 1759          C    109    MET      C   1759   0.597300    12.0100   ; qtot 6.5679
 1760          O    109    MET      O   1760  -0.567900    16.0000   ; qtot 6.0000
; residue  110 VAL rtp VAL q -0.0
 1761          N    110    VAL      N   1761  -0.415700    14.0100   ; qtot 5.5843
 1762          H    110    VAL      H   1762   0.271900     1.0080   ; qtot 5.8562
 1763         CX    110    VAL     CA   1763  -0.087500    12.0100   ; qtot 5.7687
 1764         H1    110    VAL     HA   1764   0.096900     1.0080   ; qtot 5.8656
 1765         3C    110    VAL     CB   1765   0.298500    12.0100   ; qtot 6.1641
 1766         HC    110    VAL     HB   1766  -0.029700     1.0080   ; qtot 6.1344
 1767         CT    110    VAL    CG1   1767  -0.319200    12.0100   ; qtot 5.8152
 1768         HC    110    VAL   HG11   1768   0.079100     1.0080   ; qtot 5.8943
 1769         HC    110    VAL   HG12   1769   0.079100     1.0080   ; qtot 5.9734
 1770         HC    110    VAL   HG13   1770   0.079100     1.0080   ; qtot 6.0525
 1771         CT    110    VAL    CG2   1771  -0.319200    12.0100   ; qtot 5.7333
 1772         HC    110    VAL   HG21   1772   0.079100     1.0080   ; qtot 5.8124
 1773         HC    110    VAL   HG22   1773   0.079100     1.0080   ; qtot 5.8915
 1774         HC    110    VAL   HG23   1774   0.079100     1.0080   ; qtot 5.9706
 1775          C    110    VAL      C   1775   0.597300    12.0100   ; qtot 6.5679
 1776          O    110    VAL      O   1776  -0.567900    16.0000   ; qtot 6.0000
; residue  111 TRP rtp TRP q -0.0
 1777          N    111    TRP      N   1777  -0.415700    14.0100   ; qtot 5.5843
 1778          H    111    TRP      H   1778   0.271900     1.0080   ; qtot 5.8562
 1779         CX    111    TRP     CA   1779  -0.027500    12.0100   ; qtot 5.8287
 1780         H1    111    TRP     HA   1780   0.112300     1.0080   ; qtot 5.9410
 1781         CT    111    TRP     CB   1781  -0.005000    12.0100   ; qtot 5.9360
 1782         HC    111    TRP    HB2   1782   0.033900     1.0080   ; qtot 5.9699
 1783         HC    111    TRP    HB3   1783   0.033900     1.0080   ; qtot 6.0038
 1784         C*    111    TRP     CG   1784  -0.141500    12.0100   ; qtot 5.8623
 1785         CW    111    TRP    CD1   1785  -0.163800    12.0100   ; qtot 5.6985
 1786         H4    111    TRP    HD1   1786   0.206200     1.0080   ; qtot 5.9047
 1787         NA    111    TRP    NE1   1787  -0.341800    14.0100   ; qtot 5.5629
 1788          H    111    TRP    HE1   1788   0.341200     1.0080   ; qtot 5.9041
 1789         CN    111    TRP    CE2   1789   0.138000    12.0100   ; qtot 6.0421
 1790         CA    111    TRP    CZ2   1790  -0.260100    12.0100   ; qtot 5.7820
 1791         HA    111    TRP    HZ2   1791   0.157200     1.0080   ; qtot 5.9392
 1792         CA    111    TRP    CH2   1792  -0.113400    12.0100   ; qtot 5.8258
 1793         HA    111    TRP    HH2   1793   0.141700     1.0080   ; qtot 5.9675
 1794         CA    111    TRP    CZ3   1794  -0.197200    12.0100   ; qtot 5.7703
 1795         HA    111    TRP    HZ3   1795   0.144700     1.0080   ; qtot 5.9150
 1796         CA    111    TRP    CE3   1796  -0.238700    12.0100   ; qtot 5.6763
 1797         HA    111    TRP    HE3   1797   0.170000     1.0080   ; qtot 5.8463
 1798         CB    111    TRP    CD2   1798   0.124300    12.0100   ; qtot 5.9706
 1799          C    111    TRP      C   1799   0.597300    12.0100   ; qtot 6.5679
 1800          O    111    TRP      O   1800  -0.567900    16.0000   ; qtot 6.0000
; residue  112 ILE rtp ILE q -0.0
 1801          N    112    ILE      N   1801  -0.415700    14.0100   ; qtot 5.5843
 1802          H    112    ILE      H   1802   0.271900     1.0080   ; qtot 5.8562
 1803         CX    112    ILE     CA   1803  -0.059700    12.0100   ; qtot 5.7965
 1804         H1    112    ILE     HA   1804   0.086900     1.0080   ; qtot 5.8834
 1805         3C    112    ILE     CB   1805   0.130300    12.0100   ; qtot 6.0137
 1806         HC    112    ILE     HB   1806   0.018700     1.0080   ; qtot 6.0324
 1807         CT    112    ILE    CG2   1807  -0.320400    12.0100   ; qtot 5.7120
 1808         HC    112    ILE   HG21   1808   0.088200     1.0080   ; qtot 5.8002
 1809         HC    112    ILE   HG22   1809   0.088200     1.0080   ; qtot 5.8884
 1810         HC    112    ILE   HG23   1810   0.088200     1.0080   ; qtot 5.9766
 1811         2C    112    ILE    CG1   1811  -0.043000    12.0100   ; qtot 5.9336
 1812         HC    112    ILE   HG12   1812   0.023600     1.0080   ; qtot 5.9572
 1813         HC    112    ILE   HG13   1813   0.023600     1.0080   ; qtot 5.9808
 1814         CT    112    ILE    CD1   1814  -0.066000    12.0100   ; qtot 5.9148
 1815         HC    112    ILE   HD11   1815   0.018600     1.0080   ; qtot 5.9334
 1816         HC    112    ILE   HD12   1816   0.018600     1.0080   ; qtot 5.9520
 1817         HC    112    ILE   HD13   1817   0.018600     1.0080   ; qtot 5.9706
 1818          C    112    ILE      C   1818   0.597300    12.0100   ; qtot 6.5679
 1819          O    112    ILE      O   1819  -0.567900    16.0000   ; qtot 6.0000
; residue  113 VAL rtp VAL q -0.0
 1820          N    113    VAL      N   1820  -0.415700    14.0100   ; qtot 5.5843
 1821          H    113    VAL      H   1821   0.271900     1.0080   ; qtot 5.8562
 1822         CX    113    VAL     CA   1822  -0.087500    12.0100   ; qtot 5.7687
 1823         H1    113    VAL     HA   1823   0.096900     1.0080   ; qtot 5.8656
 1824         3C    113    VAL     CB   1824   0.298500    12.0100   ; qtot 6.1641
 1825         HC    113    VAL     HB   1825  -0.029700     1.0080   ; qtot 6.1344
 1826         CT    113    VAL    CG1   1826  -0.319200    12.0100   ; qtot 5.8152
 1827         HC    113    VAL   HG11   1827   0.079100     1.0080   ; qtot 5.8943
 1828         HC    113    VAL   HG12   1828   0.079100     1.0080   ; qtot 5.9734
 1829         HC    113    VAL   HG13   1829   0.079100     1.0080   ; qtot 6.0525
 1830         CT    113    VAL    CG2   1830  -0.319200    12.0100   ; qtot 5.7333
 1831         HC    113    VAL   HG21   1831   0.079100     1.0080   ; qtot 5.8124
 1832         HC    113    VAL   HG22   1832   0.079100     1.0080   ; qtot 5.8915
 1833         HC    113    VAL   HG23   1833   0.079100     1.0080   ; qtot 5.9706
 1834          C    113    VAL      C   1834   0.597300    12.0100   ; qtot 6.5679
 1835          O    113    VAL      O   1835  -0.567900    16.0000   ; qtot 6.0000
; residue  114 GLY rtp GLY q -0.0
 1836          N    114    GLY      N   1836  -0.415700    14.0100   ; qtot 5.5843
 1837          H    114    GLY      H   1837   0.271900     1.0080   ; qtot 5.8562
 1838         CX    114    GLY     CA   1838  -0.025200    12.0100   ; qtot 5.8310
 1839         H1    114    GLY    HA2   1839   0.069800     1.0080   ; qtot 5.9008
 1840         H1    114    GLY    HA3   1840   0.069800     1.0080   ; qtot 5.9706
 1841          C    114    GLY      C   1841   0.597300    12.0100   ; qtot 6.5679
 1842          O    114    GLY      O   1842  -0.567900    16.0000   ; qtot 6.0000
; residue  115 GLY rtp GLY q -0.0
 1843          N    115    GLY      N   1843  -0.415700    14.0100   ; qtot 5.5843
 1844          H    115    GLY      H   1844   0.271900     1.0080   ; qtot 5.8562
 1845         CX    115    GLY     CA   1845  -0.025200    12.0100   ; qtot 5.8310
 1846         H1    115    GLY    HA2   1846   0.069800     1.0080   ; qtot 5.9008
 1847         H1    115    GLY    HA3   1847   0.069800     1.0080   ; qtot 5.9706
 1848          C    115    GLY      C   1848   0.597300    12.0100   ; qtot 6.5679
 1849          O    115    GLY      O   1849  -0.567900    16.0000   ; qtot 6.0000
; residue  116 SER rtp SER q -0.0
 1850          N    116    SER      N   1850  -0.415700    14.0100   ; qtot 5.5843
 1851          H    116    SER      H   1851   0.271900     1.0080   ; qtot 5.8562
 1852         CX    116    SER     CA   1852  -0.024900    12.0100   ; qtot 5.8313
 1853         H1    116    SER     HA   1853   0.084300     1.0080   ; qtot 5.9156
 1854         2C    116    SER     CB   1854   0.211700    12.0100   ; qtot 6.1273
 1855         H1    116    SER    HB2   1855   0.035200     1.0080   ; qtot 6.1625
 1856         H1    116    SER    HB3   1856   0.035200     1.0080   ; qtot 6.1977
 1857         OH    116    SER     OG   1857  -0.654600    16.0000   ; qtot 5.5431
 1858         HO    116    SER     HG   1858   0.427500     1.0080   ; qtot 5.9706
 1859          C    116    SER      C   1859   0.597300    12.0100   ; qtot 6.5679
 1860          O    116    SER      O   1860  -0.567900    16.0000   ; qtot 6.0000
; residue  117 SER rtp SER q -0.0
 1861          N    117    SER      N   1861  -0.415700    14.0100   ; qtot 5.5843
 1862          H    117    SER      H   1862   0.271900     1.0080   ; qtot 5.8562
 1863         CX    117    SER     CA   1863  -0.024900    12.0100   ; qtot 5.8313
 1864         H1    117    SER     HA   1864   0.084300     1.0080   ; qtot 5.9156
 1865         2C    117    SER     CB   1865   0.211700    12.0100   ; qtot 6.1273
 1866         H1    117    SER    HB2   1866   0.035200     1.0080   ; qtot 6.1625
 1867         H1    117    SER    HB3   1867   0.035200     1.0080   ; qtot 6.1977
 1868         OH    117    SER     OG   1868  -0.654600    16.0000   ; qtot 5.5431
 1869         HO    117    SER     HG   1869   0.427500     1.0080   ; qtot 5.9706
 1870          C    117    SER      C   1870   0.597300    12.0100   ; qtot 6.5679
 1871          O    117    SER      O   1871  -0.567900    16.0000   ; qtot 6.0000
; residue  118 VAL rtp VAL q -0.0
 1872          N    118    VAL      N   1872  -0.415700    14.0100   ; qtot 5.5843
 1873          H    118    VAL      H   1873   0.271900     1.0080   ; qtot 5.8562
 1874         CX    118    VAL     CA   1874  -0.087500    12.0100   ; qtot 5.7687
 1875         H1    118    VAL     HA   1875   0.096900     1.0080   ; qtot 5.8656
 1876         3C    118    VAL     CB   1876   0.298500    12.0100   ; qtot 6.1641
 1877         HC    118    VAL     HB   1877  -0.029700     1.0080   ; qtot 6.1344
 1878         CT    118    VAL    CG1   1878  -0.319200    12.0100   ; qtot 5.8152
 1879         HC    118    VAL   HG11   1879   0.079100     1.0080   ; qtot 5.8943
 1880         HC    118    VAL   HG12   1880   0.079100     1.0080   ; qtot 5.9734
 1881         HC    118    VAL   HG13   1881   0.079100     1.0080   ; qtot 6.0525
 1882         CT    118    VAL    CG2   1882  -0.319200    12.0100   ; qtot 5.7333
 1883         HC    118    VAL   HG21   1883   0.079100     1.0080   ; qtot 5.8124
 1884         HC    118    VAL   HG22   1884   0.079100     1.0080   ; qtot 5.8915
 1885         HC    118    VAL   HG23   1885   0.079100     1.0080   ; qtot 5.9706
 1886          C    118    VAL      C   1886   0.597300    12.0100   ; qtot 6.5679
 1887          O    118    VAL      O   1887  -0.567900    16.0000   ; qtot 6.0000
; residue  119 TYR rtp TYR q -0.0
 1888          N    119    TYR      N   1888  -0.415700    14.0100   ; qtot 5.5843
 1889          H    119    TYR      H   1889   0.271900     1.0080   ; qtot 5.8562
 1890         CX    119    TYR     CA   1890  -0.001400    12.0100   ; qtot 5.8548
 1891         H1    119    TYR     HA   1891   0.087600     1.0080   ; qtot 5.9424
 1892         CT    119    TYR     CB   1892  -0.015200    12.0100   ; qtot 5.9272
 1893         HC    119    TYR    HB2   1893   0.029500     1.0080   ; qtot 5.9567
 1894         HC    119    TYR    HB3   1894   0.029500     1.0080   ; qtot 5.9862
 1895         CA    119    TYR     CG   1895  -0.001100    12.0100   ; qtot 5.9851
 1896         CA    119    TYR    CD1   1896  -0.190600    12.0100   ; qtot 5.7945
 1897         HA    119    TYR    HD1   1897   0.169900     1.0080   ; qtot 5.9644
 1898         CA    119    TYR    CE1   1898  -0.234100    12.0100   ; qtot 5.7303
 1899         HA    119    TYR    HE1   1899   0.165600     1.0080   ; qtot 5.8959
 1900          C    119    TYR     CZ   1900   0.322600    12.0100   ; qtot 6.2185
 1901         OH    119    TYR     OH   1901  -0.557900    16.0000   ; qtot 5.6606
 1902         HO    119    TYR     HH   1902   0.399200     1.0080   ; qtot 6.0598
 1903         CA    119    TYR    CE2   1903  -0.234100    12.0100   ; qtot 5.8257
 1904         HA    119    TYR    HE2   1904   0.165600     1.0080   ; qtot 5.9913
 1905         CA    119    TYR    CD2   1905  -0.190600    12.0100   ; qtot 5.8007
 1906         HA    119    TYR    HD2   1906   0.169900     1.0080   ; qtot 5.9706
 1907          C    119    TYR      C   1907   0.597300    12.0100   ; qtot 6.5679
 1908          O    119    TYR      O   1908  -0.567900    16.0000   ; qtot 6.0000
; residue  120 LYS rtp LYS q 1.0
 1909          N    120    LYS      N   1909  -0.347900    14.0100   ; qtot 5.6521
 1910          H    120    LYS      H   1910   0.274700     1.0080   ; qtot 5.9268
 1911         CX    120    LYS     CA   1911  -0.240000    12.0100   ; qtot 5.6868
 1912         H1    120    LYS     HA   1912   0.142600     1.0080   ; qtot 5.8294
 1913         C8    120    LYS     CB   1913  -0.009400    12.0100   ; qtot 5.8200
 1914         HC    120    LYS    HB2   1914   0.036200     1.0080   ; qtot 5.8562
 1915         HC    120    LYS    HB3   1915   0.036200     1.0080   ; qtot 5.8924
 1916         C8    120    LYS     CG   1916   0.018700    12.0100   ; qtot 5.9111
 1917         HC    120    LYS    HG2   1917   0.010300     1.0080   ; qtot 5.9214
 1918         HC    120    LYS    HG3   1918   0.010300     1.0080   ; qtot 5.9317
 1919         C8    120    LYS     CD   1919  -0.047900    12.0100   ; qtot 5.8838
 1920         HC    120    LYS    HD2   1920   0.062100     1.0080   ; qtot 5.9459
 1921         HC    120    LYS    HD3   1921   0.062100     1.0080   ; qtot 6.0080
 1922         C8    120    LYS     CE   1922  -0.014300    12.0100   ; qtot 5.9937
 1923         HP    120    LYS    HE2   1923   0.113500     1.0080   ; qtot 6.1072
 1924         HP    120    LYS    HE3   1924   0.113500     1.0080   ; qtot 6.2207
 1925         N3    120    LYS     NZ   1925  -0.385400    14.0100   ; qtot 5.8353
 1926          H    120    LYS    HZ1   1926   0.340000     1.0080   ; qtot 6.1753
 1927          H    120    LYS    HZ2   1927   0.340000     1.0080   ; qtot 6.5153
 1928          H    120    LYS    HZ3   1928   0.340000     1.0080   ; qtot 6.8553
 1929          C    120    LYS      C   1929   0.734100    12.0100   ; qtot 7.5894
 1930          O    120    LYS      O   1930  -0.589400    16.0000   ; qtot 7.0000
; residue  121 GLU rtp GLU q -1.0
 1931          N    121    GLU      N   1931  -0.516300    14.0100   ; qtot 6.4837
 1932          H    121    GLU      H   1932   0.293600     1.0080   ; qtot 6.7773
 1933         CX    121    GLU     CA   1933   0.039700    12.0100   ; qtot 6.8170
 1934         H1    121    GLU     HA   1934   0.110500     1.0080   ; qtot 6.9275
 1935         2C    121    GLU     CB   1935   0.056000    12.0100   ; qtot 6.9835
 1936         HC    121    GLU    HB2   1936  -0.017300     1.0080   ; qtot 6.9662
 1937         HC    121    GLU    HB3   1937  -0.017300     1.0080   ; qtot 6.9489
 1938         2C    121    GLU     CG   1938   0.013600    12.0100   ; qtot 6.9625
 1939         HC    121    GLU    HG2   1939  -0.042500     1.0080   ; qtot 6.9200
 1940         HC    121    GLU    HG3   1940  -0.042500     1.0080   ; qtot 6.8775
 1941         CO    121    GLU     CD   1941   0.805400    12.0100   ; qtot 7.6829
 1942         O2    121    GLU    OE1   1942  -0.818800    16.0000   ; qtot 6.8641
 1943         O2    121    GLU    OE2   1943  -0.818800    16.0000   ; qtot 6.0453
 1944          C    121    GLU      C   1944   0.536600    12.0100   ; qtot 6.5819
 1945          O    121    GLU      O   1945  -0.581900    16.0000   ; qtot 6.0000
; residue  122 ALA rtp ALA q -0.0
 1946          N    122    ALA      N   1946  -0.415700    14.0100   ; qtot 5.5843
 1947          H    122    ALA      H   1947   0.271900     1.0080   ; qtot 5.8562
 1948         CX    122    ALA     CA   1948   0.033700    12.0100   ; qtot 5.8899
 1949         H1    122    ALA     HA   1949   0.082300     1.0080   ; qtot 5.9722
 1950         CT    122    ALA     CB   1950  -0.182500    12.0100   ; qtot 5.7897
 1951         HC    122    ALA    HB1   1951   0.060300     1.0080   ; qtot 5.8500
 1952         HC    122    ALA    HB2   1952   0.060300     1.0080   ; qtot 5.9103
 1953         HC    122    ALA    HB3   1953   0.060300     1.0080   ; qtot 5.9706
 1954          C    122    ALA      C   1954   0.597300    12.0100   ; qtot 6.5679
 1955          O    122    ALA      O   1955  -0.567900    16.0000   ; qtot 6.0000
; residue  123 MET rtp MET q -0.0
 1956          N    123    MET      N   1956  -0.415700    14.0100   ; qtot 5.5843
 1957          H    123    MET      H   1957   0.271900     1.0080   ; qtot 5.8562
 1958         CX    123    MET     CA   1958  -0.023700    12.0100   ; qtot 5.8325
 1959         H1    123    MET     HA   1959   0.088000     1.0080   ; qtot 5.9205
 1960         2C    123    MET     CB   1960   0.034200    12.0100   ; qtot 5.9547
 1961         HC    123    MET    HB2   1961   0.024100     1.0080   ; qtot 5.9788
 1962         HC    123    MET    HB3   1962   0.024100     1.0080   ; qtot 6.0029
 1963         2C    123    MET     CG   1963   0.001800    12.0100   ; qtot 6.0047
 1964         H1    123    MET    HG2   1964   0.044000     1.0080   ; qtot 6.0487
 1965         H1    123    MET    HG3   1965   0.044000     1.0080   ; qtot 6.0927
 1966          S    123    MET     SD   1966  -0.273700    32.0600   ; qtot 5.8190
 1967         CT    123    MET     CE   1967  -0.053600    12.0100   ; qtot 5.7654
 1968         H1    123    MET    HE1   1968   0.068400     1.0080   ; qtot 5.8338
 1969         H1    123    MET    HE2   1969   0.068400     1.0080   ; qtot 5.9022
 1970         H1    123    MET    HE3   1970   0.068400     1.0080   ; qtot 5.9706
 1971          C    123    MET      C   1971   0.597300    12.0100   ; qtot 6.5679
 1972          O    123    MET      O   1972  -0.567900    16.0000   ; qtot 6.0000
; residue  124 ASN rtp ASN q 0.0
 1973          N    124    ASN      N   1973  -0.415700    14.0100   ; qtot 5.5843
 1974          H    124    ASN      H   1974   0.271900     1.0080   ; qtot 5.8562
 1975         CX    124    ASN     CA   1975   0.014300    12.0100   ; qtot 5.8705
 1976         H1    124    ASN     HA   1976   0.104800     1.0080   ; qtot 5.9753
 1977         2C    124    ASN     CB   1977  -0.204100    12.0100   ; qtot 5.7712
 1978         HC    124    ASN    HB2   1978   0.079700     1.0080   ; qtot 5.8509
 1979         HC    124    ASN    HB3   1979   0.079700     1.0080   ; qtot 5.9306
 1980          C    124    ASN     CG   1980   0.713000    12.0100   ; qtot 6.6436
 1981          O    124    ASN    OD1   1981  -0.593100    16.0000   ; qtot 6.0505
 1982          N    124    ASN    ND2   1982  -0.919100    14.0100   ; qtot 5.1314
 1983          H    124    ASN   HD21   1983   0.419600     1.0080   ; qtot 5.5510
 1984          H    124    ASN   HD22   1984   0.419600     1.0080   ; qtot 5.9706
 1985          C    124    ASN      C   1985   0.597300    12.0100   ; qtot 6.5679
 1986          O    124    ASN      O   1986  -0.567900    16.0000   ; qtot 6.0000
; residue  125 HIE rtp HIE q -0.0
 1987          N    125    HIE      N   1987  -0.415700    14.0100   ; qtot 5.5843
 1988          H    125    HIE      H   1988   0.271900     1.0080   ; qtot 5.8562
 1989         CX    125    HIE     CA   1989  -0.058100    12.0100   ; qtot 5.7981
 1990         H1    125    HIE     HA   1990   0.136000     1.0080   ; qtot 5.9341
 1991         CT    125    HIE     CB   1991  -0.007400    12.0100   ; qtot 5.9267
 1992         HC    125    HIE    HB2   1992   0.036700     1.0080   ; qtot 5.9634
 1993         HC    125    HIE    HB3   1993   0.036700     1.0080   ; qtot 6.0001
 1994         CC    125    HIE     CG   1994   0.186800    12.0100   ; qtot 6.1869
 1995         NB    125    HIE    ND1   1995  -0.543200    14.0100   ; qtot 5.6437
 1996         CR    125    HIE    CE1   1996   0.163500    12.0100   ; qtot 5.8072
 1997         H5    125    HIE    HE1   1997   0.143500     1.0080   ; qtot 5.9507
 1998         NA    125    HIE    NE2   1998  -0.279500    14.0100   ; qtot 5.6712
 1999          H    125    HIE    HE2   1999   0.333900     1.0080   ; qtot 6.0051
 2000         CW    125    HIE    CD2   2000  -0.220700    12.0100   ; qtot 5.7844
 2001         H4    125    HIE    HD2   2001   0.186200     1.0080   ; qtot 5.9706
 2002          C    125    HIE      C   2002   0.597300    12.0100   ; qtot 6.5679
 2003          O    125    HIE      O   2003  -0.567900    16.0000   ; qtot 6.0000
; residue  126 PRO rtp PRO q 0.0
 2004          N    126    PRO      N   2004  -0.254800    14.0100   ; qtot 5.7452
 2005         CT    126    PRO     CD   2005   0.019200    12.0100   ; qtot 5.7644
 2006         H1    126    PRO    HD2   2006   0.039100     1.0080   ; qtot 5.8035
 2007         H1    126    PRO    HD3   2007   0.039100     1.0080   ; qtot 5.8426
 2008         CT    126    PRO     CG   2008   0.018900    12.0100   ; qtot 5.8615
 2009         HC    126    PRO    HG2   2009   0.021300     1.0080   ; qtot 5.8828
 2010         HC    126    PRO    HG3   2010   0.021300     1.0080   ; qtot 5.9041
 2011         CT    126    PRO     CB   2011  -0.007000    12.0100   ; qtot 5.8971
 2012         HC    126    PRO    HB2   2012   0.025300     1.0080   ; qtot 5.9224
 2013         HC    126    PRO    HB3   2013   0.025300     1.0080   ; qtot 5.9477
 2014         CX    126    PRO     CA   2014  -0.026600    12.0100   ; qtot 5.9211
 2015         H1    126    PRO     HA   2015   0.064100     1.0080   ; qtot 5.9852
 2016          C    126    PRO      C   2016   0.589600    12.0100   ; qtot 6.5748
 2017          O    126    PRO      O   2017  -0.574800    16.0000   ; qtot 6.0000
; residue  127 GLY rtp GLY q -0.0
 2018          N    127    GLY      N   2018  -0.415700    14.0100   ; qtot 5.5843
 2019          H    127    GLY      H   2019   0.271900     1.0080   ; qtot 5.8562
 2020         CX    127    GLY     CA   2020  -0.025200    12.0100   ; qtot 5.8310
 2021         H1    127    GLY    HA2   2021   0.069800     1.0080   ; qtot 5.9008
 2022         H1    127    GLY    HA3   2022   0.069800     1.0080   ; qtot 5.9706
 2023          C    127    GLY      C   2023   0.597300    12.0100   ; qtot 6.5679
 2024          O    127    GLY      O   2024  -0.567900    16.0000   ; qtot 6.0000
; residue  128 HIE rtp HIE q -0.0
 2025          N    128    HIE      N   2025  -0.415700    14.0100   ; qtot 5.5843
 2026          H    128    HIE      H   2026   0.271900     1.0080   ; qtot 5.8562
 2027         CX    128    HIE     CA   2027  -0.058100    12.0100   ; qtot 5.7981
 2028         H1    128    HIE     HA   2028   0.136000     1.0080   ; qtot 5.9341
 2029         CT    128    HIE     CB   2029  -0.007400    12.0100   ; qtot 5.9267
 2030         HC    128    HIE    HB2   2030   0.036700     1.0080   ; qtot 5.9634
 2031         HC    128    HIE    HB3   2031   0.036700     1.0080   ; qtot 6.0001
 2032         CC    128    HIE     CG   2032   0.186800    12.0100   ; qtot 6.1869
 2033         NB    128    HIE    ND1   2033  -0.543200    14.0100   ; qtot 5.6437
 2034         CR    128    HIE    CE1   2034   0.163500    12.0100   ; qtot 5.8072
 2035         H5    128    HIE    HE1   2035   0.143500     1.0080   ; qtot 5.9507
 2036         NA    128    HIE    NE2   2036  -0.279500    14.0100   ; qtot 5.6712
 2037          H    128    HIE    HE2   2037   0.333900     1.0080   ; qtot 6.0051
 2038         CW    128    HIE    CD2   2038  -0.220700    12.0100   ; qtot 5.7844
 2039         H4    128    HIE    HD2   2039   0.186200     1.0080   ; qtot 5.9706
 2040          C    128    HIE      C   2040   0.597300    12.0100   ; qtot 6.5679
 2041          O    128    HIE      O   2041  -0.567900    16.0000   ; qtot 6.0000
; residue  129 LEU rtp LEU q -0.0
 2042          N    129    LEU      N   2042  -0.415700    14.0100   ; qtot 5.5843
 2043          H    129    LEU      H   2043   0.271900     1.0080   ; qtot 5.8562
 2044         CX    129    LEU     CA   2044  -0.051800    12.0100   ; qtot 5.8044
 2045         H1    129    LEU     HA   2045   0.092200     1.0080   ; qtot 5.8966
 2046         2C    129    LEU     CB   2046  -0.110200    12.0100   ; qtot 5.7864
 2047         HC    129    LEU    HB2   2047   0.045700     1.0080   ; qtot 5.8321
 2048         HC    129    LEU    HB3   2048   0.045700     1.0080   ; qtot 5.8778
 2049         3C    129    LEU     CG   2049   0.353100    12.0100   ; qtot 6.2309
 2050         HC    129    LEU     HG   2050  -0.036100     1.0080   ; qtot 6.1948
 2051         CT    129    LEU    CD1   2051  -0.412100    12.0100   ; qtot 5.7827
 2052         HC    129    LEU   HD11   2052   0.100000     1.0080   ; qtot 5.8827
 2053         HC    129    LEU   HD12   2053   0.100000     1.0080   ; qtot 5.9827
 2054         HC    129    LEU   HD13   2054   0.100000     1.0080   ; qtot 6.0827
 2055         CT    129    LEU    CD2   2055  -0.412100    12.0100   ; qtot 5.6706
 2056         HC    129    LEU   HD21   2056   0.100000     1.0080   ; qtot 5.7706
 2057         HC    129    LEU   HD22   2057   0.100000     1.0080   ; qtot 5.8706
 2058         HC    129    LEU   HD23   2058   0.100000     1.0080   ; qtot 5.9706
 2059          C    129    LEU      C   2059   0.597300    12.0100   ; qtot 6.5679
 2060          O    129    LEU      O   2060  -0.567900    16.0000   ; qtot 6.0000
; residue  130 LYS rtp LYS q 1.0
 2061          N    130    LYS      N   2061  -0.347900    14.0100   ; qtot 5.6521
 2062          H    130    LYS      H   2062   0.274700     1.0080   ; qtot 5.9268
 2063         CX    130    LYS     CA   2063  -0.240000    12.0100   ; qtot 5.6868
 2064         H1    130    LYS     HA   2064   0.142600     1.0080   ; qtot 5.8294
 2065         C8    130    LYS     CB   2065  -0.009400    12.0100   ; qtot 5.8200
 2066         HC    130    LYS    HB2   2066   0.036200     1.0080   ; qtot 5.8562
 2067         HC    130    LYS    HB3   2067   0.036200     1.0080   ; qtot 5.8924
 2068         C8    130    LYS     CG   2068   0.018700    12.0100   ; qtot 5.9111
 2069         HC    130    LYS    HG2   2069   0.010300     1.0080   ; qtot 5.9214
 2070         HC    130    LYS    HG3   2070   0.010300     1.0080   ; qtot 5.9317
 2071         C8    130    LYS     CD   2071  -0.047900    12.0100   ; qtot 5.8838
 2072         HC    130    LYS    HD2   2072   0.062100     1.0080   ; qtot 5.9459
 2073         HC    130    LYS    HD3   2073   0.062100     1.0080   ; qtot 6.0080
 2074         C8    130    LYS     CE   2074  -0.014300    12.0100   ; qtot 5.9937
 2075         HP    130    LYS    HE2   2075   0.113500     1.0080   ; qtot 6.1072
 2076         HP    130    LYS    HE3   2076   0.113500     1.0080   ; qtot 6.2207
 2077         N3    130    LYS     NZ   2077  -0.385400    14.0100   ; qtot 5.8353
 2078          H    130    LYS    HZ1   2078   0.340000     1.0080   ; qtot 6.1753
 2079          H    130    LYS    HZ2   2079   0.340000     1.0080   ; qtot 6.5153
 2080          H    130    LYS    HZ3   2080   0.340000     1.0080   ; qtot 6.8553
 2081          C    130    LYS      C   2081   0.734100    12.0100   ; qtot 7.5894
 2082          O    130    LYS      O   2082  -0.589400    16.0000   ; qtot 7.0000
; residue  131 LEU rtp LEU q -0.0
 2083          N    131    LEU      N   2083  -0.415700    14.0100   ; qtot 6.5843
 2084          H    131    LEU      H   2084   0.271900     1.0080   ; qtot 6.8562
 2085         CX    131    LEU     CA   2085  -0.051800    12.0100   ; qtot 6.8044
 2086         H1    131    LEU     HA   2086   0.092200     1.0080   ; qtot 6.8966
 2087         2C    131    LEU     CB   2087  -0.110200    12.0100   ; qtot 6.7864
 2088         HC    131    LEU    HB2   2088   0.045700     1.0080   ; qtot 6.8321
 2089         HC    131    LEU    HB3   2089   0.045700     1.0080   ; qtot 6.8778
 2090         3C    131    LEU     CG   2090   0.353100    12.0100   ; qtot 7.2309
 2091         HC    131    LEU     HG   2091  -0.036100     1.0080   ; qtot 7.1948
 2092         CT    131    LEU    CD1   2092  -0.412100    12.0100   ; qtot 6.7827
 2093         HC    131    LEU   HD11   2093   0.100000     1.0080   ; qtot 6.8827
 2094         HC    131    LEU   HD12   2094   0.100000     1.0080   ; qtot 6.9827
 2095         HC    131    LEU   HD13   2095   0.100000     1.0080   ; qtot 7.0827
 2096         CT    131    LEU    CD2   2096  -0.412100    12.0100   ; qtot 6.6706
 2097         HC    131    LEU   HD21   2097   0.100000     1.0080   ; qtot 6.7706
 2098         HC    131    LEU   HD22   2098   0.100000     1.0080   ; qtot 6.8706
 2099         HC    131    LEU   HD23   2099   0.100000     1.0080   ; qtot 6.9706
 2100          C    131    LEU      C   2100   0.597300    12.0100   ; qtot 7.5679
 2101          O    131    LEU      O   2101  -0.567900    16.0000   ; qtot 7.0000
; residue  132 PHE rtp PHE q -0.0
 2102          N    132    PHE      N   2102  -0.415700    14.0100   ; qtot 6.5843
 2103          H    132    PHE      H   2103   0.271900     1.0080   ; qtot 6.8562
 2104         CX    132    PHE     CA   2104  -0.002400    12.0100   ; qtot 6.8538
 2105         H1    132    PHE     HA   2105   0.097800     1.0080   ; qtot 6.9516
 2106         CT    132    PHE     CB   2106  -0.034300    12.0100   ; qtot 6.9173
 2107         HC    132    PHE    HB2   2107   0.029500     1.0080   ; qtot 6.9468
 2108         HC    132    PHE    HB3   2108   0.029500     1.0080   ; qtot 6.9763
 2109         CA    132    PHE     CG   2109   0.011800    12.0100   ; qtot 6.9881
 2110         CA    132    PHE    CD1   2110  -0.125600    12.0100   ; qtot 6.8625
 2111         HA    132    PHE    HD1   2111   0.133000     1.0080   ; qtot 6.9955
 2112         CA    132    PHE    CE1   2112  -0.170400    12.0100   ; qtot 6.8251
 2113         HA    132    PHE    HE1   2113   0.143000     1.0080   ; qtot 6.9681
 2114         CA    132    PHE     CZ   2114  -0.107200    12.0100   ; qtot 6.8609
 2115         HA    132    PHE     HZ   2115   0.129700     1.0080   ; qtot 6.9906
 2116         CA    132    PHE    CE2   2116  -0.170400    12.0100   ; qtot 6.8202
 2117         HA    132    PHE    HE2   2117   0.143000     1.0080   ; qtot 6.9632
 2118         CA    132    PHE    CD2   2118  -0.125600    12.0100   ; qtot 6.8376
 2119         HA    132    PHE    HD2   2119   0.133000     1.0080   ; qtot 6.9706
 2120          C    132    PHE      C   2120   0.597300    12.0100   ; qtot 7.5679
 2121          O    132    PHE      O   2121  -0.567900    16.0000   ; qtot 7.0000
; residue  133 VAL rtp VAL q -0.0
 2122          N    133    VAL      N   2122  -0.415700    14.0100   ; qtot 6.5843
 2123          H    133    VAL      H   2123   0.271900     1.0080   ; qtot 6.8562
 2124         CX    133    VAL     CA   2124  -0.087500    12.0100   ; qtot 6.7687
 2125         H1    133    VAL     HA   2125   0.096900     1.0080   ; qtot 6.8656
 2126         3C    133    VAL     CB   2126   0.298500    12.0100   ; qtot 7.1641
 2127         HC    133    VAL     HB   2127  -0.029700     1.0080   ; qtot 7.1344
 2128         CT    133    VAL    CG1   2128  -0.319200    12.0100   ; qtot 6.8152
 2129         HC    133    VAL   HG11   2129   0.079100     1.0080   ; qtot 6.8943
 2130         HC    133    VAL   HG12   2130   0.079100     1.0080   ; qtot 6.9734
 2131         HC    133    VAL   HG13   2131   0.079100     1.0080   ; qtot 7.0525
 2132         CT    133    VAL    CG2   2132  -0.319200    12.0100   ; qtot 6.7333
 2133         HC    133    VAL   HG21   2133   0.079100     1.0080   ; qtot 6.8124
 2134         HC    133    VAL   HG22   2134   0.079100     1.0080   ; qtot 6.8915
 2135         HC    133    VAL   HG23   2135   0.079100     1.0080   ; qtot 6.9706
 2136          C    133    VAL      C   2136   0.597300    12.0100   ; qtot 7.5679
 2137          O    133    VAL      O   2137  -0.567900    16.0000   ; qtot 7.0000
; residue  134 THR rtp THR q 0.0
 2138          N    134    THR      N   2138  -0.415700    14.0100   ; qtot 6.5843
 2139          H    134    THR      H   2139   0.271900     1.0080   ; qtot 6.8562
 2140         CX    134    THR     CA   2140  -0.038900    12.0100   ; qtot 6.8173
 2141         H1    134    THR     HA   2141   0.100700     1.0080   ; qtot 6.9180
 2142         3C    134    THR     CB   2142   0.365400    12.0100   ; qtot 7.2834
 2143         H1    134    THR     HB   2143   0.004300     1.0080   ; qtot 7.2877
 2144         CT    134    THR    CG2   2144  -0.243800    12.0100   ; qtot 7.0439
 2145         HC    134    THR   HG21   2145   0.064200     1.0080   ; qtot 7.1081
 2146         HC    134    THR   HG22   2146   0.064200     1.0080   ; qtot 7.1723
 2147         HC    134    THR   HG23   2147   0.064200     1.0080   ; qtot 7.2365
 2148         OH    134    THR    OG1   2148  -0.676100    16.0000   ; qtot 6.5604
 2149         HO    134    THR    HG1   2149   0.410200     1.0080   ; qtot 6.9706
 2150          C    134    THR      C   2150   0.597300    12.0100   ; qtot 7.5679
 2151          O    134    THR      O   2151  -0.567900    16.0000   ; qtot 7.0000
; residue  135 ARG rtp ARG q 1.0
 2152          N    135    ARG      N   2152  -0.347900    14.0100   ; qtot 6.6521
 2153          H    135    ARG      H   2153   0.274700     1.0080   ; qtot 6.9268
 2154         CX    135    ARG     CA   2154  -0.263700    12.0100   ; qtot 6.6631
 2155         H1    135    ARG     HA   2155   0.156000     1.0080   ; qtot 6.8191
 2156         C8    135    ARG     CB   2156  -0.000700    12.0100   ; qtot 6.8184
 2157         HC    135    ARG    HB2   2157   0.032700     1.0080   ; qtot 6.8511
 2158         HC    135    ARG    HB3   2158   0.032700     1.0080   ; qtot 6.8838
 2159         C8    135    ARG     CG   2159   0.039000    12.0100   ; qtot 6.9228
 2160         HC    135    ARG    HG2   2160   0.028500     1.0080   ; qtot 6.9513
 2161         HC    135    ARG    HG3   2161   0.028500     1.0080   ; qtot 6.9798
 2162         C8    135    ARG     CD   2162   0.048600    12.0100   ; qtot 7.0284
 2163         H1    135    ARG    HD2   2163   0.068700     1.0080   ; qtot 7.0971
 2164         H1    135    ARG    HD3   2164   0.068700     1.0080   ; qtot 7.1658
 2165         N2    135    ARG     NE   2165  -0.529500    14.0100   ; qtot 6.6363
 2166          H    135    ARG     HE   2166   0.345600     1.0080   ; qtot 6.9819
 2167         CA    135    ARG     CZ   2167   0.807600    12.0100   ; qtot 7.7895
 2168         N2    135    ARG    NH1   2168  -0.862700    14.0100   ; qtot 6.9268
 2169          H    135    ARG   HH11   2169   0.447800     1.0080   ; qtot 7.3746
 2170          H    135    ARG   HH12   2170   0.447800     1.0080   ; qtot 7.8224
 2171         N2    135    ARG    NH2   2171  -0.862700    14.0100   ; qtot 6.9597
 2172          H    135    ARG   HH21   2172   0.447800     1.0080   ; qtot 7.4075
 2173          H    135    ARG   HH22   2173   0.447800     1.0080   ; qtot 7.8553
 2174          C    135    ARG      C   2174   0.734100    12.0100   ; qtot 8.5894
 2175          O    135    ARG      O   2175  -0.589400    16.0000   ; qtot 8.0000
; residue  136 ILE rtp ILE q -0.0
 2176          N    136    ILE      N   2176  -0.415700    14.0100   ; qtot 7.5843
 2177          H    136    ILE      H   2177   0.271900     1.0080   ; qtot 7.8562
 2178         CX    136    ILE     CA   2178  -0.059700    12.0100   ; qtot 7.7965
 2179         H1    136    ILE     HA   2179   0.086900     1.0080   ; qtot 7.8834
 2180         3C    136    ILE     CB   2180   0.130300    12.0100   ; qtot 8.0137
 2181         HC    136    ILE     HB   2181   0.018700     1.0080   ; qtot 8.0324
 2182         CT    136    ILE    CG2   2182  -0.320400    12.0100   ; qtot 7.7120
 2183         HC    136    ILE   HG21   2183   0.088200     1.0080   ; qtot 7.8002
 2184         HC    136    ILE   HG22   2184   0.088200     1.0080   ; qtot 7.8884
 2185         HC    136    ILE   HG23   2185   0.088200     1.0080   ; qtot 7.9766
 2186         2C    136    ILE    CG1   2186  -0.043000    12.0100   ; qtot 7.9336
 2187         HC    136    ILE   HG12   2187   0.023600     1.0080   ; qtot 7.9572
 2188         HC    136    ILE   HG13   2188   0.023600     1.0080   ; qtot 7.9808
 2189         CT    136    ILE    CD1   2189  -0.066000    12.0100   ; qtot 7.9148
 2190         HC    136    ILE   HD11   2190   0.018600     1.0080   ; qtot 7.9334
 2191         HC    136    ILE   HD12   2191   0.018600     1.0080   ; qtot 7.9520
 2192         HC    136    ILE   HD13   2192   0.018600     1.0080   ; qtot 7.9706
 2193          C    136    ILE      C   2193   0.597300    12.0100   ; qtot 8.5679
 2194          O    136    ILE      O   2194  -0.567900    16.0000   ; qtot 8.0000
; residue  137 MET rtp MET q -0.0
 2195          N    137    MET      N   2195  -0.415700    14.0100   ; qtot 7.5843
 2196          H    137    MET      H   2196   0.271900     1.0080   ; qtot 7.8562
 2197         CX    137    MET     CA   2197  -0.023700    12.0100   ; qtot 7.8325
 2198         H1    137    MET     HA   2198   0.088000     1.0080   ; qtot 7.9205
 2199         2C    137    MET     CB   2199   0.034200    12.0100   ; qtot 7.9547
 2200         HC    137    MET    HB2   2200   0.024100     1.0080   ; qtot 7.9788
 2201         HC    137    MET    HB3   2201   0.024100     1.0080   ; qtot 8.0029
 2202         2C    137    MET     CG   2202   0.001800    12.0100   ; qtot 8.0047
 2203         H1    137    MET    HG2   2203   0.044000     1.0080   ; qtot 8.0487
 2204         H1    137    MET    HG3   2204   0.044000     1.0080   ; qtot 8.0927
 2205          S    137    MET     SD   2205  -0.273700    32.0600   ; qtot 7.8190
 2206         CT    137    MET     CE   2206  -0.053600    12.0100   ; qtot 7.7654
 2207         H1    137    MET    HE1   2207   0.068400     1.0080   ; qtot 7.8338
 2208         H1    137    MET    HE2   2208   0.068400     1.0080   ; qtot 7.9022
 2209         H1    137    MET    HE3   2209   0.068400     1.0080   ; qtot 7.9706
 2210          C    137    MET      C   2210   0.597300    12.0100   ; qtot 8.5679
 2211          O    137    MET      O   2211  -0.567900    16.0000   ; qtot 8.0000
; residue  138 GLN rtp GLN q -0.0
 2212          N    138    GLN      N   2212  -0.415700    14.0100   ; qtot 7.5843
 2213          H    138    GLN      H   2213   0.271900     1.0080   ; qtot 7.8562
 2214         CX    138    GLN     CA   2214  -0.003100    12.0100   ; qtot 7.8531
 2215         H1    138    GLN     HA   2215   0.085000     1.0080   ; qtot 7.9381
 2216         2C    138    GLN     CB   2216  -0.003600    12.0100   ; qtot 7.9345
 2217         HC    138    GLN    HB2   2217   0.017100     1.0080   ; qtot 7.9516
 2218         HC    138    GLN    HB3   2218   0.017100     1.0080   ; qtot 7.9687
 2219         2C    138    GLN     CG   2219  -0.064500    12.0100   ; qtot 7.9042
 2220         HC    138    GLN    HG2   2220   0.035200     1.0080   ; qtot 7.9394
 2221         HC    138    GLN    HG3   2221   0.035200     1.0080   ; qtot 7.9746
 2222          C    138    GLN     CD   2222   0.695100    12.0100   ; qtot 8.6697
 2223          O    138    GLN    OE1   2223  -0.608600    16.0000   ; qtot 8.0611
 2224          N    138    GLN    NE2   2224  -0.940700    14.0100   ; qtot 7.1204
 2225          H    138    GLN   HE21   2225   0.425100     1.0080   ; qtot 7.5455
 2226          H    138    GLN   HE22   2226   0.425100     1.0080   ; qtot 7.9706
 2227          C    138    GLN      C   2227   0.597300    12.0100   ; qtot 8.5679
 2228          O    138    GLN      O   2228  -0.567900    16.0000   ; qtot 8.0000
; residue  139 ASP rtp ASP q -1.0
 2229          N    139    ASP      N   2229  -0.516300    14.0100   ; qtot 7.4837
 2230          H    139    ASP      H   2230   0.293600     1.0080   ; qtot 7.7773
 2231         CX    139    ASP     CA   2231   0.038100    12.0100   ; qtot 7.8154
 2232         H1    139    ASP     HA   2232   0.088000     1.0080   ; qtot 7.9034
 2233         2C    139    ASP     CB   2233  -0.030300    12.0100   ; qtot 7.8731
 2234         HC    139    ASP    HB2   2234  -0.012200     1.0080   ; qtot 7.8609
 2235         HC    139    ASP    HB3   2235  -0.012200     1.0080   ; qtot 7.8487
 2236         CO    139    ASP     CG   2236   0.799400    12.0100   ; qtot 8.6481
 2237         O2    139    ASP    OD1   2237  -0.801400    16.0000   ; qtot 7.8467
 2238         O2    139    ASP    OD2   2238  -0.801400    16.0000   ; qtot 7.0453
 2239          C    139    ASP      C   2239   0.536600    12.0100   ; qtot 7.5819
 2240          O    139    ASP      O   2240  -0.581900    16.0000   ; qtot 7.0000
; residue  140 PHE rtp PHE q -0.0
 2241          N    140    PHE      N   2241  -0.415700    14.0100   ; qtot 6.5843
 2242          H    140    PHE      H   2242   0.271900     1.0080   ; qtot 6.8562
 2243         CX    140    PHE     CA   2243  -0.002400    12.0100   ; qtot 6.8538
 2244         H1    140    PHE     HA   2244   0.097800     1.0080   ; qtot 6.9516
 2245         CT    140    PHE     CB   2245  -0.034300    12.0100   ; qtot 6.9173
 2246         HC    140    PHE    HB2   2246   0.029500     1.0080   ; qtot 6.9468
 2247         HC    140    PHE    HB3   2247   0.029500     1.0080   ; qtot 6.9763
 2248         CA    140    PHE     CG   2248   0.011800    12.0100   ; qtot 6.9881
 2249         CA    140    PHE    CD1   2249  -0.125600    12.0100   ; qtot 6.8625
 2250         HA    140    PHE    HD1   2250   0.133000     1.0080   ; qtot 6.9955
 2251         CA    140    PHE    CE1   2251  -0.170400    12.0100   ; qtot 6.8251
 2252         HA    140    PHE    HE1   2252   0.143000     1.0080   ; qtot 6.9681
 2253         CA    140    PHE     CZ   2253  -0.107200    12.0100   ; qtot 6.8609
 2254         HA    140    PHE     HZ   2254   0.129700     1.0080   ; qtot 6.9906
 2255         CA    140    PHE    CE2   2255  -0.170400    12.0100   ; qtot 6.8202
 2256         HA    140    PHE    HE2   2256   0.143000     1.0080   ; qtot 6.9632
 2257         CA    140    PHE    CD2   2257  -0.125600    12.0100   ; qtot 6.8376
 2258         HA    140    PHE    HD2   2258   0.133000     1.0080   ; qtot 6.9706
 2259          C    140    PHE      C   2259   0.597300    12.0100   ; qtot 7.5679
 2260          O    140    PHE      O   2260  -0.567900    16.0000   ; qtot 7.0000
; residue  141 GLU rtp GLU q -1.0
 2261          N    141    GLU      N   2261  -0.516300    14.0100   ; qtot 6.4837
 2262          H    141    GLU      H   2262   0.293600     1.0080   ; qtot 6.7773
 2263         CX    141    GLU     CA   2263   0.039700    12.0100   ; qtot 6.8170
 2264         H1    141    GLU     HA   2264   0.110500     1.0080   ; qtot 6.9275
 2265         2C    141    GLU     CB   2265   0.056000    12.0100   ; qtot 6.9835
 2266         HC    141    GLU    HB2   2266  -0.017300     1.0080   ; qtot 6.9662
 2267         HC    141    GLU    HB3   2267  -0.017300     1.0080   ; qtot 6.9489
 2268         2C    141    GLU     CG   2268   0.013600    12.0100   ; qtot 6.9625
 2269         HC    141    GLU    HG2   2269  -0.042500     1.0080   ; qtot 6.9200
 2270         HC    141    GLU    HG3   2270  -0.042500     1.0080   ; qtot 6.8775
 2271         CO    141    GLU     CD   2271   0.805400    12.0100   ; qtot 7.6829
 2272         O2    141    GLU    OE1   2272  -0.818800    16.0000   ; qtot 6.8641
 2273         O2    141    GLU    OE2   2273  -0.818800    16.0000   ; qtot 6.0453
 2274          C    141    GLU      C   2274   0.536600    12.0100   ; qtot 6.5819
 2275          O    141    GLU      O   2275  -0.581900    16.0000   ; qtot 6.0000
; residue  142 SER rtp SER q -0.0
 2276          N    142    SER      N   2276  -0.415700    14.0100   ; qtot 5.5843
 2277          H    142    SER      H   2277   0.271900     1.0080   ; qtot 5.8562
 2278         CX    142    SER     CA   2278  -0.024900    12.0100   ; qtot 5.8313
 2279         H1    142    SER     HA   2279   0.084300     1.0080   ; qtot 5.9156
 2280         2C    142    SER     CB   2280   0.211700    12.0100   ; qtot 6.1273
 2281         H1    142    SER    HB2   2281   0.035200     1.0080   ; qtot 6.1625
 2282         H1    142    SER    HB3   2282   0.035200     1.0080   ; qtot 6.1977
 2283         OH    142    SER     OG   2283  -0.654600    16.0000   ; qtot 5.5431
 2284         HO    142    SER     HG   2284   0.427500     1.0080   ; qtot 5.9706
 2285          C    142    SER      C   2285   0.597300    12.0100   ; qtot 6.5679
 2286          O    142    SER      O   2286  -0.567900    16.0000   ; qtot 6.0000
; residue  143 ASP rtp ASP q -1.0
 2287          N    143    ASP      N   2287  -0.516300    14.0100   ; qtot 5.4837
 2288          H    143    ASP      H   2288   0.293600     1.0080   ; qtot 5.7773
 2289         CX    143    ASP     CA   2289   0.038100    12.0100   ; qtot 5.8154
 2290         H1    143    ASP     HA   2290   0.088000     1.0080   ; qtot 5.9034
 2291         2C    143    ASP     CB   2291  -0.030300    12.0100   ; qtot 5.8731
 2292         HC    143    ASP    HB2   2292  -0.012200     1.0080   ; qtot 5.8609
 2293         HC    143    ASP    HB3   2293  -0.012200     1.0080   ; qtot 5.8487
 2294         CO    143    ASP     CG   2294   0.799400    12.0100   ; qtot 6.6481
 2295         O2    143    ASP    OD1   2295  -0.801400    16.0000   ; qtot 5.8467
 2296         O2    143    ASP    OD2   2296  -0.801400    16.0000   ; qtot 5.0453
 2297          C    143    ASP      C   2297   0.536600    12.0100   ; qtot 5.5819
 2298          O    143    ASP      O   2298  -0.581900    16.0000   ; qtot 5.0000
; residue  144 THR rtp THR q 0.0
 2299          N    144    THR      N   2299  -0.415700    14.0100   ; qtot 4.5843
 2300          H    144    THR      H   2300   0.271900     1.0080   ; qtot 4.8562
 2301         CX    144    THR     CA   2301  -0.038900    12.0100   ; qtot 4.8173
 2302         H1    144    THR     HA   2302   0.100700     1.0080   ; qtot 4.9180
 2303         3C    144    THR     CB   2303   0.365400    12.0100   ; qtot 5.2834
 2304         H1    144    THR     HB   2304   0.004300     1.0080   ; qtot 5.2877
 2305         CT    144    THR    CG2   2305  -0.243800    12.0100   ; qtot 5.0439
 2306         HC    144    THR   HG21   2306   0.064200     1.0080   ; qtot 5.1081
 2307         HC    144    THR   HG22   2307   0.064200     1.0080   ; qtot 5.1723
 2308         HC    144    THR   HG23   2308   0.064200     1.0080   ; qtot 5.2365
 2309         OH    144    THR    OG1   2309  -0.676100    16.0000   ; qtot 4.5604
 2310         HO    144    THR    HG1   2310   0.410200     1.0080   ; qtot 4.9706
 2311          C    144    THR      C   2311   0.597300    12.0100   ; qtot 5.5679
 2312          O    144    THR      O   2312  -0.567900    16.0000   ; qtot 5.0000
; residue  145 PHE rtp PHE q -0.0
 2313          N    145    PHE      N   2313  -0.415700    14.0100   ; qtot 4.5843
 2314          H    145    PHE      H   2314   0.271900     1.0080   ; qtot 4.8562
 2315         CX    145    PHE     CA   2315  -0.002400    12.0100   ; qtot 4.8538
 2316         H1    145    PHE     HA   2316   0.097800     1.0080   ; qtot 4.9516
 2317         CT    145    PHE     CB   2317  -0.034300    12.0100   ; qtot 4.9173
 2318         HC    145    PHE    HB2   2318   0.029500     1.0080   ; qtot 4.9468
 2319         HC    145    PHE    HB3   2319   0.029500     1.0080   ; qtot 4.9763
 2320         CA    145    PHE     CG   2320   0.011800    12.0100   ; qtot 4.9881
 2321         CA    145    PHE    CD1   2321  -0.125600    12.0100   ; qtot 4.8625
 2322         HA    145    PHE    HD1   2322   0.133000     1.0080   ; qtot 4.9955
 2323         CA    145    PHE    CE1   2323  -0.170400    12.0100   ; qtot 4.8251
 2324         HA    145    PHE    HE1   2324   0.143000     1.0080   ; qtot 4.9681
 2325         CA    145    PHE     CZ   2325  -0.107200    12.0100   ; qtot 4.8609
 2326         HA    145    PHE     HZ   2326   0.129700     1.0080   ; qtot 4.9906
 2327         CA    145    PHE    CE2   2327  -0.170400    12.0100   ; qtot 4.8202
 2328         HA    145    PHE    HE2   2328   0.143000     1.0080   ; qtot 4.9632
 2329         CA    145    PHE    CD2   2329  -0.125600    12.0100   ; qtot 4.8376
 2330         HA    145    PHE    HD2   2330   0.133000     1.0080   ; qtot 4.9706
 2331          C    145    PHE      C   2331   0.597300    12.0100   ; qtot 5.5679
 2332          O    145    PHE      O   2332  -0.567900    16.0000   ; qtot 5.0000
; residue  146 PHE rtp PHE q -0.0
 2333          N    146    PHE      N   2333  -0.415700    14.0100   ; qtot 4.5843
 2334          H    146    PHE      H   2334   0.271900     1.0080   ; qtot 4.8562
 2335         CX    146    PHE     CA   2335  -0.002400    12.0100   ; qtot 4.8538
 2336         H1    146    PHE     HA   2336   0.097800     1.0080   ; qtot 4.9516
 2337         CT    146    PHE     CB   2337  -0.034300    12.0100   ; qtot 4.9173
 2338         HC    146    PHE    HB2   2338   0.029500     1.0080   ; qtot 4.9468
 2339         HC    146    PHE    HB3   2339   0.029500     1.0080   ; qtot 4.9763
 2340         CA    146    PHE     CG   2340   0.011800    12.0100   ; qtot 4.9881
 2341         CA    146    PHE    CD1   2341  -0.125600    12.0100   ; qtot 4.8625
 2342         HA    146    PHE    HD1   2342   0.133000     1.0080   ; qtot 4.9955
 2343         CA    146    PHE    CE1   2343  -0.170400    12.0100   ; qtot 4.8251
 2344         HA    146    PHE    HE1   2344   0.143000     1.0080   ; qtot 4.9681
 2345         CA    146    PHE     CZ   2345  -0.107200    12.0100   ; qtot 4.8609
 2346         HA    146    PHE     HZ   2346   0.129700     1.0080   ; qtot 4.9906
 2347         CA    146    PHE    CE2   2347  -0.170400    12.0100   ; qtot 4.8202
 2348         HA    146    PHE    HE2   2348   0.143000     1.0080   ; qtot 4.9632
 2349         CA    146    PHE    CD2   2349  -0.125600    12.0100   ; qtot 4.8376
 2350         HA    146    PHE    HD2   2350   0.133000     1.0080   ; qtot 4.9706
 2351          C    146    PHE      C   2351   0.597300    12.0100   ; qtot 5.5679
 2352          O    146    PHE      O   2352  -0.567900    16.0000   ; qtot 5.0000
; residue  147 PRO rtp PRO q 0.0
 2353          N    147    PRO      N   2353  -0.254800    14.0100   ; qtot 4.7452
 2354         CT    147    PRO     CD   2354   0.019200    12.0100   ; qtot 4.7644
 2355         H1    147    PRO    HD2   2355   0.039100     1.0080   ; qtot 4.8035
 2356         H1    147    PRO    HD3   2356   0.039100     1.0080   ; qtot 4.8426
 2357         CT    147    PRO     CG   2357   0.018900    12.0100   ; qtot 4.8615
 2358         HC    147    PRO    HG2   2358   0.021300     1.0080   ; qtot 4.8828
 2359         HC    147    PRO    HG3   2359   0.021300     1.0080   ; qtot 4.9041
 2360         CT    147    PRO     CB   2360  -0.007000    12.0100   ; qtot 4.8971
 2361         HC    147    PRO    HB2   2361   0.025300     1.0080   ; qtot 4.9224
 2362         HC    147    PRO    HB3   2362   0.025300     1.0080   ; qtot 4.9477
 2363         CX    147    PRO     CA   2363  -0.026600    12.0100   ; qtot 4.9211
 2364         H1    147    PRO     HA   2364   0.064100     1.0080   ; qtot 4.9852
 2365          C    147    PRO      C   2365   0.589600    12.0100   ; qtot 5.5748
 2366          O    147    PRO      O   2366  -0.574800    16.0000   ; qtot 5.0000
; residue  148 GLU rtp GLU q -1.0
 2367          N    148    GLU      N   2367  -0.516300    14.0100   ; qtot 4.4837
 2368          H    148    GLU      H   2368   0.293600     1.0080   ; qtot 4.7773
 2369         CX    148    GLU     CA   2369   0.039700    12.0100   ; qtot 4.8170
 2370         H1    148    GLU     HA   2370   0.110500     1.0080   ; qtot 4.9275
 2371         2C    148    GLU     CB   2371   0.056000    12.0100   ; qtot 4.9835
 2372         HC    148    GLU    HB2   2372  -0.017300     1.0080   ; qtot 4.9662
 2373         HC    148    GLU    HB3   2373  -0.017300     1.0080   ; qtot 4.9489
 2374         2C    148    GLU     CG   2374   0.013600    12.0100   ; qtot 4.9625
 2375         HC    148    GLU    HG2   2375  -0.042500     1.0080   ; qtot 4.9200
 2376         HC    148    GLU    HG3   2376  -0.042500     1.0080   ; qtot 4.8775
 2377         CO    148    GLU     CD   2377   0.805400    12.0100   ; qtot 5.6829
 2378         O2    148    GLU    OE1   2378  -0.818800    16.0000   ; qtot 4.8641
 2379         O2    148    GLU    OE2   2379  -0.818800    16.0000   ; qtot 4.0453
 2380          C    148    GLU      C   2380   0.536600    12.0100   ; qtot 4.5819
 2381          O    148    GLU      O   2381  -0.581900    16.0000   ; qtot 4.0000
; residue  149 ILE rtp ILE q -0.0
 2382          N    149    ILE      N   2382  -0.415700    14.0100   ; qtot 3.5843
 2383          H    149    ILE      H   2383   0.271900     1.0080   ; qtot 3.8562
 2384         CX    149    ILE     CA   2384  -0.059700    12.0100   ; qtot 3.7965
 2385         H1    149    ILE     HA   2385   0.086900     1.0080   ; qtot 3.8834
 2386         3C    149    ILE     CB   2386   0.130300    12.0100   ; qtot 4.0137
 2387         HC    149    ILE     HB   2387   0.018700     1.0080   ; qtot 4.0324
 2388         CT    149    ILE    CG2   2388  -0.320400    12.0100   ; qtot 3.7120
 2389         HC    149    ILE   HG21   2389   0.088200     1.0080   ; qtot 3.8002
 2390         HC    149    ILE   HG22   2390   0.088200     1.0080   ; qtot 3.8884
 2391         HC    149    ILE   HG23   2391   0.088200     1.0080   ; qtot 3.9766
 2392         2C    149    ILE    CG1   2392  -0.043000    12.0100   ; qtot 3.9336
 2393         HC    149    ILE   HG12   2393   0.023600     1.0080   ; qtot 3.9572
 2394         HC    149    ILE   HG13   2394   0.023600     1.0080   ; qtot 3.9808
 2395         CT    149    ILE    CD1   2395  -0.066000    12.0100   ; qtot 3.9148
 2396         HC    149    ILE   HD11   2396   0.018600     1.0080   ; qtot 3.9334
 2397         HC    149    ILE   HD12   2397   0.018600     1.0080   ; qtot 3.9520
 2398         HC    149    ILE   HD13   2398   0.018600     1.0080   ; qtot 3.9706
 2399          C    149    ILE      C   2399   0.597300    12.0100   ; qtot 4.5679
 2400          O    149    ILE      O   2400  -0.567900    16.0000   ; qtot 4.0000
; residue  150 ASP rtp ASP q -1.0
 2401          N    150    ASP      N   2401  -0.516300    14.0100   ; qtot 3.4837
 2402          H    150    ASP      H   2402   0.293600     1.0080   ; qtot 3.7773
 2403         CX    150    ASP     CA   2403   0.038100    12.0100   ; qtot 3.8154
 2404         H1    150    ASP     HA   2404   0.088000     1.0080   ; qtot 3.9034
 2405         2C    150    ASP     CB   2405  -0.030300    12.0100   ; qtot 3.8731
 2406         HC    150    ASP    HB2   2406  -0.012200     1.0080   ; qtot 3.8609
 2407         HC    150    ASP    HB3   2407  -0.012200     1.0080   ; qtot 3.8487
 2408         CO    150    ASP     CG   2408   0.799400    12.0100   ; qtot 4.6481
 2409         O2    150    ASP    OD1   2409  -0.801400    16.0000   ; qtot 3.8467
 2410         O2    150    ASP    OD2   2410  -0.801400    16.0000   ; qtot 3.0453
 2411          C    150    ASP      C   2411   0.536600    12.0100   ; qtot 3.5819
 2412          O    150    ASP      O   2412  -0.581900    16.0000   ; qtot 3.0000
; residue  151 LEU rtp LEU q -0.0
 2413          N    151    LEU      N   2413  -0.415700    14.0100   ; qtot 2.5843
 2414          H    151    LEU      H   2414   0.271900     1.0080   ; qtot 2.8562
 2415         CX    151    LEU     CA   2415  -0.051800    12.0100   ; qtot 2.8044
 2416         H1    151    LEU     HA   2416   0.092200     1.0080   ; qtot 2.8966
 2417         2C    151    LEU     CB   2417  -0.110200    12.0100   ; qtot 2.7864
 2418         HC    151    LEU    HB2   2418   0.045700     1.0080   ; qtot 2.8321
 2419         HC    151    LEU    HB3   2419   0.045700     1.0080   ; qtot 2.8778
 2420         3C    151    LEU     CG   2420   0.353100    12.0100   ; qtot 3.2309
 2421         HC    151    LEU     HG   2421  -0.036100     1.0080   ; qtot 3.1948
 2422         CT    151    LEU    CD1   2422  -0.412100    12.0100   ; qtot 2.7827
 2423         HC    151    LEU   HD11   2423   0.100000     1.0080   ; qtot 2.8827
 2424         HC    151    LEU   HD12   2424   0.100000     1.0080   ; qtot 2.9827
 2425         HC    151    LEU   HD13   2425   0.100000     1.0080   ; qtot 3.0827
 2426         CT    151    LEU    CD2   2426  -0.412100    12.0100   ; qtot 2.6706
 2427         HC    151    LEU   HD21   2427   0.100000     1.0080   ; qtot 2.7706
 2428         HC    151    LEU   HD22   2428   0.100000     1.0080   ; qtot 2.8706
 2429         HC    151    LEU   HD23   2429   0.100000     1.0080   ; qtot 2.9706
 2430          C    151    LEU      C   2430   0.597300    12.0100   ; qtot 3.5679
 2431          O    151    LEU      O   2431  -0.567900    16.0000   ; qtot 3.0000
; residue  152 GLU rtp GLU q -1.0
 2432          N    152    GLU      N   2432  -0.516300    14.0100   ; qtot 2.4837
 2433          H    152    GLU      H   2433   0.293600     1.0080   ; qtot 2.7773
 2434         CX    152    GLU     CA   2434   0.039700    12.0100   ; qtot 2.8170
 2435         H1    152    GLU     HA   2435   0.110500     1.0080   ; qtot 2.9275
 2436         2C    152    GLU     CB   2436   0.056000    12.0100   ; qtot 2.9835
 2437         HC    152    GLU    HB2   2437  -0.017300     1.0080   ; qtot 2.9662
 2438         HC    152    GLU    HB3   2438  -0.017300     1.0080   ; qtot 2.9489
 2439         2C    152    GLU     CG   2439   0.013600    12.0100   ; qtot 2.9625
 2440         HC    152    GLU    HG2   2440  -0.042500     1.0080   ; qtot 2.9200
 2441         HC    152    GLU    HG3   2441  -0.042500     1.0080   ; qtot 2.8775
 2442         CO    152    GLU     CD   2442   0.805400    12.0100   ; qtot 3.6829
 2443         O2    152    GLU    OE1   2443  -0.818800    16.0000   ; qtot 2.8641
 2444         O2    152    GLU    OE2   2444  -0.818800    16.0000   ; qtot 2.0453
 2445          C    152    GLU      C   2445   0.536600    12.0100   ; qtot 2.5819
 2446          O    152    GLU      O   2446  -0.581900    16.0000   ; qtot 2.0000
; residue  153 LYS rtp LYS q 1.0
 2447          N    153    LYS      N   2447  -0.347900    14.0100   ; qtot 1.6521
 2448          H    153    LYS      H   2448   0.274700     1.0080   ; qtot 1.9268
 2449         CX    153    LYS     CA   2449  -0.240000    12.0100   ; qtot 1.6868
 2450         H1    153    LYS     HA   2450   0.142600     1.0080   ; qtot 1.8294
 2451         C8    153    LYS     CB   2451  -0.009400    12.0100   ; qtot 1.8200
 2452         HC    153    LYS    HB2   2452   0.036200     1.0080   ; qtot 1.8562
 2453         HC    153    LYS    HB3   2453   0.036200     1.0080   ; qtot 1.8924
 2454         C8    153    LYS     CG   2454   0.018700    12.0100   ; qtot 1.9111
 2455         HC    153    LYS    HG2   2455   0.010300     1.0080   ; qtot 1.9214
 2456         HC    153    LYS    HG3   2456   0.010300     1.0080   ; qtot 1.9317
 2457         C8    153    LYS     CD   2457  -0.047900    12.0100   ; qtot 1.8838
 2458         HC    153    LYS    HD2   2458   0.062100     1.0080   ; qtot 1.9459
 2459         HC    153    LYS    HD3   2459   0.062100     1.0080   ; qtot 2.0080
 2460         C8    153    LYS     CE   2460  -0.014300    12.0100   ; qtot 1.9937
 2461         HP    153    LYS    HE2   2461   0.113500     1.0080   ; qtot 2.1072
 2462         HP    153    LYS    HE3   2462   0.113500     1.0080   ; qtot 2.2207
 2463         N3    153    LYS     NZ   2463  -0.385400    14.0100   ; qtot 1.8353
 2464          H    153    LYS    HZ1   2464   0.340000     1.0080   ; qtot 2.1753
 2465          H    153    LYS    HZ2   2465   0.340000     1.0080   ; qtot 2.5153
 2466          H    153    LYS    HZ3   2466   0.340000     1.0080   ; qtot 2.8553
 2467          C    153    LYS      C   2467   0.734100    12.0100   ; qtot 3.5894
 2468          O    153    LYS      O   2468  -0.589400    16.0000   ; qtot 3.0000
; residue  154 TYR rtp TYR q -0.0
 2469          N    154    TYR      N   2469  -0.415700    14.0100   ; qtot 2.5843
 2470          H    154    TYR      H   2470   0.271900     1.0080   ; qtot 2.8562
 2471         CX    154    TYR     CA   2471  -0.001400    12.0100   ; qtot 2.8548
 2472         H1    154    TYR     HA   2472   0.087600     1.0080   ; qtot 2.9424
 2473         CT    154    TYR     CB   2473  -0.015200    12.0100   ; qtot 2.9272
 2474         HC    154    TYR    HB2   2474   0.029500     1.0080   ; qtot 2.9567
 2475         HC    154    TYR    HB3   2475   0.029500     1.0080   ; qtot 2.9862
 2476         CA    154    TYR     CG   2476  -0.001100    12.0100   ; qtot 2.9851
 2477         CA    154    TYR    CD1   2477  -0.190600    12.0100   ; qtot 2.7945
 2478         HA    154    TYR    HD1   2478   0.169900     1.0080   ; qtot 2.9644
 2479         CA    154    TYR    CE1   2479  -0.234100    12.0100   ; qtot 2.7303
 2480         HA    154    TYR    HE1   2480   0.165600     1.0080   ; qtot 2.8959
 2481          C    154    TYR     CZ   2481   0.322600    12.0100   ; qtot 3.2185
 2482         OH    154    TYR     OH   2482  -0.557900    16.0000   ; qtot 2.6606
 2483         HO    154    TYR     HH   2483   0.399200     1.0080   ; qtot 3.0598
 2484         CA    154    TYR    CE2   2484  -0.234100    12.0100   ; qtot 2.8257
 2485         HA    154    TYR    HE2   2485   0.165600     1.0080   ; qtot 2.9913
 2486         CA    154    TYR    CD2   2486  -0.190600    12.0100   ; qtot 2.8007
 2487         HA    154    TYR    HD2   2487   0.169900     1.0080   ; qtot 2.9706
 2488          C    154    TYR      C   2488   0.597300    12.0100   ; qtot 3.5679
 2489          O    154    TYR      O   2489  -0.567900    16.0000   ; qtot 3.0000
; residue  155 LYS rtp LYS q 1.0
 2490          N    155    LYS      N   2490  -0.347900    14.0100   ; qtot 2.6521
 2491          H    155    LYS      H   2491   0.274700     1.0080   ; qtot 2.9268
 2492         CX    155    LYS     CA   2492  -0.240000    12.0100   ; qtot 2.6868
 2493         H1    155    LYS     HA   2493   0.142600     1.0080   ; qtot 2.8294
 2494         C8    155    LYS     CB   2494  -0.009400    12.0100   ; qtot 2.8200
 2495         HC    155    LYS    HB2   2495   0.036200     1.0080   ; qtot 2.8562
 2496         HC    155    LYS    HB3   2496   0.036200     1.0080   ; qtot 2.8924
 2497         C8    155    LYS     CG   2497   0.018700    12.0100   ; qtot 2.9111
 2498         HC    155    LYS    HG2   2498   0.010300     1.0080   ; qtot 2.9214
 2499         HC    155    LYS    HG3   2499   0.010300     1.0080   ; qtot 2.9317
 2500         C8    155    LYS     CD   2500  -0.047900    12.0100   ; qtot 2.8838
 2501         HC    155    LYS    HD2   2501   0.062100     1.0080   ; qtot 2.9459
 2502         HC    155    LYS    HD3   2502   0.062100     1.0080   ; qtot 3.0080
 2503         C8    155    LYS     CE   2503  -0.014300    12.0100   ; qtot 2.9937
 2504         HP    155    LYS    HE2   2504   0.113500     1.0080   ; qtot 3.1072
 2505         HP    155    LYS    HE3   2505   0.113500     1.0080   ; qtot 3.2207
 2506         N3    155    LYS     NZ   2506  -0.385400    14.0100   ; qtot 2.8353
 2507          H    155    LYS    HZ1   2507   0.340000     1.0080   ; qtot 3.1753
 2508          H    155    LYS    HZ2   2508   0.340000     1.0080   ; qtot 3.5153
 2509          H    155    LYS    HZ3   2509   0.340000     1.0080   ; qtot 3.8553
 2510          C    155    LYS      C   2510   0.734100    12.0100   ; qtot 4.5894
 2511          O    155    LYS      O   2511  -0.589400    16.0000   ; qtot 4.0000
; residue  156 LEU rtp LEU q -0.0
 2512          N    156    LEU      N   2512  -0.415700    14.0100   ; qtot 3.5843
 2513          H    156    LEU      H   2513   0.271900     1.0080   ; qtot 3.8562
 2514         CX    156    LEU     CA   2514  -0.051800    12.0100   ; qtot 3.8044
 2515         H1    156    LEU     HA   2515   0.092200     1.0080   ; qtot 3.8966
 2516         2C    156    LEU     CB   2516  -0.110200    12.0100   ; qtot 3.7864
 2517         HC    156    LEU    HB2   2517   0.045700     1.0080   ; qtot 3.8321
 2518         HC    156    LEU    HB3   2518   0.045700     1.0080   ; qtot 3.8778
 2519         3C    156    LEU     CG   2519   0.353100    12.0100   ; qtot 4.2309
 2520         HC    156    LEU     HG   2520  -0.036100     1.0080   ; qtot 4.1948
 2521         CT    156    LEU    CD1   2521  -0.412100    12.0100   ; qtot 3.7827
 2522         HC    156    LEU   HD11   2522   0.100000     1.0080   ; qtot 3.8827
 2523         HC    156    LEU   HD12   2523   0.100000     1.0080   ; qtot 3.9827
 2524         HC    156    LEU   HD13   2524   0.100000     1.0080   ; qtot 4.0827
 2525         CT    156    LEU    CD2   2525  -0.412100    12.0100   ; qtot 3.6706
 2526         HC    156    LEU   HD21   2526   0.100000     1.0080   ; qtot 3.7706
 2527         HC    156    LEU   HD22   2527   0.100000     1.0080   ; qtot 3.8706
 2528         HC    156    LEU   HD23   2528   0.100000     1.0080   ; qtot 3.9706
 2529          C    156    LEU      C   2529   0.597300    12.0100   ; qtot 4.5679
 2530          O    156    LEU      O   2530  -0.567900    16.0000   ; qtot 4.0000
; residue  157 LEU rtp LEU q -0.0
 2531          N    157    LEU      N   2531  -0.415700    14.0100   ; qtot 3.5843
 2532          H    157    LEU      H   2532   0.271900     1.0080   ; qtot 3.8562
 2533         CX    157    LEU     CA   2533  -0.051800    12.0100   ; qtot 3.8044
 2534         H1    157    LEU     HA   2534   0.092200     1.0080   ; qtot 3.8966
 2535         2C    157    LEU     CB   2535  -0.110200    12.0100   ; qtot 3.7864
 2536         HC    157    LEU    HB2   2536   0.045700     1.0080   ; qtot 3.8321
 2537         HC    157    LEU    HB3   2537   0.045700     1.0080   ; qtot 3.8778
 2538         3C    157    LEU     CG   2538   0.353100    12.0100   ; qtot 4.2309
 2539         HC    157    LEU     HG   2539  -0.036100     1.0080   ; qtot 4.1948
 2540         CT    157    LEU    CD1   2540  -0.412100    12.0100   ; qtot 3.7827
 2541         HC    157    LEU   HD11   2541   0.100000     1.0080   ; qtot 3.8827
 2542         HC    157    LEU   HD12   2542   0.100000     1.0080   ; qtot 3.9827
 2543         HC    157    LEU   HD13   2543   0.100000     1.0080   ; qtot 4.0827
 2544         CT    157    LEU    CD2   2544  -0.412100    12.0100   ; qtot 3.6706
 2545         HC    157    LEU   HD21   2545   0.100000     1.0080   ; qtot 3.7706
 2546         HC    157    LEU   HD22   2546   0.100000     1.0080   ; qtot 3.8706
 2547         HC    157    LEU   HD23   2547   0.100000     1.0080   ; qtot 3.9706
 2548          C    157    LEU      C   2548   0.597300    12.0100   ; qtot 4.5679
 2549          O    157    LEU      O   2549  -0.567900    16.0000   ; qtot 4.0000
; residue  158 PRO rtp PRO q 0.0
 2550          N    158    PRO      N   2550  -0.254800    14.0100   ; qtot 3.7452
 2551         CT    158    PRO     CD   2551   0.019200    12.0100   ; qtot 3.7644
 2552         H1    158    PRO    HD2   2552   0.039100     1.0080   ; qtot 3.8035
 2553         H1    158    PRO    HD3   2553   0.039100     1.0080   ; qtot 3.8426
 2554         CT    158    PRO     CG   2554   0.018900    12.0100   ; qtot 3.8615
 2555         HC    158    PRO    HG2   2555   0.021300     1.0080   ; qtot 3.8828
 2556         HC    158    PRO    HG3   2556   0.021300     1.0080   ; qtot 3.9041
 2557         CT    158    PRO     CB   2557  -0.007000    12.0100   ; qtot 3.8971
 2558         HC    158    PRO    HB2   2558   0.025300     1.0080   ; qtot 3.9224
 2559         HC    158    PRO    HB3   2559   0.025300     1.0080   ; qtot 3.9477
 2560         CX    158    PRO     CA   2560  -0.026600    12.0100   ; qtot 3.9211
 2561         H1    158    PRO     HA   2561   0.064100     1.0080   ; qtot 3.9852
 2562          C    158    PRO      C   2562   0.589600    12.0100   ; qtot 4.5748
 2563          O    158    PRO      O   2563  -0.574800    16.0000   ; qtot 4.0000
; residue  159 GLU rtp GLU q -1.0
 2564          N    159    GLU      N   2564  -0.516300    14.0100   ; qtot 3.4837
 2565          H    159    GLU      H   2565   0.293600     1.0080   ; qtot 3.7773
 2566         CX    159    GLU     CA   2566   0.039700    12.0100   ; qtot 3.8170
 2567         H1    159    GLU     HA   2567   0.110500     1.0080   ; qtot 3.9275
 2568         2C    159    GLU     CB   2568   0.056000    12.0100   ; qtot 3.9835
 2569         HC    159    GLU    HB2   2569  -0.017300     1.0080   ; qtot 3.9662
 2570         HC    159    GLU    HB3   2570  -0.017300     1.0080   ; qtot 3.9489
 2571         2C    159    GLU     CG   2571   0.013600    12.0100   ; qtot 3.9625
 2572         HC    159    GLU    HG2   2572  -0.042500     1.0080   ; qtot 3.9200
 2573         HC    159    GLU    HG3   2573  -0.042500     1.0080   ; qtot 3.8775
 2574         CO    159    GLU     CD   2574   0.805400    12.0100   ; qtot 4.6829
 2575         O2    159    GLU    OE1   2575  -0.818800    16.0000   ; qtot 3.8641
 2576         O2    159    GLU    OE2   2576  -0.818800    16.0000   ; qtot 3.0453
 2577          C    159    GLU      C   2577   0.536600    12.0100   ; qtot 3.5819
 2578          O    159    GLU      O   2578  -0.581900    16.0000   ; qtot 3.0000
; residue  160 TYR rtp TYR q -0.0
 2579          N    160    TYR      N   2579  -0.415700    14.0100   ; qtot 2.5843
 2580          H    160    TYR      H   2580   0.271900     1.0080   ; qtot 2.8562
 2581         CX    160    TYR     CA   2581  -0.001400    12.0100   ; qtot 2.8548
 2582         H1    160    TYR     HA   2582   0.087600     1.0080   ; qtot 2.9424
 2583         CT    160    TYR     CB   2583  -0.015200    12.0100   ; qtot 2.9272
 2584         HC    160    TYR    HB2   2584   0.029500     1.0080   ; qtot 2.9567
 2585         HC    160    TYR    HB3   2585   0.029500     1.0080   ; qtot 2.9862
 2586         CA    160    TYR     CG   2586  -0.001100    12.0100   ; qtot 2.9851
 2587         CA    160    TYR    CD1   2587  -0.190600    12.0100   ; qtot 2.7945
 2588         HA    160    TYR    HD1   2588   0.169900     1.0080   ; qtot 2.9644
 2589         CA    160    TYR    CE1   2589  -0.234100    12.0100   ; qtot 2.7303
 2590         HA    160    TYR    HE1   2590   0.165600     1.0080   ; qtot 2.8959
 2591          C    160    TYR     CZ   2591   0.322600    12.0100   ; qtot 3.2185
 2592         OH    160    TYR     OH   2592  -0.557900    16.0000   ; qtot 2.6606
 2593         HO    160    TYR     HH   2593   0.399200     1.0080   ; qtot 3.0598
 2594         CA    160    TYR    CE2   2594  -0.234100    12.0100   ; qtot 2.8257
 2595         HA    160    TYR    HE2   2595   0.165600     1.0080   ; qtot 2.9913
 2596         CA    160    TYR    CD2   2596  -0.190600    12.0100   ; qtot 2.8007
 2597         HA    160    TYR    HD2   2597   0.169900     1.0080   ; qtot 2.9706
 2598          C    160    TYR      C   2598   0.597300    12.0100   ; qtot 3.5679
 2599          O    160    TYR      O   2599  -0.567900    16.0000   ; qtot 3.0000
; residue  161 PRO rtp PRO q 0.0
 2600          N    161    PRO      N   2600  -0.254800    14.0100   ; qtot 2.7452
 2601         CT    161    PRO     CD   2601   0.019200    12.0100   ; qtot 2.7644
 2602         H1    161    PRO    HD2   2602   0.039100     1.0080   ; qtot 2.8035
 2603         H1    161    PRO    HD3   2603   0.039100     1.0080   ; qtot 2.8426
 2604         CT    161    PRO     CG   2604   0.018900    12.0100   ; qtot 2.8615
 2605         HC    161    PRO    HG2   2605   0.021300     1.0080   ; qtot 2.8828
 2606         HC    161    PRO    HG3   2606   0.021300     1.0080   ; qtot 2.9041
 2607         CT    161    PRO     CB   2607  -0.007000    12.0100   ; qtot 2.8971
 2608         HC    161    PRO    HB2   2608   0.025300     1.0080   ; qtot 2.9224
 2609         HC    161    PRO    HB3   2609   0.025300     1.0080   ; qtot 2.9477
 2610         CX    161    PRO     CA   2610  -0.026600    12.0100   ; qtot 2.9211
 2611         H1    161    PRO     HA   2611   0.064100     1.0080   ; qtot 2.9852
 2612          C    161    PRO      C   2612   0.589600    12.0100   ; qtot 3.5748
 2613          O    161    PRO      O   2613  -0.574800    16.0000   ; qtot 3.0000
; residue  162 GLY rtp GLY q -0.0
 2614          N    162    GLY      N   2614  -0.415700    14.0100   ; qtot 2.5843
 2615          H    162    GLY      H   2615   0.271900     1.0080   ; qtot 2.8562
 2616         CX    162    GLY     CA   2616  -0.025200    12.0100   ; qtot 2.8310
 2617         H1    162    GLY    HA2   2617   0.069800     1.0080   ; qtot 2.9008
 2618         H1    162    GLY    HA3   2618   0.069800     1.0080   ; qtot 2.9706
 2619          C    162    GLY      C   2619   0.597300    12.0100   ; qtot 3.5679
 2620          O    162    GLY      O   2620  -0.567900    16.0000   ; qtot 3.0000
; residue  163 VAL rtp VAL q -0.0
 2621          N    163    VAL      N   2621  -0.415700    14.0100   ; qtot 2.5843
 2622          H    163    VAL      H   2622   0.271900     1.0080   ; qtot 2.8562
 2623         CX    163    VAL     CA   2623  -0.087500    12.0100   ; qtot 2.7687
 2624         H1    163    VAL     HA   2624   0.096900     1.0080   ; qtot 2.8656
 2625         3C    163    VAL     CB   2625   0.298500    12.0100   ; qtot 3.1641
 2626         HC    163    VAL     HB   2626  -0.029700     1.0080   ; qtot 3.1344
 2627         CT    163    VAL    CG1   2627  -0.319200    12.0100   ; qtot 2.8152
 2628         HC    163    VAL   HG11   2628   0.079100     1.0080   ; qtot 2.8943
 2629         HC    163    VAL   HG12   2629   0.079100     1.0080   ; qtot 2.9734
 2630         HC    163    VAL   HG13   2630   0.079100     1.0080   ; qtot 3.0525
 2631         CT    163    VAL    CG2   2631  -0.319200    12.0100   ; qtot 2.7333
 2632         HC    163    VAL   HG21   2632   0.079100     1.0080   ; qtot 2.8124
 2633         HC    163    VAL   HG22   2633   0.079100     1.0080   ; qtot 2.8915
 2634         HC    163    VAL   HG23   2634   0.079100     1.0080   ; qtot 2.9706
 2635          C    163    VAL      C   2635   0.597300    12.0100   ; qtot 3.5679
 2636          O    163    VAL      O   2636  -0.567900    16.0000   ; qtot 3.0000
; residue  164 LEU rtp LEU q -0.0
 2637          N    164    LEU      N   2637  -0.415700    14.0100   ; qtot 2.5843
 2638          H    164    LEU      H   2638   0.271900     1.0080   ; qtot 2.8562
 2639         CX    164    LEU     CA   2639  -0.051800    12.0100   ; qtot 2.8044
 2640         H1    164    LEU     HA   2640   0.092200     1.0080   ; qtot 2.8966
 2641         2C    164    LEU     CB   2641  -0.110200    12.0100   ; qtot 2.7864
 2642         HC    164    LEU    HB2   2642   0.045700     1.0080   ; qtot 2.8321
 2643         HC    164    LEU    HB3   2643   0.045700     1.0080   ; qtot 2.8778
 2644         3C    164    LEU     CG   2644   0.353100    12.0100   ; qtot 3.2309
 2645         HC    164    LEU     HG   2645  -0.036100     1.0080   ; qtot 3.1948
 2646         CT    164    LEU    CD1   2646  -0.412100    12.0100   ; qtot 2.7827
 2647         HC    164    LEU   HD11   2647   0.100000     1.0080   ; qtot 2.8827
 2648         HC    164    LEU   HD12   2648   0.100000     1.0080   ; qtot 2.9827
 2649         HC    164    LEU   HD13   2649   0.100000     1.0080   ; qtot 3.0827
 2650         CT    164    LEU    CD2   2650  -0.412100    12.0100   ; qtot 2.6706
 2651         HC    164    LEU   HD21   2651   0.100000     1.0080   ; qtot 2.7706
 2652         HC    164    LEU   HD22   2652   0.100000     1.0080   ; qtot 2.8706
 2653         HC    164    LEU   HD23   2653   0.100000     1.0080   ; qtot 2.9706
 2654          C    164    LEU      C   2654   0.597300    12.0100   ; qtot 3.5679
 2655          O    164    LEU      O   2655  -0.567900    16.0000   ; qtot 3.0000
; residue  165 SER rtp SER q -0.0
 2656          N    165    SER      N   2656  -0.415700    14.0100   ; qtot 2.5843
 2657          H    165    SER      H   2657   0.271900     1.0080   ; qtot 2.8562
 2658         CX    165    SER     CA   2658  -0.024900    12.0100   ; qtot 2.8313
 2659         H1    165    SER     HA   2659   0.084300     1.0080   ; qtot 2.9156
 2660         2C    165    SER     CB   2660   0.211700    12.0100   ; qtot 3.1273
 2661         H1    165    SER    HB2   2661   0.035200     1.0080   ; qtot 3.1625
 2662         H1    165    SER    HB3   2662   0.035200     1.0080   ; qtot 3.1977
 2663         OH    165    SER     OG   2663  -0.654600    16.0000   ; qtot 2.5431
 2664         HO    165    SER     HG   2664   0.427500     1.0080   ; qtot 2.9706
 2665          C    165    SER      C   2665   0.597300    12.0100   ; qtot 3.5679
 2666          O    165    SER      O   2666  -0.567900    16.0000   ; qtot 3.0000
; residue  166 ASP rtp ASP q -1.0
 2667          N    166    ASP      N   2667  -0.516300    14.0100   ; qtot 2.4837
 2668          H    166    ASP      H   2668   0.293600     1.0080   ; qtot 2.7773
 2669         CX    166    ASP     CA   2669   0.038100    12.0100   ; qtot 2.8154
 2670         H1    166    ASP     HA   2670   0.088000     1.0080   ; qtot 2.9034
 2671         2C    166    ASP     CB   2671  -0.030300    12.0100   ; qtot 2.8731
 2672         HC    166    ASP    HB2   2672  -0.012200     1.0080   ; qtot 2.8609
 2673         HC    166    ASP    HB3   2673  -0.012200     1.0080   ; qtot 2.8487
 2674         CO    166    ASP     CG   2674   0.799400    12.0100   ; qtot 3.6481
 2675         O2    166    ASP    OD1   2675  -0.801400    16.0000   ; qtot 2.8467
 2676         O2    166    ASP    OD2   2676  -0.801400    16.0000   ; qtot 2.0453
 2677          C    166    ASP      C   2677   0.536600    12.0100   ; qtot 2.5819
 2678          O    166    ASP      O   2678  -0.581900    16.0000   ; qtot 2.0000
; residue  167 VAL rtp VAL q -0.0
 2679          N    167    VAL      N   2679  -0.415700    14.0100   ; qtot 1.5843
 2680          H    167    VAL      H   2680   0.271900     1.0080   ; qtot 1.8562
 2681         CX    167    VAL     CA   2681  -0.087500    12.0100   ; qtot 1.7687
 2682         H1    167    VAL     HA   2682   0.096900     1.0080   ; qtot 1.8656
 2683         3C    167    VAL     CB   2683   0.298500    12.0100   ; qtot 2.1641
 2684         HC    167    VAL     HB   2684  -0.029700     1.0080   ; qtot 2.1344
 2685         CT    167    VAL    CG1   2685  -0.319200    12.0100   ; qtot 1.8152
 2686         HC    167    VAL   HG11   2686   0.079100     1.0080   ; qtot 1.8943
 2687         HC    167    VAL   HG12   2687   0.079100     1.0080   ; qtot 1.9734
 2688         HC    167    VAL   HG13   2688   0.079100     1.0080   ; qtot 2.0525
 2689         CT    167    VAL    CG2   2689  -0.319200    12.0100   ; qtot 1.7333
 2690         HC    167    VAL   HG21   2690   0.079100     1.0080   ; qtot 1.8124
 2691         HC    167    VAL   HG22   2691   0.079100     1.0080   ; qtot 1.8915
 2692         HC    167    VAL   HG23   2692   0.079100     1.0080   ; qtot 1.9706
 2693          C    167    VAL      C   2693   0.597300    12.0100   ; qtot 2.5679
 2694          O    167    VAL      O   2694  -0.567900    16.0000   ; qtot 2.0000
; residue  168 GLN rtp GLN q -0.0
 2695          N    168    GLN      N   2695  -0.415700    14.0100   ; qtot 1.5843
 2696          H    168    GLN      H   2696   0.271900     1.0080   ; qtot 1.8562
 2697         CX    168    GLN     CA   2697  -0.003100    12.0100   ; qtot 1.8531
 2698         H1    168    GLN     HA   2698   0.085000     1.0080   ; qtot 1.9381
 2699         2C    168    GLN     CB   2699  -0.003600    12.0100   ; qtot 1.9345
 2700         HC    168    GLN    HB2   2700   0.017100     1.0080   ; qtot 1.9516
 2701         HC    168    GLN    HB3   2701   0.017100     1.0080   ; qtot 1.9687
 2702         2C    168    GLN     CG   2702  -0.064500    12.0100   ; qtot 1.9042
 2703         HC    168    GLN    HG2   2703   0.035200     1.0080   ; qtot 1.9394
 2704         HC    168    GLN    HG3   2704   0.035200     1.0080   ; qtot 1.9746
 2705          C    168    GLN     CD   2705   0.695100    12.0100   ; qtot 2.6697
 2706          O    168    GLN    OE1   2706  -0.608600    16.0000   ; qtot 2.0611
 2707          N    168    GLN    NE2   2707  -0.940700    14.0100   ; qtot 1.1204
 2708          H    168    GLN   HE21   2708   0.425100     1.0080   ; qtot 1.5455
 2709          H    168    GLN   HE22   2709   0.425100     1.0080   ; qtot 1.9706
 2710          C    168    GLN      C   2710   0.597300    12.0100   ; qtot 2.5679
 2711          O    168    GLN      O   2711  -0.567900    16.0000   ; qtot 2.0000
; residue  169 GLU rtp GLU q -1.0
 2712          N    169    GLU      N   2712  -0.516300    14.0100   ; qtot 1.4837
 2713          H    169    GLU      H   2713   0.293600     1.0080   ; qtot 1.7773
 2714         CX    169    GLU     CA   2714   0.039700    12.0100   ; qtot 1.8170
 2715         H1    169    GLU     HA   2715   0.110500     1.0080   ; qtot 1.9275
 2716         2C    169    GLU     CB   2716   0.056000    12.0100   ; qtot 1.9835
 2717         HC    169    GLU    HB2   2717  -0.017300     1.0080   ; qtot 1.9662
 2718         HC    169    GLU    HB3   2718  -0.017300     1.0080   ; qtot 1.9489
 2719         2C    169    GLU     CG   2719   0.013600    12.0100   ; qtot 1.9625
 2720         HC    169    GLU    HG2   2720  -0.042500     1.0080   ; qtot 1.9200
 2721         HC    169    GLU    HG3   2721  -0.042500     1.0080   ; qtot 1.8775
 2722         CO    169    GLU     CD   2722   0.805400    12.0100   ; qtot 2.6829
 2723         O2    169    GLU    OE1   2723  -0.818800    16.0000   ; qtot 1.8641
 2724         O2    169    GLU    OE2   2724  -0.818800    16.0000   ; qtot 1.0453
 2725          C    169    GLU      C   2725   0.536600    12.0100   ; qtot 1.5819
 2726          O    169    GLU      O   2726  -0.581900    16.0000   ; qtot 1.0000
; residue  170 GLU rtp GLU q -1.0
 2727          N    170    GLU      N   2727  -0.516300    14.0100   ; qtot 0.4837
 2728          H    170    GLU      H   2728   0.293600     1.0080   ; qtot 0.7773
 2729         CX    170    GLU     CA   2729   0.039700    12.0100   ; qtot 0.8170
 2730         H1    170    GLU     HA   2730   0.110500     1.0080   ; qtot 0.9275
 2731         2C    170    GLU     CB   2731   0.056000    12.0100   ; qtot 0.9835
 2732         HC    170    GLU    HB2   2732  -0.017300     1.0080   ; qtot 0.9662
 2733         HC    170    GLU    HB3   2733  -0.017300     1.0080   ; qtot 0.9489
 2734         2C    170    GLU     CG   2734   0.013600    12.0100   ; qtot 0.9625
 2735         HC    170    GLU    HG2   2735  -0.042500     1.0080   ; qtot 0.9200
 2736         HC    170    GLU    HG3   2736  -0.042500     1.0080   ; qtot 0.8775
 2737         CO    170    GLU     CD   2737   0.805400    12.0100   ; qtot 1.6829
 2738         O2    170    GLU    OE1   2738  -0.818800    16.0000   ; qtot 0.8641
 2739         O2    170    GLU    OE2   2739  -0.818800    16.0000   ; qtot 0.0453
 2740          C    170    GLU      C   2740   0.536600    12.0100   ; qtot 0.5819
 2741          O    170    GLU      O   2741  -0.581900    16.0000   ; qtot -0.0000
; residue  171 LYS rtp LYS q 1.0
 2742          N    171    LYS      N   2742  -0.347900    14.0100   ; qtot -0.3479
 2743          H    171    LYS      H   2743   0.274700     1.0080   ; qtot -0.0732
 2744         CX    171    LYS     CA   2744  -0.240000    12.0100   ; qtot -0.3132
 2745         H1    171    LYS     HA   2745   0.142600     1.0080   ; qtot -0.1706
 2746         C8    171    LYS     CB   2746  -0.009400    12.0100   ; qtot -0.1800
 2747         HC    171    LYS    HB2   2747   0.036200     1.0080   ; qtot -0.1438
 2748         HC    171    LYS    HB3   2748   0.036200     1.0080   ; qtot -0.1076
 2749         C8    171    LYS     CG   2749   0.018700    12.0100   ; qtot -0.0889
 2750         HC    171    LYS    HG2   2750   0.010300     1.0080   ; qtot -0.0786
 2751         HC    171    LYS    HG3   2751   0.010300     1.0080   ; qtot -0.0683
 2752         C8    171    LYS     CD   2752  -0.047900    12.0100   ; qtot -0.1162
 2753         HC    171    LYS    HD2   2753   0.062100     1.0080   ; qtot -0.0541
 2754         HC    171    LYS    HD3   2754   0.062100     1.0080   ; qtot 0.0080
 2755         C8    171    LYS     CE   2755  -0.014300    12.0100   ; qtot -0.0063
 2756         HP    171    LYS    HE2   2756   0.113500     1.0080   ; qtot 0.1072
 2757         HP    171    LYS    HE3   2757   0.113500     1.0080   ; qtot 0.2207
 2758         N3    171    LYS     NZ   2758  -0.385400    14.0100   ; qtot -0.1647
 2759          H    171    LYS    HZ1   2759   0.340000     1.0080   ; qtot 0.1753
 2760          H    171    LYS    HZ2   2760   0.340000     1.0080   ; qtot 0.5153
 2761          H    171    LYS    HZ3   2761   0.340000     1.0080   ; qtot 0.8553
 2762          C    171    LYS      C   2762   0.734100    12.0100   ; qtot 1.5894
 2763          O    171    LYS      O   2763  -0.589400    16.0000   ; qtot 1.0000
; residue  172 GLY rtp GLY q -0.0
 2764          N    172    GLY      N   2764  -0.415700    14.0100   ; qtot 0.5843
 2765          H    172    GLY      H   2765   0.271900     1.0080   ; qtot 0.8562
 2766         CX    172    GLY     CA   2766  -0.025200    12.0100   ; qtot 0.8310
 2767         H1    172    GLY    HA2   2767   0.069800     1.0080   ; qtot 0.9008
 2768         H1    172    GLY    HA3   2768   0.069800     1.0080   ; qtot 0.9706
 2769          C    172    GLY      C   2769   0.597300    12.0100   ; qtot 1.5679
 2770          O    172    GLY      O   2770  -0.567900    16.0000   ; qtot 1.0000
; residue  173 ILE rtp ILE q -0.0
 2771          N    173    ILE      N   2771  -0.415700    14.0100   ; qtot 0.5843
 2772          H    173    ILE      H   2772   0.271900     1.0080   ; qtot 0.8562
 2773         CX    173    ILE     CA   2773  -0.059700    12.0100   ; qtot 0.7965
 2774         H1    173    ILE     HA   2774   0.086900     1.0080   ; qtot 0.8834
 2775         3C    173    ILE     CB   2775   0.130300    12.0100   ; qtot 1.0137
 2776         HC    173    ILE     HB   2776   0.018700     1.0080   ; qtot 1.0324
 2777         CT    173    ILE    CG2   2777  -0.320400    12.0100   ; qtot 0.7120
 2778         HC    173    ILE   HG21   2778   0.088200     1.0080   ; qtot 0.8002
 2779         HC    173    ILE   HG22   2779   0.088200     1.0080   ; qtot 0.8884
 2780         HC    173    ILE   HG23   2780   0.088200     1.0080   ; qtot 0.9766
 2781         2C    173    ILE    CG1   2781  -0.043000    12.0100   ; qtot 0.9336
 2782         HC    173    ILE   HG12   2782   0.023600     1.0080   ; qtot 0.9572
 2783         HC    173    ILE   HG13   2783   0.023600     1.0080   ; qtot 0.9808
 2784         CT    173    ILE    CD1   2784  -0.066000    12.0100   ; qtot 0.9148
 2785         HC    173    ILE   HD11   2785   0.018600     1.0080   ; qtot 0.9334
 2786         HC    173    ILE   HD12   2786   0.018600     1.0080   ; qtot 0.9520
 2787         HC    173    ILE   HD13   2787   0.018600     1.0080   ; qtot 0.9706
 2788          C    173    ILE      C   2788   0.597300    12.0100   ; qtot 1.5679
 2789          O    173    ILE      O   2789  -0.567900    16.0000   ; qtot 1.0000
; residue  174 LYS rtp LYS q 1.0
 2790          N    174    LYS      N   2790  -0.347900    14.0100   ; qtot 0.6521
 2791          H    174    LYS      H   2791   0.274700     1.0080   ; qtot 0.9268
 2792         CX    174    LYS     CA   2792  -0.240000    12.0100   ; qtot 0.6868
 2793         H1    174    LYS     HA   2793   0.142600     1.0080   ; qtot 0.8294
 2794         C8    174    LYS     CB   2794  -0.009400    12.0100   ; qtot 0.8200
 2795         HC    174    LYS    HB2   2795   0.036200     1.0080   ; qtot 0.8562
 2796         HC    174    LYS    HB3   2796   0.036200     1.0080   ; qtot 0.8924
 2797         C8    174    LYS     CG   2797   0.018700    12.0100   ; qtot 0.9111
 2798         HC    174    LYS    HG2   2798   0.010300     1.0080   ; qtot 0.9214
 2799         HC    174    LYS    HG3   2799   0.010300     1.0080   ; qtot 0.9317
 2800         C8    174    LYS     CD   2800  -0.047900    12.0100   ; qtot 0.8838
 2801         HC    174    LYS    HD2   2801   0.062100     1.0080   ; qtot 0.9459
 2802         HC    174    LYS    HD3   2802   0.062100     1.0080   ; qtot 1.0080
 2803         C8    174    LYS     CE   2803  -0.014300    12.0100   ; qtot 0.9937
 2804         HP    174    LYS    HE2   2804   0.113500     1.0080   ; qtot 1.1072
 2805         HP    174    LYS    HE3   2805   0.113500     1.0080   ; qtot 1.2207
 2806         N3    174    LYS     NZ   2806  -0.385400    14.0100   ; qtot 0.8353
 2807          H    174    LYS    HZ1   2807   0.340000     1.0080   ; qtot 1.1753
 2808          H    174    LYS    HZ2   2808   0.340000     1.0080   ; qtot 1.5153
 2809          H    174    LYS    HZ3   2809   0.340000     1.0080   ; qtot 1.8553
 2810          C    174    LYS      C   2810   0.734100    12.0100   ; qtot 2.5894
 2811          O    174    LYS      O   2811  -0.589400    16.0000   ; qtot 2.0000
; residue  175 TYR rtp TYR q -0.0
 2812          N    175    TYR      N   2812  -0.415700    14.0100   ; qtot 1.5843
 2813          H    175    TYR      H   2813   0.271900     1.0080   ; qtot 1.8562
 2814         CX    175    TYR     CA   2814  -0.001400    12.0100   ; qtot 1.8548
 2815         H1    175    TYR     HA   2815   0.087600     1.0080   ; qtot 1.9424
 2816         CT    175    TYR     CB   2816  -0.015200    12.0100   ; qtot 1.9272
 2817         HC    175    TYR    HB2   2817   0.029500     1.0080   ; qtot 1.9567
 2818         HC    175    TYR    HB3   2818   0.029500     1.0080   ; qtot 1.9862
 2819         CA    175    TYR     CG   2819  -0.001100    12.0100   ; qtot 1.9851
 2820         CA    175    TYR    CD1   2820  -0.190600    12.0100   ; qtot 1.7945
 2821         HA    175    TYR    HD1   2821   0.169900     1.0080   ; qtot 1.9644
 2822         CA    175    TYR    CE1   2822  -0.234100    12.0100   ; qtot 1.7303
 2823         HA    175    TYR    HE1   2823   0.165600     1.0080   ; qtot 1.8959
 2824          C    175    TYR     CZ   2824   0.322600    12.0100   ; qtot 2.2185
 2825         OH    175    TYR     OH   2825  -0.557900    16.0000   ; qtot 1.6606
 2826         HO    175    TYR     HH   2826   0.399200     1.0080   ; qtot 2.0598
 2827         CA    175    TYR    CE2   2827  -0.234100    12.0100   ; qtot 1.8257
 2828         HA    175    TYR    HE2   2828   0.165600     1.0080   ; qtot 1.9913
 2829         CA    175    TYR    CD2   2829  -0.190600    12.0100   ; qtot 1.8007
 2830         HA    175    TYR    HD2   2830   0.169900     1.0080   ; qtot 1.9706
 2831          C    175    TYR      C   2831   0.597300    12.0100   ; qtot 2.5679
 2832          O    175    TYR      O   2832  -0.567900    16.0000   ; qtot 2.0000
; residue  176 LYS rtp LYS q 1.0
 2833          N    176    LYS      N   2833  -0.347900    14.0100   ; qtot 1.6521
 2834          H    176    LYS      H   2834   0.274700     1.0080   ; qtot 1.9268
 2835         CX    176    LYS     CA   2835  -0.240000    12.0100   ; qtot 1.6868
 2836         H1    176    LYS     HA   2836   0.142600     1.0080   ; qtot 1.8294
 2837         C8    176    LYS     CB   2837  -0.009400    12.0100   ; qtot 1.8200
 2838         HC    176    LYS    HB2   2838   0.036200     1.0080   ; qtot 1.8562
 2839         HC    176    LYS    HB3   2839   0.036200     1.0080   ; qtot 1.8924
 2840         C8    176    LYS     CG   2840   0.018700    12.0100   ; qtot 1.9111
 2841         HC    176    LYS    HG2   2841   0.010300     1.0080   ; qtot 1.9214
 2842         HC    176    LYS    HG3   2842   0.010300     1.0080   ; qtot 1.9317
 2843         C8    176    LYS     CD   2843  -0.047900    12.0100   ; qtot 1.8838
 2844         HC    176    LYS    HD2   2844   0.062100     1.0080   ; qtot 1.9459
 2845         HC    176    LYS    HD3   2845   0.062100     1.0080   ; qtot 2.0080
 2846         C8    176    LYS     CE   2846  -0.014300    12.0100   ; qtot 1.9937
 2847         HP    176    LYS    HE2   2847   0.113500     1.0080   ; qtot 2.1072
 2848         HP    176    LYS    HE3   2848   0.113500     1.0080   ; qtot 2.2207
 2849         N3    176    LYS     NZ   2849  -0.385400    14.0100   ; qtot 1.8353
 2850          H    176    LYS    HZ1   2850   0.340000     1.0080   ; qtot 2.1753
 2851          H    176    LYS    HZ2   2851   0.340000     1.0080   ; qtot 2.5153
 2852          H    176    LYS    HZ3   2852   0.340000     1.0080   ; qtot 2.8553
 2853          C    176    LYS      C   2853   0.734100    12.0100   ; qtot 3.5894
 2854          O    176    LYS      O   2854  -0.589400    16.0000   ; qtot 3.0000
; residue  177 PHE rtp PHE q -0.0
 2855          N    177    PHE      N   2855  -0.415700    14.0100   ; qtot 2.5843
 2856          H    177    PHE      H   2856   0.271900     1.0080   ; qtot 2.8562
 2857         CX    177    PHE     CA   2857  -0.002400    12.0100   ; qtot 2.8538
 2858         H1    177    PHE     HA   2858   0.097800     1.0080   ; qtot 2.9516
 2859         CT    177    PHE     CB   2859  -0.034300    12.0100   ; qtot 2.9173
 2860         HC    177    PHE    HB2   2860   0.029500     1.0080   ; qtot 2.9468
 2861         HC    177    PHE    HB3   2861   0.029500     1.0080   ; qtot 2.9763
 2862         CA    177    PHE     CG   2862   0.011800    12.0100   ; qtot 2.9881
 2863         CA    177    PHE    CD1   2863  -0.125600    12.0100   ; qtot 2.8625
 2864         HA    177    PHE    HD1   2864   0.133000     1.0080   ; qtot 2.9955
 2865         CA    177    PHE    CE1   2865  -0.170400    12.0100   ; qtot 2.8251
 2866         HA    177    PHE    HE1   2866   0.143000     1.0080   ; qtot 2.9681
 2867         CA    177    PHE     CZ   2867  -0.107200    12.0100   ; qtot 2.8609
 2868         HA    177    PHE     HZ   2868   0.129700     1.0080   ; qtot 2.9906
 2869         CA    177    PHE    CE2   2869  -0.170400    12.0100   ; qtot 2.8202
 2870         HA    177    PHE    HE2   2870   0.143000     1.0080   ; qtot 2.9632
 2871         CA    177    PHE    CD2   2871  -0.125600    12.0100   ; qtot 2.8376
 2872         HA    177    PHE    HD2   2872   0.133000     1.0080   ; qtot 2.9706
 2873          C    177    PHE      C   2873   0.597300    12.0100   ; qtot 3.5679
 2874          O    177    PHE      O   2874  -0.567900    16.0000   ; qtot 3.0000
; residue  178 GLU rtp GLU q -1.0
 2875          N    178    GLU      N   2875  -0.516300    14.0100   ; qtot 2.4837
 2876          H    178    GLU      H   2876   0.293600     1.0080   ; qtot 2.7773
 2877         CX    178    GLU     CA   2877   0.039700    12.0100   ; qtot 2.8170
 2878         H1    178    GLU     HA   2878   0.110500     1.0080   ; qtot 2.9275
 2879         2C    178    GLU     CB   2879   0.056000    12.0100   ; qtot 2.9835
 2880         HC    178    GLU    HB2   2880  -0.017300     1.0080   ; qtot 2.9662
 2881         HC    178    GLU    HB3   2881  -0.017300     1.0080   ; qtot 2.9489
 2882         2C    178    GLU     CG   2882   0.013600    12.0100   ; qtot 2.9625
 2883         HC    178    GLU    HG2   2883  -0.042500     1.0080   ; qtot 2.9200
 2884         HC    178    GLU    HG3   2884  -0.042500     1.0080   ; qtot 2.8775
 2885         CO    178    GLU     CD   2885   0.805400    12.0100   ; qtot 3.6829
 2886         O2    178    GLU    OE1   2886  -0.818800    16.0000   ; qtot 2.8641
 2887         O2    178    GLU    OE2   2887  -0.818800    16.0000   ; qtot 2.0453
 2888          C    178    GLU      C   2888   0.536600    12.0100   ; qtot 2.5819
 2889          O    178    GLU      O   2889  -0.581900    16.0000   ; qtot 2.0000
; residue  179 VAL rtp VAL q -0.0
 2890          N    179    VAL      N   2890  -0.415700    14.0100   ; qtot 1.5843
 2891          H    179    VAL      H   2891   0.271900     1.0080   ; qtot 1.8562
 2892         CX    179    VAL     CA   2892  -0.087500    12.0100   ; qtot 1.7687
 2893         H1    179    VAL     HA   2893   0.096900     1.0080   ; qtot 1.8656
 2894         3C    179    VAL     CB   2894   0.298500    12.0100   ; qtot 2.1641
 2895         HC    179    VAL     HB   2895  -0.029700     1.0080   ; qtot 2.1344
 2896         CT    179    VAL    CG1   2896  -0.319200    12.0100   ; qtot 1.8152
 2897         HC    179    VAL   HG11   2897   0.079100     1.0080   ; qtot 1.8943
 2898         HC    179    VAL   HG12   2898   0.079100     1.0080   ; qtot 1.9734
 2899         HC    179    VAL   HG13   2899   0.079100     1.0080   ; qtot 2.0525
 2900         CT    179    VAL    CG2   2900  -0.319200    12.0100   ; qtot 1.7333
 2901         HC    179    VAL   HG21   2901   0.079100     1.0080   ; qtot 1.8124
 2902         HC    179    VAL   HG22   2902   0.079100     1.0080   ; qtot 1.8915
 2903         HC    179    VAL   HG23   2903   0.079100     1.0080   ; qtot 1.9706
 2904          C    179    VAL      C   2904   0.597300    12.0100   ; qtot 2.5679
 2905          O    179    VAL      O   2905  -0.567900    16.0000   ; qtot 2.0000
; residue  180 TYR rtp TYR q -0.0
 2906          N    180    TYR      N   2906  -0.415700    14.0100   ; qtot 1.5843
 2907          H    180    TYR      H   2907   0.271900     1.0080   ; qtot 1.8562
 2908         CX    180    TYR     CA   2908  -0.001400    12.0100   ; qtot 1.8548
 2909         H1    180    TYR     HA   2909   0.087600     1.0080   ; qtot 1.9424
 2910         CT    180    TYR     CB   2910  -0.015200    12.0100   ; qtot 1.9272
 2911         HC    180    TYR    HB2   2911   0.029500     1.0080   ; qtot 1.9567
 2912         HC    180    TYR    HB3   2912   0.029500     1.0080   ; qtot 1.9862
 2913         CA    180    TYR     CG   2913  -0.001100    12.0100   ; qtot 1.9851
 2914         CA    180    TYR    CD1   2914  -0.190600    12.0100   ; qtot 1.7945
 2915         HA    180    TYR    HD1   2915   0.169900     1.0080   ; qtot 1.9644
 2916         CA    180    TYR    CE1   2916  -0.234100    12.0100   ; qtot 1.7303
 2917         HA    180    TYR    HE1   2917   0.165600     1.0080   ; qtot 1.8959
 2918          C    180    TYR     CZ   2918   0.322600    12.0100   ; qtot 2.2185
 2919         OH    180    TYR     OH   2919  -0.557900    16.0000   ; qtot 1.6606
 2920         HO    180    TYR     HH   2920   0.399200     1.0080   ; qtot 2.0598
 2921         CA    180    TYR    CE2   2921  -0.234100    12.0100   ; qtot 1.8257
 2922         HA    180    TYR    HE2   2922   0.165600     1.0080   ; qtot 1.9913
 2923         CA    180    TYR    CD2   2923  -0.190600    12.0100   ; qtot 1.8007
 2924         HA    180    TYR    HD2   2924   0.169900     1.0080   ; qtot 1.9706
 2925          C    180    TYR      C   2925   0.597300    12.0100   ; qtot 2.5679
 2926          O    180    TYR      O   2926  -0.567900    16.0000   ; qtot 2.0000
; residue  181 GLU rtp GLU q -1.0
 2927          N    181    GLU      N   2927  -0.516300    14.0100   ; qtot 1.4837
 2928          H    181    GLU      H   2928   0.293600     1.0080   ; qtot 1.7773
 2929         CX    181    GLU     CA   2929   0.039700    12.0100   ; qtot 1.8170
 2930         H1    181    GLU     HA   2930   0.110500     1.0080   ; qtot 1.9275
 2931         2C    181    GLU     CB   2931   0.056000    12.0100   ; qtot 1.9835
 2932         HC    181    GLU    HB2   2932  -0.017300     1.0080   ; qtot 1.9662
 2933         HC    181    GLU    HB3   2933  -0.017300     1.0080   ; qtot 1.9489
 2934         2C    181    GLU     CG   2934   0.013600    12.0100   ; qtot 1.9625
 2935         HC    181    GLU    HG2   2935  -0.042500     1.0080   ; qtot 1.9200
 2936         HC    181    GLU    HG3   2936  -0.042500     1.0080   ; qtot 1.8775
 2937         CO    181    GLU     CD   2937   0.805400    12.0100   ; qtot 2.6829
 2938         O2    181    GLU    OE1   2938  -0.818800    16.0000   ; qtot 1.8641
 2939         O2    181    GLU    OE2   2939  -0.818800    16.0000   ; qtot 1.0453
 2940          C    181    GLU      C   2940   0.536600    12.0100   ; qtot 1.5819
 2941          O    181    GLU      O   2941  -0.581900    16.0000   ; qtot 1.0000
; residue  182 LYS rtp LYS q 1.0
 2942          N    182    LYS      N   2942  -0.347900    14.0100   ; qtot 0.6521
 2943          H    182    LYS      H   2943   0.274700     1.0080   ; qtot 0.9268
 2944         CX    182    LYS     CA   2944  -0.240000    12.0100   ; qtot 0.6868
 2945         H1    182    LYS     HA   2945   0.142600     1.0080   ; qtot 0.8294
 2946         C8    182    LYS     CB   2946  -0.009400    12.0100   ; qtot 0.8200
 2947         HC    182    LYS    HB2   2947   0.036200     1.0080   ; qtot 0.8562
 2948         HC    182    LYS    HB3   2948   0.036200     1.0080   ; qtot 0.8924
 2949         C8    182    LYS     CG   2949   0.018700    12.0100   ; qtot 0.9111
 2950         HC    182    LYS    HG2   2950   0.010300     1.0080   ; qtot 0.9214
 2951         HC    182    LYS    HG3   2951   0.010300     1.0080   ; qtot 0.9317
 2952         C8    182    LYS     CD   2952  -0.047900    12.0100   ; qtot 0.8838
 2953         HC    182    LYS    HD2   2953   0.062100     1.0080   ; qtot 0.9459
 2954         HC    182    LYS    HD3   2954   0.062100     1.0080   ; qtot 1.0080
 2955         C8    182    LYS     CE   2955  -0.014300    12.0100   ; qtot 0.9937
 2956         HP    182    LYS    HE2   2956   0.113500     1.0080   ; qtot 1.1072
 2957         HP    182    LYS    HE3   2957   0.113500     1.0080   ; qtot 1.2207
 2958         N3    182    LYS     NZ   2958  -0.385400    14.0100   ; qtot 0.8353
 2959          H    182    LYS    HZ1   2959   0.340000     1.0080   ; qtot 1.1753
 2960          H    182    LYS    HZ2   2960   0.340000     1.0080   ; qtot 1.5153
 2961          H    182    LYS    HZ3   2961   0.340000     1.0080   ; qtot 1.8553
 2962          C    182    LYS      C   2962   0.734100    12.0100   ; qtot 2.5894
 2963          O    182    LYS      O   2963  -0.589400    16.0000   ; qtot 2.0000
; residue  183 ASN rtp ASN q 0.0
 2964          N    183    ASN      N   2964  -0.415700    14.0100   ; qtot 1.5843
 2965          H    183    ASN      H   2965   0.271900     1.0080   ; qtot 1.8562
 2966         CX    183    ASN     CA   2966   0.014300    12.0100   ; qtot 1.8705
 2967         H1    183    ASN     HA   2967   0.104800     1.0080   ; qtot 1.9753
 2968         2C    183    ASN     CB   2968  -0.204100    12.0100   ; qtot 1.7712
 2969         HC    183    ASN    HB2   2969   0.079700     1.0080   ; qtot 1.8509
 2970         HC    183    ASN    HB3   2970   0.079700     1.0080   ; qtot 1.9306
 2971          C    183    ASN     CG   2971   0.713000    12.0100   ; qtot 2.6436
 2972          O    183    ASN    OD1   2972  -0.593100    16.0000   ; qtot 2.0505
 2973          N    183    ASN    ND2   2973  -0.919100    14.0100   ; qtot 1.1314
 2974          H    183    ASN   HD21   2974   0.419600     1.0080   ; qtot 1.5510
 2975          H    183    ASN   HD22   2975   0.419600     1.0080   ; qtot 1.9706
 2976          C    183    ASN      C   2976   0.597300    12.0100   ; qtot 2.5679
 2977          O    183    ASN      O   2977  -0.567900    16.0000   ; qtot 2.0000
; residue  184 ASP rtp ASP q -2.0
 2978          N    184    ASP      N   2978  -0.519200    14.0100   ; qtot 1.4808
 2979          H    184    ASP      H   2979   0.305500     1.0080   ; qtot 1.7863
 2980         CX    184    ASP     CA   2980  -0.181700    12.0100   ; qtot 1.6046
 2981         H1    184    ASP     HA   2981   0.104600     1.0080   ; qtot 1.7092
 2982         2C    184    ASP     CB   2982  -0.067700    12.0100   ; qtot 1.6415
 2983         HC    184    ASP    HB2   2983  -0.021200     1.0080   ; qtot 1.6203
 2984         HC    184    ASP    HB3   2984  -0.021200     1.0080   ; qtot 1.5991
 2985         CO    184    ASP     CG   2985   0.885100    12.0100   ; qtot 2.4842
 2986         O2    184    ASP    OD1   2986  -0.816200    16.0000   ; qtot 1.6680
 2987         O2    184    ASP    OD2   2987  -0.816200    16.0000   ; qtot 0.8518
 2988          C    184    ASP      C   2988   0.725600    12.0100   ; qtot 1.5774
 2989         O2    184    ASP      O   2989  -0.788700    16.0000   ; qtot 0.7887
 2990         O2    184    ASP    OXT   2990  -0.788700    16.0000   ; qtot -0.0000

[ bonds ]
;    ai     aj funct         c0         c1         c2         c3
     12     13     1   0.12290 476976.000000
     12     14     1   0.13350 410032.000000
      7     10     1   0.14100 267776.000000
      5      7     1   0.15260 259408.000000
      5     12     1   0.15220 265265.600000
      1      5     1   0.14710 307105.600000
     31     32     1   0.12290 476976.000000
     31     33     1   0.13350 410032.000000
     21     23     1   0.15260 259408.000000
     21     27     1   0.15260 259408.000000
     18     21     1   0.15260 259408.000000
     16     18     1   0.15260 259408.000000
     16     31     1   0.15220 265265.600000
     14     16     1   0.14490 282001.600000
     45     46     1   0.12290 476976.000000
     45     47     1   0.13350 410032.000000
     40     41     1   0.12290 476976.000000
     40     42     1   0.13350 410032.000000
     37     40     1   0.15220 265265.600000
     35     37     1   0.15260 259408.000000
     35     45     1   0.15220 265265.600000
     33     35     1   0.14490 282001.600000
     56     57     1   0.12290 476976.000000
     56     58     1   0.13350 410032.000000
     51     54     1   0.18100 198321.600000
     49     51     1   0.15260 259408.000000
     49     56     1   0.15220 265265.600000
     47     49     1   0.14490 282001.600000
     75     76     1   0.12290 476976.000000
     75     77     1   0.13350 410032.000000
     68     71     1   0.15260 259408.000000
     62     64     1   0.15260 259408.000000
     62     68     1   0.15260 259408.000000
     60     62     1   0.15260 259408.000000
     60     75     1   0.15220 265265.600000
     58     60     1   0.14490 282001.600000
     91     92     1   0.12290 476976.000000
     91     93     1   0.13350 410032.000000
     81     83     1   0.15260 259408.000000
     81     87     1   0.15260 259408.000000
     79     81     1   0.15260 259408.000000
     79     91     1   0.15220 265265.600000
     77     79     1   0.14490 282001.600000
    101    102     1   0.12290 476976.000000
    101    103     1   0.13350 410032.000000
     95     97     1   0.15260 259408.000000
     95    101     1   0.15220 265265.600000
     93     95     1   0.14490 282001.600000
    117    118     1   0.12290 476976.000000
    117    119     1   0.13350 410032.000000
    107    109     1   0.15260 259408.000000
    107    113     1   0.15260 259408.000000
    105    107     1   0.15260 259408.000000
    105    117     1   0.15220 265265.600000
    103    105     1   0.14490 282001.600000
    128    129     1   0.12290 476976.000000
    128    130     1   0.13350 410032.000000
    123    126     1   0.14100 267776.000000
    121    123     1   0.15260 259408.000000
    121    128     1   0.15220 265265.600000
    119    121     1   0.14490 282001.600000
    145    146     1   0.12290 476976.000000
    145    147     1   0.13350 410032.000000
    140    141     1   0.12290 476976.000000
    140    142     1   0.13350 410032.000000
    137    140     1   0.15220 265265.600000
    134    137     1   0.15260 259408.000000
    132    134     1   0.15260 259408.000000
    132    145     1   0.15220 265265.600000
    130    132     1   0.14490 282001.600000
    159    160     1   0.12290 476976.000000
    159    161     1   0.13350 410032.000000
    154    155     1   0.12290 476976.000000
    154    156     1   0.13350 410032.000000
    151    154     1   0.15220 265265.600000
    149    151     1   0.15260 259408.000000
    149    159     1   0.15220 265265.600000
    147    149     1   0.14490 282001.600000
    176    177     1   0.12290 476976.000000
    176    178     1   0.13350 410032.000000
    171    172     1   0.18100 189953.600000
    168    171     1   0.18100 189953.600000
    165    168     1   0.15260 259408.000000
    163    165     1   0.15260 259408.000000
    163    176     1   0.15220 265265.600000
    161    163     1   0.14490 282001.600000
    183    184     1   0.12290 476976.000000
    183    185     1   0.13350 410032.000000
    180    183     1   0.15220 265265.600000
    178    180     1   0.14490 282001.600000
    202    203     1   0.12290 476976.000000
    202    204     1   0.13350 410032.000000
    195    198     1   0.15260 259408.000000
    189    191     1   0.15260 259408.000000
    189    195     1   0.15260 259408.000000
    187    189     1   0.15260 259408.000000
    187    202     1   0.15220 265265.600000
    185    187     1   0.14490 282001.600000
    209    210     1   0.12290 476976.000000
    209    211     1   0.13350 410032.000000
    206    209     1   0.15220 265265.600000
    204    206     1   0.14490 282001.600000
    231    232     1   0.12290 476976.000000
    231    233     1   0.13350 410032.000000
    224    227     1   0.14710 307105.600000
    221    224     1   0.15260 259408.000000
    218    221     1   0.15260 259408.000000
    215    218     1   0.15260 259408.000000
    213    215     1   0.15260 259408.000000
    213    231     1   0.15220 265265.600000
    211    213     1   0.14490 282001.600000
    245    246     1   0.12290 476976.000000
    245    247     1   0.13350 410032.000000
    240    241     1   0.12290 476976.000000
    240    242     1   0.13350 410032.000000
    237    240     1   0.15220 265265.600000
    235    237     1   0.15260 259408.000000
    235    245     1   0.15220 265265.600000
    233    235     1   0.14490 282001.600000
    252    253     1   0.12290 476976.000000
    252    254     1   0.13350 410032.000000
    249    252     1   0.15220 265265.600000
    247    249     1   0.14490 282001.600000
    264    265     1   0.12290 476976.000000
    264    266     1   0.13350 410032.000000
    261    262     1   0.12500 548940.800000
    261    263     1   0.12500 548940.800000
    258    261     1   0.15220 265265.600000
    256    258     1   0.15260 259408.000000
    256    264     1   0.15220 265265.600000
    254    256     1   0.14490 282001.600000
    283    284     1   0.12290 476976.000000
    283    285     1   0.13350 410032.000000
    273    275     1   0.15260 259408.000000
    273    279     1   0.15260 259408.000000
    270    273     1   0.15260 259408.000000
    268    270     1   0.15260 259408.000000
    268    283     1   0.15220 265265.600000
    266    268     1   0.14490 282001.600000
    297    298     1   0.12290 476976.000000
    297    299     1   0.13350 410032.000000
    295    297     1   0.15220 265265.600000
    292    295     1   0.15260 259408.000000
    289    292     1   0.15260 259408.000000
    286    289     1   0.15260 259408.000000
    285    286     1   0.14490 282001.600000
    285    295     1   0.14490 282001.600000
    321    322     1   0.12290 476976.000000
    321    323     1   0.13350 410032.000000
    318    320     1   0.14040 392459.200000
    316    318     1   0.14000 392459.200000
    314    316     1   0.14000 392459.200000
    312    314     1   0.14000 392459.200000
    311    312     1   0.14000 392459.200000
    311    320     1   0.14190 374049.600000
    309    311     1   0.13800 358150.400000
    307    309     1   0.13810 357313.600000
    306    307     1   0.13520 456892.800000
    306    320     1   0.14590 324678.400000
    303    306     1   0.14950 265265.600000
    301    303     1   0.15260 259408.000000
    301    321     1   0.15220 265265.600000
    299    301     1   0.14490 282001.600000
    335    336     1   0.12290 476976.000000
    335    337     1   0.13350 410032.000000
    333    335     1   0.15220 265265.600000
    330    333     1   0.15260 259408.000000
    327    330     1   0.15260 259408.000000
    324    327     1   0.15260 259408.000000
    323    324     1   0.14490 282001.600000
    323    333     1   0.14490 282001.600000
    349    350     1   0.12290 476976.000000
    349    351     1   0.13350 410032.000000
    347    349     1   0.15220 265265.600000
    344    347     1   0.15260 259408.000000
    341    344     1   0.15260 259408.000000
    338    341     1   0.15260 259408.000000
    337    338     1   0.14490 282001.600000
    337    347     1   0.14490 282001.600000
    368    369     1   0.12290 476976.000000
    368    370     1   0.13350 410032.000000
    358    360     1   0.15260 259408.000000
    358    364     1   0.15260 259408.000000
    355    358     1   0.15260 259408.000000
    353    355     1   0.15260 259408.000000
    353    368     1   0.15220 265265.600000
    351    353     1   0.14490 282001.600000
    392    393     1   0.12290 476976.000000
    392    394     1   0.13350 410032.000000
    385    386     1   0.13400 402500.800000
    385    389     1   0.13400 402500.800000
    383    385     1   0.13400 402500.800000
    380    383     1   0.14630 282001.600000
    377    380     1   0.15260 259408.000000
    374    377     1   0.15260 259408.000000
    372    374     1   0.15260 259408.000000
    372    392     1   0.15220 265265.600000
    370    372     1   0.14490 282001.600000
    406    407     1   0.12290 476976.000000
    406    408     1   0.13350 410032.000000
    401    402     1   0.12290 476976.000000
    401    403     1   0.13350 410032.000000
    398    401     1   0.15220 265265.600000
    396    398     1   0.15260 259408.000000
    396    406     1   0.15220 265265.600000
    394    396     1   0.14490 282001.600000
    421    422     1   0.12290 476976.000000
    421    423     1   0.13350 410032.000000
    418    419     1   0.12500 548940.800000
    418    420     1   0.12500 548940.800000
    415    418     1   0.15220 265265.600000
    412    415     1   0.15260 259408.000000
    410    412     1   0.15260 259408.000000
    410    421     1   0.15220 265265.600000
    408    410     1   0.14490 282001.600000
    441    442     1   0.12290 476976.000000
    441    443     1   0.13350 410032.000000
    437    439     1   0.14000 392459.200000
    435    437     1   0.14000 392459.200000
    433    435     1   0.14000 392459.200000
    431    433     1   0.14000 392459.200000
    430    431     1   0.14000 392459.200000
    430    439     1   0.14000 392459.200000
    427    430     1   0.15100 265265.600000
    425    427     1   0.15260 259408.000000
    425    441     1   0.15220 265265.600000
    423    425     1   0.14490 282001.600000
    465    466     1   0.12290 476976.000000
    465    467     1   0.13350 410032.000000
    458    459     1   0.13400 402500.800000
    458    462     1   0.13400 402500.800000
    456    458     1   0.13400 402500.800000
    453    456     1   0.14630 282001.600000
    450    453     1   0.15260 259408.000000
    447    450     1   0.15260 259408.000000
    445    447     1   0.15260 259408.000000
    445    465     1   0.15220 265265.600000
    443    445     1   0.14490 282001.600000
    486    487     1   0.12290 476976.000000
    486    488     1   0.13350 410032.000000
    482    484     1   0.14000 392459.200000
    479    480     1   0.13640 376560.000000
    479    482     1   0.14090 392459.200000
    477    479     1   0.14090 392459.200000
    475    477     1   0.14000 392459.200000
    474    475     1   0.14000 392459.200000
    474    484     1   0.14000 392459.200000
    471    474     1   0.15100 265265.600000
    469    471     1   0.15260 259408.000000
    469    486     1   0.15220 265265.600000
    467    469     1   0.14490 282001.600000
    506    507     1   0.12290 476976.000000
    506    508     1   0.13350 410032.000000
    502    504     1   0.14000 392459.200000
    500    502     1   0.14000 392459.200000
    498    500     1   0.14000 392459.200000
    496    498     1   0.14000 392459.200000
    495    496     1   0.14000 392459.200000
    495    504     1   0.14000 392459.200000
    492    495     1   0.15100 265265.600000
    490    492     1   0.15260 259408.000000
    490    506     1   0.15220 265265.600000
    488    490     1   0.14490 282001.600000
    523    524     1   0.12290 476976.000000
    523    525     1   0.13350 410032.000000
    518    519     1   0.12290 476976.000000
    518    520     1   0.13350 410032.000000
    515    518     1   0.15220 265265.600000
    512    515     1   0.15260 259408.000000
    510    512     1   0.15260 259408.000000
    510    523     1   0.15220 265265.600000
    508    510     1   0.14490 282001.600000
    547    548     1   0.12290 476976.000000
    547    549     1   0.13350 410032.000000
    540    541     1   0.13400 402500.800000
    540    544     1   0.13400 402500.800000
    538    540     1   0.13400 402500.800000
    535    538     1   0.14630 282001.600000
    532    535     1   0.15260 259408.000000
    529    532     1   0.15260 259408.000000
    527    529     1   0.15260 259408.000000
    527    547     1   0.15220 265265.600000
    525    527     1   0.14490 282001.600000
    564    565     1   0.12290 476976.000000
    564    566     1   0.13350 410032.000000
    559    560     1   0.18100 189953.600000
    556    559     1   0.18100 189953.600000
    553    556     1   0.15260 259408.000000
    551    553     1   0.15260 259408.000000
    551    564     1   0.15220 265265.600000
    549    551     1   0.14490 282001.600000
    578    579     1   0.12290 476976.000000
    578    580     1   0.13350 410032.000000
    570    572     1   0.15260 259408.000000
    570    576     1   0.14100 267776.000000
    568    570     1   0.15260 259408.000000
    568    578     1   0.15220 265265.600000
    566    568     1   0.14490 282001.600000
    592    593     1   0.12290 476976.000000
    592    594     1   0.13350 410032.000000
    584    586     1   0.15260 259408.000000
    584    590     1   0.14100 267776.000000
    582    584     1   0.15260 259408.000000
    582    592     1   0.15220 265265.600000
    580    582     1   0.14490 282001.600000
    606    607     1   0.12290 476976.000000
    606    608     1   0.13350 410032.000000
    598    600     1   0.15260 259408.000000
    598    604     1   0.14100 267776.000000
    596    598     1   0.15260 259408.000000
    596    606     1   0.15220 265265.600000
    594    596     1   0.14490 282001.600000
    617    618     1   0.12290 476976.000000
    617    619     1   0.13350 410032.000000
    612    615     1   0.14100 267776.000000
    610    612     1   0.15260 259408.000000
    610    617     1   0.15220 265265.600000
    608    610     1   0.14490 282001.600000
    628    629     1   0.12290 476976.000000
    628    630     1   0.13350 410032.000000
    623    626     1   0.14100 267776.000000
    621    623     1   0.15260 259408.000000
    621    628     1   0.15220 265265.600000
    619    621     1   0.14490 282001.600000
    644    645     1   0.12290 476976.000000
    644    646     1   0.13350 410032.000000
    634    636     1   0.15260 259408.000000
    634    640     1   0.15260 259408.000000
    632    634     1   0.15260 259408.000000
    632    644     1   0.15220 265265.600000
    630    632     1   0.14490 282001.600000
    659    660     1   0.12290 476976.000000
    659    661     1   0.13350 410032.000000
    656    657     1   0.12500 548940.800000
    656    658     1   0.12500 548940.800000
    653    656     1   0.15220 265265.600000
    650    653     1   0.15260 259408.000000
    648    650     1   0.15260 259408.000000
    648    659     1   0.15220 265265.600000
    646    648     1   0.14490 282001.600000
    666    667     1   0.12290 476976.000000
    666    668     1   0.13350 410032.000000
    663    666     1   0.15220 265265.600000
    661    663     1   0.14490 282001.600000
    688    689     1   0.12290 476976.000000
    688    690     1   0.13350 410032.000000
    681    684     1   0.14710 307105.600000
    678    681     1   0.15260 259408.000000
    675    678     1   0.15260 259408.000000
    672    675     1   0.15260 259408.000000
    670    672     1   0.15260 259408.000000
    670    688     1   0.15220 265265.600000
    668    670     1   0.14490 282001.600000
    705    706     1   0.12290 476976.000000
    705    707     1   0.13350 410032.000000
    700    701     1   0.12290 476976.000000
    700    702     1   0.13350 410032.000000
    697    700     1   0.15220 265265.600000
    694    697     1   0.15260 259408.000000
    692    694     1   0.15260 259408.000000
    692    705     1   0.15220 265265.600000
    690    692     1   0.14490 282001.600000
    719    720     1   0.12290 476976.000000
    719    721     1   0.13350 410032.000000
    714    715     1   0.12290 476976.000000
    714    716     1   0.13350 410032.000000
    711    714     1   0.15220 265265.600000
    709    711     1   0.15260 259408.000000
    709    719     1   0.15220 265265.600000
    707    709     1   0.14490 282001.600000
    738    739     1   0.12290 476976.000000
    738    740     1   0.13350 410032.000000
    728    730     1   0.15260 259408.000000
    728    734     1   0.15260 259408.000000
    725    728     1   0.15260 259408.000000
    723    725     1   0.15260 259408.000000
    723    738     1   0.15220 265265.600000
    721    723     1   0.14490 282001.600000
    754    755     1   0.12290 476976.000000
    754    756     1   0.13350 410032.000000
    744    746     1   0.15260 259408.000000
    744    750     1   0.15260 259408.000000
    742    744     1   0.15260 259408.000000
    742    754     1   0.15220 265265.600000
    740    742     1   0.14490 282001.600000
    773    774     1   0.12290 476976.000000
    773    775     1   0.13350 410032.000000
    766    769     1   0.15260 259408.000000
    760    762     1   0.15260 259408.000000
    760    766     1   0.15260 259408.000000
    758    760     1   0.15260 259408.000000
    758    773     1   0.15220 265265.600000
    756    758     1   0.14490 282001.600000
    790    791     1   0.12290 476976.000000
    790    792     1   0.13350 410032.000000
    785    786     1   0.18100 189953.600000
    782    785     1   0.18100 189953.600000
    779    782     1   0.15260 259408.000000
    777    779     1   0.15260 259408.000000
    777    790     1   0.15220 265265.600000
    775    777     1   0.14490 282001.600000
    797    798     1   0.12290 476976.000000
    797    799     1   0.13350 410032.000000
    794    797     1   0.15220 265265.600000
    792    794     1   0.14490 282001.600000
    819    820     1   0.12290 476976.000000
    819    821     1   0.13350 410032.000000
    812    815     1   0.14710 307105.600000
    809    812     1   0.15260 259408.000000
    806    809     1   0.15260 259408.000000
    803    806     1   0.15260 259408.000000
    801    803     1   0.15260 259408.000000
    801    819     1   0.15220 265265.600000
    799    801     1   0.14490 282001.600000
    841    842     1   0.12290 476976.000000
    841    843     1   0.13350 410032.000000
    834    837     1   0.14710 307105.600000
    831    834     1   0.15260 259408.000000
    828    831     1   0.15260 259408.000000
    825    828     1   0.15260 259408.000000
    823    825     1   0.15260 259408.000000
    823    841     1   0.15220 265265.600000
    821    823     1   0.14490 282001.600000
    855    856     1   0.12290 476976.000000
    855    857     1   0.13350 410032.000000
    847    849     1   0.15260 259408.000000
    847    853     1   0.14100 267776.000000
    845    847     1   0.15260 259408.000000
    845    855     1   0.15220 265265.600000
    843    845     1   0.14490 282001.600000
    879    880     1   0.12290 476976.000000
    879    881     1   0.13350 410032.000000
    876    878     1   0.14040 392459.200000
    874    876     1   0.14000 392459.200000
    872    874     1   0.14000 392459.200000
    870    872     1   0.14000 392459.200000
    869    870     1   0.14000 392459.200000
    869    878     1   0.14190 374049.600000
    867    869     1   0.13800 358150.400000
    865    867     1   0.13810 357313.600000
    864    865     1   0.13520 456892.800000
    864    878     1   0.14590 324678.400000
    861    864     1   0.14950 265265.600000
    859    861     1   0.15260 259408.000000
    859    879     1   0.15220 265265.600000
    857    859     1   0.14490 282001.600000
    899    900     1   0.12290 476976.000000
    899    901     1   0.13350 410032.000000
    895    897     1   0.14000 392459.200000
    893    895     1   0.14000 392459.200000
    891    893     1   0.14000 392459.200000
    889    891     1   0.14000 392459.200000
    888    889     1   0.14000 392459.200000
    888    897     1   0.14000 392459.200000
    885    888     1   0.15100 265265.600000
    883    885     1   0.15260 259408.000000
    883    899     1   0.15220 265265.600000
    881    883     1   0.14490 282001.600000
    910    911     1   0.12290 476976.000000
    910    912     1   0.13350 410032.000000
    905    908     1   0.14100 267776.000000
    903    905     1   0.15260 259408.000000
    903    910     1   0.15220 265265.600000
    901    903     1   0.14490 282001.600000
    929    930     1   0.12290 476976.000000
    929    931     1   0.13350 410032.000000
    922    925     1   0.15260 259408.000000
    916    918     1   0.15260 259408.000000
    916    922     1   0.15260 259408.000000
    914    916     1   0.15260 259408.000000
    914    929     1   0.15220 265265.600000
    912    914     1   0.14490 282001.600000
    943    944     1   0.12290 476976.000000
    943    945     1   0.13350 410032.000000
    941    943     1   0.15220 265265.600000
    938    941     1   0.15260 259408.000000
    935    938     1   0.15260 259408.000000
    932    935     1   0.15260 259408.000000
    931    932     1   0.14490 282001.600000
    931    941     1   0.14490 282001.600000
    958    959     1   0.12290 476976.000000
    958    960     1   0.13350 410032.000000
    955    956     1   0.12500 548940.800000
    955    957     1   0.12500 548940.800000
    952    955     1   0.15220 265265.600000
    949    952     1   0.15260 259408.000000
    947    949     1   0.15260 259408.000000
    947    958     1   0.15220 265265.600000
    945    947     1   0.14490 282001.600000
    980    981     1   0.12290 476976.000000
    980    982     1   0.13350 410032.000000
    973    976     1   0.14710 307105.600000
    970    973     1   0.15260 259408.000000
    967    970     1   0.15260 259408.000000
    964    967     1   0.15260 259408.000000
    962    964     1   0.15260 259408.000000
    962    980     1   0.15220 265265.600000
    960    962     1   0.14490 282001.600000
    994    995     1   0.12290 476976.000000
    994    996     1   0.13350 410032.000000
    989    990     1   0.12290 476976.000000
    989    991     1   0.13350 410032.000000
    986    989     1   0.15220 265265.600000
    984    986     1   0.15260 259408.000000
    984    994     1   0.15220 265265.600000
    982    984     1   0.14490 282001.600000
   1018   1019     1   0.12290 476976.000000
   1018   1020     1   0.13350 410032.000000
   1011   1012     1   0.13400 402500.800000
   1011   1015     1   0.13400 402500.800000
   1009   1011     1   0.13400 402500.800000
   1006   1009     1   0.14630 282001.600000
   1003   1006     1   0.15260 259408.000000
   1000   1003     1   0.15260 259408.000000
    998   1000     1   0.15260 259408.000000
    998   1018     1   0.15220 265265.600000
    996    998     1   0.14490 282001.600000
   1032   1033     1   0.12290 476976.000000
   1032   1034     1   0.13350 410032.000000
   1030   1032     1   0.15220 265265.600000
   1027   1030     1   0.15260 259408.000000
   1024   1027     1   0.15260 259408.000000
   1021   1024     1   0.15260 259408.000000
   1020   1021     1   0.14490 282001.600000
   1020   1030     1   0.14490 282001.600000
   1051   1052     1   0.12290 476976.000000
   1051   1053     1   0.13350 410032.000000
   1041   1043     1   0.15260 259408.000000
   1041   1047     1   0.15260 259408.000000
   1038   1041     1   0.15260 259408.000000
   1036   1038     1   0.15260 259408.000000
   1036   1051     1   0.15220 265265.600000
   1034   1036     1   0.14490 282001.600000
   1073   1074     1   0.12290 476976.000000
   1073   1075     1   0.13350 410032.000000
   1066   1069     1   0.14710 307105.600000
   1063   1066     1   0.15260 259408.000000
   1060   1063     1   0.15260 259408.000000
   1057   1060     1   0.15260 259408.000000
   1055   1057     1   0.15260 259408.000000
   1055   1073     1   0.15220 265265.600000
   1053   1055     1   0.14490 282001.600000
   1080   1081     1   0.12290 476976.000000
   1080   1082     1   0.13350 410032.000000
   1077   1080     1   0.15220 265265.600000
   1075   1077     1   0.14490 282001.600000
   1104   1105     1   0.12290 476976.000000
   1104   1106     1   0.13350 410032.000000
   1097   1098     1   0.13400 402500.800000
   1097   1101     1   0.13400 402500.800000
   1095   1097     1   0.13400 402500.800000
   1092   1095     1   0.14630 282001.600000
   1089   1092     1   0.15260 259408.000000
   1086   1089     1   0.15260 259408.000000
   1084   1086     1   0.15260 259408.000000
   1084   1104     1   0.15220 265265.600000
   1082   1084     1   0.14490 282001.600000
   1123   1124     1   0.12290 476976.000000
   1123   1125     1   0.13350 410032.000000
   1116   1119     1   0.15260 259408.000000
   1110   1112     1   0.15260 259408.000000
   1110   1116     1   0.15260 259408.000000
   1108   1110     1   0.15260 259408.000000
   1108   1123     1   0.15220 265265.600000
   1106   1108     1   0.14490 282001.600000
   1137   1138     1   0.12290 476976.000000
   1137   1139     1   0.13350 410032.000000
   1132   1133     1   0.12290 476976.000000
   1132   1134     1   0.13350 410032.000000
   1129   1132     1   0.15220 265265.600000
   1127   1129     1   0.15260 259408.000000
   1127   1137     1   0.15220 265265.600000
   1125   1127     1   0.14490 282001.600000
   1156   1157     1   0.12290 476976.000000
   1156   1158     1   0.13350 410032.000000
   1146   1148     1   0.15260 259408.000000
   1146   1152     1   0.15260 259408.000000
   1143   1146     1   0.15260 259408.000000
   1141   1143     1   0.15260 259408.000000
   1141   1156     1   0.15220 265265.600000
   1139   1141     1   0.14490 282001.600000
   1172   1173     1   0.12290 476976.000000
   1172   1174     1   0.13350 410032.000000
   1162   1164     1   0.15260 259408.000000
   1162   1168     1   0.15260 259408.000000
   1160   1162     1   0.15260 259408.000000
   1160   1172     1   0.15220 265265.600000
   1158   1160     1   0.14490 282001.600000
   1191   1192     1   0.12290 476976.000000
   1191   1193     1   0.13350 410032.000000
   1181   1183     1   0.15260 259408.000000
   1181   1187     1   0.15260 259408.000000
   1178   1181     1   0.15260 259408.000000
   1176   1178     1   0.15260 259408.000000
   1176   1191     1   0.15220 265265.600000
   1174   1176     1   0.14490 282001.600000
   1202   1203     1   0.12290 476976.000000
   1202   1204     1   0.13350 410032.000000
   1197   1200     1   0.14100 267776.000000
   1195   1197     1   0.15260 259408.000000
   1195   1202     1   0.15220 265265.600000
   1193   1195     1   0.14490 282001.600000
   1226   1227     1   0.12290 476976.000000
   1226   1228     1   0.13350 410032.000000
   1219   1220     1   0.13400 402500.800000
   1219   1223     1   0.13400 402500.800000
   1217   1219     1   0.13400 402500.800000
   1214   1217     1   0.14630 282001.600000
   1211   1214     1   0.15260 259408.000000
   1208   1211     1   0.15260 259408.000000
   1206   1208     1   0.15260 259408.000000
   1206   1226     1   0.15220 265265.600000
   1204   1206     1   0.14490 282001.600000
   1241   1242     1   0.12290 476976.000000
   1241   1243     1   0.13350 410032.000000
   1238   1239     1   0.12500 548940.800000
   1238   1240     1   0.12500 548940.800000
   1235   1238     1   0.15220 265265.600000
   1232   1235     1   0.15260 259408.000000
   1230   1232     1   0.15260 259408.000000
   1230   1241     1   0.15220 265265.600000
   1228   1230     1   0.14490 282001.600000
   1260   1261     1   0.12290 476976.000000
   1260   1262     1   0.13350 410032.000000
   1250   1252     1   0.15260 259408.000000
   1250   1256     1   0.15260 259408.000000
   1247   1250     1   0.15260 259408.000000
   1245   1247     1   0.15260 259408.000000
   1245   1260     1   0.15220 265265.600000
   1243   1245     1   0.14490 282001.600000
   1282   1283     1   0.12290 476976.000000
   1282   1284     1   0.13350 410032.000000
   1275   1278     1   0.14710 307105.600000
   1272   1275     1   0.15260 259408.000000
   1269   1272     1   0.15260 259408.000000
   1266   1269     1   0.15260 259408.000000
   1264   1266     1   0.15260 259408.000000
   1264   1282     1   0.15220 265265.600000
   1262   1264     1   0.14490 282001.600000
   1297   1298     1   0.12290 476976.000000
   1297   1299     1   0.13350 410032.000000
   1294   1295     1   0.12500 548940.800000
   1294   1296     1   0.12500 548940.800000
   1291   1294     1   0.15220 265265.600000
   1288   1291     1   0.15260 259408.000000
   1286   1288     1   0.15260 259408.000000
   1286   1297     1   0.15220 265265.600000
   1284   1286     1   0.14490 282001.600000
   1311   1312     1   0.12290 476976.000000
   1311   1313     1   0.13350 410032.000000
   1309   1311     1   0.15220 265265.600000
   1306   1309     1   0.15260 259408.000000
   1303   1306     1   0.15260 259408.000000
   1300   1303     1   0.15260 259408.000000
   1299   1300     1   0.14490 282001.600000
   1299   1309     1   0.14490 282001.600000
   1325   1326     1   0.12290 476976.000000
   1325   1327     1   0.13350 410032.000000
   1323   1325     1   0.15220 265265.600000
   1320   1323     1   0.15260 259408.000000
   1317   1320     1   0.15260 259408.000000
   1314   1317     1   0.15260 259408.000000
   1313   1314     1   0.14490 282001.600000
   1313   1323     1   0.14490 282001.600000
   1342   1343     1   0.12290 476976.000000
   1342   1344     1   0.13350 410032.000000
   1337   1338     1   0.12290 476976.000000
   1337   1339     1   0.13350 410032.000000
   1334   1337     1   0.15220 265265.600000
   1331   1334     1   0.15260 259408.000000
   1329   1331     1   0.15260 259408.000000
   1329   1342     1   0.15220 265265.600000
   1327   1329     1   0.14490 282001.600000
   1349   1350     1   0.12290 476976.000000
   1349   1351     1   0.13350 410032.000000
   1346   1349     1   0.15220 265265.600000
   1344   1346     1   0.14490 282001.600000
   1359   1360     1   0.12290 476976.000000
   1359   1361     1   0.13350 410032.000000
   1353   1355     1   0.15260 259408.000000
   1353   1359     1   0.15220 265265.600000
   1351   1353     1   0.14490 282001.600000
   1376   1377     1   0.12290 476976.000000
   1376   1378     1   0.13350 410032.000000
   1372   1374     1   0.13810 357313.600000
   1370   1372     1   0.13430 399153.600000
   1369   1370     1   0.13350 408358.400000
   1368   1369     1   0.13940 343088.000000
   1368   1374     1   0.13710 433462.400000
   1365   1368     1   0.15040 265265.600000
   1363   1365     1   0.15260 259408.000000
   1363   1376     1   0.15220 265265.600000
   1361   1363     1   0.14490 282001.600000
   1396   1397     1   0.12290 476976.000000
   1396   1398     1   0.13350 410032.000000
   1392   1394     1   0.14000 392459.200000
   1390   1392     1   0.14000 392459.200000
   1388   1390     1   0.14000 392459.200000
   1386   1388     1   0.14000 392459.200000
   1385   1386     1   0.14000 392459.200000
   1385   1394     1   0.14000 392459.200000
   1382   1385     1   0.15100 265265.600000
   1380   1382     1   0.15260 259408.000000
   1380   1396     1   0.15220 265265.600000
   1378   1380     1   0.14490 282001.600000
   1415   1416     1   0.12290 476976.000000
   1415   1417     1   0.13350 410032.000000
   1405   1407     1   0.15260 259408.000000
   1405   1411     1   0.15260 259408.000000
   1402   1405     1   0.15260 259408.000000
   1400   1402     1   0.15260 259408.000000
   1400   1415     1   0.15220 265265.600000
   1398   1400     1   0.14490 282001.600000
   1426   1427     1   0.12290 476976.000000
   1426   1428     1   0.13350 410032.000000
   1421   1424     1   0.14100 267776.000000
   1419   1421     1   0.15260 259408.000000
   1419   1426     1   0.15220 265265.600000
   1417   1419     1   0.14490 282001.600000
   1450   1451     1   0.12290 476976.000000
   1450   1452     1   0.13350 410032.000000
   1443   1444     1   0.13400 402500.800000
   1443   1447     1   0.13400 402500.800000
   1441   1443     1   0.13400 402500.800000
   1438   1441     1   0.14630 282001.600000
   1435   1438     1   0.15260 259408.000000
   1432   1435     1   0.15260 259408.000000
   1430   1432     1   0.15260 259408.000000
   1430   1450     1   0.15220 265265.600000
   1428   1430     1   0.14490 282001.600000
   1461   1462     1   0.12290 476976.000000
   1461   1463     1   0.13350 410032.000000
   1456   1459     1   0.14100 267776.000000
   1454   1456     1   0.15260 259408.000000
   1454   1461     1   0.15220 265265.600000
   1452   1454     1   0.14490 282001.600000
   1480   1481     1   0.12290 476976.000000
   1480   1482     1   0.13350 410032.000000
   1470   1472     1   0.15260 259408.000000
   1470   1476     1   0.15260 259408.000000
   1467   1470     1   0.15260 259408.000000
   1465   1467     1   0.15260 259408.000000
   1465   1480     1   0.15220 265265.600000
   1463   1465     1   0.14490 282001.600000
   1492   1493     1   0.12290 476976.000000
   1492   1494     1   0.13350 410032.000000
   1489   1490     1   0.12500 548940.800000
   1489   1491     1   0.12500 548940.800000
   1486   1489     1   0.15220 265265.600000
   1484   1486     1   0.15260 259408.000000
   1484   1492     1   0.15220 265265.600000
   1482   1484     1   0.14490 282001.600000
   1504   1505     1   0.12290 476976.000000
   1504   1506     1   0.13350 410032.000000
   1501   1502     1   0.12500 548940.800000
   1501   1503     1   0.12500 548940.800000
   1498   1501     1   0.15220 265265.600000
   1496   1498     1   0.15260 259408.000000
   1496   1504     1   0.15220 265265.600000
   1494   1496     1   0.14490 282001.600000
   1514   1515     1   0.12290 476976.000000
   1514   1516     1   0.13350 410032.000000
   1508   1510     1   0.15260 259408.000000
   1508   1514     1   0.15220 265265.600000
   1506   1508     1   0.14490 282001.600000
   1533   1534     1   0.12290 476976.000000
   1533   1535     1   0.13350 410032.000000
   1523   1525     1   0.15260 259408.000000
   1523   1529     1   0.15260 259408.000000
   1520   1523     1   0.15260 259408.000000
   1518   1520     1   0.15260 259408.000000
   1518   1533     1   0.15220 265265.600000
   1516   1518     1   0.14490 282001.600000
   1555   1556     1   0.12290 476976.000000
   1555   1557     1   0.13350 410032.000000
   1548   1551     1   0.14710 307105.600000
   1545   1548     1   0.15260 259408.000000
   1542   1545     1   0.15260 259408.000000
   1539   1542     1   0.15260 259408.000000
   1537   1539     1   0.15260 259408.000000
   1537   1555     1   0.15220 265265.600000
   1535   1537     1   0.14490 282001.600000
   1574   1575     1   0.12290 476976.000000
   1574   1576     1   0.13350 410032.000000
   1564   1566     1   0.15260 259408.000000
   1564   1570     1   0.15260 259408.000000
   1561   1564     1   0.15260 259408.000000
   1559   1561     1   0.15260 259408.000000
   1559   1574     1   0.15220 265265.600000
   1557   1559     1   0.14490 282001.600000
   1588   1589     1   0.12290 476976.000000
   1588   1590     1   0.13350 410032.000000
   1580   1582     1   0.15260 259408.000000
   1580   1586     1   0.14100 267776.000000
   1578   1580     1   0.15260 259408.000000
   1578   1588     1   0.15220 265265.600000
   1576   1578     1   0.14490 282001.600000
   1603   1604     1   0.12290 476976.000000
   1603   1605     1   0.13350 410032.000000
   1600   1601     1   0.12500 548940.800000
   1600   1602     1   0.12500 548940.800000
   1597   1600     1   0.15220 265265.600000
   1594   1597     1   0.15260 259408.000000
   1592   1594     1   0.15260 259408.000000
   1592   1603     1   0.15220 265265.600000
   1590   1592     1   0.14490 282001.600000
   1620   1621     1   0.12290 476976.000000
   1620   1622     1   0.13350 410032.000000
   1615   1616     1   0.12290 476976.000000
   1615   1617     1   0.13350 410032.000000
   1612   1615     1   0.15220 265265.600000
   1609   1612     1   0.15260 259408.000000
   1607   1609     1   0.15260 259408.000000
   1607   1620     1   0.15220 265265.600000
   1605   1607     1   0.14490 282001.600000
   1634   1635     1   0.12290 476976.000000
   1634   1636     1   0.13350 410032.000000
   1632   1634     1   0.15220 265265.600000
   1629   1632     1   0.15260 259408.000000
   1626   1629     1   0.15260 259408.000000
   1623   1626     1   0.15260 259408.000000
   1622   1623     1   0.14490 282001.600000
   1622   1632     1   0.14490 282001.600000
   1649   1650     1   0.12290 476976.000000
   1649   1651     1   0.13350 410032.000000
   1646   1647     1   0.12500 548940.800000
   1646   1648     1   0.12500 548940.800000
   1643   1646     1   0.15220 265265.600000
   1640   1643     1   0.15260 259408.000000
   1638   1640     1   0.15260 259408.000000
   1638   1649     1   0.15220 265265.600000
   1636   1638     1   0.14490 282001.600000
   1668   1669     1   0.12290 476976.000000
   1668   1670     1   0.13350 410032.000000
   1658   1660     1   0.15260 259408.000000
   1658   1664     1   0.15260 259408.000000
   1655   1658     1   0.15260 259408.000000
   1653   1655     1   0.15260 259408.000000
   1653   1668     1   0.15220 265265.600000
   1651   1653     1   0.14490 282001.600000
   1678   1679     1   0.12290 476976.000000
   1678   1680     1   0.13350 410032.000000
   1672   1674     1   0.15260 259408.000000
   1672   1678     1   0.15220 265265.600000
   1670   1672     1   0.14490 282001.600000
   1692   1693     1   0.12290 476976.000000
   1692   1694     1   0.13350 410032.000000
   1687   1688     1   0.12290 476976.000000
   1687   1689     1   0.13350 410032.000000
   1684   1687     1   0.15220 265265.600000
   1682   1684     1   0.15260 259408.000000
   1682   1692     1   0.15220 265265.600000
   1680   1682     1   0.14490 282001.600000
   1714   1715     1   0.12290 476976.000000
   1714   1716     1   0.13350 410032.000000
   1707   1710     1   0.14710 307105.600000
   1704   1707     1   0.15260 259408.000000
   1701   1704     1   0.15260 259408.000000
   1698   1701     1   0.15260 259408.000000
   1696   1698     1   0.15260 259408.000000
   1696   1714     1   0.15220 265265.600000
   1694   1696     1   0.14490 282001.600000
   1730   1731     1   0.12290 476976.000000
   1730   1732     1   0.13350 410032.000000
   1720   1722     1   0.15260 259408.000000
   1720   1726     1   0.15260 259408.000000
   1718   1720     1   0.15260 259408.000000
   1718   1730     1   0.15220 265265.600000
   1716   1718     1   0.14490 282001.600000
   1742   1743     1   0.12290 476976.000000
   1742   1744     1   0.13350 410032.000000
   1739   1740     1   0.12500 548940.800000
   1739   1741     1   0.12500 548940.800000
   1736   1739     1   0.15220 265265.600000
   1734   1736     1   0.15260 259408.000000
   1734   1742     1   0.15220 265265.600000
   1732   1734     1   0.14490 282001.600000
   1759   1760     1   0.12290 476976.000000
   1759   1761     1   0.13350 410032.000000
   1754   1755     1   0.18100 189953.600000
   1751   1754     1   0.18100 189953.600000
   1748   1751     1   0.15260 259408.000000
   1746   1748     1   0.15260 259408.000000
   1746   1759     1   0.15220 265265.600000
   1744   1746     1   0.14490 282001.600000
   1775   1776     1   0.12290 476976.000000
   1775   1777     1   0.13350 410032.000000
   1765   1767     1   0.15260 259408.000000
   1765   1771     1   0.15260 259408.000000
   1763   1765     1   0.15260 259408.000000
   1763   1775     1   0.15220 265265.600000
   1761   1763     1   0.14490 282001.600000
   1799   1800     1   0.12290 476976.000000
   1799   1801     1   0.13350 410032.000000
   1796   1798     1   0.14040 392459.200000
   1794   1796     1   0.14000 392459.200000
   1792   1794     1   0.14000 392459.200000
   1790   1792     1   0.14000 392459.200000
   1789   1790     1   0.14000 392459.200000
   1789   1798     1   0.14190 374049.600000
   1787   1789     1   0.13800 358150.400000
   1785   1787     1   0.13810 357313.600000
   1784   1785     1   0.13520 456892.800000
   1784   1798     1   0.14590 324678.400000
   1781   1784     1   0.14950 265265.600000
   1779   1781     1   0.15260 259408.000000
   1779   1799     1   0.15220 265265.600000
   1777   1779     1   0.14490 282001.600000
   1818   1819     1   0.12290 476976.000000
   1818   1820     1   0.13350 410032.000000
   1811   1814     1   0.15260 259408.000000
   1805   1807     1   0.15260 259408.000000
   1805   1811     1   0.15260 259408.000000
   1803   1805     1   0.15260 259408.000000
   1803   1818     1   0.15220 265265.600000
   1801   1803     1   0.14490 282001.600000
   1834   1835     1   0.12290 476976.000000
   1834   1836     1   0.13350 410032.000000
   1824   1826     1   0.15260 259408.000000
   1824   1830     1   0.15260 259408.000000
   1822   1824     1   0.15260 259408.000000
   1822   1834     1   0.15220 265265.600000
   1820   1822     1   0.14490 282001.600000
   1841   1842     1   0.12290 476976.000000
   1841   1843     1   0.13350 410032.000000
   1838   1841     1   0.15220 265265.600000
   1836   1838     1   0.14490 282001.600000
   1848   1849     1   0.12290 476976.000000
   1848   1850     1   0.13350 410032.000000
   1845   1848     1   0.15220 265265.600000
   1843   1845     1   0.14490 282001.600000
   1859   1860     1   0.12290 476976.000000
   1859   1861     1   0.13350 410032.000000
   1854   1857     1   0.14100 267776.000000
   1852   1854     1   0.15260 259408.000000
   1852   1859     1   0.15220 265265.600000
   1850   1852     1   0.14490 282001.600000
   1870   1871     1   0.12290 476976.000000
   1870   1872     1   0.13350 410032.000000
   1865   1868     1   0.14100 267776.000000
   1863   1865     1   0.15260 259408.000000
   1863   1870     1   0.15220 265265.600000
   1861   1863     1   0.14490 282001.600000
   1886   1887     1   0.12290 476976.000000
   1886   1888     1   0.13350 410032.000000
   1876   1878     1   0.15260 259408.000000
   1876   1882     1   0.15260 259408.000000
   1874   1876     1   0.15260 259408.000000
   1874   1886     1   0.15220 265265.600000
   1872   1874     1   0.14490 282001.600000
   1907   1908     1   0.12290 476976.000000
   1907   1909     1   0.13350 410032.000000
   1903   1905     1   0.14000 392459.200000
   1900   1901     1   0.13640 376560.000000
   1900   1903     1   0.14090 392459.200000
   1898   1900     1   0.14090 392459.200000
   1896   1898     1   0.14000 392459.200000
   1895   1896     1   0.14000 392459.200000
   1895   1905     1   0.14000 392459.200000
   1892   1895     1   0.15100 265265.600000
   1890   1892     1   0.15260 259408.000000
   1890   1907     1   0.15220 265265.600000
   1888   1890     1   0.14490 282001.600000
   1929   1930     1   0.12290 476976.000000
   1929   1931     1   0.13350 410032.000000
   1922   1925     1   0.14710 307105.600000
   1919   1922     1   0.15260 259408.000000
   1916   1919     1   0.15260 259408.000000
   1913   1916     1   0.15260 259408.000000
   1911   1913     1   0.15260 259408.000000
   1911   1929     1   0.15220 265265.600000
   1909   1911     1   0.14490 282001.600000
   1944   1945     1   0.12290 476976.000000
   1944   1946     1   0.13350 410032.000000
   1941   1942     1   0.12500 548940.800000
   1941   1943     1   0.12500 548940.800000
   1938   1941     1   0.15220 265265.600000
   1935   1938     1   0.15260 259408.000000
   1933   1935     1   0.15260 259408.000000
   1933   1944     1   0.15220 265265.600000
   1931   1933     1   0.14490 282001.600000
   1954   1955     1   0.12290 476976.000000
   1954   1956     1   0.13350 410032.000000
   1948   1950     1   0.15260 259408.000000
   1948   1954     1   0.15220 265265.600000
   1946   1948     1   0.14490 282001.600000
   1971   1972     1   0.12290 476976.000000
   1971   1973     1   0.13350 410032.000000
   1966   1967     1   0.18100 189953.600000
   1963   1966     1   0.18100 189953.600000
   1960   1963     1   0.15260 259408.000000
   1958   1960     1   0.15260 259408.000000
   1958   1971     1   0.15220 265265.600000
   1956   1958     1   0.14490 282001.600000
   1985   1986     1   0.12290 476976.000000
   1985   1987     1   0.13350 410032.000000
   1980   1981     1   0.12290 476976.000000
   1980   1982     1   0.13350 410032.000000
   1977   1980     1   0.15220 265265.600000
   1975   1977     1   0.15260 259408.000000
   1975   1985     1   0.15220 265265.600000
   1973   1975     1   0.14490 282001.600000
   2002   2003     1   0.12290 476976.000000
   2002   2004     1   0.13350 410032.000000
   1998   2000     1   0.13810 357313.600000
   1996   1998     1   0.13430 399153.600000
   1995   1996     1   0.13350 408358.400000
   1994   1995     1   0.13940 343088.000000
   1994   2000     1   0.13710 433462.400000
   1991   1994     1   0.15040 265265.600000
   1989   1991     1   0.15260 259408.000000
   1989   2002     1   0.15220 265265.600000
   1987   1989     1   0.14490 282001.600000
   2016   2017     1   0.12290 476976.000000
   2016   2018     1   0.13350 410032.000000
   2014   2016     1   0.15220 265265.600000
   2011   2014     1   0.15260 259408.000000
   2008   2011     1   0.15260 259408.000000
   2005   2008     1   0.15260 259408.000000
   2004   2005     1   0.14490 282001.600000
   2004   2014     1   0.14490 282001.600000
   2023   2024     1   0.12290 476976.000000
   2023   2025     1   0.13350 410032.000000
   2020   2023     1   0.15220 265265.600000
   2018   2020     1   0.14490 282001.600000
   2040   2041     1   0.12290 476976.000000
   2040   2042     1   0.13350 410032.000000
   2036   2038     1   0.13810 357313.600000
   2034   2036     1   0.13430 399153.600000
   2033   2034     1   0.13350 408358.400000
   2032   2033     1   0.13940 343088.000000
   2032   2038     1   0.13710 433462.400000
   2029   2032     1   0.15040 265265.600000
   2027   2029     1   0.15260 259408.000000
   2027   2040     1   0.15220 265265.600000
   2025   2027     1   0.14490 282001.600000
   2059   2060     1   0.12290 476976.000000
   2059   2061     1   0.13350 410032.000000
   2049   2051     1   0.15260 259408.000000
   2049   2055     1   0.15260 259408.000000
   2046   2049     1   0.15260 259408.000000
   2044   2046     1   0.15260 259408.000000
   2044   2059     1   0.15220 265265.600000
   2042   2044     1   0.14490 282001.600000
   2081   2082     1   0.12290 476976.000000
   2081   2083     1   0.13350 410032.000000
   2074   2077     1   0.14710 307105.600000
   2071   2074     1   0.15260 259408.000000
   2068   2071     1   0.15260 259408.000000
   2065   2068     1   0.15260 259408.000000
   2063   2065     1   0.15260 259408.000000
   2063   2081     1   0.15220 265265.600000
   2061   2063     1   0.14490 282001.600000
   2100   2101     1   0.12290 476976.000000
   2100   2102     1   0.13350 410032.000000
   2090   2092     1   0.15260 259408.000000
   2090   2096     1   0.15260 259408.000000
   2087   2090     1   0.15260 259408.000000
   2085   2087     1   0.15260 259408.000000
   2085   2100     1   0.15220 265265.600000
   2083   2085     1   0.14490 282001.600000
   2120   2121     1   0.12290 476976.000000
   2120   2122     1   0.13350 410032.000000
   2116   2118     1   0.14000 392459.200000
   2114   2116     1   0.14000 392459.200000
   2112   2114     1   0.14000 392459.200000
   2110   2112     1   0.14000 392459.200000
   2109   2110     1   0.14000 392459.200000
   2109   2118     1   0.14000 392459.200000
   2106   2109     1   0.15100 265265.600000
   2104   2106     1   0.15260 259408.000000
   2104   2120     1   0.15220 265265.600000
   2102   2104     1   0.14490 282001.600000
   2136   2137     1   0.12290 476976.000000
   2136   2138     1   0.13350 410032.000000
   2126   2128     1   0.15260 259408.000000
   2126   2132     1   0.15260 259408.000000
   2124   2126     1   0.15260 259408.000000
   2124   2136     1   0.15220 265265.600000
   2122   2124     1   0.14490 282001.600000
   2150   2151     1   0.12290 476976.000000
   2150   2152     1   0.13350 410032.000000
   2142   2144     1   0.15260 259408.000000
   2142   2148     1   0.14100 267776.000000
   2140   2142     1   0.15260 259408.000000
   2140   2150     1   0.15220 265265.600000
   2138   2140     1   0.14490 282001.600000
   2174   2175     1   0.12290 476976.000000
   2174   2176     1   0.13350 410032.000000
   2167   2168     1   0.13400 402500.800000
   2167   2171     1   0.13400 402500.800000
   2165   2167     1   0.13400 402500.800000
   2162   2165     1   0.14630 282001.600000
   2159   2162     1   0.15260 259408.000000
   2156   2159     1   0.15260 259408.000000
   2154   2156     1   0.15260 259408.000000
   2154   2174     1   0.15220 265265.600000
   2152   2154     1   0.14490 282001.600000
   2193   2194     1   0.12290 476976.000000
   2193   2195     1   0.13350 410032.000000
   2186   2189     1   0.15260 259408.000000
   2180   2182     1   0.15260 259408.000000
   2180   2186     1   0.15260 259408.000000
   2178   2180     1   0.15260 259408.000000
   2178   2193     1   0.15220 265265.600000
   2176   2178     1   0.14490 282001.600000
   2210   2211     1   0.12290 476976.000000
   2210   2212     1   0.13350 410032.000000
   2205   2206     1   0.18100 189953.600000
   2202   2205     1   0.18100 189953.600000
   2199   2202     1   0.15260 259408.000000
   2197   2199     1   0.15260 259408.000000
   2197   2210     1   0.15220 265265.600000
   2195   2197     1   0.14490 282001.600000
   2227   2228     1   0.12290 476976.000000
   2227   2229     1   0.13350 410032.000000
   2222   2223     1   0.12290 476976.000000
   2222   2224     1   0.13350 410032.000000
   2219   2222     1   0.15220 265265.600000
   2216   2219     1   0.15260 259408.000000
   2214   2216     1   0.15260 259408.000000
   2214   2227     1   0.15220 265265.600000
   2212   2214     1   0.14490 282001.600000
   2239   2240     1   0.12290 476976.000000
   2239   2241     1   0.13350 410032.000000
   2236   2237     1   0.12500 548940.800000
   2236   2238     1   0.12500 548940.800000
   2233   2236     1   0.15220 265265.600000
   2231   2233     1   0.15260 259408.000000
   2231   2239     1   0.15220 265265.600000
   2229   2231     1   0.14490 282001.600000
   2259   2260     1   0.12290 476976.000000
   2259   2261     1   0.13350 410032.000000
   2255   2257     1   0.14000 392459.200000
   2253   2255     1   0.14000 392459.200000
   2251   2253     1   0.14000 392459.200000
   2249   2251     1   0.14000 392459.200000
   2248   2249     1   0.14000 392459.200000
   2248   2257     1   0.14000 392459.200000
   2245   2248     1   0.15100 265265.600000
   2243   2245     1   0.15260 259408.000000
   2243   2259     1   0.15220 265265.600000
   2241   2243     1   0.14490 282001.600000
   2274   2275     1   0.12290 476976.000000
   2274   2276     1   0.13350 410032.000000
   2271   2272     1   0.12500 548940.800000
   2271   2273     1   0.12500 548940.800000
   2268   2271     1   0.15220 265265.600000
   2265   2268     1   0.15260 259408.000000
   2263   2265     1   0.15260 259408.000000
   2263   2274     1   0.15220 265265.600000
   2261   2263     1   0.14490 282001.600000
   2285   2286     1   0.12290 476976.000000
   2285   2287     1   0.13350 410032.000000
   2280   2283     1   0.14100 267776.000000
   2278   2280     1   0.15260 259408.000000
   2278   2285     1   0.15220 265265.600000
   2276   2278     1   0.14490 282001.600000
   2297   2298     1   0.12290 476976.000000
   2297   2299     1   0.13350 410032.000000
   2294   2295     1   0.12500 548940.800000
   2294   2296     1   0.12500 548940.800000
   2291   2294     1   0.15220 265265.600000
   2289   2291     1   0.15260 259408.000000
   2289   2297     1   0.15220 265265.600000
   2287   2289     1   0.14490 282001.600000
   2311   2312     1   0.12290 476976.000000
   2311   2313     1   0.13350 410032.000000
   2303   2305     1   0.15260 259408.000000
   2303   2309     1   0.14100 267776.000000
   2301   2303     1   0.15260 259408.000000
   2301   2311     1   0.15220 265265.600000
   2299   2301     1   0.14490 282001.600000
   2331   2332     1   0.12290 476976.000000
   2331   2333     1   0.13350 410032.000000
   2327   2329     1   0.14000 392459.200000
   2325   2327     1   0.14000 392459.200000
   2323   2325     1   0.14000 392459.200000
   2321   2323     1   0.14000 392459.200000
   2320   2321     1   0.14000 392459.200000
   2320   2329     1   0.14000 392459.200000
   2317   2320     1   0.15100 265265.600000
   2315   2317     1   0.15260 259408.000000
   2315   2331     1   0.15220 265265.600000
   2313   2315     1   0.14490 282001.600000
   2351   2352     1   0.12290 476976.000000
   2351   2353     1   0.13350 410032.000000
   2347   2349     1   0.14000 392459.200000
   2345   2347     1   0.14000 392459.200000
   2343   2345     1   0.14000 392459.200000
   2341   2343     1   0.14000 392459.200000
   2340   2341     1   0.14000 392459.200000
   2340   2349     1   0.14000 392459.200000
   2337   2340     1   0.15100 265265.600000
   2335   2337     1   0.15260 259408.000000
   2335   2351     1   0.15220 265265.600000
   2333   2335     1   0.14490 282001.600000
   2365   2366     1   0.12290 476976.000000
   2365   2367     1   0.13350 410032.000000
   2363   2365     1   0.15220 265265.600000
   2360   2363     1   0.15260 259408.000000
   2357   2360     1   0.15260 259408.000000
   2354   2357     1   0.15260 259408.000000
   2353   2354     1   0.14490 282001.600000
   2353   2363     1   0.14490 282001.600000
   2380   2381     1   0.12290 476976.000000
   2380   2382     1   0.13350 410032.000000
   2377   2378     1   0.12500 548940.800000
   2377   2379     1   0.12500 548940.800000
   2374   2377     1   0.15220 265265.600000
   2371   2374     1   0.15260 259408.000000
   2369   2371     1   0.15260 259408.000000
   2369   2380     1   0.15220 265265.600000
   2367   2369     1   0.14490 282001.600000
   2399   2400     1   0.12290 476976.000000
   2399   2401     1   0.13350 410032.000000
   2392   2395     1   0.15260 259408.000000
   2386   2388     1   0.15260 259408.000000
   2386   2392     1   0.15260 259408.000000
   2384   2386     1   0.15260 259408.000000
   2384   2399     1   0.15220 265265.600000
   2382   2384     1   0.14490 282001.600000
   2411   2412     1   0.12290 476976.000000
   2411   2413     1   0.13350 410032.000000
   2408   2409     1   0.12500 548940.800000
   2408   2410     1   0.12500 548940.800000
   2405   2408     1   0.15220 265265.600000
   2403   2405     1   0.15260 259408.000000
   2403   2411     1   0.15220 265265.600000
   2401   2403     1   0.14490 282001.600000
   2430   2431     1   0.12290 476976.000000
   2430   2432     1   0.13350 410032.000000
   2420   2422     1   0.15260 259408.000000
   2420   2426     1   0.15260 259408.000000
   2417   2420     1   0.15260 259408.000000
   2415   2417     1   0.15260 259408.000000
   2415   2430     1   0.15220 265265.600000
   2413   2415     1   0.14490 282001.600000
   2445   2446     1   0.12290 476976.000000
   2445   2447     1   0.13350 410032.000000
   2442   2443     1   0.12500 548940.800000
   2442   2444     1   0.12500 548940.800000
   2439   2442     1   0.15220 265265.600000
   2436   2439     1   0.15260 259408.000000
   2434   2436     1   0.15260 259408.000000
   2434   2445     1   0.15220 265265.600000
   2432   2434     1   0.14490 282001.600000
   2467   2468     1   0.12290 476976.000000
   2467   2469     1   0.13350 410032.000000
   2460   2463     1   0.14710 307105.600000
   2457   2460     1   0.15260 259408.000000
   2454   2457     1   0.15260 259408.000000
   2451   2454     1   0.15260 259408.000000
   2449   2451     1   0.15260 259408.000000
   2449   2467     1   0.15220 265265.600000
   2447   2449     1   0.14490 282001.600000
   2488   2489     1   0.12290 476976.000000
   2488   2490     1   0.13350 410032.000000
   2484   2486     1   0.14000 392459.200000
   2481   2482     1   0.13640 376560.000000
   2481   2484     1   0.14090 392459.200000
   2479   2481     1   0.14090 392459.200000
   2477   2479     1   0.14000 392459.200000
   2476   2477     1   0.14000 392459.200000
   2476   2486     1   0.14000 392459.200000
   2473   2476     1   0.15100 265265.600000
   2471   2473     1   0.15260 259408.000000
   2471   2488     1   0.15220 265265.600000
   2469   2471     1   0.14490 282001.600000
   2510   2511     1   0.12290 476976.000000
   2510   2512     1   0.13350 410032.000000
   2503   2506     1   0.14710 307105.600000
   2500   2503     1   0.15260 259408.000000
   2497   2500     1   0.15260 259408.000000
   2494   2497     1   0.15260 259408.000000
   2492   2494     1   0.15260 259408.000000
   2492   2510     1   0.15220 265265.600000
   2490   2492     1   0.14490 282001.600000
   2529   2530     1   0.12290 476976.000000
   2529   2531     1   0.13350 410032.000000
   2519   2521     1   0.15260 259408.000000
   2519   2525     1   0.15260 259408.000000
   2516   2519     1   0.15260 259408.000000
   2514   2516     1   0.15260 259408.000000
   2514   2529     1   0.15220 265265.600000
   2512   2514     1   0.14490 282001.600000
   2548   2549     1   0.12290 476976.000000
   2548   2550     1   0.13350 410032.000000
   2538   2540     1   0.15260 259408.000000
   2538   2544     1   0.15260 259408.000000
   2535   2538     1   0.15260 259408.000000
   2533   2535     1   0.15260 259408.000000
   2533   2548     1   0.15220 265265.600000
   2531   2533     1   0.14490 282001.600000
   2562   2563     1   0.12290 476976.000000
   2562   2564     1   0.13350 410032.000000
   2560   2562     1   0.15220 265265.600000
   2557   2560     1   0.15260 259408.000000
   2554   2557     1   0.15260 259408.000000
   2551   2554     1   0.15260 259408.000000
   2550   2551     1   0.14490 282001.600000
   2550   2560     1   0.14490 282001.600000
   2577   2578     1   0.12290 476976.000000
   2577   2579     1   0.13350 410032.000000
   2574   2575     1   0.12500 548940.800000
   2574   2576     1   0.12500 548940.800000
   2571   2574     1   0.15220 265265.600000
   2568   2571     1   0.15260 259408.000000
   2566   2568     1   0.15260 259408.000000
   2566   2577     1   0.15220 265265.600000
   2564   2566     1   0.14490 282001.600000
   2598   2599     1   0.12290 476976.000000
   2598   2600     1   0.13350 410032.000000
   2594   2596     1   0.14000 392459.200000
   2591   2592     1   0.13640 376560.000000
   2591   2594     1   0.14090 392459.200000
   2589   2591     1   0.14090 392459.200000
   2587   2589     1   0.14000 392459.200000
   2586   2587     1   0.14000 392459.200000
   2586   2596     1   0.14000 392459.200000
   2583   2586     1   0.15100 265265.600000
   2581   2583     1   0.15260 259408.000000
   2581   2598     1   0.15220 265265.600000
   2579   2581     1   0.14490 282001.600000
   2612   2613     1   0.12290 476976.000000
   2612   2614     1   0.13350 410032.000000
   2610   2612     1   0.15220 265265.600000
   2607   2610     1   0.15260 259408.000000
   2604   2607     1   0.15260 259408.000000
   2601   2604     1   0.15260 259408.000000
   2600   2601     1   0.14490 282001.600000
   2600   2610     1   0.14490 282001.600000
   2619   2620     1   0.12290 476976.000000
   2619   2621     1   0.13350 410032.000000
   2616   2619     1   0.15220 265265.600000
   2614   2616     1   0.14490 282001.600000
   2635   2636     1   0.12290 476976.000000
   2635   2637     1   0.13350 410032.000000
   2625   2627     1   0.15260 259408.000000
   2625   2631     1   0.15260 259408.000000
   2623   2625     1   0.15260 259408.000000
   2623   2635     1   0.15220 265265.600000
   2621   2623     1   0.14490 282001.600000
   2654   2655     1   0.12290 476976.000000
   2654   2656     1   0.13350 410032.000000
   2644   2646     1   0.15260 259408.000000
   2644   2650     1   0.15260 259408.000000
   2641   2644     1   0.15260 259408.000000
   2639   2641     1   0.15260 259408.000000
   2639   2654     1   0.15220 265265.600000
   2637   2639     1   0.14490 282001.600000
   2665   2666     1   0.12290 476976.000000
   2665   2667     1   0.13350 410032.000000
   2660   2663     1   0.14100 267776.000000
   2658   2660     1   0.15260 259408.000000
   2658   2665     1   0.15220 265265.600000
   2656   2658     1   0.14490 282001.600000
   2677   2678     1   0.12290 476976.000000
   2677   2679     1   0.13350 410032.000000
   2674   2675     1   0.12500 548940.800000
   2674   2676     1   0.12500 548940.800000
   2671   2674     1   0.15220 265265.600000
   2669   2671     1   0.15260 259408.000000
   2669   2677     1   0.15220 265265.600000
   2667   2669     1   0.14490 282001.600000
   2693   2694     1   0.12290 476976.000000
   2693   2695     1   0.13350 410032.000000
   2683   2685     1   0.15260 259408.000000
   2683   2689     1   0.15260 259408.000000
   2681   2683     1   0.15260 259408.000000
   2681   2693     1   0.15220 265265.600000
   2679   2681     1   0.14490 282001.600000
   2710   2711     1   0.12290 476976.000000
   2710   2712     1   0.13350 410032.000000
   2705   2706     1   0.12290 476976.000000
   2705   2707     1   0.13350 410032.000000
   2702   2705     1   0.15220 265265.600000
   2699   2702     1   0.15260 259408.000000
   2697   2699     1   0.15260 259408.000000
   2697   2710     1   0.15220 265265.600000
   2695   2697     1   0.14490 282001.600000
   2725   2726     1   0.12290 476976.000000
   2725   2727     1   0.13350 410032.000000
   2722   2723     1   0.12500 548940.800000
   2722   2724     1   0.12500 548940.800000
   2719   2722     1   0.15220 265265.600000
   2716   2719     1   0.15260 259408.000000
   2714   2716     1   0.15260 259408.000000
   2714   2725     1   0.15220 265265.600000
   2712   2714     1   0.14490 282001.600000
   2740   2741     1   0.12290 476976.000000
   2740   2742     1   0.13350 410032.000000
   2737   2738     1   0.12500 548940.800000
   2737   2739     1   0.12500 548940.800000
   2734   2737     1   0.15220 265265.600000
   2731   2734     1   0.15260 259408.000000
   2729   2731     1   0.15260 259408.000000
   2729   2740     1   0.15220 265265.600000
   2727   2729     1   0.14490 282001.600000
   2762   2763     1   0.12290 476976.000000
   2762   2764     1   0.13350 410032.000000
   2755   2758     1   0.14710 307105.600000
   2752   2755     1   0.15260 259408.000000
   2749   2752     1   0.15260 259408.000000
   2746   2749     1   0.15260 259408.000000
   2744   2746     1   0.15260 259408.000000
   2744   2762     1   0.15220 265265.600000
   2742   2744     1   0.14490 282001.600000
   2769   2770     1   0.12290 476976.000000
   2769   2771     1   0.13350 410032.000000
   2766   2769     1   0.15220 265265.600000
   2764   2766     1   0.14490 282001.600000
   2788   2789     1   0.12290 476976.000000
   2788   2790     1   0.13350 410032.000000
   2781   2784     1   0.15260 259408.000000
   2775   2777     1   0.15260 259408.000000
   2775   2781     1   0.15260 259408.000000
   2773   2775     1   0.15260 259408.000000
   2773   2788     1   0.15220 265265.600000
   2771   2773     1   0.14490 282001.600000
   2810   2811     1   0.12290 476976.000000
   2810   2812     1   0.13350 410032.000000
   2803   2806     1   0.14710 307105.600000
   2800   2803     1   0.15260 259408.000000
   2797   2800     1   0.15260 259408.000000
   2794   2797     1   0.15260 259408.000000
   2792   2794     1   0.15260 259408.000000
   2792   2810     1   0.15220 265265.600000
   2790   2792     1   0.14490 282001.600000
   2831   2832     1   0.12290 476976.000000
   2831   2833     1   0.13350 410032.000000
   2827   2829     1   0.14000 392459.200000
   2824   2825     1   0.13640 376560.000000
   2824   2827     1   0.14090 392459.200000
   2822   2824     1   0.14090 392459.200000
   2820   2822     1   0.14000 392459.200000
   2819   2820     1   0.14000 392459.200000
   2819   2829     1   0.14000 392459.200000
   2816   2819     1   0.15100 265265.600000
   2814   2816     1   0.15260 259408.000000
   2814   2831     1   0.15220 265265.600000
   2812   2814     1   0.14490 282001.600000
   2853   2854     1   0.12290 476976.000000
   2853   2855     1   0.13350 410032.000000
   2846   2849     1   0.14710 307105.600000
   2843   2846     1   0.15260 259408.000000
   2840   2843     1   0.15260 259408.000000
   2837   2840     1   0.15260 259408.000000
   2835   2837     1   0.15260 259408.000000
   2835   2853     1   0.15220 265265.600000
   2833   2835     1   0.14490 282001.600000
   2873   2874     1   0.12290 476976.000000
   2873   2875     1   0.13350 410032.000000
   2869   2871     1   0.14000 392459.200000
   2867   2869     1   0.14000 392459.200000
   2865   2867     1   0.14000 392459.200000
   2863   2865     1   0.14000 392459.200000
   2862   2863     1   0.14000 392459.200000
   2862   2871     1   0.14000 392459.200000
   2859   2862     1   0.15100 265265.600000
   2857   2859     1   0.15260 259408.000000
   2857   2873     1   0.15220 265265.600000
   2855   2857     1   0.14490 282001.600000
   2888   2889     1   0.12290 476976.000000
   2888   2890     1   0.13350 410032.000000
   2885   2886     1   0.12500 548940.800000
   2885   2887     1   0.12500 548940.800000
   2882   2885     1   0.15220 265265.600000
   2879   2882     1   0.15260 259408.000000
   2877   2879     1   0.15260 259408.000000
   2877   2888     1   0.15220 265265.600000
   2875   2877     1   0.14490 282001.600000
   2904   2905     1   0.12290 476976.000000
   2904   2906     1   0.13350 410032.000000
   2894   2896     1   0.15260 259408.000000
   2894   2900     1   0.15260 259408.000000
   2892   2894     1   0.15260 259408.000000
   2892   2904     1   0.15220 265265.600000
   2890   2892     1   0.14490 282001.600000
   2925   2926     1   0.12290 476976.000000
   2925   2927     1   0.13350 410032.000000
   2921   2923     1   0.14000 392459.200000
   2918   2919     1   0.13640 376560.000000
   2918   2921     1   0.14090 392459.200000
   2916   2918     1   0.14090 392459.200000
   2914   2916     1   0.14000 392459.200000
   2913   2914     1   0.14000 392459.200000
   2913   2923     1   0.14000 392459.200000
   2910   2913     1   0.15100 265265.600000
   2908   2910     1   0.15260 259408.000000
   2908   2925     1   0.15220 265265.600000
   2906   2908     1   0.14490 282001.600000
   2940   2941     1   0.12290 476976.000000
   2940   2942     1   0.13350 410032.000000
   2937   2938     1   0.12500 548940.800000
   2937   2939     1   0.12500 548940.800000
   2934   2937     1   0.15220 265265.600000
   2931   2934     1   0.15260 259408.000000
   2929   2931     1   0.15260 259408.000000
   2929   2940     1   0.15220 265265.600000
   2927   2929     1   0.14490 282001.600000
   2962   2963     1   0.12290 476976.000000
   2962   2964     1   0.13350 410032.000000
   2955   2958     1   0.14710 307105.600000
   2952   2955     1   0.15260 259408.000000
   2949   2952     1   0.15260 259408.000000
   2946   2949     1   0.15260 259408.000000
   2944   2946     1   0.15260 259408.000000
   2944   2962     1   0.15220 265265.600000
   2942   2944     1   0.14490 282001.600000
   2976   2977     1   0.12290 476976.000000
   2976   2978     1   0.13350 410032.000000
   2971   2972     1   0.12290 476976.000000
   2971   2973     1   0.13350 410032.000000
   2968   2971     1   0.15220 265265.600000
   2966   2968     1   0.15260 259408.000000
   2966   2976     1   0.15220 265265.600000
   2964   2966     1   0.14490 282001.600000
   2988   2989     1   0.12500 548940.800000
   2988   2990     1   0.12500 548940.800000
   2985   2986     1   0.12500 548940.800000
   2985   2987     1   0.12500 548940.800000
   2982   2985     1   0.15220 265265.600000
   2980   2982     1   0.15260 259408.000000
   2980   2988     1   0.15220 265265.600000
   2978   2980     1   0.14490 282001.600000
     10     11     1   0.09600 462750.400000
      7      8     1   0.10900 284512.000000
      7      9     1   0.10900 284512.000000
      5      6     1   0.10900 284512.000000
      1      2     1   0.10100 363171.200000
      1      3     1   0.10100 363171.200000
      1      4     1   0.10100 363171.200000
     27     28     1   0.10900 284512.000000
     27     29     1   0.10900 284512.000000
     27     30     1   0.10900 284512.000000
     23     24     1   0.10900 284512.000000
     23     25     1   0.10900 284512.000000
     23     26     1   0.10900 284512.000000
     21     22     1   0.10900 284512.000000
     18     19     1   0.10900 284512.000000
     18     20     1   0.10900 284512.000000
     16     17     1   0.10900 284512.000000
     14     15     1   0.10100 363171.200000
     42     43     1   0.10100 363171.200000
     42     44     1   0.10100 363171.200000
     37     38     1   0.10900 284512.000000
     37     39     1   0.10900 284512.000000
     35     36     1   0.10900 284512.000000
     33     34     1   0.10100 363171.200000
     54     55     1   0.13360 229283.200000
     51     52     1   0.10900 284512.000000
     51     53     1   0.10900 284512.000000
     49     50     1   0.10900 284512.000000
     47     48     1   0.10100 363171.200000
     71     72     1   0.10900 284512.000000
     71     73     1   0.10900 284512.000000
     71     74     1   0.10900 284512.000000
     68     69     1   0.10900 284512.000000
     68     70     1   0.10900 284512.000000
     64     65     1   0.10900 284512.000000
     64     66     1   0.10900 284512.000000
     64     67     1   0.10900 284512.000000
     62     63     1   0.10900 284512.000000
     60     61     1   0.10900 284512.000000
     58     59     1   0.10100 363171.200000
     87     88     1   0.10900 284512.000000
     87     89     1   0.10900 284512.000000
     87     90     1   0.10900 284512.000000
     83     84     1   0.10900 284512.000000
     83     85     1   0.10900 284512.000000
     83     86     1   0.10900 284512.000000
     81     82     1   0.10900 284512.000000
     79     80     1   0.10900 284512.000000
     77     78     1   0.10100 363171.200000
     97     98     1   0.10900 284512.000000
     97     99     1   0.10900 284512.000000
     97    100     1   0.10900 284512.000000
     95     96     1   0.10900 284512.000000
     93     94     1   0.10100 363171.200000
    113    114     1   0.10900 284512.000000
    113    115     1   0.10900 284512.000000
    113    116     1   0.10900 284512.000000
    109    110     1   0.10900 284512.000000
    109    111     1   0.10900 284512.000000
    109    112     1   0.10900 284512.000000
    107    108     1   0.10900 284512.000000
    105    106     1   0.10900 284512.000000
    103    104     1   0.10100 363171.200000
    126    127     1   0.09600 462750.400000
    123    124     1   0.10900 284512.000000
    123    125     1   0.10900 284512.000000
    121    122     1   0.10900 284512.000000
    119    120     1   0.10100 363171.200000
    142    143     1   0.10100 363171.200000
    142    144     1   0.10100 363171.200000
    137    138     1   0.10900 284512.000000
    137    139     1   0.10900 284512.000000
    134    135     1   0.10900 284512.000000
    134    136     1   0.10900 284512.000000
    132    133     1   0.10900 284512.000000
    130    131     1   0.10100 363171.200000
    156    157     1   0.10100 363171.200000
    156    158     1   0.10100 363171.200000
    151    152     1   0.10900 284512.000000
    151    153     1   0.10900 284512.000000
    149    150     1   0.10900 284512.000000
    147    148     1   0.10100 363171.200000
    172    173     1   0.10900 284512.000000
    172    174     1   0.10900 284512.000000
    172    175     1   0.10900 284512.000000
    168    169     1   0.10900 284512.000000
    168    170     1   0.10900 284512.000000
    165    166     1   0.10900 284512.000000
    165    167     1   0.10900 284512.000000
    163    164     1   0.10900 284512.000000
    161    162     1   0.10100 363171.200000
    180    181     1   0.10900 284512.000000
    180    182     1   0.10900 284512.000000
    178    179     1   0.10100 363171.200000
    198    199     1   0.10900 284512.000000
    198    200     1   0.10900 284512.000000
    198    201     1   0.10900 284512.000000
    195    196     1   0.10900 284512.000000
    195    197     1   0.10900 284512.000000
    191    192     1   0.10900 284512.000000
    191    193     1   0.10900 284512.000000
    191    194     1   0.10900 284512.000000
    189    190     1   0.10900 284512.000000
    187    188     1   0.10900 284512.000000
    185    186     1   0.10100 363171.200000
    206    207     1   0.10900 284512.000000
    206    208     1   0.10900 284512.000000
    204    205     1   0.10100 363171.200000
    227    228     1   0.10100 363171.200000
    227    229     1   0.10100 363171.200000
    227    230     1   0.10100 363171.200000
    224    225     1   0.10900 284512.000000
    224    226     1   0.10900 284512.000000
    221    222     1   0.10900 284512.000000
    221    223     1   0.10900 284512.000000
    218    219     1   0.10900 284512.000000
    218    220     1   0.10900 284512.000000
    215    216     1   0.10900 284512.000000
    215    217     1   0.10900 284512.000000
    213    214     1   0.10900 284512.000000
    211    212     1   0.10100 363171.200000
    242    243     1   0.10100 363171.200000
    242    244     1   0.10100 363171.200000
    237    238     1   0.10900 284512.000000
    237    239     1   0.10900 284512.000000
    235    236     1   0.10900 284512.000000
    233    234     1   0.10100 363171.200000
    249    250     1   0.10900 284512.000000
    249    251     1   0.10900 284512.000000
    247    248     1   0.10100 363171.200000
    258    259     1   0.10900 284512.000000
    258    260     1   0.10900 284512.000000
    256    257     1   0.10900 284512.000000
    254    255     1   0.10100 363171.200000
    279    280     1   0.10900 284512.000000
    279    281     1   0.10900 284512.000000
    279    282     1   0.10900 284512.000000
    275    276     1   0.10900 284512.000000
    275    277     1   0.10900 284512.000000
    275    278     1   0.10900 284512.000000
    273    274     1   0.10900 284512.000000
    270    271     1   0.10900 284512.000000
    270    272     1   0.10900 284512.000000
    268    269     1   0.10900 284512.000000
    266    267     1   0.10100 363171.200000
    295    296     1   0.10900 284512.000000
    292    293     1   0.10900 284512.000000
    292    294     1   0.10900 284512.000000
    289    290     1   0.10900 284512.000000
    289    291     1   0.10900 284512.000000
    286    287     1   0.10900 284512.000000
    286    288     1   0.10900 284512.000000
    318    319     1   0.10800 307105.600000
    316    317     1   0.10800 307105.600000
    314    315     1   0.10800 307105.600000
    312    313     1   0.10800 307105.600000
    309    310     1   0.10100 363171.200000
    307    308     1   0.10800 307105.600000
    303    304     1   0.10900 284512.000000
    303    305     1   0.10900 284512.000000
    301    302     1   0.10900 284512.000000
    299    300     1   0.10100 363171.200000
    333    334     1   0.10900 284512.000000
    330    331     1   0.10900 284512.000000
    330    332     1   0.10900 284512.000000
    327    328     1   0.10900 284512.000000
    327    329     1   0.10900 284512.000000
    324    325     1   0.10900 284512.000000
    324    326     1   0.10900 284512.000000
    347    348     1   0.10900 284512.000000
    344    345     1   0.10900 284512.000000
    344    346     1   0.10900 284512.000000
    341    342     1   0.10900 284512.000000
    341    343     1   0.10900 284512.000000
    338    339     1   0.10900 284512.000000
    338    340     1   0.10900 284512.000000
    364    365     1   0.10900 284512.000000
    364    366     1   0.10900 284512.000000
    364    367     1   0.10900 284512.000000
    360    361     1   0.10900 284512.000000
    360    362     1   0.10900 284512.000000
    360    363     1   0.10900 284512.000000
    358    359     1   0.10900 284512.000000
    355    356     1   0.10900 284512.000000
    355    357     1   0.10900 284512.000000
    353    354     1   0.10900 284512.000000
    351    352     1   0.10100 363171.200000
    389    390     1   0.10100 363171.200000
    389    391     1   0.10100 363171.200000
    386    387     1   0.10100 363171.200000
    386    388     1   0.10100 363171.200000
    383    384     1   0.10100 363171.200000
    380    381     1   0.10900 284512.000000
    380    382     1   0.10900 284512.000000
    377    378     1   0.10900 284512.000000
    377    379     1   0.10900 284512.000000
    374    375     1   0.10900 284512.000000
    374    376     1   0.10900 284512.000000
    372    373     1   0.10900 284512.000000
    370    371     1   0.10100 363171.200000
    403    404     1   0.10100 363171.200000
    403    405     1   0.10100 363171.200000
    398    399     1   0.10900 284512.000000
    398    400     1   0.10900 284512.000000
    396    397     1   0.10900 284512.000000
    394    395     1   0.10100 363171.200000
    415    416     1   0.10900 284512.000000
    415    417     1   0.10900 284512.000000
    412    413     1   0.10900 284512.000000
    412    414     1   0.10900 284512.000000
    410    411     1   0.10900 284512.000000
    408    409     1   0.10100 363171.200000
    439    440     1   0.10800 307105.600000
    437    438     1   0.10800 307105.600000
    435    436     1   0.10800 307105.600000
    433    434     1   0.10800 307105.600000
    431    432     1   0.10800 307105.600000
    427    428     1   0.10900 284512.000000
    427    429     1   0.10900 284512.000000
    425    426     1   0.10900 284512.000000
    423    424     1   0.10100 363171.200000
    462    463     1   0.10100 363171.200000
    462    464     1   0.10100 363171.200000
    459    460     1   0.10100 363171.200000
    459    461     1   0.10100 363171.200000
    456    457     1   0.10100 363171.200000
    453    454     1   0.10900 284512.000000
    453    455     1   0.10900 284512.000000
    450    451     1   0.10900 284512.000000
    450    452     1   0.10900 284512.000000
    447    448     1   0.10900 284512.000000
    447    449     1   0.10900 284512.000000
    445    446     1   0.10900 284512.000000
    443    444     1   0.10100 363171.200000
    484    485     1   0.10800 307105.600000
    482    483     1   0.10800 307105.600000
    480    481     1   0.09600 462750.400000
    477    478     1   0.10800 307105.600000
    475    476     1   0.10800 307105.600000
    471    472     1   0.10900 284512.000000
    471    473     1   0.10900 284512.000000
    469    470     1   0.10900 284512.000000
    467    468     1   0.10100 363171.200000
    504    505     1   0.10800 307105.600000
    502    503     1   0.10800 307105.600000
    500    501     1   0.10800 307105.600000
    498    499     1   0.10800 307105.600000
    496    497     1   0.10800 307105.600000
    492    493     1   0.10900 284512.000000
    492    494     1   0.10900 284512.000000
    490    491     1   0.10900 284512.000000
    488    489     1   0.10100 363171.200000
    520    521     1   0.10100 363171.200000
    520    522     1   0.10100 363171.200000
    515    516     1   0.10900 284512.000000
    515    517     1   0.10900 284512.000000
    512    513     1   0.10900 284512.000000
    512    514     1   0.10900 284512.000000
    510    511     1   0.10900 284512.000000
    508    509     1   0.10100 363171.200000
    544    545     1   0.10100 363171.200000
    544    546     1   0.10100 363171.200000
    541    542     1   0.10100 363171.200000
    541    543     1   0.10100 363171.200000
    538    539     1   0.10100 363171.200000
    535    536     1   0.10900 284512.000000
    535    537     1   0.10900 284512.000000
    532    533     1   0.10900 284512.000000
    532    534     1   0.10900 284512.000000
    529    530     1   0.10900 284512.000000
    529    531     1   0.10900 284512.000000
    527    528     1   0.10900 284512.000000
    525    526     1   0.10100 363171.200000
    560    561     1   0.10900 284512.000000
    560    562     1   0.10900 284512.000000
    560    563     1   0.10900 284512.000000
    556    557     1   0.10900 284512.000000
    556    558     1   0.10900 284512.000000
    553    554     1   0.10900 284512.000000
    553    555     1   0.10900 284512.000000
    551    552     1   0.10900 284512.000000
    549    550     1   0.10100 363171.200000
    576    577     1   0.09600 462750.400000
    572    573     1   0.10900 284512.000000
    572    574     1   0.10900 284512.000000
    572    575     1   0.10900 284512.000000
    570    571     1   0.10900 284512.000000
    568    569     1   0.10900 284512.000000
    566    567     1   0.10100 363171.200000
    590    591     1   0.09600 462750.400000
    586    587     1   0.10900 284512.000000
    586    588     1   0.10900 284512.000000
    586    589     1   0.10900 284512.000000
    584    585     1   0.10900 284512.000000
    582    583     1   0.10900 284512.000000
    580    581     1   0.10100 363171.200000
    604    605     1   0.09600 462750.400000
    600    601     1   0.10900 284512.000000
    600    602     1   0.10900 284512.000000
    600    603     1   0.10900 284512.000000
    598    599     1   0.10900 284512.000000
    596    597     1   0.10900 284512.000000
    594    595     1   0.10100 363171.200000
    615    616     1   0.09600 462750.400000
    612    613     1   0.10900 284512.000000
    612    614     1   0.10900 284512.000000
    610    611     1   0.10900 284512.000000
    608    609     1   0.10100 363171.200000
    626    627     1   0.09600 462750.400000
    623    624     1   0.10900 284512.000000
    623    625     1   0.10900 284512.000000
    621    622     1   0.10900 284512.000000
    619    620     1   0.10100 363171.200000
    640    641     1   0.10900 284512.000000
    640    642     1   0.10900 284512.000000
    640    643     1   0.10900 284512.000000
    636    637     1   0.10900 284512.000000
    636    638     1   0.10900 284512.000000
    636    639     1   0.10900 284512.000000
    634    635     1   0.10900 284512.000000
    632    633     1   0.10900 284512.000000
    630    631     1   0.10100 363171.200000
    653    654     1   0.10900 284512.000000
    653    655     1   0.10900 284512.000000
    650    651     1   0.10900 284512.000000
    650    652     1   0.10900 284512.000000
    648    649     1   0.10900 284512.000000
    646    647     1   0.10100 363171.200000
    663    664     1   0.10900 284512.000000
    663    665     1   0.10900 284512.000000
    661    662     1   0.10100 363171.200000
    684    685     1   0.10100 363171.200000
    684    686     1   0.10100 363171.200000
    684    687     1   0.10100 363171.200000
    681    682     1   0.10900 284512.000000
    681    683     1   0.10900 284512.000000
    678    679     1   0.10900 284512.000000
    678    680     1   0.10900 284512.000000
    675    676     1   0.10900 284512.000000
    675    677     1   0.10900 284512.000000
    672    673     1   0.10900 284512.000000
    672    674     1   0.10900 284512.000000
    670    671     1   0.10900 284512.000000
    668    669     1   0.10100 363171.200000
    702    703     1   0.10100 363171.200000
    702    704     1   0.10100 363171.200000
    697    698     1   0.10900 284512.000000
    697    699     1   0.10900 284512.000000
    694    695     1   0.10900 284512.000000
    694    696     1   0.10900 284512.000000
    692    693     1   0.10900 284512.000000
    690    691     1   0.10100 363171.200000
    716    717     1   0.10100 363171.200000
    716    718     1   0.10100 363171.200000
    711    712     1   0.10900 284512.000000
    711    713     1   0.10900 284512.000000
    709    710     1   0.10900 284512.000000
    707    708     1   0.10100 363171.200000
    734    735     1   0.10900 284512.000000
    734    736     1   0.10900 284512.000000
    734    737     1   0.10900 284512.000000
    730    731     1   0.10900 284512.000000
    730    732     1   0.10900 284512.000000
    730    733     1   0.10900 284512.000000
    728    729     1   0.10900 284512.000000
    725    726     1   0.10900 284512.000000
    725    727     1   0.10900 284512.000000
    723    724     1   0.10900 284512.000000
    721    722     1   0.10100 363171.200000
    750    751     1   0.10900 284512.000000
    750    752     1   0.10900 284512.000000
    750    753     1   0.10900 284512.000000
    746    747     1   0.10900 284512.000000
    746    748     1   0.10900 284512.000000
    746    749     1   0.10900 284512.000000
    744    745     1   0.10900 284512.000000
    742    743     1   0.10900 284512.000000
    740    741     1   0.10100 363171.200000
    769    770     1   0.10900 284512.000000
    769    771     1   0.10900 284512.000000
    769    772     1   0.10900 284512.000000
    766    767     1   0.10900 284512.000000
    766    768     1   0.10900 284512.000000
    762    763     1   0.10900 284512.000000
    762    764     1   0.10900 284512.000000
    762    765     1   0.10900 284512.000000
    760    761     1   0.10900 284512.000000
    758    759     1   0.10900 284512.000000
    756    757     1   0.10100 363171.200000
    786    787     1   0.10900 284512.000000
    786    788     1   0.10900 284512.000000
    786    789     1   0.10900 284512.000000
    782    783     1   0.10900 284512.000000
    782    784     1   0.10900 284512.000000
    779    780     1   0.10900 284512.000000
    779    781     1   0.10900 284512.000000
    777    778     1   0.10900 284512.000000
    775    776     1   0.10100 363171.200000
    794    795     1   0.10900 284512.000000
    794    796     1   0.10900 284512.000000
    792    793     1   0.10100 363171.200000
    815    816     1   0.10100 363171.200000
    815    817     1   0.10100 363171.200000
    815    818     1   0.10100 363171.200000
    812    813     1   0.10900 284512.000000
    812    814     1   0.10900 284512.000000
    809    810     1   0.10900 284512.000000
    809    811     1   0.10900 284512.000000
    806    807     1   0.10900 284512.000000
    806    808     1   0.10900 284512.000000
    803    804     1   0.10900 284512.000000
    803    805     1   0.10900 284512.000000
    801    802     1   0.10900 284512.000000
    799    800     1   0.10100 363171.200000
    837    838     1   0.10100 363171.200000
    837    839     1   0.10100 363171.200000
    837    840     1   0.10100 363171.200000
    834    835     1   0.10900 284512.000000
    834    836     1   0.10900 284512.000000
    831    832     1   0.10900 284512.000000
    831    833     1   0.10900 284512.000000
    828    829     1   0.10900 284512.000000
    828    830     1   0.10900 284512.000000
    825    826     1   0.10900 284512.000000
    825    827     1   0.10900 284512.000000
    823    824     1   0.10900 284512.000000
    821    822     1   0.10100 363171.200000
    853    854     1   0.09600 462750.400000
    849    850     1   0.10900 284512.000000
    849    851     1   0.10900 284512.000000
    849    852     1   0.10900 284512.000000
    847    848     1   0.10900 284512.000000
    845    846     1   0.10900 284512.000000
    843    844     1   0.10100 363171.200000
    876    877     1   0.10800 307105.600000
    874    875     1   0.10800 307105.600000
    872    873     1   0.10800 307105.600000
    870    871     1   0.10800 307105.600000
    867    868     1   0.10100 363171.200000
    865    866     1   0.10800 307105.600000
    861    862     1   0.10900 284512.000000
    861    863     1   0.10900 284512.000000
    859    860     1   0.10900 284512.000000
    857    858     1   0.10100 363171.200000
    897    898     1   0.10800 307105.600000
    895    896     1   0.10800 307105.600000
    893    894     1   0.10800 307105.600000
    891    892     1   0.10800 307105.600000
    889    890     1   0.10800 307105.600000
    885    886     1   0.10900 284512.000000
    885    887     1   0.10900 284512.000000
    883    884     1   0.10900 284512.000000
    881    882     1   0.10100 363171.200000
    908    909     1   0.09600 462750.400000
    905    906     1   0.10900 284512.000000
    905    907     1   0.10900 284512.000000
    903    904     1   0.10900 284512.000000
    901    902     1   0.10100 363171.200000
    925    926     1   0.10900 284512.000000
    925    927     1   0.10900 284512.000000
    925    928     1   0.10900 284512.000000
    922    923     1   0.10900 284512.000000
    922    924     1   0.10900 284512.000000
    918    919     1   0.10900 284512.000000
    918    920     1   0.10900 284512.000000
    918    921     1   0.10900 284512.000000
    916    917     1   0.10900 284512.000000
    914    915     1   0.10900 284512.000000
    912    913     1   0.10100 363171.200000
    941    942     1   0.10900 284512.000000
    938    939     1   0.10900 284512.000000
    938    940     1   0.10900 284512.000000
    935    936     1   0.10900 284512.000000
    935    937     1   0.10900 284512.000000
    932    933     1   0.10900 284512.000000
    932    934     1   0.10900 284512.000000
    952    953     1   0.10900 284512.000000
    952    954     1   0.10900 284512.000000
    949    950     1   0.10900 284512.000000
    949    951     1   0.10900 284512.000000
    947    948     1   0.10900 284512.000000
    945    946     1   0.10100 363171.200000
    976    977     1   0.10100 363171.200000
    976    978     1   0.10100 363171.200000
    976    979     1   0.10100 363171.200000
    973    974     1   0.10900 284512.000000
    973    975     1   0.10900 284512.000000
    970    971     1   0.10900 284512.000000
    970    972     1   0.10900 284512.000000
    967    968     1   0.10900 284512.000000
    967    969     1   0.10900 284512.000000
    964    965     1   0.10900 284512.000000
    964    966     1   0.10900 284512.000000
    962    963     1   0.10900 284512.000000
    960    961     1   0.10100 363171.200000
    991    992     1   0.10100 363171.200000
    991    993     1   0.10100 363171.200000
    986    987     1   0.10900 284512.000000
    986    988     1   0.10900 284512.000000
    984    985     1   0.10900 284512.000000
    982    983     1   0.10100 363171.200000
   1015   1016     1   0.10100 363171.200000
   1015   1017     1   0.10100 363171.200000
   1012   1013     1   0.10100 363171.200000
   1012   1014     1   0.10100 363171.200000
   1009   1010     1   0.10100 363171.200000
   1006   1007     1   0.10900 284512.000000
   1006   1008     1   0.10900 284512.000000
   1003   1004     1   0.10900 284512.000000
   1003   1005     1   0.10900 284512.000000
   1000   1001     1   0.10900 284512.000000
   1000   1002     1   0.10900 284512.000000
    998    999     1   0.10900 284512.000000
    996    997     1   0.10100 363171.200000
   1030   1031     1   0.10900 284512.000000
   1027   1028     1   0.10900 284512.000000
   1027   1029     1   0.10900 284512.000000
   1024   1025     1   0.10900 284512.000000
   1024   1026     1   0.10900 284512.000000
   1021   1022     1   0.10900 284512.000000
   1021   1023     1   0.10900 284512.000000
   1047   1048     1   0.10900 284512.000000
   1047   1049     1   0.10900 284512.000000
   1047   1050     1   0.10900 284512.000000
   1043   1044     1   0.10900 284512.000000
   1043   1045     1   0.10900 284512.000000
   1043   1046     1   0.10900 284512.000000
   1041   1042     1   0.10900 284512.000000
   1038   1039     1   0.10900 284512.000000
   1038   1040     1   0.10900 284512.000000
   1036   1037     1   0.10900 284512.000000
   1034   1035     1   0.10100 363171.200000
   1069   1070     1   0.10100 363171.200000
   1069   1071     1   0.10100 363171.200000
   1069   1072     1   0.10100 363171.200000
   1066   1067     1   0.10900 284512.000000
   1066   1068     1   0.10900 284512.000000
   1063   1064     1   0.10900 284512.000000
   1063   1065     1   0.10900 284512.000000
   1060   1061     1   0.10900 284512.000000
   1060   1062     1   0.10900 284512.000000
   1057   1058     1   0.10900 284512.000000
   1057   1059     1   0.10900 284512.000000
   1055   1056     1   0.10900 284512.000000
   1053   1054     1   0.10100 363171.200000
   1077   1078     1   0.10900 284512.000000
   1077   1079     1   0.10900 284512.000000
   1075   1076     1   0.10100 363171.200000
   1101   1102     1   0.10100 363171.200000
   1101   1103     1   0.10100 363171.200000
   1098   1099     1   0.10100 363171.200000
   1098   1100     1   0.10100 363171.200000
   1095   1096     1   0.10100 363171.200000
   1092   1093     1   0.10900 284512.000000
   1092   1094     1   0.10900 284512.000000
   1089   1090     1   0.10900 284512.000000
   1089   1091     1   0.10900 284512.000000
   1086   1087     1   0.10900 284512.000000
   1086   1088     1   0.10900 284512.000000
   1084   1085     1   0.10900 284512.000000
   1082   1083     1   0.10100 363171.200000
   1119   1120     1   0.10900 284512.000000
   1119   1121     1   0.10900 284512.000000
   1119   1122     1   0.10900 284512.000000
   1116   1117     1   0.10900 284512.000000
   1116   1118     1   0.10900 284512.000000
   1112   1113     1   0.10900 284512.000000
   1112   1114     1   0.10900 284512.000000
   1112   1115     1   0.10900 284512.000000
   1110   1111     1   0.10900 284512.000000
   1108   1109     1   0.10900 284512.000000
   1106   1107     1   0.10100 363171.200000
   1134   1135     1   0.10100 363171.200000
   1134   1136     1   0.10100 363171.200000
   1129   1130     1   0.10900 284512.000000
   1129   1131     1   0.10900 284512.000000
   1127   1128     1   0.10900 284512.000000
   1125   1126     1   0.10100 363171.200000
   1152   1153     1   0.10900 284512.000000
   1152   1154     1   0.10900 284512.000000
   1152   1155     1   0.10900 284512.000000
   1148   1149     1   0.10900 284512.000000
   1148   1150     1   0.10900 284512.000000
   1148   1151     1   0.10900 284512.000000
   1146   1147     1   0.10900 284512.000000
   1143   1144     1   0.10900 284512.000000
   1143   1145     1   0.10900 284512.000000
   1141   1142     1   0.10900 284512.000000
   1139   1140     1   0.10100 363171.200000
   1168   1169     1   0.10900 284512.000000
   1168   1170     1   0.10900 284512.000000
   1168   1171     1   0.10900 284512.000000
   1164   1165     1   0.10900 284512.000000
   1164   1166     1   0.10900 284512.000000
   1164   1167     1   0.10900 284512.000000
   1162   1163     1   0.10900 284512.000000
   1160   1161     1   0.10900 284512.000000
   1158   1159     1   0.10100 363171.200000
   1187   1188     1   0.10900 284512.000000
   1187   1189     1   0.10900 284512.000000
   1187   1190     1   0.10900 284512.000000
   1183   1184     1   0.10900 284512.000000
   1183   1185     1   0.10900 284512.000000
   1183   1186     1   0.10900 284512.000000
   1181   1182     1   0.10900 284512.000000
   1178   1179     1   0.10900 284512.000000
   1178   1180     1   0.10900 284512.000000
   1176   1177     1   0.10900 284512.000000
   1174   1175     1   0.10100 363171.200000
   1200   1201     1   0.09600 462750.400000
   1197   1198     1   0.10900 284512.000000
   1197   1199     1   0.10900 284512.000000
   1195   1196     1   0.10900 284512.000000
   1193   1194     1   0.10100 363171.200000
   1223   1224     1   0.10100 363171.200000
   1223   1225     1   0.10100 363171.200000
   1220   1221     1   0.10100 363171.200000
   1220   1222     1   0.10100 363171.200000
   1217   1218     1   0.10100 363171.200000
   1214   1215     1   0.10900 284512.000000
   1214   1216     1   0.10900 284512.000000
   1211   1212     1   0.10900 284512.000000
   1211   1213     1   0.10900 284512.000000
   1208   1209     1   0.10900 284512.000000
   1208   1210     1   0.10900 284512.000000
   1206   1207     1   0.10900 284512.000000
   1204   1205     1   0.10100 363171.200000
   1235   1236     1   0.10900 284512.000000
   1235   1237     1   0.10900 284512.000000
   1232   1233     1   0.10900 284512.000000
   1232   1234     1   0.10900 284512.000000
   1230   1231     1   0.10900 284512.000000
   1228   1229     1   0.10100 363171.200000
   1256   1257     1   0.10900 284512.000000
   1256   1258     1   0.10900 284512.000000
   1256   1259     1   0.10900 284512.000000
   1252   1253     1   0.10900 284512.000000
   1252   1254     1   0.10900 284512.000000
   1252   1255     1   0.10900 284512.000000
   1250   1251     1   0.10900 284512.000000
   1247   1248     1   0.10900 284512.000000
   1247   1249     1   0.10900 284512.000000
   1245   1246     1   0.10900 284512.000000
   1243   1244     1   0.10100 363171.200000
   1278   1279     1   0.10100 363171.200000
   1278   1280     1   0.10100 363171.200000
   1278   1281     1   0.10100 363171.200000
   1275   1276     1   0.10900 284512.000000
   1275   1277     1   0.10900 284512.000000
   1272   1273     1   0.10900 284512.000000
   1272   1274     1   0.10900 284512.000000
   1269   1270     1   0.10900 284512.000000
   1269   1271     1   0.10900 284512.000000
   1266   1267     1   0.10900 284512.000000
   1266   1268     1   0.10900 284512.000000
   1264   1265     1   0.10900 284512.000000
   1262   1263     1   0.10100 363171.200000
   1291   1292     1   0.10900 284512.000000
   1291   1293     1   0.10900 284512.000000
   1288   1289     1   0.10900 284512.000000
   1288   1290     1   0.10900 284512.000000
   1286   1287     1   0.10900 284512.000000
   1284   1285     1   0.10100 363171.200000
   1309   1310     1   0.10900 284512.000000
   1306   1307     1   0.10900 284512.000000
   1306   1308     1   0.10900 284512.000000
   1303   1304     1   0.10900 284512.000000
   1303   1305     1   0.10900 284512.000000
   1300   1301     1   0.10900 284512.000000
   1300   1302     1   0.10900 284512.000000
   1323   1324     1   0.10900 284512.000000
   1320   1321     1   0.10900 284512.000000
   1320   1322     1   0.10900 284512.000000
   1317   1318     1   0.10900 284512.000000
   1317   1319     1   0.10900 284512.000000
   1314   1315     1   0.10900 284512.000000
   1314   1316     1   0.10900 284512.000000
   1339   1340     1   0.10100 363171.200000
   1339   1341     1   0.10100 363171.200000
   1334   1335     1   0.10900 284512.000000
   1334   1336     1   0.10900 284512.000000
   1331   1332     1   0.10900 284512.000000
   1331   1333     1   0.10900 284512.000000
   1329   1330     1   0.10900 284512.000000
   1327   1328     1   0.10100 363171.200000
   1346   1347     1   0.10900 284512.000000
   1346   1348     1   0.10900 284512.000000
   1344   1345     1   0.10100 363171.200000
   1355   1356     1   0.10900 284512.000000
   1355   1357     1   0.10900 284512.000000
   1355   1358     1   0.10900 284512.000000
   1353   1354     1   0.10900 284512.000000
   1351   1352     1   0.10100 363171.200000
   1374   1375     1   0.10800 307105.600000
   1372   1373     1   0.10100 363171.200000
   1370   1371     1   0.10800 307105.600000
   1365   1366     1   0.10900 284512.000000
   1365   1367     1   0.10900 284512.000000
   1363   1364     1   0.10900 284512.000000
   1361   1362     1   0.10100 363171.200000
   1394   1395     1   0.10800 307105.600000
   1392   1393     1   0.10800 307105.600000
   1390   1391     1   0.10800 307105.600000
   1388   1389     1   0.10800 307105.600000
   1386   1387     1   0.10800 307105.600000
   1382   1383     1   0.10900 284512.000000
   1382   1384     1   0.10900 284512.000000
   1380   1381     1   0.10900 284512.000000
   1378   1379     1   0.10100 363171.200000
   1411   1412     1   0.10900 284512.000000
   1411   1413     1   0.10900 284512.000000
   1411   1414     1   0.10900 284512.000000
   1407   1408     1   0.10900 284512.000000
   1407   1409     1   0.10900 284512.000000
   1407   1410     1   0.10900 284512.000000
   1405   1406     1   0.10900 284512.000000
   1402   1403     1   0.10900 284512.000000
   1402   1404     1   0.10900 284512.000000
   1400   1401     1   0.10900 284512.000000
   1398   1399     1   0.10100 363171.200000
   1424   1425     1   0.09600 462750.400000
   1421   1422     1   0.10900 284512.000000
   1421   1423     1   0.10900 284512.000000
   1419   1420     1   0.10900 284512.000000
   1417   1418     1   0.10100 363171.200000
   1447   1448     1   0.10100 363171.200000
   1447   1449     1   0.10100 363171.200000
   1444   1445     1   0.10100 363171.200000
   1444   1446     1   0.10100 363171.200000
   1441   1442     1   0.10100 363171.200000
   1438   1439     1   0.10900 284512.000000
   1438   1440     1   0.10900 284512.000000
   1435   1436     1   0.10900 284512.000000
   1435   1437     1   0.10900 284512.000000
   1432   1433     1   0.10900 284512.000000
   1432   1434     1   0.10900 284512.000000
   1430   1431     1   0.10900 284512.000000
   1428   1429     1   0.10100 363171.200000
   1459   1460     1   0.09600 462750.400000
   1456   1457     1   0.10900 284512.000000
   1456   1458     1   0.10900 284512.000000
   1454   1455     1   0.10900 284512.000000
   1452   1453     1   0.10100 363171.200000
   1476   1477     1   0.10900 284512.000000
   1476   1478     1   0.10900 284512.000000
   1476   1479     1   0.10900 284512.000000
   1472   1473     1   0.10900 284512.000000
   1472   1474     1   0.10900 284512.000000
   1472   1475     1   0.10900 284512.000000
   1470   1471     1   0.10900 284512.000000
   1467   1468     1   0.10900 284512.000000
   1467   1469     1   0.10900 284512.000000
   1465   1466     1   0.10900 284512.000000
   1463   1464     1   0.10100 363171.200000
   1486   1487     1   0.10900 284512.000000
   1486   1488     1   0.10900 284512.000000
   1484   1485     1   0.10900 284512.000000
   1482   1483     1   0.10100 363171.200000
   1498   1499     1   0.10900 284512.000000
   1498   1500     1   0.10900 284512.000000
   1496   1497     1   0.10900 284512.000000
   1494   1495     1   0.10100 363171.200000
   1510   1511     1   0.10900 284512.000000
   1510   1512     1   0.10900 284512.000000
   1510   1513     1   0.10900 284512.000000
   1508   1509     1   0.10900 284512.000000
   1506   1507     1   0.10100 363171.200000
   1529   1530     1   0.10900 284512.000000
   1529   1531     1   0.10900 284512.000000
   1529   1532     1   0.10900 284512.000000
   1525   1526     1   0.10900 284512.000000
   1525   1527     1   0.10900 284512.000000
   1525   1528     1   0.10900 284512.000000
   1523   1524     1   0.10900 284512.000000
   1520   1521     1   0.10900 284512.000000
   1520   1522     1   0.10900 284512.000000
   1518   1519     1   0.10900 284512.000000
   1516   1517     1   0.10100 363171.200000
   1551   1552     1   0.10100 363171.200000
   1551   1553     1   0.10100 363171.200000
   1551   1554     1   0.10100 363171.200000
   1548   1549     1   0.10900 284512.000000
   1548   1550     1   0.10900 284512.000000
   1545   1546     1   0.10900 284512.000000
   1545   1547     1   0.10900 284512.000000
   1542   1543     1   0.10900 284512.000000
   1542   1544     1   0.10900 284512.000000
   1539   1540     1   0.10900 284512.000000
   1539   1541     1   0.10900 284512.000000
   1537   1538     1   0.10900 284512.000000
   1535   1536     1   0.10100 363171.200000
   1570   1571     1   0.10900 284512.000000
   1570   1572     1   0.10900 284512.000000
   1570   1573     1   0.10900 284512.000000
   1566   1567     1   0.10900 284512.000000
   1566   1568     1   0.10900 284512.000000
   1566   1569     1   0.10900 284512.000000
   1564   1565     1   0.10900 284512.000000
   1561   1562     1   0.10900 284512.000000
   1561   1563     1   0.10900 284512.000000
   1559   1560     1   0.10900 284512.000000
   1557   1558     1   0.10100 363171.200000
   1586   1587     1   0.09600 462750.400000
   1582   1583     1   0.10900 284512.000000
   1582   1584     1   0.10900 284512.000000
   1582   1585     1   0.10900 284512.000000
   1580   1581     1   0.10900 284512.000000
   1578   1579     1   0.10900 284512.000000
   1576   1577     1   0.10100 363171.200000
   1597   1598     1   0.10900 284512.000000
   1597   1599     1   0.10900 284512.000000
   1594   1595     1   0.10900 284512.000000
   1594   1596     1   0.10900 284512.000000
   1592   1593     1   0.10900 284512.000000
   1590   1591     1   0.10100 363171.200000
   1617   1618     1   0.10100 363171.200000
   1617   1619     1   0.10100 363171.200000
   1612   1613     1   0.10900 284512.000000
   1612   1614     1   0.10900 284512.000000
   1609   1610     1   0.10900 284512.000000
   1609   1611     1   0.10900 284512.000000
   1607   1608     1   0.10900 284512.000000
   1605   1606     1   0.10100 363171.200000
   1632   1633     1   0.10900 284512.000000
   1629   1630     1   0.10900 284512.000000
   1629   1631     1   0.10900 284512.000000
   1626   1627     1   0.10900 284512.000000
   1626   1628     1   0.10900 284512.000000
   1623   1624     1   0.10900 284512.000000
   1623   1625     1   0.10900 284512.000000
   1643   1644     1   0.10900 284512.000000
   1643   1645     1   0.10900 284512.000000
   1640   1641     1   0.10900 284512.000000
   1640   1642     1   0.10900 284512.000000
   1638   1639     1   0.10900 284512.000000
   1636   1637     1   0.10100 363171.200000
   1664   1665     1   0.10900 284512.000000
   1664   1666     1   0.10900 284512.000000
   1664   1667     1   0.10900 284512.000000
   1660   1661     1   0.10900 284512.000000
   1660   1662     1   0.10900 284512.000000
   1660   1663     1   0.10900 284512.000000
   1658   1659     1   0.10900 284512.000000
   1655   1656     1   0.10900 284512.000000
   1655   1657     1   0.10900 284512.000000
   1653   1654     1   0.10900 284512.000000
   1651   1652     1   0.10100 363171.200000
   1674   1675     1   0.10900 284512.000000
   1674   1676     1   0.10900 284512.000000
   1674   1677     1   0.10900 284512.000000
   1672   1673     1   0.10900 284512.000000
   1670   1671     1   0.10100 363171.200000
   1689   1690     1   0.10100 363171.200000
   1689   1691     1   0.10100 363171.200000
   1684   1685     1   0.10900 284512.000000
   1684   1686     1   0.10900 284512.000000
   1682   1683     1   0.10900 284512.000000
   1680   1681     1   0.10100 363171.200000
   1710   1711     1   0.10100 363171.200000
   1710   1712     1   0.10100 363171.200000
   1710   1713     1   0.10100 363171.200000
   1707   1708     1   0.10900 284512.000000
   1707   1709     1   0.10900 284512.000000
   1704   1705     1   0.10900 284512.000000
   1704   1706     1   0.10900 284512.000000
   1701   1702     1   0.10900 284512.000000
   1701   1703     1   0.10900 284512.000000
   1698   1699     1   0.10900 284512.000000
   1698   1700     1   0.10900 284512.000000
   1696   1697     1   0.10900 284512.000000
   1694   1695     1   0.10100 363171.200000
   1726   1727     1   0.10900 284512.000000
   1726   1728     1   0.10900 284512.000000
   1726   1729     1   0.10900 284512.000000
   1722   1723     1   0.10900 284512.000000
   1722   1724     1   0.10900 284512.000000
   1722   1725     1   0.10900 284512.000000
   1720   1721     1   0.10900 284512.000000
   1718   1719     1   0.10900 284512.000000
   1716   1717     1   0.10100 363171.200000
   1736   1737     1   0.10900 284512.000000
   1736   1738     1   0.10900 284512.000000
   1734   1735     1   0.10900 284512.000000
   1732   1733     1   0.10100 363171.200000
   1755   1756     1   0.10900 284512.000000
   1755   1757     1   0.10900 284512.000000
   1755   1758     1   0.10900 284512.000000
   1751   1752     1   0.10900 284512.000000
   1751   1753     1   0.10900 284512.000000
   1748   1749     1   0.10900 284512.000000
   1748   1750     1   0.10900 284512.000000
   1746   1747     1   0.10900 284512.000000
   1744   1745     1   0.10100 363171.200000
   1771   1772     1   0.10900 284512.000000
   1771   1773     1   0.10900 284512.000000
   1771   1774     1   0.10900 284512.000000
   1767   1768     1   0.10900 284512.000000
   1767   1769     1   0.10900 284512.000000
   1767   1770     1   0.10900 284512.000000
   1765   1766     1   0.10900 284512.000000
   1763   1764     1   0.10900 284512.000000
   1761   1762     1   0.10100 363171.200000
   1796   1797     1   0.10800 307105.600000
   1794   1795     1   0.10800 307105.600000
   1792   1793     1   0.10800 307105.600000
   1790   1791     1   0.10800 307105.600000
   1787   1788     1   0.10100 363171.200000
   1785   1786     1   0.10800 307105.600000
   1781   1782     1   0.10900 284512.000000
   1781   1783     1   0.10900 284512.000000
   1779   1780     1   0.10900 284512.000000
   1777   1778     1   0.10100 363171.200000
   1814   1815     1   0.10900 284512.000000
   1814   1816     1   0.10900 284512.000000
   1814   1817     1   0.10900 284512.000000
   1811   1812     1   0.10900 284512.000000
   1811   1813     1   0.10900 284512.000000
   1807   1808     1   0.10900 284512.000000
   1807   1809     1   0.10900 284512.000000
   1807   1810     1   0.10900 284512.000000
   1805   1806     1   0.10900 284512.000000
   1803   1804     1   0.10900 284512.000000
   1801   1802     1   0.10100 363171.200000
   1830   1831     1   0.10900 284512.000000
   1830   1832     1   0.10900 284512.000000
   1830   1833     1   0.10900 284512.000000
   1826   1827     1   0.10900 284512.000000
   1826   1828     1   0.10900 284512.000000
   1826   1829     1   0.10900 284512.000000
   1824   1825     1   0.10900 284512.000000
   1822   1823     1   0.10900 284512.000000
   1820   1821     1   0.10100 363171.200000
   1838   1839     1   0.10900 284512.000000
   1838   1840     1   0.10900 284512.000000
   1836   1837     1   0.10100 363171.200000
   1845   1846     1   0.10900 284512.000000
   1845   1847     1   0.10900 284512.000000
   1843   1844     1   0.10100 363171.200000
   1857   1858     1   0.09600 462750.400000
   1854   1855     1   0.10900 284512.000000
   1854   1856     1   0.10900 284512.000000
   1852   1853     1   0.10900 284512.000000
   1850   1851     1   0.10100 363171.200000
   1868   1869     1   0.09600 462750.400000
   1865   1866     1   0.10900 284512.000000
   1865   1867     1   0.10900 284512.000000
   1863   1864     1   0.10900 284512.000000
   1861   1862     1   0.10100 363171.200000
   1882   1883     1   0.10900 284512.000000
   1882   1884     1   0.10900 284512.000000
   1882   1885     1   0.10900 284512.000000
   1878   1879     1   0.10900 284512.000000
   1878   1880     1   0.10900 284512.000000
   1878   1881     1   0.10900 284512.000000
   1876   1877     1   0.10900 284512.000000
   1874   1875     1   0.10900 284512.000000
   1872   1873     1   0.10100 363171.200000
   1905   1906     1   0.10800 307105.600000
   1903   1904     1   0.10800 307105.600000
   1901   1902     1   0.09600 462750.400000
   1898   1899     1   0.10800 307105.600000
   1896   1897     1   0.10800 307105.600000
   1892   1893     1   0.10900 284512.000000
   1892   1894     1   0.10900 284512.000000
   1890   1891     1   0.10900 284512.000000
   1888   1889     1   0.10100 363171.200000
   1925   1926     1   0.10100 363171.200000
   1925   1927     1   0.10100 363171.200000
   1925   1928     1   0.10100 363171.200000
   1922   1923     1   0.10900 284512.000000
   1922   1924     1   0.10900 284512.000000
   1919   1920     1   0.10900 284512.000000
   1919   1921     1   0.10900 284512.000000
   1916   1917     1   0.10900 284512.000000
   1916   1918     1   0.10900 284512.000000
   1913   1914     1   0.10900 284512.000000
   1913   1915     1   0.10900 284512.000000
   1911   1912     1   0.10900 284512.000000
   1909   1910     1   0.10100 363171.200000
   1938   1939     1   0.10900 284512.000000
   1938   1940     1   0.10900 284512.000000
   1935   1936     1   0.10900 284512.000000
   1935   1937     1   0.10900 284512.000000
   1933   1934     1   0.10900 284512.000000
   1931   1932     1   0.10100 363171.200000
   1950   1951     1   0.10900 284512.000000
   1950   1952     1   0.10900 284512.000000
   1950   1953     1   0.10900 284512.000000
   1948   1949     1   0.10900 284512.000000
   1946   1947     1   0.10100 363171.200000
   1967   1968     1   0.10900 284512.000000
   1967   1969     1   0.10900 284512.000000
   1967   1970     1   0.10900 284512.000000
   1963   1964     1   0.10900 284512.000000
   1963   1965     1   0.10900 284512.000000
   1960   1961     1   0.10900 284512.000000
   1960   1962     1   0.10900 284512.000000
   1958   1959     1   0.10900 284512.000000
   1956   1957     1   0.10100 363171.200000
   1982   1983     1   0.10100 363171.200000
   1982   1984     1   0.10100 363171.200000
   1977   1978     1   0.10900 284512.000000
   1977   1979     1   0.10900 284512.000000
   1975   1976     1   0.10900 284512.000000
   1973   1974     1   0.10100 363171.200000
   2000   2001     1   0.10800 307105.600000
   1998   1999     1   0.10100 363171.200000
   1996   1997     1   0.10800 307105.600000
   1991   1992     1   0.10900 284512.000000
   1991   1993     1   0.10900 284512.000000
   1989   1990     1   0.10900 284512.000000
   1987   1988     1   0.10100 363171.200000
   2014   2015     1   0.10900 284512.000000
   2011   2012     1   0.10900 284512.000000
   2011   2013     1   0.10900 284512.000000
   2008   2009     1   0.10900 284512.000000
   2008   2010     1   0.10900 284512.000000
   2005   2006     1   0.10900 284512.000000
   2005   2007     1   0.10900 284512.000000
   2020   2021     1   0.10900 284512.000000
   2020   2022     1   0.10900 284512.000000
   2018   2019     1   0.10100 363171.200000
   2038   2039     1   0.10800 307105.600000
   2036   2037     1   0.10100 363171.200000
   2034   2035     1   0.10800 307105.600000
   2029   2030     1   0.10900 284512.000000
   2029   2031     1   0.10900 284512.000000
   2027   2028     1   0.10900 284512.000000
   2025   2026     1   0.10100 363171.200000
   2055   2056     1   0.10900 284512.000000
   2055   2057     1   0.10900 284512.000000
   2055   2058     1   0.10900 284512.000000
   2051   2052     1   0.10900 284512.000000
   2051   2053     1   0.10900 284512.000000
   2051   2054     1   0.10900 284512.000000
   2049   2050     1   0.10900 284512.000000
   2046   2047     1   0.10900 284512.000000
   2046   2048     1   0.10900 284512.000000
   2044   2045     1   0.10900 284512.000000
   2042   2043     1   0.10100 363171.200000
   2077   2078     1   0.10100 363171.200000
   2077   2079     1   0.10100 363171.200000
   2077   2080     1   0.10100 363171.200000
   2074   2075     1   0.10900 284512.000000
   2074   2076     1   0.10900 284512.000000
   2071   2072     1   0.10900 284512.000000
   2071   2073     1   0.10900 284512.000000
   2068   2069     1   0.10900 284512.000000
   2068   2070     1   0.10900 284512.000000
   2065   2066     1   0.10900 284512.000000
   2065   2067     1   0.10900 284512.000000
   2063   2064     1   0.10900 284512.000000
   2061   2062     1   0.10100 363171.200000
   2096   2097     1   0.10900 284512.000000
   2096   2098     1   0.10900 284512.000000
   2096   2099     1   0.10900 284512.000000
   2092   2093     1   0.10900 284512.000000
   2092   2094     1   0.10900 284512.000000
   2092   2095     1   0.10900 284512.000000
   2090   2091     1   0.10900 284512.000000
   2087   2088     1   0.10900 284512.000000
   2087   2089     1   0.10900 284512.000000
   2085   2086     1   0.10900 284512.000000
   2083   2084     1   0.10100 363171.200000
   2118   2119     1   0.10800 307105.600000
   2116   2117     1   0.10800 307105.600000
   2114   2115     1   0.10800 307105.600000
   2112   2113     1   0.10800 307105.600000
   2110   2111     1   0.10800 307105.600000
   2106   2107     1   0.10900 284512.000000
   2106   2108     1   0.10900 284512.000000
   2104   2105     1   0.10900 284512.000000
   2102   2103     1   0.10100 363171.200000
   2132   2133     1   0.10900 284512.000000
   2132   2134     1   0.10900 284512.000000
   2132   2135     1   0.10900 284512.000000
   2128   2129     1   0.10900 284512.000000
   2128   2130     1   0.10900 284512.000000
   2128   2131     1   0.10900 284512.000000
   2126   2127     1   0.10900 284512.000000
   2124   2125     1   0.10900 284512.000000
   2122   2123     1   0.10100 363171.200000
   2148   2149     1   0.09600 462750.400000
   2144   2145     1   0.10900 284512.000000
   2144   2146     1   0.10900 284512.000000
   2144   2147     1   0.10900 284512.000000
   2142   2143     1   0.10900 284512.000000
   2140   2141     1   0.10900 284512.000000
   2138   2139     1   0.10100 363171.200000
   2171   2172     1   0.10100 363171.200000
   2171   2173     1   0.10100 363171.200000
   2168   2169     1   0.10100 363171.200000
   2168   2170     1   0.10100 363171.200000
   2165   2166     1   0.10100 363171.200000
   2162   2163     1   0.10900 284512.000000
   2162   2164     1   0.10900 284512.000000
   2159   2160     1   0.10900 284512.000000
   2159   2161     1   0.10900 284512.000000
   2156   2157     1   0.10900 284512.000000
   2156   2158     1   0.10900 284512.000000
   2154   2155     1   0.10900 284512.000000
   2152   2153     1   0.10100 363171.200000
   2189   2190     1   0.10900 284512.000000
   2189   2191     1   0.10900 284512.000000
   2189   2192     1   0.10900 284512.000000
   2186   2187     1   0.10900 284512.000000
   2186   2188     1   0.10900 284512.000000
   2182   2183     1   0.10900 284512.000000
   2182   2184     1   0.10900 284512.000000
   2182   2185     1   0.10900 284512.000000
   2180   2181     1   0.10900 284512.000000
   2178   2179     1   0.10900 284512.000000
   2176   2177     1   0.10100 363171.200000
   2206   2207     1   0.10900 284512.000000
   2206   2208     1   0.10900 284512.000000
   2206   2209     1   0.10900 284512.000000
   2202   2203     1   0.10900 284512.000000
   2202   2204     1   0.10900 284512.000000
   2199   2200     1   0.10900 284512.000000
   2199   2201     1   0.10900 284512.000000
   2197   2198     1   0.10900 284512.000000
   2195   2196     1   0.10100 363171.200000
   2224   2225     1   0.10100 363171.200000
   2224   2226     1   0.10100 363171.200000
   2219   2220     1   0.10900 284512.000000
   2219   2221     1   0.10900 284512.000000
   2216   2217     1   0.10900 284512.000000
   2216   2218     1   0.10900 284512.000000
   2214   2215     1   0.10900 284512.000000
   2212   2213     1   0.10100 363171.200000
   2233   2234     1   0.10900 284512.000000
   2233   2235     1   0.10900 284512.000000
   2231   2232     1   0.10900 284512.000000
   2229   2230     1   0.10100 363171.200000
   2257   2258     1   0.10800 307105.600000
   2255   2256     1   0.10800 307105.600000
   2253   2254     1   0.10800 307105.600000
   2251   2252     1   0.10800 307105.600000
   2249   2250     1   0.10800 307105.600000
   2245   2246     1   0.10900 284512.000000
   2245   2247     1   0.10900 284512.000000
   2243   2244     1   0.10900 284512.000000
   2241   2242     1   0.10100 363171.200000
   2268   2269     1   0.10900 284512.000000
   2268   2270     1   0.10900 284512.000000
   2265   2266     1   0.10900 284512.000000
   2265   2267     1   0.10900 284512.000000
   2263   2264     1   0.10900 284512.000000
   2261   2262     1   0.10100 363171.200000
   2283   2284     1   0.09600 462750.400000
   2280   2281     1   0.10900 284512.000000
   2280   2282     1   0.10900 284512.000000
   2278   2279     1   0.10900 284512.000000
   2276   2277     1   0.10100 363171.200000
   2291   2292     1   0.10900 284512.000000
   2291   2293     1   0.10900 284512.000000
   2289   2290     1   0.10900 284512.000000
   2287   2288     1   0.10100 363171.200000
   2309   2310     1   0.09600 462750.400000
   2305   2306     1   0.10900 284512.000000
   2305   2307     1   0.10900 284512.000000
   2305   2308     1   0.10900 284512.000000
   2303   2304     1   0.10900 284512.000000
   2301   2302     1   0.10900 284512.000000
   2299   2300     1   0.10100 363171.200000
   2329   2330     1   0.10800 307105.600000
   2327   2328     1   0.10800 307105.600000
   2325   2326     1   0.10800 307105.600000
   2323   2324     1   0.10800 307105.600000
   2321   2322     1   0.10800 307105.600000
   2317   2318     1   0.10900 284512.000000
   2317   2319     1   0.10900 284512.000000
   2315   2316     1   0.10900 284512.000000
   2313   2314     1   0.10100 363171.200000
   2349   2350     1   0.10800 307105.600000
   2347   2348     1   0.10800 307105.600000
   2345   2346     1   0.10800 307105.600000
   2343   2344     1   0.10800 307105.600000
   2341   2342     1   0.10800 307105.600000
   2337   2338     1   0.10900 284512.000000
   2337   2339     1   0.10900 284512.000000
   2335   2336     1   0.10900 284512.000000
   2333   2334     1   0.10100 363171.200000
   2363   2364     1   0.10900 284512.000000
   2360   2361     1   0.10900 284512.000000
   2360   2362     1   0.10900 284512.000000
   2357   2358     1   0.10900 284512.000000
   2357   2359     1   0.10900 284512.000000
   2354   2355     1   0.10900 284512.000000
   2354   2356     1   0.10900 284512.000000
   2374   2375     1   0.10900 284512.000000
   2374   2376     1   0.10900 284512.000000
   2371   2372     1   0.10900 284512.000000
   2371   2373     1   0.10900 284512.000000
   2369   2370     1   0.10900 284512.000000
   2367   2368     1   0.10100 363171.200000
   2395   2396     1   0.10900 284512.000000
   2395   2397     1   0.10900 284512.000000
   2395   2398     1   0.10900 284512.000000
   2392   2393     1   0.10900 284512.000000
   2392   2394     1   0.10900 284512.000000
   2388   2389     1   0.10900 284512.000000
   2388   2390     1   0.10900 284512.000000
   2388   2391     1   0.10900 284512.000000
   2386   2387     1   0.10900 284512.000000
   2384   2385     1   0.10900 284512.000000
   2382   2383     1   0.10100 363171.200000
   2405   2406     1   0.10900 284512.000000
   2405   2407     1   0.10900 284512.000000
   2403   2404     1   0.10900 284512.000000
   2401   2402     1   0.10100 363171.200000
   2426   2427     1   0.10900 284512.000000
   2426   2428     1   0.10900 284512.000000
   2426   2429     1   0.10900 284512.000000
   2422   2423     1   0.10900 284512.000000
   2422   2424     1   0.10900 284512.000000
   2422   2425     1   0.10900 284512.000000
   2420   2421     1   0.10900 284512.000000
   2417   2418     1   0.10900 284512.000000
   2417   2419     1   0.10900 284512.000000
   2415   2416     1   0.10900 284512.000000
   2413   2414     1   0.10100 363171.200000
   2439   2440     1   0.10900 284512.000000
   2439   2441     1   0.10900 284512.000000
   2436   2437     1   0.10900 284512.000000
   2436   2438     1   0.10900 284512.000000
   2434   2435     1   0.10900 284512.000000
   2432   2433     1   0.10100 363171.200000
   2463   2464     1   0.10100 363171.200000
   2463   2465     1   0.10100 363171.200000
   2463   2466     1   0.10100 363171.200000
   2460   2461     1   0.10900 284512.000000
   2460   2462     1   0.10900 284512.000000
   2457   2458     1   0.10900 284512.000000
   2457   2459     1   0.10900 284512.000000
   2454   2455     1   0.10900 284512.000000
   2454   2456     1   0.10900 284512.000000
   2451   2452     1   0.10900 284512.000000
   2451   2453     1   0.10900 284512.000000
   2449   2450     1   0.10900 284512.000000
   2447   2448     1   0.10100 363171.200000
   2486   2487     1   0.10800 307105.600000
   2484   2485     1   0.10800 307105.600000
   2482   2483     1   0.09600 462750.400000
   2479   2480     1   0.10800 307105.600000
   2477   2478     1   0.10800 307105.600000
   2473   2474     1   0.10900 284512.000000
   2473   2475     1   0.10900 284512.000000
   2471   2472     1   0.10900 284512.000000
   2469   2470     1   0.10100 363171.200000
   2506   2507     1   0.10100 363171.200000
   2506   2508     1   0.10100 363171.200000
   2506   2509     1   0.10100 363171.200000
   2503   2504     1   0.10900 284512.000000
   2503   2505     1   0.10900 284512.000000
   2500   2501     1   0.10900 284512.000000
   2500   2502     1   0.10900 284512.000000
   2497   2498     1   0.10900 284512.000000
   2497   2499     1   0.10900 284512.000000
   2494   2495     1   0.10900 284512.000000
   2494   2496     1   0.10900 284512.000000
   2492   2493     1   0.10900 284512.000000
   2490   2491     1   0.10100 363171.200000
   2525   2526     1   0.10900 284512.000000
   2525   2527     1   0.10900 284512.000000
   2525   2528     1   0.10900 284512.000000
   2521   2522     1   0.10900 284512.000000
   2521   2523     1   0.10900 284512.000000
   2521   2524     1   0.10900 284512.000000
   2519   2520     1   0.10900 284512.000000
   2516   2517     1   0.10900 284512.000000
   2516   2518     1   0.10900 284512.000000
   2514   2515     1   0.10900 284512.000000
   2512   2513     1   0.10100 363171.200000
   2544   2545     1   0.10900 284512.000000
   2544   2546     1   0.10900 284512.000000
   2544   2547     1   0.10900 284512.000000
   2540   2541     1   0.10900 284512.000000
   2540   2542     1   0.10900 284512.000000
   2540   2543     1   0.10900 284512.000000
   2538   2539     1   0.10900 284512.000000
   2535   2536     1   0.10900 284512.000000
   2535   2537     1   0.10900 284512.000000
   2533   2534     1   0.10900 284512.000000
   2531   2532     1   0.10100 363171.200000
   2560   2561     1   0.10900 284512.000000
   2557   2558     1   0.10900 284512.000000
   2557   2559     1   0.10900 284512.000000
   2554   2555     1   0.10900 284512.000000
   2554   2556     1   0.10900 284512.000000
   2551   2552     1   0.10900 284512.000000
   2551   2553     1   0.10900 284512.000000
   2571   2572     1   0.10900 284512.000000
   2571   2573     1   0.10900 284512.000000
   2568   2569     1   0.10900 284512.000000
   2568   2570     1   0.10900 284512.000000
   2566   2567     1   0.10900 284512.000000
   2564   2565     1   0.10100 363171.200000
   2596   2597     1   0.10800 307105.600000
   2594   2595     1   0.10800 307105.600000
   2592   2593     1   0.09600 462750.400000
   2589   2590     1   0.10800 307105.600000
   2587   2588     1   0.10800 307105.600000
   2583   2584     1   0.10900 284512.000000
   2583   2585     1   0.10900 284512.000000
   2581   2582     1   0.10900 284512.000000
   2579   2580     1   0.10100 363171.200000
   2610   2611     1   0.10900 284512.000000
   2607   2608     1   0.10900 284512.000000
   2607   2609     1   0.10900 284512.000000
   2604   2605     1   0.10900 284512.000000
   2604   2606     1   0.10900 284512.000000
   2601   2602     1   0.10900 284512.000000
   2601   2603     1   0.10900 284512.000000
   2616   2617     1   0.10900 284512.000000
   2616   2618     1   0.10900 284512.000000
   2614   2615     1   0.10100 363171.200000
   2631   2632     1   0.10900 284512.000000
   2631   2633     1   0.10900 284512.000000
   2631   2634     1   0.10900 284512.000000
   2627   2628     1   0.10900 284512.000000
   2627   2629     1   0.10900 284512.000000
   2627   2630     1   0.10900 284512.000000
   2625   2626     1   0.10900 284512.000000
   2623   2624     1   0.10900 284512.000000
   2621   2622     1   0.10100 363171.200000
   2650   2651     1   0.10900 284512.000000
   2650   2652     1   0.10900 284512.000000
   2650   2653     1   0.10900 284512.000000
   2646   2647     1   0.10900 284512.000000
   2646   2648     1   0.10900 284512.000000
   2646   2649     1   0.10900 284512.000000
   2644   2645     1   0.10900 284512.000000
   2641   2642     1   0.10900 284512.000000
   2641   2643     1   0.10900 284512.000000
   2639   2640     1   0.10900 284512.000000
   2637   2638     1   0.10100 363171.200000
   2663   2664     1   0.09600 462750.400000
   2660   2661     1   0.10900 284512.000000
   2660   2662     1   0.10900 284512.000000
   2658   2659     1   0.10900 284512.000000
   2656   2657     1   0.10100 363171.200000
   2671   2672     1   0.10900 284512.000000
   2671   2673     1   0.10900 284512.000000
   2669   2670     1   0.10900 284512.000000
   2667   2668     1   0.10100 363171.200000
   2689   2690     1   0.10900 284512.000000
   2689   2691     1   0.10900 284512.000000
   2689   2692     1   0.10900 284512.000000
   2685   2686     1   0.10900 284512.000000
   2685   2687     1   0.10900 284512.000000
   2685   2688     1   0.10900 284512.000000
   2683   2684     1   0.10900 284512.000000
   2681   2682     1   0.10900 284512.000000
   2679   2680     1   0.10100 363171.200000
   2707   2708     1   0.10100 363171.200000
   2707   2709     1   0.10100 363171.200000
   2702   2703     1   0.10900 284512.000000
   2702   2704     1   0.10900 284512.000000
   2699   2700     1   0.10900 284512.000000
   2699   2701     1   0.10900 284512.000000
   2697   2698     1   0.10900 284512.000000
   2695   2696     1   0.10100 363171.200000
   2719   2720     1   0.10900 284512.000000
   2719   2721     1   0.10900 284512.000000
   2716   2717     1   0.10900 284512.000000
   2716   2718     1   0.10900 284512.000000
   2714   2715     1   0.10900 284512.000000
   2712   2713     1   0.10100 363171.200000
   2734   2735     1   0.10900 284512.000000
   2734   2736     1   0.10900 284512.000000
   2731   2732     1   0.10900 284512.000000
   2731   2733     1   0.10900 284512.000000
   2729   2730     1   0.10900 284512.000000
   2727   2728     1   0.10100 363171.200000
   2758   2759     1   0.10100 363171.200000
   2758   2760     1   0.10100 363171.200000
   2758   2761     1   0.10100 363171.200000
   2755   2756     1   0.10900 284512.000000
   2755   2757     1   0.10900 284512.000000
   2752   2753     1   0.10900 284512.000000
   2752   2754     1   0.10900 284512.000000
   2749   2750     1   0.10900 284512.000000
   2749   2751     1   0.10900 284512.000000
   2746   2747     1   0.10900 284512.000000
   2746   2748     1   0.10900 284512.000000
   2744   2745     1   0.10900 284512.000000
   2742   2743     1   0.10100 363171.200000
   2766   2767     1   0.10900 284512.000000
   2766   2768     1   0.10900 284512.000000
   2764   2765     1   0.10100 363171.200000
   2784   2785     1   0.10900 284512.000000
   2784   2786     1   0.10900 284512.000000
   2784   2787     1   0.10900 284512.000000
   2781   2782     1   0.10900 284512.000000
   2781   2783     1   0.10900 284512.000000
   2777   2778     1   0.10900 284512.000000
   2777   2779     1   0.10900 284512.000000
   2777   2780     1   0.10900 284512.000000
   2775   2776     1   0.10900 284512.000000
   2773   2774     1   0.10900 284512.000000
   2771   2772     1   0.10100 363171.200000
   2806   2807     1   0.10100 363171.200000
   2806   2808     1   0.10100 363171.200000
   2806   2809     1   0.10100 363171.200000
   2803   2804     1   0.10900 284512.000000
   2803   2805     1   0.10900 284512.000000
   2800   2801     1   0.10900 284512.000000
   2800   2802     1   0.10900 284512.000000
   2797   2798     1   0.10900 284512.000000
   2797   2799     1   0.10900 284512.000000
   2794   2795     1   0.10900 284512.000000
   2794   2796     1   0.10900 284512.000000
   2792   2793     1   0.10900 284512.000000
   2790   2791     1   0.10100 363171.200000
   2829   2830     1   0.10800 307105.600000
   2827   2828     1   0.10800 307105.600000
   2825   2826     1   0.09600 462750.400000
   2822   2823     1   0.10800 307105.600000
   2820   2821     1   0.10800 307105.600000
   2816   2817     1   0.10900 284512.000000
   2816   2818     1   0.10900 284512.000000
   2814   2815     1   0.10900 284512.000000
   2812   2813     1   0.10100 363171.200000
   2849   2850     1   0.10100 363171.200000
   2849   2851     1   0.10100 363171.200000
   2849   2852     1   0.10100 363171.200000
   2846   2847     1   0.10900 284512.000000
   2846   2848     1   0.10900 284512.000000
   2843   2844     1   0.10900 284512.000000
   2843   2845     1   0.10900 284512.000000
   2840   2841     1   0.10900 284512.000000
   2840   2842     1   0.10900 284512.000000
   2837   2838     1   0.10900 284512.000000
   2837   2839     1   0.10900 284512.000000
   2835   2836     1   0.10900 284512.000000
   2833   2834     1   0.10100 363171.200000
   2871   2872     1   0.10800 307105.600000
   2869   2870     1   0.10800 307105.600000
   2867   2868     1   0.10800 307105.600000
   2865   2866     1   0.10800 307105.600000
   2863   2864     1   0.10800 307105.600000
   2859   2860     1   0.10900 284512.000000
   2859   2861     1   0.10900 284512.000000
   2857   2858     1   0.10900 284512.000000
   2855   2856     1   0.10100 363171.200000
   2882   2883     1   0.10900 284512.000000
   2882   2884     1   0.10900 284512.000000
   2879   2880     1   0.10900 284512.000000
   2879   2881     1   0.10900 284512.000000
   2877   2878     1   0.10900 284512.000000
   2875   2876     1   0.10100 363171.200000
   2900   2901     1   0.10900 284512.000000
   2900   2902     1   0.10900 284512.000000
   2900   2903     1   0.10900 284512.000000
   2896   2897     1   0.10900 284512.000000
   2896   2898     1   0.10900 284512.000000
   2896   2899     1   0.10900 284512.000000
   2894   2895     1   0.10900 284512.000000
   2892   2893     1   0.10900 284512.000000
   2890   2891     1   0.10100 363171.200000
   2923   2924     1   0.10800 307105.600000
   2921   2922     1   0.10800 307105.600000
   2919   2920     1   0.09600 462750.400000
   2916   2917     1   0.10800 307105.600000
   2914   2915     1   0.10800 307105.600000
   2910   2911     1   0.10900 284512.000000
   2910   2912     1   0.10900 284512.000000
   2908   2909     1   0.10900 284512.000000
   2906   2907     1   0.10100 363171.200000
   2934   2935     1   0.10900 284512.000000
   2934   2936     1   0.10900 284512.000000
   2931   2932     1   0.10900 284512.000000
   2931   2933     1   0.10900 284512.000000
   2929   2930     1   0.10900 284512.000000
   2927   2928     1   0.10100 363171.200000
   2958   2959     1   0.10100 363171.200000
   2958   2960     1   0.10100 363171.200000
   2958   2961     1   0.10100 363171.200000
   2955   2956     1   0.10900 284512.000000
   2955   2957     1   0.10900 284512.000000
   2952   2953     1   0.10900 284512.000000
   2952   2954     1   0.10900 284512.000000
   2949   2950     1   0.10900 284512.000000
   2949   2951     1   0.10900 284512.000000
   2946   2947     1   0.10900 284512.000000
   2946   2948     1   0.10900 284512.000000
   2944   2945     1   0.10900 284512.000000
   2942   2943     1   0.10100 363171.200000
   2973   2974     1   0.10100 363171.200000
   2973   2975     1   0.10100 363171.200000
   2968   2969     1   0.10900 284512.000000
   2968   2970     1   0.10900 284512.000000
   2966   2967     1   0.10900 284512.000000
   2964   2965     1   0.10100 363171.200000
   2982   2983     1   0.10900 284512.000000
   2982   2984     1   0.10900 284512.000000
   2980   2981     1   0.10900 284512.000000
   2978   2979     1   0.10100 363171.200000

[ pairs ]
;    ai     aj funct         c0         c1         c2         c3
     13     16     1
     12     18     1
     12     31     1
     10     12     1
      7     13     1
      7     14     1
      5     16     1
      1     10     1
      1     13     1
      1     14     1
     32     35     1
     31     37     1
     31     45     1
     21     31     1
     18     32     1
     18     33     1
     16     23     1
     16     27     1
     16     35     1
     14     21     1
     14     32     1
     14     33     1
     46     49     1
     45     51     1
     45     56     1
     40     45     1
     37     46     1
     37     47     1
     35     41     1
     35     42     1
     35     49     1
     33     40     1
     33     46     1
     33     47     1
     57     60     1
     56     62     1
     56     75     1
     54     56     1
     51     57     1
     51     58     1
     49     60     1
     47     54     1
     47     57     1
     47     58     1
     76     79     1
     75     81     1
     75     91     1
     68     75     1
     64     75     1
     64     71     1
     62     76     1
     62     77     1
     60     71     1
     60     79     1
     58     64     1
     58     68     1
     58     76     1
     58     77     1
     92     95     1
     91     97     1
     91    101     1
     87     91     1
     83     91     1
     81     92     1
     81     93     1
     79     95     1
     77     83     1
     77     87     1
     77     92     1
     77     93     1
    102    105     1
    101    107     1
    101    117     1
     97    102     1
     97    103     1
     95    105     1
     93    102     1
     93    103     1
    118    121     1
    117    123     1
    117    128     1
    113    117     1
    109    117     1
    107    118     1
    107    119     1
    105    121     1
    103    109     1
    103    113     1
    103    118     1
    103    119     1
    129    132     1
    128    134     1
    128    145     1
    126    128     1
    123    129     1
    123    130     1
    121    132     1
    119    126     1
    119    129     1
    119    130     1
    146    149     1
    145    151     1
    145    159     1
    137    145     1
    134    146     1
    134    147     1
    134    141     1
    134    142     1
    132    140     1
    132    149     1
    130    137     1
    130    146     1
    130    147     1
    160    163     1
    159    165     1
    159    176     1
    154    159     1
    151    160     1
    151    161     1
    149    155     1
    149    156     1
    149    163     1
    147    154     1
    147    160     1
    147    161     1
    177    180     1
    176    183     1
    168    176     1
    165    177     1
    165    178     1
    165    172     1
    163    171     1
    163    180     1
    161    168     1
    161    177     1
    161    178     1
    184    187     1
    183    189     1
    183    202     1
    180    187     1
    178    184     1
    178    185     1
    203    206     1
    202    209     1
    195    202     1
    191    202     1
    191    198     1
    189    203     1
    189    204     1
    187    198     1
    187    206     1
    185    191     1
    185    195     1
    185    203     1
    185    204     1
    210    213     1
    209    215     1
    209    231     1
    206    213     1
    204    210     1
    204    211     1
    232    235     1
    231    237     1
    231    245     1
    218    231     1
    218    227     1
    215    232     1
    215    233     1
    215    224     1
    213    221     1
    213    235     1
    211    218     1
    211    232     1
    211    233     1
    246    249     1
    245    252     1
    240    245     1
    237    246     1
    237    247     1
    235    241     1
    235    242     1
    235    249     1
    233    240     1
    233    246     1
    233    247     1
    253    256     1
    252    258     1
    252    264     1
    249    256     1
    247    253     1
    247    254     1
    265    268     1
    264    270     1
    264    283     1
    261    264     1
    258    265     1
    258    266     1
    256    262     1
    256    263     1
    256    268     1
    254    261     1
    254    265     1
    254    266     1
    284    286     1
    284    295     1
    283    289     1
    283    292     1
    283    297     1
    273    283     1
    270    284     1
    270    285     1
    268    275     1
    268    279     1
    268    286     1
    268    295     1
    266    273     1
    266    284     1
    266    285     1
    298    301     1
    297    303     1
    297    321     1
    295    301     1
    292    298     1
    292    299     1
    289    297     1
    286    297     1
    285    298     1
    285    299     1
    322    324     1
    322    333     1
    321    327     1
    321    330     1
    321    335     1
    314    320     1
    312    318     1
    311    316     1
    309    314     1
    309    318     1
    307    318     1
    307    312     1
    306    321     1
    306    312     1
    306    316     1
    303    322     1
    303    323     1
    303    309     1
    303    311     1
    303    318     1
    301    307     1
    301    320     1
    301    324     1
    301    333     1
    299    306     1
    299    322     1
    299    323     1
    336    338     1
    336    347     1
    335    341     1
    335    344     1
    335    349     1
    333    338     1
    333    347     1
    330    336     1
    330    337     1
    327    335     1
    324    335     1
    323    336     1
    323    337     1
    350    353     1
    349    355     1
    349    368     1
    347    353     1
    344    350     1
    344    351     1
    341    349     1
    338    349     1
    337    350     1
    337    351     1
    369    372     1
[truncated: 1,198,938 more chars]
