# Supplementary material for: OpenMM 7: Rapid development of high performance algorithms for molecular dynamics
Source: PLoS Comput Biol. 2017 Jul 26;13(7):e1005659. doi: 10.1371/journal.pcbi.1005659 (PMC5549999; doi:10.1371/journal.pcbi.1005659)
Supplement: S1 Supporting Information — (ZIP) [file pcbi.1005659.s001.zip › SI/Energy Comparisons/Gromacs/README.txt]

To run the comparison for DHFR, type

python TestGromacsForces.py filename=dhfr.pbc

To run the comparison for 2KOC, type

python TestGromacsForces.py filename=2koc.pbc

The script assumes that Gromacs is installed in /usr/local/gromacs.
