# Supplementary material for: OpenMM 7: Rapid development of high performance algorithms for molecular dynamics
Source: PLoS Comput Biol. 2017 Jul 26;13(7):e1005659. doi: 10.1371/journal.pcbi.1005659 (PMC5549999; doi:10.1371/journal.pcbi.1005659)
Supplement: S1 Source Code — (ZIP) [file pcbi.1005659.s002.zip]

Archive with 2,410 entries (2,177 files):
- OpenMM-7.0.1-Source/
- OpenMM-7.0.1-Source/plugins/
- OpenMM-7.0.1-Source/plugins/cudacompiler/
- OpenMM-7.0.1-Source/plugins/cudacompiler/CMakeLists.txt
- OpenMM-7.0.1-Source/plugins/cudacompiler/include/
- OpenMM-7.0.1-Source/plugins/cudacompiler/include/internal/
- OpenMM-7.0.1-Source/plugins/cudacompiler/include/internal/windowsExportCudaCompiler.h
- OpenMM-7.0.1-Source/plugins/cudacompiler/tests/
- OpenMM-7.0.1-Source/plugins/cudacompiler/tests/CMakeLists.txt
- OpenMM-7.0.1-Source/plugins/cudacompiler/tests/TestCudaCompiler.cpp
- OpenMM-7.0.1-Source/plugins/cudacompiler/src/
- OpenMM-7.0.1-Source/plugins/cudacompiler/src/CudaCompilerKernels.h
- OpenMM-7.0.1-Source/plugins/cudacompiler/src/CudaCompilerKernelFactory.h
- OpenMM-7.0.1-Source/plugins/cudacompiler/src/CudaCompilerKernelFactory.cpp
- OpenMM-7.0.1-Source/plugins/cudacompiler/src/CudaCompilerKernels.cpp
- OpenMM-7.0.1-Source/plugins/rpmd/
- OpenMM-7.0.1-Source/plugins/rpmd/CMakeLists.txt
- OpenMM-7.0.1-Source/plugins/rpmd/platforms/
- OpenMM-7.0.1-Source/plugins/rpmd/platforms/reference/
- OpenMM-7.0.1-Source/plugins/rpmd/platforms/reference/CMakeLists.txt
- OpenMM-7.0.1-Source/plugins/rpmd/platforms/reference/include/
- OpenMM-7.0.1-Source/plugins/rpmd/platforms/reference/include/ReferenceRpmdKernelFactory.h
- OpenMM-7.0.1-Source/plugins/rpmd/platforms/reference/tests/
- OpenMM-7.0.1-Source/plugins/rpmd/platforms/reference/tests/CMakeLists.txt
- OpenMM-7.0.1-Source/plugins/rpmd/platforms/reference/tests/TestReferenceRpmd.cpp
- OpenMM-7.0.1-Source/plugins/rpmd/platforms/reference/src/
- OpenMM-7.0.1-Source/plugins/rpmd/platforms/reference/src/ReferenceRpmdKernels.h
- OpenMM-7.0.1-Source/plugins/rpmd/platforms/reference/src/ReferenceRpmdKernels.cpp
- OpenMM-7.0.1-Source/plugins/rpmd/platforms/reference/src/ReferenceRpmdKernelFactory.cpp
- OpenMM-7.0.1-Source/plugins/rpmd/platforms/cuda/
- OpenMM-7.0.1-Source/plugins/rpmd/platforms/cuda/CMakeLists.txt
- OpenMM-7.0.1-Source/plugins/rpmd/platforms/cuda/include/
- OpenMM-7.0.1-Source/plugins/rpmd/platforms/cuda/include/CudaRpmdKernelFactory.h
- OpenMM-7.0.1-Source/plugins/rpmd/platforms/cuda/tests/
- OpenMM-7.0.1-Source/plugins/rpmd/platforms/cuda/tests/CMakeLists.txt
- OpenMM-7.0.1-Source/plugins/rpmd/platforms/cuda/tests/TestCudaRpmd.cpp
- OpenMM-7.0.1-Source/plugins/rpmd/platforms/cuda/src/
- OpenMM-7.0.1-Source/plugins/rpmd/platforms/cuda/src/CudaRpmdKernels.h
- OpenMM-7.0.1-Source/plugins/rpmd/platforms/cuda/src/CudaRpmdKernels.cpp
- OpenMM-7.0.1-Source/plugins/rpmd/platforms/cuda/src/CudaRpmdKernelSources.h.in
- OpenMM-7.0.1-Source/plugins/rpmd/platforms/cuda/src/CudaRpmdKernelSources.cpp.in
- OpenMM-7.0.1-Source/plugins/rpmd/platforms/cuda/src/CudaRpmdKernelFactory.cpp
- OpenMM-7.0.1-Source/plugins/rpmd/platforms/cuda/src/kernels/
- OpenMM-7.0.1-Source/plugins/rpmd/platforms/cuda/src/kernels/rpmd.cu
- OpenMM-7.0.1-Source/plugins/rpmd/platforms/cuda/src/kernels/rpmdContraction.cu
- OpenMM-7.0.1-Source/plugins/rpmd/platforms/opencl/
- OpenMM-7.0.1-Source/plugins/rpmd/platforms/opencl/CMakeLists.txt
- OpenMM-7.0.1-Source/plugins/rpmd/platforms/opencl/include/
- OpenMM-7.0.1-Source/plugins/rpmd/platforms/opencl/include/OpenCLRpmdKernelFactory.h
- OpenMM-7.0.1-Source/plugins/rpmd/platforms/opencl/tests/
- OpenMM-7.0.1-Source/plugins/rpmd/platforms/opencl/tests/TestOpenCLRpmd.cpp
- OpenMM-7.0.1-Source/plugins/rpmd/platforms/opencl/tests/CMakeLists.txt
- OpenMM-7.0.1-Source/plugins/rpmd/platforms/opencl/src/
- OpenMM-7.0.1-Source/plugins/rpmd/platforms/opencl/src/OpenCLRpmdKernels.h
- OpenMM-7.0.1-Source/plugins/rpmd/platforms/opencl/src/OpenCLRpmdKernelFactory.cpp
- OpenMM-7.0.1-Source/plugins/rpmd/platforms/opencl/src/OpenCLRpmdKernelSources.cpp.in
- OpenMM-7.0.1-Source/plugins/rpmd/platforms/opencl/src/kernels/
- OpenMM-7.0.1-Source/plugins/rpmd/platforms/opencl/src/kernels/rpmdContraction.cl
- OpenMM-7.0.1-Source/plugins/rpmd/platforms/opencl/src/kernels/rpmd.cl
- OpenMM-7.0.1-Source/plugins/rpmd/platforms/opencl/src/OpenCLRpmdKernelSources.h.in
- OpenMM-7.0.1-Source/plugins/rpmd/platforms/opencl/src/OpenCLRpmdKernels.cpp
- OpenMM-7.0.1-Source/plugins/rpmd/openmmapi/
- OpenMM-7.0.1-Source/plugins/rpmd/openmmapi/include/
- OpenMM-7.0.1-Source/plugins/rpmd/openmmapi/include/openmm/
- OpenMM-7.0.1-Source/plugins/rpmd/openmmapi/include/openmm/RPMDMonteCarloBarostat.h
- OpenMM-7.0.1-Source/plugins/rpmd/openmmapi/include/openmm/RPMDIntegrator.h
- OpenMM-7.0.1-Source/plugins/rpmd/openmmapi/include/openmm/internal/
- OpenMM-7.0.1-Source/plugins/rpmd/openmmapi/include/openmm/internal/windowsExportRpmd.h
- OpenMM-7.0.1-Source/plugins/rpmd/openmmapi/include/openmm/internal/RPMDMonteCarloBarostatImpl.h
- OpenMM-7.0.1-Source/plugins/rpmd/openmmapi/include/openmm/RpmdKernels.h
- OpenMM-7.0.1-Source/plugins/rpmd/openmmapi/include/openmm/RPMDUpdater.h
- OpenMM-7.0.1-Source/plugins/rpmd/openmmapi/src/
- OpenMM-7.0.1-Source/plugins/rpmd/openmmapi/src/RPMDMonteCarloBarostat.cpp
- OpenMM-7.0.1-Source/plugins/rpmd/openmmapi/src/RPMDMonteCarloBarostatImpl.cpp
- OpenMM-7.0.1-Source/plugins/rpmd/openmmapi/src/RPMDIntegrator.cpp
- OpenMM-7.0.1-Source/plugins/cpupme/
- OpenMM-7.0.1-Source/plugins/cpupme/CMakeLists.txt
- OpenMM-7.0.1-Source/plugins/cpupme/include/
- OpenMM-7.0.1-Source/plugins/cpupme/include/internal/
- OpenMM-7.0.1-Source/plugins/cpupme/include/internal/windowsExportPme.h
- OpenMM-7.0.1-Source/plugins/cpupme/tests/
- OpenMM-7.0.1-Source/plugins/cpupme/tests/CMakeLists.txt
- OpenMM-7.0.1-Source/plugins/cpupme/tests/TestCpuPme.cpp
- OpenMM-7.0.1-Source/plugins/cpupme/src/
- OpenMM-7.0.1-Source/plugins/cpupme/src/CpuPmeKernels.h
- OpenMM-7.0.1-Source/plugins/cpupme/src/CpuPmeKernelFactory.cpp
- OpenMM-7.0.1-Source/plugins/cpupme/src/CpuPmeKernelFactory.h
- OpenMM-7.0.1-Source/plugins/cpupme/src/CpuPmeKernels.cpp
- OpenMM-7.0.1-Source/plugins/amoeba/
- OpenMM-7.0.1-Source/plugins/amoeba/CMakeLists.txt
- OpenMM-7.0.1-Source/plugins/amoeba/wrappers/
- OpenMM-7.0.1-Source/plugins/amoeba/wrappers/generateAmoebaWrappers.py
- OpenMM-7.0.1-Source/plugins/amoeba/wrappers/CMakeLists.txt
- OpenMM-7.0.1-Source/plugins/amoeba/wrappers/Doxyfile.in
- OpenMM-7.0.1-Source/plugins/amoeba/platforms/
- OpenMM-7.0.1-Source/plugins/amoeba/platforms/reference/
- OpenMM-7.0.1-Source/plugins/amoeba/platforms/reference/CMakeLists.txt
- OpenMM-7.0.1-Source/plugins/amoeba/platforms/reference/include/
- OpenMM-7.0.1-Source/plugins/amoeba/platforms/reference/include/windowsExportAmoebaReference.h
- OpenMM-7.0.1-Source/plugins/amoeba/platforms/reference/include/AmoebaReferenceKernelFactory.h
- OpenMM-7.0.1-Source/plugins/amoeba/platforms/reference/tests/
- OpenMM-7.0.1-Source/plugins/amoeba/platforms/reference/tests/TestReferenceAmoebaPiTorsionForce.cpp
- OpenMM-7.0.1-Source/plugins/amoeba/platforms/reference/tests/TestReferenceAmoebaGeneralizedKirkwoodForce.cpp
- OpenMM-7.0.1-Source/plugins/amoeba/platforms/reference/tests/TestReferenceAmoebaStretchBendForce.cpp
- OpenMM-7.0.1-Source/plugins/amoeba/platforms/reference/tests/TestReferenceAmoebaBondForce.cpp
- OpenMM-7.0.1-Source/plugins/amoeba/platforms/reference/tests/CMakeLists.txt
- OpenMM-7.0.1-Source/plugins/amoeba/platforms/reference/tests/TestReferenceAmoebaVdwForce.cpp
- OpenMM-7.0.1-Source/plugins/amoeba/platforms/reference/tests/TestReferenceAmoebaExtrapolatedPolarization.cpp
- OpenMM-7.0.1-Source/plugins/amoeba/platforms/reference/tests/TestReferenceAmoebaInPlaneAngleForce.cpp
- OpenMM-7.0.1-Source/plugins/amoeba/platforms/reference/tests/TestReferenceAmoebaOutOfPlaneBendForce.cpp
- OpenMM-7.0.1-Source/plugins/amoeba/platforms/reference/tests/TestReferenceAmoebaMultipoleForce.cpp
- OpenMM-7.0.1-Source/plugins/amoeba/platforms/reference/tests/TestReferenceAmoebaTorsionTorsionForce.cpp
- OpenMM-7.0.1-Source/plugins/amoeba/platforms/reference/tests/TestReferenceAmoebaAngleForce.cpp
- OpenMM-7.0.1-Source/plugins/amoeba/platforms/reference/tests/TestReferenceWcaDispersionForce.cpp
- OpenMM-7.0.1-Source/plugins/amoeba/platforms/reference/src/
- OpenMM-7.0.1-Source/plugins/amoeba/platforms/reference/src/SimTKReference/
- OpenMM-7.0.1-Source/plugins/amoeba/platforms/reference/src/SimTKReference/AmoebaReferenceMultipoleForce.h
- OpenMM-7.0.1-Source/plugins/amoeba/platforms/reference/src/SimTKReference/AmoebaReferenceStretchBendForce.h
- OpenMM-7.0.1-Source/plugins/amoeba/platforms/reference/src/SimTKReference/AmoebaReferenceAngleForce.h
- OpenMM-7.0.1-Source/plugins/amoeba/platforms/reference/src/SimTKReference/AmoebaReferenceVdwForce.cpp
- OpenMM-7.0.1-Source/plugins/amoeba/platforms/reference/src/SimTKReference/AmoebaReferenceBondForce.h
- OpenMM-7.0.1-Source/plugins/amoeba/platforms/reference/src/SimTKReference/AmoebaReferenceForce.cpp
- OpenMM-7.0.1-Source/plugins/amoeba/platforms/reference/src/SimTKReference/AmoebaReferenceVdwForce.h
- OpenMM-7.0.1-Source/plugins/amoeba/platforms/reference/src/SimTKReference/AmoebaReferenceBondForce.cpp
- OpenMM-7.0.1-Source/plugins/amoeba/platforms/reference/src/SimTKReference/AmoebaReferenceInPlaneAngleForce.h
- OpenMM-7.0.1-Source/plugins/amoeba/platforms/reference/src/SimTKReference/AmoebaReferenceWcaDispersionForce.h
- OpenMM-7.0.1-Source/plugins/amoeba/platforms/reference/src/SimTKReference/AmoebaReferenceInPlaneAngleForce.cpp
- OpenMM-7.0.1-Source/plugins/amoeba/platforms/reference/src/SimTKReference/AmoebaReferenceStretchBendForce.cpp
- OpenMM-7.0.1-Source/plugins/amoeba/platforms/reference/src/SimTKReference/AmoebaReferenceWcaDispersionForce.cpp
- OpenMM-7.0.1-Source/plugins/amoeba/platforms/reference/src/SimTKReference/AmoebaReferencePiTorsionForce.h
- OpenMM-7.0.1-Source/plugins/amoeba/platforms/reference/src/SimTKReference/AmoebaReferenceGeneralizedKirkwoodForce.cpp
- OpenMM-7.0.1-Source/plugins/amoeba/platforms/reference/src/SimTKReference/AmoebaReferenceOutOfPlaneBendForce.h
- OpenMM-7.0.1-Source/plugins/amoeba/platforms/reference/src/SimTKReference/AmoebaReferenceMultipoleForce.cpp
- OpenMM-7.0.1-Source/plugins/amoeba/platforms/reference/src/SimTKReference/AmoebaReferencePiTorsionForce.cpp
- OpenMM-7.0.1-Source/plugins/amoeba/platforms/reference/src/SimTKReference/AmoebaReferenceOutOfPlaneBendForce.cpp
- OpenMM-7.0.1-Source/plugins/amoeba/platforms/reference/src/SimTKReference/AmoebaReferenceForce.h
- OpenMM-7.0.1-Source/plugins/amoeba/platforms/reference/src/SimTKReference/AmoebaReferenceTorsionTorsionForce.cpp
- OpenMM-7.0.1-Source/plugins/amoeba/platforms/reference/src/SimTKReference/AmoebaReferenceGeneralizedKirkwoodForce.h
- OpenMM-7.0.1-Source/plugins/amoeba/platforms/reference/src/SimTKReference/AmoebaReferenceTorsionTorsionForce.h
- OpenMM-7.0.1-Source/plugins/amoeba/platforms/reference/src/SimTKReference/AmoebaReferenceAngleForce.cpp
- OpenMM-7.0.1-Source/plugins/amoeba/platforms/reference/src/AmoebaReferenceKernels.h
- OpenMM-7.0.1-Source/plugins/amoeba/platforms/reference/src/AmoebaReferenceKernelFactory.cpp
- OpenMM-7.0.1-Source/plugins/amoeba/platforms/reference/src/AmoebaReferenceKernels.cpp
- OpenMM-7.0.1-Source/plugins/amoeba/platforms/cuda/
- OpenMM-7.0.1-Source/plugins/amoeba/platforms/cuda/CMakeLists.txt
- OpenMM-7.0.1-Source/plugins/amoeba/platforms/cuda/include/
- OpenMM-7.0.1-Source/plugins/amoeba/platforms/cuda/include/AmoebaCudaKernelFactory.h
- OpenMM-7.0.1-Source/plugins/amoeba/platforms/cuda/tests/
- OpenMM-7.0.1-Source/plugins/amoeba/platforms/cuda/tests/TestCudaAmoebaGeneralizedKirkwoodForce.cpp
- OpenMM-7.0.1-Source/plugins/amoeba/platforms/cuda/tests/CMakeLists.txt
- OpenMM-7.0.1-Source/plugins/amoeba/platforms/cuda/tests/TestCudaAmoebaBondForce.cpp
- OpenMM-7.0.1-Source/plugins/amoeba/platforms/cuda/tests/TestCudaAmoebaInPlaneAngleForce.cpp
- OpenMM-7.0.1-Source/plugins/amoeba/platforms/cuda/tests/TestCudaAmoebaMultipoleForce.cpp
- OpenMM-7.0.1-Source/plugins/amoeba/platforms/cuda/tests/TestCudaAmoebaStretchBendForce.cpp
- OpenMM-7.0.1-Source/plugins/amoeba/platforms/cuda/tests/TestCudaAmoebaAngleForce.cpp
- OpenMM-7.0.1-Source/plugins/amoeba/platforms/cuda/tests/TestCudaWcaDispersionForce.cpp
- OpenMM-7.0.1-Source/plugins/amoeba/platforms/cuda/tests/TestCudaAmoebaVdwForce.cpp
- OpenMM-7.0.1-Source/plugins/amoeba/platforms/cuda/tests/TestCudaAmoebaPiTorsionForce.cpp
- OpenMM-7.0.1-Source/plugins/amoeba/platforms/cuda/tests/TestCudaAmoebaOutOfPlaneBendForce.cpp
- OpenMM-7.0.1-Source/plugins/amoeba/platforms/cuda/tests/TestCudaAmoebaTorsionTorsionForce.cpp
- OpenMM-7.0.1-Source/plugins/amoeba/platforms/cuda/tests/TestCudaAmoebaExtrapolatedPolarization.cpp
- OpenMM-7.0.1-Source/plugins/amoeba/platforms/cuda/src/
- OpenMM-7.0.1-Source/plugins/amoeba/platforms/cuda/src/CudaAmoebaKernelSources.h.in
- OpenMM-7.0.1-Source/plugins/amoeba/platforms/cuda/src/AmoebaCudaKernels.cpp
- OpenMM-7.0.1-Source/plugins/amoeba/platforms/cuda/src/AmoebaCudaKernelFactory.cpp
- OpenMM-7.0.1-Source/plugins/amoeba/platforms/cuda/src/CudaAmoebaKernelSources.cpp.in
- OpenMM-7.0.1-Source/plugins/amoeba/platforms/cuda/src/AmoebaCudaKernels.h
- OpenMM-7.0.1-Source/plugins/amoeba/platforms/cuda/src/kernels/
- OpenMM-7.0.1-Source/plugins/amoeba/platforms/cuda/src/kernels/multipoleElectrostatics.cu
- OpenMM-7.0.1-Source/plugins/amoeba/platforms/cuda/src/kernels/amoebaPiTorsionForce.cu
- OpenMM-7.0.1-Source/plugins/amoeba/platforms/cuda/src/kernels/amoebaInPlaneForce.cu
- OpenMM-7.0.1-Source/plugins/amoeba/platforms/cuda/src/kernels/gkPairForce2.cu
- OpenMM-7.0.1-Source/plugins/amoeba/platforms/cuda/src/kernels/amoebaAngleForce.cu
- OpenMM-7.0.1-Source/plugins/amoeba/platforms/cuda/src/kernels/amoebaVdwForce2.cu
- OpenMM-7.0.1-Source/plugins/amoeba/platforms/cuda/src/kernels/multipoleInducedField.cu
- OpenMM-7.0.1-Source/plugins/amoeba/platforms/cuda/src/kernels/amoebaStretchBendForce.cu
- OpenMM-7.0.1-Source/plugins/amoeba/platforms/cuda/src/kernels/amoebaVdwForce1.cu
- OpenMM-7.0.1-Source/plugins/amoeba/platforms/cuda/src/kernels/bicubic.cu
- OpenMM-7.0.1-Source/plugins/amoeba/platforms/cuda/src/kernels/pmeMultipoleElectrostatics.cu
- OpenMM-7.0.1-Source/plugins/amoeba/platforms/cuda/src/kernels/multipolePme.cu
- OpenMM-7.0.1-Source/plugins/amoeba/platforms/cuda/src/kernels/amoebaBondForce.cu
- OpenMM-7.0.1-Source/plugins/amoeba/platforms/cuda/src/kernels/multipoles.cu
- OpenMM-7.0.1-Source/plugins/amoeba/platforms/cuda/src/kernels/gkEDiffPairForce.cu
- OpenMM-7.0.1-Source/plugins/amoeba/platforms/cuda/src/kernels/gkPairForce1.cu
- OpenMM-7.0.1-Source/plugins/amoeba/platforms/cuda/src/kernels/amoebaGk.cu
- OpenMM-7.0.1-Source/plugins/amoeba/platforms/cuda/src/kernels/sphericalMultipoles.cu
- OpenMM-7.0.1-Source/plugins/amoeba/platforms/cuda/src/kernels/multipoleFixedField.cu
- OpenMM-7.0.1-Source/plugins/amoeba/platforms/cuda/src/kernels/amoebaTorsionTorsionForce.cu
- OpenMM-7.0.1-Source/plugins/amoeba/platforms/cuda/src/kernels/amoebaOutOfPlaneBendForce.cu
- OpenMM-7.0.1-Source/plugins/amoeba/platforms/cuda/src/kernels/amoebaWcaForce.cu
- OpenMM-7.0.1-Source/plugins/amoeba/openmmapi/
- OpenMM-7.0.1-Source/plugins/amoeba/openmmapi/include/
- OpenMM-7.0.1-Source/plugins/amoeba/openmmapi/include/openmm/
- OpenMM-7.0.1-Source/plugins/amoeba/openmmapi/include/openmm/AmoebaInPlaneAngleForce.h
- OpenMM-7.0.1-Source/plugins/amoeba/openmmapi/include/openmm/AmoebaVdwForce.h
- OpenMM-7.0.1-Source/plugins/amoeba/openmmapi/include/openmm/AmoebaGeneralizedKirkwoodForce.h
- OpenMM-7.0.1-Source/plugins/amoeba/openmmapi/include/openmm/AmoebaWcaDispersionForce.h
- OpenMM-7.0.1-Source/plugins/amoeba/openmmapi/include/openmm/amoebaKernels.h
- OpenMM-7.0.1-Source/plugins/amoeba/openmmapi/include/openmm/AmoebaPiTorsionForce.h
- OpenMM-7.0.1-Source/plugins/amoeba/openmmapi/include/openmm/AmoebaAngleForce.h
- OpenMM-7.0.1-Source/plugins/amoeba/openmmapi/include/openmm/AmoebaOutOfPlaneBendForce.h
- OpenMM-7.0.1-Source/plugins/amoeba/openmmapi/include/openmm/internal/
- OpenMM-7.0.1-Source/plugins/amoeba/openmmapi/include/openmm/internal/AmoebaPiTorsionForceImpl.h
- OpenMM-7.0.1-Source/plugins/amoeba/openmmapi/include/openmm/internal/AmoebaMultipoleForceImpl.h
- OpenMM-7.0.1-Source/plugins/amoeba/openmmapi/include/openmm/internal/AmoebaTorsionTorsionForceImpl.h
- OpenMM-7.0.1-Source/plugins/amoeba/openmmapi/include/openmm/internal/AmoebaAngleForceImpl.h
- OpenMM-7.0.1-Source/plugins/amoeba/openmmapi/include/openmm/internal/AmoebaGeneralizedKirkwoodForceImpl.h
- OpenMM-7.0.1-Source/plugins/amoeba/openmmapi/include/openmm/internal/AmoebaVdwForceImpl.h
- OpenMM-7.0.1-Source/plugins/amoeba/openmmapi/include/openmm/internal/AmoebaStretchBendForceImpl.h
- OpenMM-7.0.1-Source/plugins/amoeba/openmmapi/include/openmm/internal/AmoebaInPlaneAngleForceImpl.h
- OpenMM-7.0.1-Source/plugins/amoeba/openmmapi/include/openmm/internal/AmoebaBondForceImpl.h
- OpenMM-7.0.1-Source/plugins/amoeba/openmmapi/include/openmm/internal/AmoebaOutOfPlaneBendForceImpl.h
- OpenMM-7.0.1-Source/plugins/amoeba/openmmapi/include/openmm/internal/AmoebaWcaDispersionForceImpl.h
- OpenMM-7.0.1-Source/plugins/amoeba/openmmapi/include/openmm/internal/windowsExportAmoeba.h
- OpenMM-7.0.1-Source/plugins/amoeba/openmmapi/include/openmm/AmoebaBondForce.h
- OpenMM-7.0.1-Source/plugins/amoeba/openmmapi/include/openmm/AmoebaTorsionTorsionForce.h
- OpenMM-7.0.1-Source/plugins/amoeba/openmmapi/include/openmm/AmoebaMultipoleForce.h
- OpenMM-7.0.1-Source/plugins/amoeba/openmmapi/include/openmm/AmoebaStretchBendForce.h
- OpenMM-7.0.1-Source/plugins/amoeba/openmmapi/include/OpenMMAmoeba.h
- OpenMM-7.0.1-Source/plugins/amoeba/openmmapi/src/
- OpenMM-7.0.1-Source/plugins/amoeba/openmmapi/src/AmoebaMultipoleForceImpl.cpp
- OpenMM-7.0.1-Source/plugins/amoeba/openmmapi/src/AmoebaOutOfPlaneBendForceImpl.cpp
- OpenMM-7.0.1-Source/plugins/amoeba/openmmapi/src/AmoebaTorsionTorsionForceImpl.cpp
- OpenMM-7.0.1-Source/plugins/amoeba/openmmapi/src/AmoebaAngleForceImpl.cpp
- OpenMM-7.0.1-Source/plugins/amoeba/openmmapi/src/AmoebaWcaDispersionForceImpl.cpp
- OpenMM-7.0.1-Source/plugins/amoeba/openmmapi/src/AmoebaBondForceImpl.cpp
- OpenMM-7.0.1-Source/plugins/amoeba/openmmapi/src/AmoebaInPlaneAngleForceImpl.cpp
- OpenMM-7.0.1-Source/plugins/amoeba/openmmapi/src/AmoebaStretchBendForce.cpp
- OpenMM-7.0.1-Source/plugins/amoeba/openmmapi/src/AmoebaWcaDispersionForce.cpp
- OpenMM-7.0.1-Source/plugins/amoeba/openmmapi/src/AmoebaMultipoleForce.cpp
- OpenMM-7.0.1-Source/plugins/amoeba/openmmapi/src/AmoebaBondForce.cpp
- OpenMM-7.0.1-Source/plugins/amoeba/openmmapi/src/AmoebaGeneralizedKirkwoodForce.cpp
- OpenMM-7.0.1-Source/plugins/amoeba/openmmapi/src/AmoebaVdwForceImpl.cpp
- OpenMM-7.0.1-Source/plugins/amoeba/openmmapi/src/AmoebaStretchBendForceImpl.cpp
- OpenMM-7.0.1-Source/plugins/amoeba/openmmapi/src/AmoebaVdwForce.cpp
- OpenMM-7.0.1-Source/plugins/amoeba/openmmapi/src/AmoebaOutOfPlaneBendForce.cpp
- OpenMM-7.0.1-Source/plugins/amoeba/openmmapi/src/AmoebaInPlaneAngleForce.cpp
- OpenMM-7.0.1-Source/plugins/amoeba/openmmapi/src/AmoebaAngleForce.cpp
- OpenMM-7.0.1-Source/plugins/amoeba/openmmapi/src/AmoebaPiTorsionForceImpl.cpp
- OpenMM-7.0.1-Source/plugins/amoeba/openmmapi/src/AmoebaGeneralizedKirkwoodForceImpl.cpp
- OpenMM-7.0.1-Source/plugins/amoeba/openmmapi/src/AmoebaPiTorsionForce.cpp
- OpenMM-7.0.1-Source/plugins/amoeba/openmmapi/src/AmoebaTorsionTorsionForce.cpp
- OpenMM-7.0.1-Source/plugins/amoeba/serialization/
- OpenMM-7.0.1-Source/plugins/amoeba/serialization/include/
- OpenMM-7.0.1-Source/plugins/amoeba/serialization/include/openmm/
- OpenMM-7.0.1-Source/plugins/amoeba/serialization/include/openmm/serialization/
- OpenMM-7.0.1-Source/plugins/amoeba/serialization/include/openmm/serialization/AmoebaPiTorsionForceProxy.h
- OpenMM-7.0.1-Source/plugins/amoeba/serialization/include/openmm/serialization/AmoebaVdwForceProxy.h
- OpenMM-7.0.1-Source/plugins/amoeba/serialization/include/openmm/serialization/AmoebaTorsionTorsionForceProxy.h
- OpenMM-7.0.1-Source/plugins/amoeba/serialization/include/openmm/serialization/AmoebaOutOfPlaneBendForceProxy.h
- OpenMM-7.0.1-Source/plugins/amoeba/serialization/include/openmm/serialization/AmoebaBondForceProxy.h
- OpenMM-7.0.1-Source/plugins/amoeba/serialization/include/openmm/serialization/AmoebaMultipoleForceProxy.h
- OpenMM-7.0.1-Source/plugins/amoeba/serialization/include/openmm/serialization/AmoebaInPlaneAngleForceProxy.h
- OpenMM-7.0.1-Source/plugins/amoeba/serialization/include/openmm/serialization/AmoebaStretchBendForceProxy.h
- OpenMM-7.0.1-Source/plugins/amoeba/serialization/include/openmm/serialization/AmoebaAngleForceProxy.h
- OpenMM-7.0.1-Source/plugins/amoeba/serialization/include/openmm/serialization/AmoebaWcaDispersionForceProxy.h
- OpenMM-7.0.1-Source/plugins/amoeba/serialization/include/openmm/serialization/AmoebaGeneralizedKirkwoodForceProxy.h
- OpenMM-7.0.1-Source/plugins/amoeba/serialization/tests/
- OpenMM-7.0.1-Source/plugins/amoeba/serialization/tests/TestSerializeAmoebaMultipoleForce.cpp
- OpenMM-7.0.1-Source/plugins/amoeba/serialization/tests/TestSerializeAmoebaInPlaneAngleForce.cpp
- OpenMM-7.0.1-Source/plugins/amoeba/serialization/tests/TestSerializeAmoebaBondForce.cpp
- OpenMM-7.0.1-Source/plugins/amoeba/serialization/tests/CMakeLists.txt
- OpenMM-7.0.1-Source/plugins/amoeba/serialization/tests/TestSerializeAmoebaStretchBendForce.cpp
- OpenMM-7.0.1-Source/plugins/amoeba/serialization/tests/TestSerializeAmoebaPiTorsionForce.cpp
- OpenMM-7.0.1-Source/plugins/amoeba/serialization/tests/TestSerializeAmoebaGeneralizedKirkwoodForce.cpp
- OpenMM-7.0.1-Source/plugins/amoeba/serialization/tests/TestSerializeAmoebaTorsionTorsionForce.cpp
- OpenMM-7.0.1-Source/plugins/amoeba/serialization/tests/TestSerializeAmoebaOutOfPlaneBendForce.cpp
- OpenMM-7.0.1-Source/plugins/amoeba/serialization/tests/TestSerializeAmoebaVdwForce.cpp
- OpenMM-7.0.1-Source/plugins/amoeba/serialization/tests/TestSerializeAmoebaAngleForce.cpp
- OpenMM-7.0.1-Source/plugins/amoeba/serialization/tests/TestSerializeAmoebaWcaDispersionForce.cpp
- OpenMM-7.0.1-Source/plugins/amoeba/serialization/src/
- OpenMM-7.0.1-Source/plugins/amoeba/serialization/src/AmoebaWcaDispersionForceProxy.cpp
- OpenMM-7.0.1-Source/plugins/amoeba/serialization/src/AmoebaAngleForceProxy.cpp
- OpenMM-7.0.1-Source/plugins/amoeba/serialization/src/AmoebaPiTorsionForceProxy.cpp
- OpenMM-7.0.1-Source/plugins/amoeba/serialization/src/AmoebaTorsionTorsionForceProxy.cpp
- OpenMM-7.0.1-Source/plugins/amoeba/serialization/src/AmoebaInPlaneAngleForceProxy.cpp
- OpenMM-7.0.1-Source/plugins/amoeba/serialization/src/AmoebaSerializationProxyRegistration.cpp
- OpenMM-7.0.1-Source/plugins/amoeba/serialization/src/AmoebaStretchBendForceProxy.cpp
- OpenMM-7.0.1-Source/plugins/amoeba/serialization/src/AmoebaGeneralizedKirkwoodForceProxy.cpp
- OpenMM-7.0.1-Source/plugins/amoeba/serialization/src/AmoebaBondForceProxy.cpp
- OpenMM-7.0.1-Source/plugins/amoeba/serialization/src/AmoebaOutOfPlaneBendForceProxy.cpp
- OpenMM-7.0.1-Source/plugins/amoeba/serialization/src/AmoebaVdwForceProxy.cpp
- OpenMM-7.0.1-Source/plugins/amoeba/serialization/src/AmoebaMultipoleForceProxy.cpp
- OpenMM-7.0.1-Source/plugins/drude/
- OpenMM-7.0.1-Source/plugins/drude/CMakeLists.txt
- OpenMM-7.0.1-Source/plugins/drude/platforms/
- OpenMM-7.0.1-Source/plugins/drude/platforms/reference/
- OpenMM-7.0.1-Source/plugins/drude/platforms/reference/CMakeLists.txt
- OpenMM-7.0.1-Source/plugins/drude/platforms/reference/include/
- OpenMM-7.0.1-Source/plugins/drude/platforms/reference/include/ReferenceDrudeKernelFactory.h
- OpenMM-7.0.1-Source/plugins/drude/platforms/reference/tests/
- OpenMM-7.0.1-Source/plugins/drude/platforms/reference/tests/CMakeLists.txt
- OpenMM-7.0.1-Source/plugins/drude/platforms/reference/tests/TestReferenceDrudeLangevinIntegrator.cpp
- OpenMM-7.0.1-Source/plugins/drude/platforms/reference/tests/TestReferenceDrudeForce.cpp
- OpenMM-7.0.1-Source/plugins/drude/platforms/reference/tests/TestReferenceDrudeSCFIntegrator.cpp
- OpenMM-7.0.1-Source/plugins/drude/platforms/reference/src/
- OpenMM-7.0.1-Source/plugins/drude/platforms/reference/src/ReferenceDrudeKernelFactory.cpp
- OpenMM-7.0.1-Source/plugins/drude/platforms/reference/src/ReferenceDrudeKernels.h
- OpenMM-7.0.1-Source/plugins/drude/platforms/reference/src/ReferenceDrudeKernels.cpp
- OpenMM-7.0.1-Source/plugins/drude/platforms/cuda/
[truncated: 2,110 more entries]
