# Supplementary material for: OpenMM 7: Rapid development of high performance algorithms for molecular dynamics
Source: PLoS Comput Biol. 2017 Jul 26;13(7):e1005659. doi: 10.1371/journal.pcbi.1005659 (PMC5549999; doi:10.1371/journal.pcbi.1005659)
Supplement: S1 Source Code — (ZIP) [file pcbi.1005659.s002.zip › OpenMM-7.0.1-Source/plugins/rpmd/platforms/cuda/tests/CMakeLists.txt]

#
# Testing
#

ENABLE_TESTING()

INCLUDE_DIRECTORIES(${CUDA_INCLUDE_DIR})

# Automatically create tests using files named "Test*.cpp"
FILE(GLOB TEST_PROGS "*Test*.cpp")
FOREACH(TEST_PROG ${TEST_PROGS})
    GET_FILENAME_COMPONENT(TEST_ROOT ${TEST_PROG} NAME_WE)

    # Link with shared library
    ADD_EXECUTABLE(${TEST_ROOT} ${TEST_PROG})
    TARGET_LINK_LIBRARIES(${TEST_ROOT} ${SHARED_RPMD_TARGET} ${SHARED_TARGET})
    IF (APPLE)
        SET_TARGET_PROPERTIES(${TEST_ROOT} PROPERTIES LINK_FLAGS "${EXTRA_COMPILE_FLAGS} -F/Library/Frameworks -framework CUDA" COMPILE_FLAGS "${EXTRA_COMPILE_FLAGS}")
    ELSE (APPLE)
        SET_TARGET_PROPERTIES(${TEST_ROOT} PROPERTIES LINK_FLAGS "${EXTRA_LINK_FLAGS}" COMPILE_FLAGS "${EXTRA_COMPILE_FLAGS}")
    ENDIF (APPLE)
    ADD_TEST(${TEST_ROOT}Single ${EXECUTABLE_OUTPUT_PATH}/${TEST_ROOT} single)
    IF (OPENMM_BUILD_CUDA_DOUBLE_PRECISION_TESTS)
        ADD_TEST(${TEST_ROOT}Mixed ${EXECUTABLE_OUTPUT_PATH}/${TEST_ROOT} mixed)
        ADD_TEST(${TEST_ROOT}Double ${EXECUTABLE_OUTPUT_PATH}/${TEST_ROOT} double)
    ENDIF(OPENMM_BUILD_CUDA_DOUBLE_PRECISION_TESTS)

ENDFOREACH(TEST_PROG ${TEST_PROGS})
