# Supplementary material for: OpenMM 7: Rapid development of high performance algorithms for molecular dynamics
Source: PLoS Comput Biol. 2017 Jul 26;13(7):e1005659. doi: 10.1371/journal.pcbi.1005659 (PMC5549999; doi:10.1371/journal.pcbi.1005659)
Supplement: S1 Source Code — (ZIP) [file pcbi.1005659.s002.zip › OpenMM-7.0.1-Source/plugins/rpmd/platforms/cuda/src/kernels/rpmdContraction.cu]

__device__ mixed3 multiplyComplexRealPart(mixed2 c1, mixed3 c2r, mixed3 c2i) {
    return c1.x*c2r-c1.y*c2i;
}

__device__ mixed3 multiplyComplexImagPart(mixed2 c1, mixed3 c2r, mixed3 c2i) {
    return c1.x*c2i+c1.y*c2r;
}

__device__ mixed3 multiplyComplexRealPartConj(mixed2 c1, mixed3 c2r, mixed3 c2i) {
    return c1.x*c2r+c1.y*c2i;
}

__device__ mixed3 multiplyComplexImagPartConj(mixed2 c1, mixed3 c2r, mixed3 c2i) {
    return c1.x*c2i-c1.y*c2r;
}

/**
 * Compute the contracted positions
 */
extern "C" __global__ void contractPositions(mixed4* posq, mixed4* contracted) {
    const int numBlocks = (blockDim.x*gridDim.x)/NUM_COPIES;
    const int blockStart = NUM_COPIES*(threadIdx.x/NUM_COPIES);
    const int indexInBlock = threadIdx.x-blockStart;
    __shared__ mixed3 q[2*THREAD_BLOCK_SIZE];
    __shared__ mixed3 temp[2*THREAD_BLOCK_SIZE];
    __shared__ mixed2 w1[NUM_COPIES];
    __shared__ mixed2 w2[NUM_CONTRACTED_COPIES];
    mixed3* qreal = &q[blockStart];
    mixed3* qimag = &q[blockStart+blockDim.x];
    mixed3* tempreal = &temp[blockStart];
    mixed3* tempimag = &temp[blockStart+blockDim.x];
    if (threadIdx.x < NUM_COPIES)
        w1[indexInBlock] = make_mixed2(cos(-indexInBlock*2*M_PI/NUM_COPIES), sin(-indexInBlock*2*M_PI/NUM_COPIES));
    if (threadIdx.x < NUM_CONTRACTED_COPIES)
        w2[indexInBlock] = make_mixed2(cos(-indexInBlock*2*M_PI/NUM_CONTRACTED_COPIES), sin(-indexInBlock*2*M_PI/NUM_CONTRACTED_COPIES));
    __syncthreads();
    for (int particle = (blockIdx.x*blockDim.x+threadIdx.x)/NUM_COPIES; particle < NUM_ATOMS; particle += numBlocks) {
        // Load the particle position.
        
        mixed4 particlePosq = posq[particle+indexInBlock*PADDED_NUM_ATOMS];
        qreal[indexInBlock] = make_mixed3(particlePosq.x, particlePosq.y, particlePosq.z);
        qimag[indexInBlock] = make_mixed3(0);
        
        // Forward FFT.
        
        __syncthreads();
        mixed2* w = w1;
        FFT_Q_FORWARD
        if (NUM_CONTRACTED_COPIES > 1) {
            // Compress the data to remove high frequencies.
            
            int start = (NUM_CONTRACTED_COPIES+1)/2;
            tempreal[indexInBlock] = qreal[indexInBlock];
            tempimag[indexInBlock] = qimag[indexInBlock];
            __syncthreads();
            if (indexInBlock < NUM_CONTRACTED_COPIES) {
                qreal[indexInBlock] = tempreal[indexInBlock < start ? indexInBlock : indexInBlock+(NUM_COPIES-NUM_CONTRACTED_COPIES)];
                qimag[indexInBlock] = tempimag[indexInBlock < start ? indexInBlock : indexInBlock+(NUM_COPIES-NUM_CONTRACTED_COPIES)];
            }
            __syncthreads();
            w = w2;
            FFT_Q_BACKWARD
        }
        
        // Store results.
        
        if (indexInBlock < NUM_CONTRACTED_COPIES)
            contracted[particle+indexInBlock*PADDED_NUM_ATOMS] = make_mixed4(POS_SCALE*qreal[indexInBlock].x, POS_SCALE*qreal[indexInBlock].y, POS_SCALE*qreal[indexInBlock].z, particlePosq.w);
    }
}

/**
 * Apply the contracted forces to all copies.
 */
extern "C" __global__ void contractForces(long long* force, long long* contracted) {
    const int numBlocks = (blockDim.x*gridDim.x)/NUM_COPIES;
    const int blockStart = NUM_COPIES*(threadIdx.x/NUM_COPIES);
    const int indexInBlock = threadIdx.x-blockStart;
    const mixed forceScale = 1/(mixed) 0x100000000;
    __shared__ mixed3 f[2*THREAD_BLOCK_SIZE];
    __shared__ mixed3 temp[2*THREAD_BLOCK_SIZE];
    __shared__ mixed2 w1[NUM_COPIES];
    __shared__ mixed2 w2[NUM_CONTRACTED_COPIES];
    mixed3* freal = &f[blockStart];
    mixed3* fimag = &f[blockStart+blockDim.x];
    mixed3* tempreal = &temp[blockStart];
    mixed3* tempimag = &temp[blockStart+blockDim.x];
    if (threadIdx.x < NUM_COPIES)
        w1[indexInBlock] = make_mixed2(cos(-indexInBlock*2*M_PI/NUM_COPIES), sin(-indexInBlock*2*M_PI/NUM_COPIES));
    if (threadIdx.x < NUM_CONTRACTED_COPIES)
        w2[indexInBlock] = make_mixed2(cos(-indexInBlock*2*M_PI/NUM_CONTRACTED_COPIES), sin(-indexInBlock*2*M_PI/NUM_CONTRACTED_COPIES));
    __syncthreads();
    for (int particle = (blockIdx.x*blockDim.x+threadIdx.x)/NUM_COPIES; particle < NUM_ATOMS; particle += numBlocks) {
        // Load the force.
        
        int forceIndex = particle+indexInBlock*PADDED_NUM_ATOMS*3;
        if (indexInBlock < NUM_CONTRACTED_COPIES) {
            freal[indexInBlock] = make_mixed3(contracted[forceIndex]*forceScale, contracted[forceIndex+PADDED_NUM_ATOMS]*forceScale, contracted[forceIndex+PADDED_NUM_ATOMS*2]*forceScale);
            fimag[indexInBlock] = make_mixed3(0);
        }
        __syncthreads();

        // Forward FFT.
        
        mixed2* w = w2;
        if (NUM_CONTRACTED_COPIES > 1) {
            FFT_F_FORWARD
        }
        
        // Set the high frequency components to 0.
        
        int start = (NUM_CONTRACTED_COPIES+1)/2;
        int end = NUM_COPIES-NUM_CONTRACTED_COPIES+start;
        tempreal[indexInBlock] = freal[indexInBlock];
        tempimag[indexInBlock] = fimag[indexInBlock];
        __syncthreads();
        if (indexInBlock >= start) {
            freal[indexInBlock] = (indexInBlock < end ? make_mixed3(0) : tempreal[indexInBlock-(NUM_COPIES-NUM_CONTRACTED_COPIES)]);
            fimag[indexInBlock] = (indexInBlock < end ? make_mixed3(0) : tempimag[indexInBlock-(NUM_COPIES-NUM_CONTRACTED_COPIES)]);
        }
        __syncthreads();
        w = w1;
        FFT_F_BACKWARD
        
        // Store results.
        
        force[forceIndex] += (long long) (FORCE_SCALE*freal[indexInBlock].x);
        force[forceIndex+PADDED_NUM_ATOMS] += (long long) (FORCE_SCALE*freal[indexInBlock].y);
        force[forceIndex+PADDED_NUM_ATOMS*2] += (long long) (FORCE_SCALE*freal[indexInBlock].z);
    }
}
