# Supplementary material for: OpenMM 7: Rapid development of high performance algorithms for molecular dynamics
Source: PLoS Comput Biol. 2017 Jul 26;13(7):e1005659. doi: 10.1371/journal.pcbi.1005659 (PMC5549999; doi:10.1371/journal.pcbi.1005659)
Supplement: S1 Source Code — (ZIP) [file pcbi.1005659.s002.zip › OpenMM-7.0.1-Source/plugins/rpmd/openmmapi/include/openmm/RPMDMonteCarloBarostat.h]

#ifndef OPENMM_RPMDMONTECARLOBAROSTAT_H_
#define OPENMM_RPMDMONTECARLOBAROSTAT_H_

/* -------------------------------------------------------------------------- *
 *                                   OpenMM                                   *
 * -------------------------------------------------------------------------- *
 * This is part of the OpenMM molecular simulation toolkit originating from   *
 * Simbios, the NIH National Center for Physics-Based Simulation of           *
 * Biological Structures at Stanford, funded under the NIH Roadmap for        *
 * Medical Research, grant U54 GM072970. See https://simtk.org.               *
 *                                                                            *
 * Portions copyright (c) 2010-2015 Stanford University and the Authors.      *
 * Authors: Peter Eastman                                                     *
 * Contributors:                                                              *
 *                                                                            *
 * Permission is hereby granted, free of charge, to any person obtaining a    *
 * copy of this software and associated documentation files (the "Software"), *
 * to deal in the Software without restriction, including without limitation  *
 * the rights to use, copy, modify, merge, publish, distribute, sublicense,   *
 * and/or sell copies of the Software, and to permit persons to whom the      *
 * Software is furnished to do so, subject to the following conditions:       *
 *                                                                            *
 * The above copyright notice and this permission notice shall be included in *
 * all copies or substantial portions of the Software.                        *
 *                                                                            *
 * THE SOFTWARE IS PROVIDED "AS IS", WITHOUT WARRANTY OF ANY KIND, EXPRESS OR *
 * IMPLIED, INCLUDING BUT NOT LIMITED TO THE WARRANTIES OF MERCHANTABILITY,   *
 * FITNESS FOR A PARTICULAR PURPOSE AND NONINFRINGEMENT. IN NO EVENT SHALL    *
 * THE AUTHORS, CONTRIBUTORS OR COPYRIGHT HOLDERS BE LIABLE FOR ANY CLAIM,    *
 * DAMAGES OR OTHER LIABILITY, WHETHER IN AN ACTION OF CONTRACT, TORT OR      *
 * OTHERWISE, ARISING FROM, OUT OF OR IN CONNECTION WITH THE SOFTWARE OR THE  *
 * USE OR OTHER DEALINGS IN THE SOFTWARE.                                     *
 * -------------------------------------------------------------------------- */

#include "openmm/Force.h"
#include <string>
#include "internal/windowsExportRpmd.h"

namespace OpenMM {

/**
 * This class is very similar to MonteCarloBarostat, but it is specifically designed for use
 * with RPMDIntegrator.  For each trial move, it scales all copies of the system by the same
 * amount, then accepts or rejects the move based on the change to the total energy of the
 * ring polymer (as returned by the integrator's getTotalEnergy() method).
 */

class OPENMM_EXPORT_RPMD RPMDMonteCarloBarostat : public Force {
public:
    /**
     * This is the name of the parameter which stores the current pressure acting on
     * the system (in bar).
     */
    static const std::string& Pressure() {
        static const std::string key = "RPMDMonteCarloPressure";
        return key;
    }
    /**
     * Create a MonteCarloBarostat.
     *
     * @param defaultPressure   the default pressure acting on the system (in bar)
     * @param frequency         the frequency at which Monte Carlo pressure changes should be attempted (in time steps)
     */
    RPMDMonteCarloBarostat(double defaultPressure, int frequency = 25);
    /**
     * Get the default pressure acting on the system (in bar).
     *
     * @return the default pressure acting on the system, measured in bar.
     */
    double getDefaultPressure() const {
        return defaultPressure;
    }
    /**
     * Set the default pressure acting on the system.  This will affect any new Contexts you create,
     * but not ones that already exist.
     *
     * @param pressure   the default pressure acting on the system, measured in bar.
     */
    void setDefaultPressure(double pressure) {
        defaultPressure = pressure;
    }
    /**
     * Get the frequency (in time steps) at which Monte Carlo pressure changes should be attempted.  If this is set to
     * 0, the barostat is disabled.
     */
    int getFrequency() const {
        return frequency;
    }
    /**
     * Set the frequency (in time steps) at which Monte Carlo pressure changes should be attempted.  If this is set to
     * 0, the barostat is disabled.
     */
    void setFrequency(int freq) {
        frequency = freq;
    }
    /**
     * Get the random number seed.  See setRandomNumberSeed() for details.
     */
    int getRandomNumberSeed() const {
        return randomNumberSeed;
    }
    /**
     * Set the random number seed.  It is guaranteed that if two simulations are run
     * with different random number seeds, the sequence of Monte Carlo steps will be different.  On
     * the other hand, no guarantees are made about the behavior of simulations that use the same seed.
     * In particular, Platforms are permitted to use non-deterministic algorithms which produce different
     * results on successive runs, even if those runs were initialized identically.
     *
     * If seed is set to 0 (which is the default value assigned), a unique seed is chosen when a Context
     * is created from this Force. This is done to ensure that each Context receives unique random seeds
     * without you needing to set them explicitly.
     */
    void setRandomNumberSeed(int seed) {
        randomNumberSeed = seed;
    }
    /**
     * Returns whether or not this force makes use of periodic boundary
     * conditions.
     *
     * @returns true if force uses PBC and false otherwise
     */
    bool usesPeriodicBoundaryConditions() const {
        return true;
    }
protected:
    ForceImpl* createImpl() const;
private:
    double defaultPressure;
    int frequency, randomNumberSeed;
};

} // namespace OpenMM

#endif /*OPENMM_RPMDMONTECARLOBAROSTAT_H_*/
