# Supplementary material for: OpenMM 7: Rapid development of high performance algorithms for molecular dynamics
Source: PLoS Comput Biol. 2017 Jul 26;13(7):e1005659. doi: 10.1371/journal.pcbi.1005659 (PMC5549999; doi:10.1371/journal.pcbi.1005659)
Supplement: S1 Source Code — (ZIP) [file pcbi.1005659.s002.zip › OpenMM-7.0.1-Source/plugins/cpupme/tests/CMakeLists.txt]

#
# Testing
#
ENABLE_TESTING()

# Automatically create tests using files named "Test*.cpp"
FILE(GLOB TEST_PROGS "*Test*.cpp")
FOREACH(TEST_PROG ${TEST_PROGS})
    GET_FILENAME_COMPONENT(TEST_ROOT ${TEST_PROG} NAME_WE)
    ADD_EXECUTABLE(${TEST_ROOT} ${TEST_PROG})
    IF (OPENMM_BUILD_SHARED_LIB)
        TARGET_LINK_LIBRARIES(${TEST_ROOT} ${SHARED_TARGET} ${OPENMM_LIBRARY_NAME})
    ELSE (OPENMM_BUILD_SHARED_LIB)
        TARGET_LINK_LIBRARIES(${TEST_ROOT} ${STATIC_TARGET} ${OPENMM_LIBRARY_NAME}_static)
    ENDIF (OPENMM_BUILD_SHARED_LIB)
    SET_TARGET_PROPERTIES(${TEST_ROOT} PROPERTIES LINK_FLAGS "${EXTRA_LINK_FLAGS}" COMPILE_FLAGS "${EXTRA_COMPILE_FLAGS}")
    ADD_TEST(${TEST_ROOT} ${EXECUTABLE_OUTPUT_PATH}/${TEST_ROOT})
ENDFOREACH(TEST_PROG ${TEST_PROGS})
