# Supplementary material for: OpenMM 7: Rapid development of high performance algorithms for molecular dynamics
Source: PLoS Comput Biol. 2017 Jul 26;13(7):e1005659. doi: 10.1371/journal.pcbi.1005659 (PMC5549999; doi:10.1371/journal.pcbi.1005659)
Supplement: S1 Source Code — (ZIP) [file pcbi.1005659.s002.zip › OpenMM-7.0.1-Source/plugins/amoeba/platforms/reference/include/AmoebaReferenceKernelFactory.h]

#ifndef AMOEBA_OPENMM_REFERERENCE_KERNEL_FACTORY_H_
#define AMOEBA_OPENMM_REFERERENCE_KERNEL_FACTORY_H_

/* -------------------------------------------------------------------------- *
 *                            OpenMMAmoeba                                    *
 * -------------------------------------------------------------------------- *
 * This is part of the OpenMM molecular simulation toolkit originating from   *
 * Simbios, the NIH National Center for Physics-Based Simulation of           *
 * Biological Structures at Stanford, funded under the NIH Roadmap for        *
 * Medical Research, grant U54 GM072970. See https://simtk.org.               *
 *                                                                            *
 * Portions copyright (c) 2008 Stanford University and the Authors.           *
 * Authors:                                                                   *
 * Contributors:                                                              *
 *                                                                            *
 * This program is free software: you can redistribute it and/or modify       *
 * it under the terms of the GNU Lesser General Public License as published   *
 * by the Free Software Foundation, either version 3 of the License, or       *
 * (at your option) any later version.                                        *
 *                                                                            *
 * This program is distributed in the hope that it will be useful,            *
 * but WITHOUT ANY WARRANTY; without even the implied warranty of             *
 * MERCHANTABILITY or FITNESS FOR A PARTICULAR PURPOSE.  See the              *
 * GNU Lesser General Public License for more details.                        *
 *                                                                            *
 * You should have received a copy of the GNU Lesser General Public License   *
 * along with this program.  If not, see <http://www.gnu.org/licenses/>.      *
 * -------------------------------------------------------------------------- */

#include "openmm/KernelFactory.h"

namespace OpenMM {

/**
 * This KernelFactory creates all kernels for AmoebaReferencePlatform.
 */

class AmoebaReferenceKernelFactory : public KernelFactory {
public:
    KernelImpl* createKernelImpl(std::string name, const Platform& platform, ContextImpl& context) const;
};

} // namespace OpenMM

#endif /*AMOEBA_OPENMM_REFERERENCE_KERNEL_FACTORY_H_*/
