# Supplementary material for: OpenMM 7: Rapid development of high performance algorithms for molecular dynamics
Source: PLoS Comput Biol. 2017 Jul 26;13(7):e1005659. doi: 10.1371/journal.pcbi.1005659 (PMC5549999; doi:10.1371/journal.pcbi.1005659)
Supplement: S1 Source Code — (ZIP) [file pcbi.1005659.s002.zip › OpenMM-7.0.1-Source/plugins/amoeba/platforms/reference/tests/TestReferenceAmoebaGeneralizedKirkwoodForce.cpp]

/* -------------------------------------------------------------------------- *
 *                                   OpenMMAmoeba                             *
 * -------------------------------------------------------------------------- *
 * This is part of the OpenMM molecular simulation toolkit originating from   *
 * Simbios, the NIH National Center for Physics-Based Simulation of           *
 * Biological Structures at Stanford, funded under the NIH Roadmap for        *
 * Medical Research, grant U54 GM072970. See https://simtk.org.               *
 *                                                                            *
 * Portions copyright (c) 2008-2015 Stanford University and the Authors.      *
 * Authors: Mark Friedrichs                                                   *
 * Contributors:                                                              *
 *                                                                            *
 * Permission is hereby granted, free of charge, to any person obtaining a    *
 * copy of this software and associated documentation files (the "Software"), *
 * to deal in the Software without restriction, including without limitation  *
 * the rights to use, copy, modify, merge, publish, distribute, sublicense,  *
 * and/or sell copies of the Software, and to permit persons to whom the      *
 * Software is furnished to do so, subject to the following conditions:       *
 *                                                                            *
 * The above copyright notice and this permission notice shall be included in *
 * all copies or substantial portions of the Software.                        *
 *                                                                            *
 * THE SOFTWARE IS PROVIDED "AS IS", WITHOUT WARRANTY OF ANY KIND, EXPRESS OR *
 * IMPLIED, INCLUDING BUT NOT LIMITED TO THE WARRANTIES OF MERCHANTABILITY,  *
 * FITNESS FOR A PARTICULAR PURPOSE AND NONINFRINGEMENT. IN NO EVENT SHALL    *
 * THE AUTHORS, CONTRIBUTORS OR COPYRIGHT HOLDERS BE LIABLE FOR ANY CLAIM,   *
 * DAMAGES OR OTHER LIABILITY, WHETHER IN AN ACTION OF CONTRACT, TORT OR      *
 * OTHERWISE, ARISING FROM, OUT OF OR IN CONNECTION WITH THE SOFTWARE OR THE  *
 * USE OR OTHER DEALINGS IN THE SOFTWARE.                                     *
 * -------------------------------------------------------------------------- */

/**
 * This tests the Reference implementation of AmoebaGeneralizedKirkwoodForce.
 */

#include "openmm/internal/AssertionUtilities.h"
#include "openmm/Context.h"
#include "OpenMMAmoeba.h"
#include "openmm/System.h"
#include "openmm/AmoebaMultipoleForce.h"
#include "openmm/LangevinIntegrator.h"
#include <iostream>
#include <vector>
#include <stdlib.h>
#include <stdio.h>

#define ASSERT_EQUAL_TOL_MOD(expected, found, tol, testname) {double _scale_ = std::abs(expected) > 1.0 ? std::abs(expected) : 1.0; if (!(std::abs((expected)-(found))/_scale_ <= (tol))) {std::stringstream details; details << testname << " Expected "<<(expected)<<", found "<<(found); throwException(__FILE__, __LINE__, details.str());}};

#define ASSERT_EQUAL_VEC_MOD(expected, found, tol,testname) {ASSERT_EQUAL_TOL_MOD((expected)[0], (found)[0], (tol),(testname)); ASSERT_EQUAL_TOL_MOD((expected)[1], (found)[1], (tol),(testname)); ASSERT_EQUAL_TOL_MOD((expected)[2], (found)[2], (tol),(testname));};


using namespace OpenMM;
using namespace std;

extern "C" OPENMM_EXPORT void registerAmoebaReferenceKernelFactories();

const double TOL = 1e-4;

static void checkFiniteDifferences(vector<Vec3> forces, Context &context, vector<Vec3> positions)
{
    // Take a small step in the direction of the energy gradient and see whether the potential energy changes by the expected amount.

    double norm = 0.0;
    for (int i = 0; i < (int) forces.size(); ++i)
        norm += forces[i].dot(forces[i]);
    norm = std::sqrt(norm);
    const double stepSize = 1e-3;
    double step = 0.5*stepSize/norm;
    vector<Vec3> positions2(forces.size()), positions3(forces.size());
    for (int i = 0; i < (int) positions.size(); ++i) {
        Vec3 p = positions[i];
        Vec3 f = forces[i];
        positions2[i] = Vec3(p[0]-f[0]*step, p[1]-f[1]*step, p[2]-f[2]*step);
        positions3[i] = Vec3(p[0]+f[0]*step, p[1]+f[1]*step, p[2]+f[2]*step);
    }
    context.setPositions(positions2);
    State state2 = context.getState(State::Energy);
    context.setPositions(positions3);
    State state3 = context.getState(State::Energy);
    ASSERT_EQUAL_TOL(norm, (state2.getPotentialEnergy()-state3.getPotentialEnergy())/stepSize, 1e-4);
}

// setup for 2 ammonia molecules

static void setupMultipoleAmmonia(System& system, AmoebaGeneralizedKirkwoodForce* amoebaGeneralizedKirkwoodForce,
                                  AmoebaMultipoleForce::PolarizationType polarizationType, int includeCavityTerm) {

    // beginning of Multipole setup

    AmoebaMultipoleForce* amoebaMultipoleForce        = new AmoebaMultipoleForce();;
    int numberOfParticles                             = 8;

    amoebaMultipoleForce->setNonbondedMethod(AmoebaMultipoleForce::NoCutoff);
    amoebaMultipoleForce->setPolarizationType(polarizationType);
    amoebaMultipoleForce->setMutualInducedTargetEpsilon(1.0e-06);
    amoebaMultipoleForce->setMutualInducedMaxIterations(500);

    std::vector<double> nitrogenMolecularDipole(3);
    std::vector<double> nitrogenMolecularQuadrupole(9);

    nitrogenMolecularDipole[0]     =   8.3832254e-03;
    nitrogenMolecularDipole[1]     =   0.0000000e+00;
    nitrogenMolecularDipole[2]     =   3.4232474e-03;

    nitrogenMolecularQuadrupole[0] =  -4.0406249e-04;
    nitrogenMolecularQuadrupole[1] =   0.0000000e+00;
    nitrogenMolecularQuadrupole[2] =  -2.6883671e-04;
    nitrogenMolecularQuadrupole[3] =   0.0000000e+00;
    nitrogenMolecularQuadrupole[4] =   2.5463927e-04;
    nitrogenMolecularQuadrupole[5] =   0.0000000e+00;
    nitrogenMolecularQuadrupole[6] =  -2.6883671e-04;
    nitrogenMolecularQuadrupole[7] =   0.0000000e+00;
    nitrogenMolecularQuadrupole[8] =   1.4942322e-04;

    // first N

    system.addParticle(1.4007000e+01);
    amoebaMultipoleForce->addMultipole(-5.7960000e-01, nitrogenMolecularDipole, nitrogenMolecularQuadrupole, 2, 1, 2, 3,  3.9000000e-01,  3.1996314e-01,  1.0730000e-03);

    // 3 H attached to first N

    std::vector<double> hydrogenMolecularDipole(3);
    std::vector<double> hydrogenMolecularQuadrupole(9);
    hydrogenMolecularDipole[0]     =  -1.7388763e-03;
    hydrogenMolecularDipole[1]     =   0.0000000e+00;
    hydrogenMolecularDipole[2]     =  -4.6837475e-03;

    hydrogenMolecularQuadrupole[0] =  -4.4253841e-05;
    hydrogenMolecularQuadrupole[1] =   0.0000000e+00;
    hydrogenMolecularQuadrupole[2] =   1.5429571e-05;
    hydrogenMolecularQuadrupole[3] =   0.0000000e+00;
    hydrogenMolecularQuadrupole[4] =   4.1798924e-05;
    hydrogenMolecularQuadrupole[5] =   0.0000000e+00;
    hydrogenMolecularQuadrupole[6] =   1.5429571e-05;
    hydrogenMolecularQuadrupole[7] =   0.0000000e+00;
    hydrogenMolecularQuadrupole[8] =   2.4549167e-06;

    system.addParticle(1.0080000e+00);
    system.addParticle(1.0080000e+00);
    system.addParticle(1.0080000e+00);
    amoebaMultipoleForce->addMultipole( 1.9320000e-01, hydrogenMolecularDipole, hydrogenMolecularQuadrupole, 2, 0, 2, 3, 3.9000000e-01,  2.8135002e-01,  4.9600000e-04);
    amoebaMultipoleForce->addMultipole( 1.9320000e-01, hydrogenMolecularDipole, hydrogenMolecularQuadrupole, 2, 0, 1, 3, 3.9000000e-01,  2.8135002e-01,  4.9600000e-04);
    amoebaMultipoleForce->addMultipole( 1.9320000e-01, hydrogenMolecularDipole, hydrogenMolecularQuadrupole, 2, 0, 1, 2, 3.9000000e-01,  2.8135002e-01,  4.9600000e-04);

    // second N

    system.addParticle( 1.4007000e+01);
    amoebaMultipoleForce->addMultipole(-5.7960000e-01, nitrogenMolecularDipole, nitrogenMolecularQuadrupole, 2, 5, 6, 7,  3.9000000e-01,  3.1996314e-01,  1.0730000e-03);

    // 3 H attached to second N

    system.addParticle( 1.0080000e+00);
    system.addParticle( 1.0080000e+00);
    system.addParticle( 1.0080000e+00);
    amoebaMultipoleForce->addMultipole( 1.9320000e-01, hydrogenMolecularDipole, hydrogenMolecularQuadrupole, 2, 4, 6, 7, 3.9000000e-01,  2.8135002e-01,  4.9600000e-04);
    amoebaMultipoleForce->addMultipole( 1.9320000e-01, hydrogenMolecularDipole, hydrogenMolecularQuadrupole, 2, 4, 5, 7, 3.9000000e-01,  2.8135002e-01,  4.9600000e-04);
    amoebaMultipoleForce->addMultipole( 1.9320000e-01, hydrogenMolecularDipole, hydrogenMolecularQuadrupole, 2, 4, 5, 6, 3.9000000e-01,  2.8135002e-01,  4.9600000e-04);

    // covalent maps

    std::vector< int > covalentMap;
    covalentMap.resize(0);
    covalentMap.push_back(1);
    covalentMap.push_back(2);
    covalentMap.push_back(3);
    amoebaMultipoleForce->setCovalentMap(0, static_cast<OpenMM::AmoebaMultipoleForce::CovalentType>(0), covalentMap);

    covalentMap.resize(0);
    covalentMap.push_back(0);
    covalentMap.push_back(1);
    covalentMap.push_back(2);
    covalentMap.push_back(3);
    amoebaMultipoleForce->setCovalentMap(0, static_cast<OpenMM::AmoebaMultipoleForce::CovalentType>(4), covalentMap);

    covalentMap.resize(0);
    covalentMap.push_back(0);
    amoebaMultipoleForce->setCovalentMap(1, static_cast<OpenMM::AmoebaMultipoleForce::CovalentType>(0), covalentMap);

    covalentMap.resize(0);
    covalentMap.push_back(2);
    covalentMap.push_back(3);
    amoebaMultipoleForce->setCovalentMap(1, static_cast<OpenMM::AmoebaMultipoleForce::CovalentType>(1), covalentMap);

    covalentMap.resize(0);
    covalentMap.push_back(0);
    covalentMap.push_back(1);
    covalentMap.push_back(2);
    covalentMap.push_back(3);
    amoebaMultipoleForce->setCovalentMap(1, static_cast<OpenMM::AmoebaMultipoleForce::CovalentType>(4), covalentMap);

    covalentMap.resize(0);
    covalentMap.push_back(0);
    amoebaMultipoleForce->setCovalentMap(2, static_cast<OpenMM::AmoebaMultipoleForce::CovalentType>(0), covalentMap);

    covalentMap.resize(0);
    covalentMap.push_back(1);
    covalentMap.push_back(3);
    amoebaMultipoleForce->setCovalentMap(2, static_cast<OpenMM::AmoebaMultipoleForce::CovalentType>(1), covalentMap);

    covalentMap.resize(0);
    covalentMap.push_back(0);
    covalentMap.push_back(1);
    covalentMap.push_back(2);
    covalentMap.push_back(3);
    amoebaMultipoleForce->setCovalentMap(2, static_cast<OpenMM::AmoebaMultipoleForce::CovalentType>(4), covalentMap);

    covalentMap.resize(0);
    covalentMap.push_back(0);
    amoebaMultipoleForce->setCovalentMap(3, static_cast<OpenMM::AmoebaMultipoleForce::CovalentType>(0), covalentMap);

    covalentMap.resize(0);
    covalentMap.push_back(1);
    covalentMap.push_back(2);
    amoebaMultipoleForce->setCovalentMap(3, static_cast<OpenMM::AmoebaMultipoleForce::CovalentType>(1), covalentMap);

    covalentMap.resize(0);
    covalentMap.push_back(0);
    covalentMap.push_back(1);
    covalentMap.push_back(2);
    covalentMap.push_back(3);
    amoebaMultipoleForce->setCovalentMap(3, static_cast<OpenMM::AmoebaMultipoleForce::CovalentType>(4), covalentMap);

    covalentMap.resize(0);
    covalentMap.push_back(5);
    covalentMap.push_back(6);
    covalentMap.push_back(7);
    amoebaMultipoleForce->setCovalentMap(4, static_cast<OpenMM::AmoebaMultipoleForce::CovalentType>(0), covalentMap);

    covalentMap.resize(0);
    covalentMap.push_back(4);
    covalentMap.push_back(5);
    covalentMap.push_back(6);
    covalentMap.push_back(7);
    amoebaMultipoleForce->setCovalentMap(4, static_cast<OpenMM::AmoebaMultipoleForce::CovalentType>(4), covalentMap);

    covalentMap.resize(0);
    covalentMap.push_back(4);
    amoebaMultipoleForce->setCovalentMap(5, static_cast<OpenMM::AmoebaMultipoleForce::CovalentType>(0), covalentMap);

    covalentMap.resize(0);
    covalentMap.push_back(6);
    covalentMap.push_back(7);
    amoebaMultipoleForce->setCovalentMap(5, static_cast<OpenMM::AmoebaMultipoleForce::CovalentType>(1), covalentMap);

    covalentMap.resize(0);
    covalentMap.push_back(4);
    covalentMap.push_back(5);
    covalentMap.push_back(6);
    covalentMap.push_back(7);
    amoebaMultipoleForce->setCovalentMap(5, static_cast<OpenMM::AmoebaMultipoleForce::CovalentType>(4), covalentMap);

    covalentMap.resize(0);
    covalentMap.push_back(4);
    amoebaMultipoleForce->setCovalentMap(6, static_cast<OpenMM::AmoebaMultipoleForce::CovalentType>(0), covalentMap);

    covalentMap.resize(0);
    covalentMap.push_back(5);
    covalentMap.push_back(7);
    amoebaMultipoleForce->setCovalentMap(6, static_cast<OpenMM::AmoebaMultipoleForce::CovalentType>(1), covalentMap);

    covalentMap.resize(0);
    covalentMap.push_back(4);
    covalentMap.push_back(5);
    covalentMap.push_back(6);
    covalentMap.push_back(7);
    amoebaMultipoleForce->setCovalentMap(6, static_cast<OpenMM::AmoebaMultipoleForce::CovalentType>(4), covalentMap);

    covalentMap.resize(0);
    covalentMap.push_back(4);
    amoebaMultipoleForce->setCovalentMap(7, static_cast<OpenMM::AmoebaMultipoleForce::CovalentType>(0), covalentMap);

    covalentMap.resize(0);
    covalentMap.push_back(5);
    covalentMap.push_back(6);
    amoebaMultipoleForce->setCovalentMap(7, static_cast<OpenMM::AmoebaMultipoleForce::CovalentType>(1), covalentMap);

    covalentMap.resize(0);
    covalentMap.push_back(4);
    covalentMap.push_back(5);
    covalentMap.push_back(6);
    covalentMap.push_back(7);
    amoebaMultipoleForce->setCovalentMap(7, static_cast<OpenMM::AmoebaMultipoleForce::CovalentType>(4), covalentMap);

    system.addForce(amoebaMultipoleForce);

    // GK force

    amoebaGeneralizedKirkwoodForce->setSolventDielectric( 7.8300000e+01);
    amoebaGeneralizedKirkwoodForce->setSoluteDielectric(  1.0000000e+00);
    amoebaGeneralizedKirkwoodForce->setIncludeCavityTerm(includeCavityTerm);

    // addParticle: charge, radius, scalingFactor

    for (unsigned int ii = 0; ii < 2; ii++) {
        amoebaGeneralizedKirkwoodForce->addParticle(-5.7960000e-01,   1.5965000e-01,   6.9000000e-01);
        amoebaGeneralizedKirkwoodForce->addParticle( 1.9320000e-01,   1.2360000e-01,   6.9000000e-01);
        amoebaGeneralizedKirkwoodForce->addParticle( 1.9320000e-01,   1.2360000e-01,   6.9000000e-01);
        amoebaGeneralizedKirkwoodForce->addParticle( 1.9320000e-01,   1.2360000e-01,   6.9000000e-01);
    }
    system.addForce(amoebaGeneralizedKirkwoodForce);
}

static void getForcesEnergyMultipoleAmmonia(Context& context, std::vector<Vec3>& forces, double& energy) {
    std::vector<Vec3> positions(context.getSystem().getNumParticles());

    positions[0]              = Vec3( 1.5927280e-01,  1.7000000e-06,   1.6491000e-03);
    positions[1]              = Vec3( 2.0805540e-01, -8.1258800e-02,   3.7282500e-02);
    positions[2]              = Vec3( 2.0843610e-01,  8.0953200e-02,   3.7462200e-02);
    positions[3]              = Vec3( 1.7280780e-01,  2.0730000e-04,  -9.8741700e-02);
    positions[4]              = Vec3(-1.6743680e-01,  1.5900000e-05,  -6.6149000e-03);
    positions[5]              = Vec3(-2.0428260e-01,  8.1071500e-02,   4.1343900e-02);
    positions[6]              = Vec3(-6.7308300e-02,  1.2800000e-05,   1.0623300e-02);
    positions[7]              = Vec3(-2.0426290e-01, -8.1231400e-02,   4.1033500e-02);

    context.setPositions(positions);
    State state                      = context.getState(State::Forces | State::Energy);
    forces                           = state.getForces();
    energy                           = state.getPotentialEnergy();
    
    // Check that the forces and energy are consistent.
    
    checkFiniteDifferences(forces, context, positions);
}

// setup for villin

static void setupAndGetForcesEnergyMultipoleVillin(AmoebaMultipoleForce::PolarizationType polarizationType,
                                                    int includeCavityTerm, std::vector<Vec3>& forces, double& energy) {

    // beginning of Multipole setup

    System system;

    AmoebaMultipoleForce* amoebaMultipoleForce        = new AmoebaMultipoleForce();;
    int numberOfParticles                             = 596;

    amoebaMultipoleForce->setNonbondedMethod(AmoebaMultipoleForce::NoCutoff);
    amoebaMultipoleForce->setPolarizationType(polarizationType);
    amoebaMultipoleForce->setMutualInducedTargetEpsilon(1.0e-06);
    amoebaMultipoleForce->setMutualInducedMaxIterations(500);

    for (unsigned int ii = 0; ii < numberOfParticles; ii++) {
        system.addParticle(1.0);
    }

    static const double multipoleData[] = {
        0,   1.1164000e-01,   0.0000000e+00,   0.0000000e+00,   7.3465672e-03,  -1.5868283e-04,   0.0000000e+00,  -1.3245349e-05,   0.0000000e+00,  -3.2179944e-04,   0.0000000e+00,  -1.3245349e-05,   0.0000000e+00,   4.8048227e-04, 0, 1, 4, -1,   3.9000000e-01,   3.1996314e-01,   1.0730000e-03,
        1,   1.8220000e-02,   8.7176654e-03,   6.6850957e-03,   1.4157078e-02,  -1.9774681e-04,  -1.5194348e-04,  -1.9436780e-04,  -1.5194348e-04,  -2.6774460e-04,  -5.9291372e-05,  -1.9436780e-04,  -5.9291372e-05,   4.6549141e-04, 0, 0, 2, 7,   3.9000000e-01,   3.3178695e-01,   1.3340000e-03,
        2,   8.5068000e-01,  -8.9166360e-04,   0.0000000e+00,   1.4682022e-02,   2.7501601e-04,   0.0000000e+00,  -6.9353730e-06,   0.0000000e+00,  -3.8828755e-04,   0.0000000e+00,  -6.9353730e-06,   0.0000000e+00,   1.1327154e-04, 0, 3, 1, -1,   3.9000000e-01,   3.3178695e-01,   1.3340000e-03,
        3,  -7.7770000e-01,  -1.0038492e-03,   0.0000000e+00,  -1.1528655e-02,  -5.7445051e-04,   0.0000000e+00,   8.0834900e-06,   0.0000000e+00,   3.1676826e-04,   0.0000000e+00,   8.0834900e-06,   0.0000000e+00,   2.5768224e-04, 0, 2, 1, -1,   3.9000000e-01,   3.0698765e-01,   8.3700000e-04,
        4,   2.1240000e-01,   0.0000000e+00,   0.0000000e+00,  -6.6094234e-03,   3.3808777e-05,   0.0000000e+00,   0.0000000e+00,   0.0000000e+00,  -1.3413366e-05,   0.0000000e+00,   0.0000000e+00,   0.0000000e+00,  -2.0395411e-05, 0, 0, 1, -1,   3.9000000e-01,   2.8135002e-01,   4.9600000e-04,
        5,   2.1240000e-01,   0.0000000e+00,   0.0000000e+00,  -6.6094234e-03,   3.3808777e-05,   0.0000000e+00,   0.0000000e+00,   0.0000000e+00,  -1.3413366e-05,   0.0000000e+00,   0.0000000e+00,   0.0000000e+00,  -2.0395411e-05, 0, 0, 1, -1,   3.9000000e-01,   2.8135002e-01,   4.9600000e-04,
        6,   2.1240000e-01,   0.0000000e+00,   0.0000000e+00,  -6.6094234e-03,   3.3808777e-05,   0.0000000e+00,   0.0000000e+00,   0.0000000e+00,  -1.3413366e-05,   0.0000000e+00,   0.0000000e+00,   0.0000000e+00,  -2.0395411e-05, 0, 0, 1, -1,   3.9000000e-01,   2.8135002e-01,   4.9600000e-04,
        7,   8.9210000e-02,   7.4349398e-04,   0.0000000e+00,   2.2146066e-03,  -9.2409412e-07,   0.0000000e+00,   7.4767615e-06,   0.0000000e+00,  -9.2409412e-07,   0.0000000e+00,   7.4767615e-06,   0.0000000e+00,   1.8481882e-06, 0, 1, 8, -1,   3.9000000e-01,   2.8135002e-01,   4.9600000e-04,
        8,  -2.9490000e-02,   1.3651714e-02,   0.0000000e+00,   1.0618999e-02,   1.6947326e-04,   0.0000000e+00,  -2.1876761e-04,   0.0000000e+00,  -5.0077500e-04,   0.0000000e+00,  -2.1876761e-04,   0.0000000e+00,   3.3130174e-04, 0, 1, 9, -1,   3.9000000e-01,   3.3178695e-01,   1.3340000e-03,
        9,  -7.2850000e-02,   5.4473502e-03,   0.0000000e+00,  -7.8106556e-03,   7.1033901e-05,   0.0000000e+00,  -3.8243495e-04,   0.0000000e+00,   8.8675698e-06,   0.0000000e+00,  -3.8243495e-04,   0.0000000e+00,  -7.9901471e-05, 0, 10, 8, -1,   3.9000000e-01,   3.3178695e-01,   1.3340000e-03,
       10,   6.9690000e-02,   2.4070684e-02,   0.0000000e+00,   2.1202543e-02,   1.1563684e-03,   0.0000000e+00,  -9.1397575e-04,   0.0000000e+00,  -2.6583948e-03,   0.0000000e+00,  -9.1397575e-04,   0.0000000e+00,   1.5020263e-03, 0, 9, 11, -1,   3.9000000e-01,   3.8585043e-01,   3.3000000e-03,
       11,  -1.5553000e-01,   4.0413264e-03,   0.0000000e+00,   2.8771365e-03,  -2.3124755e-04,   0.0000000e+00,   1.6577688e-04,   0.0000000e+00,   2.3636274e-04,   0.0000000e+00,   1.6577688e-04,   0.0000000e+00,  -5.1151876e-06, 0, 10, 9, -1,   3.9000000e-01,   3.3178695e-01,   1.3340000e-03,
       12,   6.3730000e-02,   1.1636607e-03,   0.0000000e+00,  -4.7192024e-03,  -1.1387827e-06,   0.0000000e+00,   6.9503079e-05,   0.0000000e+00,   1.7669800e-05,   0.0000000e+00,   6.9503079e-05,   0.0000000e+00,  -1.6531017e-05, 0, 8, 9, -1,   3.9000000e-01,   2.8135002e-01,   4.9600000e-04,
       13,   6.3730000e-02,   1.1636607e-03,   0.0000000e+00,  -4.7192024e-03,  -1.1387827e-06,   0.0000000e+00,   6.9503079e-05,   0.0000000e+00,   1.7669800e-05,   0.0000000e+00,   6.9503079e-05,   0.0000000e+00,  -1.6531017e-05, 0, 8, 9, -1,   3.9000000e-01,   2.8135002e-01,   4.9600000e-04,
       14,   2.5100000e-03,   4.8684303e-04,   0.0000000e+00,  -3.6158679e-03,   6.3165100e-05,   0.0000000e+00,   4.7782200e-05,   0.0000000e+00,  -4.6354054e-05,   0.0000000e+00,   4.7782200e-05,   0.0000000e+00,  -1.6811046e-05, 0, 9, 10, -1,   3.9000000e-01,   2.8135002e-01,   4.9600000e-04,
       15,   2.5100000e-03,   4.8684303e-04,   0.0000000e+00,  -3.6158679e-03,   6.3165100e-05,   0.0000000e+00,   4.7782200e-05,   0.0000000e+00,  -4.6354054e-05,   0.0000000e+00,   4.7782200e-05,   0.0000000e+00,  -1.6811046e-05, 0, 9, 10, -1,   3.9000000e-01,   2.8135002e-01,   4.9600000e-04,
       16,   4.1940000e-02,   5.3341063e-04,   0.0000000e+00,  -5.4626963e-03,   6.7430868e-05,   0.0000000e+00,  -2.9197640e-05,   0.0000000e+00,  -2.1515525e-05,   0.0000000e+00,  -2.9197640e-05,   0.0000000e+00,  -4.5915343e-05, 0, 11, 10, -1,   3.9000000e-01,   2.8135002e-01,   4.9600000e-04,
       17,   4.1940000e-02,   5.3341063e-04,   0.0000000e+00,  -5.4626963e-03,   6.7430868e-05,   0.0000000e+00,  -2.9197640e-05,   0.0000000e+00,  -2.1515525e-05,   0.0000000e+00,  -2.9197640e-05,   0.0000000e+00,  -4.5915343e-05, 0, 11, 10, -1,   3.9000000e-01,   2.8135002e-01,   4.9600000e-04,
       18,   4.1940000e-02,   5.3341063e-04,   0.0000000e+00,  -5.4626963e-03,   6.7430868e-05,   0.0000000e+00,  -2.9197640e-05,   0.0000000e+00,  -2.1515525e-05,   0.0000000e+00,  -2.9197640e-05,   0.0000000e+00,  -4.5915343e-05, 0, 11, 10, -1,   3.9000000e-01,   2.8135002e-01,   4.9600000e-04,
       19,  -1.4985000e-01,   1.8785791e-03,   0.0000000e+00,   2.3443080e-02,   8.5595384e-05,   0.0000000e+00,  -2.2727115e-04,   0.0000000e+00,  -1.0406887e-03,   0.0000000e+00,  -2.2727115e-04,   0.0000000e+00,   9.5509328e-04, 0, 20, 23, -1,   3.9000000e-01,   3.1996314e-01,   1.0730000e-03,
       20,  -2.1238000e-01,   8.2959111e-03,   5.5277851e-03,   7.6968825e-03,  -1.6264990e-04,  -2.1019874e-04,  -4.1070850e-07,  -2.1019874e-04,  -3.7849588e-04,  -2.0935866e-04,  -4.1070850e-07,  -2.0935866e-04,   5.4114578e-04, 0, 19, 21, 24,   3.9000000e-01,   3.3178695e-01,   1.3340000e-03,
       21,   8.5068000e-01,  -8.9166360e-04,   0.0000000e+00,   1.4682022e-02,   2.7501601e-04,   0.0000000e+00,  -6.9353730e-06,   0.0000000e+00,  -3.8828755e-04,   0.0000000e+00,  -6.9353730e-06,   0.0000000e+00,   1.1327154e-04, 0, 22, 20, -1,   3.9000000e-01,   3.3178695e-01,   1.3340000e-03,
       22,  -7.7770000e-01,  -1.0038492e-03,   0.0000000e+00,  -1.1528655e-02,  -5.7445051e-04,   0.0000000e+00,   8.0834900e-06,   0.0000000e+00,   3.1676826e-04,   0.0000000e+00,   8.0834900e-06,   0.0000000e+00,   2.5768224e-04, 0, 21, 20, -1,   3.9000000e-01,   3.0698765e-01,   8.3700000e-04,
       23,   1.2992000e-01,  -4.6726348e-04,   0.0000000e+00,  -7.4979119e-03,   3.8494587e-05,   0.0000000e+00,  -4.3497764e-06,   0.0000000e+00,  -2.4297141e-05,   0.0000000e+00,  -4.3497764e-06,   0.0000000e+00,  -1.4197446e-05, 0, 19, 20, -1,   3.9000000e-01,   2.8135002e-01,   4.9600000e-04,
       24,   8.9210000e-02,   7.4349398e-04,   0.0000000e+00,   2.2146066e-03,  -9.2409412e-07,   0.0000000e+00,   7.4767615e-06,   0.0000000e+00,  -9.2409412e-07,   0.0000000e+00,   7.4767615e-06,   0.0000000e+00,   1.8481882e-06, 0, 20, 25, -1,   3.9000000e-01,   2.8135002e-01,   4.9600000e-04,
       25,  -5.8800000e-02,   1.4047538e-02,   0.0000000e+00,   1.1230728e-02,   1.9550658e-04,   0.0000000e+00,  -1.0493602e-04,   0.0000000e+00,  -5.4669968e-04,   0.0000000e+00,  -1.0493602e-04,   0.0000000e+00,   3.5119310e-04, 0, 20, 26, -1,   3.9000000e-01,   3.3178695e-01,   1.3340000e-03,
       26,   2.4250000e-02,   7.3121707e-03,   0.0000000e+00,  -5.7045303e-03,   3.1945654e-04,   0.0000000e+00,  -6.6618785e-05,   0.0000000e+00,   3.2520646e-05,   0.0000000e+00,  -6.6618785e-05,   0.0000000e+00,  -3.5197718e-04, 0, 31, 25, -1,   3.9000000e-01,   3.3178695e-01,   1.3340000e-03,
       27,  -1.1850000e-01,   1.0805799e-03,   0.0000000e+00,   1.4733352e-02,  -2.0342205e-04,   0.0000000e+00,  -4.9854411e-05,   0.0000000e+00,  -1.9862423e-04,   0.0000000e+00,  -4.9854411e-05,   0.0000000e+00,   4.0204628e-04, 0, 26, 25, -1,   3.9000000e-01,   3.3178695e-01,   1.3340000e-03,
       28,  -1.1850000e-01,   1.0805799e-03,   0.0000000e+00,   1.4733352e-02,  -2.0342205e-04,   0.0000000e+00,  -4.9854411e-05,   0.0000000e+00,  -1.9862423e-04,   0.0000000e+00,  -4.9854411e-05,   0.0000000e+00,   4.0204628e-04, 0, 26, 25, -1,   3.9000000e-01,   3.3178695e-01,   1.3340000e-03,
       29,   4.6960000e-02,   3.2121057e-04,   0.0000000e+00,  -3.5370205e-03,  -6.4985285e-05,   0.0000000e+00,   7.0875219e-05,   0.0000000e+00,  -3.6217022e-06,   0.0000000e+00,   7.0875219e-05,   0.0000000e+00,   6.8606988e-05, 0, 25, 26, -1,   3.9000000e-01,   2.8135002e-01,   4.9600000e-04,
       30,   4.6960000e-02,   3.2121057e-04,   0.0000000e+00,  -3.5370205e-03,  -6.4985285e-05,   0.0000000e+00,   7.0875219e-05,   0.0000000e+00,  -3.6217022e-06,   0.0000000e+00,   7.0875219e-05,   0.0000000e+00,   6.8606988e-05, 0, 25, 26, -1,   3.9000000e-01,   2.8135002e-01,   4.9600000e-04,
       31,   8.4100000e-03,  -3.5560709e-04,   0.0000000e+00,  -3.4571147e-03,  -2.1002139e-05,   0.0000000e+00,   2.2019576e-05,   0.0000000e+00,  -2.0535425e-07,   0.0000000e+00,   2.2019576e-05,   0.0000000e+00,   2.1207493e-05, 0, 26, 25, -1,   3.9000000e-01,   2.8135002e-01,   4.9600000e-04,
       32,   3.9890000e-02,  -1.4816962e-04,   0.0000000e+00,  -5.3124100e-03,   3.8914630e-05,   0.0000000e+00,  -4.5672652e-05,   0.0000000e+00,   4.1033513e-05,   0.0000000e+00,  -4.5672652e-05,   0.0000000e+00,  -7.9948143e-05, 0, 27, 26, -1,   3.9000000e-01,   2.8135002e-01,   4.9600000e-04,
       33,   3.9890000e-02,  -1.4816962e-04,   0.0000000e+00,  -5.3124100e-03,   3.8914630e-05,   0.0000000e+00,  -4.5672652e-05,   0.0000000e+00,   4.1033513e-05,   0.0000000e+00,  -4.5672652e-05,   0.0000000e+00,  -7.9948143e-05, 0, 27, 26, -1,   3.9000000e-01,   2.8135002e-01,   4.9600000e-04,
       34,   3.9890000e-02,  -1.4816962e-04,   0.0000000e+00,  -5.3124100e-03,   3.8914630e-05,   0.0000000e+00,  -4.5672652e-05,   0.0000000e+00,   4.1033513e-05,   0.0000000e+00,  -4.5672652e-05,   0.0000000e+00,  -7.9948143e-05, 0, 27, 26, -1,   3.9000000e-01,   2.8135002e-01,   4.9600000e-04,
       35,   3.9890000e-02,  -1.4816962e-04,   0.0000000e+00,  -5.3124100e-03,   3.8914630e-05,   0.0000000e+00,  -4.5672652e-05,   0.0000000e+00,   4.1033513e-05,   0.0000000e+00,  -4.5672652e-05,   0.0000000e+00,  -7.9948143e-05, 0, 28, 26, -1,   3.9000000e-01,   2.8135002e-01,   4.9600000e-04,
       36,   3.9890000e-02,  -1.4816962e-04,   0.0000000e+00,  -5.3124100e-03,   3.8914630e-05,   0.0000000e+00,  -4.5672652e-05,   0.0000000e+00,   4.1033513e-05,   0.0000000e+00,  -4.5672652e-05,   0.0000000e+00,  -7.9948143e-05, 0, 28, 26, -1,   3.9000000e-01,   2.8135002e-01,   4.9600000e-04,
       37,   3.9890000e-02,  -1.4816962e-04,   0.0000000e+00,  -5.3124100e-03,   3.8914630e-05,   0.0000000e+00,  -4.5672652e-05,   0.0000000e+00,   4.1033513e-05,   0.0000000e+00,  -4.5672652e-05,   0.0000000e+00,  -7.9948143e-05, 0, 28, 26, -1,   3.9000000e-01,   2.8135002e-01,   4.9600000e-04,
       38,  -7.7000000e-02,   3.7852046e-03,   0.0000000e+00,   2.5059716e-02,   3.9082647e-05,   0.0000000e+00,  -1.2421132e-04,   0.0000000e+00,  -1.0511804e-03,   0.0000000e+00,  -1.2421132e-04,   0.0000000e+00,   1.0120977e-03, 0, 39, 42, -1,   3.9000000e-01,   3.1996314e-01,   1.0730000e-03,
       39,  -3.1424000e-01,   5.8093074e-03,   9.8781510e-03,   3.1025660e-03,  -1.2709561e-04,  -2.9052959e-04,   2.3671744e-05,  -2.9052959e-04,  -3.1528411e-04,  -2.5555403e-04,   2.3671744e-05,  -2.5555403e-04,   4.4237972e-04, 0, 38, 40, 43,   3.9000000e-01,   3.3178695e-01,   1.3340000e-03,
       40,   8.6830000e-01,  -4.3974626e-04,   0.0000000e+00,   1.5173098e-02,   2.8948415e-04,   0.0000000e+00,  -1.8733908e-05,   0.0000000e+00,  -3.8031607e-04,   0.0000000e+00,  -1.8733908e-05,   0.0000000e+00,   9.0831918e-05, 0, 41, 39, -1,   3.9000000e-01,   3.3178695e-01,   1.3340000e-03,
       41,  -7.8568000e-01,  -2.5135918e-04,   0.0000000e+00,  -1.1452453e-02,  -5.9135490e-04,   0.0000000e+00,   2.0834122e-05,   0.0000000e+00,   3.1936319e-04,   0.0000000e+00,   2.0834122e-05,   0.0000000e+00,   2.7199170e-04, 0, 40, 39, -1,   3.9000000e-01,   3.0698765e-01,   8.3700000e-04,
       42,   1.3014000e-01,  -7.7418626e-04,   0.0000000e+00,  -7.6873573e-03,   4.0501458e-05,   0.0000000e+00,  -3.1829909e-06,   0.0000000e+00,  -2.4371816e-05,   0.0000000e+00,  -3.1829909e-06,   0.0000000e+00,  -1.6129643e-05, 0, 38, 39, -1,   3.9000000e-01,   2.8135002e-01,   4.9600000e-04,
       43,   9.0300000e-02,   2.9633924e-04,   0.0000000e+00,   3.0385355e-03,  -1.5868283e-06,   0.0000000e+00,   9.8009982e-06,   0.0000000e+00,   1.6241654e-06,   0.0000000e+00,   9.8009982e-06,   0.0000000e+00,  -3.7337136e-08, 0, 39, 44, -1,   3.9000000e-01,   2.8135002e-01,   4.9600000e-04,
       44,   1.8740000e-01,   1.7278694e-02,   0.0000000e+00,   8.9452116e-03,   3.6295430e-04,   0.0000000e+00,  -3.7583561e-04,   0.0000000e+00,  -6.0389084e-04,   0.0000000e+00,  -3.7583561e-04,   0.0000000e+00,   2.4093654e-04, 0, 39, 45, -1,   3.9000000e-01,   3.3178695e-01,   1.3340000e-03,
       45,  -4.1295000e-01,   1.7699919e-02,   0.0000000e+00,  -7.5413044e-03,   3.9622169e-04,   0.0000000e+00,  -3.5747508e-04,   0.0000000e+00,  -3.8488987e-04,   0.0000000e+00,  -3.5747508e-04,   0.0000000e+00,  -1.1331821e-05, 0, 48, 44, -1,   3.9000000e-01,   3.0680399e-01,   8.3400000e-04,
       46,   1.9820000e-02,  -6.5565056e-04,   0.0000000e+00,  -6.2162447e-03,   1.8397874e-05,   0.0000000e+00,  -9.4556297e-06,   0.0000000e+00,   3.5563622e-06,   0.0000000e+00,  -9.4556297e-06,   0.0000000e+00,  -2.1954236e-05, 0, 44, 39, -1,   3.9000000e-01,   2.8135002e-01,   4.9600000e-04,
       47,   1.9820000e-02,  -6.5565056e-04,   0.0000000e+00,  -6.2162447e-03,   1.8397874e-05,   0.0000000e+00,  -9.4556297e-06,   0.0000000e+00,   3.5563622e-06,   0.0000000e+00,  -9.4556297e-06,   0.0000000e+00,  -2.1954236e-05, 0, 44, 39, -1,   3.9000000e-01,   2.8135002e-01,   4.9600000e-04,
       48,   2.7409000e-01,  -1.2118158e-04,   0.0000000e+00,  -7.4899742e-03,   3.3407403e-05,   0.0000000e+00,   7.1743307e-05,   0.0000000e+00,  -1.7828482e-06,   0.0000000e+00,   7.1743307e-05,   0.0000000e+00,  -3.1624554e-05, 0, 45, 44, -1,   3.9000000e-01,   2.8135002e-01,   4.9600000e-04,
       49,  -1.4985000e-01,   1.8785791e-03,   0.0000000e+00,   2.3443080e-02,   8.5595384e-05,   0.0000000e+00,  -2.2727115e-04,   0.0000000e+00,  -1.0406887e-03,   0.0000000e+00,  -2.2727115e-04,   0.0000000e+00,   9.5509328e-04, 0, 50, 53, -1,   3.9000000e-01,   3.1996314e-01,   1.0730000e-03,
       50,  -2.1238000e-01,   8.2959111e-03,   5.5277851e-03,   7.6968825e-03,  -1.6264990e-04,  -2.1019874e-04,  -4.1070850e-07,  -2.1019874e-04,  -3.7849588e-04,  -2.0935866e-04,  -4.1070850e-07,  -2.0935866e-04,   5.4114578e-04, 0, 49, 51, 54,   3.9000000e-01,   3.3178695e-01,   1.3340000e-03,
       51,   8.5068000e-01,  -8.9166360e-04,   0.0000000e+00,   1.4682022e-02,   2.7501601e-04,   0.0000000e+00,  -6.9353730e-06,   0.0000000e+00,  -3.8828755e-04,   0.0000000e+00,  -6.9353730e-06,   0.0000000e+00,   1.1327154e-04, 0, 52, 50, -1,   3.9000000e-01,   3.3178695e-01,   1.3340000e-03,
       52,  -7.7770000e-01,  -1.0038492e-03,   0.0000000e+00,  -1.1528655e-02,  -5.7445051e-04,   0.0000000e+00,   8.0834900e-06,   0.0000000e+00,   3.1676826e-04,   0.0000000e+00,   8.0834900e-06,   0.0000000e+00,   2.5768224e-04, 0, 51, 50, -1,   3.9000000e-01,   3.0698765e-01,   8.3700000e-04,
       53,   1.2992000e-01,  -4.6726348e-04,   0.0000000e+00,  -7.4979119e-03,   3.8494587e-05,   0.0000000e+00,  -4.3497764e-06,   0.0000000e+00,  -2.4297141e-05,   0.0000000e+00,  -4.3497764e-06,   0.0000000e+00,  -1.4197446e-05, 0, 49, 50, -1,   3.9000000e-01,   2.8135002e-01,   4.9600000e-04,
       54,   8.9210000e-02,   7.4349398e-04,   0.0000000e+00,   2.2146066e-03,  -9.2409412e-07,   0.0000000e+00,   7.4767615e-06,   0.0000000e+00,  -9.2409412e-07,   0.0000000e+00,   7.4767615e-06,   0.0000000e+00,   1.8481882e-06, 0, 50, 55, -1,   3.9000000e-01,   2.8135002e-01,   4.9600000e-04,
       55,  -3.3040000e-01,  -5.9029718e-03,   0.0000000e+00,   1.7571329e-02,  -5.7842691e-04,   0.0000000e+00,  -1.3539379e-04,   0.0000000e+00,  -2.4709717e-04,   0.0000000e+00,  -1.3539379e-04,   0.0000000e+00,   8.2552408e-04, 0, 50, 56, -1,   3.9000000e-01,   3.3178695e-01,   1.3340000e-03,
       56,   1.0164400e+00,   0.0000000e+00,   0.0000000e+00,   4.4387384e-03,   3.6350502e-04,   0.0000000e+00,  -4.5513035e-04,   0.0000000e+00,  -3.7872924e-04,   0.0000000e+00,  -4.5513035e-04,   0.0000000e+00,   1.5224217e-05, 1, 57, 58, -1,   3.9000000e-01,   3.3178695e-01,   1.3340000e-03,
       57,  -8.5689000e-01,  -6.5268717e-03,   0.0000000e+00,  -9.4722721e-03,  -2.8521838e-04,   0.0000000e+00,  -2.3889233e-04,   0.0000000e+00,   1.4084501e-04,   0.0000000e+00,  -2.3889233e-04,   0.0000000e+00,   1.4437337e-04, 0, 56, 55, -1,   3.9000000e-01,   3.0698765e-01,   8.3700000e-04,
       58,  -8.5689000e-01,  -6.5268717e-03,   0.0000000e+00,  -9.4722721e-03,  -2.8521838e-04,   0.0000000e+00,  -2.3889233e-04,   0.0000000e+00,   1.4084501e-04,   0.0000000e+00,  -2.3889233e-04,   0.0000000e+00,   1.4437337e-04, 0, 56, 55, -1,   3.9000000e-01,   3.0698765e-01,   8.3700000e-04,
       59,   4.8930000e-02,   2.7215584e-03,   0.0000000e+00,  -3.5179701e-03,   2.6610177e-04,   0.0000000e+00,   9.5489726e-06,   0.0000000e+00,   9.5116354e-06,   0.0000000e+00,   9.5489726e-06,   0.0000000e+00,  -2.7561340e-04, 0, 55, 56, -1,   3.9000000e-01,   2.8135002e-01,   4.9600000e-04,
       60,   4.8930000e-02,   2.7215584e-03,   0.0000000e+00,  -3.5179701e-03,   2.6610177e-04,   0.0000000e+00,   9.5489726e-06,   0.0000000e+00,   9.5116354e-06,   0.0000000e+00,   9.5489726e-06,   0.0000000e+00,  -2.7561340e-04, 0, 55, 56, -1,   3.9000000e-01,   2.8135002e-01,   4.9600000e-04,
       61,  -1.4985000e-01,   1.8785791e-03,   0.0000000e+00,   2.3443080e-02,   8.5595384e-05,   0.0000000e+00,  -2.2727115e-04,   0.0000000e+00,  -1.0406887e-03,   0.0000000e+00,  -2.2727115e-04,   0.0000000e+00,   9.5509328e-04, 0, 62, 65, -1,   3.9000000e-01,   3.1996314e-01,   1.0730000e-03,
       62,  -2.1238000e-01,   8.2959111e-03,   5.5277851e-03,   7.6968825e-03,  -1.6264990e-04,  -2.1019874e-04,  -4.1070850e-07,  -2.1019874e-04,  -3.7849588e-04,  -2.0935866e-04,  -4.1070850e-07,  -2.0935866e-04,   5.4114578e-04, 0, 61, 63, 66,   3.9000000e-01,   3.3178695e-01,   1.3340000e-03,
       63,   8.5068000e-01,  -8.9166360e-04,   0.0000000e+00,   1.4682022e-02,   2.7501601e-04,   0.0000000e+00,  -6.9353730e-06,   0.0000000e+00,  -3.8828755e-04,   0.0000000e+00,  -6.9353730e-06,   0.0000000e+00,   1.1327154e-04, 0, 64, 62, -1,   3.9000000e-01,   3.3178695e-01,   1.3340000e-03,
       64,  -7.7770000e-01,  -1.0038492e-03,   0.0000000e+00,  -1.1528655e-02,  -5.7445051e-04,   0.0000000e+00,   8.0834900e-06,   0.0000000e+00,   3.1676826e-04,   0.0000000e+00,   8.0834900e-06,   0.0000000e+00,   2.5768224e-04, 0, 63, 62, -1,   3.9000000e-01,   3.0698765e-01,   8.3700000e-04,
       65,   1.2992000e-01,  -4.6726348e-04,   0.0000000e+00,  -7.4979119e-03,   3.8494587e-05,   0.0000000e+00,  -4.3497764e-06,   0.0000000e+00,  -2.4297141e-05,   0.0000000e+00,  -4.3497764e-06,   0.0000000e+00,  -1.4197446e-05, 0, 61, 62, -1,   3.9000000e-01,   2.8135002e-01,   4.9600000e-04,
       66,   8.9210000e-02,   7.4349398e-04,   0.0000000e+00,   2.2146066e-03,  -9.2409412e-07,   0.0000000e+00,   7.4767615e-06,   0.0000000e+00,  -9.2409412e-07,   0.0000000e+00,   7.4767615e-06,   0.0000000e+00,   1.8481882e-06, 0, 62, 67, -1,   3.9000000e-01,   2.8135002e-01,   4.9600000e-04,
       67,   4.1000000e-03,   1.0333243e-02,   0.0000000e+00,   9.9988034e-03,   2.0035107e-04,   0.0000000e+00,  -5.4810916e-04,   0.0000000e+00,  -8.1410825e-04,   0.0000000e+00,  -5.4810916e-04,   0.0000000e+00,   6.1375718e-04, 0, 62, 68, -1,   3.9000000e-01,   3.3178695e-01,   1.3340000e-03,
       68,  -3.6014000e-01,  -1.1218028e-02,   0.0000000e+00,   1.3508836e-02,  -8.6359862e-04,   0.0000000e+00,  -1.8817917e-05,   0.0000000e+00,   1.0361989e-04,   0.0000000e+00,  -1.8817917e-05,   0.0000000e+00,   7.5997874e-04, 0, 67, 69, -1,   3.9000000e-01,   3.3178695e-01,   1.3340000e-03,
       69,   1.1459600e+00,   0.0000000e+00,   0.0000000e+00,  -4.2916272e-03,   4.4307979e-04,   0.0000000e+00,  -1.9475984e-04,   0.0000000e+00,  -5.0209114e-04,   0.0000000e+00,  -1.9475984e-04,   0.0000000e+00,   5.9011344e-05, 1, 70, 71, -1,   3.9000000e-01,   3.3178695e-01,   1.3340000e-03,
       70,  -8.9716000e-01,   1.2218173e-02,   0.0000000e+00,  -1.4797912e-02,  -4.5542905e-04,   0.0000000e+00,   2.3940572e-04,   0.0000000e+00,   2.6634446e-04,   0.0000000e+00,   2.3940572e-04,   0.0000000e+00,   1.8908459e-04, 0, 69, 71, -1,   3.9000000e-01,   3.0698765e-01,   8.3700000e-04,
       71,  -8.9716000e-01,   1.2218173e-02,   0.0000000e+00,  -1.4797912e-02,  -4.5542905e-04,   0.0000000e+00,   2.3940572e-04,   0.0000000e+00,   2.6634446e-04,   0.0000000e+00,   2.3940572e-04,   0.0000000e+00,   1.8908459e-04, 0, 69, 70, -1,   3.9000000e-01,   3.0698765e-01,   8.3700000e-04,
       72,   4.0820000e-02,   2.9596881e-03,   0.0000000e+00,  -7.2015727e-03,   1.8051572e-04,   0.0000000e+00,   1.2739431e-04,   0.0000000e+00,   4.5364620e-06,   0.0000000e+00,   1.2739431e-04,   0.0000000e+00,  -1.8505218e-04, 0, 67, 68, -1,   3.9000000e-01,   2.8135002e-01,   4.9600000e-04,
       73,   4.0820000e-02,   2.9596881e-03,   0.0000000e+00,  -7.2015727e-03,   1.8051572e-04,   0.0000000e+00,   1.2739431e-04,   0.0000000e+00,   4.5364620e-06,   0.0000000e+00,   1.2739431e-04,   0.0000000e+00,  -1.8505218e-04, 0, 67, 68, -1,   3.9000000e-01,   2.8135002e-01,   4.9600000e-04,
       74,  -3.5600000e-03,   7.5936930e-04,   0.0000000e+00,  -1.9754185e-03,   2.8601180e-04,   0.0000000e+00,  -1.6633694e-04,   0.0000000e+00,  -9.5480391e-05,   0.0000000e+00,  -1.6633694e-04,   0.0000000e+00,  -1.9053141e-04, 0, 68, 69, -1,   3.9000000e-01,   2.8135002e-01,   4.9600000e-04,
       75,  -3.5600000e-03,   7.5936930e-04,   0.0000000e+00,  -1.9754185e-03,   2.8601180e-04,   0.0000000e+00,  -1.6633694e-04,   0.0000000e+00,  -9.5480391e-05,   0.0000000e+00,  -1.6633694e-04,   0.0000000e+00,  -1.9053141e-04, 0, 68, 69, -1,   3.9000000e-01,   2.8135002e-01,   4.9600000e-04,
       76,  -1.4985000e-01,   1.8785791e-03,   0.0000000e+00,   2.3443080e-02,   8.5595384e-05,   0.0000000e+00,  -2.2727115e-04,   0.0000000e+00,  -1.0406887e-03,   0.0000000e+00,  -2.2727115e-04,   0.0000000e+00,   9.5509328e-04, 0, 77, 80, -1,   3.9000000e-01,   3.1996314e-01,   1.0730000e-03,
       77,  -2.1238000e-01,   8.2959111e-03,   5.5277851e-03,   7.6968825e-03,  -1.6264990e-04,  -2.1019874e-04,  -4.1070850e-07,  -2.1019874e-04,  -3.7849588e-04,  -2.0935866e-04,  -4.1070850e-07,  -2.0935866e-04,   5.4114578e-04, 0, 76, 78, 81,   3.9000000e-01,   3.3178695e-01,   1.3340000e-03,
       78,   8.5068000e-01,  -8.9166360e-04,   0.0000000e+00,   1.4682022e-02,   2.7501601e-04,   0.0000000e+00,  -6.9353730e-06,   0.0000000e+00,  -3.8828755e-04,   0.0000000e+00,  -6.9353730e-06,   0.0000000e+00,   1.1327154e-04, 0, 79, 77, -1,   3.9000000e-01,   3.3178695e-01,   1.3340000e-03,
       79,  -7.7770000e-01,  -1.0038492e-03,   0.0000000e+00,  -1.1528655e-02,  -5.7445051e-04,   0.0000000e+00,   8.0834900e-06,   0.0000000e+00,   3.1676826e-04,   0.0000000e+00,   8.0834900e-06,   0.0000000e+00,   2.5768224e-04, 0, 78, 77, -1,   3.9000000e-01,   3.0698765e-01,   8.3700000e-04,
       80,   1.2992000e-01,  -4.6726348e-04,   0.0000000e+00,  -7.4979119e-03,   3.8494587e-05,   0.0000000e+00,  -4.3497764e-06,   0.0000000e+00,  -2.4297141e-05,   0.0000000e+00,  -4.3497764e-06,   0.0000000e+00,  -1.4197446e-05, 0, 76, 77, -1,   3.9000000e-01,   2.8135002e-01,   4.9600000e-04,
       81,   8.9210000e-02,   7.4349398e-04,   0.0000000e+00,   2.2146066e-03,  -9.2409412e-07,   0.0000000e+00,   7.4767615e-06,   0.0000000e+00,  -9.2409412e-07,   0.0000000e+00,   7.4767615e-06,   0.0000000e+00,   1.8481882e-06, 0, 77, 82, -1,   3.9000000e-01,   2.8135002e-01,   4.9600000e-04,
       82,  -3.3040000e-01,  -5.9029718e-03,   0.0000000e+00,   1.7571329e-02,  -5.7842691e-04,   0.0000000e+00,  -1.3539379e-04,   0.0000000e+00,  -2.4709717e-04,   0.0000000e+00,  -1.3539379e-04,   0.0000000e+00,   8.2552408e-04, 0, 77, 83, -1,   3.9000000e-01,   3.3178695e-01,   1.3340000e-03,
       83,   1.0164400e+00,   0.0000000e+00,   0.0000000e+00,   4.4387384e-03,   3.6350502e-04,   0.0000000e+00,  -4.5513035e-04,   0.0000000e+00,  -3.7872924e-04,   0.0000000e+00,  -4.5513035e-04,   0.0000000e+00,   1.5224217e-05, 1, 84, 85, -1,   3.9000000e-01,   3.3178695e-01,   1.3340000e-03,
       84,  -8.5689000e-01,  -6.5268717e-03,   0.0000000e+00,  -9.4722721e-03,  -2.8521838e-04,   0.0000000e+00,  -2.3889233e-04,   0.0000000e+00,   1.4084501e-04,   0.0000000e+00,  -2.3889233e-04,   0.0000000e+00,   1.4437337e-04, 0, 83, 82, -1,   3.9000000e-01,   3.0698765e-01,   8.3700000e-04,
       85,  -8.5689000e-01,  -6.5268717e-03,   0.0000000e+00,  -9.4722721e-03,  -2.8521838e-04,   0.0000000e+00,  -2.3889233e-04,   0.0000000e+00,   1.4084501e-04,   0.0000000e+00,  -2.3889233e-04,   0.0000000e+00,   1.4437337e-04, 0, 83, 82, -1,   3.9000000e-01,   3.0698765e-01,   8.3700000e-04,
       86,   4.8930000e-02,   2.7215584e-03,   0.0000000e+00,  -3.5179701e-03,   2.6610177e-04,   0.0000000e+00,   9.5489726e-06,   0.0000000e+00,   9.5116354e-06,   0.0000000e+00,   9.5489726e-06,   0.0000000e+00,  -2.7561340e-04, 0, 82, 83, -1,   3.9000000e-01,   2.8135002e-01,   4.9600000e-04,
       87,   4.8930000e-02,   2.7215584e-03,   0.0000000e+00,  -3.5179701e-03,   2.6610177e-04,   0.0000000e+00,   9.5489726e-06,   0.0000000e+00,   9.5116354e-06,   0.0000000e+00,   9.5489726e-06,   0.0000000e+00,  -2.7561340e-04, 0, 82, 83, -1,   3.9000000e-01,   2.8135002e-01,   4.9600000e-04,
       88,  -1.4985000e-01,   1.8785791e-03,   0.0000000e+00,   2.3443080e-02,   8.5595384e-05,   0.0000000e+00,  -2.2727115e-04,   0.0000000e+00,  -1.0406887e-03,   0.0000000e+00,  -2.2727115e-04,   0.0000000e+00,   9.5509328e-04, 0, 89, 92, -1,   3.9000000e-01,   3.1996314e-01,   1.0730000e-03,
       89,  -2.1238000e-01,   8.2959111e-03,   5.5277851e-03,   7.6968825e-03,  -1.6264990e-04,  -2.1019874e-04,  -4.1070850e-07,  -2.1019874e-04,  -3.7849588e-04,  -2.0935866e-04,  -4.1070850e-07,  -2.0935866e-04,   5.4114578e-04, 0, 88, 90, 93,   3.9000000e-01,   3.3178695e-01,   1.3340000e-03,
       90,   8.5068000e-01,  -8.9166360e-04,   0.0000000e+00,   1.4682022e-02,   2.7501601e-04,   0.0000000e+00,  -6.9353730e-06,   0.0000000e+00,  -3.8828755e-04,   0.0000000e+00,  -6.9353730e-06,   0.0000000e+00,   1.1327154e-04, 0, 91, 89, -1,   3.9000000e-01,   3.3178695e-01,   1.3340000e-03,
       91,  -7.7770000e-01,  -1.0038492e-03,   0.0000000e+00,  -1.1528655e-02,  -5.7445051e-04,   0.0000000e+00,   8.0834900e-06,   0.0000000e+00,   3.1676826e-04,   0.0000000e+00,   8.0834900e-06,   0.0000000e+00,   2.5768224e-04, 0, 90, 89, -1,   3.9000000e-01,   3.0698765e-01,   8.3700000e-04,
       92,   1.2992000e-01,  -4.6726348e-04,   0.0000000e+00,  -7.4979119e-03,   3.8494587e-05,   0.0000000e+00,  -4.3497764e-06,   0.0000000e+00,  -2.4297141e-05,   0.0000000e+00,  -4.3497764e-06,   0.0000000e+00,  -1.4197446e-05, 0, 88, 89, -1,   3.9000000e-01,   2.8135002e-01,   4.9600000e-04,
       93,   8.9210000e-02,   7.4349398e-04,   0.0000000e+00,   2.2146066e-03,  -9.2409412e-07,   0.0000000e+00,   7.4767615e-06,   0.0000000e+00,  -9.2409412e-07,   0.0000000e+00,   7.4767615e-06,   0.0000000e+00,   1.8481882e-06, 0, 89, 94, -1,   3.9000000e-01,   2.8135002e-01,   4.9600000e-04,
       94,  -1.8950000e-02,   1.9556273e-02,   0.0000000e+00,   5.8950341e-04,   3.8441382e-04,   0.0000000e+00,  -3.0664990e-04,   0.0000000e+00,  -6.1989914e-04,   0.0000000e+00,  -3.0664990e-04,   0.0000000e+00,   2.3548532e-04, 0, 95, 89, -1,   3.9000000e-01,   3.3178695e-01,   1.3340000e-03,
       95,  -6.2750000e-02,  -8.0170347e-04,   0.0000000e+00,   6.2003694e-03,   9.7860634e-05,   0.0000000e+00,   2.3242367e-06,   0.0000000e+00,  -2.5117625e-04,   0.0000000e+00,   2.3242367e-06,   0.0000000e+00,   1.5331562e-04, 0, 94, 96, -1,   3.9000000e-01,   3.4714134e-01,   1.7500000e-03,
       96,   8.9000000e-03,   9.8141206e-03,   0.0000000e+00,   7.9752297e-03,   4.4312647e-04,   0.0000000e+00,   2.6799663e-04,   0.0000000e+00,  -3.9988073e-04,   0.0000000e+00,   2.6799663e-04,   0.0000000e+00,  -4.3245738e-05, 0, 95, 98, -1,   3.9000000e-01,   3.4714134e-01,   1.7500000e-03,
       97,   8.9000000e-03,   9.8141206e-03,   0.0000000e+00,   7.9752297e-03,   4.4312647e-04,   0.0000000e+00,   2.6799663e-04,   0.0000000e+00,  -3.9988073e-04,   0.0000000e+00,   2.6799663e-04,   0.0000000e+00,  -4.3245738e-05, 0, 95, 99, -1,   3.9000000e-01,   3.4714134e-01,   1.7500000e-03,
       98,  -5.4020000e-02,  -5.0007246e-04,   0.0000000e+00,   1.5462558e-03,  -2.5762624e-06,   0.0000000e+00,  -1.2951319e-04,   0.0000000e+00,  -1.2537810e-04,   0.0000000e+00,  -1.2951319e-04,   0.0000000e+00,   1.2795437e-04, 0, 96, 100, -1,   3.9000000e-01,   3.4714134e-01,   1.7500000e-03,
       99,  -5.4020000e-02,  -5.0007246e-04,   0.0000000e+00,   1.5462558e-03,  -2.5762624e-06,   0.0000000e+00,  -1.2951319e-04,   0.0000000e+00,  -1.2537810e-04,   0.0000000e+00,  -1.2951319e-04,   0.0000000e+00,   1.2795437e-04, 0, 97, 100, -1,   3.9000000e-01,   3.4714134e-01,   1.7500000e-03,
      100,  -5.8260000e-02,  -5.1859367e-05,   0.0000000e+00,   6.5882563e-04,  -3.0261749e-05,   0.0000000e+00,  -1.4155442e-04,   0.0000000e+00,  -1.6282725e-04,   0.0000000e+00,  -1.4155442e-04,   0.0000000e+00,   1.9308900e-04, 0, 98, 99, -1,   3.9000000e-01,   3.4714134e-01,   1.7500000e-03,
      101,   6.8390000e-02,   1.4748169e-03,   0.0000000e+00,  -7.3465672e-03,  -8.1114928e-06,   0.0000000e+00,   8.7490244e-05,   0.0000000e+00,   7.8557334e-05,   0.0000000e+00,   8.7490244e-05,   0.0000000e+00,  -7.0445841e-05, 0, 94, 95, -1,   3.9000000e-01,   2.8135002e-01,   4.9600000e-04,
      102,   6.8390000e-02,   1.4748169e-03,   0.0000000e+00,  -7.3465672e-03,  -8.1114928e-06,   0.0000000e+00,   8.7490244e-05,   0.0000000e+00,   7.8557334e-05,   0.0000000e+00,   8.7490244e-05,   0.0000000e+00,  -7.0445841e-05, 0, 94, 95, -1,   3.9000000e-01,   2.8135002e-01,   4.9600000e-04,
      103,   2.8180000e-02,  -7.0115980e-04,   0.0000000e+00,  -7.8630442e-03,   7.0949893e-05,   0.0000000e+00,   1.0463732e-05,   0.0000000e+00,   9.0477215e-05,   0.0000000e+00,   1.0463732e-05,   0.0000000e+00,  -1.6142711e-04, 0, 96, 95, -1,   3.9000000e-01,   2.9769271e-01,   6.9600000e-04,
      104,   2.8180000e-02,  -7.0115980e-04,   0.0000000e+00,  -7.8630442e-03,   7.0949893e-05,   0.0000000e+00,   1.0463732e-05,   0.0000000e+00,   9.0477215e-05,   0.0000000e+00,   1.0463732e-05,   0.0000000e+00,  -1.6142711e-04, 0, 97, 95, -1,   3.9000000e-01,   2.9769271e-01,   6.9600000e-04,
      105,   3.5650000e-02,   2.5453424e-04,   0.0000000e+00,  -8.0186223e-03,   5.0386465e-05,   0.0000000e+00,   3.2109937e-06,   0.0000000e+00,   3.5600959e-05,   0.0000000e+00,   3.2109937e-06,   0.0000000e+00,  -8.5987424e-05, 0, 98, 96, -1,   3.9000000e-01,   2.9769271e-01,   6.9600000e-04,
      106,   3.5650000e-02,   2.5453424e-04,   0.0000000e+00,  -8.0186223e-03,   5.0386465e-05,   0.0000000e+00,   3.2109937e-06,   0.0000000e+00,   3.5600959e-05,   0.0000000e+00,   3.2109937e-06,   0.0000000e+00,  -8.5987424e-05, 0, 99, 97, -1,   3.9000000e-01,   2.9769271e-01,   6.9600000e-04,
      107,   3.5880000e-02,   2.0743747e-04,   0.0000000e+00,  -7.8995574e-03,   4.4888572e-05,   0.0000000e+00,   1.3581383e-05,   0.0000000e+00,   1.2059895e-05,   0.0000000e+00,   1.3581383e-05,   0.0000000e+00,  -5.6948467e-05, 0, 100, 98, -1,   3.9000000e-01,   2.9769271e-01,   6.9600000e-04,
      108,  -1.4985000e-01,   1.8785791e-03,   0.0000000e+00,   2.3443080e-02,   8.5595384e-05,   0.0000000e+00,  -2.2727115e-04,   0.0000000e+00,  -1.0406887e-03,   0.0000000e+00,  -2.2727115e-04,   0.0000000e+00,   9.5509328e-04, 0, 109, 112, -1,   3.9000000e-01,   3.1996314e-01,   1.0730000e-03,
      109,  -2.1238000e-01,   8.2959111e-03,   5.5277851e-03,   7.6968825e-03,  -1.6264990e-04,  -2.1019874e-04,  -4.1070850e-07,  -2.1019874e-04,  -3.7849588e-04,  -2.0935866e-04,  -4.1070850e-07,  -2.0935866e-04,   5.4114578e-04, 0, 108, 110, 113,   3.9000000e-01,   3.3178695e-01,   1.3340000e-03,
      110,   8.5068000e-01,  -8.9166360e-04,   0.0000000e+00,   1.4682022e-02,   2.7501601e-04,   0.0000000e+00,  -6.9353730e-06,   0.0000000e+00,  -3.8828755e-04,   0.0000000e+00,  -6.9353730e-06,   0.0000000e+00,   1.1327154e-04, 0, 111, 109, -1,   3.9000000e-01,   3.3178695e-01,   1.3340000e-03,
      111,  -7.7770000e-01,  -1.0038492e-03,   0.0000000e+00,  -1.1528655e-02,  -5.7445051e-04,   0.0000000e+00,   8.0834900e-06,   0.0000000e+00,   3.1676826e-04,   0.0000000e+00,   8.0834900e-06,   0.0000000e+00,   2.5768224e-04, 0, 110, 109, -1,   3.9000000e-01,   3.0698765e-01,   8.3700000e-04,
      112,   1.2992000e-01,  -4.6726348e-04,   0.0000000e+00,  -7.4979119e-03,   3.8494587e-05,   0.0000000e+00,  -4.3497764e-06,   0.0000000e+00,  -2.4297141e-05,   0.0000000e+00,  -4.3497764e-06,   0.0000000e+00,  -1.4197446e-05, 0, 108, 109, -1,   3.9000000e-01,   2.8135002e-01,   4.9600000e-04,
      113,   8.9210000e-02,   7.4349398e-04,   0.0000000e+00,   2.2146066e-03,  -9.2409412e-07,   0.0000000e+00,   7.4767615e-06,   0.0000000e+00,  -9.2409412e-07,   0.0000000e+00,   7.4767615e-06,   0.0000000e+00,   1.8481882e-06, 0, 109, 114, -1,   3.9000000e-01,   2.8135002e-01,   4.9600000e-04,
      114,   1.4170000e-02,   7.5783468e-03,   0.0000000e+00,   1.0956085e-02,   2.8334219e-04,   0.0000000e+00,  -4.6563142e-04,   0.0000000e+00,  -7.3121047e-04,   0.0000000e+00,  -4.6563142e-04,   0.0000000e+00,   4.4786828e-04, 0, 109, 115, -1,   3.9000000e-01,   3.3178695e-01,   1.3340000e-03,
      115,  -1.4658000e-01,   3.9196156e-03,   0.0000000e+00,   1.4685197e-02,  -6.8233616e-06,   0.0000000e+00,  -3.1456537e-05,   0.0000000e+00,  -4.2669813e-04,   0.0000000e+00,  -3.1456537e-05,   0.0000000e+00,   4.3352149e-04, 0, 116, 114, -1,   3.9000000e-01,   3.3178695e-01,   1.3340000e-03,
      116,  -1.2517000e-01,   5.4621672e-03,   0.0000000e+00,   1.6352105e-02,  -1.0743761e-05,   0.0000000e+00,  -1.5651727e-04,   0.0000000e+00,  -5.1248953e-04,   0.0000000e+00,  -1.5651727e-04,   0.0000000e+00,   5.2323329e-04, 0, 117, 115, -1,   3.9000000e-01,   3.3178695e-01,   1.3340000e-03,
      117,  -6.3700000e-03,   7.8831529e-03,   0.0000000e+00,   2.4261717e-02,  -1.5507046e-04,   0.0000000e+00,  -1.2499540e-04,   0.0000000e+00,  -7.0800544e-04,   0.0000000e+00,  -1.2499540e-04,   0.0000000e+00,   8.6307590e-04, 0, 118, 116, -1,   3.9000000e-01,   3.3178695e-01,   1.3340000e-03,
      118,   1.0679000e-01,   0.0000000e+00,   0.0000000e+00,   6.7078503e-03,  -1.5848681e-04,   0.0000000e+00,   3.0233746e-05,   0.0000000e+00,  -1.2231646e-04,   0.0000000e+00,   3.0233746e-05,   0.0000000e+00,   2.8080327e-04, 0, 117, 127, -1,   3.9000000e-01,   3.1996314e-01,   1.0730000e-03,
      119,   6.1680000e-02,   5.4716924e-04,   0.0000000e+00,  -3.6650814e-03,  -4.4897906e-06,   0.0000000e+00,   1.1201141e-06,   0.0000000e+00,  -9.7169897e-06,   0.0000000e+00,   1.1201141e-06,   0.0000000e+00,   1.4206780e-05, 0, 114, 115, -1,   3.9000000e-01,   2.8135002e-01,   4.9600000e-04,
      120,   6.1680000e-02,   5.4716924e-04,   0.0000000e+00,  -3.6650814e-03,  -4.4897906e-06,   0.0000000e+00,   1.1201141e-06,   0.0000000e+00,  -9.7169897e-06,   0.0000000e+00,   1.1201141e-06,   0.0000000e+00,   1.4206780e-05, 0, 114, 115, -1,   3.9000000e-01,   2.8135002e-01,   4.9600000e-04,
      121,   7.9140000e-02,  -1.1715983e-03,   0.0000000e+00,  -3.0189560e-03,  -1.3096000e-05,   0.0000000e+00,  -9.4182926e-06,   0.0000000e+00,  -8.4288585e-06,   0.0000000e+00,  -9.4182926e-06,   0.0000000e+00,   2.1524859e-05, 0, 115, 122, -1,   3.9000000e-01,   2.8135002e-01,   4.9600000e-04,
      122,   7.9140000e-02,  -1.1715983e-03,   0.0000000e+00,  -3.0189560e-03,  -1.3096000e-05,   0.0000000e+00,  -9.4182926e-06,   0.0000000e+00,  -8.4288585e-06,   0.0000000e+00,  -9.4182926e-06,   0.0000000e+00,   2.1524859e-05, 0, 115, 121, -1,   3.9000000e-01,   2.8135002e-01,   4.9600000e-04,
      123,   7.9470000e-02,  -9.5463569e-04,   0.0000000e+00,  -2.9723884e-03,  -3.8830622e-06,   0.0000000e+00,  -9.1475983e-06,   0.0000000e+00,  -2.1898230e-05,   0.0000000e+00,  -9.1475983e-06,   0.0000000e+00,   2.5781292e-05, 0, 116, 124, -1,   3.9000000e-01,   2.8135002e-01,   4.9600000e-04,
      124,   7.9470000e-02,  -9.5463569e-04,   0.0000000e+00,  -2.9723884e-03,  -3.8830622e-06,   0.0000000e+00,  -9.1475983e-06,   0.0000000e+00,  -2.1898230e-05,   0.0000000e+00,  -9.1475983e-06,   0.0000000e+00,   2.5781292e-05, 0, 116, 123, -1,   3.9000000e-01,   2.8135002e-01,   4.9600000e-04,
      125,   1.0424000e-01,  -1.1467270e-03,   0.0000000e+00,  -3.6433851e-03,   5.3858819e-06,   0.0000000e+00,  -2.8936280e-06,   0.0000000e+00,  -7.9061386e-06,   0.0000000e+00,  -2.8936280e-06,   0.0000000e+00,   2.5202567e-06, 0, 117, 126, -1,   3.9000000e-01,   2.8135002e-01,   4.9600000e-04,
      126,   1.0424000e-01,  -1.1467270e-03,   0.0000000e+00,  -3.6433851e-03,   5.3858819e-06,   0.0000000e+00,  -2.8936280e-06,   0.0000000e+00,  -7.9061386e-06,   0.0000000e+00,  -2.8936280e-06,   0.0000000e+00,   2.5202567e-06, 0, 117, 125, -1,   3.9000000e-01,   2.8135002e-01,   4.9600000e-04,
      127,   1.9274000e-01,   2.0050525e-03,   0.0000000e+00,  -7.4502860e-03,   1.1649186e-05,   0.0000000e+00,   1.4104103e-05,   0.0000000e+00,  -3.1549880e-06,   0.0000000e+00,   1.4104103e-05,   0.0000000e+00,  -8.4941985e-06, 0, 118, 117, -1,   3.9000000e-01,   2.8135002e-01,   4.9600000e-04,
      128,   1.9274000e-01,   2.0050525e-03,   0.0000000e+00,  -7.4502860e-03,   1.1649186e-05,   0.0000000e+00,   1.4104103e-05,   0.0000000e+00,  -3.1549880e-06,   0.0000000e+00,   1.4104103e-05,   0.0000000e+00,  -8.4941985e-06, 0, 118, 117, -1,   3.9000000e-01,   2.8135002e-01,   4.9600000e-04,
      129,   1.9274000e-01,   2.0050525e-03,   0.0000000e+00,  -7.4502860e-03,   1.1649186e-05,   0.0000000e+00,   1.4104103e-05,   0.0000000e+00,  -3.1549880e-06,   0.0000000e+00,   1.4104103e-05,   0.0000000e+00,  -8.4941985e-06, 0, 118, 117, -1,   3.9000000e-01,   2.8135002e-01,   4.9600000e-04,
      130,  -1.4985000e-01,   1.8785791e-03,   0.0000000e+00,   2.3443080e-02,   8.5595384e-05,   0.0000000e+00,  -2.2727115e-04,   0.0000000e+00,  -1.0406887e-03,   0.0000000e+00,  -2.2727115e-04,   0.0000000e+00,   9.5509328e-04, 0, 131, 134, -1,   3.9000000e-01,   3.1996314e-01,   1.0730000e-03,
      131,  -2.1238000e-01,   8.2959111e-03,   5.5277851e-03,   7.6968825e-03,  -1.6264990e-04,  -2.1019874e-04,  -4.1070850e-07,  -2.1019874e-04,  -3.7849588e-04,  -2.0935866e-04,  -4.1070850e-07,  -2.0935866e-04,   5.4114578e-04, 0, 130, 132, 135,   3.9000000e-01,   3.3178695e-01,   1.3340000e-03,
      132,   8.5068000e-01,  -8.9166360e-04,   0.0000000e+00,   1.4682022e-02,   2.7501601e-04,   0.0000000e+00,  -6.9353730e-06,   0.0000000e+00,  -3.8828755e-04,   0.0000000e+00,  -6.9353730e-06,   0.0000000e+00,   1.1327154e-04, 0, 133, 131, -1,   3.9000000e-01,   3.3178695e-01,   1.3340000e-03,
      133,  -7.7770000e-01,  -1.0038492e-03,   0.0000000e+00,  -1.1528655e-02,  -5.7445051e-04,   0.0000000e+00,   8.0834900e-06,   0.0000000e+00,   3.1676826e-04,   0.0000000e+00,   8.0834900e-06,   0.0000000e+00,   2.5768224e-04, 0, 132, 131, -1,   3.9000000e-01,   3.0698765e-01,   8.3700000e-04,
      134,   1.2992000e-01,  -4.6726348e-04,   0.0000000e+00,  -7.4979119e-03,   3.8494587e-05,   0.0000000e+00,  -4.3497764e-06,   0.0000000e+00,  -2.4297141e-05,   0.0000000e+00,  -4.3497764e-06,   0.0000000e+00,  -1.4197446e-05, 0, 130, 131, -1,   3.9000000e-01,   2.8135002e-01,   4.9600000e-04,
      135,   8.9210000e-02,   7.4349398e-04,   0.0000000e+00,   2.2146066e-03,  -9.2409412e-07,   0.0000000e+00,   7.4767615e-06,   0.0000000e+00,  -9.2409412e-07,   0.0000000e+00,   7.4767615e-06,   0.0000000e+00,   1.8481882e-06, 0, 131, 136, -1,   3.9000000e-01,   2.8135002e-01,   4.9600000e-04,
      136,  -1.5440000e-01,  -5.2917721e-06,   0.0000000e+00,   1.9202253e-02,  -2.7512802e-04,   0.0000000e+00,   7.1127244e-06,   0.0000000e+00,  -2.7337318e-04,   0.0000000e+00,   7.1127244e-06,   0.0000000e+00,   5.4850120e-04, 0, 131, 135, -1,   3.9000000e-01,   3.3178695e-01,   1.3340000e-03,
      137,   7.4840000e-02,  -5.8738670e-05,   0.0000000e+00,  -5.2970639e-03,  -2.8376223e-06,   0.0000000e+00,   1.1574512e-05,   0.0000000e+00,  -1.4356129e-05,   0.0000000e+00,   1.1574512e-05,   0.0000000e+00,   1.7193751e-05, 0, 136, 131, -1,   3.9000000e-01,   2.8135002e-01,   4.9600000e-04,
      138,   7.4840000e-02,  -5.8738670e-05,   0.0000000e+00,  -5.2970639e-03,  -2.8376223e-06,   0.0000000e+00,   1.1574512e-05,   0.0000000e+00,  -1.4356129e-05,   0.0000000e+00,   1.1574512e-05,   0.0000000e+00,   1.7193751e-05, 0, 136, 131, -1,   3.9000000e-01,   2.8135002e-01,   4.9600000e-04,
      139,   7.4840000e-02,  -5.8738670e-05,   0.0000000e+00,  -5.2970639e-03,  -2.8376223e-06,   0.0000000e+00,   1.1574512e-05,   0.0000000e+00,  -1.4356129e-05,   0.0000000e+00,   1.1574512e-05,   0.0000000e+00,   1.7193751e-05, 0, 136, 131, -1,   3.9000000e-01,   2.8135002e-01,   4.9600000e-04,
      140,  -1.4985000e-01,   1.8785791e-03,   0.0000000e+00,   2.3443080e-02,   8.5595384e-05,   0.0000000e+00,  -2.2727115e-04,   0.0000000e+00,  -1.0406887e-03,   0.0000000e+00,  -2.2727115e-04,   0.0000000e+00,   9.5509328e-04, 0, 141, 144, -1,   3.9000000e-01,   3.1996314e-01,   1.0730000e-03,
      141,  -2.1238000e-01,   8.2959111e-03,   5.5277851e-03,   7.6968825e-03,  -1.6264990e-04,  -2.1019874e-04,  -4.1070850e-07,  -2.1019874e-04,  -3.7849588e-04,  -2.0935866e-04,  -4.1070850e-07,  -2.0935866e-04,   5.4114578e-04, 0, 140, 142, 145,   3.9000000e-01,   3.3178695e-01,   1.3340000e-03,
      142,   8.5068000e-01,  -8.9166360e-04,   0.0000000e+00,   1.4682022e-02,   2.7501601e-04,   0.0000000e+00,  -6.9353730e-06,   0.0000000e+00,  -3.8828755e-04,   0.0000000e+00,  -6.9353730e-06,   0.0000000e+00,   1.1327154e-04, 0, 143, 141, -1,   3.9000000e-01,   3.3178695e-01,   1.3340000e-03,
      143,  -7.7770000e-01,  -1.0038492e-03,   0.0000000e+00,  -1.1528655e-02,  -5.7445051e-04,   0.0000000e+00,   8.0834900e-06,   0.0000000e+00,   3.1676826e-04,   0.0000000e+00,   8.0834900e-06,   0.0000000e+00,   2.5768224e-04, 0, 142, 141, -1,   3.9000000e-01,   3.0698765e-01,   8.3700000e-04,
      144,   1.2992000e-01,  -4.6726348e-04,   0.0000000e+00,  -7.4979119e-03,   3.8494587e-05,   0.0000000e+00,  -4.3497764e-06,   0.0000000e+00,  -2.4297141e-05,   0.0000000e+00,  -4.3497764e-06,   0.0000000e+00,  -1.4197446e-05, 0, 140, 141, -1,   3.9000000e-01,   2.8135002e-01,   4.9600000e-04,
      145,   8.9210000e-02,   7.4349398e-04,   0.0000000e+00,   2.2146066e-03,  -9.2409412e-07,   0.0000000e+00,   7.4767615e-06,   0.0000000e+00,  -9.2409412e-07,   0.0000000e+00,   7.4767615e-06,   0.0000000e+00,   1.8481882e-06, 0, 141, 146, -1,   3.9000000e-01,   2.8135002e-01,   4.9600000e-04,
      146,   1.4820000e-02,   4.2440012e-03,   0.0000000e+00,  -1.4286197e-02,   3.1767369e-04,   0.0000000e+00,  -2.3279704e-05,   0.0000000e+00,   1.3306022e-04,   0.0000000e+00,  -2.3279704e-05,   0.0000000e+00,  -4.5073391e-04, 0, 149, 141, -1,   3.9000000e-01,   3.3178695e-01,   1.3340000e-03,
      147,  -1.7773000e-01,   8.6732145e-04,   0.0000000e+00,   1.4602645e-02,  -2.4876800e-04,   0.0000000e+00,  -2.8189538e-06,   0.0000000e+00,  -2.2548830e-04,   0.0000000e+00,  -2.8189538e-06,   0.0000000e+00,   4.7425630e-04, 0, 146, 141, -1,   3.9000000e-01,   3.3178695e-01,   1.3340000e-03,
      148,  -1.7773000e-01,   8.6732145e-04,   0.0000000e+00,   1.4602645e-02,  -2.4876800e-04,   0.0000000e+00,  -2.8189538e-06,   0.0000000e+00,  -2.2548830e-04,   0.0000000e+00,  -2.8189538e-06,   0.0000000e+00,   4.7425630e-04, 0, 146, 141, -1,   3.9000000e-01,   3.3178695e-01,   1.3340000e-03,
      149,   6.6180000e-02,  -8.2022468e-04,   0.0000000e+00,  -2.0103442e-03,  -1.9527322e-05,   0.0000000e+00,   1.9601996e-06,   0.0000000e+00,  -8.0741557e-06,   0.0000000e+00,   1.9601996e-06,   0.0000000e+00,   2.7601478e-05, 0, 146, 141, -1,   3.9000000e-01,   2.8135002e-01,   4.9600000e-04,
      150,   5.7430000e-02,   1.3758607e-04,   0.0000000e+00,  -5.1896409e-03,  -9.2782783e-06,   1.1014455e-06,   0.0000000e+00,   1.1014455e-06,  -1.8257860e-05,   0.0000000e+00,   0.0000000e+00,   0.0000000e+00,   2.7536138e-05, 0, 147, 146, -1,   3.9000000e-01,   2.8135002e-01,   4.9600000e-04,
      151,   5.7430000e-02,   1.3758607e-04,   0.0000000e+00,  -5.1896409e-03,  -9.2782783e-06,   1.1014455e-06,   0.0000000e+00,   1.1014455e-06,  -1.8257860e-05,   0.0000000e+00,   0.0000000e+00,   0.0000000e+00,   2.7536138e-05, 0, 147, 146, -1,   3.9000000e-01,   2.8135002e-01,   4.9600000e-04,
      152,   5.7430000e-02,   1.3758607e-04,   0.0000000e+00,  -5.1896409e-03,  -9.2782783e-06,   1.1014455e-06,   0.0000000e+00,   1.1014455e-06,  -1.8257860e-05,   0.0000000e+00,   0.0000000e+00,   0.0000000e+00,   2.7536138e-05, 0, 147, 146, -1,   3.9000000e-01,   2.8135002e-01,   4.9600000e-04,
      153,   5.7430000e-02,   1.3758607e-04,   0.0000000e+00,  -5.1896409e-03,  -9.2782783e-06,   1.1014455e-06,   0.0000000e+00,   1.1014455e-06,  -1.8257860e-05,   0.0000000e+00,   0.0000000e+00,   0.0000000e+00,   2.7536138e-05, 0, 148, 146, -1,   3.9000000e-01,   2.8135002e-01,   4.9600000e-04,
      154,   5.7430000e-02,   1.3758607e-04,   0.0000000e+00,  -5.1896409e-03,  -9.2782783e-06,   1.1014455e-06,   0.0000000e+00,   1.1014455e-06,  -1.8257860e-05,   0.0000000e+00,   0.0000000e+00,   0.0000000e+00,   2.7536138e-05, 0, 148, 146, -1,   3.9000000e-01,   2.8135002e-01,   4.9600000e-04,
      155,   5.7430000e-02,   1.3758607e-04,   0.0000000e+00,  -5.1896409e-03,  -9.2782783e-06,   1.1014455e-06,   0.0000000e+00,   1.1014455e-06,  -1.8257860e-05,   0.0000000e+00,   0.0000000e+00,   0.0000000e+00,   2.7536138e-05, 0, 148, 146, -1,   3.9000000e-01,   2.8135002e-01,   4.9600000e-04,
      156,  -1.4985000e-01,   1.8785791e-03,   0.0000000e+00,   2.3443080e-02,   8.5595384e-05,   0.0000000e+00,  -2.2727115e-04,   0.0000000e+00,  -1.0406887e-03,   0.0000000e+00,  -2.2727115e-04,   0.0000000e+00,   9.5509328e-04, 0, 157, 160, -1,   3.9000000e-01,   3.1996314e-01,   1.0730000e-03,
      157,  -2.1238000e-01,   8.2959111e-03,   5.5277851e-03,   7.6968825e-03,  -1.6264990e-04,  -2.1019874e-04,  -4.1070850e-07,  -2.1019874e-04,  -3.7849588e-04,  -2.0935866e-04,  -4.1070850e-07,  -2.0935866e-04,   5.4114578e-04, 0, 156, 158, 161,   3.9000000e-01,   3.3178695e-01,   1.3340000e-03,
      158,   8.5068000e-01,  -8.9166360e-04,   0.0000000e+00,   1.4682022e-02,   2.7501601e-04,   0.0000000e+00,  -6.9353730e-06,   0.0000000e+00,  -3.8828755e-04,   0.0000000e+00,  -6.9353730e-06,   0.0000000e+00,   1.1327154e-04, 0, 159, 157, -1,   3.9000000e-01,   3.3178695e-01,   1.3340000e-03,
      159,  -7.7770000e-01,  -1.0038492e-03,   0.0000000e+00,  -1.1528655e-02,  -5.7445051e-04,   0.0000000e+00,   8.0834900e-06,   0.0000000e+00,   3.1676826e-04,   0.0000000e+00,   8.0834900e-06,   0.0000000e+00,   2.5768224e-04, 0, 158, 157, -1,   3.9000000e-01,   3.0698765e-01,   8.3700000e-04,
      160,   1.2992000e-01,  -4.6726348e-04,   0.0000000e+00,  -7.4979119e-03,   3.8494587e-05,   0.0000000e+00,  -4.3497764e-06,   0.0000000e+00,  -2.4297141e-05,   0.0000000e+00,  -4.3497764e-06,   0.0000000e+00,  -1.4197446e-05, 0, 156, 157, -1,   3.9000000e-01,   2.8135002e-01,   4.9600000e-04,
      161,   8.9210000e-02,   7.4349398e-04,   0.0000000e+00,   2.2146066e-03,  -9.2409412e-07,   0.0000000e+00,   7.4767615e-06,   0.0000000e+00,  -9.2409412e-07,   0.0000000e+00,   7.4767615e-06,   0.0000000e+00,   1.8481882e-06, 0, 157, 162, -1,   3.9000000e-01,   2.8135002e-01,   4.9600000e-04,
      162,  -1.8950000e-02,   1.9556273e-02,   0.0000000e+00,   5.8950341e-04,   3.8441382e-04,   0.0000000e+00,  -3.0664990e-04,   0.0000000e+00,  -6.1989914e-04,   0.0000000e+00,  -3.0664990e-04,   0.0000000e+00,   2.3548532e-04, 0, 163, 157, -1,   3.9000000e-01,   3.3178695e-01,   1.3340000e-03,
      163,  -6.2750000e-02,  -8.0170347e-04,   0.0000000e+00,   6.2003694e-03,   9.7860634e-05,   0.0000000e+00,   2.3242367e-06,   0.0000000e+00,  -2.5117625e-04,   0.0000000e+00,   2.3242367e-06,   0.0000000e+00,   1.5331562e-04, 0, 162, 164, -1,   3.9000000e-01,   3.4714134e-01,   1.7500000e-03,
      164,   8.9000000e-03,   9.8141206e-03,   0.0000000e+00,   7.9752297e-03,   4.4312647e-04,   0.0000000e+00,   2.6799663e-04,   0.0000000e+00,  -3.9988073e-04,   0.0000000e+00,   2.6799663e-04,   0.0000000e+00,  -4.3245738e-05, 0, 163, 166, -1,   3.9000000e-01,   3.4714134e-01,   1.7500000e-03,
      165,   8.9000000e-03,   9.8141206e-03,   0.0000000e+00,   7.9752297e-03,   4.4312647e-04,   0.0000000e+00,   2.6799663e-04,   0.0000000e+00,  -3.9988073e-04,   0.0000000e+00,   2.6799663e-04,   0.0000000e+00,  -4.3245738e-05, 0, 163, 167, -1,   3.9000000e-01,   3.4714134e-01,   1.7500000e-03,
      166,  -5.4020000e-02,  -5.0007246e-04,   0.0000000e+00,   1.5462558e-03,  -2.5762624e-06,   0.0000000e+00,  -1.2951319e-04,   0.0000000e+00,  -1.2537810e-04,   0.0000000e+00,  -1.2951319e-04,   0.0000000e+00,   1.2795437e-04, 0, 164, 168, -1,   3.9000000e-01,   3.4714134e-01,   1.7500000e-03,
      167,  -5.4020000e-02,  -5.0007246e-04,   0.0000000e+00,   1.5462558e-03,  -2.5762624e-06,   0.0000000e+00,  -1.2951319e-04,   0.0000000e+00,  -1.2537810e-04,   0.0000000e+00,  -1.2951319e-04,   0.0000000e+00,   1.2795437e-04, 0, 165, 168, -1,   3.9000000e-01,   3.4714134e-01,   1.7500000e-03,
      168,  -5.8260000e-02,  -5.1859367e-05,   0.0000000e+00,   6.5882563e-04,  -3.0261749e-05,   0.0000000e+00,  -1.4155442e-04,   0.0000000e+00,  -1.6282725e-04,   0.0000000e+00,  -1.4155442e-04,   0.0000000e+00,   1.9308900e-04, 0, 166, 167, -1,   3.9000000e-01,   3.4714134e-01,   1.7500000e-03,
      169,   6.8390000e-02,   1.4748169e-03,   0.0000000e+00,  -7.3465672e-03,  -8.1114928e-06,   0.0000000e+00,   8.7490244e-05,   0.0000000e+00,   7.8557334e-05,   0.0000000e+00,   8.7490244e-05,   0.0000000e+00,  -7.0445841e-05, 0, 162, 163, -1,   3.9000000e-01,   2.8135002e-01,   4.9600000e-04,
      170,   6.8390000e-02,   1.4748169e-03,   0.0000000e+00,  -7.3465672e-03,  -8.1114928e-06,   0.0000000e+00,   8.7490244e-05,   0.0000000e+00,   7.8557334e-05,   0.0000000e+00,   8.7490244e-05,   0.0000000e+00,  -7.0445841e-05, 0, 162, 163, -1,   3.9000000e-01,   2.8135002e-01,   4.9600000e-04,
      171,   2.8180000e-02,  -7.0115980e-04,   0.0000000e+00,  -7.8630442e-03,   7.0949893e-05,   0.0000000e+00,   1.0463732e-05,   0.0000000e+00,   9.0477215e-05,   0.0000000e+00,   1.0463732e-05,   0.0000000e+00,  -1.6142711e-04, 0, 164, 163, -1,   3.9000000e-01,   2.9769271e-01,   6.9600000e-04,
      172,   2.8180000e-02,  -7.0115980e-04,   0.0000000e+00,  -7.8630442e-03,   7.0949893e-05,   0.0000000e+00,   1.0463732e-05,   0.0000000e+00,   9.0477215e-05,   0.0000000e+00,   1.0463732e-05,   0.0000000e+00,  -1.6142711e-04, 0, 165, 163, -1,   3.9000000e-01,   2.9769271e-01,   6.9600000e-04,
      173,   3.5650000e-02,   2.5453424e-04,   0.0000000e+00,  -8.0186223e-03,   5.0386465e-05,   0.0000000e+00,   3.2109937e-06,   0.0000000e+00,   3.5600959e-05,   0.0000000e+00,   3.2109937e-06,   0.0000000e+00,  -8.5987424e-05, 0, 166, 164, -1,   3.9000000e-01,   2.9769271e-01,   6.9600000e-04,
      174,   3.5650000e-02,   2.5453424e-04,   0.0000000e+00,  -8.0186223e-03,   5.0386465e-05,   0.0000000e+00,   3.2109937e-06,   0.0000000e+00,   3.5600959e-05,   0.0000000e+00,   3.2109937e-06,   0.0000000e+00,  -8.5987424e-05, 0, 167, 165, -1,   3.9000000e-01,   2.9769271e-01,   6.9600000e-04,
      175,   3.5880000e-02,   2.0743747e-04,   0.0000000e+00,  -7.8995574e-03,   4.4888572e-05,   0.0000000e+00,   1.3581383e-05,   0.0000000e+00,   1.2059895e-05,   0.0000000e+00,   1.3581383e-05,   0.0000000e+00,  -5.6948467e-05, 0, 168, 166, -1,   3.9000000e-01,   2.9769271e-01,   6.9600000e-04,
      176,  -2.2620000e-01,   4.3466616e-03,   0.0000000e+00,   1.8459289e-02,   1.0991119e-04,   0.0000000e+00,  -1.6386336e-04,   0.0000000e+00,  -9.5382381e-04,   0.0000000e+00,  -1.6386336e-04,   0.0000000e+00,   8.4391262e-04, 0, 177, 180, -1,   3.9000000e-01,   3.1996314e-01,   1.0730000e-03,
      177,  -1.5245000e-01,   1.0327952e-02,   0.0000000e+00,   1.0417912e-02,  -1.9300499e-04,   0.0000000e+00,  -1.5606923e-05,   0.0000000e+00,  -4.4882971e-04,   0.0000000e+00,  -1.5606923e-05,   0.0000000e+00,   6.4183470e-04, 0, 176, 178, -1,   3.9000000e-01,   3.3178695e-01,   1.3340000e-03,
      178,   8.4374000e-01,  -5.4669298e-03,   0.0000000e+00,   1.1569931e-02,   1.2128035e-04,   0.0000000e+00,   2.7722824e-06,   0.0000000e+00,  -2.9704492e-04,   0.0000000e+00,   2.7722824e-06,   0.0000000e+00,   1.7576457e-04, 0, 179, 177, -1,   3.9000000e-01,   3.3178695e-01,   1.3340000e-03,
      179,  -7.3597000e-01,  -1.0901051e-04,   0.0000000e+00,  -1.0256513e-02,  -4.9353160e-04,   0.0000000e+00,   1.6036300e-05,   0.0000000e+00,   2.9642886e-04,   0.0000000e+00,   1.6036300e-05,   0.0000000e+00,   1.9710274e-04, 0, 178, 177, -1,   3.9000000e-01,   3.0698765e-01,   8.3700000e-04,
      180,   1.2752000e-01,   3.4237766e-04,   0.0000000e+00,  -6.7644723e-03,   2.9897712e-05,   0.0000000e+00,  -6.2353017e-06,   0.0000000e+00,  -2.2635639e-05,   0.0000000e+00,  -6.2353017e-06,   0.0000000e+00,  -7.2620730e-06, 0, 176, 177, -1,   3.9000000e-01,   2.8135002e-01,   4.9600000e-04,
      181,   7.1680000e-02,  -3.5454873e-04,   0.0000000e+00,  -1.8806958e-03,  -1.0687755e-05,   0.0000000e+00,   5.6005704e-08,   0.0000000e+00,   3.9577364e-06,   0.0000000e+00,   5.6005704e-08,   0.0000000e+00,   6.7300188e-06, 0, 177, 182, -1,   3.9000000e-01,   2.8135002e-01,   4.9600000e-04,
      182,   7.1680000e-02,  -3.5454873e-04,   0.0000000e+00,  -1.8806958e-03,  -1.0687755e-05,   0.0000000e+00,   5.6005704e-08,   0.0000000e+00,   3.9577364e-06,   0.0000000e+00,   5.6005704e-08,   0.0000000e+00,   6.7300188e-06, 0, 177, 181, -1,   3.9000000e-01,   2.8135002e-01,   4.9600000e-04,
      183,  -1.4985000e-01,   1.8785791e-03,   0.0000000e+00,   2.3443080e-02,   8.5595384e-05,   0.0000000e+00,  -2.2727115e-04,   0.0000000e+00,  -1.0406887e-03,   0.0000000e+00,  -2.2727115e-04,   0.0000000e+00,   9.5509328e-04, 0, 184, 187, -1,   3.9000000e-01,   3.1996314e-01,   1.0730000e-03,
      184,  -2.1238000e-01,   8.2959111e-03,   5.5277851e-03,   7.6968825e-03,  -1.6264990e-04,  -2.1019874e-04,  -4.1070850e-07,  -2.1019874e-04,  -3.7849588e-04,  -2.0935866e-04,  -4.1070850e-07,  -2.0935866e-04,   5.4114578e-04, 0, 183, 185, 188,   3.9000000e-01,   3.3178695e-01,   1.3340000e-03,
      185,   8.5068000e-01,  -8.9166360e-04,   0.0000000e+00,   1.4682022e-02,   2.7501601e-04,   0.0000000e+00,  -6.9353730e-06,   0.0000000e+00,  -3.8828755e-04,   0.0000000e+00,  -6.9353730e-06,   0.0000000e+00,   1.1327154e-04, 0, 186, 184, -1,   3.9000000e-01,   3.3178695e-01,   1.3340000e-03,
      186,  -7.7770000e-01,  -1.0038492e-03,   0.0000000e+00,  -1.1528655e-02,  -5.7445051e-04,   0.0000000e+00,   8.0834900e-06,   0.0000000e+00,   3.1676826e-04,   0.0000000e+00,   8.0834900e-06,   0.0000000e+00,   2.5768224e-04, 0, 185, 184, -1,   3.9000000e-01,   3.0698765e-01,   8.3700000e-04,
      187,   1.2992000e-01,  -4.6726348e-04,   0.0000000e+00,  -7.4979119e-03,   3.8494587e-05,   0.0000000e+00,  -4.3497764e-06,   0.0000000e+00,  -2.4297141e-05,   0.0000000e+00,  -4.3497764e-06,   0.0000000e+00,  -1.4197446e-05, 0, 183, 184, -1,   3.9000000e-01,   2.8135002e-01,   4.9600000e-04,
      188,   8.9210000e-02,   7.4349398e-04,   0.0000000e+00,   2.2146066e-03,  -9.2409412e-07,   0.0000000e+00,   7.4767615e-06,   0.0000000e+00,  -9.2409412e-07,   0.0000000e+00,   7.4767615e-06,   0.0000000e+00,   1.8481882e-06, 0, 184, 189, -1,   3.9000000e-01,   2.8135002e-01,   4.9600000e-04,
      189,  -2.9490000e-02,   1.3651714e-02,   0.0000000e+00,   1.0618999e-02,   1.6947326e-04,   0.0000000e+00,  -2.1876761e-04,   0.0000000e+00,  -5.0077500e-04,   0.0000000e+00,  -2.1876761e-04,   0.0000000e+00,   3.3130174e-04, 0, 184, 190, -1,   3.9000000e-01,   3.3178695e-01,   1.3340000e-03,
      190,  -7.2850000e-02,   5.4473502e-03,   0.0000000e+00,  -7.8106556e-03,   7.1033901e-05,   0.0000000e+00,  -3.8243495e-04,   0.0000000e+00,   8.8675698e-06,   0.0000000e+00,  -3.8243495e-04,   0.0000000e+00,  -7.9901471e-05, 0, 191, 189, -1,   3.9000000e-01,   3.3178695e-01,   1.3340000e-03,
      191,   6.9690000e-02,   2.4070684e-02,   0.0000000e+00,   2.1202543e-02,   1.1563684e-03,   0.0000000e+00,  -9.1397575e-04,   0.0000000e+00,  -2.6583948e-03,   0.0000000e+00,  -9.1397575e-04,   0.0000000e+00,   1.5020263e-03, 0, 190, 192, -1,   3.9000000e-01,   3.8585043e-01,   3.3000000e-03,
      192,  -1.5553000e-01,   4.0413264e-03,   0.0000000e+00,   2.8771365e-03,  -2.3124755e-04,   0.0000000e+00,   1.6577688e-04,   0.0000000e+00,   2.3636274e-04,   0.0000000e+00,   1.6577688e-04,   0.0000000e+00,  -5.1151876e-06, 0, 191, 190, -1,   3.9000000e-01,   3.3178695e-01,   1.3340000e-03,
      193,   6.3730000e-02,   1.1636607e-03,   0.0000000e+00,  -4.7192024e-03,  -1.1387827e-06,   0.0000000e+00,   6.9503079e-05,   0.0000000e+00,   1.7669800e-05,   0.0000000e+00,   6.9503079e-05,   0.0000000e+00,  -1.6531017e-05, 0, 189, 190, -1,   3.9000000e-01,   2.8135002e-01,   4.9600000e-04,
      194,   6.3730000e-02,   1.1636607e-03,   0.0000000e+00,  -4.7192024e-03,  -1.1387827e-06,   0.0000000e+00,   6.9503079e-05,   0.0000000e+00,   1.7669800e-05,   0.0000000e+00,   6.9503079e-05,   0.0000000e+00,  -1.6531017e-05, 0, 189, 190, -1,   3.9000000e-01,   2.8135002e-01,   4.9600000e-04,
      195,   2.5100000e-03,   4.8684303e-04,   0.0000000e+00,  -3.6158679e-03,   6.3165100e-05,   0.0000000e+00,   4.7782200e-05,   0.0000000e+00,  -4.6354054e-05,   0.0000000e+00,   4.7782200e-05,   0.0000000e+00,  -1.6811046e-05, 0, 190, 191, -1,   3.9000000e-01,   2.8135002e-01,   4.9600000e-04,
      196,   2.5100000e-03,   4.8684303e-04,   0.0000000e+00,  -3.6158679e-03,   6.3165100e-05,   0.0000000e+00,   4.7782200e-05,   0.0000000e+00,  -4.6354054e-05,   0.0000000e+00,   4.7782200e-05,   0.0000000e+00,  -1.6811046e-05, 0, 190, 191, -1,   3.9000000e-01,   2.8135002e-01,   4.9600000e-04,
      197,   4.1940000e-02,   5.3341063e-04,   0.0000000e+00,  -5.4626963e-03,   6.7430868e-05,   0.0000000e+00,  -2.9197640e-05,   0.0000000e+00,  -2.1515525e-05,   0.0000000e+00,  -2.9197640e-05,   0.0000000e+00,  -4.5915343e-05, 0, 192, 191, -1,   3.9000000e-01,   2.8135002e-01,   4.9600000e-04,
      198,   4.1940000e-02,   5.3341063e-04,   0.0000000e+00,  -5.4626963e-03,   6.7430868e-05,   0.0000000e+00,  -2.9197640e-05,   0.0000000e+00,  -2.1515525e-05,   0.0000000e+00,  -2.9197640e-05,   0.0000000e+00,  -4.5915343e-05, 0, 192, 191, -1,   3.9000000e-01,   2.8135002e-01,   4.9600000e-04,
      199,   4.1940000e-02,   5.3341063e-04,   0.0000000e+00,  -5.4626963e-03,   6.7430868e-05,   0.0000000e+00,  -2.9197640e-05,   0.0000000e+00,  -2.1515525e-05,   0.0000000e+00,  -2.9197640e-05,   0.0000000e+00,  -4.5915343e-05, 0, 192, 191, -1,   3.9000000e-01,   2.8135002e-01,   4.9600000e-04,
      200,  -7.7000000e-02,   3.7852046e-03,   0.0000000e+00,   2.5059716e-02,   3.9082647e-05,   0.0000000e+00,  -1.2421132e-04,   0.0000000e+00,  -1.0511804e-03,   0.0000000e+00,  -1.2421132e-04,   0.0000000e+00,   1.0120977e-03, 0, 201, 204, -1,   3.9000000e-01,   3.1996314e-01,   1.0730000e-03,
      201,  -3.1424000e-01,   5.8093074e-03,   9.8781510e-03,   3.1025660e-03,  -1.2709561e-04,  -2.9052959e-04,   2.3671744e-05,  -2.9052959e-04,  -3.1528411e-04,  -2.5555403e-04,   2.3671744e-05,  -2.5555403e-04,   4.4237972e-04, 0, 200, 202, 205,   3.9000000e-01,   3.3178695e-01,   1.3340000e-03,
      202,   8.6830000e-01,  -4.3974626e-04,   0.0000000e+00,   1.5173098e-02,   2.8948415e-04,   0.0000000e+00,  -1.8733908e-05,   0.0000000e+00,  -3.8031607e-04,   0.0000000e+00,  -1.8733908e-05,   0.0000000e+00,   9.0831918e-05, 0, 203, 201, -1,   3.9000000e-01,   3.3178695e-01,   1.3340000e-03,
      203,  -7.8568000e-01,  -2.5135918e-04,   0.0000000e+00,  -1.1452453e-02,  -5.9135490e-04,   0.0000000e+00,   2.0834122e-05,   0.0000000e+00,   3.1936319e-04,   0.0000000e+00,   2.0834122e-05,   0.0000000e+00,   2.7199170e-04, 0, 202, 201, -1,   3.9000000e-01,   3.0698765e-01,   8.3700000e-04,
      204,   1.3014000e-01,  -7.7418626e-04,   0.0000000e+00,  -7.6873573e-03,   4.0501458e-05,   0.0000000e+00,  -3.1829909e-06,   0.0000000e+00,  -2.4371816e-05,   0.0000000e+00,  -3.1829909e-06,   0.0000000e+00,  -1.6129643e-05, 0, 200, 201, -1,   3.9000000e-01,   2.8135002e-01,   4.9600000e-04,
      205,   8.9720000e-02,  -4.6990936e-04,   0.0000000e+00,   4.1889668e-03,  -1.6503014e-05,   0.0000000e+00,  -1.9975368e-06,   0.0000000e+00,  -1.7903157e-05,   0.0000000e+00,  -1.9975368e-06,   0.0000000e+00,   3.4406171e-05, 0, 201, 206, -1,   3.9000000e-01,   2.8135002e-01,   4.9600000e-04,
      206,   1.7854000e-01,   1.2636752e-02,   0.0000000e+00,   1.6965421e-02,   9.8318014e-05,   0.0000000e+00,  -2.7276645e-04,   0.0000000e+00,  -6.0115589e-04,   0.0000000e+00,  -2.7276645e-04,   0.0000000e+00,   5.0283788e-04, 0, 207, 201, -1,   3.9000000e-01,   3.3178695e-01,   1.3340000e-03,
      207,  -3.9938000e-01,   1.6875990e-02,   0.0000000e+00,   3.2607900e-03,   1.6615959e-04,   0.0000000e+00,  -3.2564517e-04,   0.0000000e+00,  -6.1119025e-04,   0.0000000e+00,  -3.2564517e-04,   0.0000000e+00,   4.4503066e-04, 0, 210, 206, -1,   3.9000000e-01,   3.0680399e-01,   8.3400000e-04,
      208,  -1.5307000e-01,  -1.3229430e-05,   0.0000000e+00,   2.0133076e-02,  -2.8164335e-04,   0.0000000e+00,  -5.9254035e-05,   0.0000000e+00,  -2.1424982e-04,   0.0000000e+00,  -5.9254035e-05,   0.0000000e+00,   4.9589317e-04, 0, 206, 211, -1,   3.9000000e-01,   3.3178695e-01,   1.3340000e-03,
      209,   2.1340000e-02,  -5.0271835e-04,   0.0000000e+00,  -5.2536714e-03,   6.4033188e-06,   0.0000000e+00,   5.3541453e-05,   0.0000000e+00,   5.7312504e-06,   0.0000000e+00,   5.3541453e-05,   0.0000000e+00,  -1.2134569e-05, 0, 206, 207, -1,   3.9000000e-01,   2.8135002e-01,   4.9600000e-04,
      210,   2.2557000e-01,  -2.6760492e-03,   0.0000000e+00,  -1.3922652e-03,  -3.3967460e-05,   0.0000000e+00,  -3.4312828e-05,   0.0000000e+00,  -7.4338238e-05,   0.0000000e+00,  -3.4312828e-05,   0.0000000e+00,   1.0830570e-04, 0, 207, 206, -1,   3.9000000e-01,   2.8135002e-01,   4.9600000e-04,
      211,   7.1920000e-02,  -3.5931133e-04,   0.0000000e+00,  -5.3198185e-03,   6.2082323e-05,   0.0000000e+00,  -2.6229338e-06,   0.0000000e+00,   2.0806119e-05,   0.0000000e+00,  -2.6229338e-06,   0.0000000e+00,  -8.2888442e-05, 0, 208, 206, -1,   3.9000000e-01,   2.8135002e-01,   4.9600000e-04,
      212,   7.1920000e-02,  -3.5931133e-04,   0.0000000e+00,  -5.3198185e-03,   6.2082323e-05,   0.0000000e+00,  -2.6229338e-06,   0.0000000e+00,   2.0806119e-05,   0.0000000e+00,  -2.6229338e-06,   0.0000000e+00,  -8.2888442e-05, 0, 208, 206, -1,   3.9000000e-01,   2.8135002e-01,   4.9600000e-04,
      213,   7.1920000e-02,  -3.5931133e-04,   0.0000000e+00,  -5.3198185e-03,   6.2082323e-05,   0.0000000e+00,  -2.6229338e-06,   0.0000000e+00,   2.0806119e-05,   0.0000000e+00,  -2.6229338e-06,   0.0000000e+00,  -8.2888442e-05, 0, 208, 206, -1,   3.9000000e-01,   2.8135002e-01,   4.9600000e-04,
      214,  -1.4985000e-01,   1.8785791e-03,   0.0000000e+00,   2.3443080e-02,   8.5595384e-05,   0.0000000e+00,  -2.2727115e-04,   0.0000000e+00,  -1.0406887e-03,   0.0000000e+00,  -2.2727115e-04,   0.0000000e+00,   9.5509328e-04, 0, 215, 218, -1,   3.9000000e-01,   3.1996314e-01,   1.0730000e-03,
      215,  -2.1238000e-01,   8.2959111e-03,   5.5277851e-03,   7.6968825e-03,  -1.6264990e-04,  -2.1019874e-04,  -4.1070850e-07,  -2.1019874e-04,  -3.7849588e-04,  -2.0935866e-04,  -4.1070850e-07,  -2.0935866e-04,   5.4114578e-04, 0, 214, 216, 219,   3.9000000e-01,   3.3178695e-01,   1.3340000e-03,
      216,   8.5068000e-01,  -8.9166360e-04,   0.0000000e+00,   1.4682022e-02,   2.7501601e-04,   0.0000000e+00,  -6.9353730e-06,   0.0000000e+00,  -3.8828755e-04,   0.0000000e+00,  -6.9353730e-06,   0.0000000e+00,   1.1327154e-04, 0, 217, 215, -1,   3.9000000e-01,   3.3178695e-01,   1.3340000e-03,
      217,  -7.7770000e-01,  -1.0038492e-03,   0.0000000e+00,  -1.1528655e-02,  -5.7445051e-04,   0.0000000e+00,   8.0834900e-06,   0.0000000e+00,   3.1676826e-04,   0.0000000e+00,   8.0834900e-06,   0.0000000e+00,   2.5768224e-04, 0, 216, 215, -1,   3.9000000e-01,   3.0698765e-01,   8.3700000e-04,
      218,   1.2992000e-01,  -4.6726348e-04,   0.0000000e+00,  -7.4979119e-03,   3.8494587e-05,   0.0000000e+00,  -4.3497764e-06,   0.0000000e+00,  -2.4297141e-05,   0.0000000e+00,  -4.3497764e-06,   0.0000000e+00,  -1.4197446e-05, 0, 214, 215, -1,   3.9000000e-01,   2.8135002e-01,   4.9600000e-04,
      219,   8.9210000e-02,   7.4349398e-04,   0.0000000e+00,   2.2146066e-03,  -9.2409412e-07,   0.0000000e+00,   7.4767615e-06,   0.0000000e+00,  -9.2409412e-07,   0.0000000e+00,   7.4767615e-06,   0.0000000e+00,   1.8481882e-06, 0, 215, 220, -1,   3.9000000e-01,   2.8135002e-01,   4.9600000e-04,
      220,  -5.8100000e-02,   1.0820086e-02,   0.0000000e+00,   1.1999093e-02,   1.4391599e-04,   0.0000000e+00,  -1.9024204e-04,   0.0000000e+00,  -5.7209827e-04,   0.0000000e+00,  -1.9024204e-04,   0.0000000e+00,   4.2818228e-04, 0, 215, 221, -1,   3.9000000e-01,   3.3178695e-01,   1.3340000e-03,
      221,  -1.2460000e-01,   1.8130670e-02,   0.0000000e+00,   5.7637982e-03,   2.7841369e-04,   0.0000000e+00,  -3.8348039e-04,   0.0000000e+00,  -5.7686809e-04,   0.0000000e+00,  -3.8348039e-04,   0.0000000e+00,   2.9845440e-04, 0, 220, 222, -1,   3.9000000e-01,   3.3178695e-01,   1.3340000e-03,
      222,  -5.0400000e-03,   1.6519325e-02,   0.0000000e+00,   6.4469660e-03,   5.9600337e-04,   0.0000000e+00,  -3.9900330e-04,   0.0000000e+00,  -5.6310002e-04,   0.0000000e+00,  -3.9900330e-04,   0.0000000e+00,  -3.2903351e-05, 0, 221, 223, -1,   3.9000000e-01,   3.3178695e-01,   1.3340000e-03,
      223,  -2.6789000e-01,  -9.0129463e-03,   0.0000000e+00,   2.0332576e-02,   1.2257782e-04,   0.0000000e+00,   1.7695002e-04,   0.0000000e+00,  -8.0230038e-04,   0.0000000e+00,   1.7695002e-04,   0.0000000e+00,   6.7972256e-04, 0, 222, 224, -1,   3.9000000e-01,   3.1996314e-01,   1.0730000e-03,
      224,   9.0680000e-01,   2.1802101e-04,   0.0000000e+00,   9.6204417e-04,  -1.0379724e-04,   0.0000000e+00,  -1.9686005e-05,   0.0000000e+00,   6.5433331e-05,   0.0000000e+00,  -1.9686005e-05,   0.0000000e+00,   3.8363907e-05, 1, 225, 226, -1,   3.9000000e-01,   3.3178695e-01,   1.3340000e-03,
      225,  -3.0169000e-01,  -8.8901771e-05,   0.0000000e+00,  -1.3081790e-02,   4.0242899e-04,   0.0000000e+00,  -6.8877682e-05,   0.0000000e+00,  -6.4565243e-04,   0.0000000e+00,  -6.8877682e-05,   0.0000000e+00,   2.4322344e-04, 0, 224, 226, -1,   3.9000000e-01,   3.1996314e-01,   1.0730000e-03,
      226,  -3.0169000e-01,  -8.8901771e-05,   0.0000000e+00,  -1.3081790e-02,   4.0242899e-04,   0.0000000e+00,  -6.8877682e-05,   0.0000000e+00,  -6.4565243e-04,   0.0000000e+00,  -6.8877682e-05,   0.0000000e+00,   2.4322344e-04, 0, 224, 225, -1,   3.9000000e-01,   3.1996314e-01,   1.0730000e-03,
      227,   7.3320000e-02,   1.5160927e-03,   0.0000000e+00,  -3.7391662e-03,  -1.6120309e-05,   0.0000000e+00,  -1.9116614e-05,   0.0000000e+00,   4.7940883e-05,   0.0000000e+00,  -1.9116614e-05,   0.0000000e+00,  -3.1820574e-05, 0, 220, 221, -1,   3.9000000e-01,   2.8135002e-01,   4.9600000e-04,
      228,   7.3320000e-02,   1.5160927e-03,   0.0000000e+00,  -3.7391662e-03,  -1.6120309e-05,   0.0000000e+00,  -1.9116614e-05,   0.0000000e+00,   4.7940883e-05,   0.0000000e+00,  -1.9116614e-05,   0.0000000e+00,  -3.1820574e-05, 0, 220, 221, -1,   3.9000000e-01,   2.8135002e-01,   4.9600000e-04,
      229,   1.0013000e-01,  -1.2732004e-03,   0.0000000e+00,  -2.4204566e-03,   4.0660141e-05,   0.0000000e+00,   3.3640760e-05,   0.0000000e+00,   3.9932067e-05,   0.0000000e+00,   3.3640760e-05,   0.0000000e+00,  -8.0592208e-05, 0, 221, 230, -1,   3.9000000e-01,   2.8135002e-01,   4.9600000e-04,
      230,   1.0013000e-01,  -1.2732004e-03,   0.0000000e+00,  -2.4204566e-03,   4.0660141e-05,   0.0000000e+00,   3.3640760e-05,   0.0000000e+00,   3.9932067e-05,   0.0000000e+00,   3.3640760e-05,   0.0000000e+00,  -8.0592208e-05, 0, 221, 229, -1,   3.9000000e-01,   2.8135002e-01,   4.9600000e-04,
      231,   6.3860000e-02,   2.7570133e-04,   0.0000000e+00,  -6.6708079e-03,   6.3519803e-05,   0.0000000e+00,   4.1518895e-05,   0.0000000e+00,   1.1230077e-04,   0.0000000e+00,   4.1518895e-05,   0.0000000e+00,  -1.7582057e-04, 0, 222, 232, -1,   3.9000000e-01,   2.8135002e-01,   4.9600000e-04,
      232,   6.3860000e-02,   2.7570133e-04,   0.0000000e+00,  -6.6708079e-03,   6.3519803e-05,   0.0000000e+00,   4.1518895e-05,   0.0000000e+00,   1.1230077e-04,   0.0000000e+00,   4.1518895e-05,   0.0000000e+00,  -1.7582057e-04, 0, 222, 231, -1,   3.9000000e-01,   2.8135002e-01,   4.9600000e-04,
      233,   1.4895000e-01,  -1.0864008e-03,   0.0000000e+00,  -1.0259688e-02,   6.9671096e-05,   0.0000000e+00,   8.0209503e-05,   0.0000000e+00,   3.4424839e-05,   0.0000000e+00,   8.0209503e-05,   0.0000000e+00,  -1.0409594e-04, 0, 223, 224, -1,   3.9000000e-01,   2.8135002e-01,   4.9600000e-04,
      234,   1.4969000e-01,   8.6890898e-04,   0.0000000e+00,  -1.1642957e-02,   1.6250988e-04,   0.0000000e+00,  -2.5827964e-05,   0.0000000e+00,  -3.0877812e-05,   0.0000000e+00,  -2.5827964e-05,   0.0000000e+00,  -1.3163207e-04, 0, 225, 224, -1,   3.9000000e-01,   2.8135002e-01,   4.9600000e-04,
      235,   1.4969000e-01,   8.6890898e-04,   0.0000000e+00,  -1.1642957e-02,   1.6250988e-04,   0.0000000e+00,  -2.5827964e-05,   0.0000000e+00,  -3.0877812e-05,   0.0000000e+00,  -2.5827964e-05,   0.0000000e+00,  -1.3163207e-04, 0, 225, 224, -1,   3.9000000e-01,   2.8135002e-01,   4.9600000e-04,
      236,   1.4969000e-01,   8.6890898e-04,   0.0000000e+00,  -1.1642957e-02,   1.6250988e-04,   0.0000000e+00,  -2.5827964e-05,   0.0000000e+00,  -3.0877812e-05,   0.0000000e+00,  -2.5827964e-05,   0.0000000e+00,  -1.3163207e-04, 0, 226, 224, -1,   3.9000000e-01,   2.8135002e-01,   4.9600000e-04,
      237,   1.4969000e-01,   8.6890898e-04,   0.0000000e+00,  -1.1642957e-02,   1.6250988e-04,   0.0000000e+00,  -2.5827964e-05,   0.0000000e+00,  -3.0877812e-05,   0.0000000e+00,  -2.5827964e-05,   0.0000000e+00,  -1.3163207e-04, 0, 226, 224, -1,   3.9000000e-01,   2.8135002e-01,   4.9600000e-04,
      238,  -7.7000000e-02,   3.7852046e-03,   0.0000000e+00,   2.5059716e-02,   3.9082647e-05,   0.0000000e+00,  -1.2421132e-04,   0.0000000e+00,  -1.0511804e-03,   0.0000000e+00,  -1.2421132e-04,   0.0000000e+00,   1.0120977e-03, 0, 239, 242, -1,   3.9000000e-01,   3.1996314e-01,   1.0730000e-03,
      239,  -3.1424000e-01,   5.8093074e-03,   9.8781510e-03,   3.1025660e-03,  -1.2709561e-04,  -2.9052959e-04,   2.3671744e-05,  -2.9052959e-04,  -3.1528411e-04,  -2.5555403e-04,   2.3671744e-05,  -2.5555403e-04,   4.4237972e-04, 0, 238, 240, 243,   3.9000000e-01,   3.3178695e-01,   1.3340000e-03,
      240,   8.6830000e-01,  -4.3974626e-04,   0.0000000e+00,   1.5173098e-02,   2.8948415e-04,   0.0000000e+00,  -1.8733908e-05,   0.0000000e+00,  -3.8031607e-04,   0.0000000e+00,  -1.8733908e-05,   0.0000000e+00,   9.0831918e-05, 0, 241, 239, -1,   3.9000000e-01,   3.3178695e-01,   1.3340000e-03,
      241,  -7.8568000e-01,  -2.5135918e-04,   0.0000000e+00,  -1.1452453e-02,  -5.9135490e-04,   0.0000000e+00,   2.0834122e-05,   0.0000000e+00,   3.1936319e-04,   0.0000000e+00,   2.0834122e-05,   0.0000000e+00,   2.7199170e-04, 0, 240, 239, -1,   3.9000000e-01,   3.0698765e-01,   8.3700000e-04,
      242,   1.3014000e-01,  -7.7418626e-04,   0.0000000e+00,  -7.6873573e-03,   4.0501458e-05,   0.0000000e+00,  -3.1829909e-06,   0.0000000e+00,  -2.4371816e-05,   0.0000000e+00,  -3.1829909e-06,   0.0000000e+00,  -1.6129643e-05, 0, 238, 239, -1,   3.9000000e-01,   2.8135002e-01,   4.9600000e-04,
      243,   9.0300000e-02,   2.9633924e-04,   0.0000000e+00,   3.0385355e-03,  -1.5868283e-06,   0.0000000e+00,   9.8009982e-06,   0.0000000e+00,   1.6241654e-06,   0.0000000e+00,   9.8009982e-06,   0.0000000e+00,  -3.7337136e-08, 0, 239, 244, -1,   3.9000000e-01,   2.8135002e-01,   4.9600000e-04,
      244,   1.8740000e-01,   1.7278694e-02,   0.0000000e+00,   8.9452116e-03,   3.6295430e-04,   0.0000000e+00,  -3.7583561e-04,   0.0000000e+00,  -6.0389084e-04,   0.0000000e+00,  -3.7583561e-04,   0.0000000e+00,   2.4093654e-04, 0, 239, 245, -1,   3.9000000e-01,   3.3178695e-01,   1.3340000e-03,
      245,  -4.1295000e-01,   1.7699919e-02,   0.0000000e+00,  -7.5413044e-03,   3.9622169e-04,   0.0000000e+00,  -3.5747508e-04,   0.0000000e+00,  -3.8488987e-04,   0.0000000e+00,  -3.5747508e-04,   0.0000000e+00,  -1.1331821e-05, 0, 248, 244, -1,   3.9000000e-01,   3.0680399e-01,   8.3400000e-04,
      246,   1.9820000e-02,  -6.5565056e-04,   0.0000000e+00,  -6.2162447e-03,   1.8397874e-05,   0.0000000e+00,  -9.4556297e-06,   0.0000000e+00,   3.5563622e-06,   0.0000000e+00,  -9.4556297e-06,   0.0000000e+00,  -2.1954236e-05, 0, 244, 239, -1,   3.9000000e-01,   2.8135002e-01,   4.9600000e-04,
      247,   1.9820000e-02,  -6.5565056e-04,   0.0000000e+00,  -6.2162447e-03,   1.8397874e-05,   0.0000000e+00,  -9.4556297e-06,   0.0000000e+00,   3.5563622e-06,   0.0000000e+00,  -9.4556297e-06,   0.0000000e+00,  -2.1954236e-05, 0, 244, 239, -1,   3.9000000e-01,   2.8135002e-01,   4.9600000e-04,
      248,   2.7409000e-01,  -1.2118158e-04,   0.0000000e+00,  -7.4899742e-03,   3.3407403e-05,   0.0000000e+00,   7.1743307e-05,   0.0000000e+00,  -1.7828482e-06,   0.0000000e+00,   7.1743307e-05,   0.0000000e+00,  -3.1624554e-05, 0, 245, 244, -1,   3.9000000e-01,   2.8135002e-01,   4.9600000e-04,
      249,  -1.4985000e-01,   1.8785791e-03,   0.0000000e+00,   2.3443080e-02,   8.5595384e-05,   0.0000000e+00,  -2.2727115e-04,   0.0000000e+00,  -1.0406887e-03,   0.0000000e+00,  -2.2727115e-04,   0.0000000e+00,   9.5509328e-04, 0, 250, 253, -1,   3.9000000e-01,   3.1996314e-01,   1.0730000e-03,
      250,  -2.1238000e-01,   8.2959111e-03,   5.5277851e-03,   7.6968825e-03,  -1.6264990e-04,  -2.1019874e-04,  -4.1070850e-07,  -2.1019874e-04,  -3.7849588e-04,  -2.0935866e-04,  -4.1070850e-07,  -2.0935866e-04,   5.4114578e-04, 0, 249, 251, 254,   3.9000000e-01,   3.3178695e-01,   1.3340000e-03,
      251,   8.5068000e-01,  -8.9166360e-04,   0.0000000e+00,   1.4682022e-02,   2.7501601e-04,   0.0000000e+00,  -6.9353730e-06,   0.0000000e+00,  -3.8828755e-04,   0.0000000e+00,  -6.9353730e-06,   0.0000000e+00,   1.1327154e-04, 0, 252, 250, -1,   3.9000000e-01,   3.3178695e-01,   1.3340000e-03,
      252,  -7.7770000e-01,  -1.0038492e-03,   0.0000000e+00,  -1.1528655e-02,  -5.7445051e-04,   0.0000000e+00,   8.0834900e-06,   0.0000000e+00,   3.1676826e-04,   0.0000000e+00,   8.0834900e-06,   0.0000000e+00,   2.5768224e-04, 0, 251, 250, -1,   3.9000000e-01,   3.0698765e-01,   8.3700000e-04,
      253,   1.2992000e-01,  -4.6726348e-04,   0.0000000e+00,  -7.4979119e-03,   3.8494587e-05,   0.0000000e+00,  -4.3497764e-06,   0.0000000e+00,  -2.4297141e-05,   0.0000000e+00,  -4.3497764e-06,   0.0000000e+00,  -1.4197446e-05, 0, 249, 250, -1,   3.9000000e-01,   2.8135002e-01,   4.9600000e-04,
      254,   8.9210000e-02,   7.4349398e-04,   0.0000000e+00,   2.2146066e-03,  -9.2409412e-07,   0.0000000e+00,   7.4767615e-06,   0.0000000e+00,  -9.2409412e-07,   0.0000000e+00,   7.4767615e-06,   0.0000000e+00,   1.8481882e-06, 0, 250, 255, -1,   3.9000000e-01,   2.8135002e-01,   4.9600000e-04,
      255,  -1.5440000e-01,  -5.2917721e-06,   0.0000000e+00,   1.9202253e-02,  -2.7512802e-04,   0.0000000e+00,   7.1127244e-06,   0.0000000e+00,  -2.7337318e-04,   0.0000000e+00,   7.1127244e-06,   0.0000000e+00,   5.4850120e-04, 0, 250, 254, -1,   3.9000000e-01,   3.3178695e-01,   1.3340000e-03,
      256,   7.4840000e-02,  -5.8738670e-05,   0.0000000e+00,  -5.2970639e-03,  -2.8376223e-06,   0.0000000e+00,   1.1574512e-05,   0.0000000e+00,  -1.4356129e-05,   0.0000000e+00,   1.1574512e-05,   0.0000000e+00,   1.7193751e-05, 0, 255, 250, -1,   3.9000000e-01,   2.8135002e-01,   4.9600000e-04,
      257,   7.4840000e-02,  -5.8738670e-05,   0.0000000e+00,  -5.2970639e-03,  -2.8376223e-06,   0.0000000e+00,   1.1574512e-05,   0.0000000e+00,  -1.4356129e-05,   0.0000000e+00,   1.1574512e-05,   0.0000000e+00,   1.7193751e-05, 0, 255, 250, -1,   3.9000000e-01,   2.8135002e-01,   4.9600000e-04,
      258,   7.4840000e-02,  -5.8738670e-05,   0.0000000e+00,  -5.2970639e-03,  -2.8376223e-06,   0.0000000e+00,   1.1574512e-05,   0.0000000e+00,  -1.4356129e-05,   0.0000000e+00,   1.1574512e-05,   0.0000000e+00,   1.7193751e-05, 0, 255, 250, -1,   3.9000000e-01,   2.8135002e-01,   4.9600000e-04,
      259,  -1.4985000e-01,   1.8785791e-03,   0.0000000e+00,   2.3443080e-02,   8.5595384e-05,   0.0000000e+00,  -2.2727115e-04,   0.0000000e+00,  -1.0406887e-03,   0.0000000e+00,  -2.2727115e-04,   0.0000000e+00,   9.5509328e-04, 0, 260, 263, -1,   3.9000000e-01,   3.1996314e-01,   1.0730000e-03,
      260,  -2.1238000e-01,   8.2959111e-03,   5.5277851e-03,   7.6968825e-03,  -1.6264990e-04,  -2.1019874e-04,  -4.1070850e-07,  -2.1019874e-04,  -3.7849588e-04,  -2.0935866e-04,  -4.1070850e-07,  -2.0935866e-04,   5.4114578e-04, 0, 259, 261, 264,   3.9000000e-01,   3.3178695e-01,   1.3340000e-03,
      261,   8.5068000e-01,  -8.9166360e-04,   0.0000000e+00,   1.4682022e-02,   2.7501601e-04,   0.0000000e+00,  -6.9353730e-06,   0.0000000e+00,  -3.8828755e-04,   0.0000000e+00,  -6.9353730e-06,   0.0000000e+00,   1.1327154e-04, 0, 262, 260, -1,   3.9000000e-01,   3.3178695e-01,   1.3340000e-03,
      262,  -7.7770000e-01,  -1.0038492e-03,   0.0000000e+00,  -1.1528655e-02,  -5.7445051e-04,   0.0000000e+00,   8.0834900e-06,   0.0000000e+00,   3.1676826e-04,   0.0000000e+00,   8.0834900e-06,   0.0000000e+00,   2.5768224e-04, 0, 261, 260, -1,   3.9000000e-01,   3.0698765e-01,   8.3700000e-04,
      263,   1.2992000e-01,  -4.6726348e-04,   0.0000000e+00,  -7.4979119e-03,   3.8494587e-05,   0.0000000e+00,  -4.3497764e-06,   0.0000000e+00,  -2.4297141e-05,   0.0000000e+00,  -4.3497764e-06,   0.0000000e+00,  -1.4197446e-05, 0, 259, 260, -1,   3.9000000e-01,   2.8135002e-01,   4.9600000e-04,
      264,   8.9210000e-02,   7.4349398e-04,   0.0000000e+00,   2.2146066e-03,  -9.2409412e-07,   0.0000000e+00,   7.4767615e-06,   0.0000000e+00,  -9.2409412e-07,   0.0000000e+00,   7.4767615e-06,   0.0000000e+00,   1.8481882e-06, 0, 260, 265, -1,   3.9000000e-01,   2.8135002e-01,   4.9600000e-04,
      265,  -1.8950000e-02,   1.9556273e-02,   0.0000000e+00,   5.8950341e-04,   3.8441382e-04,   0.0000000e+00,  -3.0664990e-04,   0.0000000e+00,  -6.1989914e-04,   0.0000000e+00,  -3.0664990e-04,   0.0000000e+00,   2.3548532e-04, 0, 266, 260, -1,   3.9000000e-01,   3.3178695e-01,   1.3340000e-03,
      266,  -6.2750000e-02,  -8.0170347e-04,   0.0000000e+00,   6.2003694e-03,   9.7860634e-05,   0.0000000e+00,   2.3242367e-06,   0.0000000e+00,  -2.5117625e-04,   0.0000000e+00,   2.3242367e-06,   0.0000000e+00,   1.5331562e-04, 0, 265, 267, -1,   3.9000000e-01,   3.4714134e-01,   1.7500000e-03,
      267,   8.9000000e-03,   9.8141206e-03,   0.0000000e+00,   7.9752297e-03,   4.4312647e-04,   0.0000000e+00,   2.6799663e-04,   0.0000000e+00,  -3.9988073e-04,   0.0000000e+00,   2.6799663e-04,   0.0000000e+00,  -4.3245738e-05, 0, 266, 269, -1,   3.9000000e-01,   3.4714134e-01,   1.7500000e-03,
      268,   8.9000000e-03,   9.8141206e-03,   0.0000000e+00,   7.9752297e-03,   4.4312647e-04,   0.0000000e+00,   2.6799663e-04,   0.0000000e+00,  -3.9988073e-04,   0.0000000e+00,   2.6799663e-04,   0.0000000e+00,  -4.3245738e-05, 0, 266, 270, -1,   3.9000000e-01,   3.4714134e-01,   1.7500000e-03,
      269,  -5.4020000e-02,  -5.0007246e-04,   0.0000000e+00,   1.5462558e-03,  -2.5762624e-06,   0.0000000e+00,  -1.2951319e-04,   0.0000000e+00,  -1.2537810e-04,   0.0000000e+00,  -1.2951319e-04,   0.0000000e+00,   1.2795437e-04, 0, 267, 271, -1,   3.9000000e-01,   3.4714134e-01,   1.7500000e-03,
      270,  -5.4020000e-02,  -5.0007246e-04,   0.0000000e+00,   1.5462558e-03,  -2.5762624e-06,   0.0000000e+00,  -1.2951319e-04,   0.0000000e+00,  -1.2537810e-04,   0.0000000e+00,  -1.2951319e-04,   0.0000000e+00,   1.2795437e-04, 0, 268, 271, -1,   3.9000000e-01,   3.4714134e-01,   1.7500000e-03,
      271,  -5.8260000e-02,  -5.1859367e-05,   0.0000000e+00,   6.5882563e-04,  -3.0261749e-05,   0.0000000e+00,  -1.4155442e-04,   0.0000000e+00,  -1.6282725e-04,   0.0000000e+00,  -1.4155442e-04,   0.0000000e+00,   1.9308900e-04, 0, 269, 270, -1,   3.9000000e-01,   3.4714134e-01,   1.7500000e-03,
      272,   6.8390000e-02,   1.4748169e-03,   0.0000000e+00,  -7.3465672e-03,  -8.1114928e-06,   0.0000000e+00,   8.7490244e-05,   0.0000000e+00,   7.8557334e-05,   0.0000000e+00,   8.7490244e-05,   0.0000000e+00,  -7.0445841e-05, 0, 265, 266, -1,   3.9000000e-01,   2.8135002e-01,   4.9600000e-04,
      273,   6.8390000e-02,   1.4748169e-03,   0.0000000e+00,  -7.3465672e-03,  -8.1114928e-06,   0.0000000e+00,   8.7490244e-05,   0.0000000e+00,   7.8557334e-05,   0.0000000e+00,   8.7490244e-05,   0.0000000e+00,  -7.0445841e-05, 0, 265, 266, -1,   3.9000000e-01,   2.8135002e-01,   4.9600000e-04,
      274,   2.8180000e-02,  -7.0115980e-04,   0.0000000e+00,  -7.8630442e-03,   7.0949893e-05,   0.0000000e+00,   1.0463732e-05,   0.0000000e+00,   9.0477215e-05,   0.0000000e+00,   1.0463732e-05,   0.0000000e+00,  -1.6142711e-04, 0, 267, 266, -1,   3.9000000e-01,   2.9769271e-01,   6.9600000e-04,
      275,   2.8180000e-02,  -7.0115980e-04,   0.0000000e+00,  -7.8630442e-03,   7.0949893e-05,   0.0000000e+00,   1.0463732e-05,   0.0000000e+00,   9.0477215e-05,   0.0000000e+00,   1.0463732e-05,   0.0000000e+00,  -1.6142711e-04, 0, 268, 266, -1,   3.9000000e-01,   2.9769271e-01,   6.9600000e-04,
      276,   3.5650000e-02,   2.5453424e-04,   0.0000000e+00,  -8.0186223e-03,   5.0386465e-05,   0.0000000e+00,   3.2109937e-06,   0.0000000e+00,   3.5600959e-05,   0.0000000e+00,   3.2109937e-06,   0.0000000e+00,  -8.5987424e-05, 0, 269, 267, -1,   3.9000000e-01,   2.9769271e-01,   6.9600000e-04,
      277,   3.5650000e-02,   2.5453424e-04,   0.0000000e+00,  -8.0186223e-03,   5.0386465e-05,   0.0000000e+00,   3.2109937e-06,   0.0000000e+00,   3.5600959e-05,   0.0000000e+00,   3.2109937e-06,   0.0000000e+00,  -8.5987424e-05, 0, 270, 268, -1,   3.9000000e-01,   2.9769271e-01,   6.9600000e-04,
      278,   3.5880000e-02,   2.0743747e-04,   0.0000000e+00,  -7.8995574e-03,   4.4888572e-05,   0.0000000e+00,   1.3581383e-05,   0.0000000e+00,   1.2059895e-05,   0.0000000e+00,   1.3581383e-05,   0.0000000e+00,  -5.6948467e-05, 0, 271, 269, -1,   3.9000000e-01,   2.9769271e-01,   6.9600000e-04,
      279,  -1.4985000e-01,   1.8785791e-03,   0.0000000e+00,   2.3443080e-02,   8.5595384e-05,   0.0000000e+00,  -2.2727115e-04,   0.0000000e+00,  -1.0406887e-03,   0.0000000e+00,  -2.2727115e-04,   0.0000000e+00,   9.5509328e-04, 0, 280, 283, -1,   3.9000000e-01,   3.1996314e-01,   1.0730000e-03,
      280,  -2.1238000e-01,   8.2959111e-03,   5.5277851e-03,   7.6968825e-03,  -1.6264990e-04,  -2.1019874e-04,  -4.1070850e-07,  -2.1019874e-04,  -3.7849588e-04,  -2.0935866e-04,  -4.1070850e-07,  -2.0935866e-04,   5.4114578e-04, 0, 279, 281, 284,   3.9000000e-01,   3.3178695e-01,   1.3340000e-03,
      281,   8.5068000e-01,  -8.9166360e-04,   0.0000000e+00,   1.4682022e-02,   2.7501601e-04,   0.0000000e+00,  -6.9353730e-06,   0.0000000e+00,  -3.8828755e-04,   0.0000000e+00,  -6.9353730e-06,   0.0000000e+00,   1.1327154e-04, 0, 282, 280, -1,   3.9000000e-01,   3.3178695e-01,   1.3340000e-03,
      282,  -7.7770000e-01,  -1.0038492e-03,   0.0000000e+00,  -1.1528655e-02,  -5.7445051e-04,   0.0000000e+00,   8.0834900e-06,   0.0000000e+00,   3.1676826e-04,   0.0000000e+00,   8.0834900e-06,   0.0000000e+00,   2.5768224e-04, 0, 281, 280, -1,   3.9000000e-01,   3.0698765e-01,   8.3700000e-04,
      283,   1.2992000e-01,  -4.6726348e-04,   0.0000000e+00,  -7.4979119e-03,   3.8494587e-05,   0.0000000e+00,  -4.3497764e-06,   0.0000000e+00,  -2.4297141e-05,   0.0000000e+00,  -4.3497764e-06,   0.0000000e+00,  -1.4197446e-05, 0, 279, 280, -1,   3.9000000e-01,   2.8135002e-01,   4.9600000e-04,
      284,   8.9210000e-02,   7.4349398e-04,   0.0000000e+00,   2.2146066e-03,  -9.2409412e-07,   0.0000000e+00,   7.4767615e-06,   0.0000000e+00,  -9.2409412e-07,   0.0000000e+00,   7.4767615e-06,   0.0000000e+00,   1.8481882e-06, 0, 280, 285, -1,   3.9000000e-01,   2.8135002e-01,   4.9600000e-04,
      285,  -1.5440000e-01,  -5.2917721e-06,   0.0000000e+00,   1.9202253e-02,  -2.7512802e-04,   0.0000000e+00,   7.1127244e-06,   0.0000000e+00,  -2.7337318e-04,   0.0000000e+00,   7.1127244e-06,   0.0000000e+00,   5.4850120e-04, 0, 280, 284, -1,   3.9000000e-01,   3.3178695e-01,   1.3340000e-03,
      286,   7.4840000e-02,  -5.8738670e-05,   0.0000000e+00,  -5.2970639e-03,  -2.8376223e-06,   0.0000000e+00,   1.1574512e-05,   0.0000000e+00,  -1.4356129e-05,   0.0000000e+00,   1.1574512e-05,   0.0000000e+00,   1.7193751e-05, 0, 285, 280, -1,   3.9000000e-01,   2.8135002e-01,   4.9600000e-04,
      287,   7.4840000e-02,  -5.8738670e-05,   0.0000000e+00,  -5.2970639e-03,  -2.8376223e-06,   0.0000000e+00,   1.1574512e-05,   0.0000000e+00,  -1.4356129e-05,   0.0000000e+00,   1.1574512e-05,   0.0000000e+00,   1.7193751e-05, 0, 285, 280, -1,   3.9000000e-01,   2.8135002e-01,   4.9600000e-04,
      288,   7.4840000e-02,  -5.8738670e-05,   0.0000000e+00,  -5.2970639e-03,  -2.8376223e-06,   0.0000000e+00,   1.1574512e-05,   0.0000000e+00,  -1.4356129e-05,   0.0000000e+00,   1.1574512e-05,   0.0000000e+00,   1.7193751e-05, 0, 285, 280, -1,   3.9000000e-01,   2.8135002e-01,   4.9600000e-04,
      289,  -1.4985000e-01,   1.8785791e-03,   0.0000000e+00,   2.3443080e-02,   8.5595384e-05,   0.0000000e+00,  -2.2727115e-04,   0.0000000e+00,  -1.0406887e-03,   0.0000000e+00,  -2.2727115e-04,   0.0000000e+00,   9.5509328e-04, 0, 290, 293, -1,   3.9000000e-01,   3.1996314e-01,   1.0730000e-03,
      290,  -2.1238000e-01,   8.2959111e-03,   5.5277851e-03,   7.6968825e-03,  -1.6264990e-04,  -2.1019874e-04,  -4.1070850e-07,  -2.1019874e-04,  -3.7849588e-04,  -2.0935866e-04,  -4.1070850e-07,  -2.0935866e-04,   5.4114578e-04, 0, 289, 291, 294,   3.9000000e-01,   3.3178695e-01,   1.3340000e-03,
      291,   8.5068000e-01,  -8.9166360e-04,   0.0000000e+00,   1.4682022e-02,   2.7501601e-04,   0.0000000e+00,  -6.9353730e-06,   0.0000000e+00,  -3.8828755e-04,   0.0000000e+00,  -6.9353730e-06,   0.0000000e+00,   1.1327154e-04, 0, 292, 290, -1,   3.9000000e-01,   3.3178695e-01,   1.3340000e-03,
      292,  -7.7770000e-01,  -1.0038492e-03,   0.0000000e+00,  -1.1528655e-02,  -5.7445051e-04,   0.0000000e+00,   8.0834900e-06,   0.0000000e+00,   3.1676826e-04,   0.0000000e+00,   8.0834900e-06,   0.0000000e+00,   2.5768224e-04, 0, 291, 290, -1,   3.9000000e-01,   3.0698765e-01,   8.3700000e-04,
      293,   1.2992000e-01,  -4.6726348e-04,   0.0000000e+00,  -7.4979119e-03,   3.8494587e-05,   0.0000000e+00,  -4.3497764e-06,   0.0000000e+00,  -2.4297141e-05,   0.0000000e+00,  -4.3497764e-06,   0.0000000e+00,  -1.4197446e-05, 0, 289, 290, -1,   3.9000000e-01,   2.8135002e-01,   4.9600000e-04,
      294,   8.9210000e-02,   7.4349398e-04,   0.0000000e+00,   2.2146066e-03,  -9.2409412e-07,   0.0000000e+00,   7.4767615e-06,   0.0000000e+00,  -9.2409412e-07,   0.0000000e+00,   7.4767615e-06,   0.0000000e+00,   1.8481882e-06, 0, 290, 295, -1,   3.9000000e-01,   2.8135002e-01,   4.9600000e-04,
      295,  -1.5072000e-01,   1.1297933e-02,   0.0000000e+00,   1.3891960e-02,   5.0134439e-05,   0.0000000e+00,  -1.3707396e-04,   0.0000000e+00,  -4.7686057e-04,   0.0000000e+00,  -1.3707396e-04,   0.0000000e+00,   4.2672613e-04, 0, 290, 296, -1,   3.9000000e-01,   3.3178695e-01,   1.3340000e-03,
      296,   7.6960000e-01,   1.6207110e-02,   0.0000000e+00,  -4.9541570e-03,   1.9747611e-04,   0.0000000e+00,   3.1223180e-05,   0.0000000e+00,  -3.7147650e-04,   0.0000000e+00,   3.1223180e-05,   0.0000000e+00,   1.7400039e-04, 0, 298, 297, -1,   3.9000000e-01,   3.3178695e-01,   1.3340000e-03,
      297,  -7.2950000e-01,  -1.9516056e-03,   0.0000000e+00,  -8.4678937e-03,  -2.5694484e-04,   0.0000000e+00,   9.9596810e-06,   0.0000000e+00,   2.5177364e-04,   0.0000000e+00,   9.9596810e-06,   0.0000000e+00,   5.1711933e-06, 0, 296, 298, -1,   3.9000000e-01,   3.0680399e-01,   8.3400000e-04,
      298,  -3.8020000e-01,   4.9493945e-03,   0.0000000e+00,   1.1738209e-02,  -1.4391599e-04,   0.0000000e+00,   2.1060012e-04,   0.0000000e+00,  -4.3525766e-04,   0.0000000e+00,   2.1060012e-04,   0.0000000e+00,   5.7917365e-04, 0, 296, 297, -1,   3.9000000e-01,   3.1996314e-01,   1.0730000e-03,
      299,   9.6790000e-02,   1.7616309e-03,   0.0000000e+00,  -5.1176728e-03,   3.6536255e-04,   0.0000000e+00,   8.1581642e-06,   0.0000000e+00,  -6.4219874e-05,   0.0000000e+00,   8.1581642e-06,   0.0000000e+00,  -3.0114267e-04, 0, 295, 296, -1,   3.9000000e-01,   2.8135002e-01,   4.9600000e-04,
      300,   9.6790000e-02,   1.7616309e-03,   0.0000000e+00,  -5.1176728e-03,   3.6536255e-04,   0.0000000e+00,   8.1581642e-06,   0.0000000e+00,  -6.4219874e-05,   0.0000000e+00,   8.1581642e-06,   0.0000000e+00,  -3.0114267e-04, 0, 295, 296, -1,   3.9000000e-01,   2.8135002e-01,   4.9600000e-04,
      301,   1.8368000e-01,  -2.1050669e-03,   0.0000000e+00,  -1.6793439e-02,   9.9904842e-05,   0.0000000e+00,  -1.0130498e-04,   0.0000000e+00,   1.8174784e-04,   0.0000000e+00,  -1.0130498e-04,   0.0000000e+00,  -2.8165269e-04, 0, 298, 296, -1,   3.9000000e-01,   2.8135002e-01,   4.9600000e-04,
      302,   1.8368000e-01,  -2.1050669e-03,   0.0000000e+00,  -1.6793439e-02,   9.9904842e-05,   0.0000000e+00,  -1.0130498e-04,   0.0000000e+00,   1.8174784e-04,   0.0000000e+00,  -1.0130498e-04,   0.0000000e+00,  -2.8165269e-04, 0, 298, 296, -1,   3.9000000e-01,   2.8135002e-01,   4.9600000e-04,
      303,  -1.4985000e-01,   1.8785791e-03,   0.0000000e+00,   2.3443080e-02,   8.5595384e-05,   0.0000000e+00,  -2.2727115e-04,   0.0000000e+00,  -1.0406887e-03,   0.0000000e+00,  -2.2727115e-04,   0.0000000e+00,   9.5509328e-04, 0, 304, 307, -1,   3.9000000e-01,   3.1996314e-01,   1.0730000e-03,
      304,  -2.1238000e-01,   8.2959111e-03,   5.5277851e-03,   7.6968825e-03,  -1.6264990e-04,  -2.1019874e-04,  -4.1070850e-07,  -2.1019874e-04,  -3.7849588e-04,  -2.0935866e-04,  -4.1070850e-07,  -2.0935866e-04,   5.4114578e-04, 0, 303, 305, 308,   3.9000000e-01,   3.3178695e-01,   1.3340000e-03,
      305,   8.5068000e-01,  -8.9166360e-04,   0.0000000e+00,   1.4682022e-02,   2.7501601e-04,   0.0000000e+00,  -6.9353730e-06,   0.0000000e+00,  -3.8828755e-04,   0.0000000e+00,  -6.9353730e-06,   0.0000000e+00,   1.1327154e-04, 0, 306, 304, -1,   3.9000000e-01,   3.3178695e-01,   1.3340000e-03,
      306,  -7.7770000e-01,  -1.0038492e-03,   0.0000000e+00,  -1.1528655e-02,  -5.7445051e-04,   0.0000000e+00,   8.0834900e-06,   0.0000000e+00,   3.1676826e-04,   0.0000000e+00,   8.0834900e-06,   0.0000000e+00,   2.5768224e-04, 0, 305, 304, -1,   3.9000000e-01,   3.0698765e-01,   8.3700000e-04,
      307,   1.2992000e-01,  -4.6726348e-04,   0.0000000e+00,  -7.4979119e-03,   3.8494587e-05,   0.0000000e+00,  -4.3497764e-06,   0.0000000e+00,  -2.4297141e-05,   0.0000000e+00,  -4.3497764e-06,   0.0000000e+00,  -1.4197446e-05, 0, 303, 304, -1,   3.9000000e-01,   2.8135002e-01,   4.9600000e-04,
      308,   8.9210000e-02,   7.4349398e-04,   0.0000000e+00,   2.2146066e-03,  -9.2409412e-07,   0.0000000e+00,   7.4767615e-06,   0.0000000e+00,  -9.2409412e-07,   0.0000000e+00,   7.4767615e-06,   0.0000000e+00,   1.8481882e-06, 0, 304, 309, -1,   3.9000000e-01,   2.8135002e-01,   4.9600000e-04,
      309,  -5.8800000e-02,   1.4047538e-02,   0.0000000e+00,   1.1230728e-02,   1.9550658e-04,   0.0000000e+00,  -1.0493602e-04,   0.0000000e+00,  -5.4669968e-04,   0.0000000e+00,  -1.0493602e-04,   0.0000000e+00,   3.5119310e-04, 0, 304, 310, -1,   3.9000000e-01,   3.3178695e-01,   1.3340000e-03,
      310,   2.4250000e-02,   7.3121707e-03,   0.0000000e+00,  -5.7045303e-03,   3.1945654e-04,   0.0000000e+00,  -6.6618785e-05,   0.0000000e+00,   3.2520646e-05,   0.0000000e+00,  -6.6618785e-05,   0.0000000e+00,  -3.5197718e-04, 0, 315, 309, -1,   3.9000000e-01,   3.3178695e-01,   1.3340000e-03,
      311,  -1.1850000e-01,   1.0805799e-03,   0.0000000e+00,   1.4733352e-02,  -2.0342205e-04,   0.0000000e+00,  -4.9854411e-05,   0.0000000e+00,  -1.9862423e-04,   0.0000000e+00,  -4.9854411e-05,   0.0000000e+00,   4.0204628e-04, 0, 310, 309, -1,   3.9000000e-01,   3.3178695e-01,   1.3340000e-03,
      312,  -1.1850000e-01,   1.0805799e-03,   0.0000000e+00,   1.4733352e-02,  -2.0342205e-04,   0.0000000e+00,  -4.9854411e-05,   0.0000000e+00,  -1.9862423e-04,   0.0000000e+00,  -4.9854411e-05,   0.0000000e+00,   4.0204628e-04, 0, 310, 309, -1,   3.9000000e-01,   3.3178695e-01,   1.3340000e-03,
      313,   4.6960000e-02,   3.2121057e-04,   0.0000000e+00,  -3.5370205e-03,  -6.4985285e-05,   0.0000000e+00,   7.0875219e-05,   0.0000000e+00,  -3.6217022e-06,   0.0000000e+00,   7.0875219e-05,   0.0000000e+00,   6.8606988e-05, 0, 309, 310, -1,   3.9000000e-01,   2.8135002e-01,   4.9600000e-04,
      314,   4.6960000e-02,   3.2121057e-04,   0.0000000e+00,  -3.5370205e-03,  -6.4985285e-05,   0.0000000e+00,   7.0875219e-05,   0.0000000e+00,  -3.6217022e-06,   0.0000000e+00,   7.0875219e-05,   0.0000000e+00,   6.8606988e-05, 0, 309, 310, -1,   3.9000000e-01,   2.8135002e-01,   4.9600000e-04,
      315,   8.4100000e-03,  -3.5560709e-04,   0.0000000e+00,  -3.4571147e-03,  -2.1002139e-05,   0.0000000e+00,   2.2019576e-05,   0.0000000e+00,  -2.0535425e-07,   0.0000000e+00,   2.2019576e-05,   0.0000000e+00,   2.1207493e-05, 0, 310, 309, -1,   3.9000000e-01,   2.8135002e-01,   4.9600000e-04,
      316,   3.9890000e-02,  -1.4816962e-04,   0.0000000e+00,  -5.3124100e-03,   3.8914630e-05,   0.0000000e+00,  -4.5672652e-05,   0.0000000e+00,   4.1033513e-05,   0.0000000e+00,  -4.5672652e-05,   0.0000000e+00,  -7.9948143e-05, 0, 311, 310, -1,   3.9000000e-01,   2.8135002e-01,   4.9600000e-04,
      317,   3.9890000e-02,  -1.4816962e-04,   0.0000000e+00,  -5.3124100e-03,   3.8914630e-05,   0.0000000e+00,  -4.5672652e-05,   0.0000000e+00,   4.1033513e-05,   0.0000000e+00,  -4.5672652e-05,   0.0000000e+00,  -7.9948143e-05, 0, 311, 310, -1,   3.9000000e-01,   2.8135002e-01,   4.9600000e-04,
      318,   3.9890000e-02,  -1.4816962e-04,   0.0000000e+00,  -5.3124100e-03,   3.8914630e-05,   0.0000000e+00,  -4.5672652e-05,   0.0000000e+00,   4.1033513e-05,   0.0000000e+00,  -4.5672652e-05,   0.0000000e+00,  -7.9948143e-05, 0, 311, 310, -1,   3.9000000e-01,   2.8135002e-01,   4.9600000e-04,
      319,   3.9890000e-02,  -1.4816962e-04,   0.0000000e+00,  -5.3124100e-03,   3.8914630e-05,   0.0000000e+00,  -4.5672652e-05,   0.0000000e+00,   4.1033513e-05,   0.0000000e+00,  -4.5672652e-05,   0.0000000e+00,  -7.9948143e-05, 0, 312, 310, -1,   3.9000000e-01,   2.8135002e-01,   4.9600000e-04,
      320,   3.9890000e-02,  -1.4816962e-04,   0.0000000e+00,  -5.3124100e-03,   3.8914630e-05,   0.0000000e+00,  -4.5672652e-05,   0.0000000e+00,   4.1033513e-05,   0.0000000e+00,  -4.5672652e-05,   0.0000000e+00,  -7.9948143e-05, 0, 312, 310, -1,   3.9000000e-01,   2.8135002e-01,   4.9600000e-04,
      321,   3.9890000e-02,  -1.4816962e-04,   0.0000000e+00,  -5.3124100e-03,   3.8914630e-05,   0.0000000e+00,  -4.5672652e-05,   0.0000000e+00,   4.1033513e-05,   0.0000000e+00,  -4.5672652e-05,   0.0000000e+00,  -7.9948143e-05, 0, 312, 310, -1,   3.9000000e-01,   2.8135002e-01,   4.9600000e-04,
      322,  -1.1893000e-01,   1.8015309e-02,   0.0000000e+00,   1.8269843e-02,   1.2558346e-04,   0.0000000e+00,  -5.1772606e-04,   0.0000000e+00,  -1.1838766e-03,   0.0000000e+00,  -5.1772606e-04,   0.0000000e+00,   1.0582931e-03, 0, 323, 329, -1,   3.9000000e-01,   3.1996314e-01,   1.0730000e-03,
      323,  -3.8385000e-01,   4.9229356e-03,   1.6080637e-02,   1.1009003e-02,  -2.6614844e-04,  -1.0846438e-04,  -6.3099760e-05,  -1.0846438e-04,  -1.7866753e-04,  -5.1814611e-05,  -6.3099760e-05,  -5.1814611e-05,   4.4481597e-04, 0, 322, 324, 326,   3.9000000e-01,   3.3178695e-01,   1.3340000e-03,
      324,   9.8874000e-01,   1.4769336e-03,   0.0000000e+00,   1.6227748e-02,   2.8630116e-04,   0.0000000e+00,   8.1973682e-05,   0.0000000e+00,  -4.5175134e-04,   0.0000000e+00,   8.1973682e-05,   0.0000000e+00,   1.6545018e-04, 0, 325, 323, -1,   3.9000000e-01,   3.3178695e-01,   1.3340000e-03,
      325,  -8.2816000e-01,  -3.5719462e-03,   0.0000000e+00,  -1.3246364e-02,  -6.6432099e-04,   0.0000000e+00,  -5.0965191e-05,   0.0000000e+00,   3.7206456e-04,   0.0000000e+00,  -5.0965191e-05,   0.0000000e+00,   2.9225643e-04, 0, 324, 323, -1,   3.9000000e-01,   3.0698765e-01,   8.3700000e-04,
      326,   1.0715000e-01,   3.2226892e-04,   0.0000000e+00,   3.9788834e-03,   1.5588254e-05,   0.0000000e+00,   1.0547741e-05,   0.0000000e+00,  -1.5382900e-05,   0.0000000e+00,   1.0547741e-05,   0.0000000e+00,  -2.0535425e-07, 0, 323, 327, -1,   3.9000000e-01,   2.8135002e-01,   4.9600000e-04,
      327,  -9.4950000e-02,   1.6468524e-02,   0.0000000e+00,   2.1487241e-02,   2.1391379e-04,   0.0000000e+00,  -7.0931224e-05,   0.0000000e+00,  -6.2650781e-04,   0.0000000e+00,  -7.0931224e-05,   0.0000000e+00,   4.1259402e-04, 0, 323, 328, -1,   3.9000000e-01,   3.3178695e-01,   1.3340000e-03,
      328,  -1.1624000e-01,   2.0756976e-02,   0.0000000e+00,   1.2811380e-02,   3.1367861e-04,   0.0000000e+00,  -3.1111169e-05,   0.0000000e+00,  -6.0971543e-04,   0.0000000e+00,  -3.1111169e-05,   0.0000000e+00,   2.9603682e-04, 0, 327, 329, -1,   3.9000000e-01,   3.3178695e-01,   1.3340000e-03,
      329,  -2.0160000e-02,   8.4372015e-03,   0.0000000e+00,   2.0552185e-02,  -1.4990860e-05,   0.0000000e+00,  -5.4549556e-05,   0.0000000e+00,  -5.1335762e-04,   0.0000000e+00,  -5.4549556e-05,   0.0000000e+00,   5.2834848e-04, 0, 322, 328, -1,   3.9000000e-01,   3.3178695e-01,   1.3340000e-03,
      330,   9.2750000e-02,  -6.6887999e-04,   0.0000000e+00,  -4.0069298e-03,   1.1947884e-06,   0.0000000e+00,   9.2502755e-06,   0.0000000e+00,  -2.0498088e-05,   0.0000000e+00,   9.2502755e-06,   0.0000000e+00,   1.9303299e-05, 0, 327, 323, -1,   3.9000000e-01,   2.8135002e-01,   4.9600000e-04,
      331,   9.2750000e-02,  -6.6887999e-04,   0.0000000e+00,  -4.0069298e-03,   1.1947884e-06,   0.0000000e+00,   9.2502755e-06,   0.0000000e+00,  -2.0498088e-05,   0.0000000e+00,   9.2502755e-06,   0.0000000e+00,   1.9303299e-05, 0, 327, 323, -1,   3.9000000e-01,   2.8135002e-01,   4.9600000e-04,
      332,   9.2170000e-02,  -8.0434936e-05,   0.0000000e+00,  -3.7857338e-03,  -7.5607701e-06,   0.0000000e+00,   2.1188825e-06,   0.0000000e+00,  -6.5339988e-06,   0.0000000e+00,   2.1188825e-06,   0.0000000e+00,   1.4094769e-05, 0, 328, 327, -1,   3.9000000e-01,   2.8135002e-01,   4.9600000e-04,
      333,   9.2170000e-02,  -8.0434936e-05,   0.0000000e+00,  -3.7857338e-03,  -7.5607701e-06,   0.0000000e+00,   2.1188825e-06,   0.0000000e+00,  -6.5339988e-06,   0.0000000e+00,   2.1188825e-06,   0.0000000e+00,   1.4094769e-05, 0, 328, 327, -1,   3.9000000e-01,   2.8135002e-01,   4.9600000e-04,
      334,   4.8280000e-02,  -1.5012757e-03,   0.0000000e+00,  -5.5505398e-03,  -1.1201141e-05,   0.0000000e+00,  -1.9938031e-05,   0.0000000e+00,   8.7182213e-06,   0.0000000e+00,  -1.9938031e-05,   0.0000000e+00,   2.4829195e-06, 0, 329, 322, -1,   3.9000000e-01,   2.8135002e-01,   4.9600000e-04,
      335,   4.8280000e-02,  -1.5012757e-03,   0.0000000e+00,  -5.5505398e-03,  -1.1201141e-05,   0.0000000e+00,  -1.9938031e-05,   0.0000000e+00,   8.7182213e-06,   0.0000000e+00,  -1.9938031e-05,   0.0000000e+00,   2.4829195e-06, 0, 329, 322, -1,   3.9000000e-01,   2.8135002e-01,   4.9600000e-04,
      336,  -1.4985000e-01,   1.8785791e-03,   0.0000000e+00,   2.3443080e-02,   8.5595384e-05,   0.0000000e+00,  -2.2727115e-04,   0.0000000e+00,  -1.0406887e-03,   0.0000000e+00,  -2.2727115e-04,   0.0000000e+00,   9.5509328e-04, 0, 337, 340, -1,   3.9000000e-01,   3.1996314e-01,   1.0730000e-03,
      337,  -2.1238000e-01,   8.2959111e-03,   5.5277851e-03,   7.6968825e-03,  -1.6264990e-04,  -2.1019874e-04,  -4.1070850e-07,  -2.1019874e-04,  -3.7849588e-04,  -2.0935866e-04,  -4.1070850e-07,  -2.0935866e-04,   5.4114578e-04, 0, 336, 338, 341,   3.9000000e-01,   3.3178695e-01,   1.3340000e-03,
      338,   8.5068000e-01,  -8.9166360e-04,   0.0000000e+00,   1.4682022e-02,   2.7501601e-04,   0.0000000e+00,  -6.9353730e-06,   0.0000000e+00,  -3.8828755e-04,   0.0000000e+00,  -6.9353730e-06,   0.0000000e+00,   1.1327154e-04, 0, 339, 337, -1,   3.9000000e-01,   3.3178695e-01,   1.3340000e-03,
      339,  -7.7770000e-01,  -1.0038492e-03,   0.0000000e+00,  -1.1528655e-02,  -5.7445051e-04,   0.0000000e+00,   8.0834900e-06,   0.0000000e+00,   3.1676826e-04,   0.0000000e+00,   8.0834900e-06,   0.0000000e+00,   2.5768224e-04, 0, 338, 337, -1,   3.9000000e-01,   3.0698765e-01,   8.3700000e-04,
      340,   1.2992000e-01,  -4.6726348e-04,   0.0000000e+00,  -7.4979119e-03,   3.8494587e-05,   0.0000000e+00,  -4.3497764e-06,   0.0000000e+00,  -2.4297141e-05,   0.0000000e+00,  -4.3497764e-06,   0.0000000e+00,  -1.4197446e-05, 0, 336, 337, -1,   3.9000000e-01,   2.8135002e-01,   4.9600000e-04,
      341,   8.9210000e-02,   7.4349398e-04,   0.0000000e+00,   2.2146066e-03,  -9.2409412e-07,   0.0000000e+00,   7.4767615e-06,   0.0000000e+00,  -9.2409412e-07,   0.0000000e+00,   7.4767615e-06,   0.0000000e+00,   1.8481882e-06, 0, 337, 342, -1,   3.9000000e-01,   2.8135002e-01,   4.9600000e-04,
      342,  -5.8800000e-02,   1.4047538e-02,   0.0000000e+00,   1.1230728e-02,   1.9550658e-04,   0.0000000e+00,  -1.0493602e-04,   0.0000000e+00,  -5.4669968e-04,   0.0000000e+00,  -1.0493602e-04,   0.0000000e+00,   3.5119310e-04, 0, 337, 343, -1,   3.9000000e-01,   3.3178695e-01,   1.3340000e-03,
      343,   2.4250000e-02,   7.3121707e-03,   0.0000000e+00,  -5.7045303e-03,   3.1945654e-04,   0.0000000e+00,  -6.6618785e-05,   0.0000000e+00,   3.2520646e-05,   0.0000000e+00,  -6.6618785e-05,   0.0000000e+00,  -3.5197718e-04, 0, 348, 342, -1,   3.9000000e-01,   3.3178695e-01,   1.3340000e-03,
      344,  -1.1850000e-01,   1.0805799e-03,   0.0000000e+00,   1.4733352e-02,  -2.0342205e-04,   0.0000000e+00,  -4.9854411e-05,   0.0000000e+00,  -1.9862423e-04,   0.0000000e+00,  -4.9854411e-05,   0.0000000e+00,   4.0204628e-04, 0, 343, 342, -1,   3.9000000e-01,   3.3178695e-01,   1.3340000e-03,
      345,  -1.1850000e-01,   1.0805799e-03,   0.0000000e+00,   1.4733352e-02,  -2.0342205e-04,   0.0000000e+00,  -4.9854411e-05,   0.0000000e+00,  -1.9862423e-04,   0.0000000e+00,  -4.9854411e-05,   0.0000000e+00,   4.0204628e-04, 0, 343, 342, -1,   3.9000000e-01,   3.3178695e-01,   1.3340000e-03,
      346,   4.6960000e-02,   3.2121057e-04,   0.0000000e+00,  -3.5370205e-03,  -6.4985285e-05,   0.0000000e+00,   7.0875219e-05,   0.0000000e+00,  -3.6217022e-06,   0.0000000e+00,   7.0875219e-05,   0.0000000e+00,   6.8606988e-05, 0, 342, 343, -1,   3.9000000e-01,   2.8135002e-01,   4.9600000e-04,
      347,   4.6960000e-02,   3.2121057e-04,   0.0000000e+00,  -3.5370205e-03,  -6.4985285e-05,   0.0000000e+00,   7.0875219e-05,   0.0000000e+00,  -3.6217022e-06,   0.0000000e+00,   7.0875219e-05,   0.0000000e+00,   6.8606988e-05, 0, 342, 343, -1,   3.9000000e-01,   2.8135002e-01,   4.9600000e-04,
      348,   8.4100000e-03,  -3.5560709e-04,   0.0000000e+00,  -3.4571147e-03,  -2.1002139e-05,   0.0000000e+00,   2.2019576e-05,   0.0000000e+00,  -2.0535425e-07,   0.0000000e+00,   2.2019576e-05,   0.0000000e+00,   2.1207493e-05, 0, 343, 342, -1,   3.9000000e-01,   2.8135002e-01,   4.9600000e-04,
      349,   3.9890000e-02,  -1.4816962e-04,   0.0000000e+00,  -5.3124100e-03,   3.8914630e-05,   0.0000000e+00,  -4.5672652e-05,   0.0000000e+00,   4.1033513e-05,   0.0000000e+00,  -4.5672652e-05,   0.0000000e+00,  -7.9948143e-05, 0, 344, 343, -1,   3.9000000e-01,   2.8135002e-01,   4.9600000e-04,
      350,   3.9890000e-02,  -1.4816962e-04,   0.0000000e+00,  -5.3124100e-03,   3.8914630e-05,   0.0000000e+00,  -4.5672652e-05,   0.0000000e+00,   4.1033513e-05,   0.0000000e+00,  -4.5672652e-05,   0.0000000e+00,  -7.9948143e-05, 0, 344, 343, -1,   3.9000000e-01,   2.8135002e-01,   4.9600000e-04,
      351,   3.9890000e-02,  -1.4816962e-04,   0.0000000e+00,  -5.3124100e-03,   3.8914630e-05,   0.0000000e+00,  -4.5672652e-05,   0.0000000e+00,   4.1033513e-05,   0.0000000e+00,  -4.5672652e-05,   0.0000000e+00,  -7.9948143e-05, 0, 344, 343, -1,   3.9000000e-01,   2.8135002e-01,   4.9600000e-04,
      352,   3.9890000e-02,  -1.4816962e-04,   0.0000000e+00,  -5.3124100e-03,   3.8914630e-05,   0.0000000e+00,  -4.5672652e-05,   0.0000000e+00,   4.1033513e-05,   0.0000000e+00,  -4.5672652e-05,   0.0000000e+00,  -7.9948143e-05, 0, 345, 343, -1,   3.9000000e-01,   2.8135002e-01,   4.9600000e-04,
      353,   3.9890000e-02,  -1.4816962e-04,   0.0000000e+00,  -5.3124100e-03,   3.8914630e-05,   0.0000000e+00,  -4.5672652e-05,   0.0000000e+00,   4.1033513e-05,   0.0000000e+00,  -4.5672652e-05,   0.0000000e+00,  -7.9948143e-05, 0, 345, 343, -1,   3.9000000e-01,   2.8135002e-01,   4.9600000e-04,
      354,   3.9890000e-02,  -1.4816962e-04,   0.0000000e+00,  -5.3124100e-03,   3.8914630e-05,   0.0000000e+00,  -4.5672652e-05,   0.0000000e+00,   4.1033513e-05,   0.0000000e+00,  -4.5672652e-05,   0.0000000e+00,  -7.9948143e-05, 0, 345, 343, -1,   3.9000000e-01,   2.8135002e-01,   4.9600000e-04,
      355,  -1.4985000e-01,   1.8785791e-03,   0.0000000e+00,   2.3443080e-02,   8.5595384e-05,   0.0000000e+00,  -2.2727115e-04,   0.0000000e+00,  -1.0406887e-03,   0.0000000e+00,  -2.2727115e-04,   0.0000000e+00,   9.5509328e-04, 0, 356, 359, -1,   3.9000000e-01,   3.1996314e-01,   1.0730000e-03,
      356,  -2.1238000e-01,   8.2959111e-03,   5.5277851e-03,   7.6968825e-03,  -1.6264990e-04,  -2.1019874e-04,  -4.1070850e-07,  -2.1019874e-04,  -3.7849588e-04,  -2.0935866e-04,  -4.1070850e-07,  -2.0935866e-04,   5.4114578e-04, 0, 355, 357, 360,   3.9000000e-01,   3.3178695e-01,   1.3340000e-03,
      357,   8.5068000e-01,  -8.9166360e-04,   0.0000000e+00,   1.4682022e-02,   2.7501601e-04,   0.0000000e+00,  -6.9353730e-06,   0.0000000e+00,  -3.8828755e-04,   0.0000000e+00,  -6.9353730e-06,   0.0000000e+00,   1.1327154e-04, 0, 358, 356, -1,   3.9000000e-01,   3.3178695e-01,   1.3340000e-03,
      358,  -7.7770000e-01,  -1.0038492e-03,   0.0000000e+00,  -1.1528655e-02,  -5.7445051e-04,   0.0000000e+00,   8.0834900e-06,   0.0000000e+00,   3.1676826e-04,   0.0000000e+00,   8.0834900e-06,   0.0000000e+00,   2.5768224e-04, 0, 357, 356, -1,   3.9000000e-01,   3.0698765e-01,   8.3700000e-04,
      359,   1.2992000e-01,  -4.6726348e-04,   0.0000000e+00,  -7.4979119e-03,   3.8494587e-05,   0.0000000e+00,  -4.3497764e-06,   0.0000000e+00,  -2.4297141e-05,   0.0000000e+00,  -4.3497764e-06,   0.0000000e+00,  -1.4197446e-05, 0, 355, 356, -1,   3.9000000e-01,   2.8135002e-01,   4.9600000e-04,
      360,   8.9210000e-02,   7.4349398e-04,   0.0000000e+00,   2.2146066e-03,  -9.2409412e-07,   0.0000000e+00,   7.4767615e-06,   0.0000000e+00,  -9.2409412e-07,   0.0000000e+00,   7.4767615e-06,   0.0000000e+00,   1.8481882e-06, 0, 356, 361, -1,   3.9000000e-01,   2.8135002e-01,   4.9600000e-04,
      361,  -1.6392000e-01,  -7.1862265e-04,   0.0000000e+00,   2.1433794e-02,  -2.6248940e-04,   0.0000000e+00,   1.7917158e-04,   0.0000000e+00,  -3.7835587e-04,   0.0000000e+00,   1.7917158e-04,   0.0000000e+00,   6.4084527e-04, 0, 356, 362, -1,   3.9000000e-01,   3.3178695e-01,   1.3340000e-03,
      362,  -1.0518000e-01,  -1.7869785e-02,   0.0000000e+00,  -7.1999851e-03,   7.8305309e-05,   0.0000000e+00,   6.0131458e-04,   0.0000000e+00,  -3.0527776e-04,   0.0000000e+00,   6.0131458e-04,   0.0000000e+00,   2.2697245e-04, 0, 363, 364, -1,   3.9000000e-01,   3.4714134e-01,   1.7500000e-03,
      363,   6.3630000e-02,   1.6669082e-04,   0.0000000e+00,   2.4118310e-02,  -1.2754366e-04,   0.0000000e+00,   4.6830103e-04,   0.0000000e+00,  -4.2212433e-04,   0.0000000e+00,   4.6830103e-04,   0.0000000e+00,   5.4966798e-04, 0, 365, 362, -1,   3.9000000e-01,   3.4714134e-01,   1.7500000e-03,
      364,   6.7000000e-03,   1.3768662e-02,   0.0000000e+00,  -2.7215584e-03,   2.3727750e-04,   0.0000000e+00,  -1.0206106e-04,   0.0000000e+00,  -2.6173332e-05,   0.0000000e+00,  -1.0206106e-04,   0.0000000e+00,  -2.1110417e-04, 0, 362, 367, -1,   3.9000000e-01,   3.4714134e-01,   1.7500000e-03,
      365,  -4.0140000e-02,   6.4781874e-03,   0.0000000e+00,   1.7598847e-02,   4.4041019e-04,   0.0000000e+00,   9.3559396e-04,   0.0000000e+00,  -8.8743838e-04,   0.0000000e+00,   9.3559396e-04,   0.0000000e+00,   4.4702820e-04, 0, 363, 366, -1,   3.9000000e-01,   3.1996314e-01,   1.0730000e-03,
      366,   2.7213000e-01,  -5.3976076e-04,   0.0000000e+00,  -2.1643348e-03,  -5.2785376e-04,   0.0000000e+00,   1.6428340e-05,   0.0000000e+00,  -7.8627341e-04,   0.0000000e+00,   1.6428340e-05,   0.0000000e+00,   1.3141272e-03, 0, 365, 368, -1,   3.9000000e-01,   3.4714134e-01,   1.7500000e-03,
      367,  -2.1794000e-01,  -1.8678897e-02,   0.0000000e+00,   5.3494524e-03,  -3.7789849e-04,   0.0000000e+00,   3.5132378e-04,   0.0000000e+00,   2.7103027e-04,   0.0000000e+00,   3.5132378e-04,   0.0000000e+00,   1.0686822e-04, 0, 369, 364, -1,   3.9000000e-01,   3.4714134e-01,   1.7500000e-03,
      368,  -1.1761000e-01,  -7.4661613e-03,   0.0000000e+00,  -2.1119462e-03,  -9.8430025e-05,   0.0000000e+00,   8.2515071e-06,   0.0000000e+00,   7.9248071e-06,   0.0000000e+00,   8.2515071e-06,   0.0000000e+00,   9.0505218e-05, 0, 370, 366, -1,   3.9000000e-01,   3.4714134e-01,   1.7500000e-03,
      369,   1.0201000e-01,   2.0841115e-02,   0.0000000e+00,   8.9118734e-03,   7.5159655e-04,   0.0000000e+00,   5.9733817e-04,   0.0000000e+00,  -6.9133441e-04,   0.0000000e+00,   5.9733817e-04,   0.0000000e+00,  -6.0262138e-05, 0, 367, 370, -1,   3.9000000e-01,   3.4714134e-01,   1.7500000e-03,
      370,  -5.7640000e-02,  -2.6024935e-03,   0.0000000e+00,   3.5984050e-05,   3.3090037e-05,   0.0000000e+00,  -1.5303559e-04,   0.0000000e+00,  -1.6316328e-04,   0.0000000e+00,  -1.5303559e-04,   0.0000000e+00,   1.3007325e-04, 0, 369, 368, -1,   3.9000000e-01,   3.4714134e-01,   1.7500000e-03,
      371,   9.3070000e-02,   1.4171366e-03,   0.0000000e+00,  -1.6632040e-03,   1.0239710e-05,   0.0000000e+00,   2.8189538e-06,   0.0000000e+00,  -8.9049070e-06,   0.0000000e+00,   2.8189538e-06,   0.0000000e+00,  -1.3348026e-06, 0, 361, 362, -1,   3.9000000e-01,   2.8135002e-01,   4.9600000e-04,
      372,   9.3070000e-02,   1.4171366e-03,   0.0000000e+00,  -1.6632040e-03,   1.0239710e-05,   0.0000000e+00,   2.8189538e-06,   0.0000000e+00,  -8.9049070e-06,   0.0000000e+00,   2.8189538e-06,   0.0000000e+00,  -1.3348026e-06, 0, 361, 362, -1,   3.9000000e-01,   2.8135002e-01,   4.9600000e-04,
      373,   2.8580000e-02,  -1.8891626e-04,   0.0000000e+00,  -1.0509989e-02,   4.5187269e-05,   0.0000000e+00,  -9.3342840e-06,   0.0000000e+00,   4.6578077e-05,   0.0000000e+00,  -9.3342840e-06,   0.0000000e+00,  -9.1765346e-05, 0, 363, 365, -1,   3.9000000e-01,   2.9769271e-01,   6.9600000e-04,
      374,   8.9430000e-02,   1.3599854e-04,   0.0000000e+00,  -1.1892199e-02,   4.4879238e-05,   0.0000000e+00,  -2.1282168e-06,   0.0000000e+00,   7.1332598e-05,   0.0000000e+00,  -2.1282168e-06,   0.0000000e+00,  -1.1621184e-04, 0, 365, 363, -1,   3.9000000e-01,   2.8135002e-01,   4.9600000e-04,
      375,   8.0100000e-03,  -1.1853570e-04,   0.0000000e+00,  -9.5262482e-03,   5.6752447e-05,   0.0000000e+00,  -7.8034614e-06,   0.0000000e+00,   5.2271991e-06,   0.0000000e+00,  -7.8034614e-06,   0.0000000e+00,  -6.1979646e-05, 0, 367, 369, -1,   3.9000000e-01,   2.9769271e-01,   6.9600000e-04,
      376,   4.4000000e-03,   2.5559259e-04,   0.0000000e+00,  -9.7955994e-03,   4.2134958e-05,   0.0000000e+00,   1.8948597e-06,   0.0000000e+00,   3.5507616e-05,   0.0000000e+00,   1.8948597e-06,   0.0000000e+00,  -7.7642574e-05, 0, 368, 370, -1,   3.9000000e-01,   2.9769271e-01,   6.9600000e-04,
      377,   7.7500000e-03,   2.5400506e-04,   0.0000000e+00,  -9.4034790e-03,   4.8454268e-05,   0.0000000e+00,   4.0324107e-06,   0.0000000e+00,   2.4166461e-05,   0.0000000e+00,   4.0324107e-06,   0.0000000e+00,  -7.2620730e-05, 0, 369, 367, -1,   3.9000000e-01,   2.9769271e-01,   6.9600000e-04,
      378,   3.7700000e-03,  -2.9633924e-05,   0.0000000e+00,  -9.6421380e-03,   3.1223180e-05,   0.0000000e+00,  -1.2545278e-05,   0.0000000e+00,   5.6939133e-07,   0.0000000e+00,  -1.2545278e-05,   0.0000000e+00,  -3.1792571e-05, 0, 370, 369, -1,   3.9000000e-01,   2.9769271e-01,   6.9600000e-04,
      379,  -1.4985000e-01,   1.8785791e-03,   0.0000000e+00,   2.3443080e-02,   8.5595384e-05,   0.0000000e+00,  -2.2727115e-04,   0.0000000e+00,  -1.0406887e-03,   0.0000000e+00,  -2.2727115e-04,   0.0000000e+00,   9.5509328e-04, 0, 380, 383, -1,   3.9000000e-01,   3.1996314e-01,   1.0730000e-03,
      380,  -2.1238000e-01,   8.2959111e-03,   5.5277851e-03,   7.6968825e-03,  -1.6264990e-04,  -2.1019874e-04,  -4.1070850e-07,  -2.1019874e-04,  -3.7849588e-04,  -2.0935866e-04,  -4.1070850e-07,  -2.0935866e-04,   5.4114578e-04, 0, 379, 381, 384,   3.9000000e-01,   3.3178695e-01,   1.3340000e-03,
      381,   8.5068000e-01,  -8.9166360e-04,   0.0000000e+00,   1.4682022e-02,   2.7501601e-04,   0.0000000e+00,  -6.9353730e-06,   0.0000000e+00,  -3.8828755e-04,   0.0000000e+00,  -6.9353730e-06,   0.0000000e+00,   1.1327154e-04, 0, 382, 380, -1,   3.9000000e-01,   3.3178695e-01,   1.3340000e-03,
      382,  -7.7770000e-01,  -1.0038492e-03,   0.0000000e+00,  -1.1528655e-02,  -5.7445051e-04,   0.0000000e+00,   8.0834900e-06,   0.0000000e+00,   3.1676826e-04,   0.0000000e+00,   8.0834900e-06,   0.0000000e+00,   2.5768224e-04, 0, 381, 380, -1,   3.9000000e-01,   3.0698765e-01,   8.3700000e-04,
      383,   1.2992000e-01,  -4.6726348e-04,   0.0000000e+00,  -7.4979119e-03,   3.8494587e-05,   0.0000000e+00,  -4.3497764e-06,   0.0000000e+00,  -2.4297141e-05,   0.0000000e+00,  -4.3497764e-06,   0.0000000e+00,  -1.4197446e-05, 0, 379, 380, -1,   3.9000000e-01,   2.8135002e-01,   4.9600000e-04,
      384,   8.9210000e-02,   7.4349398e-04,   0.0000000e+00,   2.2146066e-03,  -9.2409412e-07,   0.0000000e+00,   7.4767615e-06,   0.0000000e+00,  -9.2409412e-07,   0.0000000e+00,   7.4767615e-06,   0.0000000e+00,   1.8481882e-06, 0, 380, 385, -1,   3.9000000e-01,   2.8135002e-01,   4.9600000e-04,
      385,   1.4170000e-02,   7.5783468e-03,   0.0000000e+00,   1.0956085e-02,   2.8334219e-04,   0.0000000e+00,  -4.6563142e-04,   0.0000000e+00,  -7.3121047e-04,   0.0000000e+00,  -4.6563142e-04,   0.0000000e+00,   4.4786828e-04, 0, 380, 386, -1,   3.9000000e-01,   3.3178695e-01,   1.3340000e-03,
      386,  -1.4658000e-01,   3.9196156e-03,   0.0000000e+00,   1.4685197e-02,  -6.8233616e-06,   0.0000000e+00,  -3.1456537e-05,   0.0000000e+00,  -4.2669813e-04,   0.0000000e+00,  -3.1456537e-05,   0.0000000e+00,   4.3352149e-04, 0, 387, 385, -1,   3.9000000e-01,   3.3178695e-01,   1.3340000e-03,
      387,  -1.2517000e-01,   5.4621672e-03,   0.0000000e+00,   1.6352105e-02,  -1.0743761e-05,   0.0000000e+00,  -1.5651727e-04,   0.0000000e+00,  -5.1248953e-04,   0.0000000e+00,  -1.5651727e-04,   0.0000000e+00,   5.2323329e-04, 0, 388, 386, -1,   3.9000000e-01,   3.3178695e-01,   1.3340000e-03,
      388,  -6.3700000e-03,   7.8831529e-03,   0.0000000e+00,   2.4261717e-02,  -1.5507046e-04,   0.0000000e+00,  -1.2499540e-04,   0.0000000e+00,  -7.0800544e-04,   0.0000000e+00,  -1.2499540e-04,   0.0000000e+00,   8.6307590e-04, 0, 389, 387, -1,   3.9000000e-01,   3.3178695e-01,   1.3340000e-03,
      389,   1.0679000e-01,   0.0000000e+00,   0.0000000e+00,   6.7078503e-03,  -1.5848681e-04,   0.0000000e+00,   3.0233746e-05,   0.0000000e+00,  -1.2231646e-04,   0.0000000e+00,   3.0233746e-05,   0.0000000e+00,   2.8080327e-04, 0, 388, 398, -1,   3.9000000e-01,   3.1996314e-01,   1.0730000e-03,
      390,   6.1680000e-02,   5.4716924e-04,   0.0000000e+00,  -3.6650814e-03,  -4.4897906e-06,   0.0000000e+00,   1.1201141e-06,   0.0000000e+00,  -9.7169897e-06,   0.0000000e+00,   1.1201141e-06,   0.0000000e+00,   1.4206780e-05, 0, 385, 386, -1,   3.9000000e-01,   2.8135002e-01,   4.9600000e-04,
      391,   6.1680000e-02,   5.4716924e-04,   0.0000000e+00,  -3.6650814e-03,  -4.4897906e-06,   0.0000000e+00,   1.1201141e-06,   0.0000000e+00,  -9.7169897e-06,   0.0000000e+00,   1.1201141e-06,   0.0000000e+00,   1.4206780e-05, 0, 385, 386, -1,   3.9000000e-01,   2.8135002e-01,   4.9600000e-04,
      392,   7.9140000e-02,  -1.1715983e-03,   0.0000000e+00,  -3.0189560e-03,  -1.3096000e-05,   0.0000000e+00,  -9.4182926e-06,   0.0000000e+00,  -8.4288585e-06,   0.0000000e+00,  -9.4182926e-06,   0.0000000e+00,   2.1524859e-05, 0, 386, 393, -1,   3.9000000e-01,   2.8135002e-01,   4.9600000e-04,
      393,   7.9140000e-02,  -1.1715983e-03,   0.0000000e+00,  -3.0189560e-03,  -1.3096000e-05,   0.0000000e+00,  -9.4182926e-06,   0.0000000e+00,  -8.4288585e-06,   0.0000000e+00,  -9.4182926e-06,   0.0000000e+00,   2.1524859e-05, 0, 386, 392, -1,   3.9000000e-01,   2.8135002e-01,   4.9600000e-04,
      394,   7.9470000e-02,  -9.5463569e-04,   0.0000000e+00,  -2.9723884e-03,  -3.8830622e-06,   0.0000000e+00,  -9.1475983e-06,   0.0000000e+00,  -2.1898230e-05,   0.0000000e+00,  -9.1475983e-06,   0.0000000e+00,   2.5781292e-05, 0, 387, 395, -1,   3.9000000e-01,   2.8135002e-01,   4.9600000e-04,
      395,   7.9470000e-02,  -9.5463569e-04,   0.0000000e+00,  -2.9723884e-03,  -3.8830622e-06,   0.0000000e+00,  -9.1475983e-06,   0.0000000e+00,  -2.1898230e-05,   0.0000000e+00,  -9.1475983e-06,   0.0000000e+00,   2.5781292e-05, 0, 387, 394, -1,   3.9000000e-01,   2.8135002e-01,   4.9600000e-04,
      396,   1.0424000e-01,  -1.1467270e-03,   0.0000000e+00,  -3.6433851e-03,   5.3858819e-06,   0.0000000e+00,  -2.8936280e-06,   0.0000000e+00,  -7.9061386e-06,   0.0000000e+00,  -2.8936280e-06,   0.0000000e+00,   2.5202567e-06, 0, 388, 397, -1,   3.9000000e-01,   2.8135002e-01,   4.9600000e-04,
      397,   1.0424000e-01,  -1.1467270e-03,   0.0000000e+00,  -3.6433851e-03,   5.3858819e-06,   0.0000000e+00,  -2.8936280e-06,   0.0000000e+00,  -7.9061386e-06,   0.0000000e+00,  -2.8936280e-06,   0.0000000e+00,   2.5202567e-06, 0, 388, 396, -1,   3.9000000e-01,   2.8135002e-01,   4.9600000e-04,
      398,   1.9274000e-01,   2.0050525e-03,   0.0000000e+00,  -7.4502860e-03,   1.1649186e-05,   0.0000000e+00,   1.4104103e-05,   0.0000000e+00,  -3.1549880e-06,   0.0000000e+00,   1.4104103e-05,   0.0000000e+00,  -8.4941985e-06, 0, 389, 388, -1,   3.9000000e-01,   2.8135002e-01,   4.9600000e-04,
      399,   1.9274000e-01,   2.0050525e-03,   0.0000000e+00,  -7.4502860e-03,   1.1649186e-05,   0.0000000e+00,   1.4104103e-05,   0.0000000e+00,  -3.1549880e-06,   0.0000000e+00,   1.4104103e-05,   0.0000000e+00,  -8.4941985e-06, 0, 389, 388, -1,   3.9000000e-01,   2.8135002e-01,   4.9600000e-04,
      400,   1.9274000e-01,   2.0050525e-03,   0.0000000e+00,  -7.4502860e-03,   1.1649186e-05,   0.0000000e+00,   1.4104103e-05,   0.0000000e+00,  -3.1549880e-06,   0.0000000e+00,   1.4104103e-05,   0.0000000e+00,  -8.4941985e-06, 0, 389, 388, -1,   3.9000000e-01,   2.8135002e-01,   4.9600000e-04,
      401,  -1.4985000e-01,   1.8785791e-03,   0.0000000e+00,   2.3443080e-02,   8.5595384e-05,   0.0000000e+00,  -2.2727115e-04,   0.0000000e+00,  -1.0406887e-03,   0.0000000e+00,  -2.2727115e-04,   0.0000000e+00,   9.5509328e-04, 0, 402, 405, -1,   3.9000000e-01,   3.1996314e-01,   1.0730000e-03,
      402,  -2.1238000e-01,   8.2959111e-03,   5.5277851e-03,   7.6968825e-03,  -1.6264990e-04,  -2.1019874e-04,  -4.1070850e-07,  -2.1019874e-04,  -3.7849588e-04,  -2.0935866e-04,  -4.1070850e-07,  -2.0935866e-04,   5.4114578e-04, 0, 401, 403, 406,   3.9000000e-01,   3.3178695e-01,   1.3340000e-03,
      403,   8.5068000e-01,  -8.9166360e-04,   0.0000000e+00,   1.4682022e-02,   2.7501601e-04,   0.0000000e+00,  -6.9353730e-06,   0.0000000e+00,  -3.8828755e-04,   0.0000000e+00,  -6.9353730e-06,   0.0000000e+00,   1.1327154e-04, 0, 404, 402, -1,   3.9000000e-01,   3.3178695e-01,   1.3340000e-03,
      404,  -7.7770000e-01,  -1.0038492e-03,   0.0000000e+00,  -1.1528655e-02,  -5.7445051e-04,   0.0000000e+00,   8.0834900e-06,   0.0000000e+00,   3.1676826e-04,   0.0000000e+00,   8.0834900e-06,   0.0000000e+00,   2.5768224e-04, 0, 403, 402, -1,   3.9000000e-01,   3.0698765e-01,   8.3700000e-04,
      405,   1.2992000e-01,  -4.6726348e-04,   0.0000000e+00,  -7.4979119e-03,   3.8494587e-05,   0.0000000e+00,  -4.3497764e-06,   0.0000000e+00,  -2.4297141e-05,   0.0000000e+00,  -4.3497764e-06,   0.0000000e+00,  -1.4197446e-05, 0, 401, 402, -1,   3.9000000e-01,   2.8135002e-01,   4.9600000e-04,
      406,   8.9210000e-02,   7.4349398e-04,   0.0000000e+00,   2.2146066e-03,  -9.2409412e-07,   0.0000000e+00,   7.4767615e-06,   0.0000000e+00,  -9.2409412e-07,   0.0000000e+00,   7.4767615e-06,   0.0000000e+00,   1.8481882e-06, 0, 402, 407, -1,   3.9000000e-01,   2.8135002e-01,   4.9600000e-04,
      407,  -1.2108000e-01,   1.1022232e-02,   0.0000000e+00,   1.3354316e-02,   1.8811383e-04,   0.0000000e+00,  -2.9191106e-04,   0.0000000e+00,  -5.7985506e-04,   0.0000000e+00,  -2.9191106e-04,   0.0000000e+00,   3.9174123e-04, 0, 402, 408, -1,   3.9000000e-01,   3.3178695e-01,   1.3340000e-03,
      408,  -1.4858000e-01,   1.9061492e-02,   0.0000000e+00,   1.5940934e-02,   2.1888896e-05,   0.0000000e+00,   2.2635639e-05,   0.0000000e+00,  -5.2966461e-04,   0.0000000e+00,   2.2635639e-05,   0.0000000e+00,   5.0777572e-04, 0, 407, 409, -1,   3.9000000e-01,   3.3178695e-01,   1.3340000e-03,
      409,   7.6960000e-01,   1.6207110e-02,   0.0000000e+00,  -4.9541570e-03,   1.9747611e-04,   0.0000000e+00,   3.1223180e-05,   0.0000000e+00,  -3.7147650e-04,   0.0000000e+00,   3.1223180e-05,   0.0000000e+00,   1.7400039e-04, 0, 411, 410, -1,   3.9000000e-01,   3.3178695e-01,   1.3340000e-03,
      410,  -7.2950000e-01,  -1.9516056e-03,   0.0000000e+00,  -8.4678937e-03,  -2.5694484e-04,   0.0000000e+00,   9.9596810e-06,   0.0000000e+00,   2.5177364e-04,   0.0000000e+00,   9.9596810e-06,   0.0000000e+00,   5.1711933e-06, 0, 409, 411, -1,   3.9000000e-01,   3.0680399e-01,   8.3400000e-04,
      411,  -3.8020000e-01,   4.9493945e-03,   0.0000000e+00,   1.1738209e-02,  -1.4391599e-04,   0.0000000e+00,   2.1060012e-04,   0.0000000e+00,  -4.3525766e-04,   0.0000000e+00,   2.1060012e-04,   0.0000000e+00,   5.7917365e-04, 0, 409, 410, -1,   3.9000000e-01,   3.1996314e-01,   1.0730000e-03,
      412,   5.9470000e-02,  -2.7675968e-04,   0.0000000e+00,  -4.9097062e-03,  -1.4281455e-06,   0.0000000e+00,   1.0862306e-04,   0.0000000e+00,   9.3622869e-06,   0.0000000e+00,   1.0862306e-04,   0.0000000e+00,  -7.9341414e-06, 0, 407, 402, -1,   3.9000000e-01,   2.8135002e-01,   4.9600000e-04,
      413,   5.9470000e-02,  -2.7675968e-04,   0.0000000e+00,  -4.9097062e-03,  -1.4281455e-06,   0.0000000e+00,   1.0862306e-04,   0.0000000e+00,   9.3622869e-06,   0.0000000e+00,   1.0862306e-04,   0.0000000e+00,  -7.9341414e-06, 0, 407, 402, -1,   3.9000000e-01,   2.8135002e-01,   4.9600000e-04,
      414,   9.6790000e-02,   1.7616309e-03,   0.0000000e+00,  -5.1176728e-03,   3.6536255e-04,   0.0000000e+00,   8.1581642e-06,   0.0000000e+00,  -6.4219874e-05,   0.0000000e+00,   8.1581642e-06,   0.0000000e+00,  -3.0114267e-04, 0, 408, 409, -1,   3.9000000e-01,   2.8135002e-01,   4.9600000e-04,
      415,   9.6790000e-02,   1.7616309e-03,   0.0000000e+00,  -5.1176728e-03,   3.6536255e-04,   0.0000000e+00,   8.1581642e-06,   0.0000000e+00,  -6.4219874e-05,   0.0000000e+00,   8.1581642e-06,   0.0000000e+00,  -3.0114267e-04, 0, 408, 409, -1,   3.9000000e-01,   2.8135002e-01,   4.9600000e-04,
      416,   1.8368000e-01,  -2.1050669e-03,   0.0000000e+00,  -1.6793439e-02,   9.9904842e-05,   0.0000000e+00,  -1.0130498e-04,   0.0000000e+00,   1.8174784e-04,   0.0000000e+00,  -1.0130498e-04,   0.0000000e+00,  -2.8165269e-04, 0, 411, 409, -1,   3.9000000e-01,   2.8135002e-01,   4.9600000e-04,
      417,   1.8368000e-01,  -2.1050669e-03,   0.0000000e+00,  -1.6793439e-02,   9.9904842e-05,   0.0000000e+00,  -1.0130498e-04,   0.0000000e+00,   1.8174784e-04,   0.0000000e+00,  -1.0130498e-04,   0.0000000e+00,  -2.8165269e-04, 0, 411, 409, -1,   3.9000000e-01,   2.8135002e-01,   4.9600000e-04,
      418,  -1.4985000e-01,   1.8785791e-03,   0.0000000e+00,   2.3443080e-02,   8.5595384e-05,   0.0000000e+00,  -2.2727115e-04,   0.0000000e+00,  -1.0406887e-03,   0.0000000e+00,  -2.2727115e-04,   0.0000000e+00,   9.5509328e-04, 0, 419, 422, -1,   3.9000000e-01,   3.1996314e-01,   1.0730000e-03,
      419,  -2.1238000e-01,   8.2959111e-03,   5.5277851e-03,   7.6968825e-03,  -1.6264990e-04,  -2.1019874e-04,  -4.1070850e-07,  -2.1019874e-04,  -3.7849588e-04,  -2.0935866e-04,  -4.1070850e-07,  -2.0935866e-04,   5.4114578e-04, 0, 418, 420, 423,   3.9000000e-01,   3.3178695e-01,   1.3340000e-03,
      420,   8.5068000e-01,  -8.9166360e-04,   0.0000000e+00,   1.4682022e-02,   2.7501601e-04,   0.0000000e+00,  -6.9353730e-06,   0.0000000e+00,  -3.8828755e-04,   0.0000000e+00,  -6.9353730e-06,   0.0000000e+00,   1.1327154e-04, 0, 421, 419, -1,   3.9000000e-01,   3.3178695e-01,   1.3340000e-03,
      421,  -7.7770000e-01,  -1.0038492e-03,   0.0000000e+00,  -1.1528655e-02,  -5.7445051e-04,   0.0000000e+00,   8.0834900e-06,   0.0000000e+00,   3.1676826e-04,   0.0000000e+00,   8.0834900e-06,   0.0000000e+00,   2.5768224e-04, 0, 420, 419, -1,   3.9000000e-01,   3.0698765e-01,   8.3700000e-04,
      422,   1.2992000e-01,  -4.6726348e-04,   0.0000000e+00,  -7.4979119e-03,   3.8494587e-05,   0.0000000e+00,  -4.3497764e-06,   0.0000000e+00,  -2.4297141e-05,   0.0000000e+00,  -4.3497764e-06,   0.0000000e+00,  -1.4197446e-05, 0, 418, 419, -1,   3.9000000e-01,   2.8135002e-01,   4.9600000e-04,
      423,   8.9210000e-02,   7.4349398e-04,   0.0000000e+00,   2.2146066e-03,  -9.2409412e-07,   0.0000000e+00,   7.4767615e-06,   0.0000000e+00,  -9.2409412e-07,   0.0000000e+00,   7.4767615e-06,   0.0000000e+00,   1.8481882e-06, 0, 419, 424, -1,   3.9000000e-01,   2.8135002e-01,   4.9600000e-04,
      424,  -1.2108000e-01,   1.1022232e-02,   0.0000000e+00,   1.3354316e-02,   1.8811383e-04,   0.0000000e+00,  -2.9191106e-04,   0.0000000e+00,  -5.7985506e-04,   0.0000000e+00,  -2.9191106e-04,   0.0000000e+00,   3.9174123e-04, 0, 419, 425, -1,   3.9000000e-01,   3.3178695e-01,   1.3340000e-03,
      425,  -1.4858000e-01,   1.9061492e-02,   0.0000000e+00,   1.5940934e-02,   2.1888896e-05,   0.0000000e+00,   2.2635639e-05,   0.0000000e+00,  -5.2966461e-04,   0.0000000e+00,   2.2635639e-05,   0.0000000e+00,   5.0777572e-04, 0, 424, 426, -1,   3.9000000e-01,   3.3178695e-01,   1.3340000e-03,
      426,   7.6960000e-01,   1.6207110e-02,   0.0000000e+00,  -4.9541570e-03,   1.9747611e-04,   0.0000000e+00,   3.1223180e-05,   0.0000000e+00,  -3.7147650e-04,   0.0000000e+00,   3.1223180e-05,   0.0000000e+00,   1.7400039e-04, 0, 428, 427, -1,   3.9000000e-01,   3.3178695e-01,   1.3340000e-03,
      427,  -7.2950000e-01,  -1.9516056e-03,   0.0000000e+00,  -8.4678937e-03,  -2.5694484e-04,   0.0000000e+00,   9.9596810e-06,   0.0000000e+00,   2.5177364e-04,   0.0000000e+00,   9.9596810e-06,   0.0000000e+00,   5.1711933e-06, 0, 426, 428, -1,   3.9000000e-01,   3.0680399e-01,   8.3400000e-04,
      428,  -3.8020000e-01,   4.9493945e-03,   0.0000000e+00,   1.1738209e-02,  -1.4391599e-04,   0.0000000e+00,   2.1060012e-04,   0.0000000e+00,  -4.3525766e-04,   0.0000000e+00,   2.1060012e-04,   0.0000000e+00,   5.7917365e-04, 0, 426, 427, -1,   3.9000000e-01,   3.1996314e-01,   1.0730000e-03,
      429,   5.9470000e-02,  -2.7675968e-04,   0.0000000e+00,  -4.9097062e-03,  -1.4281455e-06,   0.0000000e+00,   1.0862306e-04,   0.0000000e+00,   9.3622869e-06,   0.0000000e+00,   1.0862306e-04,   0.0000000e+00,  -7.9341414e-06, 0, 424, 419, -1,   3.9000000e-01,   2.8135002e-01,   4.9600000e-04,
      430,   5.9470000e-02,  -2.7675968e-04,   0.0000000e+00,  -4.9097062e-03,  -1.4281455e-06,   0.0000000e+00,   1.0862306e-04,   0.0000000e+00,   9.3622869e-06,   0.0000000e+00,   1.0862306e-04,   0.0000000e+00,  -7.9341414e-06, 0, 424, 419, -1,   3.9000000e-01,   2.8135002e-01,   4.9600000e-04,
      431,   9.6790000e-02,   1.7616309e-03,   0.0000000e+00,  -5.1176728e-03,   3.6536255e-04,   0.0000000e+00,   8.1581642e-06,   0.0000000e+00,  -6.4219874e-05,   0.0000000e+00,   8.1581642e-06,   0.0000000e+00,  -3.0114267e-04, 0, 425, 426, -1,   3.9000000e-01,   2.8135002e-01,   4.9600000e-04,
      432,   9.6790000e-02,   1.7616309e-03,   0.0000000e+00,  -5.1176728e-03,   3.6536255e-04,   0.0000000e+00,   8.1581642e-06,   0.0000000e+00,  -6.4219874e-05,   0.0000000e+00,   8.1581642e-06,   0.0000000e+00,  -3.0114267e-04, 0, 425, 426, -1,   3.9000000e-01,   2.8135002e-01,   4.9600000e-04,
      433,   1.8368000e-01,  -2.1050669e-03,   0.0000000e+00,  -1.6793439e-02,   9.9904842e-05,   0.0000000e+00,  -1.0130498e-04,   0.0000000e+00,   1.8174784e-04,   0.0000000e+00,  -1.0130498e-04,   0.0000000e+00,  -2.8165269e-04, 0, 428, 426, -1,   3.9000000e-01,   2.8135002e-01,   4.9600000e-04,
      434,   1.8368000e-01,  -2.1050669e-03,   0.0000000e+00,  -1.6793439e-02,   9.9904842e-05,   0.0000000e+00,  -1.0130498e-04,   0.0000000e+00,   1.8174784e-04,   0.0000000e+00,  -1.0130498e-04,   0.0000000e+00,  -2.8165269e-04, 0, 428, 426, -1,   3.9000000e-01,   2.8135002e-01,   4.9600000e-04,
      435,  -1.4985000e-01,   1.8785791e-03,   0.0000000e+00,   2.3443080e-02,   8.5595384e-05,   0.0000000e+00,  -2.2727115e-04,   0.0000000e+00,  -1.0406887e-03,   0.0000000e+00,  -2.2727115e-04,   0.0000000e+00,   9.5509328e-04, 0, 436, 439, -1,   3.9000000e-01,   3.1996314e-01,   1.0730000e-03,
      436,  -2.1238000e-01,   8.2959111e-03,   5.5277851e-03,   7.6968825e-03,  -1.6264990e-04,  -2.1019874e-04,  -4.1070850e-07,  -2.1019874e-04,  -3.7849588e-04,  -2.0935866e-04,  -4.1070850e-07,  -2.0935866e-04,   5.4114578e-04, 0, 435, 437, 440,   3.9000000e-01,   3.3178695e-01,   1.3340000e-03,
      437,   8.5068000e-01,  -8.9166360e-04,   0.0000000e+00,   1.4682022e-02,   2.7501601e-04,   0.0000000e+00,  -6.9353730e-06,   0.0000000e+00,  -3.8828755e-04,   0.0000000e+00,  -6.9353730e-06,   0.0000000e+00,   1.1327154e-04, 0, 438, 436, -1,   3.9000000e-01,   3.3178695e-01,   1.3340000e-03,
      438,  -7.7770000e-01,  -1.0038492e-03,   0.0000000e+00,  -1.1528655e-02,  -5.7445051e-04,   0.0000000e+00,   8.0834900e-06,   0.0000000e+00,   3.1676826e-04,   0.0000000e+00,   8.0834900e-06,   0.0000000e+00,   2.5768224e-04, 0, 437, 436, -1,   3.9000000e-01,   3.0698765e-01,   8.3700000e-04,
      439,   1.2992000e-01,  -4.6726348e-04,   0.0000000e+00,  -7.4979119e-03,   3.8494587e-05,   0.0000000e+00,  -4.3497764e-06,   0.0000000e+00,  -2.4297141e-05,   0.0000000e+00,  -4.3497764e-06,   0.0000000e+00,  -1.4197446e-05, 0, 435, 436, -1,   3.9000000e-01,   2.8135002e-01,   4.9600000e-04,
      440,   8.9210000e-02,   7.4349398e-04,   0.0000000e+00,   2.2146066e-03,  -9.2409412e-07,   0.0000000e+00,   7.4767615e-06,   0.0000000e+00,  -9.2409412e-07,   0.0000000e+00,   7.4767615e-06,   0.0000000e+00,   1.8481882e-06, 0, 436, 441, -1,   3.9000000e-01,   2.8135002e-01,   4.9600000e-04,
      441,  -1.5072000e-01,   1.1297933e-02,   0.0000000e+00,   1.3891960e-02,   5.0134439e-05,   0.0000000e+00,  -1.3707396e-04,   0.0000000e+00,  -4.7686057e-04,   0.0000000e+00,  -1.3707396e-04,   0.0000000e+00,   4.2672613e-04, 0, 436, 442, -1,   3.9000000e-01,   3.3178695e-01,   1.3340000e-03,
      442,   7.6960000e-01,   1.6207110e-02,   0.0000000e+00,  -4.9541570e-03,   1.9747611e-04,   0.0000000e+00,   3.1223180e-05,   0.0000000e+00,  -3.7147650e-04,   0.0000000e+00,   3.1223180e-05,   0.0000000e+00,   1.7400039e-04, 0, 444, 443, -1,   3.9000000e-01,   3.3178695e-01,   1.3340000e-03,
      443,  -7.2950000e-01,  -1.9516056e-03,   0.0000000e+00,  -8.4678937e-03,  -2.5694484e-04,   0.0000000e+00,   9.9596810e-06,   0.0000000e+00,   2.5177364e-04,   0.0000000e+00,   9.9596810e-06,   0.0000000e+00,   5.1711933e-06, 0, 442, 444, -1,   3.9000000e-01,   3.0680399e-01,   8.3400000e-04,
      444,  -3.8020000e-01,   4.9493945e-03,   0.0000000e+00,   1.1738209e-02,  -1.4391599e-04,   0.0000000e+00,   2.1060012e-04,   0.0000000e+00,  -4.3525766e-04,   0.0000000e+00,   2.1060012e-04,   0.0000000e+00,   5.7917365e-04, 0, 442, 443, -1,   3.9000000e-01,   3.1996314e-01,   1.0730000e-03,
      445,   9.6790000e-02,   1.7616309e-03,   0.0000000e+00,  -5.1176728e-03,   3.6536255e-04,   0.0000000e+00,   8.1581642e-06,   0.0000000e+00,  -6.4219874e-05,   0.0000000e+00,   8.1581642e-06,   0.0000000e+00,  -3.0114267e-04, 0, 441, 442, -1,   3.9000000e-01,   2.8135002e-01,   4.9600000e-04,
      446,   9.6790000e-02,   1.7616309e-03,   0.0000000e+00,  -5.1176728e-03,   3.6536255e-04,   0.0000000e+00,   8.1581642e-06,   0.0000000e+00,  -6.4219874e-05,   0.0000000e+00,   8.1581642e-06,   0.0000000e+00,  -3.0114267e-04, 0, 441, 442, -1,   3.9000000e-01,   2.8135002e-01,   4.9600000e-04,
      447,   1.8368000e-01,  -2.1050669e-03,   0.0000000e+00,  -1.6793439e-02,   9.9904842e-05,   0.0000000e+00,  -1.0130498e-04,   0.0000000e+00,   1.8174784e-04,   0.0000000e+00,  -1.0130498e-04,   0.0000000e+00,  -2.8165269e-04, 0, 444, 442, -1,   3.9000000e-01,   2.8135002e-01,   4.9600000e-04,
      448,   1.8368000e-01,  -2.1050669e-03,   0.0000000e+00,  -1.6793439e-02,   9.9904842e-05,   0.0000000e+00,  -1.0130498e-04,   0.0000000e+00,   1.8174784e-04,   0.0000000e+00,  -1.0130498e-04,   0.0000000e+00,  -2.8165269e-04, 0, 444, 442, -1,   3.9000000e-01,   2.8135002e-01,   4.9600000e-04,
      449,  -1.4985000e-01,   1.8785791e-03,   0.0000000e+00,   2.3443080e-02,   8.5595384e-05,   0.0000000e+00,  -2.2727115e-04,   0.0000000e+00,  -1.0406887e-03,   0.0000000e+00,  -2.2727115e-04,   0.0000000e+00,   9.5509328e-04, 0, 450, 453, -1,   3.9000000e-01,   3.1996314e-01,   1.0730000e-03,
      450,  -2.1238000e-01,   8.2959111e-03,   5.5277851e-03,   7.6968825e-03,  -1.6264990e-04,  -2.1019874e-04,  -4.1070850e-07,  -2.1019874e-04,  -3.7849588e-04,  -2.0935866e-04,  -4.1070850e-07,  -2.0935866e-04,   5.4114578e-04, 0, 449, 451, 454,   3.9000000e-01,   3.3178695e-01,   1.3340000e-03,
      451,   8.5068000e-01,  -8.9166360e-04,   0.0000000e+00,   1.4682022e-02,   2.7501601e-04,   0.0000000e+00,  -6.9353730e-06,   0.0000000e+00,  -3.8828755e-04,   0.0000000e+00,  -6.9353730e-06,   0.0000000e+00,   1.1327154e-04, 0, 452, 450, -1,   3.9000000e-01,   3.3178695e-01,   1.3340000e-03,
      452,  -7.7770000e-01,  -1.0038492e-03,   0.0000000e+00,  -1.1528655e-02,  -5.7445051e-04,   0.0000000e+00,   8.0834900e-06,   0.0000000e+00,   3.1676826e-04,   0.0000000e+00,   8.0834900e-06,   0.0000000e+00,   2.5768224e-04, 0, 451, 450, -1,   3.9000000e-01,   3.0698765e-01,   8.3700000e-04,
      453,   1.2992000e-01,  -4.6726348e-04,   0.0000000e+00,  -7.4979119e-03,   3.8494587e-05,   0.0000000e+00,  -4.3497764e-06,   0.0000000e+00,  -2.4297141e-05,   0.0000000e+00,  -4.3497764e-06,   0.0000000e+00,  -1.4197446e-05, 0, 449, 450, -1,   3.9000000e-01,   2.8135002e-01,   4.9600000e-04,
      454,   8.9210000e-02,   7.4349398e-04,   0.0000000e+00,   2.2146066e-03,  -9.2409412e-07,   0.0000000e+00,   7.4767615e-06,   0.0000000e+00,  -9.2409412e-07,   0.0000000e+00,   7.4767615e-06,   0.0000000e+00,   1.8481882e-06, 0, 450, 455, -1,   3.9000000e-01,   2.8135002e-01,   4.9600000e-04,
      455,  -5.8800000e-02,   1.4047538e-02,   0.0000000e+00,   1.1230728e-02,   1.9550658e-04,   0.0000000e+00,  -1.0493602e-04,   0.0000000e+00,  -5.4669968e-04,   0.0000000e+00,  -1.0493602e-04,   0.0000000e+00,   3.5119310e-04, 0, 450, 456, -1,   3.9000000e-01,   3.3178695e-01,   1.3340000e-03,
      456,   2.4250000e-02,   7.3121707e-03,   0.0000000e+00,  -5.7045303e-03,   3.1945654e-04,   0.0000000e+00,  -6.6618785e-05,   0.0000000e+00,   3.2520646e-05,   0.0000000e+00,  -6.6618785e-05,   0.0000000e+00,  -3.5197718e-04, 0, 461, 455, -1,   3.9000000e-01,   3.3178695e-01,   1.3340000e-03,
      457,  -1.1850000e-01,   1.0805799e-03,   0.0000000e+00,   1.4733352e-02,  -2.0342205e-04,   0.0000000e+00,  -4.9854411e-05,   0.0000000e+00,  -1.9862423e-04,   0.0000000e+00,  -4.9854411e-05,   0.0000000e+00,   4.0204628e-04, 0, 456, 455, -1,   3.9000000e-01,   3.3178695e-01,   1.3340000e-03,
      458,  -1.1850000e-01,   1.0805799e-03,   0.0000000e+00,   1.4733352e-02,  -2.0342205e-04,   0.0000000e+00,  -4.9854411e-05,   0.0000000e+00,  -1.9862423e-04,   0.0000000e+00,  -4.9854411e-05,   0.0000000e+00,   4.0204628e-04, 0, 456, 455, -1,   3.9000000e-01,   3.3178695e-01,   1.3340000e-03,
      459,   4.6960000e-02,   3.2121057e-04,   0.0000000e+00,  -3.5370205e-03,  -6.4985285e-05,   0.0000000e+00,   7.0875219e-05,   0.0000000e+00,  -3.6217022e-06,   0.0000000e+00,   7.0875219e-05,   0.0000000e+00,   6.8606988e-05, 0, 455, 456, -1,   3.9000000e-01,   2.8135002e-01,   4.9600000e-04,
      460,   4.6960000e-02,   3.2121057e-04,   0.0000000e+00,  -3.5370205e-03,  -6.4985285e-05,   0.0000000e+00,   7.0875219e-05,   0.0000000e+00,  -3.6217022e-06,   0.0000000e+00,   7.0875219e-05,   0.0000000e+00,   6.8606988e-05, 0, 455, 456, -1,   3.9000000e-01,   2.8135002e-01,   4.9600000e-04,
      461,   8.4100000e-03,  -3.5560709e-04,   0.0000000e+00,  -3.4571147e-03,  -2.1002139e-05,   0.0000000e+00,   2.2019576e-05,   0.0000000e+00,  -2.0535425e-07,   0.0000000e+00,   2.2019576e-05,   0.0000000e+00,   2.1207493e-05, 0, 456, 455, -1,   3.9000000e-01,   2.8135002e-01,   4.9600000e-04,
      462,   3.9890000e-02,  -1.4816962e-04,   0.0000000e+00,  -5.3124100e-03,   3.8914630e-05,   0.0000000e+00,  -4.5672652e-05,   0.0000000e+00,   4.1033513e-05,   0.0000000e+00,  -4.5672652e-05,   0.0000000e+00,  -7.9948143e-05, 0, 457, 456, -1,   3.9000000e-01,   2.8135002e-01,   4.9600000e-04,
      463,   3.9890000e-02,  -1.4816962e-04,   0.0000000e+00,  -5.3124100e-03,   3.8914630e-05,   0.0000000e+00,  -4.5672652e-05,   0.0000000e+00,   4.1033513e-05,   0.0000000e+00,  -4.5672652e-05,   0.0000000e+00,  -7.9948143e-05, 0, 457, 456, -1,   3.9000000e-01,   2.8135002e-01,   4.9600000e-04,
      464,   3.9890000e-02,  -1.4816962e-04,   0.0000000e+00,  -5.3124100e-03,   3.8914630e-05,   0.0000000e+00,  -4.5672652e-05,   0.0000000e+00,   4.1033513e-05,   0.0000000e+00,  -4.5672652e-05,   0.0000000e+00,  -7.9948143e-05, 0, 457, 456, -1,   3.9000000e-01,   2.8135002e-01,   4.9600000e-04,
      465,   3.9890000e-02,  -1.4816962e-04,   0.0000000e+00,  -5.3124100e-03,   3.8914630e-05,   0.0000000e+00,  -4.5672652e-05,   0.0000000e+00,   4.1033513e-05,   0.0000000e+00,  -4.5672652e-05,   0.0000000e+00,  -7.9948143e-05, 0, 458, 456, -1,   3.9000000e-01,   2.8135002e-01,   4.9600000e-04,
      466,   3.9890000e-02,  -1.4816962e-04,   0.0000000e+00,  -5.3124100e-03,   3.8914630e-05,   0.0000000e+00,  -4.5672652e-05,   0.0000000e+00,   4.1033513e-05,   0.0000000e+00,  -4.5672652e-05,   0.0000000e+00,  -7.9948143e-05, 0, 458, 456, -1,   3.9000000e-01,   2.8135002e-01,   4.9600000e-04,
      467,   3.9890000e-02,  -1.4816962e-04,   0.0000000e+00,  -5.3124100e-03,   3.8914630e-05,   0.0000000e+00,  -4.5672652e-05,   0.0000000e+00,   4.1033513e-05,   0.0000000e+00,  -4.5672652e-05,   0.0000000e+00,  -7.9948143e-05, 0, 458, 456, -1,   3.9000000e-01,   2.8135002e-01,   4.9600000e-04,
      468,  -1.4985000e-01,   1.8785791e-03,   0.0000000e+00,   2.3443080e-02,   8.5595384e-05,   0.0000000e+00,  -2.2727115e-04,   0.0000000e+00,  -1.0406887e-03,   0.0000000e+00,  -2.2727115e-04,   0.0000000e+00,   9.5509328e-04, 0, 469, 472, -1,   3.9000000e-01,   3.1996314e-01,   1.0730000e-03,
      469,  -2.1238000e-01,   8.2959111e-03,   5.5277851e-03,   7.6968825e-03,  -1.6264990e-04,  -2.1019874e-04,  -4.1070850e-07,  -2.1019874e-04,  -3.7849588e-04,  -2.0935866e-04,  -4.1070850e-07,  -2.0935866e-04,   5.4114578e-04, 0, 468, 470, 473,   3.9000000e-01,   3.3178695e-01,   1.3340000e-03,
      470,   8.5068000e-01,  -8.9166360e-04,   0.0000000e+00,   1.4682022e-02,   2.7501601e-04,   0.0000000e+00,  -6.9353730e-06,   0.0000000e+00,  -3.8828755e-04,   0.0000000e+00,  -6.9353730e-06,   0.0000000e+00,   1.1327154e-04, 0, 471, 469, -1,   3.9000000e-01,   3.3178695e-01,   1.3340000e-03,
      471,  -7.7770000e-01,  -1.0038492e-03,   0.0000000e+00,  -1.1528655e-02,  -5.7445051e-04,   0.0000000e+00,   8.0834900e-06,   0.0000000e+00,   3.1676826e-04,   0.0000000e+00,   8.0834900e-06,   0.0000000e+00,   2.5768224e-04, 0, 470, 469, -1,   3.9000000e-01,   3.0698765e-01,   8.3700000e-04,
      472,   1.2992000e-01,  -4.6726348e-04,   0.0000000e+00,  -7.4979119e-03,   3.8494587e-05,   0.0000000e+00,  -4.3497764e-06,   0.0000000e+00,  -2.4297141e-05,   0.0000000e+00,  -4.3497764e-06,   0.0000000e+00,  -1.4197446e-05, 0, 468, 469, -1,   3.9000000e-01,   2.8135002e-01,   4.9600000e-04,
      473,   8.9210000e-02,   7.4349398e-04,   0.0000000e+00,   2.2146066e-03,  -9.2409412e-07,   0.0000000e+00,   7.4767615e-06,   0.0000000e+00,  -9.2409412e-07,   0.0000000e+00,   7.4767615e-06,   0.0000000e+00,   1.8481882e-06, 0, 469, 474, -1,   3.9000000e-01,   2.8135002e-01,   4.9600000e-04,
      474,   1.4170000e-02,   7.5783468e-03,   0.0000000e+00,   1.0956085e-02,   2.8334219e-04,   0.0000000e+00,  -4.6563142e-04,   0.0000000e+00,  -7.3121047e-04,   0.0000000e+00,  -4.6563142e-04,   0.0000000e+00,   4.4786828e-04, 0, 469, 475, -1,   3.9000000e-01,   3.3178695e-01,   1.3340000e-03,
      475,  -1.4658000e-01,   3.9196156e-03,   0.0000000e+00,   1.4685197e-02,  -6.8233616e-06,   0.0000000e+00,  -3.1456537e-05,   0.0000000e+00,  -4.2669813e-04,   0.0000000e+00,  -3.1456537e-05,   0.0000000e+00,   4.3352149e-04, 0, 476, 474, -1,   3.9000000e-01,   3.3178695e-01,   1.3340000e-03,
      476,  -1.2517000e-01,   5.4621672e-03,   0.0000000e+00,   1.6352105e-02,  -1.0743761e-05,   0.0000000e+00,  -1.5651727e-04,   0.0000000e+00,  -5.1248953e-04,   0.0000000e+00,  -1.5651727e-04,   0.0000000e+00,   5.2323329e-04, 0, 477, 475, -1,   3.9000000e-01,   3.3178695e-01,   1.3340000e-03,
      477,  -6.3700000e-03,   7.8831529e-03,   0.0000000e+00,   2.4261717e-02,  -1.5507046e-04,   0.0000000e+00,  -1.2499540e-04,   0.0000000e+00,  -7.0800544e-04,   0.0000000e+00,  -1.2499540e-04,   0.0000000e+00,   8.6307590e-04, 0, 478, 476, -1,   3.9000000e-01,   3.3178695e-01,   1.3340000e-03,
      478,   1.0679000e-01,   0.0000000e+00,   0.0000000e+00,   6.7078503e-03,  -1.5848681e-04,   0.0000000e+00,   3.0233746e-05,   0.0000000e+00,  -1.2231646e-04,   0.0000000e+00,   3.0233746e-05,   0.0000000e+00,   2.8080327e-04, 0, 477, 487, -1,   3.9000000e-01,   3.1996314e-01,   1.0730000e-03,
      479,   6.1680000e-02,   5.4716924e-04,   0.0000000e+00,  -3.6650814e-03,  -4.4897906e-06,   0.0000000e+00,   1.1201141e-06,   0.0000000e+00,  -9.7169897e-06,   0.0000000e+00,   1.1201141e-06,   0.0000000e+00,   1.4206780e-05, 0, 474, 475, -1,   3.9000000e-01,   2.8135002e-01,   4.9600000e-04,
      480,   6.1680000e-02,   5.4716924e-04,   0.0000000e+00,  -3.6650814e-03,  -4.4897906e-06,   0.0000000e+00,   1.1201141e-06,   0.0000000e+00,  -9.7169897e-06,   0.0000000e+00,   1.1201141e-06,   0.0000000e+00,   1.4206780e-05, 0, 474, 475, -1,   3.9000000e-01,   2.8135002e-01,   4.9600000e-04,
      481,   7.9140000e-02,  -1.1715983e-03,   0.0000000e+00,  -3.0189560e-03,  -1.3096000e-05,   0.0000000e+00,  -9.4182926e-06,   0.0000000e+00,  -8.4288585e-06,   0.0000000e+00,  -9.4182926e-06,   0.0000000e+00,   2.1524859e-05, 0, 475, 482, -1,   3.9000000e-01,   2.8135002e-01,   4.9600000e-04,
      482,   7.9140000e-02,  -1.1715983e-03,   0.0000000e+00,  -3.0189560e-03,  -1.3096000e-05,   0.0000000e+00,  -9.4182926e-06,   0.0000000e+00,  -8.4288585e-06,   0.0000000e+00,  -9.4182926e-06,   0.0000000e+00,   2.1524859e-05, 0, 475, 481, -1,   3.9000000e-01,   2.8135002e-01,   4.9600000e-04,
      483,   7.9470000e-02,  -9.5463569e-04,   0.0000000e+00,  -2.9723884e-03,  -3.8830622e-06,   0.0000000e+00,  -9.1475983e-06,   0.0000000e+00,  -2.1898230e-05,   0.0000000e+00,  -9.1475983e-06,   0.0000000e+00,   2.5781292e-05, 0, 476, 484, -1,   3.9000000e-01,   2.8135002e-01,   4.9600000e-04,
      484,   7.9470000e-02,  -9.5463569e-04,   0.0000000e+00,  -2.9723884e-03,  -3.8830622e-06,   0.0000000e+00,  -9.1475983e-06,   0.0000000e+00,  -2.1898230e-05,   0.0000000e+00,  -9.1475983e-06,   0.0000000e+00,   2.5781292e-05, 0, 476, 483, -1,   3.9000000e-01,   2.8135002e-01,   4.9600000e-04,
      485,   1.0424000e-01,  -1.1467270e-03,   0.0000000e+00,  -3.6433851e-03,   5.3858819e-06,   0.0000000e+00,  -2.8936280e-06,   0.0000000e+00,  -7.9061386e-06,   0.0000000e+00,  -2.8936280e-06,   0.0000000e+00,   2.5202567e-06, 0, 477, 486, -1,   3.9000000e-01,   2.8135002e-01,   4.9600000e-04,
      486,   1.0424000e-01,  -1.1467270e-03,   0.0000000e+00,  -3.6433851e-03,   5.3858819e-06,   0.0000000e+00,  -2.8936280e-06,   0.0000000e+00,  -7.9061386e-06,   0.0000000e+00,  -2.8936280e-06,   0.0000000e+00,   2.5202567e-06, 0, 477, 485, -1,   3.9000000e-01,   2.8135002e-01,   4.9600000e-04,
      487,   1.9274000e-01,   2.0050525e-03,   0.0000000e+00,  -7.4502860e-03,   1.1649186e-05,   0.0000000e+00,   1.4104103e-05,   0.0000000e+00,  -3.1549880e-06,   0.0000000e+00,   1.4104103e-05,   0.0000000e+00,  -8.4941985e-06, 0, 478, 477, -1,   3.9000000e-01,   2.8135002e-01,   4.9600000e-04,
      488,   1.9274000e-01,   2.0050525e-03,   0.0000000e+00,  -7.4502860e-03,   1.1649186e-05,   0.0000000e+00,   1.4104103e-05,   0.0000000e+00,  -3.1549880e-06,   0.0000000e+00,   1.4104103e-05,   0.0000000e+00,  -8.4941985e-06, 0, 478, 477, -1,   3.9000000e-01,   2.8135002e-01,   4.9600000e-04,
      489,   1.9274000e-01,   2.0050525e-03,   0.0000000e+00,  -7.4502860e-03,   1.1649186e-05,   0.0000000e+00,   1.4104103e-05,   0.0000000e+00,  -3.1549880e-06,   0.0000000e+00,   1.4104103e-05,   0.0000000e+00,  -8.4941985e-06, 0, 478, 477, -1,   3.9000000e-01,   2.8135002e-01,   4.9600000e-04,
      490,  -1.4985000e-01,   1.8785791e-03,   0.0000000e+00,   2.3443080e-02,   8.5595384e-05,   0.0000000e+00,  -2.2727115e-04,   0.0000000e+00,  -1.0406887e-03,   0.0000000e+00,  -2.2727115e-04,   0.0000000e+00,   9.5509328e-04, 0, 491, 494, -1,   3.9000000e-01,   3.1996314e-01,   1.0730000e-03,
      491,  -2.1238000e-01,   8.2959111e-03,   5.5277851e-03,   7.6968825e-03,  -1.6264990e-04,  -2.1019874e-04,  -4.1070850e-07,  -2.1019874e-04,  -3.7849588e-04,  -2.0935866e-04,  -4.1070850e-07,  -2.0935866e-04,   5.4114578e-04, 0, 490, 492, 495,   3.9000000e-01,   3.3178695e-01,   1.3340000e-03,
      492,   8.5068000e-01,  -8.9166360e-04,   0.0000000e+00,   1.4682022e-02,   2.7501601e-04,   0.0000000e+00,  -6.9353730e-06,   0.0000000e+00,  -3.8828755e-04,   0.0000000e+00,  -6.9353730e-06,   0.0000000e+00,   1.1327154e-04, 0, 493, 491, -1,   3.9000000e-01,   3.3178695e-01,   1.3340000e-03,
      493,  -7.7770000e-01,  -1.0038492e-03,   0.0000000e+00,  -1.1528655e-02,  -5.7445051e-04,   0.0000000e+00,   8.0834900e-06,   0.0000000e+00,   3.1676826e-04,   0.0000000e+00,   8.0834900e-06,   0.0000000e+00,   2.5768224e-04, 0, 492, 491, -1,   3.9000000e-01,   3.0698765e-01,   8.3700000e-04,
      494,   1.2992000e-01,  -4.6726348e-04,   0.0000000e+00,  -7.4979119e-03,   3.8494587e-05,   0.0000000e+00,  -4.3497764e-06,   0.0000000e+00,  -2.4297141e-05,   0.0000000e+00,  -4.3497764e-06,   0.0000000e+00,  -1.4197446e-05, 0, 490, 491, -1,   3.9000000e-01,   2.8135002e-01,   4.9600000e-04,
      495,   8.9210000e-02,   7.4349398e-04,   0.0000000e+00,   2.2146066e-03,  -9.2409412e-07,   0.0000000e+00,   7.4767615e-06,   0.0000000e+00,  -9.2409412e-07,   0.0000000e+00,   7.4767615e-06,   0.0000000e+00,   1.8481882e-06, 0, 491, 496, -1,   3.9000000e-01,   2.8135002e-01,   4.9600000e-04,
      496,   1.4170000e-02,   7.5783468e-03,   0.0000000e+00,   1.0956085e-02,   2.8334219e-04,   0.0000000e+00,  -4.6563142e-04,   0.0000000e+00,  -7.3121047e-04,   0.0000000e+00,  -4.6563142e-04,   0.0000000e+00,   4.4786828e-04, 0, 491, 497, -1,   3.9000000e-01,   3.3178695e-01,   1.3340000e-03,
      497,  -1.4658000e-01,   3.9196156e-03,   0.0000000e+00,   1.4685197e-02,  -6.8233616e-06,   0.0000000e+00,  -3.1456537e-05,   0.0000000e+00,  -4.2669813e-04,   0.0000000e+00,  -3.1456537e-05,   0.0000000e+00,   4.3352149e-04, 0, 498, 496, -1,   3.9000000e-01,   3.3178695e-01,   1.3340000e-03,
      498,  -1.2517000e-01,   5.4621672e-03,   0.0000000e+00,   1.6352105e-02,  -1.0743761e-05,   0.0000000e+00,  -1.5651727e-04,   0.0000000e+00,  -5.1248953e-04,   0.0000000e+00,  -1.5651727e-04,   0.0000000e+00,   5.2323329e-04, 0, 499, 497, -1,   3.9000000e-01,   3.3178695e-01,   1.3340000e-03,
      499,  -6.3700000e-03,   7.8831529e-03,   0.0000000e+00,   2.4261717e-02,  -1.5507046e-04,   0.0000000e+00,  -1.2499540e-04,   0.0000000e+00,  -7.0800544e-04,   0.0000000e+00,  -1.2499540e-04,   0.0000000e+00,   8.6307590e-04, 0, 500, 498, -1,   3.9000000e-01,   3.3178695e-01,   1.3340000e-03,
      500,   1.0679000e-01,   0.0000000e+00,   0.0000000e+00,   6.7078503e-03,  -1.5848681e-04,   0.0000000e+00,   3.0233746e-05,   0.0000000e+00,  -1.2231646e-04,   0.0000000e+00,   3.0233746e-05,   0.0000000e+00,   2.8080327e-04, 0, 499, 509, -1,   3.9000000e-01,   3.1996314e-01,   1.0730000e-03,
      501,   6.1680000e-02,   5.4716924e-04,   0.0000000e+00,  -3.6650814e-03,  -4.4897906e-06,   0.0000000e+00,   1.1201141e-06,   0.0000000e+00,  -9.7169897e-06,   0.0000000e+00,   1.1201141e-06,   0.0000000e+00,   1.4206780e-05, 0, 496, 497, -1,   3.9000000e-01,   2.8135002e-01,   4.9600000e-04,
      502,   6.1680000e-02,   5.4716924e-04,   0.0000000e+00,  -3.6650814e-03,  -4.4897906e-06,   0.0000000e+00,   1.1201141e-06,   0.0000000e+00,  -9.7169897e-06,   0.0000000e+00,   1.1201141e-06,   0.0000000e+00,   1.4206780e-05, 0, 496, 497, -1,   3.9000000e-01,   2.8135002e-01,   4.9600000e-04,
      503,   7.9140000e-02,  -1.1715983e-03,   0.0000000e+00,  -3.0189560e-03,  -1.3096000e-05,   0.0000000e+00,  -9.4182926e-06,   0.0000000e+00,  -8.4288585e-06,   0.0000000e+00,  -9.4182926e-06,   0.0000000e+00,   2.1524859e-05, 0, 497, 504, -1,   3.9000000e-01,   2.8135002e-01,   4.9600000e-04,
      504,   7.9140000e-02,  -1.1715983e-03,   0.0000000e+00,  -3.0189560e-03,  -1.3096000e-05,   0.0000000e+00,  -9.4182926e-06,   0.0000000e+00,  -8.4288585e-06,   0.0000000e+00,  -9.4182926e-06,   0.0000000e+00,   2.1524859e-05, 0, 497, 503, -1,   3.9000000e-01,   2.8135002e-01,   4.9600000e-04,
      505,   7.9470000e-02,  -9.5463569e-04,   0.0000000e+00,  -2.9723884e-03,  -3.8830622e-06,   0.0000000e+00,  -9.1475983e-06,   0.0000000e+00,  -2.1898230e-05,   0.0000000e+00,  -9.1475983e-06,   0.0000000e+00,   2.5781292e-05, 0, 498, 506, -1,   3.9000000e-01,   2.8135002e-01,   4.9600000e-04,
      506,   7.9470000e-02,  -9.5463569e-04,   0.0000000e+00,  -2.9723884e-03,  -3.8830622e-06,   0.0000000e+00,  -9.1475983e-06,   0.0000000e+00,  -2.1898230e-05,   0.0000000e+00,  -9.1475983e-06,   0.0000000e+00,   2.5781292e-05, 0, 498, 505, -1,   3.9000000e-01,   2.8135002e-01,   4.9600000e-04,
      507,   1.0424000e-01,  -1.1467270e-03,   0.0000000e+00,  -3.6433851e-03,   5.3858819e-06,   0.0000000e+00,  -2.8936280e-06,   0.0000000e+00,  -7.9061386e-06,   0.0000000e+00,  -2.8936280e-06,   0.0000000e+00,   2.5202567e-06, 0, 499, 508, -1,   3.9000000e-01,   2.8135002e-01,   4.9600000e-04,
      508,   1.0424000e-01,  -1.1467270e-03,   0.0000000e+00,  -3.6433851e-03,   5.3858819e-06,   0.0000000e+00,  -2.8936280e-06,   0.0000000e+00,  -7.9061386e-06,   0.0000000e+00,  -2.8936280e-06,   0.0000000e+00,   2.5202567e-06, 0, 499, 507, -1,   3.9000000e-01,   2.8135002e-01,   4.9600000e-04,
      509,   1.9274000e-01,   2.0050525e-03,   0.0000000e+00,  -7.4502860e-03,   1.1649186e-05,   0.0000000e+00,   1.4104103e-05,   0.0000000e+00,  -3.1549880e-06,   0.0000000e+00,   1.4104103e-05,   0.0000000e+00,  -8.4941985e-06, 0, 500, 499, -1,   3.9000000e-01,   2.8135002e-01,   4.9600000e-04,
      510,   1.9274000e-01,   2.0050525e-03,   0.0000000e+00,  -7.4502860e-03,   1.1649186e-05,   0.0000000e+00,   1.4104103e-05,   0.0000000e+00,  -3.1549880e-06,   0.0000000e+00,   1.4104103e-05,   0.0000000e+00,  -8.4941985e-06, 0, 500, 499, -1,   3.9000000e-01,   2.8135002e-01,   4.9600000e-04,
      511,   1.9274000e-01,   2.0050525e-03,   0.0000000e+00,  -7.4502860e-03,   1.1649186e-05,   0.0000000e+00,   1.4104103e-05,   0.0000000e+00,  -3.1549880e-06,   0.0000000e+00,   1.4104103e-05,   0.0000000e+00,  -8.4941985e-06, 0, 500, 499, -1,   3.9000000e-01,   2.8135002e-01,   4.9600000e-04,
      512,  -1.4985000e-01,   1.8785791e-03,   0.0000000e+00,   2.3443080e-02,   8.5595384e-05,   0.0000000e+00,  -2.2727115e-04,   0.0000000e+00,  -1.0406887e-03,   0.0000000e+00,  -2.2727115e-04,   0.0000000e+00,   9.5509328e-04, 0, 513, 516, -1,   3.9000000e-01,   3.1996314e-01,   1.0730000e-03,
      513,  -2.1238000e-01,   8.2959111e-03,   5.5277851e-03,   7.6968825e-03,  -1.6264990e-04,  -2.1019874e-04,  -4.1070850e-07,  -2.1019874e-04,  -3.7849588e-04,  -2.0935866e-04,  -4.1070850e-07,  -2.0935866e-04,   5.4114578e-04, 0, 512, 514, 517,   3.9000000e-01,   3.3178695e-01,   1.3340000e-03,
      514,   8.5068000e-01,  -8.9166360e-04,   0.0000000e+00,   1.4682022e-02,   2.7501601e-04,   0.0000000e+00,  -6.9353730e-06,   0.0000000e+00,  -3.8828755e-04,   0.0000000e+00,  -6.9353730e-06,   0.0000000e+00,   1.1327154e-04, 0, 515, 513, -1,   3.9000000e-01,   3.3178695e-01,   1.3340000e-03,
      515,  -7.7770000e-01,  -1.0038492e-03,   0.0000000e+00,  -1.1528655e-02,  -5.7445051e-04,   0.0000000e+00,   8.0834900e-06,   0.0000000e+00,   3.1676826e-04,   0.0000000e+00,   8.0834900e-06,   0.0000000e+00,   2.5768224e-04, 0, 514, 513, -1,   3.9000000e-01,   3.0698765e-01,   8.3700000e-04,
      516,   1.2992000e-01,  -4.6726348e-04,   0.0000000e+00,  -7.4979119e-03,   3.8494587e-05,   0.0000000e+00,  -4.3497764e-06,   0.0000000e+00,  -2.4297141e-05,   0.0000000e+00,  -4.3497764e-06,   0.0000000e+00,  -1.4197446e-05, 0, 512, 513, -1,   3.9000000e-01,   2.8135002e-01,   4.9600000e-04,
      517,   8.9210000e-02,   7.4349398e-04,   0.0000000e+00,   2.2146066e-03,  -9.2409412e-07,   0.0000000e+00,   7.4767615e-06,   0.0000000e+00,  -9.2409412e-07,   0.0000000e+00,   7.4767615e-06,   0.0000000e+00,   1.8481882e-06, 0, 513, 518, -1,   3.9000000e-01,   2.8135002e-01,   4.9600000e-04,
      518,   4.1000000e-03,   1.0333243e-02,   0.0000000e+00,   9.9988034e-03,   2.0035107e-04,   0.0000000e+00,  -5.4810916e-04,   0.0000000e+00,  -8.1410825e-04,   0.0000000e+00,  -5.4810916e-04,   0.0000000e+00,   6.1375718e-04, 0, 513, 519, -1,   3.9000000e-01,   3.3178695e-01,   1.3340000e-03,
      519,  -3.6014000e-01,  -1.1218028e-02,   0.0000000e+00,   1.3508836e-02,  -8.6359862e-04,   0.0000000e+00,  -1.8817917e-05,   0.0000000e+00,   1.0361989e-04,   0.0000000e+00,  -1.8817917e-05,   0.0000000e+00,   7.5997874e-04, 0, 518, 520, -1,   3.9000000e-01,   3.3178695e-01,   1.3340000e-03,
      520,   1.1459600e+00,   0.0000000e+00,   0.0000000e+00,  -4.2916272e-03,   4.4307979e-04,   0.0000000e+00,  -1.9475984e-04,   0.0000000e+00,  -5.0209114e-04,   0.0000000e+00,  -1.9475984e-04,   0.0000000e+00,   5.9011344e-05, 1, 521, 522, -1,   3.9000000e-01,   3.3178695e-01,   1.3340000e-03,
      521,  -8.9716000e-01,   1.2218173e-02,   0.0000000e+00,  -1.4797912e-02,  -4.5542905e-04,   0.0000000e+00,   2.3940572e-04,   0.0000000e+00,   2.6634446e-04,   0.0000000e+00,   2.3940572e-04,   0.0000000e+00,   1.8908459e-04, 0, 520, 522, -1,   3.9000000e-01,   3.0698765e-01,   8.3700000e-04,
      522,  -8.9716000e-01,   1.2218173e-02,   0.0000000e+00,  -1.4797912e-02,  -4.5542905e-04,   0.0000000e+00,   2.3940572e-04,   0.0000000e+00,   2.6634446e-04,   0.0000000e+00,   2.3940572e-04,   0.0000000e+00,   1.8908459e-04, 0, 520, 521, -1,   3.9000000e-01,   3.0698765e-01,   8.3700000e-04,
      523,   4.0820000e-02,   2.9596881e-03,   0.0000000e+00,  -7.2015727e-03,   1.8051572e-04,   0.0000000e+00,   1.2739431e-04,   0.0000000e+00,   4.5364620e-06,   0.0000000e+00,   1.2739431e-04,   0.0000000e+00,  -1.8505218e-04, 0, 518, 519, -1,   3.9000000e-01,   2.8135002e-01,   4.9600000e-04,
      524,   4.0820000e-02,   2.9596881e-03,   0.0000000e+00,  -7.2015727e-03,   1.8051572e-04,   0.0000000e+00,   1.2739431e-04,   0.0000000e+00,   4.5364620e-06,   0.0000000e+00,   1.2739431e-04,   0.0000000e+00,  -1.8505218e-04, 0, 518, 519, -1,   3.9000000e-01,   2.8135002e-01,   4.9600000e-04,
      525,  -3.5600000e-03,   7.5936930e-04,   0.0000000e+00,  -1.9754185e-03,   2.8601180e-04,   0.0000000e+00,  -1.6633694e-04,   0.0000000e+00,  -9.5480391e-05,   0.0000000e+00,  -1.6633694e-04,   0.0000000e+00,  -1.9053141e-04, 0, 519, 520, -1,   3.9000000e-01,   2.8135002e-01,   4.9600000e-04,
      526,  -3.5600000e-03,   7.5936930e-04,   0.0000000e+00,  -1.9754185e-03,   2.8601180e-04,   0.0000000e+00,  -1.6633694e-04,   0.0000000e+00,  -9.5480391e-05,   0.0000000e+00,  -1.6633694e-04,   0.0000000e+00,  -1.9053141e-04, 0, 519, 520, -1,   3.9000000e-01,   2.8135002e-01,   4.9600000e-04,
      527,  -1.4985000e-01,   1.8785791e-03,   0.0000000e+00,   2.3443080e-02,   8.5595384e-05,   0.0000000e+00,  -2.2727115e-04,   0.0000000e+00,  -1.0406887e-03,   0.0000000e+00,  -2.2727115e-04,   0.0000000e+00,   9.5509328e-04, 0, 528, 531, -1,   3.9000000e-01,   3.1996314e-01,   1.0730000e-03,
      528,  -2.1238000e-01,   8.2959111e-03,   5.5277851e-03,   7.6968825e-03,  -1.6264990e-04,  -2.1019874e-04,  -4.1070850e-07,  -2.1019874e-04,  -3.7849588e-04,  -2.0935866e-04,  -4.1070850e-07,  -2.0935866e-04,   5.4114578e-04, 0, 527, 529, 532,   3.9000000e-01,   3.3178695e-01,   1.3340000e-03,
      529,   8.5068000e-01,  -8.9166360e-04,   0.0000000e+00,   1.4682022e-02,   2.7501601e-04,   0.0000000e+00,  -6.9353730e-06,   0.0000000e+00,  -3.8828755e-04,   0.0000000e+00,  -6.9353730e-06,   0.0000000e+00,   1.1327154e-04, 0, 530, 528, -1,   3.9000000e-01,   3.3178695e-01,   1.3340000e-03,
      530,  -7.7770000e-01,  -1.0038492e-03,   0.0000000e+00,  -1.1528655e-02,  -5.7445051e-04,   0.0000000e+00,   8.0834900e-06,   0.0000000e+00,   3.1676826e-04,   0.0000000e+00,   8.0834900e-06,   0.0000000e+00,   2.5768224e-04, 0, 529, 528, -1,   3.9000000e-01,   3.0698765e-01,   8.3700000e-04,
      531,   1.2992000e-01,  -4.6726348e-04,   0.0000000e+00,  -7.4979119e-03,   3.8494587e-05,   0.0000000e+00,  -4.3497764e-06,   0.0000000e+00,  -2.4297141e-05,   0.0000000e+00,  -4.3497764e-06,   0.0000000e+00,  -1.4197446e-05, 0, 527, 528, -1,   3.9000000e-01,   2.8135002e-01,   4.9600000e-04,
      532,   8.9210000e-02,   7.4349398e-04,   0.0000000e+00,   2.2146066e-03,  -9.2409412e-07,   0.0000000e+00,   7.4767615e-06,   0.0000000e+00,  -9.2409412e-07,   0.0000000e+00,   7.4767615e-06,   0.0000000e+00,   1.8481882e-06, 0, 528, 533, -1,   3.9000000e-01,   2.8135002e-01,   4.9600000e-04,
      533,   1.4170000e-02,   7.5783468e-03,   0.0000000e+00,   1.0956085e-02,   2.8334219e-04,   0.0000000e+00,  -4.6563142e-04,   0.0000000e+00,  -7.3121047e-04,   0.0000000e+00,  -4.6563142e-04,   0.0000000e+00,   4.4786828e-04, 0, 528, 534, -1,   3.9000000e-01,   3.3178695e-01,   1.3340000e-03,
      534,  -1.4658000e-01,   3.9196156e-03,   0.0000000e+00,   1.4685197e-02,  -6.8233616e-06,   0.0000000e+00,  -3.1456537e-05,   0.0000000e+00,  -4.2669813e-04,   0.0000000e+00,  -3.1456537e-05,   0.0000000e+00,   4.3352149e-04, 0, 535, 533, -1,   3.9000000e-01,   3.3178695e-01,   1.3340000e-03,
      535,  -1.2517000e-01,   5.4621672e-03,   0.0000000e+00,   1.6352105e-02,  -1.0743761e-05,   0.0000000e+00,  -1.5651727e-04,   0.0000000e+00,  -5.1248953e-04,   0.0000000e+00,  -1.5651727e-04,   0.0000000e+00,   5.2323329e-04, 0, 536, 534, -1,   3.9000000e-01,   3.3178695e-01,   1.3340000e-03,
      536,  -6.3700000e-03,   7.8831529e-03,   0.0000000e+00,   2.4261717e-02,  -1.5507046e-04,   0.0000000e+00,  -1.2499540e-04,   0.0000000e+00,  -7.0800544e-04,   0.0000000e+00,  -1.2499540e-04,   0.0000000e+00,   8.6307590e-04, 0, 537, 535, -1,   3.9000000e-01,   3.3178695e-01,   1.3340000e-03,
      537,   1.0679000e-01,   0.0000000e+00,   0.0000000e+00,   6.7078503e-03,  -1.5848681e-04,   0.0000000e+00,   3.0233746e-05,   0.0000000e+00,  -1.2231646e-04,   0.0000000e+00,   3.0233746e-05,   0.0000000e+00,   2.8080327e-04, 0, 536, 546, -1,   3.9000000e-01,   3.1996314e-01,   1.0730000e-03,
      538,   6.1680000e-02,   5.4716924e-04,   0.0000000e+00,  -3.6650814e-03,  -4.4897906e-06,   0.0000000e+00,   1.1201141e-06,   0.0000000e+00,  -9.7169897e-06,   0.0000000e+00,   1.1201141e-06,   0.0000000e+00,   1.4206780e-05, 0, 533, 534, -1,   3.9000000e-01,   2.8135002e-01,   4.9600000e-04,
      539,   6.1680000e-02,   5.4716924e-04,   0.0000000e+00,  -3.6650814e-03,  -4.4897906e-06,   0.0000000e+00,   1.1201141e-06,   0.0000000e+00,  -9.7169897e-06,   0.0000000e+00,   1.1201141e-06,   0.0000000e+00,   1.4206780e-05, 0, 533, 534, -1,   3.9000000e-01,   2.8135002e-01,   4.9600000e-04,
      540,   7.9140000e-02,  -1.1715983e-03,   0.0000000e+00,  -3.0189560e-03,  -1.3096000e-05,   0.0000000e+00,  -9.4182926e-06,   0.0000000e+00,  -8.4288585e-06,   0.0000000e+00,  -9.4182926e-06,   0.0000000e+00,   2.1524859e-05, 0, 534, 541, -1,   3.9000000e-01,   2.8135002e-01,   4.9600000e-04,
      541,   7.9140000e-02,  -1.1715983e-03,   0.0000000e+00,  -3.0189560e-03,  -1.3096000e-05,   0.0000000e+00,  -9.4182926e-06,   0.0000000e+00,  -8.4288585e-06,   0.0000000e+00,  -9.4182926e-06,   0.0000000e+00,   2.1524859e-05, 0, 534, 540, -1,   3.9000000e-01,   2.8135002e-01,   4.9600000e-04,
      542,   7.9470000e-02,  -9.5463569e-04,   0.0000000e+00,  -2.9723884e-03,  -3.8830622e-06,   0.0000000e+00,  -9.1475983e-06,   0.0000000e+00,  -2.1898230e-05,   0.0000000e+00,  -9.1475983e-06,   0.0000000e+00,   2.5781292e-05, 0, 535, 543, -1,   3.9000000e-01,   2.8135002e-01,   4.9600000e-04,
      543,   7.9470000e-02,  -9.5463569e-04,   0.0000000e+00,  -2.9723884e-03,  -3.8830622e-06,   0.0000000e+00,  -9.1475983e-06,   0.0000000e+00,  -2.1898230e-05,   0.0000000e+00,  -9.1475983e-06,   0.0000000e+00,   2.5781292e-05, 0, 535, 542, -1,   3.9000000e-01,   2.8135002e-01,   4.9600000e-04,
      544,   1.0424000e-01,  -1.1467270e-03,   0.0000000e+00,  -3.6433851e-03,   5.3858819e-06,   0.0000000e+00,  -2.8936280e-06,   0.0000000e+00,  -7.9061386e-06,   0.0000000e+00,  -2.8936280e-06,   0.0000000e+00,   2.5202567e-06, 0, 536, 545, -1,   3.9000000e-01,   2.8135002e-01,   4.9600000e-04,
      545,   1.0424000e-01,  -1.1467270e-03,   0.0000000e+00,  -3.6433851e-03,   5.3858819e-06,   0.0000000e+00,  -2.8936280e-06,   0.0000000e+00,  -7.9061386e-06,   0.0000000e+00,  -2.8936280e-06,   0.0000000e+00,   2.5202567e-06, 0, 536, 544, -1,   3.9000000e-01,   2.8135002e-01,   4.9600000e-04,
      546,   1.9274000e-01,   2.0050525e-03,   0.0000000e+00,  -7.4502860e-03,   1.1649186e-05,   0.0000000e+00,   1.4104103e-05,   0.0000000e+00,  -3.1549880e-06,   0.0000000e+00,   1.4104103e-05,   0.0000000e+00,  -8.4941985e-06, 0, 537, 536, -1,   3.9000000e-01,   2.8135002e-01,   4.9600000e-04,
      547,   1.9274000e-01,   2.0050525e-03,   0.0000000e+00,  -7.4502860e-03,   1.1649186e-05,   0.0000000e+00,   1.4104103e-05,   0.0000000e+00,  -3.1549880e-06,   0.0000000e+00,   1.4104103e-05,   0.0000000e+00,  -8.4941985e-06, 0, 537, 536, -1,   3.9000000e-01,   2.8135002e-01,   4.9600000e-04,
      548,   1.9274000e-01,   2.0050525e-03,   0.0000000e+00,  -7.4502860e-03,   1.1649186e-05,   0.0000000e+00,   1.4104103e-05,   0.0000000e+00,  -3.1549880e-06,   0.0000000e+00,   1.4104103e-05,   0.0000000e+00,  -8.4941985e-06, 0, 537, 536, -1,   3.9000000e-01,   2.8135002e-01,   4.9600000e-04,
      549,  -2.2620000e-01,   4.3466616e-03,   0.0000000e+00,   1.8459289e-02,   1.0991119e-04,   0.0000000e+00,  -1.6386336e-04,   0.0000000e+00,  -9.5382381e-04,   0.0000000e+00,  -1.6386336e-04,   0.0000000e+00,   8.4391262e-04, 0, 550, 553, -1,   3.9000000e-01,   3.1996314e-01,   1.0730000e-03,
      550,  -1.5245000e-01,   1.0327952e-02,   0.0000000e+00,   1.0417912e-02,  -1.9300499e-04,   0.0000000e+00,  -1.5606923e-05,   0.0000000e+00,  -4.4882971e-04,   0.0000000e+00,  -1.5606923e-05,   0.0000000e+00,   6.4183470e-04, 0, 549, 551, -1,   3.9000000e-01,   3.3178695e-01,   1.3340000e-03,
      551,   8.4374000e-01,  -5.4669298e-03,   0.0000000e+00,   1.1569931e-02,   1.2128035e-04,   0.0000000e+00,   2.7722824e-06,   0.0000000e+00,  -2.9704492e-04,   0.0000000e+00,   2.7722824e-06,   0.0000000e+00,   1.7576457e-04, 0, 552, 550, -1,   3.9000000e-01,   3.3178695e-01,   1.3340000e-03,
      552,  -7.3597000e-01,  -1.0901051e-04,   0.0000000e+00,  -1.0256513e-02,  -4.9353160e-04,   0.0000000e+00,   1.6036300e-05,   0.0000000e+00,   2.9642886e-04,   0.0000000e+00,   1.6036300e-05,   0.0000000e+00,   1.9710274e-04, 0, 551, 550, -1,   3.9000000e-01,   3.0698765e-01,   8.3700000e-04,
      553,   1.2752000e-01,   3.4237766e-04,   0.0000000e+00,  -6.7644723e-03,   2.9897712e-05,   0.0000000e+00,  -6.2353017e-06,   0.0000000e+00,  -2.2635639e-05,   0.0000000e+00,  -6.2353017e-06,   0.0000000e+00,  -7.2620730e-06, 0, 549, 550, -1,   3.9000000e-01,   2.8135002e-01,   4.9600000e-04,
      554,   7.1680000e-02,  -3.5454873e-04,   0.0000000e+00,  -1.8806958e-03,  -1.0687755e-05,   0.0000000e+00,   5.6005704e-08,   0.0000000e+00,   3.9577364e-06,   0.0000000e+00,   5.6005704e-08,   0.0000000e+00,   6.7300188e-06, 0, 550, 555, -1,   3.9000000e-01,   2.8135002e-01,   4.9600000e-04,
      555,   7.1680000e-02,  -3.5454873e-04,   0.0000000e+00,  -1.8806958e-03,  -1.0687755e-05,   0.0000000e+00,   5.6005704e-08,   0.0000000e+00,   3.9577364e-06,   0.0000000e+00,   5.6005704e-08,   0.0000000e+00,   6.7300188e-06, 0, 550, 554, -1,   3.9000000e-01,   2.8135002e-01,   4.9600000e-04,
      556,  -1.4985000e-01,   1.8785791e-03,   0.0000000e+00,   2.3443080e-02,   8.5595384e-05,   0.0000000e+00,  -2.2727115e-04,   0.0000000e+00,  -1.0406887e-03,   0.0000000e+00,  -2.2727115e-04,   0.0000000e+00,   9.5509328e-04, 0, 557, 560, -1,   3.9000000e-01,   3.1996314e-01,   1.0730000e-03,
      557,  -2.1238000e-01,   8.2959111e-03,   5.5277851e-03,   7.6968825e-03,  -1.6264990e-04,  -2.1019874e-04,  -4.1070850e-07,  -2.1019874e-04,  -3.7849588e-04,  -2.0935866e-04,  -4.1070850e-07,  -2.0935866e-04,   5.4114578e-04, 0, 556, 558, 561,   3.9000000e-01,   3.3178695e-01,   1.3340000e-03,
      558,   8.5068000e-01,  -8.9166360e-04,   0.0000000e+00,   1.4682022e-02,   2.7501601e-04,   0.0000000e+00,  -6.9353730e-06,   0.0000000e+00,  -3.8828755e-04,   0.0000000e+00,  -6.9353730e-06,   0.0000000e+00,   1.1327154e-04, 0, 559, 557, -1,   3.9000000e-01,   3.3178695e-01,   1.3340000e-03,
      559,  -7.7770000e-01,  -1.0038492e-03,   0.0000000e+00,  -1.1528655e-02,  -5.7445051e-04,   0.0000000e+00,   8.0834900e-06,   0.0000000e+00,   3.1676826e-04,   0.0000000e+00,   8.0834900e-06,   0.0000000e+00,   2.5768224e-04, 0, 558, 557, -1,   3.9000000e-01,   3.0698765e-01,   8.3700000e-04,
      560,   1.2992000e-01,  -4.6726348e-04,   0.0000000e+00,  -7.4979119e-03,   3.8494587e-05,   0.0000000e+00,  -4.3497764e-06,   0.0000000e+00,  -2.4297141e-05,   0.0000000e+00,  -4.3497764e-06,   0.0000000e+00,  -1.4197446e-05, 0, 556, 557, -1,   3.9000000e-01,   2.8135002e-01,   4.9600000e-04,
      561,   8.9210000e-02,   7.4349398e-04,   0.0000000e+00,   2.2146066e-03,  -9.2409412e-07,   0.0000000e+00,   7.4767615e-06,   0.0000000e+00,  -9.2409412e-07,   0.0000000e+00,   7.4767615e-06,   0.0000000e+00,   1.8481882e-06, 0, 557, 562, -1,   3.9000000e-01,   2.8135002e-01,   4.9600000e-04,
      562,  -5.8800000e-02,   1.4047538e-02,   0.0000000e+00,   1.1230728e-02,   1.9550658e-04,   0.0000000e+00,  -1.0493602e-04,   0.0000000e+00,  -5.4669968e-04,   0.0000000e+00,  -1.0493602e-04,   0.0000000e+00,   3.5119310e-04, 0, 557, 563, -1,   3.9000000e-01,   3.3178695e-01,   1.3340000e-03,
      563,   2.4250000e-02,   7.3121707e-03,   0.0000000e+00,  -5.7045303e-03,   3.1945654e-04,   0.0000000e+00,  -6.6618785e-05,   0.0000000e+00,   3.2520646e-05,   0.0000000e+00,  -6.6618785e-05,   0.0000000e+00,  -3.5197718e-04, 0, 568, 562, -1,   3.9000000e-01,   3.3178695e-01,   1.3340000e-03,
      564,  -1.1850000e-01,   1.0805799e-03,   0.0000000e+00,   1.4733352e-02,  -2.0342205e-04,   0.0000000e+00,  -4.9854411e-05,   0.0000000e+00,  -1.9862423e-04,   0.0000000e+00,  -4.9854411e-05,   0.0000000e+00,   4.0204628e-04, 0, 563, 562, -1,   3.9000000e-01,   3.3178695e-01,   1.3340000e-03,
      565,  -1.1850000e-01,   1.0805799e-03,   0.0000000e+00,   1.4733352e-02,  -2.0342205e-04,   0.0000000e+00,  -4.9854411e-05,   0.0000000e+00,  -1.9862423e-04,   0.0000000e+00,  -4.9854411e-05,   0.0000000e+00,   4.0204628e-04, 0, 563, 562, -1,   3.9000000e-01,   3.3178695e-01,   1.3340000e-03,
      566,   4.6960000e-02,   3.2121057e-04,   0.0000000e+00,  -3.5370205e-03,  -6.4985285e-05,   0.0000000e+00,   7.0875219e-05,   0.0000000e+00,  -3.6217022e-06,   0.0000000e+00,   7.0875219e-05,   0.0000000e+00,   6.8606988e-05, 0, 562, 563, -1,   3.9000000e-01,   2.8135002e-01,   4.9600000e-04,
      567,   4.6960000e-02,   3.2121057e-04,   0.0000000e+00,  -3.5370205e-03,  -6.4985285e-05,   0.0000000e+00,   7.0875219e-05,   0.0000000e+00,  -3.6217022e-06,   0.0000000e+00,   7.0875219e-05,   0.0000000e+00,   6.8606988e-05, 0, 562, 563, -1,   3.9000000e-01,   2.8135002e-01,   4.9600000e-04,
      568,   8.4100000e-03,  -3.5560709e-04,   0.0000000e+00,  -3.4571147e-03,  -2.1002139e-05,   0.0000000e+00,   2.2019576e-05,   0.0000000e+00,  -2.0535425e-07,   0.0000000e+00,   2.2019576e-05,   0.0000000e+00,   2.1207493e-05, 0, 563, 562, -1,   3.9000000e-01,   2.8135002e-01,   4.9600000e-04,
      569,   3.9890000e-02,  -1.4816962e-04,   0.0000000e+00,  -5.3124100e-03,   3.8914630e-05,   0.0000000e+00,  -4.5672652e-05,   0.0000000e+00,   4.1033513e-05,   0.0000000e+00,  -4.5672652e-05,   0.0000000e+00,  -7.9948143e-05, 0, 564, 563, -1,   3.9000000e-01,   2.8135002e-01,   4.9600000e-04,
      570,   3.9890000e-02,  -1.4816962e-04,   0.0000000e+00,  -5.3124100e-03,   3.8914630e-05,   0.0000000e+00,  -4.5672652e-05,   0.0000000e+00,   4.1033513e-05,   0.0000000e+00,  -4.5672652e-05,   0.0000000e+00,  -7.9948143e-05, 0, 564, 563, -1,   3.9000000e-01,   2.8135002e-01,   4.9600000e-04,
      571,   3.9890000e-02,  -1.4816962e-04,   0.0000000e+00,  -5.3124100e-03,   3.8914630e-05,   0.0000000e+00,  -4.5672652e-05,   0.0000000e+00,   4.1033513e-05,   0.0000000e+00,  -4.5672652e-05,   0.0000000e+00,  -7.9948143e-05, 0, 564, 563, -1,   3.9000000e-01,   2.8135002e-01,   4.9600000e-04,
      572,   3.9890000e-02,  -1.4816962e-04,   0.0000000e+00,  -5.3124100e-03,   3.8914630e-05,   0.0000000e+00,  -4.5672652e-05,   0.0000000e+00,   4.1033513e-05,   0.0000000e+00,  -4.5672652e-05,   0.0000000e+00,  -7.9948143e-05, 0, 565, 563, -1,   3.9000000e-01,   2.8135002e-01,   4.9600000e-04,
      573,   3.9890000e-02,  -1.4816962e-04,   0.0000000e+00,  -5.3124100e-03,   3.8914630e-05,   0.0000000e+00,  -4.5672652e-05,   0.0000000e+00,   4.1033513e-05,   0.0000000e+00,  -4.5672652e-05,   0.0000000e+00,  -7.9948143e-05, 0, 565, 563, -1,   3.9000000e-01,   2.8135002e-01,   4.9600000e-04,
      574,   3.9890000e-02,  -1.4816962e-04,   0.0000000e+00,  -5.3124100e-03,   3.8914630e-05,   0.0000000e+00,  -4.5672652e-05,   0.0000000e+00,   4.1033513e-05,   0.0000000e+00,  -4.5672652e-05,   0.0000000e+00,  -7.9948143e-05, 0, 565, 563, -1,   3.9000000e-01,   2.8135002e-01,   4.9600000e-04,
      575,  -1.4985000e-01,   1.8785791e-03,   0.0000000e+00,   2.3443080e-02,   8.5595384e-05,   0.0000000e+00,  -2.2727115e-04,   0.0000000e+00,  -1.0406887e-03,   0.0000000e+00,  -2.2727115e-04,   0.0000000e+00,   9.5509328e-04, 0, 576, 579, -1,   3.9000000e-01,   3.1996314e-01,   1.0730000e-03,
      576,  -3.5660000e-01,   8.2959111e-03,   5.5277851e-03,   7.6968825e-03,  -1.6264990e-04,  -2.1019874e-04,  -4.1070850e-07,  -2.1019874e-04,  -3.7849588e-04,  -2.0935866e-04,  -4.1070850e-07,  -2.0935866e-04,   5.4114578e-04, 0, 575, 577, 580,   3.9000000e-01,   3.3178695e-01,   1.3340000e-03,
      577,   1.0266900e+00,   0.0000000e+00,   0.0000000e+00,  -3.6444435e-03,   3.3967460e-04,   0.0000000e+00,   0.0000000e+00,   0.0000000e+00,  -4.2628742e-04,   0.0000000e+00,   0.0000000e+00,   0.0000000e+00,   8.6612821e-05, 1, 578, 595, -1,   3.9000000e-01,   3.3178695e-01,   1.3340000e-03,
      578,  -9.0443000e-01,   1.0117339e-02,   0.0000000e+00,  -1.0191424e-02,  -4.2070552e-04,   0.0000000e+00,   1.5798276e-04,   0.0000000e+00,   2.2781254e-04,   0.0000000e+00,   1.5798276e-04,   0.0000000e+00,   1.9289298e-04, 0, 577, 595, -1,   3.9000000e-01,   3.0698765e-01,   8.3700000e-04,
      579,   1.2992000e-01,  -4.6726348e-04,   0.0000000e+00,  -7.4979119e-03,   3.8494587e-05,   0.0000000e+00,  -4.3497764e-06,   0.0000000e+00,  -2.4297141e-05,   0.0000000e+00,  -4.3497764e-06,   0.0000000e+00,  -1.4197446e-05, 0, 575, 576, -1,   3.9000000e-01,   2.8135002e-01,   4.9600000e-04,
      580,   8.9210000e-02,   7.4349398e-04,   0.0000000e+00,   2.2146066e-03,  -9.2409412e-07,   0.0000000e+00,   7.4767615e-06,   0.0000000e+00,  -9.2409412e-07,   0.0000000e+00,   7.4767615e-06,   0.0000000e+00,   1.8481882e-06, 0, 576, 581, -1,   3.9000000e-01,   2.8135002e-01,   4.9600000e-04,
      581,  -1.8950000e-02,   1.9556273e-02,   0.0000000e+00,   5.8950341e-04,   3.8441382e-04,   0.0000000e+00,  -3.0664990e-04,   0.0000000e+00,  -6.1989914e-04,   0.0000000e+00,  -3.0664990e-04,   0.0000000e+00,   2.3548532e-04, 0, 582, 576, -1,   3.9000000e-01,   3.3178695e-01,   1.3340000e-03,
      582,  -6.2750000e-02,  -8.0170347e-04,   0.0000000e+00,   6.2003694e-03,   9.7860634e-05,   0.0000000e+00,   2.3242367e-06,   0.0000000e+00,  -2.5117625e-04,   0.0000000e+00,   2.3242367e-06,   0.0000000e+00,   1.5331562e-04, 0, 581, 583, -1,   3.9000000e-01,   3.4714134e-01,   1.7500000e-03,
      583,   8.9000000e-03,   9.8141206e-03,   0.0000000e+00,   7.9752297e-03,   4.4312647e-04,   0.0000000e+00,   2.6799663e-04,   0.0000000e+00,  -3.9988073e-04,   0.0000000e+00,   2.6799663e-04,   0.0000000e+00,  -4.3245738e-05, 0, 582, 585, -1,   3.9000000e-01,   3.4714134e-01,   1.7500000e-03,
      584,   8.9000000e-03,   9.8141206e-03,   0.0000000e+00,   7.9752297e-03,   4.4312647e-04,   0.0000000e+00,   2.6799663e-04,   0.0000000e+00,  -3.9988073e-04,   0.0000000e+00,   2.6799663e-04,   0.0000000e+00,  -4.3245738e-05, 0, 582, 586, -1,   3.9000000e-01,   3.4714134e-01,   1.7500000e-03,
      585,  -5.4020000e-02,  -5.0007246e-04,   0.0000000e+00,   1.5462558e-03,  -2.5762624e-06,   0.0000000e+00,  -1.2951319e-04,   0.0000000e+00,  -1.2537810e-04,   0.0000000e+00,  -1.2951319e-04,   0.0000000e+00,   1.2795437e-04, 0, 583, 587, -1,   3.9000000e-01,   3.4714134e-01,   1.7500000e-03,
      586,  -5.4020000e-02,  -5.0007246e-04,   0.0000000e+00,   1.5462558e-03,  -2.5762624e-06,   0.0000000e+00,  -1.2951319e-04,   0.0000000e+00,  -1.2537810e-04,   0.0000000e+00,  -1.2951319e-04,   0.0000000e+00,   1.2795437e-04, 0, 584, 587, -1,   3.9000000e-01,   3.4714134e-01,   1.7500000e-03,
      587,  -5.8260000e-02,  -5.1859367e-05,   0.0000000e+00,   6.5882563e-04,  -3.0261749e-05,   0.0000000e+00,  -1.4155442e-04,   0.0000000e+00,  -1.6282725e-04,   0.0000000e+00,  -1.4155442e-04,   0.0000000e+00,   1.9308900e-04, 0, 585, 586, -1,   3.9000000e-01,   3.4714134e-01,   1.7500000e-03,
      588,   6.8390000e-02,   1.4748169e-03,   0.0000000e+00,  -7.3465672e-03,  -8.1114928e-06,   0.0000000e+00,   8.7490244e-05,   0.0000000e+00,   7.8557334e-05,   0.0000000e+00,   8.7490244e-05,   0.0000000e+00,  -7.0445841e-05, 0, 581, 582, -1,   3.9000000e-01,   2.8135002e-01,   4.9600000e-04,
      589,   6.8390000e-02,   1.4748169e-03,   0.0000000e+00,  -7.3465672e-03,  -8.1114928e-06,   0.0000000e+00,   8.7490244e-05,   0.0000000e+00,   7.8557334e-05,   0.0000000e+00,   8.7490244e-05,   0.0000000e+00,  -7.0445841e-05, 0, 581, 582, -1,   3.9000000e-01,   2.8135002e-01,   4.9600000e-04,
      590,   2.8180000e-02,  -7.0115980e-04,   0.0000000e+00,  -7.8630442e-03,   7.0949893e-05,   0.0000000e+00,   1.0463732e-05,   0.0000000e+00,   9.0477215e-05,   0.0000000e+00,   1.0463732e-05,   0.0000000e+00,  -1.6142711e-04, 0, 583, 582, -1,   3.9000000e-01,   2.9769271e-01,   6.9600000e-04,
      591,   2.8180000e-02,  -7.0115980e-04,   0.0000000e+00,  -7.8630442e-03,   7.0949893e-05,   0.0000000e+00,   1.0463732e-05,   0.0000000e+00,   9.0477215e-05,   0.0000000e+00,   1.0463732e-05,   0.0000000e+00,  -1.6142711e-04, 0, 584, 582, -1,   3.9000000e-01,   2.9769271e-01,   6.9600000e-04,
      592,   3.5650000e-02,   2.5453424e-04,   0.0000000e+00,  -8.0186223e-03,   5.0386465e-05,   0.0000000e+00,   3.2109937e-06,   0.0000000e+00,   3.5600959e-05,   0.0000000e+00,   3.2109937e-06,   0.0000000e+00,  -8.5987424e-05, 0, 585, 583, -1,   3.9000000e-01,   2.9769271e-01,   6.9600000e-04,
      593,   3.5650000e-02,   2.5453424e-04,   0.0000000e+00,  -8.0186223e-03,   5.0386465e-05,   0.0000000e+00,   3.2109937e-06,   0.0000000e+00,   3.5600959e-05,   0.0000000e+00,   3.2109937e-06,   0.0000000e+00,  -8.5987424e-05, 0, 586, 584, -1,   3.9000000e-01,   2.9769271e-01,   6.9600000e-04,
      594,   3.5880000e-02,   2.0743747e-04,   0.0000000e+00,  -7.8995574e-03,   4.4888572e-05,   0.0000000e+00,   1.3581383e-05,   0.0000000e+00,   1.2059895e-05,   0.0000000e+00,   1.3581383e-05,   0.0000000e+00,  -5.6948467e-05, 0, 587, 585, -1,   3.9000000e-01,   2.9769271e-01,   6.9600000e-04,
      595,  -9.0443000e-01,   1.0117339e-02,   0.0000000e+00,  -1.0191424e-02,  -4.2070552e-04,   0.0000000e+00,   1.5798276e-04,   0.0000000e+00,   2.2781254e-04,   0.0000000e+00,   1.5798276e-04,   0.0000000e+00,   1.9289298e-04, 0, 577, 578, -1,   3.9000000e-01,   3.0698765e-01,   8.3700000e-04
    };

    unsigned int index                      = 0;
    unsigned int particleIndex              = index++;
    unsigned int chargeIndex                = index++;
    unsigned int dipoleIndex                = index; index += 3;
    unsigned int quadrupoleIndex            = index; index += 9;
    unsigned int axisTypeIndex              = index++;
    unsigned int multipoleAtomZIndex        = index++;
    unsigned int multipoleAtomXIndex        = index++;
    unsigned int multipoleAtomYIndex        = index++;
    unsigned int tholeIndex                 = index++;
    unsigned int dampingFactorIndex         = index++;
    unsigned int polarityIndex              = index++;
    std::vector<double> dipole(3);
    std::vector<double> quadrupole(9);
    unsigned int entriesPerParticle = 21;
    const double* data    = multipoleData;
    for (unsigned int ii = 0; ii < numberOfParticles; ii++) { 

        dipole[0]       = data[dipoleIndex + 0];
        dipole[1]       = data[dipoleIndex + 1];
        dipole[2]       = data[dipoleIndex + 2];

        quadrupole[0]   = data[quadrupoleIndex + 0];
        quadrupole[1]   = data[quadrupoleIndex + 1];
        quadrupole[2]   = data[quadrupoleIndex + 2];
        quadrupole[3]   = data[quadrupoleIndex + 3];
        quadrupole[4]   = data[quadrupoleIndex + 4];
        quadrupole[5]   = data[quadrupoleIndex + 5];
        quadrupole[6]   = data[quadrupoleIndex + 6];
        quadrupole[7]   = data[quadrupoleIndex + 7];
        quadrupole[8]   = data[quadrupoleIndex + 8];

        amoebaMultipoleForce->addMultipole(data[chargeIndex], dipole, quadrupole, static_cast<int>(data[axisTypeIndex]),
                                           static_cast<int>(data[multipoleAtomZIndex]), static_cast<int>(data[multipoleAtomXIndex]), static_cast<int>(data[multipoleAtomYIndex]),
                                           data[tholeIndex], data[dampingFactorIndex], data[polarityIndex]);
        data           += entriesPerParticle;
    }

    // covalent maps for multipole force
    // structure: particle index, map type, number of entries, entries ... 

    static const int covalentMapData[] = {
        0, 0, 4,  1, 4, 5, 6,
        0, 1, 3,  2, 7, 8,
        0, 2, 5,  3, 9, 12, 13, 19,
        0, 3, 5,  10, 14, 15, 20, 23,
        0, 4, 4,  0, 4, 5, 6,
        0, 5, 2,  1, 7,
        0, 6, 7,  2, 3, 8, 12, 13, 19, 23,
        0, 7, 10,  9, 10, 11, 14, 15, 16, 17, 18, 20, 24,
        1, 0, 4,  0, 2, 7, 8,
        1, 1, 8,  3, 4, 5, 6, 9, 12, 13, 19,
        1, 2, 5,  10, 14, 15, 20, 23,
        1, 3, 4,  11, 21, 24, 25,
        1, 4, 2,  1, 7,
        1, 5, 11,  0, 2, 3, 4, 5, 6, 8, 12, 13, 19, 23,
        1, 6, 10,  9, 10, 11, 14, 15, 16, 17, 18, 20, 24,
        1, 7, 7,  21, 22, 25, 29, 30, 38, 42,
        2, 0, 3,  1, 3, 19,
        2, 1, 5,  0, 7, 8, 20, 23,
        2, 2, 9,  4, 5, 6, 9, 12, 13, 21, 24, 25,
        2, 3, 8,  10, 14, 15, 22, 26, 29, 30, 38,
        2, 4, 4,  2, 3, 19, 23,
        2, 5, 4,  1, 7, 20, 24,
        2, 6, 14,  0, 4, 5, 6, 8, 12, 13, 21, 22, 25, 29, 30, 38, 42,
        2, 7, 12,  9, 10, 11, 14, 15, 16, 17, 18, 26, 31, 39, 43,
        3, 0, 1,  2,
        3, 1, 2,  1, 19,
        3, 2, 5,  0, 7, 8, 20, 23,
        3, 3, 9,  4, 5, 6, 9, 12, 13, 21, 24, 25,
        3, 4, 4,  2, 3, 19, 23,
        3, 5, 4,  1, 7, 20, 24,
        3, 6, 14,  0, 4, 5, 6, 8, 12, 13, 21, 22, 25, 29, 30, 38, 42,
        3, 7, 12,  9, 10, 11, 14, 15, 16, 17, 18, 26, 31, 39, 43,
        4, 0, 1,  0,
        4, 1, 3,  1, 5, 6,
        4, 2, 3,  2, 7, 8,
        4, 3, 5,  3, 9, 12, 13, 19,
        4, 4, 4,  0, 4, 5, 6,
        4, 5, 2,  1, 7,
        4, 6, 7,  2, 3, 8, 12, 13, 19, 23,
        4, 7, 10,  9, 10, 11, 14, 15, 16, 17, 18, 20, 24,
        5, 0, 1,  0,
        5, 1, 3,  1, 4, 6,
        5, 2, 3,  2, 7, 8,
        5, 3, 5,  3, 9, 12, 13, 19,
        5, 4, 4,  0, 4, 5, 6,
        5, 5, 2,  1, 7,
        5, 6, 7,  2, 3, 8, 12, 13, 19, 23,
        5, 7, 10,  9, 10, 11, 14, 15, 16, 17, 18, 20, 24,
        6, 0, 1,  0,
        6, 1, 3,  1, 4, 5,
        6, 2, 3,  2, 7, 8,
        6, 3, 5,  3, 9, 12, 13, 19,
        6, 4, 4,  0, 4, 5, 6,
        6, 5, 2,  1, 7,
        6, 6, 7,  2, 3, 8, 12, 13, 19, 23,
        6, 7, 10,  9, 10, 11, 14, 15, 16, 17, 18, 20, 24,
        7, 0, 1,  1,
        7, 1, 3,  0, 2, 8,
        7, 2, 8,  3, 4, 5, 6, 9, 12, 13, 19,
        7, 3, 5,  10, 14, 15, 20, 23,
        7, 4, 2,  1, 7,
        7, 5, 11,  0, 2, 3, 4, 5, 6, 8, 12, 13, 19, 23,
        7, 6, 10,  9, 10, 11, 14, 15, 16, 17, 18, 20, 24,
        7, 7, 7,  21, 22, 25, 29, 30, 38, 42,
        8, 0, 4,  1, 9, 12, 13,
        8, 1, 6,  0, 2, 7, 10, 14, 15,
        8, 2, 6,  3, 4, 5, 6, 11, 19,
        8, 3, 5,  16, 17, 18, 20, 23,
        8, 4, 3,  8, 12, 13,
        8, 5, 10,  1, 7, 9, 10, 11, 14, 15, 16, 17, 18,
        8, 6, 8,  0, 2, 3, 4, 5, 6, 19, 23,
        8, 7, 2,  20, 24,
        9, 0, 4,  8, 10, 14, 15,
        9, 1, 4,  1, 11, 12, 13,
        9, 2, 6,  0, 2, 7, 16, 17, 18,
        9, 3, 5,  3, 4, 5, 6, 19,
        9, 4, 8,  9, 10, 11, 14, 15, 16, 17, 18,
        9, 5, 3,  8, 12, 13,
        9, 6, 2,  1, 7,
        9, 7, 8,  0, 2, 3, 4, 5, 6, 19, 23,
        10, 0, 2,  9, 11,
        10, 1, 6,  8, 14, 15, 16, 17, 18,
        10, 2, 3,  1, 12, 13,
        10, 3, 3,  0, 2, 7,
        10, 4, 8,  9, 10, 11, 14, 15, 16, 17, 18,
        10, 5, 3,  8, 12, 13,
        10, 6, 2,  1, 7,
        10, 7, 8,  0, 2, 3, 4, 5, 6, 19, 23,
        11, 0, 4,  10, 16, 17, 18,
        11, 1, 1,  9,
        11, 2, 3,  8, 14, 15,
        11, 3, 3,  1, 12, 13,
        11, 4, 8,  9, 10, 11, 14, 15, 16, 17, 18,
        11, 5, 3,  8, 12, 13,
        11, 6, 2,  1, 7,
        11, 7, 8,  0, 2, 3, 4, 5, 6, 19, 23,
        12, 0, 1,  8,
        12, 1, 3,  1, 9, 13,
        12, 2, 6,  0, 2, 7, 10, 14, 15,
        12, 3, 6,  3, 4, 5, 6, 11, 19,
        12, 4, 3,  8, 12, 13,
        12, 5, 10,  1, 7, 9, 10, 11, 14, 15, 16, 17, 18,
        12, 6, 8,  0, 2, 3, 4, 5, 6, 19, 23,
        12, 7, 2,  20, 24,
        13, 0, 1,  8,
        13, 1, 3,  1, 9, 12,
        13, 2, 6,  0, 2, 7, 10, 14, 15,
        13, 3, 6,  3, 4, 5, 6, 11, 19,
        13, 4, 3,  8, 12, 13,
        13, 5, 10,  1, 7, 9, 10, 11, 14, 15, 16, 17, 18,
        13, 6, 8,  0, 2, 3, 4, 5, 6, 19, 23,
        13, 7, 2,  20, 24,
        14, 0, 1,  9,
        14, 1, 3,  8, 10, 15,
        14, 2, 4,  1, 11, 12, 13,
        14, 3, 6,  0, 2, 7, 16, 17, 18,
        14, 4, 8,  9, 10, 11, 14, 15, 16, 17, 18,
        14, 5, 3,  8, 12, 13,
        14, 6, 2,  1, 7,
        14, 7, 8,  0, 2, 3, 4, 5, 6, 19, 23,
        15, 0, 1,  9,
        15, 1, 3,  8, 10, 14,
        15, 2, 4,  1, 11, 12, 13,
        15, 3, 6,  0, 2, 7, 16, 17, 18,
        15, 4, 8,  9, 10, 11, 14, 15, 16, 17, 18,
        15, 5, 3,  8, 12, 13,
        15, 6, 2,  1, 7,
        15, 7, 8,  0, 2, 3, 4, 5, 6, 19, 23,
        16, 0, 1,  11,
        16, 1, 3,  10, 17, 18,
        16, 2, 1,  9,
        16, 3, 3,  8, 14, 15,
        16, 4, 8,  9, 10, 11, 14, 15, 16, 17, 18,
        16, 5, 3,  8, 12, 13,
        16, 6, 2,  1, 7,
        16, 7, 8,  0, 2, 3, 4, 5, 6, 19, 23,
        17, 0, 1,  11,
        17, 1, 3,  10, 16, 18,
        17, 2, 1,  9,
        17, 3, 3,  8, 14, 15,
        17, 4, 8,  9, 10, 11, 14, 15, 16, 17, 18,
        17, 5, 3,  8, 12, 13,
        17, 6, 2,  1, 7,
        17, 7, 8,  0, 2, 3, 4, 5, 6, 19, 23,
        18, 0, 1,  11,
        18, 1, 3,  10, 16, 17,
        18, 2, 1,  9,
        18, 3, 3,  8, 14, 15,
        18, 4, 8,  9, 10, 11, 14, 15, 16, 17, 18,
        18, 5, 3,  8, 12, 13,
        18, 6, 2,  1, 7,
        18, 7, 8,  0, 2, 3, 4, 5, 6, 19, 23,
        19, 0, 3,  2, 20, 23,
        19, 1, 5,  1, 3, 21, 24, 25,
        19, 2, 8,  0, 7, 8, 22, 26, 29, 30, 38,
        19, 3, 11,  4, 5, 6, 9, 12, 13, 27, 28, 31, 39, 42,
        19, 4, 4,  2, 3, 19, 23,
        19, 5, 4,  1, 7, 20, 24,
        19, 6, 14,  0, 4, 5, 6, 8, 12, 13, 21, 22, 25, 29, 30, 38, 42,
        19, 7, 12,  9, 10, 11, 14, 15, 16, 17, 18, 26, 31, 39, 43,
        20, 0, 4,  19, 21, 24, 25,
        20, 1, 7,  2, 22, 23, 26, 29, 30, 38,
        20, 2, 7,  1, 3, 27, 28, 31, 39, 42,
        20, 3, 12,  0, 7, 8, 32, 33, 34, 35, 36, 37, 40, 43, 44,
        20, 4, 2,  20, 24,
        20, 5, 11,  2, 3, 19, 21, 22, 23, 25, 29, 30, 38, 42,
        20, 6, 6,  1, 7, 26, 31, 39, 43,
        20, 7, 24,  0, 4, 5, 6, 8, 12, 13, 27, 28, 32, 33, 34, 35, 36, 37, 40, 41, 44, 45, 46, 47, 48, 49, 53,
        21, 0, 3,  20, 22, 38,
        21, 1, 5,  19, 24, 25, 39, 42,
        21, 2, 8,  2, 23, 26, 29, 30, 40, 43, 44,
        21, 3, 10,  1, 3, 27, 28, 31, 41, 45, 46, 47, 49,
        21, 4, 4,  21, 22, 38, 42,
        21, 5, 4,  20, 24, 39, 43,
        21, 6, 16,  2, 3, 19, 23, 25, 29, 30, 40, 41, 44, 45, 46, 47, 48, 49, 53,
        21, 7, 6,  1, 7, 26, 31, 50, 54,
        22, 0, 1,  21,
        22, 1, 2,  20, 38,
        22, 2, 5,  19, 24, 25, 39, 42,
        22, 3, 8,  2, 23, 26, 29, 30, 40, 43, 44,
        22, 4, 4,  21, 22, 38, 42,
        22, 5, 4,  20, 24, 39, 43,
        22, 6, 16,  2, 3, 19, 23, 25, 29, 30, 40, 41, 44, 45, 46, 47, 48, 49, 53,
        22, 7, 6,  1, 7, 26, 31, 50, 54,
        23, 0, 1,  19,
        23, 1, 2,  2, 20,
        23, 2, 5,  1, 3, 21, 24, 25,
        23, 3, 8,  0, 7, 8, 22, 26, 29, 30, 38,
        23, 4, 4,  2, 3, 19, 23,
        23, 5, 4,  1, 7, 20, 24,
        23, 6, 14,  0, 4, 5, 6, 8, 12, 13, 21, 22, 25, 29, 30, 38, 42,
        23, 7, 12,  9, 10, 11, 14, 15, 16, 17, 18, 26, 31, 39, 43,
        24, 0, 1,  20,
        24, 1, 3,  19, 21, 25,
        24, 2, 7,  2, 22, 23, 26, 29, 30, 38,
        24, 3, 7,  1, 3, 27, 28, 31, 39, 42,
        24, 4, 2,  20, 24,
        24, 5, 11,  2, 3, 19, 21, 22, 23, 25, 29, 30, 38, 42,
        24, 6, 6,  1, 7, 26, 31, 39, 43,
        24, 7, 24,  0, 4, 5, 6, 8, 12, 13, 27, 28, 32, 33, 34, 35, 36, 37, 40, 41, 44, 45, 46, 47, 48, 49, 53,
        25, 0, 4,  20, 26, 29, 30,
        25, 1, 6,  19, 21, 24, 27, 28, 31,
        25, 2, 10,  2, 22, 23, 32, 33, 34, 35, 36, 37, 38,
        25, 3, 4,  1, 3, 39, 42,
        25, 4, 3,  25, 29, 30,
        25, 5, 4,  20, 24, 26, 31,
        25, 6, 16,  2, 3, 19, 21, 22, 23, 27, 28, 32, 33, 34, 35, 36, 37, 38, 42,
        25, 7, 4,  1, 7, 39, 43,
        26, 0, 4,  25, 27, 28, 31,
        26, 1, 9,  20, 29, 30, 32, 33, 34, 35, 36, 37,
        26, 2, 3,  19, 21, 24,
        26, 3, 4,  2, 22, 23, 38,
        26, 4, 2,  26, 31,
        26, 5, 11,  25, 27, 28, 29, 30, 32, 33, 34, 35, 36, 37,
        26, 6, 2,  20, 24,
        26, 7, 8,  2, 3, 19, 21, 22, 23, 38, 42,
        27, 0, 4,  26, 32, 33, 34,
        27, 1, 3,  25, 28, 31,
        27, 2, 6,  20, 29, 30, 35, 36, 37,
        27, 3, 3,  19, 21, 24,
        27, 4, 4,  27, 32, 33, 34,
        27, 5, 2,  26, 31,
        27, 6, 7,  25, 28, 29, 30, 35, 36, 37,
        27, 7, 2,  20, 24,
        28, 0, 4,  26, 35, 36, 37,
        28, 1, 3,  25, 27, 31,
        28, 2, 6,  20, 29, 30, 32, 33, 34,
        28, 3, 3,  19, 21, 24,
        28, 4, 4,  28, 35, 36, 37,
        28, 5, 2,  26, 31,
        28, 6, 7,  25, 27, 29, 30, 32, 33, 34,
        28, 7, 2,  20, 24,
        29, 0, 1,  25,
        29, 1, 3,  20, 26, 30,
        29, 2, 6,  19, 21, 24, 27, 28, 31,
        29, 3, 10,  2, 22, 23, 32, 33, 34, 35, 36, 37, 38,
        29, 4, 3,  25, 29, 30,
        29, 5, 4,  20, 24, 26, 31,
        29, 6, 16,  2, 3, 19, 21, 22, 23, 27, 28, 32, 33, 34, 35, 36, 37, 38, 42,
        29, 7, 4,  1, 7, 39, 43,
        30, 0, 1,  25,
        30, 1, 3,  20, 26, 29,
        30, 2, 6,  19, 21, 24, 27, 28, 31,
        30, 3, 10,  2, 22, 23, 32, 33, 34, 35, 36, 37, 38,
        30, 4, 3,  25, 29, 30,
        30, 5, 4,  20, 24, 26, 31,
        30, 6, 16,  2, 3, 19, 21, 22, 23, 27, 28, 32, 33, 34, 35, 36, 37, 38, 42,
        30, 7, 4,  1, 7, 39, 43,
        31, 0, 1,  26,
        31, 1, 3,  25, 27, 28,
        31, 2, 9,  20, 29, 30, 32, 33, 34, 35, 36, 37,
        31, 3, 3,  19, 21, 24,
        31, 4, 2,  26, 31,
        31, 5, 11,  25, 27, 28, 29, 30, 32, 33, 34, 35, 36, 37,
        31, 6, 2,  20, 24,
        31, 7, 8,  2, 3, 19, 21, 22, 23, 38, 42,
        32, 0, 1,  27,
        32, 1, 3,  26, 33, 34,
        32, 2, 3,  25, 28, 31,
        32, 3, 6,  20, 29, 30, 35, 36, 37,
        32, 4, 4,  27, 32, 33, 34,
        32, 5, 2,  26, 31,
        32, 6, 7,  25, 28, 29, 30, 35, 36, 37,
        32, 7, 2,  20, 24,
        33, 0, 1,  27,
        33, 1, 3,  26, 32, 34,
        33, 2, 3,  25, 28, 31,
        33, 3, 6,  20, 29, 30, 35, 36, 37,
        33, 4, 4,  27, 32, 33, 34,
        33, 5, 2,  26, 31,
        33, 6, 7,  25, 28, 29, 30, 35, 36, 37,
        33, 7, 2,  20, 24,
        34, 0, 1,  27,
        34, 1, 3,  26, 32, 33,
        34, 2, 3,  25, 28, 31,
        34, 3, 6,  20, 29, 30, 35, 36, 37,
        34, 4, 4,  27, 32, 33, 34,
        34, 5, 2,  26, 31,
        34, 6, 7,  25, 28, 29, 30, 35, 36, 37,
        34, 7, 2,  20, 24,
        35, 0, 1,  28,
        35, 1, 3,  26, 36, 37,
        35, 2, 3,  25, 27, 31,
        35, 3, 6,  20, 29, 30, 32, 33, 34,
        35, 4, 4,  28, 35, 36, 37,
        35, 5, 2,  26, 31,
        35, 6, 7,  25, 27, 29, 30, 32, 33, 34,
        35, 7, 2,  20, 24,
        36, 0, 1,  28,
        36, 1, 3,  26, 35, 37,
        36, 2, 3,  25, 27, 31,
        36, 3, 6,  20, 29, 30, 32, 33, 34,
        36, 4, 4,  28, 35, 36, 37,
        36, 5, 2,  26, 31,
        36, 6, 7,  25, 27, 29, 30, 32, 33, 34,
        36, 7, 2,  20, 24,
        37, 0, 1,  28,
        37, 1, 3,  26, 35, 36,
        37, 2, 3,  25, 27, 31,
        37, 3, 6,  20, 29, 30, 32, 33, 34,
        37, 4, 4,  28, 35, 36, 37,
        37, 5, 2,  26, 31,
        37, 6, 7,  25, 27, 29, 30, 32, 33, 34,
        37, 7, 2,  20, 24,
        38, 0, 3,  21, 39, 42,
        38, 1, 5,  20, 22, 40, 43, 44,
        38, 2, 8,  19, 24, 25, 41, 45, 46, 47, 49,
        38, 3, 8,  2, 23, 26, 29, 30, 48, 50, 53,
        38, 4, 4,  21, 22, 38, 42,
        38, 5, 4,  20, 24, 39, 43,
        38, 6, 16,  2, 3, 19, 23, 25, 29, 30, 40, 41, 44, 45, 46, 47, 48, 49, 53,
        38, 7, 6,  1, 7, 26, 31, 50, 54,
        39, 0, 4,  38, 40, 43, 44,
        39, 1, 7,  21, 41, 42, 45, 46, 47, 49,
        39, 2, 5,  20, 22, 48, 50, 53,
        39, 3, 6,  19, 24, 25, 51, 54, 55,
        39, 4, 2,  39, 43,
        39, 5, 13,  21, 22, 38, 40, 41, 42, 44, 45, 46, 47, 48, 49, 53,
        39, 6, 4,  20, 24, 50, 54,
        39, 7, 14,  2, 3, 19, 23, 25, 29, 30, 51, 52, 55, 59, 60, 61, 65,
        40, 0, 3,  39, 41, 49,
        40, 1, 5,  38, 43, 44, 50, 53,
        40, 2, 8,  21, 42, 45, 46, 47, 51, 54, 55,
        40, 3, 8,  20, 22, 48, 52, 56, 59, 60, 61,
        40, 4, 4,  40, 41, 49, 53,
        40, 5, 4,  39, 43, 50, 54,
        40, 6, 16,  21, 22, 38, 42, 44, 45, 46, 47, 48, 51, 52, 55, 59, 60, 61, 65,
        40, 7, 7,  20, 24, 56, 57, 58, 62, 66,
        41, 0, 1,  40,
        41, 1, 2,  39, 49,
        41, 2, 5,  38, 43, 44, 50, 53,
        41, 3, 8,  21, 42, 45, 46, 47, 51, 54, 55,
        41, 4, 4,  40, 41, 49, 53,
        41, 5, 4,  39, 43, 50, 54,
        41, 6, 16,  21, 22, 38, 42, 44, 45, 46, 47, 48, 51, 52, 55, 59, 60, 61, 65,
        41, 7, 7,  20, 24, 56, 57, 58, 62, 66,
        42, 0, 1,  38,
        42, 1, 2,  21, 39,
        42, 2, 5,  20, 22, 40, 43, 44,
        42, 3, 8,  19, 24, 25, 41, 45, 46, 47, 49,
        42, 4, 4,  21, 22, 38, 42,
        42, 5, 4,  20, 24, 39, 43,
        42, 6, 16,  2, 3, 19, 23, 25, 29, 30, 40, 41, 44, 45, 46, 47, 48, 49, 53,
        42, 7, 6,  1, 7, 26, 31, 50, 54,
        43, 0, 1,  39,
        43, 1, 3,  38, 40, 44,
        43, 2, 7,  21, 41, 42, 45, 46, 47, 49,
        43, 3, 5,  20, 22, 48, 50, 53,
        43, 4, 2,  39, 43,
        43, 5, 13,  21, 22, 38, 40, 41, 42, 44, 45, 46, 47, 48, 49, 53,
        43, 6, 4,  20, 24, 50, 54,
        43, 7, 14,  2, 3, 19, 23, 25, 29, 30, 51, 52, 55, 59, 60, 61, 65,
        44, 0, 4,  39, 45, 46, 47,
        44, 1, 4,  38, 40, 43, 48,
        44, 2, 4,  21, 41, 42, 49,
        44, 3, 4,  20, 22, 50, 53,
        44, 4, 5,  44, 45, 46, 47, 48,
        44, 5, 2,  39, 43,
        44, 6, 8,  21, 22, 38, 40, 41, 42, 49, 53,
        44, 7, 4,  20, 24, 50, 54,
        45, 0, 2,  44, 48,
        45, 1, 3,  39, 46, 47,
        45, 2, 3,  38, 40, 43,
        45, 3, 4,  21, 41, 42, 49,
        45, 4, 5,  44, 45, 46, 47, 48,
        45, 5, 2,  39, 43,
        45, 6, 8,  21, 22, 38, 40, 41, 42, 49, 53,
        45, 7, 4,  20, 24, 50, 54,
        46, 0, 1,  44,
        46, 1, 3,  39, 45, 47,
        46, 2, 4,  38, 40, 43, 48,
        46, 3, 4,  21, 41, 42, 49,
        46, 4, 5,  44, 45, 46, 47, 48,
        46, 5, 2,  39, 43,
        46, 6, 8,  21, 22, 38, 40, 41, 42, 49, 53,
        46, 7, 4,  20, 24, 50, 54,
        47, 0, 1,  44,
        47, 1, 3,  39, 45, 46,
        47, 2, 4,  38, 40, 43, 48,
        47, 3, 4,  21, 41, 42, 49,
        47, 4, 5,  44, 45, 46, 47, 48,
        47, 5, 2,  39, 43,
        47, 6, 8,  21, 22, 38, 40, 41, 42, 49, 53,
        47, 7, 4,  20, 24, 50, 54,
        48, 0, 1,  45,
        48, 1, 1,  44,
        48, 2, 3,  39, 46, 47,
        48, 3, 3,  38, 40, 43,
        48, 4, 5,  44, 45, 46, 47, 48,
        48, 5, 2,  39, 43,
        48, 6, 8,  21, 22, 38, 40, 41, 42, 49, 53,
        48, 7, 4,  20, 24, 50, 54,
        49, 0, 3,  40, 50, 53,
        49, 1, 5,  39, 41, 51, 54, 55,
        49, 2, 8,  38, 43, 44, 52, 56, 59, 60, 61,
        49, 3, 9,  21, 42, 45, 46, 47, 57, 58, 62, 65,
        49, 4, 4,  40, 41, 49, 53,
        49, 5, 4,  39, 43, 50, 54,
        49, 6, 16,  21, 22, 38, 42, 44, 45, 46, 47, 48, 51, 52, 55, 59, 60, 61, 65,
        49, 7, 7,  20, 24, 56, 57, 58, 62, 66,
        50, 0, 4,  49, 51, 54, 55,
        50, 1, 7,  40, 52, 53, 56, 59, 60, 61,
        50, 2, 6,  39, 41, 57, 58, 62, 65,
        50, 3, 6,  38, 43, 44, 63, 66, 67,
        50, 4, 2,  50, 54,
        50, 5, 11,  40, 41, 49, 51, 52, 53, 55, 59, 60, 61, 65,
        50, 6, 7,  39, 43, 56, 57, 58, 62, 66,
        50, 7, 16,  21, 22, 38, 42, 44, 45, 46, 47, 48, 63, 64, 67, 72, 73, 76, 80,
        51, 0, 3,  50, 52, 61,
        51, 1, 5,  49, 54, 55, 62, 65,
        51, 2, 8,  40, 53, 56, 59, 60, 63, 66, 67,
        51, 3, 9,  39, 41, 57, 58, 64, 68, 72, 73, 76,
        51, 4, 4,  51, 52, 61, 65,
        51, 5, 4,  50, 54, 62, 66,
        51, 6, 14,  40, 41, 49, 53, 55, 59, 60, 63, 64, 67, 72, 73, 76, 80,
        51, 7, 10,  39, 43, 56, 57, 58, 68, 74, 75, 77, 81,
        52, 0, 1,  51,
        52, 1, 2,  50, 61,
        52, 2, 5,  49, 54, 55, 62, 65,
        52, 3, 8,  40, 53, 56, 59, 60, 63, 66, 67,
        52, 4, 4,  51, 52, 61, 65,
        52, 5, 4,  50, 54, 62, 66,
        52, 6, 14,  40, 41, 49, 53, 55, 59, 60, 63, 64, 67, 72, 73, 76, 80,
        52, 7, 10,  39, 43, 56, 57, 58, 68, 74, 75, 77, 81,
        53, 0, 1,  49,
        53, 1, 2,  40, 50,
        53, 2, 5,  39, 41, 51, 54, 55,
        53, 3, 8,  38, 43, 44, 52, 56, 59, 60, 61,
        53, 4, 4,  40, 41, 49, 53,
        53, 5, 4,  39, 43, 50, 54,
        53, 6, 16,  21, 22, 38, 42, 44, 45, 46, 47, 48, 51, 52, 55, 59, 60, 61, 65,
        53, 7, 7,  20, 24, 56, 57, 58, 62, 66,
        54, 0, 1,  50,
        54, 1, 3,  49, 51, 55,
        54, 2, 7,  40, 52, 53, 56, 59, 60, 61,
        54, 3, 6,  39, 41, 57, 58, 62, 65,
        54, 4, 2,  50, 54,
        54, 5, 11,  40, 41, 49, 51, 52, 53, 55, 59, 60, 61, 65,
        54, 6, 7,  39, 43, 56, 57, 58, 62, 66,
        54, 7, 16,  21, 22, 38, 42, 44, 45, 46, 47, 48, 63, 64, 67, 72, 73, 76, 80,
        55, 0, 4,  50, 56, 59, 60,
        55, 1, 5,  49, 51, 54, 57, 58,
        55, 2, 4,  40, 52, 53, 61,
        55, 3, 4,  39, 41, 62, 65,
        55, 4, 3,  55, 59, 60,
        55, 5, 5,  50, 54, 56, 57, 58,
        55, 6, 8,  40, 41, 49, 51, 52, 53, 61, 65,
        55, 7, 4,  39, 43, 62, 66,
        56, 0, 3,  55, 57, 58,
        56, 1, 3,  50, 59, 60,
        56, 2, 3,  49, 51, 54,
        56, 3, 4,  40, 52, 53, 61,
        56, 4, 3,  56, 57, 58,
        56, 5, 3,  55, 59, 60,
        56, 6, 2,  50, 54,
        56, 7, 8,  40, 41, 49, 51, 52, 53, 61, 65,
        57, 0, 1,  56,
        57, 1, 2,  55, 58,
        57, 2, 3,  50, 59, 60,
        57, 3, 3,  49, 51, 54,
        57, 4, 3,  56, 57, 58,
        57, 5, 3,  55, 59, 60,
        57, 6, 2,  50, 54,
        57, 7, 8,  40, 41, 49, 51, 52, 53, 61, 65,
        58, 0, 1,  56,
        58, 1, 2,  55, 57,
        58, 2, 3,  50, 59, 60,
        58, 3, 3,  49, 51, 54,
        58, 4, 3,  56, 57, 58,
        58, 5, 3,  55, 59, 60,
        58, 6, 2,  50, 54,
        58, 7, 8,  40, 41, 49, 51, 52, 53, 61, 65,
        59, 0, 1,  55,
        59, 1, 3,  50, 56, 60,
        59, 2, 5,  49, 51, 54, 57, 58,
        59, 3, 4,  40, 52, 53, 61,
        59, 4, 3,  55, 59, 60,
        59, 5, 5,  50, 54, 56, 57, 58,
        59, 6, 8,  40, 41, 49, 51, 52, 53, 61, 65,
        59, 7, 4,  39, 43, 62, 66,
        60, 0, 1,  55,
        60, 1, 3,  50, 56, 59,
        60, 2, 5,  49, 51, 54, 57, 58,
        60, 3, 4,  40, 52, 53, 61,
        60, 4, 3,  55, 59, 60,
        60, 5, 5,  50, 54, 56, 57, 58,
        60, 6, 8,  40, 41, 49, 51, 52, 53, 61, 65,
        60, 7, 4,  39, 43, 62, 66,
        61, 0, 3,  51, 62, 65,
        61, 1, 5,  50, 52, 63, 66, 67,
        61, 2, 8,  49, 54, 55, 64, 68, 72, 73, 76,
        61, 3, 10,  40, 53, 56, 59, 60, 69, 74, 75, 77, 80,
        61, 4, 4,  51, 52, 61, 65,
        61, 5, 4,  50, 54, 62, 66,
        61, 6, 14,  40, 41, 49, 53, 55, 59, 60, 63, 64, 67, 72, 73, 76, 80,
        61, 7, 10,  39, 43, 56, 57, 58, 68, 74, 75, 77, 81,
        62, 0, 4,  61, 63, 66, 67,
        62, 1, 7,  51, 64, 65, 68, 72, 73, 76,
        62, 2, 7,  50, 52, 69, 74, 75, 77, 80,
        62, 3, 8,  49, 54, 55, 70, 71, 78, 81, 82,
        62, 4, 2,  62, 66,
        62, 5, 11,  51, 52, 61, 63, 64, 65, 67, 72, 73, 76, 80,
        62, 6, 7,  50, 54, 68, 74, 75, 77, 81,
        62, 7, 17,  40, 41, 49, 53, 55, 59, 60, 69, 70, 71, 78, 79, 82, 86, 87, 88, 92,
        63, 0, 3,  62, 64, 76,
        63, 1, 5,  61, 66, 67, 77, 80,
        63, 2, 8,  51, 65, 68, 72, 73, 78, 81, 82,
        63, 3, 10,  50, 52, 69, 74, 75, 79, 83, 86, 87, 88,
        63, 4, 4,  63, 64, 76, 80,
        63, 5, 4,  62, 66, 77, 81,
        63, 6, 14,  51, 52, 61, 65, 67, 72, 73, 78, 79, 82, 86, 87, 88, 92,
        63, 7, 10,  50, 54, 68, 74, 75, 83, 84, 85, 89, 93,
        64, 0, 1,  63,
        64, 1, 2,  62, 76,
        64, 2, 5,  61, 66, 67, 77, 80,
        64, 3, 8,  51, 65, 68, 72, 73, 78, 81, 82,
        64, 4, 4,  63, 64, 76, 80,
        64, 5, 4,  62, 66, 77, 81,
        64, 6, 14,  51, 52, 61, 65, 67, 72, 73, 78, 79, 82, 86, 87, 88, 92,
        64, 7, 10,  50, 54, 68, 74, 75, 83, 84, 85, 89, 93,
        65, 0, 1,  61,
        65, 1, 2,  51, 62,
        65, 2, 5,  50, 52, 63, 66, 67,
        65, 3, 8,  49, 54, 55, 64, 68, 72, 73, 76,
        65, 4, 4,  51, 52, 61, 65,
        65, 5, 4,  50, 54, 62, 66,
        65, 6, 14,  40, 41, 49, 53, 55, 59, 60, 63, 64, 67, 72, 73, 76, 80,
        65, 7, 10,  39, 43, 56, 57, 58, 68, 74, 75, 77, 81,
        66, 0, 1,  62,
        66, 1, 3,  61, 63, 67,
        66, 2, 7,  51, 64, 65, 68, 72, 73, 76,
        66, 3, 7,  50, 52, 69, 74, 75, 77, 80,
        66, 4, 2,  62, 66,
        66, 5, 11,  51, 52, 61, 63, 64, 65, 67, 72, 73, 76, 80,
        66, 6, 7,  50, 54, 68, 74, 75, 77, 81,
        66, 7, 17,  40, 41, 49, 53, 55, 59, 60, 69, 70, 71, 78, 79, 82, 86, 87, 88, 92,
        67, 0, 4,  62, 68, 72, 73,
        67, 1, 6,  61, 63, 66, 69, 74, 75,
        67, 2, 6,  51, 64, 65, 70, 71, 76,
        67, 3, 4,  50, 52, 77, 80,
        67, 4, 3,  67, 72, 73,
        67, 5, 5,  62, 66, 68, 74, 75,
        67, 6, 11,  51, 52, 61, 63, 64, 65, 69, 70, 71, 76, 80,
        67, 7, 4,  50, 54, 77, 81,
        68, 0, 4,  67, 69, 74, 75,
        68, 1, 5,  62, 70, 71, 72, 73,
        68, 2, 3,  61, 63, 66,
        68, 3, 4,  51, 64, 65, 76,
        68, 4, 3,  68, 74, 75,
        68, 5, 6,  67, 69, 70, 71, 72, 73,
        68, 6, 2,  62, 66,
        68, 7, 8,  51, 52, 61, 63, 64, 65, 76, 80,
        69, 0, 3,  68, 70, 71,
        69, 1, 3,  67, 74, 75,
        69, 2, 3,  62, 72, 73,
        69, 3, 3,  61, 63, 66,
        69, 4, 3,  69, 70, 71,
        69, 5, 3,  68, 74, 75,
        69, 6, 3,  67, 72, 73,
        69, 7, 2,  62, 66,
        70, 0, 1,  69,
        70, 1, 2,  68, 71,
        70, 2, 3,  67, 74, 75,
        70, 3, 3,  62, 72, 73,
        70, 4, 3,  69, 70, 71,
        70, 5, 3,  68, 74, 75,
        70, 6, 3,  67, 72, 73,
        70, 7, 2,  62, 66,
        71, 0, 1,  69,
        71, 1, 2,  68, 70,
        71, 2, 3,  67, 74, 75,
        71, 3, 3,  62, 72, 73,
        71, 4, 3,  69, 70, 71,
        71, 5, 3,  68, 74, 75,
        71, 6, 3,  67, 72, 73,
        71, 7, 2,  62, 66,
        72, 0, 1,  67,
        72, 1, 3,  62, 68, 73,
        72, 2, 6,  61, 63, 66, 69, 74, 75,
        72, 3, 6,  51, 64, 65, 70, 71, 76,
        72, 4, 3,  67, 72, 73,
        72, 5, 5,  62, 66, 68, 74, 75,
        72, 6, 11,  51, 52, 61, 63, 64, 65, 69, 70, 71, 76, 80,
        72, 7, 4,  50, 54, 77, 81,
        73, 0, 1,  67,
        73, 1, 3,  62, 68, 72,
        73, 2, 6,  61, 63, 66, 69, 74, 75,
        73, 3, 6,  51, 64, 65, 70, 71, 76,
        73, 4, 3,  67, 72, 73,
        73, 5, 5,  62, 66, 68, 74, 75,
        73, 6, 11,  51, 52, 61, 63, 64, 65, 69, 70, 71, 76, 80,
        73, 7, 4,  50, 54, 77, 81,
        74, 0, 1,  68,
        74, 1, 3,  67, 69, 75,
        74, 2, 5,  62, 70, 71, 72, 73,
        74, 3, 3,  61, 63, 66,
        74, 4, 3,  68, 74, 75,
        74, 5, 6,  67, 69, 70, 71, 72, 73,
        74, 6, 2,  62, 66,
        74, 7, 8,  51, 52, 61, 63, 64, 65, 76, 80,
        75, 0, 1,  68,
        75, 1, 3,  67, 69, 74,
        75, 2, 5,  62, 70, 71, 72, 73,
        75, 3, 3,  61, 63, 66,
        75, 4, 3,  68, 74, 75,
        75, 5, 6,  67, 69, 70, 71, 72, 73,
        75, 6, 2,  62, 66,
        75, 7, 8,  51, 52, 61, 63, 64, 65, 76, 80,
        76, 0, 3,  63, 77, 80,
        76, 1, 5,  62, 64, 78, 81, 82,
        76, 2, 8,  61, 66, 67, 79, 83, 86, 87, 88,
        76, 3, 9,  51, 65, 68, 72, 73, 84, 85, 89, 92,
        76, 4, 4,  63, 64, 76, 80,
        76, 5, 4,  62, 66, 77, 81,
        76, 6, 14,  51, 52, 61, 65, 67, 72, 73, 78, 79, 82, 86, 87, 88, 92,
        76, 7, 10,  50, 54, 68, 74, 75, 83, 84, 85, 89, 93,
        77, 0, 4,  76, 78, 81, 82,
        77, 1, 7,  63, 79, 80, 83, 86, 87, 88,
        77, 2, 6,  62, 64, 84, 85, 89, 92,
        77, 3, 6,  61, 66, 67, 90, 93, 94,
        77, 4, 2,  77, 81,
        77, 5, 11,  63, 64, 76, 78, 79, 80, 82, 86, 87, 88, 92,
        77, 6, 7,  62, 66, 83, 84, 85, 89, 93,
        77, 7, 14,  51, 52, 61, 65, 67, 72, 73, 90, 91, 94, 101, 102, 108, 112,
        78, 0, 3,  77, 79, 88,
        78, 1, 5,  76, 81, 82, 89, 92,
        78, 2, 8,  63, 80, 83, 86, 87, 90, 93, 94,
        78, 3, 9,  62, 64, 84, 85, 91, 95, 101, 102, 108,
        78, 4, 4,  78, 79, 88, 92,
        78, 5, 4,  77, 81, 89, 93,
        78, 6, 14,  63, 64, 76, 80, 82, 86, 87, 90, 91, 94, 101, 102, 108, 112,
        78, 7, 18,  62, 66, 83, 84, 85, 95, 96, 97, 98, 99, 100, 103, 104, 105, 106, 107, 109, 113,
        79, 0, 1,  78,
        79, 1, 2,  77, 88,
        79, 2, 5,  76, 81, 82, 89, 92,
        79, 3, 8,  63, 80, 83, 86, 87, 90, 93, 94,
        79, 4, 4,  78, 79, 88, 92,
        79, 5, 4,  77, 81, 89, 93,
        79, 6, 14,  63, 64, 76, 80, 82, 86, 87, 90, 91, 94, 101, 102, 108, 112,
        79, 7, 18,  62, 66, 83, 84, 85, 95, 96, 97, 98, 99, 100, 103, 104, 105, 106, 107, 109, 113,
        80, 0, 1,  76,
        80, 1, 2,  63, 77,
        80, 2, 5,  62, 64, 78, 81, 82,
        80, 3, 8,  61, 66, 67, 79, 83, 86, 87, 88,
        80, 4, 4,  63, 64, 76, 80,
        80, 5, 4,  62, 66, 77, 81,
        80, 6, 14,  51, 52, 61, 65, 67, 72, 73, 78, 79, 82, 86, 87, 88, 92,
        80, 7, 10,  50, 54, 68, 74, 75, 83, 84, 85, 89, 93,
        81, 0, 1,  77,
        81, 1, 3,  76, 78, 82,
        81, 2, 7,  63, 79, 80, 83, 86, 87, 88,
        81, 3, 6,  62, 64, 84, 85, 89, 92,
        81, 4, 2,  77, 81,
        81, 5, 11,  63, 64, 76, 78, 79, 80, 82, 86, 87, 88, 92,
        81, 6, 7,  62, 66, 83, 84, 85, 89, 93,
        81, 7, 14,  51, 52, 61, 65, 67, 72, 73, 90, 91, 94, 101, 102, 108, 112,
        82, 0, 4,  77, 83, 86, 87,
        82, 1, 5,  76, 78, 81, 84, 85,
        82, 2, 4,  63, 79, 80, 88,
        82, 3, 4,  62, 64, 89, 92,
        82, 4, 3,  82, 86, 87,
        82, 5, 5,  77, 81, 83, 84, 85,
        82, 6, 8,  63, 64, 76, 78, 79, 80, 88, 92,
        82, 7, 4,  62, 66, 89, 93,
        83, 0, 3,  82, 84, 85,
        83, 1, 3,  77, 86, 87,
        83, 2, 3,  76, 78, 81,
        83, 3, 4,  63, 79, 80, 88,
        83, 4, 3,  83, 84, 85,
        83, 5, 3,  82, 86, 87,
        83, 6, 2,  77, 81,
        83, 7, 8,  63, 64, 76, 78, 79, 80, 88, 92,
        84, 0, 1,  83,
        84, 1, 2,  82, 85,
        84, 2, 3,  77, 86, 87,
        84, 3, 3,  76, 78, 81,
        84, 4, 3,  83, 84, 85,
        84, 5, 3,  82, 86, 87,
        84, 6, 2,  77, 81,
        84, 7, 8,  63, 64, 76, 78, 79, 80, 88, 92,
        85, 0, 1,  83,
        85, 1, 2,  82, 84,
        85, 2, 3,  77, 86, 87,
        85, 3, 3,  76, 78, 81,
        85, 4, 3,  83, 84, 85,
        85, 5, 3,  82, 86, 87,
        85, 6, 2,  77, 81,
        85, 7, 8,  63, 64, 76, 78, 79, 80, 88, 92,
        86, 0, 1,  82,
        86, 1, 3,  77, 83, 87,
        86, 2, 5,  76, 78, 81, 84, 85,
        86, 3, 4,  63, 79, 80, 88,
        86, 4, 3,  82, 86, 87,
        86, 5, 5,  77, 81, 83, 84, 85,
        86, 6, 8,  63, 64, 76, 78, 79, 80, 88, 92,
        86, 7, 4,  62, 66, 89, 93,
        87, 0, 1,  82,
        87, 1, 3,  77, 83, 86,
        87, 2, 5,  76, 78, 81, 84, 85,
        87, 3, 4,  63, 79, 80, 88,
        87, 4, 3,  82, 86, 87,
        87, 5, 5,  77, 81, 83, 84, 85,
        87, 6, 8,  63, 64, 76, 78, 79, 80, 88, 92,
        87, 7, 4,  62, 66, 89, 93,
        88, 0, 3,  78, 89, 92,
        88, 1, 5,  77, 79, 90, 93, 94,
        88, 2, 8,  76, 81, 82, 91, 95, 101, 102, 108,
        88, 3, 9,  63, 80, 83, 86, 87, 96, 97, 109, 112,
        88, 4, 4,  78, 79, 88, 92,
        88, 5, 4,  77, 81, 89, 93,
        88, 6, 14,  63, 64, 76, 80, 82, 86, 87, 90, 91, 94, 101, 102, 108, 112,
        88, 7, 18,  62, 66, 83, 84, 85, 95, 96, 97, 98, 99, 100, 103, 104, 105, 106, 107, 109, 113,
        89, 0, 4,  88, 90, 93, 94,
        89, 1, 7,  78, 91, 92, 95, 101, 102, 108,
        89, 2, 6,  77, 79, 96, 97, 109, 112,
        89, 3, 10,  76, 81, 82, 98, 99, 103, 104, 110, 113, 114,
        89, 4, 2,  89, 93,
        89, 5, 11,  78, 79, 88, 90, 91, 92, 94, 101, 102, 108, 112,
        89, 6, 15,  77, 81, 95, 96, 97, 98, 99, 100, 103, 104, 105, 106, 107, 109, 113,
        89, 7, 14,  63, 64, 76, 80, 82, 86, 87, 110, 111, 114, 119, 120, 130, 134,
        90, 0, 3,  89, 91, 108,
        90, 1, 5,  88, 93, 94, 109, 112,
        90, 2, 8,  78, 92, 95, 101, 102, 110, 113, 114,
        90, 3, 9,  77, 79, 96, 97, 111, 115, 119, 120, 130,
        90, 4, 4,  90, 91, 108, 112,
        90, 5, 4,  89, 93, 109, 113,
        90, 6, 14,  78, 79, 88, 92, 94, 101, 102, 110, 111, 114, 119, 120, 130, 134,
        90, 7, 18,  77, 81, 95, 96, 97, 98, 99, 100, 103, 104, 105, 106, 107, 115, 121, 122, 131, 135,
        91, 0, 1,  90,
        91, 1, 2,  89, 108,
        91, 2, 5,  88, 93, 94, 109, 112,
        91, 3, 8,  78, 92, 95, 101, 102, 110, 113, 114,
        91, 4, 4,  90, 91, 108, 112,
        91, 5, 4,  89, 93, 109, 113,
        91, 6, 14,  78, 79, 88, 92, 94, 101, 102, 110, 111, 114, 119, 120, 130, 134,
        91, 7, 18,  77, 81, 95, 96, 97, 98, 99, 100, 103, 104, 105, 106, 107, 115, 121, 122, 131, 135,
        92, 0, 1,  88,
        92, 1, 2,  78, 89,
        92, 2, 5,  77, 79, 90, 93, 94,
        92, 3, 8,  76, 81, 82, 91, 95, 101, 102, 108,
        92, 4, 4,  78, 79, 88, 92,
        92, 5, 4,  77, 81, 89, 93,
        92, 6, 14,  63, 64, 76, 80, 82, 86, 87, 90, 91, 94, 101, 102, 108, 112,
        92, 7, 18,  62, 66, 83, 84, 85, 95, 96, 97, 98, 99, 100, 103, 104, 105, 106, 107, 109, 113,
        93, 0, 1,  89,
        93, 1, 3,  88, 90, 94,
        93, 2, 7,  78, 91, 92, 95, 101, 102, 108,
        93, 3, 6,  77, 79, 96, 97, 109, 112,
        93, 4, 2,  89, 93,
        93, 5, 11,  78, 79, 88, 90, 91, 92, 94, 101, 102, 108, 112,
        93, 6, 15,  77, 81, 95, 96, 97, 98, 99, 100, 103, 104, 105, 106, 107, 109, 113,
        93, 7, 14,  63, 64, 76, 80, 82, 86, 87, 110, 111, 114, 119, 120, 130, 134,
        94, 0, 4,  89, 95, 101, 102,
        94, 1, 5,  88, 90, 93, 96, 97,
        94, 2, 8,  78, 91, 92, 98, 99, 103, 104, 108,
        94, 3, 8,  77, 79, 100, 100, 105, 106, 109, 112,
        94, 4, 3,  94, 101, 102,
        94, 5, 13,  89, 93, 95, 96, 97, 98, 99, 100, 103, 104, 105, 106, 107,
        94, 6, 8,  78, 79, 88, 90, 91, 92, 108, 112,
        94, 7, 4,  77, 81, 109, 113,
        95, 0, 3,  94, 96, 97,
        95, 1, 7,  89, 98, 99, 101, 102, 103, 104,
        95, 2, 7,  88, 90, 93, 100, 100, 105, 106,
        95, 3, 6,  78, 91, 92, 107, 107, 108,
        95, 4, 11,  95, 96, 97, 98, 99, 100, 103, 104, 105, 106, 107,
        95, 5, 3,  94, 101, 102,
        95, 6, 2,  89, 93,
        95, 7, 8,  78, 79, 88, 90, 91, 92, 108, 112,
        96, 0, 3,  95, 98, 103,
        96, 1, 4,  94, 97, 100, 105,
        96, 2, 7,  89, 99, 99, 101, 102, 104, 107,
        96, 3, 5,  88, 90, 93, 106, 106,
        96, 4, 11,  95, 96, 97, 98, 99, 100, 103, 104, 105, 106, 107,
        96, 5, 3,  94, 101, 102,
        96, 6, 2,  89, 93,
        96, 7, 8,  78, 79, 88, 90, 91, 92, 108, 112,
        97, 0, 3,  95, 99, 104,
        97, 1, 4,  94, 96, 100, 106,
        97, 2, 7,  89, 98, 98, 101, 102, 103, 107,
        97, 3, 5,  88, 90, 93, 105, 105,
        97, 4, 11,  95, 96, 97, 98, 99, 100, 103, 104, 105, 106, 107,
        97, 5, 3,  94, 101, 102,
        97, 6, 2,  89, 93,
        97, 7, 8,  78, 79, 88, 90, 91, 92, 108, 112,
        98, 0, 3,  96, 100, 105,
        98, 1, 4,  95, 99, 103, 107,
        98, 2, 4,  94, 97, 97, 106,
        98, 3, 5,  89, 101, 102, 104, 104,
        98, 4, 11,  95, 96, 97, 98, 99, 100, 103, 104, 105, 106, 107,
        98, 5, 3,  94, 101, 102,
        98, 6, 2,  89, 93,
        98, 7, 8,  78, 79, 88, 90, 91, 92, 108, 112,
        99, 0, 3,  97, 100, 106,
        99, 1, 4,  95, 98, 104, 107,
        99, 2, 4,  94, 96, 96, 105,
        99, 3, 5,  89, 101, 102, 103, 103,
        99, 4, 11,  95, 96, 97, 98, 99, 100, 103, 104, 105, 106, 107,
        99, 5, 3,  94, 101, 102,
        99, 6, 2,  89, 93,
        99, 7, 8,  78, 79, 88, 90, 91, 92, 108, 112,
        100, 0, 3,  98, 99, 107,
        100, 1, 4,  96, 97, 105, 106,
        100, 2, 4,  95, 95, 103, 104,
        100, 3, 2,  94, 94,
        100, 4, 11,  95, 96, 97, 98, 99, 100, 103, 104, 105, 106, 107,
        100, 5, 3,  94, 101, 102,
        100, 6, 2,  89, 93,
        100, 7, 8,  78, 79, 88, 90, 91, 92, 108, 112,
        101, 0, 1,  94,
        101, 1, 3,  89, 95, 102,
        101, 2, 5,  88, 90, 93, 96, 97,
        101, 3, 8,  78, 91, 92, 98, 99, 103, 104, 108,
        101, 4, 3,  94, 101, 102,
        101, 5, 13,  89, 93, 95, 96, 97, 98, 99, 100, 103, 104, 105, 106, 107,
        101, 6, 8,  78, 79, 88, 90, 91, 92, 108, 112,
        101, 7, 4,  77, 81, 109, 113,
        102, 0, 1,  94,
        102, 1, 3,  89, 95, 101,
        102, 2, 5,  88, 90, 93, 96, 97,
        102, 3, 8,  78, 91, 92, 98, 99, 103, 104, 108,
        102, 4, 3,  94, 101, 102,
        102, 5, 13,  89, 93, 95, 96, 97, 98, 99, 100, 103, 104, 105, 106, 107,
        102, 6, 8,  78, 79, 88, 90, 91, 92, 108, 112,
        102, 7, 4,  77, 81, 109, 113,
        103, 0, 1,  96,
        103, 1, 2,  95, 98,
        103, 2, 4,  94, 97, 100, 105,
        103, 3, 7,  89, 99, 99, 101, 102, 104, 107,
        103, 4, 11,  95, 96, 97, 98, 99, 100, 103, 104, 105, 106, 107,
        103, 5, 3,  94, 101, 102,
        103, 6, 2,  89, 93,
        103, 7, 8,  78, 79, 88, 90, 91, 92, 108, 112,
        104, 0, 1,  97,
        104, 1, 2,  95, 99,
        104, 2, 4,  94, 96, 100, 106,
        104, 3, 7,  89, 98, 98, 101, 102, 103, 107,
        104, 4, 11,  95, 96, 97, 98, 99, 100, 103, 104, 105, 106, 107,
        104, 5, 3,  94, 101, 102,
        104, 6, 2,  89, 93,
        104, 7, 8,  78, 79, 88, 90, 91, 92, 108, 112,
        105, 0, 1,  98,
        105, 1, 2,  96, 100,
        105, 2, 4,  95, 99, 103, 107,
        105, 3, 4,  94, 97, 97, 106,
        105, 4, 11,  95, 96, 97, 98, 99, 100, 103, 104, 105, 106, 107,
        105, 5, 3,  94, 101, 102,
        105, 6, 2,  89, 93,
        105, 7, 8,  78, 79, 88, 90, 91, 92, 108, 112,
        106, 0, 1,  99,
        106, 1, 2,  97, 100,
        106, 2, 4,  95, 98, 104, 107,
        106, 3, 4,  94, 96, 96, 105,
        106, 4, 11,  95, 96, 97, 98, 99, 100, 103, 104, 105, 106, 107,
        106, 5, 3,  94, 101, 102,
        106, 6, 2,  89, 93,
        106, 7, 8,  78, 79, 88, 90, 91, 92, 108, 112,
        107, 0, 1,  100,
        107, 1, 2,  98, 99,
        107, 2, 4,  96, 97, 105, 106,
        107, 3, 4,  95, 95, 103, 104,
        107, 4, 11,  95, 96, 97, 98, 99, 100, 103, 104, 105, 106, 107,
        107, 5, 3,  94, 101, 102,
        107, 6, 2,  89, 93,
        107, 7, 8,  78, 79, 88, 90, 91, 92, 108, 112,
        108, 0, 3,  90, 109, 112,
        108, 1, 5,  89, 91, 110, 113, 114,
        108, 2, 8,  88, 93, 94, 111, 115, 119, 120, 130,
        108, 3, 10,  78, 92, 95, 101, 102, 116, 121, 122, 131, 134,
        108, 4, 4,  90, 91, 108, 112,
        108, 5, 4,  89, 93, 109, 113,
        108, 6, 14,  78, 79, 88, 92, 94, 101, 102, 110, 111, 114, 119, 120, 130, 134,
        108, 7, 18,  77, 81, 95, 96, 97, 98, 99, 100, 103, 104, 105, 106, 107, 115, 121, 122, 131, 135,
        109, 0, 4,  108, 110, 113, 114,
        109, 1, 7,  90, 111, 112, 115, 119, 120, 130,
        109, 2, 7,  89, 91, 116, 121, 122, 131, 134,
        109, 3, 9,  88, 93, 94, 117, 123, 124, 132, 135, 136,
        109, 4, 2,  109, 113,
        109, 5, 11,  90, 91, 108, 110, 111, 112, 114, 119, 120, 130, 134,
        109, 6, 7,  89, 93, 115, 121, 122, 131, 135,
        109, 7, 18,  78, 79, 88, 92, 94, 101, 102, 116, 123, 124, 132, 133, 136, 137, 138, 139, 140, 144,
        110, 0, 3,  109, 111, 130,
        110, 1, 5,  108, 113, 114, 131, 134,
        110, 2, 8,  90, 112, 115, 119, 120, 132, 135, 136,
        110, 3, 10,  89, 91, 116, 121, 122, 133, 137, 138, 139, 140,
        110, 4, 4,  110, 111, 130, 134,
        110, 5, 4,  109, 113, 131, 135,
        110, 6, 15,  90, 91, 108, 112, 114, 119, 120, 132, 133, 136, 137, 138, 139, 140, 144,
        110, 7, 7,  89, 93, 115, 121, 122, 141, 145,
        111, 0, 1,  110,
        111, 1, 2,  109, 130,
        111, 2, 5,  108, 113, 114, 131, 134,
        111, 3, 8,  90, 112, 115, 119, 120, 132, 135, 136,
        111, 4, 4,  110, 111, 130, 134,
        111, 5, 4,  109, 113, 131, 135,
        111, 6, 15,  90, 91, 108, 112, 114, 119, 120, 132, 133, 136, 137, 138, 139, 140, 144,
        111, 7, 7,  89, 93, 115, 121, 122, 141, 145,
        112, 0, 1,  108,
        112, 1, 2,  90, 109,
        112, 2, 5,  89, 91, 110, 113, 114,
        112, 3, 8,  88, 93, 94, 111, 115, 119, 120, 130,
        112, 4, 4,  90, 91, 108, 112,
        112, 5, 4,  89, 93, 109, 113,
        112, 6, 14,  78, 79, 88, 92, 94, 101, 102, 110, 111, 114, 119, 120, 130, 134,
        112, 7, 18,  77, 81, 95, 96, 97, 98, 99, 100, 103, 104, 105, 106, 107, 115, 121, 122, 131, 135,
        113, 0, 1,  109,
        113, 1, 3,  108, 110, 114,
        113, 2, 7,  90, 111, 112, 115, 119, 120, 130,
        113, 3, 7,  89, 91, 116, 121, 122, 131, 134,
        113, 4, 2,  109, 113,
        113, 5, 11,  90, 91, 108, 110, 111, 112, 114, 119, 120, 130, 134,
        113, 6, 7,  89, 93, 115, 121, 122, 131, 135,
        113, 7, 18,  78, 79, 88, 92, 94, 101, 102, 116, 123, 124, 132, 133, 136, 137, 138, 139, 140, 144,
        114, 0, 4,  109, 115, 119, 120,
        114, 1, 6,  108, 110, 113, 116, 121, 122,
        114, 2, 7,  90, 111, 112, 117, 123, 124, 130,
        114, 3, 7,  89, 91, 118, 125, 126, 131, 134,
        114, 4, 3,  114, 119, 120,
        114, 5, 5,  109, 113, 115, 121, 122,
        114, 6, 11,  90, 91, 108, 110, 111, 112, 116, 123, 124, 130, 134,
        114, 7, 7,  89, 93, 117, 125, 126, 131, 135,
        115, 0, 4,  114, 116, 121, 122,
        115, 1, 6,  109, 117, 119, 120, 123, 124,
        115, 2, 6,  108, 110, 113, 118, 125, 126,
        115, 3, 7,  90, 111, 112, 127, 128, 129, 130,
        115, 4, 3,  115, 121, 122,
        115, 5, 6,  114, 116, 119, 120, 123, 124,
        115, 6, 5,  109, 113, 117, 125, 126,
        115, 7, 12,  90, 91, 108, 110, 111, 112, 118, 127, 128, 129, 130, 134,
        116, 0, 4,  115, 117, 123, 124,
        116, 1, 6,  114, 118, 121, 122, 125, 126,
        116, 2, 6,  109, 119, 120, 127, 128, 129,
        116, 3, 3,  108, 110, 113,
        116, 4, 3,  116, 123, 124,
        116, 5, 6,  115, 117, 121, 122, 125, 126,
        116, 6, 7,  114, 118, 119, 120, 127, 128, 129,
        116, 7, 2,  109, 113,
        117, 0, 4,  116, 118, 125, 126,
        117, 1, 6,  115, 123, 124, 127, 128, 129,
        117, 2, 3,  114, 121, 122,
        117, 3, 3,  109, 119, 120,
        117, 4, 3,  117, 125, 126,
        117, 5, 7,  116, 118, 123, 124, 127, 128, 129,
        117, 6, 3,  115, 121, 122,
        117, 7, 3,  114, 119, 120,
        118, 0, 4,  117, 127, 128, 129,
        118, 1, 3,  116, 125, 126,
        118, 2, 3,  115, 123, 124,
        118, 3, 3,  114, 121, 122,
        118, 4, 4,  118, 127, 128, 129,
        118, 5, 3,  117, 125, 126,
        118, 6, 3,  116, 123, 124,
        118, 7, 3,  115, 121, 122,
        119, 0, 1,  114,
        119, 1, 3,  109, 115, 120,
        119, 2, 6,  108, 110, 113, 116, 121, 122,
        119, 3, 7,  90, 111, 112, 117, 123, 124, 130,
        119, 4, 3,  114, 119, 120,
        119, 5, 5,  109, 113, 115, 121, 122,
        119, 6, 11,  90, 91, 108, 110, 111, 112, 116, 123, 124, 130, 134,
        119, 7, 7,  89, 93, 117, 125, 126, 131, 135,
        120, 0, 1,  114,
        120, 1, 3,  109, 115, 119,
        120, 2, 6,  108, 110, 113, 116, 121, 122,
        120, 3, 7,  90, 111, 112, 117, 123, 124, 130,
        120, 4, 3,  114, 119, 120,
        120, 5, 5,  109, 113, 115, 121, 122,
        120, 6, 11,  90, 91, 108, 110, 111, 112, 116, 123, 124, 130, 134,
        120, 7, 7,  89, 93, 117, 125, 126, 131, 135,
        121, 0, 1,  115,
        121, 1, 3,  114, 116, 122,
        121, 2, 6,  109, 117, 119, 120, 123, 124,
        121, 3, 6,  108, 110, 113, 118, 125, 126,
        121, 4, 3,  115, 121, 122,
        121, 5, 6,  114, 116, 119, 120, 123, 124,
        121, 6, 5,  109, 113, 117, 125, 126,
        121, 7, 12,  90, 91, 108, 110, 111, 112, 118, 127, 128, 129, 130, 134,
        122, 0, 1,  115,
        122, 1, 3,  114, 116, 121,
        122, 2, 6,  109, 117, 119, 120, 123, 124,
        122, 3, 6,  108, 110, 113, 118, 125, 126,
        122, 4, 3,  115, 121, 122,
        122, 5, 6,  114, 116, 119, 120, 123, 124,
        122, 6, 5,  109, 113, 117, 125, 126,
        122, 7, 12,  90, 91, 108, 110, 111, 112, 118, 127, 128, 129, 130, 134,
        123, 0, 1,  116,
        123, 1, 3,  115, 117, 124,
        123, 2, 6,  114, 118, 121, 122, 125, 126,
        123, 3, 6,  109, 119, 120, 127, 128, 129,
        123, 4, 3,  116, 123, 124,
        123, 5, 6,  115, 117, 121, 122, 125, 126,
        123, 6, 7,  114, 118, 119, 120, 127, 128, 129,
        123, 7, 2,  109, 113,
        124, 0, 1,  116,
        124, 1, 3,  115, 117, 123,
        124, 2, 6,  114, 118, 121, 122, 125, 126,
        124, 3, 6,  109, 119, 120, 127, 128, 129,
        124, 4, 3,  116, 123, 124,
        124, 5, 6,  115, 117, 121, 122, 125, 126,
        124, 6, 7,  114, 118, 119, 120, 127, 128, 129,
        124, 7, 2,  109, 113,
        125, 0, 1,  117,
        125, 1, 3,  116, 118, 126,
        125, 2, 6,  115, 123, 124, 127, 128, 129,
        125, 3, 3,  114, 121, 122,
        125, 4, 3,  117, 125, 126,
        125, 5, 7,  116, 118, 123, 124, 127, 128, 129,
        125, 6, 3,  115, 121, 122,
        125, 7, 3,  114, 119, 120,
        126, 0, 1,  117,
        126, 1, 3,  116, 118, 125,
        126, 2, 6,  115, 123, 124, 127, 128, 129,
        126, 3, 3,  114, 121, 122,
        126, 4, 3,  117, 125, 126,
        126, 5, 7,  116, 118, 123, 124, 127, 128, 129,
        126, 6, 3,  115, 121, 122,
        126, 7, 3,  114, 119, 120,
        127, 0, 1,  118,
        127, 1, 3,  117, 128, 129,
        127, 2, 3,  116, 125, 126,
        127, 3, 3,  115, 123, 124,
        127, 4, 4,  118, 127, 128, 129,
        127, 5, 3,  117, 125, 126,
        127, 6, 3,  116, 123, 124,
        127, 7, 3,  115, 121, 122,
        128, 0, 1,  118,
        128, 1, 3,  117, 127, 129,
        128, 2, 3,  116, 125, 126,
        128, 3, 3,  115, 123, 124,
        128, 4, 4,  118, 127, 128, 129,
        128, 5, 3,  117, 125, 126,
        128, 6, 3,  116, 123, 124,
        128, 7, 3,  115, 121, 122,
        129, 0, 1,  118,
        129, 1, 3,  117, 127, 128,
        129, 2, 3,  116, 125, 126,
        129, 3, 3,  115, 123, 124,
        129, 4, 4,  118, 127, 128, 129,
        129, 5, 3,  117, 125, 126,
        129, 6, 3,  116, 123, 124,
        129, 7, 3,  115, 121, 122,
        130, 0, 3,  110, 131, 134,
        130, 1, 5,  109, 111, 132, 135, 136,
        130, 2, 8,  108, 113, 114, 133, 137, 138, 139, 140,
        130, 3, 7,  90, 112, 115, 119, 120, 141, 144,
        130, 4, 4,  110, 111, 130, 134,
        130, 5, 4,  109, 113, 131, 135,
        130, 6, 15,  90, 91, 108, 112, 114, 119, 120, 132, 133, 136, 137, 138, 139, 140, 144,
        130, 7, 7,  89, 93, 115, 121, 122, 141, 145,
        131, 0, 4,  130, 132, 135, 136,
        131, 1, 7,  110, 133, 134, 137, 138, 139, 140,
        131, 2, 4,  109, 111, 141, 144,
        131, 3, 6,  108, 113, 114, 142, 145, 146,
        131, 4, 2,  131, 135,
        131, 5, 12,  110, 111, 130, 132, 133, 134, 136, 137, 138, 139, 140, 144,
        131, 6, 4,  109, 113, 141, 145,
        131, 7, 13,  90, 91, 108, 112, 114, 119, 120, 142, 143, 146, 149, 156, 160,
        132, 0, 3,  131, 133, 140,
        132, 1, 5,  130, 135, 136, 141, 144,
        132, 2, 8,  110, 134, 137, 138, 139, 142, 145, 146,
        132, 3, 7,  109, 111, 143, 147, 148, 149, 156,
        132, 4, 4,  132, 133, 140, 144,
        132, 5, 4,  131, 135, 141, 145,
        132, 6, 14,  110, 111, 130, 134, 136, 137, 138, 139, 142, 143, 146, 149, 156, 160,
        132, 7, 12,  109, 113, 147, 148, 150, 151, 152, 153, 154, 155, 157, 161,
        133, 0, 1,  132,
        133, 1, 2,  131, 140,
        133, 2, 5,  130, 135, 136, 141, 144,
        133, 3, 8,  110, 134, 137, 138, 139, 142, 145, 146,
        133, 4, 4,  132, 133, 140, 144,
        133, 5, 4,  131, 135, 141, 145,
        133, 6, 14,  110, 111, 130, 134, 136, 137, 138, 139, 142, 143, 146, 149, 156, 160,
        133, 7, 12,  109, 113, 147, 148, 150, 151, 152, 153, 154, 155, 157, 161,
        134, 0, 1,  130,
        134, 1, 2,  110, 131,
        134, 2, 5,  109, 111, 132, 135, 136,
        134, 3, 8,  108, 113, 114, 133, 137, 138, 139, 140,
        134, 4, 4,  110, 111, 130, 134,
        134, 5, 4,  109, 113, 131, 135,
        134, 6, 15,  90, 91, 108, 112, 114, 119, 120, 132, 133, 136, 137, 138, 139, 140, 144,
        134, 7, 7,  89, 93, 115, 121, 122, 141, 145,
        135, 0, 1,  131,
        135, 1, 3,  130, 132, 136,
        135, 2, 7,  110, 133, 134, 137, 138, 139, 140,
        135, 3, 4,  109, 111, 141, 144,
        135, 4, 2,  131, 135,
        135, 5, 12,  110, 111, 130, 132, 133, 134, 136, 137, 138, 139, 140, 144,
        135, 6, 4,  109, 113, 141, 145,
        135, 7, 13,  90, 91, 108, 112, 114, 119, 120, 142, 143, 146, 149, 156, 160,
        136, 0, 4,  131, 137, 138, 139,
        136, 1, 3,  130, 132, 135,
        136, 2, 4,  110, 133, 134, 140,
        136, 3, 4,  109, 111, 141, 144,
        136, 4, 4,  136, 137, 138, 139,
        136, 5, 2,  131, 135,
        136, 6, 8,  110, 111, 130, 132, 133, 134, 140, 144,
        136, 7, 4,  109, 113, 141, 145,
        137, 0, 1,  136,
        137, 1, 3,  131, 138, 139,
        137, 2, 3,  130, 132, 135,
        137, 3, 4,  110, 133, 134, 140,
        137, 4, 4,  136, 137, 138, 139,
        137, 5, 2,  131, 135,
        137, 6, 8,  110, 111, 130, 132, 133, 134, 140, 144,
        137, 7, 4,  109, 113, 141, 145,
        138, 0, 1,  136,
        138, 1, 3,  131, 137, 139,
        138, 2, 3,  130, 132, 135,
        138, 3, 4,  110, 133, 134, 140,
        138, 4, 4,  136, 137, 138, 139,
        138, 5, 2,  131, 135,
        138, 6, 8,  110, 111, 130, 132, 133, 134, 140, 144,
        138, 7, 4,  109, 113, 141, 145,
        139, 0, 1,  136,
        139, 1, 3,  131, 137, 138,
        139, 2, 3,  130, 132, 135,
        139, 3, 4,  110, 133, 134, 140,
        139, 4, 4,  136, 137, 138, 139,
        139, 5, 2,  131, 135,
        139, 6, 8,  110, 111, 130, 132, 133, 134, 140, 144,
        139, 7, 4,  109, 113, 141, 145,
        140, 0, 3,  132, 141, 144,
        140, 1, 5,  131, 133, 142, 145, 146,
        140, 2, 8,  130, 135, 136, 143, 147, 148, 149, 156,
        140, 3, 13,  110, 134, 137, 138, 139, 150, 151, 152, 153, 154, 155, 157, 160,
        140, 4, 4,  132, 133, 140, 144,
        140, 5, 4,  131, 135, 141, 145,
        140, 6, 14,  110, 111, 130, 134, 136, 137, 138, 139, 142, 143, 146, 149, 156, 160,
        140, 7, 12,  109, 113, 147, 148, 150, 151, 152, 153, 154, 155, 157, 161,
        141, 0, 4,  140, 142, 145, 146,
        141, 1, 7,  132, 143, 144, 147, 148, 149, 156,
        141, 2, 10,  131, 133, 150, 151, 152, 153, 154, 155, 157, 160,
        141, 3, 6,  130, 135, 136, 158, 161, 162,
        141, 4, 2,  141, 145,
        141, 5, 10,  132, 133, 140, 142, 143, 144, 146, 149, 156, 160,
        141, 6, 12,  131, 135, 147, 148, 150, 151, 152, 153, 154, 155, 157, 161,
        141, 7, 15,  110, 111, 130, 134, 136, 137, 138, 139, 158, 159, 162, 169, 170, 176, 180,
        142, 0, 3,  141, 143, 156,
        142, 1, 5,  140, 145, 146, 157, 160,
        142, 2, 8,  132, 144, 147, 148, 149, 158, 161, 162,
        142, 3, 13,  131, 133, 150, 151, 152, 153, 154, 155, 159, 163, 169, 170, 176,
        142, 4, 4,  142, 143, 156, 160,
        142, 5, 4,  141, 145, 157, 161,
        142, 6, 13,  132, 133, 140, 144, 146, 149, 158, 159, 162, 169, 170, 176, 180,
        142, 7, 24,  131, 135, 147, 148, 150, 151, 152, 153, 154, 155, 163, 164, 165, 166, 167, 168, 171, 172, 173, 174, 175, 177, 181, 182,
        143, 0, 1,  142,
        143, 1, 2,  141, 156,
        143, 2, 5,  140, 145, 146, 157, 160,
        143, 3, 8,  132, 144, 147, 148, 149, 158, 161, 162,
        143, 4, 4,  142, 143, 156, 160,
        143, 5, 4,  141, 145, 157, 161,
        143, 6, 13,  132, 133, 140, 144, 146, 149, 158, 159, 162, 169, 170, 176, 180,
        143, 7, 24,  131, 135, 147, 148, 150, 151, 152, 153, 154, 155, 163, 164, 165, 166, 167, 168, 171, 172, 173, 174, 175, 177, 181, 182,
        144, 0, 1,  140,
        144, 1, 2,  132, 141,
        144, 2, 5,  131, 133, 142, 145, 146,
        144, 3, 8,  130, 135, 136, 143, 147, 148, 149, 156,
        144, 4, 4,  132, 133, 140, 144,
        144, 5, 4,  131, 135, 141, 145,
        144, 6, 14,  110, 111, 130, 134, 136, 137, 138, 139, 142, 143, 146, 149, 156, 160,
        144, 7, 12,  109, 113, 147, 148, 150, 151, 152, 153, 154, 155, 157, 161,
        145, 0, 1,  141,
        145, 1, 3,  140, 142, 146,
        145, 2, 7,  132, 143, 144, 147, 148, 149, 156,
        145, 3, 10,  131, 133, 150, 151, 152, 153, 154, 155, 157, 160,
        145, 4, 2,  141, 145,
        145, 5, 10,  132, 133, 140, 142, 143, 144, 146, 149, 156, 160,
        145, 6, 12,  131, 135, 147, 148, 150, 151, 152, 153, 154, 155, 157, 161,
        145, 7, 15,  110, 111, 130, 134, 136, 137, 138, 139, 158, 159, 162, 169, 170, 176, 180,
        146, 0, 4,  141, 147, 148, 149,
        146, 1, 9,  140, 142, 145, 150, 151, 152, 153, 154, 155,
        146, 2, 4,  132, 143, 144, 156,
        146, 3, 4,  131, 133, 157, 160,
        146, 4, 2,  146, 149,
        146, 5, 10,  141, 145, 147, 148, 150, 151, 152, 153, 154, 155,
        146, 6, 8,  132, 133, 140, 142, 143, 144, 156, 160,
        146, 7, 4,  131, 135, 157, 161,
        147, 0, 4,  146, 150, 151, 152,
        147, 1, 3,  141, 148, 149,
        147, 2, 6,  140, 142, 145, 153, 154, 155,
        147, 3, 4,  132, 143, 144, 156,
        147, 4, 4,  147, 150, 151, 152,
        147, 5, 2,  146, 149,
        147, 6, 6,  141, 145, 148, 153, 154, 155,
        147, 7, 8,  132, 133, 140, 142, 143, 144, 156, 160,
        148, 0, 4,  146, 153, 154, 155,
        148, 1, 3,  141, 147, 149,
        148, 2, 6,  140, 142, 145, 150, 151, 152,
        148, 3, 4,  132, 143, 144, 156,
        148, 4, 4,  148, 153, 154, 155,
        148, 5, 2,  146, 149,
        148, 6, 6,  141, 145, 147, 150, 151, 152,
        148, 7, 8,  132, 133, 140, 142, 143, 144, 156, 160,
        149, 0, 1,  146,
        149, 1, 3,  141, 147, 148,
        149, 2, 9,  140, 142, 145, 150, 151, 152, 153, 154, 155,
        149, 3, 4,  132, 143, 144, 156,
        149, 4, 2,  146, 149,
        149, 5, 10,  141, 145, 147, 148, 150, 151, 152, 153, 154, 155,
        149, 6, 8,  132, 133, 140, 142, 143, 144, 156, 160,
        149, 7, 4,  131, 135, 157, 161,
        150, 0, 1,  147,
        150, 1, 3,  146, 151, 152,
        150, 2, 3,  141, 148, 149,
        150, 3, 6,  140, 142, 145, 153, 154, 155,
        150, 4, 4,  147, 150, 151, 152,
        150, 5, 2,  146, 149,
        150, 6, 6,  141, 145, 148, 153, 154, 155,
        150, 7, 8,  132, 133, 140, 142, 143, 144, 156, 160,
        151, 0, 1,  147,
        151, 1, 3,  146, 150, 152,
        151, 2, 3,  141, 148, 149,
        151, 3, 6,  140, 142, 145, 153, 154, 155,
        151, 4, 4,  147, 150, 151, 152,
        151, 5, 2,  146, 149,
        151, 6, 6,  141, 145, 148, 153, 154, 155,
        151, 7, 8,  132, 133, 140, 142, 143, 144, 156, 160,
        152, 0, 1,  147,
        152, 1, 3,  146, 150, 151,
        152, 2, 3,  141, 148, 149,
        152, 3, 6,  140, 142, 145, 153, 154, 155,
        152, 4, 4,  147, 150, 151, 152,
        152, 5, 2,  146, 149,
        152, 6, 6,  141, 145, 148, 153, 154, 155,
        152, 7, 8,  132, 133, 140, 142, 143, 144, 156, 160,
        153, 0, 1,  148,
        153, 1, 3,  146, 154, 155,
        153, 2, 3,  141, 147, 149,
        153, 3, 6,  140, 142, 145, 150, 151, 152,
        153, 4, 4,  148, 153, 154, 155,
        153, 5, 2,  146, 149,
        153, 6, 6,  141, 145, 147, 150, 151, 152,
        153, 7, 8,  132, 133, 140, 142, 143, 144, 156, 160,
        154, 0, 1,  148,
        154, 1, 3,  146, 153, 155,
        154, 2, 3,  141, 147, 149,
        154, 3, 6,  140, 142, 145, 150, 151, 152,
        154, 4, 4,  148, 153, 154, 155,
        154, 5, 2,  146, 149,
        154, 6, 6,  141, 145, 147, 150, 151, 152,
        154, 7, 8,  132, 133, 140, 142, 143, 144, 156, 160,
        155, 0, 1,  148,
        155, 1, 3,  146, 153, 154,
        155, 2, 3,  141, 147, 149,
        155, 3, 6,  140, 142, 145, 150, 151, 152,
        155, 4, 4,  148, 153, 154, 155,
        155, 5, 2,  146, 149,
        155, 6, 6,  141, 145, 147, 150, 151, 152,
        155, 7, 8,  132, 133, 140, 142, 143, 144, 156, 160,
        156, 0, 3,  142, 157, 160,
        156, 1, 5,  141, 143, 158, 161, 162,
        156, 2, 8,  140, 145, 146, 159, 163, 169, 170, 176,
        156, 3, 9,  132, 144, 147, 148, 149, 164, 165, 177, 180,
        156, 4, 4,  142, 143, 156, 160,
        156, 5, 4,  141, 145, 157, 161,
        156, 6, 13,  132, 133, 140, 144, 146, 149, 158, 159, 162, 169, 170, 176, 180,
        156, 7, 24,  131, 135, 147, 148, 150, 151, 152, 153, 154, 155, 163, 164, 165, 166, 167, 168, 171, 172, 173, 174, 175, 177, 181, 182,
        157, 0, 4,  156, 158, 161, 162,
        157, 1, 7,  142, 159, 160, 163, 169, 170, 176,
        157, 2, 6,  141, 143, 164, 165, 177, 180,
        157, 3, 10,  140, 145, 146, 166, 167, 171, 172, 178, 181, 182,
        157, 4, 2,  157, 161,
        157, 5, 11,  142, 143, 156, 158, 159, 160, 162, 169, 170, 176, 180,
        157, 6, 16,  141, 145, 163, 164, 165, 166, 167, 168, 171, 172, 173, 174, 175, 177, 181, 182,
        157, 7, 10,  132, 133, 140, 144, 146, 149, 178, 179, 183, 187,
        158, 0, 3,  157, 159, 176,
        158, 1, 5,  156, 161, 162, 177, 180,
        158, 2, 8,  142, 160, 163, 169, 170, 178, 181, 182,
        158, 3, 6,  141, 143, 164, 165, 179, 183,
        158, 4, 4,  158, 159, 176, 180,
        158, 5, 5,  157, 161, 177, 181, 182,
        158, 6, 11,  142, 143, 156, 160, 162, 169, 170, 178, 179, 183, 187,
        158, 7, 15,  141, 145, 163, 164, 165, 166, 167, 168, 171, 172, 173, 174, 175, 184, 188,
        159, 0, 1,  158,
        159, 1, 2,  157, 176,
        159, 2, 5,  156, 161, 162, 177, 180,
        159, 3, 8,  142, 160, 163, 169, 170, 178, 181, 182,
        159, 4, 4,  158, 159, 176, 180,
        159, 5, 5,  157, 161, 177, 181, 182,
        159, 6, 11,  142, 143, 156, 160, 162, 169, 170, 178, 179, 183, 187,
        159, 7, 15,  141, 145, 163, 164, 165, 166, 167, 168, 171, 172, 173, 174, 175, 184, 188,
        160, 0, 1,  156,
        160, 1, 2,  142, 157,
        160, 2, 5,  141, 143, 158, 161, 162,
        160, 3, 8,  140, 145, 146, 159, 163, 169, 170, 176,
        160, 4, 4,  142, 143, 156, 160,
        160, 5, 4,  141, 145, 157, 161,
        160, 6, 13,  132, 133, 140, 144, 146, 149, 158, 159, 162, 169, 170, 176, 180,
        160, 7, 24,  131, 135, 147, 148, 150, 151, 152, 153, 154, 155, 163, 164, 165, 166, 167, 168, 171, 172, 173, 174, 175, 177, 181, 182,
        161, 0, 1,  157,
        161, 1, 3,  156, 158, 162,
        161, 2, 7,  142, 159, 160, 163, 169, 170, 176,
        161, 3, 6,  141, 143, 164, 165, 177, 180,
        161, 4, 2,  157, 161,
        161, 5, 11,  142, 143, 156, 158, 159, 160, 162, 169, 170, 176, 180,
        161, 6, 16,  141, 145, 163, 164, 165, 166, 167, 168, 171, 172, 173, 174, 175, 177, 181, 182,
        161, 7, 10,  132, 133, 140, 144, 146, 149, 178, 179, 183, 187,
        162, 0, 4,  157, 163, 169, 170,
        162, 1, 5,  156, 158, 161, 164, 165,
        162, 2, 8,  142, 159, 160, 166, 167, 171, 172, 176,
        162, 3, 8,  141, 143, 168, 168, 173, 174, 177, 180,
        162, 4, 3,  162, 169, 170,
        162, 5, 13,  157, 161, 163, 164, 165, 166, 167, 168, 171, 172, 173, 174, 175,
        162, 6, 8,  142, 143, 156, 158, 159, 160, 176, 180,
        162, 7, 5,  141, 145, 177, 181, 182,
        163, 0, 3,  162, 164, 165,
        163, 1, 7,  157, 166, 167, 169, 170, 171, 172,
        163, 2, 7,  156, 158, 161, 168, 168, 173, 174,
        163, 3, 6,  142, 159, 160, 175, 175, 176,
        163, 4, 11,  163, 164, 165, 166, 167, 168, 171, 172, 173, 174, 175,
        163, 5, 3,  162, 169, 170,
        163, 6, 2,  157, 161,
        163, 7, 8,  142, 143, 156, 158, 159, 160, 176, 180,
        164, 0, 3,  163, 166, 171,
        164, 1, 4,  162, 165, 168, 173,
        164, 2, 7,  157, 167, 167, 169, 170, 172, 175,
        164, 3, 5,  156, 158, 161, 174, 174,
        164, 4, 11,  163, 164, 165, 166, 167, 168, 171, 172, 173, 174, 175,
        164, 5, 3,  162, 169, 170,
        164, 6, 2,  157, 161,
        164, 7, 8,  142, 143, 156, 158, 159, 160, 176, 180,
        165, 0, 3,  163, 167, 172,
        165, 1, 4,  162, 164, 168, 174,
        165, 2, 7,  157, 166, 166, 169, 170, 171, 175,
        165, 3, 5,  156, 158, 161, 173, 173,
        165, 4, 11,  163, 164, 165, 166, 167, 168, 171, 172, 173, 174, 175,
        165, 5, 3,  162, 169, 170,
        165, 6, 2,  157, 161,
        165, 7, 8,  142, 143, 156, 158, 159, 160, 176, 180,
        166, 0, 3,  164, 168, 173,
        166, 1, 4,  163, 167, 171, 175,
        166, 2, 4,  162, 165, 165, 174,
        166, 3, 5,  157, 169, 170, 172, 172,
        166, 4, 11,  163, 164, 165, 166, 167, 168, 171, 172, 173, 174, 175,
        166, 5, 3,  162, 169, 170,
        166, 6, 2,  157, 161,
        166, 7, 8,  142, 143, 156, 158, 159, 160, 176, 180,
        167, 0, 3,  165, 168, 174,
        167, 1, 4,  163, 166, 172, 175,
        167, 2, 4,  162, 164, 164, 173,
        167, 3, 5,  157, 169, 170, 171, 171,
        167, 4, 11,  163, 164, 165, 166, 167, 168, 171, 172, 173, 174, 175,
        167, 5, 3,  162, 169, 170,
        167, 6, 2,  157, 161,
        167, 7, 8,  142, 143, 156, 158, 159, 160, 176, 180,
        168, 0, 3,  166, 167, 175,
        168, 1, 4,  164, 165, 173, 174,
        168, 2, 4,  163, 163, 171, 172,
        168, 3, 2,  162, 162,
        168, 4, 11,  163, 164, 165, 166, 167, 168, 171, 172, 173, 174, 175,
        168, 5, 3,  162, 169, 170,
        168, 6, 2,  157, 161,
        168, 7, 8,  142, 143, 156, 158, 159, 160, 176, 180,
        169, 0, 1,  162,
        169, 1, 3,  157, 163, 170,
        169, 2, 5,  156, 158, 161, 164, 165,
        169, 3, 8,  142, 159, 160, 166, 167, 171, 172, 176,
        169, 4, 3,  162, 169, 170,
        169, 5, 13,  157, 161, 163, 164, 165, 166, 167, 168, 171, 172, 173, 174, 175,
        169, 6, 8,  142, 143, 156, 158, 159, 160, 176, 180,
        169, 7, 5,  141, 145, 177, 181, 182,
        170, 0, 1,  162,
        170, 1, 3,  157, 163, 169,
        170, 2, 5,  156, 158, 161, 164, 165,
        170, 3, 8,  142, 159, 160, 166, 167, 171, 172, 176,
        170, 4, 3,  162, 169, 170,
        170, 5, 13,  157, 161, 163, 164, 165, 166, 167, 168, 171, 172, 173, 174, 175,
        170, 6, 8,  142, 143, 156, 158, 159, 160, 176, 180,
        170, 7, 5,  141, 145, 177, 181, 182,
        171, 0, 1,  164,
        171, 1, 2,  163, 166,
        171, 2, 4,  162, 165, 168, 173,
        171, 3, 7,  157, 167, 167, 169, 170, 172, 175,
        171, 4, 11,  163, 164, 165, 166, 167, 168, 171, 172, 173, 174, 175,
        171, 5, 3,  162, 169, 170,
        171, 6, 2,  157, 161,
        171, 7, 8,  142, 143, 156, 158, 159, 160, 176, 180,
        172, 0, 1,  165,
        172, 1, 2,  163, 167,
        172, 2, 4,  162, 164, 168, 174,
        172, 3, 7,  157, 166, 166, 169, 170, 171, 175,
        172, 4, 11,  163, 164, 165, 166, 167, 168, 171, 172, 173, 174, 175,
        172, 5, 3,  162, 169, 170,
        172, 6, 2,  157, 161,
        172, 7, 8,  142, 143, 156, 158, 159, 160, 176, 180,
        173, 0, 1,  166,
        173, 1, 2,  164, 168,
        173, 2, 4,  163, 167, 171, 175,
        173, 3, 4,  162, 165, 165, 174,
        173, 4, 11,  163, 164, 165, 166, 167, 168, 171, 172, 173, 174, 175,
        173, 5, 3,  162, 169, 170,
        173, 6, 2,  157, 161,
        173, 7, 8,  142, 143, 156, 158, 159, 160, 176, 180,
        174, 0, 1,  167,
        174, 1, 2,  165, 168,
        174, 2, 4,  163, 166, 172, 175,
        174, 3, 4,  162, 164, 164, 173,
        174, 4, 11,  163, 164, 165, 166, 167, 168, 171, 172, 173, 174, 175,
        174, 5, 3,  162, 169, 170,
        174, 6, 2,  157, 161,
        174, 7, 8,  142, 143, 156, 158, 159, 160, 176, 180,
        175, 0, 1,  168,
        175, 1, 2,  166, 167,
        175, 2, 4,  164, 165, 173, 174,
        175, 3, 4,  163, 163, 171, 172,
        175, 4, 11,  163, 164, 165, 166, 167, 168, 171, 172, 173, 174, 175,
        175, 5, 3,  162, 169, 170,
        175, 6, 2,  157, 161,
        175, 7, 8,  142, 143, 156, 158, 159, 160, 176, 180,
        176, 0, 3,  158, 177, 180,
        176, 1, 5,  157, 159, 178, 181, 182,
        176, 2, 5,  156, 161, 162, 179, 183,
        176, 3, 7,  142, 160, 163, 169, 170, 184, 187,
        176, 4, 4,  158, 159, 176, 180,
        176, 5, 5,  157, 161, 177, 181, 182,
        176, 6, 11,  142, 143, 156, 160, 162, 169, 170, 178, 179, 183, 187,
        176, 7, 15,  141, 145, 163, 164, 165, 166, 167, 168, 171, 172, 173, 174, 175, 184, 188,
        177, 0, 4,  176, 178, 181, 182,
        177, 1, 4,  158, 179, 180, 183,
        177, 2, 4,  157, 159, 184, 187,
        177, 3, 6,  156, 161, 162, 185, 188, 189,
        177, 4, 3,  177, 181, 182,
        177, 5, 8,  158, 159, 176, 178, 179, 180, 183, 187,
        177, 6, 4,  157, 161, 184, 188,
        177, 7, 14,  142, 143, 156, 160, 162, 169, 170, 185, 186, 189, 193, 194, 200, 204,
        178, 0, 3,  177, 179, 183,
        178, 1, 5,  176, 181, 182, 184, 187,
        178, 2, 5,  158, 180, 185, 188, 189,
        178, 3, 7,  157, 159, 186, 190, 193, 194, 200,
        178, 4, 4,  178, 179, 183, 187,
        178, 5, 5,  177, 181, 182, 184, 188,
        178, 6, 11,  158, 159, 176, 180, 185, 186, 189, 193, 194, 200, 204,
        178, 7, 12,  157, 161, 190, 191, 192, 195, 196, 197, 198, 199, 201, 205,
        179, 0, 1,  178,
        179, 1, 2,  177, 183,
        179, 2, 5,  176, 181, 182, 184, 187,
        179, 3, 5,  158, 180, 185, 188, 189,
        179, 4, 4,  178, 179, 183, 187,
        179, 5, 5,  177, 181, 182, 184, 188,
        179, 6, 11,  158, 159, 176, 180, 185, 186, 189, 193, 194, 200, 204,
        179, 7, 12,  157, 161, 190, 191, 192, 195, 196, 197, 198, 199, 201, 205,
        180, 0, 1,  176,
        180, 1, 2,  158, 177,
        180, 2, 5,  157, 159, 178, 181, 182,
        180, 3, 5,  156, 161, 162, 179, 183,
        180, 4, 4,  158, 159, 176, 180,
        180, 5, 5,  157, 161, 177, 181, 182,
        180, 6, 11,  142, 143, 156, 160, 162, 169, 170, 178, 179, 183, 187,
        180, 7, 15,  141, 145, 163, 164, 165, 166, 167, 168, 171, 172, 173, 174, 175, 184, 188,
        181, 0, 1,  177,
        181, 1, 3,  176, 178, 182,
        181, 2, 4,  158, 179, 180, 183,
        181, 3, 4,  157, 159, 184, 187,
        181, 4, 3,  177, 181, 182,
        181, 5, 8,  158, 159, 176, 178, 179, 180, 183, 187,
        181, 6, 4,  157, 161, 184, 188,
        181, 7, 14,  142, 143, 156, 160, 162, 169, 170, 185, 186, 189, 193, 194, 200, 204,
        182, 0, 1,  177,
        182, 1, 3,  176, 178, 181,
        182, 2, 4,  158, 179, 180, 183,
        182, 3, 4,  157, 159, 184, 187,
        182, 4, 3,  177, 181, 182,
        182, 5, 8,  158, 159, 176, 178, 179, 180, 183, 187,
        182, 6, 4,  157, 161, 184, 188,
        182, 7, 14,  142, 143, 156, 160, 162, 169, 170, 185, 186, 189, 193, 194, 200, 204,
        183, 0, 3,  178, 184, 187,
        183, 1, 5,  177, 179, 185, 188, 189,
        183, 2, 8,  176, 181, 182, 186, 190, 193, 194, 200,
        183, 3, 7,  158, 180, 191, 195, 196, 201, 204,
        183, 4, 4,  178, 179, 183, 187,
        183, 5, 5,  177, 181, 182, 184, 188,
        183, 6, 11,  158, 159, 176, 180, 185, 186, 189, 193, 194, 200, 204,
        183, 7, 12,  157, 161, 190, 191, 192, 195, 196, 197, 198, 199, 201, 205,
        184, 0, 4,  183, 185, 188, 189,
        184, 1, 7,  178, 186, 187, 190, 193, 194, 200,
        184, 2, 7,  177, 179, 191, 195, 196, 201, 204,
        184, 3, 7,  176, 181, 182, 192, 202, 205, 206,
        184, 4, 2,  184, 188,
        184, 5, 11,  178, 179, 183, 185, 186, 187, 189, 193, 194, 200, 204,
        184, 6, 13,  177, 181, 182, 190, 191, 192, 195, 196, 197, 198, 199, 201, 205,
        184, 7, 12,  158, 159, 176, 180, 202, 203, 206, 207, 209, 210, 214, 218,
        185, 0, 3,  184, 186, 200,
        185, 1, 5,  183, 188, 189, 201, 204,
        185, 2, 8,  178, 187, 190, 193, 194, 202, 205, 206,
        185, 3, 10,  177, 179, 191, 195, 196, 203, 207, 208, 209, 214,
        185, 4, 4,  185, 186, 200, 204,
        185, 5, 4,  184, 188, 201, 205,
        185, 6, 15,  178, 179, 183, 187, 189, 193, 194, 202, 203, 206, 207, 209, 210, 214, 218,
        185, 7, 17,  177, 181, 182, 190, 191, 192, 195, 196, 197, 198, 199, 208, 211, 212, 213, 215, 219,
        186, 0, 1,  185,
        186, 1, 2,  184, 200,
        186, 2, 5,  183, 188, 189, 201, 204,
        186, 3, 8,  178, 187, 190, 193, 194, 202, 205, 206,
        186, 4, 4,  185, 186, 200, 204,
        186, 5, 4,  184, 188, 201, 205,
        186, 6, 15,  178, 179, 183, 187, 189, 193, 194, 202, 203, 206, 207, 209, 210, 214, 218,
        186, 7, 17,  177, 181, 182, 190, 191, 192, 195, 196, 197, 198, 199, 208, 211, 212, 213, 215, 219,
        187, 0, 1,  183,
        187, 1, 2,  178, 184,
        187, 2, 5,  177, 179, 185, 188, 189,
        187, 3, 8,  176, 181, 182, 186, 190, 193, 194, 200,
        187, 4, 4,  178, 179, 183, 187,
        187, 5, 5,  177, 181, 182, 184, 188,
        187, 6, 11,  158, 159, 176, 180, 185, 186, 189, 193, 194, 200, 204,
        187, 7, 12,  157, 161, 190, 191, 192, 195, 196, 197, 198, 199, 201, 205,
        188, 0, 1,  184,
        188, 1, 3,  183, 185, 189,
        188, 2, 7,  178, 186, 187, 190, 193, 194, 200,
        188, 3, 7,  177, 179, 191, 195, 196, 201, 204,
        188, 4, 2,  184, 188,
        188, 5, 11,  178, 179, 183, 185, 186, 187, 189, 193, 194, 200, 204,
        188, 6, 13,  177, 181, 182, 190, 191, 192, 195, 196, 197, 198, 199, 201, 205,
        188, 7, 12,  158, 159, 176, 180, 202, 203, 206, 207, 209, 210, 214, 218,
        189, 0, 4,  184, 190, 193, 194,
        189, 1, 6,  183, 185, 188, 191, 195, 196,
        189, 2, 5,  178, 186, 187, 192, 200,
        189, 3, 7,  177, 179, 197, 198, 199, 201, 204,
        189, 4, 3,  189, 193, 194,
        189, 5, 10,  184, 188, 190, 191, 192, 195, 196, 197, 198, 199,
        189, 6, 8,  178, 179, 183, 185, 186, 187, 200, 204,
        189, 7, 5,  177, 181, 182, 201, 205,
        190, 0, 4,  189, 191, 195, 196,
        190, 1, 4,  184, 192, 193, 194,
        190, 2, 6,  183, 185, 188, 197, 198, 199,
        190, 3, 4,  178, 186, 187, 200,
        190, 4, 8,  190, 191, 192, 195, 196, 197, 198, 199,
        190, 5, 3,  189, 193, 194,
        190, 6, 2,  184, 188,
        190, 7, 8,  178, 179, 183, 185, 186, 187, 200, 204,
        191, 0, 2,  190, 192,
        191, 1, 6,  189, 195, 196, 197, 198, 199,
        191, 2, 3,  184, 193, 194,
        191, 3, 3,  183, 185, 188,
        191, 4, 8,  190, 191, 192, 195, 196, 197, 198, 199,
        191, 5, 3,  189, 193, 194,
        191, 6, 2,  184, 188,
        191, 7, 8,  178, 179, 183, 185, 186, 187, 200, 204,
        192, 0, 4,  191, 197, 198, 199,
        192, 1, 1,  190,
        192, 2, 3,  189, 195, 196,
        192, 3, 3,  184, 193, 194,
        192, 4, 8,  190, 191, 192, 195, 196, 197, 198, 199,
        192, 5, 3,  189, 193, 194,
        192, 6, 2,  184, 188,
        192, 7, 8,  178, 179, 183, 185, 186, 187, 200, 204,
        193, 0, 1,  189,
        193, 1, 3,  184, 190, 194,
        193, 2, 6,  183, 185, 188, 191, 195, 196,
        193, 3, 5,  178, 186, 187, 192, 200,
        193, 4, 3,  189, 193, 194,
        193, 5, 10,  184, 188, 190, 191, 192, 195, 196, 197, 198, 199,
        193, 6, 8,  178, 179, 183, 185, 186, 187, 200, 204,
        193, 7, 5,  177, 181, 182, 201, 205,
        194, 0, 1,  189,
        194, 1, 3,  184, 190, 193,
        194, 2, 6,  183, 185, 188, 191, 195, 196,
        194, 3, 5,  178, 186, 187, 192, 200,
        194, 4, 3,  189, 193, 194,
        194, 5, 10,  184, 188, 190, 191, 192, 195, 196, 197, 198, 199,
        194, 6, 8,  178, 179, 183, 185, 186, 187, 200, 204,
        194, 7, 5,  177, 181, 182, 201, 205,
        195, 0, 1,  190,
        195, 1, 3,  189, 191, 196,
        195, 2, 4,  184, 192, 193, 194,
        195, 3, 6,  183, 185, 188, 197, 198, 199,
        195, 4, 8,  190, 191, 192, 195, 196, 197, 198, 199,
        195, 5, 3,  189, 193, 194,
        195, 6, 2,  184, 188,
        195, 7, 8,  178, 179, 183, 185, 186, 187, 200, 204,
        196, 0, 1,  190,
        196, 1, 3,  189, 191, 195,
        196, 2, 4,  184, 192, 193, 194,
        196, 3, 6,  183, 185, 188, 197, 198, 199,
        196, 4, 8,  190, 191, 192, 195, 196, 197, 198, 199,
        196, 5, 3,  189, 193, 194,
        196, 6, 2,  184, 188,
        196, 7, 8,  178, 179, 183, 185, 186, 187, 200, 204,
        197, 0, 1,  192,
        197, 1, 3,  191, 198, 199,
        197, 2, 1,  190,
        197, 3, 3,  189, 195, 196,
        197, 4, 8,  190, 191, 192, 195, 196, 197, 198, 199,
        197, 5, 3,  189, 193, 194,
        197, 6, 2,  184, 188,
        197, 7, 8,  178, 179, 183, 185, 186, 187, 200, 204,
        198, 0, 1,  192,
        198, 1, 3,  191, 197, 199,
        198, 2, 1,  190,
        198, 3, 3,  189, 195, 196,
        198, 4, 8,  190, 191, 192, 195, 196, 197, 198, 199,
        198, 5, 3,  189, 193, 194,
        198, 6, 2,  184, 188,
        198, 7, 8,  178, 179, 183, 185, 186, 187, 200, 204,
        199, 0, 1,  192,
        199, 1, 3,  191, 197, 198,
        199, 2, 1,  190,
        199, 3, 3,  189, 195, 196,
        199, 4, 8,  190, 191, 192, 195, 196, 197, 198, 199,
        199, 5, 3,  189, 193, 194,
        199, 6, 2,  184, 188,
        199, 7, 8,  178, 179, 183, 185, 186, 187, 200, 204,
        200, 0, 3,  185, 201, 204,
        200, 1, 5,  184, 186, 202, 205, 206,
        200, 2, 8,  183, 188, 189, 203, 207, 208, 209, 214,
        200, 3, 11,  178, 187, 190, 193, 194, 210, 211, 212, 213, 215, 218,
        200, 4, 4,  185, 186, 200, 204,
        200, 5, 4,  184, 188, 201, 205,
        200, 6, 15,  178, 179, 183, 187, 189, 193, 194, 202, 203, 206, 207, 209, 210, 214, 218,
        200, 7, 17,  177, 181, 182, 190, 191, 192, 195, 196, 197, 198, 199, 208, 211, 212, 213, 215, 219,
        201, 0, 4,  200, 202, 205, 206,
        201, 1, 7,  185, 203, 204, 207, 208, 209, 214,
        201, 2, 8,  184, 186, 210, 211, 212, 213, 215, 218,
        201, 3, 6,  183, 188, 189, 216, 219, 220,
        201, 4, 2,  201, 205,
        201, 5, 12,  185, 186, 200, 202, 203, 204, 206, 207, 209, 210, 214, 218,
        201, 6, 8,  184, 188, 208, 211, 212, 213, 215, 219,
        201, 7, 14,  178, 179, 183, 187, 189, 193, 194, 216, 217, 220, 227, 228, 238, 242,
        202, 0, 3,  201, 203, 214,
        202, 1, 5,  200, 205, 206, 215, 218,
        202, 2, 8,  185, 204, 207, 208, 209, 216, 219, 220,
        202, 3, 11,  184, 186, 210, 211, 212, 213, 217, 221, 227, 228, 238,
        202, 4, 4,  202, 203, 214, 218,
        202, 5, 4,  201, 205, 215, 219,
        202, 6, 15,  185, 186, 200, 204, 206, 207, 209, 210, 216, 217, 220, 227, 228, 238, 242,
        202, 7, 11,  184, 188, 208, 211, 212, 213, 221, 229, 230, 239, 243,
        203, 0, 1,  202,
        203, 1, 2,  201, 214,
        203, 2, 5,  200, 205, 206, 215, 218,
        203, 3, 8,  185, 204, 207, 208, 209, 216, 219, 220,
        203, 4, 4,  202, 203, 214, 218,
        203, 5, 4,  201, 205, 215, 219,
        203, 6, 15,  185, 186, 200, 204, 206, 207, 209, 210, 216, 217, 220, 227, 228, 238, 242,
        203, 7, 11,  184, 188, 208, 211, 212, 213, 221, 229, 230, 239, 243,
        204, 0, 1,  200,
        204, 1, 2,  185, 201,
        204, 2, 5,  184, 186, 202, 205, 206,
        204, 3, 8,  183, 188, 189, 203, 207, 208, 209, 214,
        204, 4, 4,  185, 186, 200, 204,
        204, 5, 4,  184, 188, 201, 205,
        204, 6, 15,  178, 179, 183, 187, 189, 193, 194, 202, 203, 206, 207, 209, 210, 214, 218,
        204, 7, 17,  177, 181, 182, 190, 191, 192, 195, 196, 197, 198, 199, 208, 211, 212, 213, 215, 219,
        205, 0, 1,  201,
        205, 1, 3,  200, 202, 206,
        205, 2, 7,  185, 203, 204, 207, 208, 209, 214,
        205, 3, 8,  184, 186, 210, 211, 212, 213, 215, 218,
        205, 4, 2,  201, 205,
        205, 5, 12,  185, 186, 200, 202, 203, 204, 206, 207, 209, 210, 214, 218,
        205, 6, 8,  184, 188, 208, 211, 212, 213, 215, 219,
        205, 7, 14,  178, 179, 183, 187, 189, 193, 194, 216, 217, 220, 227, 228, 238, 242,
        206, 0, 4,  201, 207, 208, 209,
        206, 1, 7,  200, 202, 205, 210, 211, 212, 213,
        206, 2, 4,  185, 203, 204, 214,
        206, 3, 4,  184, 186, 215, 218,
        206, 4, 4,  206, 207, 209, 210,
        206, 5, 6,  201, 205, 208, 211, 212, 213,
        206, 6, 8,  185, 186, 200, 202, 203, 204, 214, 218,
        206, 7, 4,  184, 188, 215, 219,
        207, 0, 2,  206, 210,
        207, 1, 3,  201, 208, 209,
        207, 2, 6,  200, 202, 205, 211, 212, 213,
        207, 3, 4,  185, 203, 204, 214,
        207, 4, 4,  206, 207, 209, 210,
        207, 5, 6,  201, 205, 208, 211, 212, 213,
        207, 6, 8,  185, 186, 200, 202, 203, 204, 214, 218,
        207, 7, 4,  184, 188, 215, 219,
        208, 0, 4,  206, 211, 212, 213,
        208, 1, 3,  201, 207, 209,
        208, 2, 4,  200, 202, 205, 210,
        208, 3, 4,  185, 203, 204, 214,
        208, 4, 4,  208, 211, 212, 213,
        208, 5, 4,  206, 207, 209, 210,
        208, 6, 2,  201, 205,
        208, 7, 8,  185, 186, 200, 202, 203, 204, 214, 218,
        209, 0, 1,  206,
        209, 1, 3,  201, 207, 208,
        209, 2, 7,  200, 202, 205, 210, 211, 212, 213,
        209, 3, 4,  185, 203, 204, 214,
        209, 4, 4,  206, 207, 209, 210,
        209, 5, 6,  201, 205, 208, 211, 212, 213,
        209, 6, 8,  185, 186, 200, 202, 203, 204, 214, 218,
        209, 7, 4,  184, 188, 215, 219,
        210, 0, 1,  207,
        210, 1, 1,  206,
        210, 2, 3,  201, 208, 209,
        210, 3, 6,  200, 202, 205, 211, 212, 213,
        210, 4, 4,  206, 207, 209, 210,
        210, 5, 6,  201, 205, 208, 211, 212, 213,
        210, 6, 8,  185, 186, 200, 202, 203, 204, 214, 218,
        210, 7, 4,  184, 188, 215, 219,
        211, 0, 1,  208,
        211, 1, 3,  206, 212, 213,
        211, 2, 3,  201, 207, 209,
        211, 3, 4,  200, 202, 205, 210,
        211, 4, 4,  208, 211, 212, 213,
        211, 5, 4,  206, 207, 209, 210,
        211, 6, 2,  201, 205,
        211, 7, 8,  185, 186, 200, 202, 203, 204, 214, 218,
        212, 0, 1,  208,
        212, 1, 3,  206, 211, 213,
        212, 2, 3,  201, 207, 209,
        212, 3, 4,  200, 202, 205, 210,
        212, 4, 4,  208, 211, 212, 213,
        212, 5, 4,  206, 207, 209, 210,
        212, 6, 2,  201, 205,
        212, 7, 8,  185, 186, 200, 202, 203, 204, 214, 218,
        213, 0, 1,  208,
        213, 1, 3,  206, 211, 212,
        213, 2, 3,  201, 207, 209,
        213, 3, 4,  200, 202, 205, 210,
        213, 4, 4,  208, 211, 212, 213,
        213, 5, 4,  206, 207, 209, 210,
        213, 6, 2,  201, 205,
        213, 7, 8,  185, 186, 200, 202, 203, 204, 214, 218,
        214, 0, 3,  202, 215, 218,
        214, 1, 5,  201, 203, 216, 219, 220,
        214, 2, 8,  200, 205, 206, 217, 221, 227, 228, 238,
        214, 3, 10,  185, 204, 207, 208, 209, 222, 229, 230, 239, 242,
        214, 4, 4,  202, 203, 214, 218,
        214, 5, 4,  201, 205, 215, 219,
        214, 6, 15,  185, 186, 200, 204, 206, 207, 209, 210, 216, 217, 220, 227, 228, 238, 242,
        214, 7, 11,  184, 188, 208, 211, 212, 213, 221, 229, 230, 239, 243,
        215, 0, 4,  214, 216, 219, 220,
        215, 1, 7,  202, 217, 218, 221, 227, 228, 238,
        215, 2, 7,  201, 203, 222, 229, 230, 239, 242,
        215, 3, 9,  200, 205, 206, 223, 231, 232, 240, 243, 244,
        215, 4, 2,  215, 219,
        215, 5, 11,  202, 203, 214, 216, 217, 218, 220, 227, 228, 238, 242,
        215, 6, 7,  201, 205, 221, 229, 230, 239, 243,
        215, 7, 29,  185, 186, 200, 204, 206, 207, 209, 210, 222, 223, 224, 225, 226, 231, 232, 233, 234, 235, 236, 237, 240, 241, 244, 245, 246, 247, 248, 249, 253,
        216, 0, 3,  215, 217, 238,
        216, 1, 5,  214, 219, 220, 239, 242,
        216, 2, 8,  202, 218, 221, 227, 228, 240, 243, 244,
        216, 3, 10,  201, 203, 222, 229, 230, 241, 245, 246, 247, 249,
        216, 4, 4,  216, 217, 238, 242,
        216, 5, 4,  215, 219, 239, 243,
        216, 6, 16,  202, 203, 214, 218, 220, 227, 228, 240, 241, 244, 245, 246, 247, 248, 249, 253,
        216, 7, 7,  201, 205, 221, 229, 230, 250, 254,
        217, 0, 1,  216,
        217, 1, 2,  215, 238,
        217, 2, 5,  214, 219, 220, 239, 242,
        217, 3, 8,  202, 218, 221, 227, 228, 240, 243, 244,
        217, 4, 4,  216, 217, 238, 242,
        217, 5, 4,  215, 219, 239, 243,
        217, 6, 16,  202, 203, 214, 218, 220, 227, 228, 240, 241, 244, 245, 246, 247, 248, 249, 253,
        217, 7, 7,  201, 205, 221, 229, 230, 250, 254,
        218, 0, 1,  214,
        218, 1, 2,  202, 215,
        218, 2, 5,  201, 203, 216, 219, 220,
        218, 3, 8,  200, 205, 206, 217, 221, 227, 228, 238,
        218, 4, 4,  202, 203, 214, 218,
        218, 5, 4,  201, 205, 215, 219,
        218, 6, 15,  185, 186, 200, 204, 206, 207, 209, 210, 216, 217, 220, 227, 228, 238, 242,
        218, 7, 11,  184, 188, 208, 211, 212, 213, 221, 229, 230, 239, 243,
        219, 0, 1,  215,
        219, 1, 3,  214, 216, 220,
        219, 2, 7,  202, 217, 218, 221, 227, 228, 238,
        219, 3, 7,  201, 203, 222, 229, 230, 239, 242,
        219, 4, 2,  215, 219,
        219, 5, 11,  202, 203, 214, 216, 217, 218, 220, 227, 228, 238, 242,
        219, 6, 7,  201, 205, 221, 229, 230, 239, 243,
        219, 7, 29,  185, 186, 200, 204, 206, 207, 209, 210, 222, 223, 224, 225, 226, 231, 232, 233, 234, 235, 236, 237, 240, 241, 244, 245, 246, 247, 248, 249, 253,
        220, 0, 4,  215, 221, 227, 228,
        220, 1, 6,  214, 216, 219, 222, 229, 230,
        220, 2, 7,  202, 217, 218, 223, 231, 232, 238,
        220, 3, 6,  201, 203, 224, 233, 239, 242,
        220, 4, 3,  220, 227, 228,
        220, 5, 5,  215, 219, 221, 229, 230,
        220, 6, 20,  202, 203, 214, 216, 217, 218, 222, 223, 224, 225, 226, 231, 232, 233, 234, 235, 236, 237, 238, 242,
        220, 7, 4,  201, 205, 239, 243,
        221, 0, 4,  220, 222, 229, 230,
        221, 1, 6,  215, 223, 227, 228, 231, 232,
        221, 2, 5,  214, 216, 219, 224, 233,
        221, 3, 6,  202, 217, 218, 225, 226, 238,
        221, 4, 3,  221, 229, 230,
        221, 5, 15,  220, 222, 223, 224, 225, 226, 227, 228, 231, 232, 233, 234, 235, 236, 237,
        221, 6, 2,  215, 219,
        221, 7, 8,  202, 203, 214, 216, 217, 218, 238, 242,
        222, 0, 4,  221, 223, 231, 232,
        222, 1, 5,  220, 224, 229, 230, 233,
        222, 2, 5,  215, 225, 226, 227, 228,
        222, 3, 7,  214, 216, 219, 234, 235, 236, 237,
        222, 4, 12,  222, 223, 224, 225, 226, 231, 232, 233, 234, 235, 236, 237,
        222, 5, 3,  221, 229, 230,
        222, 6, 3,  220, 227, 228,
        222, 7, 2,  215, 219,
        223, 0, 3,  222, 224, 233,
        223, 1, 5,  221, 225, 226, 231, 232,
        223, 2, 7,  220, 229, 230, 234, 235, 236, 237,
        223, 3, 3,  215, 227, 228,
        223, 4, 12,  222, 223, 224, 225, 226, 231, 232, 233, 234, 235, 236, 237,
        223, 5, 3,  221, 229, 230,
        223, 6, 3,  220, 227, 228,
        223, 7, 2,  215, 219,
        224, 0, 3,  223, 225, 226,
        224, 1, 6,  222, 233, 234, 235, 236, 237,
        224, 2, 3,  221, 231, 232,
        224, 3, 3,  220, 229, 230,
        224, 4, 12,  222, 223, 224, 225, 226, 231, 232, 233, 234, 235, 236, 237,
        224, 5, 3,  221, 229, 230,
        224, 6, 3,  220, 227, 228,
        224, 7, 2,  215, 219,
        225, 0, 3,  224, 234, 235,
        225, 1, 2,  223, 226,
        225, 2, 4,  222, 233, 236, 237,
        225, 3, 3,  221, 231, 232,
        225, 4, 12,  222, 223, 224, 225, 226, 231, 232, 233, 234, 235, 236, 237,
        225, 5, 3,  221, 229, 230,
        225, 6, 3,  220, 227, 228,
        225, 7, 2,  215, 219,
        226, 0, 3,  224, 236, 237,
        226, 1, 2,  223, 225,
        226, 2, 4,  222, 233, 234, 235,
        226, 3, 3,  221, 231, 232,
        226, 4, 12,  222, 223, 224, 225, 226, 231, 232, 233, 234, 235, 236, 237,
        226, 5, 3,  221, 229, 230,
        226, 6, 3,  220, 227, 228,
        226, 7, 2,  215, 219,
        227, 0, 1,  220,
        227, 1, 3,  215, 221, 228,
        227, 2, 6,  214, 216, 219, 222, 229, 230,
        227, 3, 7,  202, 217, 218, 223, 231, 232, 238,
        227, 4, 3,  220, 227, 228,
        227, 5, 5,  215, 219, 221, 229, 230,
        227, 6, 20,  202, 203, 214, 216, 217, 218, 222, 223, 224, 225, 226, 231, 232, 233, 234, 235, 236, 237, 238, 242,
        227, 7, 4,  201, 205, 239, 243,
        228, 0, 1,  220,
        228, 1, 3,  215, 221, 227,
        228, 2, 6,  214, 216, 219, 222, 229, 230,
        228, 3, 7,  202, 217, 218, 223, 231, 232, 238,
        228, 4, 3,  220, 227, 228,
        228, 5, 5,  215, 219, 221, 229, 230,
        228, 6, 20,  202, 203, 214, 216, 217, 218, 222, 223, 224, 225, 226, 231, 232, 233, 234, 235, 236, 237, 238, 242,
        228, 7, 4,  201, 205, 239, 243,
        229, 0, 1,  221,
        229, 1, 3,  220, 222, 230,
        229, 2, 6,  215, 223, 227, 228, 231, 232,
        229, 3, 5,  214, 216, 219, 224, 233,
        229, 4, 3,  221, 229, 230,
        229, 5, 15,  220, 222, 223, 224, 225, 226, 227, 228, 231, 232, 233, 234, 235, 236, 237,
        229, 6, 2,  215, 219,
        229, 7, 8,  202, 203, 214, 216, 217, 218, 238, 242,
        230, 0, 1,  221,
        230, 1, 3,  220, 222, 229,
        230, 2, 6,  215, 223, 227, 228, 231, 232,
        230, 3, 5,  214, 216, 219, 224, 233,
        230, 4, 3,  221, 229, 230,
        230, 5, 15,  220, 222, 223, 224, 225, 226, 227, 228, 231, 232, 233, 234, 235, 236, 237,
        230, 6, 2,  215, 219,
        230, 7, 8,  202, 203, 214, 216, 217, 218, 238, 242,
        231, 0, 1,  222,
        231, 1, 3,  221, 223, 232,
        231, 2, 5,  220, 224, 229, 230, 233,
        231, 3, 5,  215, 225, 226, 227, 228,
        231, 4, 12,  222, 223, 224, 225, 226, 231, 232, 233, 234, 235, 236, 237,
        231, 5, 3,  221, 229, 230,
        231, 6, 3,  220, 227, 228,
        231, 7, 2,  215, 219,
        232, 0, 1,  222,
        232, 1, 3,  221, 223, 231,
        232, 2, 5,  220, 224, 229, 230, 233,
        232, 3, 5,  215, 225, 226, 227, 228,
        232, 4, 12,  222, 223, 224, 225, 226, 231, 232, 233, 234, 235, 236, 237,
        232, 5, 3,  221, 229, 230,
        232, 6, 3,  220, 227, 228,
        232, 7, 2,  215, 219,
        233, 0, 1,  223,
        233, 1, 2,  222, 224,
        233, 2, 5,  221, 225, 226, 231, 232,
        233, 3, 7,  220, 229, 230, 234, 235, 236, 237,
        233, 4, 12,  222, 223, 224, 225, 226, 231, 232, 233, 234, 235, 236, 237,
        233, 5, 3,  221, 229, 230,
        233, 6, 3,  220, 227, 228,
        233, 7, 2,  215, 219,
        234, 0, 1,  225,
        234, 1, 2,  224, 235,
        234, 2, 2,  223, 226,
        234, 3, 4,  222, 233, 236, 237,
        234, 4, 12,  222, 223, 224, 225, 226, 231, 232, 233, 234, 235, 236, 237,
        234, 5, 3,  221, 229, 230,
        234, 6, 3,  220, 227, 228,
        234, 7, 2,  215, 219,
        235, 0, 1,  225,
        235, 1, 2,  224, 234,
        235, 2, 2,  223, 226,
        235, 3, 4,  222, 233, 236, 237,
        235, 4, 12,  222, 223, 224, 225, 226, 231, 232, 233, 234, 235, 236, 237,
        235, 5, 3,  221, 229, 230,
        235, 6, 3,  220, 227, 228,
        235, 7, 2,  215, 219,
        236, 0, 1,  226,
        236, 1, 2,  224, 237,
        236, 2, 2,  223, 225,
        236, 3, 4,  222, 233, 234, 235,
        236, 4, 12,  222, 223, 224, 225, 226, 231, 232, 233, 234, 235, 236, 237,
        236, 5, 3,  221, 229, 230,
        236, 6, 3,  220, 227, 228,
        236, 7, 2,  215, 219,
        237, 0, 1,  226,
        237, 1, 2,  224, 236,
        237, 2, 2,  223, 225,
        237, 3, 4,  222, 233, 234, 235,
        237, 4, 12,  222, 223, 224, 225, 226, 231, 232, 233, 234, 235, 236, 237,
        237, 5, 3,  221, 229, 230,
        237, 6, 3,  220, 227, 228,
        237, 7, 2,  215, 219,
        238, 0, 3,  216, 239, 242,
        238, 1, 5,  215, 217, 240, 243, 244,
        238, 2, 8,  214, 219, 220, 241, 245, 246, 247, 249,
        238, 3, 8,  202, 218, 221, 227, 228, 248, 250, 253,
        238, 4, 4,  216, 217, 238, 242,
        238, 5, 4,  215, 219, 239, 243,
        238, 6, 16,  202, 203, 214, 218, 220, 227, 228, 240, 241, 244, 245, 246, 247, 248, 249, 253,
        238, 7, 7,  201, 205, 221, 229, 230, 250, 254,
        239, 0, 4,  238, 240, 243, 244,
        239, 1, 7,  216, 241, 242, 245, 246, 247, 249,
        239, 2, 5,  215, 217, 248, 250, 253,
        239, 3, 6,  214, 219, 220, 251, 254, 255,
        239, 4, 2,  239, 243,
        239, 5, 13,  216, 217, 238, 240, 241, 242, 244, 245, 246, 247, 248, 249, 253,
        239, 6, 4,  215, 219, 250, 254,
        239, 7, 15,  202, 203, 214, 218, 220, 227, 228, 251, 252, 255, 256, 257, 258, 259, 263,
        240, 0, 3,  239, 241, 249,
        240, 1, 5,  238, 243, 244, 250, 253,
        240, 2, 8,  216, 242, 245, 246, 247, 251, 254, 255,
        240, 3, 8,  215, 217, 248, 252, 256, 257, 258, 259,
        240, 4, 4,  240, 241, 249, 253,
        240, 5, 4,  239, 243, 250, 254,
        240, 6, 17,  216, 217, 238, 242, 244, 245, 246, 247, 248, 251, 252, 255, 256, 257, 258, 259, 263,
        240, 7, 4,  215, 219, 260, 264,
        241, 0, 1,  240,
        241, 1, 2,  239, 249,
        241, 2, 5,  238, 243, 244, 250, 253,
        241, 3, 8,  216, 242, 245, 246, 247, 251, 254, 255,
        241, 4, 4,  240, 241, 249, 253,
        241, 5, 4,  239, 243, 250, 254,
        241, 6, 17,  216, 217, 238, 242, 244, 245, 246, 247, 248, 251, 252, 255, 256, 257, 258, 259, 263,
        241, 7, 4,  215, 219, 260, 264,
        242, 0, 1,  238,
        242, 1, 2,  216, 239,
        242, 2, 5,  215, 217, 240, 243, 244,
        242, 3, 8,  214, 219, 220, 241, 245, 246, 247, 249,
        242, 4, 4,  216, 217, 238, 242,
        242, 5, 4,  215, 219, 239, 243,
        242, 6, 16,  202, 203, 214, 218, 220, 227, 228, 240, 241, 244, 245, 246, 247, 248, 249, 253,
        242, 7, 7,  201, 205, 221, 229, 230, 250, 254,
        243, 0, 1,  239,
        243, 1, 3,  238, 240, 244,
        243, 2, 7,  216, 241, 242, 245, 246, 247, 249,
        243, 3, 5,  215, 217, 248, 250, 253,
        243, 4, 2,  239, 243,
        243, 5, 13,  216, 217, 238, 240, 241, 242, 244, 245, 246, 247, 248, 249, 253,
        243, 6, 4,  215, 219, 250, 254,
        243, 7, 15,  202, 203, 214, 218, 220, 227, 228, 251, 252, 255, 256, 257, 258, 259, 263,
        244, 0, 4,  239, 245, 246, 247,
        244, 1, 4,  238, 240, 243, 248,
        244, 2, 4,  216, 241, 242, 249,
        244, 3, 4,  215, 217, 250, 253,
        244, 4, 5,  244, 245, 246, 247, 248,
        244, 5, 2,  239, 243,
        244, 6, 8,  216, 217, 238, 240, 241, 242, 249, 253,
        244, 7, 4,  215, 219, 250, 254,
        245, 0, 2,  244, 248,
        245, 1, 3,  239, 246, 247,
        245, 2, 3,  238, 240, 243,
        245, 3, 4,  216, 241, 242, 249,
        245, 4, 5,  244, 245, 246, 247, 248,
        245, 5, 2,  239, 243,
        245, 6, 8,  216, 217, 238, 240, 241, 242, 249, 253,
        245, 7, 4,  215, 219, 250, 254,
        246, 0, 1,  244,
        246, 1, 3,  239, 245, 247,
        246, 2, 4,  238, 240, 243, 248,
        246, 3, 4,  216, 241, 242, 249,
        246, 4, 5,  244, 245, 246, 247, 248,
        246, 5, 2,  239, 243,
        246, 6, 8,  216, 217, 238, 240, 241, 242, 249, 253,
        246, 7, 4,  215, 219, 250, 254,
        247, 0, 1,  244,
        247, 1, 3,  239, 245, 246,
        247, 2, 4,  238, 240, 243, 248,
        247, 3, 4,  216, 241, 242, 249,
        247, 4, 5,  244, 245, 246, 247, 248,
        247, 5, 2,  239, 243,
        247, 6, 8,  216, 217, 238, 240, 241, 242, 249, 253,
        247, 7, 4,  215, 219, 250, 254,
        248, 0, 1,  245,
        248, 1, 1,  244,
        248, 2, 3,  239, 246, 247,
        248, 3, 3,  238, 240, 243,
        248, 4, 5,  244, 245, 246, 247, 248,
        248, 5, 2,  239, 243,
        248, 6, 8,  216, 217, 238, 240, 241, 242, 249, 253,
        248, 7, 4,  215, 219, 250, 254,
        249, 0, 3,  240, 250, 253,
        249, 1, 5,  239, 241, 251, 254, 255,
        249, 2, 8,  238, 243, 244, 252, 256, 257, 258, 259,
        249, 3, 7,  216, 242, 245, 246, 247, 260, 263,
        249, 4, 4,  240, 241, 249, 253,
        249, 5, 4,  239, 243, 250, 254,
        249, 6, 17,  216, 217, 238, 242, 244, 245, 246, 247, 248, 251, 252, 255, 256, 257, 258, 259, 263,
        249, 7, 4,  215, 219, 260, 264,
        250, 0, 4,  249, 251, 254, 255,
        250, 1, 7,  240, 252, 253, 256, 257, 258, 259,
        250, 2, 4,  239, 241, 260, 263,
        250, 3, 6,  238, 243, 244, 261, 264, 265,
        250, 4, 2,  250, 254,
        250, 5, 12,  240, 241, 249, 251, 252, 253, 255, 256, 257, 258, 259, 263,
        250, 6, 4,  239, 243, 260, 264,
        250, 7, 16,  216, 217, 238, 242, 244, 245, 246, 247, 248, 261, 262, 265, 272, 273, 279, 283,
        251, 0, 3,  250, 252, 259,
        251, 1, 5,  249, 254, 255, 260, 263,
        251, 2, 8,  240, 253, 256, 257, 258, 261, 264, 265,
        251, 3, 7,  239, 241, 262, 266, 272, 273, 279,
        251, 4, 4,  251, 252, 259, 263,
        251, 5, 4,  250, 254, 260, 264,
        251, 6, 15,  240, 241, 249, 253, 255, 256, 257, 258, 261, 262, 265, 272, 273, 279, 283,
        251, 7, 15,  239, 243, 266, 267, 268, 269, 270, 271, 274, 275, 276, 277, 278, 280, 284,
        252, 0, 1,  251,
        252, 1, 2,  250, 259,
        252, 2, 5,  249, 254, 255, 260, 263,
        252, 3, 8,  240, 253, 256, 257, 258, 261, 264, 265,
        252, 4, 4,  251, 252, 259, 263,
        252, 5, 4,  250, 254, 260, 264,
        252, 6, 15,  240, 241, 249, 253, 255, 256, 257, 258, 261, 262, 265, 272, 273, 279, 283,
        252, 7, 15,  239, 243, 266, 267, 268, 269, 270, 271, 274, 275, 276, 277, 278, 280, 284,
        253, 0, 1,  249,
        253, 1, 2,  240, 250,
        253, 2, 5,  239, 241, 251, 254, 255,
        253, 3, 8,  238, 243, 244, 252, 256, 257, 258, 259,
        253, 4, 4,  240, 241, 249, 253,
        253, 5, 4,  239, 243, 250, 254,
        253, 6, 17,  216, 217, 238, 242, 244, 245, 246, 247, 248, 251, 252, 255, 256, 257, 258, 259, 263,
        253, 7, 4,  215, 219, 260, 264,
        254, 0, 1,  250,
        254, 1, 3,  249, 251, 255,
        254, 2, 7,  240, 252, 253, 256, 257, 258, 259,
        254, 3, 4,  239, 241, 260, 263,
        254, 4, 2,  250, 254,
        254, 5, 12,  240, 241, 249, 251, 252, 253, 255, 256, 257, 258, 259, 263,
        254, 6, 4,  239, 243, 260, 264,
        254, 7, 16,  216, 217, 238, 242, 244, 245, 246, 247, 248, 261, 262, 265, 272, 273, 279, 283,
        255, 0, 4,  250, 256, 257, 258,
        255, 1, 3,  249, 251, 254,
        255, 2, 4,  240, 252, 253, 259,
        255, 3, 4,  239, 241, 260, 263,
        255, 4, 4,  255, 256, 257, 258,
        255, 5, 2,  250, 254,
        255, 6, 8,  240, 241, 249, 251, 252, 253, 259, 263,
        255, 7, 4,  239, 243, 260, 264,
        256, 0, 1,  255,
        256, 1, 3,  250, 257, 258,
        256, 2, 3,  249, 251, 254,
        256, 3, 4,  240, 252, 253, 259,
        256, 4, 4,  255, 256, 257, 258,
        256, 5, 2,  250, 254,
        256, 6, 8,  240, 241, 249, 251, 252, 253, 259, 263,
        256, 7, 4,  239, 243, 260, 264,
        257, 0, 1,  255,
        257, 1, 3,  250, 256, 258,
        257, 2, 3,  249, 251, 254,
        257, 3, 4,  240, 252, 253, 259,
        257, 4, 4,  255, 256, 257, 258,
        257, 5, 2,  250, 254,
        257, 6, 8,  240, 241, 249, 251, 252, 253, 259, 263,
        257, 7, 4,  239, 243, 260, 264,
        258, 0, 1,  255,
        258, 1, 3,  250, 256, 257,
        258, 2, 3,  249, 251, 254,
        258, 3, 4,  240, 252, 253, 259,
        258, 4, 4,  255, 256, 257, 258,
        258, 5, 2,  250, 254,
        258, 6, 8,  240, 241, 249, 251, 252, 253, 259, 263,
        258, 7, 4,  239, 243, 260, 264,
        259, 0, 3,  251, 260, 263,
        259, 1, 5,  250, 252, 261, 264, 265,
        259, 2, 8,  249, 254, 255, 262, 266, 272, 273, 279,
        259, 3, 9,  240, 253, 256, 257, 258, 267, 268, 280, 283,
        259, 4, 4,  251, 252, 259, 263,
        259, 5, 4,  250, 254, 260, 264,
        259, 6, 15,  240, 241, 249, 253, 255, 256, 257, 258, 261, 262, 265, 272, 273, 279, 283,
        259, 7, 15,  239, 243, 266, 267, 268, 269, 270, 271, 274, 275, 276, 277, 278, 280, 284,
        260, 0, 4,  259, 261, 264, 265,
        260, 1, 7,  251, 262, 263, 266, 272, 273, 279,
        260, 2, 6,  250, 252, 267, 268, 280, 283,
        260, 3, 10,  249, 254, 255, 269, 270, 274, 275, 281, 284, 285,
        260, 4, 2,  260, 264,
        260, 5, 11,  251, 252, 259, 261, 262, 263, 265, 272, 273, 279, 283,
        260, 6, 15,  250, 254, 266, 267, 268, 269, 270, 271, 274, 275, 276, 277, 278, 280, 284,
        260, 7, 16,  240, 241, 249, 253, 255, 256, 257, 258, 281, 282, 285, 286, 287, 288, 289, 293,
        261, 0, 3,  260, 262, 279,
        261, 1, 5,  259, 264, 265, 280, 283,
        261, 2, 8,  251, 263, 266, 272, 273, 281, 284, 285,
        261, 3, 9,  250, 252, 267, 268, 282, 286, 287, 288, 289,
        261, 4, 4,  261, 262, 279, 283,
        261, 5, 4,  260, 264, 280, 284,
        261, 6, 15,  251, 252, 259, 263, 265, 272, 273, 281, 282, 285, 286, 287, 288, 289, 293,
        261, 7, 15,  250, 254, 266, 267, 268, 269, 270, 271, 274, 275, 276, 277, 278, 290, 294,
        262, 0, 1,  261,
        262, 1, 2,  260, 279,
        262, 2, 5,  259, 264, 265, 280, 283,
        262, 3, 8,  251, 263, 266, 272, 273, 281, 284, 285,
        262, 4, 4,  261, 262, 279, 283,
        262, 5, 4,  260, 264, 280, 284,
        262, 6, 15,  251, 252, 259, 263, 265, 272, 273, 281, 282, 285, 286, 287, 288, 289, 293,
        262, 7, 15,  250, 254, 266, 267, 268, 269, 270, 271, 274, 275, 276, 277, 278, 290, 294,
        263, 0, 1,  259,
        263, 1, 2,  251, 260,
        263, 2, 5,  250, 252, 261, 264, 265,
        263, 3, 8,  249, 254, 255, 262, 266, 272, 273, 279,
        263, 4, 4,  251, 252, 259, 263,
        263, 5, 4,  250, 254, 260, 264,
        263, 6, 15,  240, 241, 249, 253, 255, 256, 257, 258, 261, 262, 265, 272, 273, 279, 283,
        263, 7, 15,  239, 243, 266, 267, 268, 269, 270, 271, 274, 275, 276, 277, 278, 280, 284,
        264, 0, 1,  260,
        264, 1, 3,  259, 261, 265,
        264, 2, 7,  251, 262, 263, 266, 272, 273, 279,
        264, 3, 6,  250, 252, 267, 268, 280, 283,
        264, 4, 2,  260, 264,
        264, 5, 11,  251, 252, 259, 261, 262, 263, 265, 272, 273, 279, 283,
        264, 6, 15,  250, 254, 266, 267, 268, 269, 270, 271, 274, 275, 276, 277, 278, 280, 284,
        264, 7, 16,  240, 241, 249, 253, 255, 256, 257, 258, 281, 282, 285, 286, 287, 288, 289, 293,
        265, 0, 4,  260, 266, 272, 273,
        265, 1, 5,  259, 261, 264, 267, 268,
        265, 2, 8,  251, 262, 263, 269, 270, 274, 275, 279,
        265, 3, 8,  250, 252, 271, 271, 276, 277, 280, 283,
        265, 4, 3,  265, 272, 273,
        265, 5, 13,  260, 264, 266, 267, 268, 269, 270, 271, 274, 275, 276, 277, 278,
        265, 6, 8,  251, 252, 259, 261, 262, 263, 279, 283,
        265, 7, 4,  250, 254, 280, 284,
        266, 0, 3,  265, 267, 268,
        266, 1, 7,  260, 269, 270, 272, 273, 274, 275,
        266, 2, 7,  259, 261, 264, 271, 271, 276, 277,
        266, 3, 6,  251, 262, 263, 278, 278, 279,
        266, 4, 11,  266, 267, 268, 269, 270, 271, 274, 275, 276, 277, 278,
        266, 5, 3,  265, 272, 273,
        266, 6, 2,  260, 264,
        266, 7, 8,  251, 252, 259, 261, 262, 263, 279, 283,
        267, 0, 3,  266, 269, 274,
        267, 1, 4,  265, 268, 271, 276,
        267, 2, 7,  260, 270, 270, 272, 273, 275, 278,
        267, 3, 5,  259, 261, 264, 277, 277,
        267, 4, 11,  266, 267, 268, 269, 270, 271, 274, 275, 276, 277, 278,
        267, 5, 3,  265, 272, 273,
        267, 6, 2,  260, 264,
        267, 7, 8,  251, 252, 259, 261, 262, 263, 279, 283,
        268, 0, 3,  266, 270, 275,
        268, 1, 4,  265, 267, 271, 277,
        268, 2, 7,  260, 269, 269, 272, 273, 274, 278,
        268, 3, 5,  259, 261, 264, 276, 276,
        268, 4, 11,  266, 267, 268, 269, 270, 271, 274, 275, 276, 277, 278,
        268, 5, 3,  265, 272, 273,
        268, 6, 2,  260, 264,
        268, 7, 8,  251, 252, 259, 261, 262, 263, 279, 283,
        269, 0, 3,  267, 271, 276,
        269, 1, 4,  266, 270, 274, 278,
        269, 2, 4,  265, 268, 268, 277,
        269, 3, 5,  260, 272, 273, 275, 275,
        269, 4, 11,  266, 267, 268, 269, 270, 271, 274, 275, 276, 277, 278,
        269, 5, 3,  265, 272, 273,
        269, 6, 2,  260, 264,
        269, 7, 8,  251, 252, 259, 261, 262, 263, 279, 283,
        270, 0, 3,  268, 271, 277,
        270, 1, 4,  266, 269, 275, 278,
        270, 2, 4,  265, 267, 267, 276,
        270, 3, 5,  260, 272, 273, 274, 274,
        270, 4, 11,  266, 267, 268, 269, 270, 271, 274, 275, 276, 277, 278,
        270, 5, 3,  265, 272, 273,
        270, 6, 2,  260, 264,
        270, 7, 8,  251, 252, 259, 261, 262, 263, 279, 283,
        271, 0, 3,  269, 270, 278,
        271, 1, 4,  267, 268, 276, 277,
        271, 2, 4,  266, 266, 274, 275,
        271, 3, 2,  265, 265,
        271, 4, 11,  266, 267, 268, 269, 270, 271, 274, 275, 276, 277, 278,
        271, 5, 3,  265, 272, 273,
        271, 6, 2,  260, 264,
        271, 7, 8,  251, 252, 259, 261, 262, 263, 279, 283,
        272, 0, 1,  265,
        272, 1, 3,  260, 266, 273,
        272, 2, 5,  259, 261, 264, 267, 268,
        272, 3, 8,  251, 262, 263, 269, 270, 274, 275, 279,
        272, 4, 3,  265, 272, 273,
        272, 5, 13,  260, 264, 266, 267, 268, 269, 270, 271, 274, 275, 276, 277, 278,
        272, 6, 8,  251, 252, 259, 261, 262, 263, 279, 283,
        272, 7, 4,  250, 254, 280, 284,
        273, 0, 1,  265,
        273, 1, 3,  260, 266, 272,
        273, 2, 5,  259, 261, 264, 267, 268,
        273, 3, 8,  251, 262, 263, 269, 270, 274, 275, 279,
        273, 4, 3,  265, 272, 273,
        273, 5, 13,  260, 264, 266, 267, 268, 269, 270, 271, 274, 275, 276, 277, 278,
        273, 6, 8,  251, 252, 259, 261, 262, 263, 279, 283,
        273, 7, 4,  250, 254, 280, 284,
        274, 0, 1,  267,
        274, 1, 2,  266, 269,
        274, 2, 4,  265, 268, 271, 276,
        274, 3, 7,  260, 270, 270, 272, 273, 275, 278,
        274, 4, 11,  266, 267, 268, 269, 270, 271, 274, 275, 276, 277, 278,
        274, 5, 3,  265, 272, 273,
        274, 6, 2,  260, 264,
        274, 7, 8,  251, 252, 259, 261, 262, 263, 279, 283,
        275, 0, 1,  268,
        275, 1, 2,  266, 270,
        275, 2, 4,  265, 267, 271, 277,
        275, 3, 7,  260, 269, 269, 272, 273, 274, 278,
        275, 4, 11,  266, 267, 268, 269, 270, 271, 274, 275, 276, 277, 278,
        275, 5, 3,  265, 272, 273,
        275, 6, 2,  260, 264,
        275, 7, 8,  251, 252, 259, 261, 262, 263, 279, 283,
        276, 0, 1,  269,
        276, 1, 2,  267, 271,
        276, 2, 4,  266, 270, 274, 278,
        276, 3, 4,  265, 268, 268, 277,
        276, 4, 11,  266, 267, 268, 269, 270, 271, 274, 275, 276, 277, 278,
        276, 5, 3,  265, 272, 273,
        276, 6, 2,  260, 264,
        276, 7, 8,  251, 252, 259, 261, 262, 263, 279, 283,
        277, 0, 1,  270,
        277, 1, 2,  268, 271,
        277, 2, 4,  266, 269, 275, 278,
        277, 3, 4,  265, 267, 267, 276,
        277, 4, 11,  266, 267, 268, 269, 270, 271, 274, 275, 276, 277, 278,
        277, 5, 3,  265, 272, 273,
        277, 6, 2,  260, 264,
        277, 7, 8,  251, 252, 259, 261, 262, 263, 279, 283,
        278, 0, 1,  271,
        278, 1, 2,  269, 270,
        278, 2, 4,  267, 268, 276, 277,
        278, 3, 4,  266, 266, 274, 275,
        278, 4, 11,  266, 267, 268, 269, 270, 271, 274, 275, 276, 277, 278,
        278, 5, 3,  265, 272, 273,
        278, 6, 2,  260, 264,
        278, 7, 8,  251, 252, 259, 261, 262, 263, 279, 283,
        279, 0, 3,  261, 280, 283,
        279, 1, 5,  260, 262, 281, 284, 285,
        279, 2, 8,  259, 264, 265, 282, 286, 287, 288, 289,
        279, 3, 7,  251, 263, 266, 272, 273, 290, 293,
        279, 4, 4,  261, 262, 279, 283,
        279, 5, 4,  260, 264, 280, 284,
        279, 6, 15,  251, 252, 259, 263, 265, 272, 273, 281, 282, 285, 286, 287, 288, 289, 293,
        279, 7, 15,  250, 254, 266, 267, 268, 269, 270, 271, 274, 275, 276, 277, 278, 290, 294,
        280, 0, 4,  279, 281, 284, 285,
        280, 1, 7,  261, 282, 283, 286, 287, 288, 289,
        280, 2, 4,  260, 262, 290, 293,
        280, 3, 6,  259, 264, 265, 291, 294, 295,
        280, 4, 2,  280, 284,
        280, 5, 12,  261, 262, 279, 281, 282, 283, 285, 286, 287, 288, 289, 293,
        280, 6, 4,  260, 264, 290, 294,
        280, 7, 14,  251, 252, 259, 263, 265, 272, 273, 291, 292, 295, 299, 300, 303, 307,
        281, 0, 3,  280, 282, 289,
        281, 1, 5,  279, 284, 285, 290, 293,
        281, 2, 8,  261, 283, 286, 287, 288, 291, 294, 295,
        281, 3, 7,  260, 262, 292, 296, 299, 300, 303,
        281, 4, 4,  281, 282, 289, 293,
        281, 5, 4,  280, 284, 290, 294,
        281, 6, 15,  261, 262, 279, 283, 285, 286, 287, 288, 291, 292, 295, 299, 300, 303, 307,
        281, 7, 9,  260, 264, 296, 297, 298, 301, 302, 304, 308,
        282, 0, 1,  281,
        282, 1, 2,  280, 289,
        282, 2, 5,  279, 284, 285, 290, 293,
        282, 3, 8,  261, 283, 286, 287, 288, 291, 294, 295,
        282, 4, 4,  281, 282, 289, 293,
        282, 5, 4,  280, 284, 290, 294,
        282, 6, 15,  261, 262, 279, 283, 285, 286, 287, 288, 291, 292, 295, 299, 300, 303, 307,
        282, 7, 9,  260, 264, 296, 297, 298, 301, 302, 304, 308,
        283, 0, 1,  279,
        283, 1, 2,  261, 280,
        283, 2, 5,  260, 262, 281, 284, 285,
        283, 3, 8,  259, 264, 265, 282, 286, 287, 288, 289,
        283, 4, 4,  261, 262, 279, 283,
        283, 5, 4,  260, 264, 280, 284,
        283, 6, 15,  251, 252, 259, 263, 265, 272, 273, 281, 282, 285, 286, 287, 288, 289, 293,
        283, 7, 15,  250, 254, 266, 267, 268, 269, 270, 271, 274, 275, 276, 277, 278, 290, 294,
        284, 0, 1,  280,
        284, 1, 3,  279, 281, 285,
        284, 2, 7,  261, 282, 283, 286, 287, 288, 289,
        284, 3, 4,  260, 262, 290, 293,
        284, 4, 2,  280, 284,
        284, 5, 12,  261, 262, 279, 281, 282, 283, 285, 286, 287, 288, 289, 293,
        284, 6, 4,  260, 264, 290, 294,
        284, 7, 14,  251, 252, 259, 263, 265, 272, 273, 291, 292, 295, 299, 300, 303, 307,
        285, 0, 4,  280, 286, 287, 288,
        285, 1, 3,  279, 281, 284,
        285, 2, 4,  261, 282, 283, 289,
        285, 3, 4,  260, 262, 290, 293,
        285, 4, 4,  285, 286, 287, 288,
        285, 5, 2,  280, 284,
        285, 6, 8,  261, 262, 279, 281, 282, 283, 289, 293,
        285, 7, 4,  260, 264, 290, 294,
        286, 0, 1,  285,
        286, 1, 3,  280, 287, 288,
        286, 2, 3,  279, 281, 284,
        286, 3, 4,  261, 282, 283, 289,
        286, 4, 4,  285, 286, 287, 288,
        286, 5, 2,  280, 284,
        286, 6, 8,  261, 262, 279, 281, 282, 283, 289, 293,
        286, 7, 4,  260, 264, 290, 294,
        287, 0, 1,  285,
        287, 1, 3,  280, 286, 288,
        287, 2, 3,  279, 281, 284,
        287, 3, 4,  261, 282, 283, 289,
        287, 4, 4,  285, 286, 287, 288,
        287, 5, 2,  280, 284,
        287, 6, 8,  261, 262, 279, 281, 282, 283, 289, 293,
        287, 7, 4,  260, 264, 290, 294,
        288, 0, 1,  285,
        288, 1, 3,  280, 286, 287,
        288, 2, 3,  279, 281, 284,
        288, 3, 4,  261, 282, 283, 289,
        288, 4, 4,  285, 286, 287, 288,
        288, 5, 2,  280, 284,
        288, 6, 8,  261, 262, 279, 281, 282, 283, 289, 293,
        288, 7, 4,  260, 264, 290, 294,
        289, 0, 3,  281, 290, 293,
        289, 1, 5,  280, 282, 291, 294, 295,
        289, 2, 8,  279, 284, 285, 292, 296, 299, 300, 303,
        289, 3, 9,  261, 283, 286, 287, 288, 297, 298, 304, 307,
        289, 4, 4,  281, 282, 289, 293,
        289, 5, 4,  280, 284, 290, 294,
        289, 6, 15,  261, 262, 279, 283, 285, 286, 287, 288, 291, 292, 295, 299, 300, 303, 307,
        289, 7, 9,  260, 264, 296, 297, 298, 301, 302, 304, 308,
        290, 0, 4,  289, 291, 294, 295,
        290, 1, 7,  281, 292, 293, 296, 299, 300, 303,
        290, 2, 6,  280, 282, 297, 298, 304, 307,
        290, 3, 8,  279, 284, 285, 301, 302, 305, 308, 309,
        290, 4, 2,  290, 294,
        290, 5, 11,  281, 282, 289, 291, 292, 293, 295, 299, 300, 303, 307,
        290, 6, 9,  280, 284, 296, 297, 298, 301, 302, 304, 308,
        290, 7, 17,  261, 262, 279, 283, 285, 286, 287, 288, 305, 306, 309, 313, 314, 322, 329, 334, 335,
        291, 0, 3,  290, 292, 303,
        291, 1, 5,  289, 294, 295, 304, 307,
        291, 2, 8,  281, 293, 296, 299, 300, 305, 308, 309,
        291, 3, 9,  280, 282, 297, 298, 306, 310, 313, 314, 322,
        291, 4, 4,  291, 292, 303, 307,
        291, 5, 4,  290, 294, 304, 308,
        291, 6, 16,  281, 282, 289, 293, 295, 299, 300, 305, 306, 309, 313, 314, 322, 329, 334, 335,
        291, 7, 14,  280, 284, 296, 297, 298, 301, 302, 310, 315, 323, 326, 328, 332, 333,
        292, 0, 1,  291,
        292, 1, 2,  290, 303,
        292, 2, 5,  289, 294, 295, 304, 307,
        292, 3, 8,  281, 293, 296, 299, 300, 305, 308, 309,
        292, 4, 4,  291, 292, 303, 307,
        292, 5, 4,  290, 294, 304, 308,
        292, 6, 16,  281, 282, 289, 293, 295, 299, 300, 305, 306, 309, 313, 314, 322, 329, 334, 335,
        292, 7, 14,  280, 284, 296, 297, 298, 301, 302, 310, 315, 323, 326, 328, 332, 333,
        293, 0, 1,  289,
        293, 1, 2,  281, 290,
        293, 2, 5,  280, 282, 291, 294, 295,
        293, 3, 8,  279, 284, 285, 292, 296, 299, 300, 303,
        293, 4, 4,  281, 282, 289, 293,
        293, 5, 4,  280, 284, 290, 294,
        293, 6, 15,  261, 262, 279, 283, 285, 286, 287, 288, 291, 292, 295, 299, 300, 303, 307,
        293, 7, 9,  260, 264, 296, 297, 298, 301, 302, 304, 308,
        294, 0, 1,  290,
        294, 1, 3,  289, 291, 295,
        294, 2, 7,  281, 292, 293, 296, 299, 300, 303,
        294, 3, 6,  280, 282, 297, 298, 304, 307,
        294, 4, 2,  290, 294,
        294, 5, 11,  281, 282, 289, 291, 292, 293, 295, 299, 300, 303, 307,
        294, 6, 9,  280, 284, 296, 297, 298, 301, 302, 304, 308,
        294, 7, 17,  261, 262, 279, 283, 285, 286, 287, 288, 305, 306, 309, 313, 314, 322, 329, 334, 335,
        295, 0, 4,  290, 296, 299, 300,
        295, 1, 5,  289, 291, 294, 297, 298,
        295, 2, 6,  281, 292, 293, 301, 302, 303,
        295, 3, 4,  280, 282, 304, 307,
        295, 4, 3,  295, 299, 300,
        295, 5, 7,  290, 294, 296, 297, 298, 301, 302,
        295, 6, 8,  281, 282, 289, 291, 292, 293, 303, 307,
        295, 7, 4,  280, 284, 304, 308,
        296, 0, 3,  295, 297, 298,
        296, 1, 5,  290, 299, 300, 301, 302,
        296, 2, 3,  289, 291, 294,
        296, 3, 4,  281, 292, 293, 303,
        296, 4, 5,  296, 297, 298, 301, 302,
        296, 5, 3,  295, 299, 300,
        296, 6, 2,  290, 294,
        296, 7, 8,  281, 282, 289, 291, 292, 293, 303, 307,
        297, 0, 1,  296,
        297, 1, 2,  295, 298,
        297, 2, 5,  290, 299, 300, 301, 302,
        297, 3, 3,  289, 291, 294,
        297, 4, 5,  296, 297, 298, 301, 302,
        297, 5, 3,  295, 299, 300,
        297, 6, 2,  290, 294,
        297, 7, 8,  281, 282, 289, 291, 292, 293, 303, 307,
        298, 0, 3,  296, 301, 302,
        298, 1, 2,  295, 297,
        298, 2, 3,  290, 299, 300,
        298, 3, 3,  289, 291, 294,
        298, 4, 5,  296, 297, 298, 301, 302,
        298, 5, 3,  295, 299, 300,
        298, 6, 2,  290, 294,
        298, 7, 8,  281, 282, 289, 291, 292, 293, 303, 307,
        299, 0, 1,  295,
        299, 1, 3,  290, 296, 300,
        299, 2, 5,  289, 291, 294, 297, 298,
        299, 3, 6,  281, 292, 293, 301, 302, 303,
        299, 4, 3,  295, 299, 300,
        299, 5, 7,  290, 294, 296, 297, 298, 301, 302,
        299, 6, 8,  281, 282, 289, 291, 292, 293, 303, 307,
        299, 7, 4,  280, 284, 304, 308,
        300, 0, 1,  295,
        300, 1, 3,  290, 296, 299,
        300, 2, 5,  289, 291, 294, 297, 298,
        300, 3, 6,  281, 292, 293, 301, 302, 303,
        300, 4, 3,  295, 299, 300,
        300, 5, 7,  290, 294, 296, 297, 298, 301, 302,
        300, 6, 8,  281, 282, 289, 291, 292, 293, 303, 307,
        300, 7, 4,  280, 284, 304, 308,
        301, 0, 1,  298,
        301, 1, 2,  296, 302,
        301, 2, 2,  295, 297,
        301, 3, 3,  290, 299, 300,
        301, 4, 5,  296, 297, 298, 301, 302,
        301, 5, 3,  295, 299, 300,
        301, 6, 2,  290, 294,
        301, 7, 8,  281, 282, 289, 291, 292, 293, 303, 307,
        302, 0, 1,  298,
        302, 1, 2,  296, 301,
        302, 2, 2,  295, 297,
        302, 3, 3,  290, 299, 300,
        302, 4, 5,  296, 297, 298, 301, 302,
        302, 5, 3,  295, 299, 300,
        302, 6, 2,  290, 294,
        302, 7, 8,  281, 282, 289, 291, 292, 293, 303, 307,
        303, 0, 3,  291, 304, 307,
        303, 1, 5,  290, 292, 305, 308, 309,
        303, 2, 8,  289, 294, 295, 306, 310, 313, 314, 322,
        303, 3, 10,  281, 293, 296, 299, 300, 311, 312, 315, 323, 329,
        303, 4, 4,  291, 292, 303, 307,
        303, 5, 4,  290, 294, 304, 308,
        303, 6, 16,  281, 282, 289, 293, 295, 299, 300, 305, 306, 309, 313, 314, 322, 329, 334, 335,
        303, 7, 14,  280, 284, 296, 297, 298, 301, 302, 310, 315, 323, 326, 328, 332, 333,
        304, 0, 4,  303, 305, 308, 309,
        304, 1, 7,  291, 306, 307, 310, 313, 314, 322,
        304, 2, 7,  290, 292, 311, 312, 315, 323, 329,
        304, 3, 15,  289, 294, 295, 316, 317, 318, 319, 320, 321, 324, 326, 327, 328, 334, 335,
        304, 4, 2,  304, 308,
        304, 5, 13,  291, 292, 303, 305, 306, 307, 309, 313, 314, 322, 329, 334, 335,
        304, 6, 9,  290, 294, 310, 315, 323, 326, 328, 332, 333,
        304, 7, 22,  281, 282, 289, 293, 295, 299, 300, 311, 312, 316, 317, 318, 319, 320, 321, 324, 325, 327, 330, 331, 336, 340,
        305, 0, 3,  304, 306, 322,
        305, 1, 5,  303, 308, 309, 323, 329,
        305, 2, 11,  291, 307, 310, 313, 314, 324, 326, 327, 328, 334, 335,
        305, 3, 11,  290, 292, 311, 312, 315, 325, 330, 331, 332, 333, 336,
        305, 4, 6,  305, 306, 322, 329, 334, 335,
        305, 5, 7,  304, 308, 323, 326, 328, 332, 333,
        305, 6, 14,  291, 292, 303, 307, 309, 313, 314, 324, 325, 327, 330, 331, 336, 340,
        305, 7, 6,  290, 294, 310, 315, 337, 341,
        306, 0, 1,  305,
        306, 1, 2,  304, 322,
        306, 2, 5,  303, 308, 309, 323, 329,
        306, 3, 11,  291, 307, 310, 313, 314, 324, 326, 327, 328, 334, 335,
        306, 4, 6,  305, 306, 322, 329, 334, 335,
        306, 5, 7,  304, 308, 323, 326, 328, 332, 333,
        306, 6, 14,  291, 292, 303, 307, 309, 313, 314, 324, 325, 327, 330, 331, 336, 340,
        306, 7, 6,  290, 294, 310, 315, 337, 341,
        307, 0, 1,  303,
        307, 1, 2,  291, 304,
        307, 2, 5,  290, 292, 305, 308, 309,
        307, 3, 8,  289, 294, 295, 306, 310, 313, 314, 322,
        307, 4, 4,  291, 292, 303, 307,
        307, 5, 4,  290, 294, 304, 308,
        307, 6, 16,  281, 282, 289, 293, 295, 299, 300, 305, 306, 309, 313, 314, 322, 329, 334, 335,
        307, 7, 14,  280, 284, 296, 297, 298, 301, 302, 310, 315, 323, 326, 328, 332, 333,
        308, 0, 1,  304,
        308, 1, 3,  303, 305, 309,
        308, 2, 7,  291, 306, 307, 310, 313, 314, 322,
        308, 3, 7,  290, 292, 311, 312, 315, 323, 329,
        308, 4, 2,  304, 308,
        308, 5, 13,  291, 292, 303, 305, 306, 307, 309, 313, 314, 322, 329, 334, 335,
        308, 6, 9,  290, 294, 310, 315, 323, 326, 328, 332, 333,
        308, 7, 22,  281, 282, 289, 293, 295, 299, 300, 311, 312, 316, 317, 318, 319, 320, 321, 324, 325, 327, 330, 331, 336, 340,
        309, 0, 4,  304, 310, 313, 314,
        309, 1, 6,  303, 305, 308, 311, 312, 315,
        309, 2, 10,  291, 306, 307, 316, 317, 318, 319, 320, 321, 322,
        309, 3, 4,  290, 292, 323, 329,
        309, 4, 3,  309, 313, 314,
        309, 5, 4,  304, 308, 310, 315,
        309, 6, 18,  291, 292, 303, 305, 306, 307, 311, 312, 316, 317, 318, 319, 320, 321, 322, 329, 334, 335,
        309, 7, 7,  290, 294, 323, 326, 328, 332, 333,
        310, 0, 4,  309, 311, 312, 315,
        310, 1, 9,  304, 313, 314, 316, 317, 318, 319, 320, 321,
        310, 2, 3,  303, 305, 308,
        310, 3, 4,  291, 306, 307, 322,
        310, 4, 2,  310, 315,
        310, 5, 11,  309, 311, 312, 313, 314, 316, 317, 318, 319, 320, 321,
        310, 6, 2,  304, 308,
        310, 7, 10,  291, 292, 303, 305, 306, 307, 322, 329, 334, 335,
        311, 0, 4,  310, 316, 317, 318,
        311, 1, 3,  309, 312, 315,
        311, 2, 6,  304, 313, 314, 319, 320, 321,
        311, 3, 3,  303, 305, 308,
        311, 4, 4,  311, 316, 317, 318,
        311, 5, 2,  310, 315,
        311, 6, 7,  309, 312, 313, 314, 319, 320, 321,
        311, 7, 2,  304, 308,
        312, 0, 4,  310, 319, 320, 321,
        312, 1, 3,  309, 311, 315,
        312, 2, 6,  304, 313, 314, 316, 317, 318,
        312, 3, 3,  303, 305, 308,
        312, 4, 4,  312, 319, 320, 321,
        312, 5, 2,  310, 315,
        312, 6, 7,  309, 311, 313, 314, 316, 317, 318,
        312, 7, 2,  304, 308,
        313, 0, 1,  309,
        313, 1, 3,  304, 310, 314,
        313, 2, 6,  303, 305, 308, 311, 312, 315,
        313, 3, 10,  291, 306, 307, 316, 317, 318, 319, 320, 321, 322,
        313, 4, 3,  309, 313, 314,
        313, 5, 4,  304, 308, 310, 315,
        313, 6, 18,  291, 292, 303, 305, 306, 307, 311, 312, 316, 317, 318, 319, 320, 321, 322, 329, 334, 335,
        313, 7, 7,  290, 294, 323, 326, 328, 332, 333,
        314, 0, 1,  309,
        314, 1, 3,  304, 310, 313,
        314, 2, 6,  303, 305, 308, 311, 312, 315,
        314, 3, 10,  291, 306, 307, 316, 317, 318, 319, 320, 321, 322,
        314, 4, 3,  309, 313, 314,
        314, 5, 4,  304, 308, 310, 315,
        314, 6, 18,  291, 292, 303, 305, 306, 307, 311, 312, 316, 317, 318, 319, 320, 321, 322, 329, 334, 335,
        314, 7, 7,  290, 294, 323, 326, 328, 332, 333,
        315, 0, 1,  310,
        315, 1, 3,  309, 311, 312,
        315, 2, 9,  304, 313, 314, 316, 317, 318, 319, 320, 321,
        315, 3, 3,  303, 305, 308,
        315, 4, 2,  310, 315,
        315, 5, 11,  309, 311, 312, 313, 314, 316, 317, 318, 319, 320, 321,
        315, 6, 2,  304, 308,
        315, 7, 10,  291, 292, 303, 305, 306, 307, 322, 329, 334, 335,
        316, 0, 1,  311,
        316, 1, 3,  310, 317, 318,
        316, 2, 3,  309, 312, 315,
        316, 3, 6,  304, 313, 314, 319, 320, 321,
        316, 4, 4,  311, 316, 317, 318,
        316, 5, 2,  310, 315,
        316, 6, 7,  309, 312, 313, 314, 319, 320, 321,
        316, 7, 2,  304, 308,
        317, 0, 1,  311,
        317, 1, 3,  310, 316, 318,
        317, 2, 3,  309, 312, 315,
        317, 3, 6,  304, 313, 314, 319, 320, 321,
        317, 4, 4,  311, 316, 317, 318,
        317, 5, 2,  310, 315,
        317, 6, 7,  309, 312, 313, 314, 319, 320, 321,
        317, 7, 2,  304, 308,
        318, 0, 1,  311,
        318, 1, 3,  310, 316, 317,
        318, 2, 3,  309, 312, 315,
        318, 3, 6,  304, 313, 314, 319, 320, 321,
        318, 4, 4,  311, 316, 317, 318,
        318, 5, 2,  310, 315,
        318, 6, 7,  309, 312, 313, 314, 319, 320, 321,
        318, 7, 2,  304, 308,
        319, 0, 1,  312,
        319, 1, 3,  310, 320, 321,
        319, 2, 3,  309, 311, 315,
        319, 3, 6,  304, 313, 314, 316, 317, 318,
        319, 4, 4,  312, 319, 320, 321,
        319, 5, 2,  310, 315,
        319, 6, 7,  309, 311, 313, 314, 316, 317, 318,
        319, 7, 2,  304, 308,
        320, 0, 1,  312,
        320, 1, 3,  310, 319, 321,
        320, 2, 3,  309, 311, 315,
        320, 3, 6,  304, 313, 314, 316, 317, 318,
        320, 4, 4,  312, 319, 320, 321,
        320, 5, 2,  310, 315,
        320, 6, 7,  309, 311, 313, 314, 316, 317, 318,
        320, 7, 2,  304, 308,
        321, 0, 1,  312,
        321, 1, 3,  310, 319, 320,
        321, 2, 3,  309, 311, 315,
        321, 3, 6,  304, 313, 314, 316, 317, 318,
        321, 4, 4,  312, 319, 320, 321,
        321, 5, 2,  310, 315,
        321, 6, 7,  309, 311, 313, 314, 316, 317, 318,
        321, 7, 2,  304, 308,
        322, 0, 3,  305, 323, 329,
        322, 1, 8,  304, 306, 324, 326, 327, 328, 334, 335,
        322, 2, 9,  303, 308, 309, 325, 330, 331, 332, 333, 336,
        322, 3, 7,  291, 307, 310, 313, 314, 337, 340,
        322, 4, 6,  305, 306, 322, 329, 334, 335,
        322, 5, 7,  304, 308, 323, 326, 328, 332, 333,
        322, 6, 14,  291, 292, 303, 307, 309, 313, 314, 324, 325, 327, 330, 331, 336, 340,
        322, 7, 6,  290, 294, 310, 315, 337, 341,
        323, 0, 4,  322, 324, 326, 327,
        323, 1, 7,  305, 325, 328, 329, 330, 331, 336,
        323, 2, 8,  304, 306, 332, 333, 334, 335, 337, 340,
        323, 3, 6,  303, 308, 309, 338, 341, 342,
        323, 4, 2,  323, 326,
        323, 5, 13,  305, 306, 322, 324, 325, 327, 329, 330, 331, 334, 335, 336, 340,
        323, 6, 7,  304, 308, 328, 332, 333, 337, 341,
        323, 7, 14,  291, 292, 303, 307, 309, 313, 314, 338, 339, 342, 346, 347, 355, 359,
        324, 0, 3,  323, 325, 336,
        324, 1, 5,  322, 326, 327, 337, 340,
        324, 2, 8,  305, 328, 329, 330, 331, 338, 341, 342,
        324, 3, 11,  304, 306, 332, 333, 334, 335, 339, 343, 346, 347, 355,
        324, 4, 4,  324, 325, 336, 340,
        324, 5, 4,  323, 326, 337, 341,
        324, 6, 16,  305, 306, 322, 327, 329, 330, 331, 334, 335, 338, 339, 342, 346, 347, 355, 359,
        324, 7, 9,  304, 308, 328, 332, 333, 343, 348, 356, 360,
        325, 0, 1,  324,
        325, 1, 2,  323, 336,
        325, 2, 5,  322, 326, 327, 337, 340,
        325, 3, 8,  305, 328, 329, 330, 331, 338, 341, 342,
        325, 4, 4,  324, 325, 336, 340,
        325, 5, 4,  323, 326, 337, 341,
        325, 6, 16,  305, 306, 322, 327, 329, 330, 331, 334, 335, 338, 339, 342, 346, 347, 355, 359,
        325, 7, 9,  304, 308, 328, 332, 333, 343, 348, 356, 360,
        326, 0, 1,  323,
        326, 1, 3,  322, 324, 327,
        326, 2, 7,  305, 325, 328, 329, 330, 331, 336,
        326, 3, 8,  304, 306, 332, 333, 334, 335, 337, 340,
        326, 4, 2,  323, 326,
        326, 5, 13,  305, 306, 322, 324, 325, 327, 329, 330, 331, 334, 335, 336, 340,
        326, 6, 7,  304, 308, 328, 332, 333, 337, 341,
        326, 7, 14,  291, 292, 303, 307, 309, 313, 314, 338, 339, 342, 346, 347, 355, 359,
        327, 0, 4,  323, 328, 330, 331,
        327, 1, 6,  322, 324, 326, 329, 332, 333,
        327, 2, 5,  305, 325, 334, 335, 336,
        327, 3, 4,  304, 306, 337, 340,
        327, 4, 3,  327, 330, 331,
        327, 5, 5,  323, 326, 328, 332, 333,
        327, 6, 10,  305, 306, 322, 324, 325, 329, 334, 335, 336, 340,
        327, 7, 4,  304, 308, 337, 341,
        328, 0, 4,  327, 329, 332, 333,
        328, 1, 6,  322, 323, 330, 331, 334, 335,
        328, 2, 3,  305, 324, 326,
        328, 3, 4,  304, 306, 325, 336,
        328, 4, 3,  328, 332, 333,
        328, 5, 9,  305, 306, 322, 327, 329, 330, 331, 334, 335,
        328, 6, 4,  304, 308, 323, 326,
        328, 7, 11,  291, 292, 303, 307, 309, 313, 314, 324, 325, 336, 340,
        329, 0, 4,  322, 328, 334, 335,
        329, 1, 5,  305, 323, 327, 332, 333,
        329, 2, 6,  304, 306, 324, 326, 330, 331,
        329, 3, 5,  303, 308, 309, 325, 336,
        329, 4, 6,  305, 306, 322, 329, 334, 335,
        329, 5, 7,  304, 308, 323, 326, 328, 332, 333,
        329, 6, 14,  291, 292, 303, 307, 309, 313, 314, 324, 325, 327, 330, 331, 336, 340,
        329, 7, 6,  290, 294, 310, 315, 337, 341,
        330, 0, 1,  327,
        330, 1, 3,  323, 328, 331,
        330, 2, 6,  322, 324, 326, 329, 332, 333,
        330, 3, 5,  305, 325, 334, 335, 336,
        330, 4, 3,  327, 330, 331,
        330, 5, 5,  323, 326, 328, 332, 333,
        330, 6, 10,  305, 306, 322, 324, 325, 329, 334, 335, 336, 340,
        330, 7, 4,  304, 308, 337, 341,
        331, 0, 1,  327,
        331, 1, 3,  323, 328, 330,
        331, 2, 6,  322, 324, 326, 329, 332, 333,
        331, 3, 5,  305, 325, 334, 335, 336,
        331, 4, 3,  327, 330, 331,
        331, 5, 5,  323, 326, 328, 332, 333,
        331, 6, 10,  305, 306, 322, 324, 325, 329, 334, 335, 336, 340,
        331, 7, 4,  304, 308, 337, 341,
        332, 0, 1,  328,
        332, 1, 3,  327, 329, 333,
        332, 2, 6,  322, 323, 330, 331, 334, 335,
        332, 3, 3,  305, 324, 326,
        332, 4, 3,  328, 332, 333,
        332, 5, 9,  305, 306, 322, 327, 329, 330, 331, 334, 335,
        332, 6, 4,  304, 308, 323, 326,
        332, 7, 11,  291, 292, 303, 307, 309, 313, 314, 324, 325, 336, 340,
        333, 0, 1,  328,
        333, 1, 3,  327, 329, 332,
        333, 2, 6,  322, 323, 330, 331, 334, 335,
        333, 3, 3,  305, 324, 326,
        333, 4, 3,  328, 332, 333,
        333, 5, 9,  305, 306, 322, 327, 329, 330, 331, 334, 335,
        333, 6, 4,  304, 308, 323, 326,
        333, 7, 11,  291, 292, 303, 307, 309, 313, 314, 324, 325, 336, 340,
        334, 0, 1,  329,
        334, 1, 3,  322, 328, 335,
        334, 2, 5,  305, 323, 327, 332, 333,
        334, 3, 6,  304, 306, 324, 326, 330, 331,
        334, 4, 6,  305, 306, 322, 329, 334, 335,
        334, 5, 7,  304, 308, 323, 326, 328, 332, 333,
        334, 6, 14,  291, 292, 303, 307, 309, 313, 314, 324, 325, 327, 330, 331, 336, 340,
        334, 7, 6,  290, 294, 310, 315, 337, 341,
        335, 0, 1,  329,
        335, 1, 3,  322, 328, 334,
        335, 2, 5,  305, 323, 327, 332, 333,
        335, 3, 6,  304, 306, 324, 326, 330, 331,
        335, 4, 6,  305, 306, 322, 329, 334, 335,
        335, 5, 7,  304, 308, 323, 326, 328, 332, 333,
        335, 6, 14,  291, 292, 303, 307, 309, 313, 314, 324, 325, 327, 330, 331, 336, 340,
        335, 7, 6,  290, 294, 310, 315, 337, 341,
        336, 0, 3,  324, 337, 340,
        336, 1, 5,  323, 325, 338, 341, 342,
        336, 2, 8,  322, 326, 327, 339, 343, 346, 347, 355,
        336, 3, 10,  305, 328, 329, 330, 331, 344, 345, 348, 356, 359,
        336, 4, 4,  324, 325, 336, 340,
        336, 5, 4,  323, 326, 337, 341,
        336, 6, 16,  305, 306, 322, 327, 329, 330, 331, 334, 335, 338, 339, 342, 346, 347, 355, 359,
        336, 7, 9,  304, 308, 328, 332, 333, 343, 348, 356, 360,
        337, 0, 4,  336, 338, 341, 342,
        337, 1, 7,  324, 339, 340, 343, 346, 347, 355,
        337, 2, 7,  323, 325, 344, 345, 348, 356, 359,
        337, 3, 12,  322, 326, 327, 349, 350, 351, 352, 353, 354, 357, 360, 361,
        337, 4, 2,  337, 341,
        337, 5, 11,  324, 325, 336, 338, 339, 340, 342, 346, 347, 355, 359,
        337, 6, 6,  323, 326, 343, 348, 356, 360,
        337, 7, 24,  305, 306, 322, 327, 329, 330, 331, 334, 335, 344, 345, 349, 350, 351, 352, 353, 354, 357, 358, 361, 371, 372, 379, 383,
        338, 0, 3,  337, 339, 355,
        338, 1, 5,  336, 341, 342, 356, 359,
        338, 2, 8,  324, 340, 343, 346, 347, 357, 360, 361,
        338, 3, 10,  323, 325, 344, 345, 348, 358, 362, 371, 372, 379,
        338, 4, 4,  338, 339, 355, 359,
        338, 5, 4,  337, 341, 356, 360,
        338, 6, 14,  324, 325, 336, 340, 342, 346, 347, 357, 358, 361, 371, 372, 379, 383,
        338, 7, 21,  323, 326, 343, 348, 362, 363, 364, 365, 366, 367, 368, 369, 370, 373, 374, 375, 376, 377, 378, 380, 384,
        339, 0, 1,  338,
        339, 1, 2,  337, 355,
        339, 2, 5,  336, 341, 342, 356, 359,
        339, 3, 8,  324, 340, 343, 346, 347, 357, 360, 361,
        339, 4, 4,  338, 339, 355, 359,
        339, 5, 4,  337, 341, 356, 360,
        339, 6, 14,  324, 325, 336, 340, 342, 346, 347, 357, 358, 361, 371, 372, 379, 383,
        339, 7, 21,  323, 326, 343, 348, 362, 363, 364, 365, 366, 367, 368, 369, 370, 373, 374, 375, 376, 377, 378, 380, 384,
        340, 0, 1,  336,
        340, 1, 2,  324, 337,
        340, 2, 5,  323, 325, 338, 341, 342,
        340, 3, 8,  322, 326, 327, 339, 343, 346, 347, 355,
        340, 4, 4,  324, 325, 336, 340,
        340, 5, 4,  323, 326, 337, 341,
        340, 6, 16,  305, 306, 322, 327, 329, 330, 331, 334, 335, 338, 339, 342, 346, 347, 355, 359,
        340, 7, 9,  304, 308, 328, 332, 333, 343, 348, 356, 360,
        341, 0, 1,  337,
        341, 1, 3,  336, 338, 342,
        341, 2, 7,  324, 339, 340, 343, 346, 347, 355,
        341, 3, 7,  323, 325, 344, 345, 348, 356, 359,
        341, 4, 2,  337, 341,
        341, 5, 11,  324, 325, 336, 338, 339, 340, 342, 346, 347, 355, 359,
        341, 6, 6,  323, 326, 343, 348, 356, 360,
        341, 7, 24,  305, 306, 322, 327, 329, 330, 331, 334, 335, 344, 345, 349, 350, 351, 352, 353, 354, 357, 358, 361, 371, 372, 379, 383,
        342, 0, 4,  337, 343, 346, 347,
        342, 1, 6,  336, 338, 341, 344, 345, 348,
        342, 2, 10,  324, 339, 340, 349, 350, 351, 352, 353, 354, 355,
        342, 3, 4,  323, 325, 356, 359,
        342, 4, 3,  342, 346, 347,
        342, 5, 4,  337, 341, 343, 348,
        342, 6, 16,  324, 325, 336, 338, 339, 340, 344, 345, 349, 350, 351, 352, 353, 354, 355, 359,
        342, 7, 4,  323, 326, 356, 360,
        343, 0, 4,  342, 344, 345, 348,
        343, 1, 9,  337, 346, 347, 349, 350, 351, 352, 353, 354,
        343, 2, 3,  336, 338, 341,
        343, 3, 4,  324, 339, 340, 355,
        343, 4, 2,  343, 348,
        343, 5, 11,  342, 344, 345, 346, 347, 349, 350, 351, 352, 353, 354,
        343, 6, 2,  337, 341,
        343, 7, 8,  324, 325, 336, 338, 339, 340, 355, 359,
        344, 0, 4,  343, 349, 350, 351,
        344, 1, 3,  342, 345, 348,
        344, 2, 6,  337, 346, 347, 352, 353, 354,
        344, 3, 3,  336, 338, 341,
        344, 4, 4,  344, 349, 350, 351,
        344, 5, 2,  343, 348,
        344, 6, 7,  342, 345, 346, 347, 352, 353, 354,
        344, 7, 2,  337, 341,
        345, 0, 4,  343, 352, 353, 354,
        345, 1, 3,  342, 344, 348,
        345, 2, 6,  337, 346, 347, 349, 350, 351,
        345, 3, 3,  336, 338, 341,
        345, 4, 4,  345, 352, 353, 354,
        345, 5, 2,  343, 348,
        345, 6, 7,  342, 344, 346, 347, 349, 350, 351,
        345, 7, 2,  337, 341,
        346, 0, 1,  342,
        346, 1, 3,  337, 343, 347,
        346, 2, 6,  336, 338, 341, 344, 345, 348,
        346, 3, 10,  324, 339, 340, 349, 350, 351, 352, 353, 354, 355,
        346, 4, 3,  342, 346, 347,
        346, 5, 4,  337, 341, 343, 348,
        346, 6, 16,  324, 325, 336, 338, 339, 340, 344, 345, 349, 350, 351, 352, 353, 354, 355, 359,
        346, 7, 4,  323, 326, 356, 360,
        347, 0, 1,  342,
        347, 1, 3,  337, 343, 346,
        347, 2, 6,  336, 338, 341, 344, 345, 348,
        347, 3, 10,  324, 339, 340, 349, 350, 351, 352, 353, 354, 355,
        347, 4, 3,  342, 346, 347,
        347, 5, 4,  337, 341, 343, 348,
        347, 6, 16,  324, 325, 336, 338, 339, 340, 344, 345, 349, 350, 351, 352, 353, 354, 355, 359,
        347, 7, 4,  323, 326, 356, 360,
        348, 0, 1,  343,
        348, 1, 3,  342, 344, 345,
        348, 2, 9,  337, 346, 347, 349, 350, 351, 352, 353, 354,
        348, 3, 3,  336, 338, 341,
        348, 4, 2,  343, 348,
        348, 5, 11,  342, 344, 345, 346, 347, 349, 350, 351, 352, 353, 354,
        348, 6, 2,  337, 341,
        348, 7, 8,  324, 325, 336, 338, 339, 340, 355, 359,
        349, 0, 1,  344,
        349, 1, 3,  343, 350, 351,
        349, 2, 3,  342, 345, 348,
        349, 3, 6,  337, 346, 347, 352, 353, 354,
        349, 4, 4,  344, 349, 350, 351,
        349, 5, 2,  343, 348,
        349, 6, 7,  342, 345, 346, 347, 352, 353, 354,
        349, 7, 2,  337, 341,
        350, 0, 1,  344,
        350, 1, 3,  343, 349, 351,
        350, 2, 3,  342, 345, 348,
        350, 3, 6,  337, 346, 347, 352, 353, 354,
        350, 4, 4,  344, 349, 350, 351,
        350, 5, 2,  343, 348,
        350, 6, 7,  342, 345, 346, 347, 352, 353, 354,
        350, 7, 2,  337, 341,
        351, 0, 1,  344,
        351, 1, 3,  343, 349, 350,
        351, 2, 3,  342, 345, 348,
        351, 3, 6,  337, 346, 347, 352, 353, 354,
        351, 4, 4,  344, 349, 350, 351,
        351, 5, 2,  343, 348,
        351, 6, 7,  342, 345, 346, 347, 352, 353, 354,
        351, 7, 2,  337, 341,
        352, 0, 1,  345,
        352, 1, 3,  343, 353, 354,
        352, 2, 3,  342, 344, 348,
        352, 3, 6,  337, 346, 347, 349, 350, 351,
        352, 4, 4,  345, 352, 353, 354,
        352, 5, 2,  343, 348,
        352, 6, 7,  342, 344, 346, 347, 349, 350, 351,
        352, 7, 2,  337, 341,
        353, 0, 1,  345,
        353, 1, 3,  343, 352, 354,
        353, 2, 3,  342, 344, 348,
        353, 3, 6,  337, 346, 347, 349, 350, 351,
        353, 4, 4,  345, 352, 353, 354,
        353, 5, 2,  343, 348,
        353, 6, 7,  342, 344, 346, 347, 349, 350, 351,
        353, 7, 2,  337, 341,
        354, 0, 1,  345,
        354, 1, 3,  343, 352, 353,
        354, 2, 3,  342, 344, 348,
        354, 3, 6,  337, 346, 347, 349, 350, 351,
        354, 4, 4,  345, 352, 353, 354,
        354, 5, 2,  343, 348,
        354, 6, 7,  342, 344, 346, 347, 349, 350, 351,
        354, 7, 2,  337, 341,
        355, 0, 3,  338, 356, 359,
        355, 1, 5,  337, 339, 357, 360, 361,
        355, 2, 8,  336, 341, 342, 358, 362, 371, 372, 379,
        355, 3, 9,  324, 340, 343, 346, 347, 363, 364, 380, 383,
        355, 4, 4,  338, 339, 355, 359,
        355, 5, 4,  337, 341, 356, 360,
        355, 6, 14,  324, 325, 336, 340, 342, 346, 347, 357, 358, 361, 371, 372, 379, 383,
        355, 7, 21,  323, 326, 343, 348, 362, 363, 364, 365, 366, 367, 368, 369, 370, 373, 374, 375, 376, 377, 378, 380, 384,
        356, 0, 4,  355, 357, 360, 361,
        356, 1, 7,  338, 358, 359, 362, 371, 372, 379,
        356, 2, 6,  337, 339, 363, 364, 380, 383,
        356, 3, 10,  336, 341, 342, 365, 366, 367, 373, 381, 384, 385,
        356, 4, 2,  356, 360,
        356, 5, 11,  338, 339, 355, 357, 358, 359, 361, 371, 372, 379, 383,
        356, 6, 19,  337, 341, 362, 363, 364, 365, 366, 367, 368, 369, 370, 373, 374, 375, 376, 377, 378, 380, 384,
        356, 7, 14,  324, 325, 336, 340, 342, 346, 347, 381, 382, 385, 390, 391, 401, 405,
        357, 0, 3,  356, 358, 379,
        357, 1, 5,  355, 360, 361, 380, 383,
        357, 2, 8,  338, 359, 362, 371, 372, 381, 384, 385,
        357, 3, 9,  337, 339, 363, 364, 382, 386, 390, 391, 401,
        357, 4, 4,  357, 358, 379, 383,
        357, 5, 4,  356, 360, 380, 384,
        357, 6, 14,  338, 339, 355, 359, 361, 371, 372, 381, 382, 385, 390, 391, 401, 405,
        357, 7, 22,  337, 341, 362, 363, 364, 365, 366, 367, 368, 369, 370, 373, 374, 375, 376, 377, 378, 386, 392, 393, 402, 406,
        358, 0, 1,  357,
        358, 1, 2,  356, 379,
        358, 2, 5,  355, 360, 361, 380, 383,
        358, 3, 8,  338, 359, 362, 371, 372, 381, 384, 385,
        358, 4, 4,  357, 358, 379, 383,
        358, 5, 4,  356, 360, 380, 384,
        358, 6, 14,  338, 339, 355, 359, 361, 371, 372, 381, 382, 385, 390, 391, 401, 405,
        358, 7, 22,  337, 341, 362, 363, 364, 365, 366, 367, 368, 369, 370, 373, 374, 375, 376, 377, 378, 386, 392, 393, 402, 406,
        359, 0, 1,  355,
        359, 1, 2,  338, 356,
        359, 2, 5,  337, 339, 357, 360, 361,
        359, 3, 8,  336, 341, 342, 358, 362, 371, 372, 379,
        359, 4, 4,  338, 339, 355, 359,
        359, 5, 4,  337, 341, 356, 360,
        359, 6, 14,  324, 325, 336, 340, 342, 346, 347, 357, 358, 361, 371, 372, 379, 383,
        359, 7, 21,  323, 326, 343, 348, 362, 363, 364, 365, 366, 367, 368, 369, 370, 373, 374, 375, 376, 377, 378, 380, 384,
        360, 0, 1,  356,
        360, 1, 3,  355, 357, 361,
        360, 2, 7,  338, 358, 359, 362, 371, 372, 379,
        360, 3, 6,  337, 339, 363, 364, 380, 383,
        360, 4, 2,  356, 360,
        360, 5, 11,  338, 339, 355, 357, 358, 359, 361, 371, 372, 379, 383,
        360, 6, 19,  337, 341, 362, 363, 364, 365, 366, 367, 368, 369, 370, 373, 374, 375, 376, 377, 378, 380, 384,
        360, 7, 14,  324, 325, 336, 340, 342, 346, 347, 381, 382, 385, 390, 391, 401, 405,
        361, 0, 4,  356, 362, 371, 372,
        361, 1, 5,  355, 357, 360, 363, 364,
        361, 2, 8,  338, 358, 359, 365, 366, 367, 373, 379,
        361, 3, 8,  337, 339, 368, 369, 374, 375, 380, 383,
        361, 4, 3,  361, 371, 372,
        361, 5, 17,  356, 360, 362, 363, 364, 365, 366, 367, 368, 369, 370, 373, 374, 375, 376, 377, 378,
        361, 6, 8,  338, 339, 355, 357, 358, 359, 379, 383,
        361, 7, 4,  337, 341, 380, 384,
        362, 0, 3,  361, 363, 364,
        362, 1, 7,  356, 365, 366, 367, 371, 372, 373,
        362, 2, 7,  355, 357, 360, 368, 369, 374, 375,
        362, 3, 8,  338, 358, 359, 370, 370, 376, 377, 379,
        362, 4, 15,  362, 363, 364, 365, 366, 367, 368, 369, 370, 373, 374, 375, 376, 377, 378,
        362, 5, 3,  361, 371, 372,
        362, 6, 2,  356, 360,
        362, 7, 8,  338, 339, 355, 357, 358, 359, 379, 383,
        363, 0, 3,  362, 365, 373,
        363, 1, 4,  361, 364, 366, 374,
        363, 2, 5,  356, 367, 368, 371, 372,
        363, 3, 7,  355, 357, 360, 369, 370, 375, 376,
        363, 4, 15,  362, 363, 364, 365, 366, 367, 368, 369, 370, 373, 374, 375, 376, 377, 378,
        363, 5, 3,  361, 371, 372,
        363, 6, 2,  356, 360,
        363, 7, 8,  338, 339, 355, 357, 358, 359, 379, 383,
        364, 0, 3,  362, 366, 367,
        364, 1, 6,  361, 363, 365, 368, 369, 375,
        364, 2, 9,  356, 370, 370, 371, 372, 373, 374, 376, 377,
        364, 3, 5,  355, 357, 360, 378, 378,
        364, 4, 15,  362, 363, 364, 365, 366, 367, 368, 369, 370, 373, 374, 375, 376, 377, 378,
        364, 5, 3,  361, 371, 372,
        364, 6, 2,  356, 360,
        364, 7, 8,  338, 339, 355, 357, 358, 359, 379, 383,
        365, 0, 3,  363, 366, 374,
        365, 1, 4,  362, 364, 368, 373,
        365, 2, 4,  361, 367, 370, 376,
        365, 3, 7,  356, 369, 369, 371, 372, 375, 378,
        365, 4, 15,  362, 363, 364, 365, 366, 367, 368, 369, 370, 373, 374, 375, 376, 377, 378,
        365, 5, 3,  361, 371, 372,
        365, 6, 2,  356, 360,
        365, 7, 8,  338, 339, 355, 357, 358, 359, 379, 383,
        366, 0, 3,  364, 365, 368,
        366, 1, 6,  362, 363, 367, 370, 374, 376,
        366, 2, 6,  361, 369, 369, 373, 375, 378,
        366, 3, 5,  356, 371, 372, 377, 377,
        366, 4, 15,  362, 363, 364, 365, 366, 367, 368, 369, 370, 373, 374, 375, 376, 377, 378,
        366, 5, 3,  361, 371, 372,
        366, 6, 2,  356, 360,
        366, 7, 8,  338, 339, 355, 357, 358, 359, 379, 383,
        367, 0, 3,  364, 369, 375,
        367, 1, 4,  362, 366, 370, 377,
        367, 2, 6,  361, 363, 365, 368, 368, 378,
        367, 3, 7,  356, 371, 372, 373, 374, 376, 376,
        367, 4, 15,  362, 363, 364, 365, 366, 367, 368, 369, 370, 373, 374, 375, 376, 377, 378,
        367, 5, 3,  361, 371, 372,
        367, 6, 2,  356, 360,
        367, 7, 8,  338, 339, 355, 357, 358, 359, 379, 383,
        368, 0, 3,  366, 370, 376,
        368, 1, 4,  364, 365, 369, 378,
        368, 2, 6,  362, 363, 367, 367, 374, 377,
        368, 3, 4,  361, 373, 375, 375,
        368, 4, 15,  362, 363, 364, 365, 366, 367, 368, 369, 370, 373, 374, 375, 376, 377, 378,
        368, 5, 3,  361, 371, 372,
        368, 6, 2,  356, 360,
        368, 7, 8,  338, 339, 355, 357, 358, 359, 379, 383,
        369, 0, 3,  367, 370, 377,
        369, 1, 4,  364, 368, 375, 378,
        369, 2, 4,  362, 366, 366, 376,
        369, 3, 4,  361, 363, 365, 365,
        369, 4, 15,  362, 363, 364, 365, 366, 367, 368, 369, 370, 373, 374, 375, 376, 377, 378,
        369, 5, 3,  361, 371, 372,
        369, 6, 2,  356, 360,
        369, 7, 8,  338, 339, 355, 357, 358, 359, 379, 383,
        370, 0, 3,  368, 369, 378,
        370, 1, 4,  366, 367, 376, 377,
        370, 2, 4,  364, 364, 365, 375,
        370, 3, 4,  362, 362, 363, 374,
        370, 4, 15,  362, 363, 364, 365, 366, 367, 368, 369, 370, 373, 374, 375, 376, 377, 378,
        370, 5, 3,  361, 371, 372,
        370, 6, 2,  356, 360,
        370, 7, 8,  338, 339, 355, 357, 358, 359, 379, 383,
        371, 0, 1,  361,
        371, 1, 3,  356, 362, 372,
        371, 2, 5,  355, 357, 360, 363, 364,
        371, 3, 8,  338, 358, 359, 365, 366, 367, 373, 379,
        371, 4, 3,  361, 371, 372,
        371, 5, 17,  356, 360, 362, 363, 364, 365, 366, 367, 368, 369, 370, 373, 374, 375, 376, 377, 378,
        371, 6, 8,  338, 339, 355, 357, 358, 359, 379, 383,
        371, 7, 4,  337, 341, 380, 384,
        372, 0, 1,  361,
        372, 1, 3,  356, 362, 371,
        372, 2, 5,  355, 357, 360, 363, 364,
        372, 3, 8,  338, 358, 359, 365, 366, 367, 373, 379,
        372, 4, 3,  361, 371, 372,
        372, 5, 17,  356, 360, 362, 363, 364, 365, 366, 367, 368, 369, 370, 373, 374, 375, 376, 377, 378,
        372, 6, 8,  338, 339, 355, 357, 358, 359, 379, 383,
        372, 7, 4,  337, 341, 380, 384,
        373, 0, 1,  363,
        373, 1, 2,  362, 365,
        373, 2, 4,  361, 364, 366, 374,
        373, 3, 5,  356, 367, 368, 371, 372,
        373, 4, 15,  362, 363, 364, 365, 366, 367, 368, 369, 370, 373, 374, 375, 376, 377, 378,
        373, 5, 3,  361, 371, 372,
        373, 6, 2,  356, 360,
        373, 7, 8,  338, 339, 355, 357, 358, 359, 379, 383,
        374, 0, 1,  365,
        374, 1, 2,  363, 366,
        374, 2, 4,  362, 364, 368, 373,
        374, 3, 4,  361, 367, 370, 376,
        374, 4, 15,  362, 363, 364, 365, 366, 367, 368, 369, 370, 373, 374, 375, 376, 377, 378,
        374, 5, 3,  361, 371, 372,
        374, 6, 2,  356, 360,
        374, 7, 8,  338, 339, 355, 357, 358, 359, 379, 383,
        375, 0, 1,  367,
        375, 1, 2,  364, 369,
        375, 2, 4,  362, 366, 370, 377,
        375, 3, 6,  361, 363, 365, 368, 368, 378,
        375, 4, 15,  362, 363, 364, 365, 366, 367, 368, 369, 370, 373, 374, 375, 376, 377, 378,
        375, 5, 3,  361, 371, 372,
        375, 6, 2,  356, 360,
        375, 7, 8,  338, 339, 355, 357, 358, 359, 379, 383,
        376, 0, 1,  368,
        376, 1, 2,  366, 370,
        376, 2, 4,  364, 365, 369, 378,
        376, 3, 6,  362, 363, 367, 367, 374, 377,
        376, 4, 15,  362, 363, 364, 365, 366, 367, 368, 369, 370, 373, 374, 375, 376, 377, 378,
        376, 5, 3,  361, 371, 372,
        376, 6, 2,  356, 360,
        376, 7, 8,  338, 339, 355, 357, 358, 359, 379, 383,
        377, 0, 1,  369,
        377, 1, 2,  367, 370,
        377, 2, 4,  364, 368, 375, 378,
        377, 3, 4,  362, 366, 366, 376,
        377, 4, 15,  362, 363, 364, 365, 366, 367, 368, 369, 370, 373, 374, 375, 376, 377, 378,
        377, 5, 3,  361, 371, 372,
        377, 6, 2,  356, 360,
        377, 7, 8,  338, 339, 355, 357, 358, 359, 379, 383,
        378, 0, 1,  370,
        378, 1, 2,  368, 369,
        378, 2, 4,  366, 367, 376, 377,
        378, 3, 4,  364, 364, 365, 375,
        378, 4, 15,  362, 363, 364, 365, 366, 367, 368, 369, 370, 373, 374, 375, 376, 377, 378,
        378, 5, 3,  361, 371, 372,
        378, 6, 2,  356, 360,
        378, 7, 8,  338, 339, 355, 357, 358, 359, 379, 383,
        379, 0, 3,  357, 380, 383,
        379, 1, 5,  356, 358, 381, 384, 385,
        379, 2, 8,  355, 360, 361, 382, 386, 390, 391, 401,
        379, 3, 10,  338, 359, 362, 371, 372, 387, 392, 393, 402, 405,
        379, 4, 4,  357, 358, 379, 383,
        379, 5, 4,  356, 360, 380, 384,
        379, 6, 14,  338, 339, 355, 359, 361, 371, 372, 381, 382, 385, 390, 391, 401, 405,
        379, 7, 22,  337, 341, 362, 363, 364, 365, 366, 367, 368, 369, 370, 373, 374, 375, 376, 377, 378, 386, 392, 393, 402, 406,
        380, 0, 4,  379, 381, 384, 385,
        380, 1, 7,  357, 382, 383, 386, 390, 391, 401,
        380, 2, 7,  356, 358, 387, 392, 393, 402, 405,
        380, 3, 9,  355, 360, 361, 388, 394, 395, 403, 406, 407,
        380, 4, 2,  380, 384,
        380, 5, 11,  357, 358, 379, 381, 382, 383, 385, 390, 391, 401, 405,
        380, 6, 7,  356, 360, 386, 392, 393, 402, 406,
        380, 7, 17,  338, 339, 355, 359, 361, 371, 372, 387, 394, 395, 403, 404, 407, 412, 413, 418, 422,
        381, 0, 3,  380, 382, 401,
        381, 1, 5,  379, 384, 385, 402, 405,
        381, 2, 8,  357, 383, 386, 390, 391, 403, 406, 407,
        381, 3, 10,  356, 358, 387, 392, 393, 404, 408, 412, 413, 418,
        381, 4, 4,  381, 382, 401, 405,
        381, 5, 4,  380, 384, 402, 406,
        381, 6, 14,  357, 358, 379, 383, 385, 390, 391, 403, 404, 407, 412, 413, 418, 422,
        381, 7, 10,  356, 360, 386, 392, 393, 408, 414, 415, 419, 423,
        382, 0, 1,  381,
        382, 1, 2,  380, 401,
        382, 2, 5,  379, 384, 385, 402, 405,
        382, 3, 8,  357, 383, 386, 390, 391, 403, 406, 407,
        382, 4, 4,  381, 382, 401, 405,
        382, 5, 4,  380, 384, 402, 406,
        382, 6, 14,  357, 358, 379, 383, 385, 390, 391, 403, 404, 407, 412, 413, 418, 422,
        382, 7, 10,  356, 360, 386, 392, 393, 408, 414, 415, 419, 423,
        383, 0, 1,  379,
        383, 1, 2,  357, 380,
        383, 2, 5,  356, 358, 381, 384, 385,
        383, 3, 8,  355, 360, 361, 382, 386, 390, 391, 401,
        383, 4, 4,  357, 358, 379, 383,
        383, 5, 4,  356, 360, 380, 384,
        383, 6, 14,  338, 339, 355, 359, 361, 371, 372, 381, 382, 385, 390, 391, 401, 405,
        383, 7, 22,  337, 341, 362, 363, 364, 365, 366, 367, 368, 369, 370, 373, 374, 375, 376, 377, 378, 386, 392, 393, 402, 406,
        384, 0, 1,  380,
        384, 1, 3,  379, 381, 385,
        384, 2, 7,  357, 382, 383, 386, 390, 391, 401,
        384, 3, 7,  356, 358, 387, 392, 393, 402, 405,
        384, 4, 2,  380, 384,
        384, 5, 11,  357, 358, 379, 381, 382, 383, 385, 390, 391, 401, 405,
        384, 6, 7,  356, 360, 386, 392, 393, 402, 406,
        384, 7, 17,  338, 339, 355, 359, 361, 371, 372, 387, 394, 395, 403, 404, 407, 412, 413, 418, 422,
        385, 0, 4,  380, 386, 390, 391,
        385, 1, 6,  379, 381, 384, 387, 392, 393,
        385, 2, 7,  357, 382, 383, 388, 394, 395, 401,
        385, 3, 7,  356, 358, 389, 396, 397, 402, 405,
        385, 4, 3,  385, 390, 391,
        385, 5, 5,  380, 384, 386, 392, 393,
        385, 6, 11,  357, 358, 379, 381, 382, 383, 387, 394, 395, 401, 405,
        385, 7, 7,  356, 360, 388, 396, 397, 402, 406,
        386, 0, 4,  385, 387, 392, 393,
        386, 1, 6,  380, 388, 390, 391, 394, 395,
        386, 2, 6,  379, 381, 384, 389, 396, 397,
        386, 3, 7,  357, 382, 383, 398, 399, 400, 401,
        386, 4, 3,  386, 392, 393,
        386, 5, 6,  385, 387, 390, 391, 394, 395,
        386, 6, 5,  380, 384, 388, 396, 397,
        386, 7, 12,  357, 358, 379, 381, 382, 383, 389, 398, 399, 400, 401, 405,
        387, 0, 4,  386, 388, 394, 395,
        387, 1, 6,  385, 389, 392, 393, 396, 397,
        387, 2, 6,  380, 390, 391, 398, 399, 400,
        387, 3, 3,  379, 381, 384,
        387, 4, 3,  387, 394, 395,
        387, 5, 6,  386, 388, 392, 393, 396, 397,
        387, 6, 7,  385, 389, 390, 391, 398, 399, 400,
        387, 7, 2,  380, 384,
        388, 0, 4,  387, 389, 396, 397,
        388, 1, 6,  386, 394, 395, 398, 399, 400,
        388, 2, 3,  385, 392, 393,
        388, 3, 3,  380, 390, 391,
        388, 4, 3,  388, 396, 397,
        388, 5, 7,  387, 389, 394, 395, 398, 399, 400,
        388, 6, 3,  386, 392, 393,
        388, 7, 3,  385, 390, 391,
        389, 0, 4,  388, 398, 399, 400,
        389, 1, 3,  387, 396, 397,
        389, 2, 3,  386, 394, 395,
        389, 3, 3,  385, 392, 393,
        389, 4, 4,  389, 398, 399, 400,
        389, 5, 3,  388, 396, 397,
        389, 6, 3,  387, 394, 395,
        389, 7, 3,  386, 392, 393,
        390, 0, 1,  385,
        390, 1, 3,  380, 386, 391,
        390, 2, 6,  379, 381, 384, 387, 392, 393,
        390, 3, 7,  357, 382, 383, 388, 394, 395, 401,
        390, 4, 3,  385, 390, 391,
        390, 5, 5,  380, 384, 386, 392, 393,
        390, 6, 11,  357, 358, 379, 381, 382, 383, 387, 394, 395, 401, 405,
        390, 7, 7,  356, 360, 388, 396, 397, 402, 406,
        391, 0, 1,  385,
        391, 1, 3,  380, 386, 390,
        391, 2, 6,  379, 381, 384, 387, 392, 393,
        391, 3, 7,  357, 382, 383, 388, 394, 395, 401,
        391, 4, 3,  385, 390, 391,
        391, 5, 5,  380, 384, 386, 392, 393,
        391, 6, 11,  357, 358, 379, 381, 382, 383, 387, 394, 395, 401, 405,
        391, 7, 7,  356, 360, 388, 396, 397, 402, 406,
        392, 0, 1,  386,
        392, 1, 3,  385, 387, 393,
        392, 2, 6,  380, 388, 390, 391, 394, 395,
        392, 3, 6,  379, 381, 384, 389, 396, 397,
        392, 4, 3,  386, 392, 393,
        392, 5, 6,  385, 387, 390, 391, 394, 395,
        392, 6, 5,  380, 384, 388, 396, 397,
        392, 7, 12,  357, 358, 379, 381, 382, 383, 389, 398, 399, 400, 401, 405,
        393, 0, 1,  386,
        393, 1, 3,  385, 387, 392,
        393, 2, 6,  380, 388, 390, 391, 394, 395,
        393, 3, 6,  379, 381, 384, 389, 396, 397,
        393, 4, 3,  386, 392, 393,
        393, 5, 6,  385, 387, 390, 391, 394, 395,
        393, 6, 5,  380, 384, 388, 396, 397,
        393, 7, 12,  357, 358, 379, 381, 382, 383, 389, 398, 399, 400, 401, 405,
        394, 0, 1,  387,
        394, 1, 3,  386, 388, 395,
        394, 2, 6,  385, 389, 392, 393, 396, 397,
        394, 3, 6,  380, 390, 391, 398, 399, 400,
        394, 4, 3,  387, 394, 395,
        394, 5, 6,  386, 388, 392, 393, 396, 397,
        394, 6, 7,  385, 389, 390, 391, 398, 399, 400,
        394, 7, 2,  380, 384,
        395, 0, 1,  387,
        395, 1, 3,  386, 388, 394,
        395, 2, 6,  385, 389, 392, 393, 396, 397,
        395, 3, 6,  380, 390, 391, 398, 399, 400,
        395, 4, 3,  387, 394, 395,
        395, 5, 6,  386, 388, 392, 393, 396, 397,
        395, 6, 7,  385, 389, 390, 391, 398, 399, 400,
        395, 7, 2,  380, 384,
        396, 0, 1,  388,
        396, 1, 3,  387, 389, 397,
        396, 2, 6,  386, 394, 395, 398, 399, 400,
        396, 3, 3,  385, 392, 393,
        396, 4, 3,  388, 396, 397,
        396, 5, 7,  387, 389, 394, 395, 398, 399, 400,
        396, 6, 3,  386, 392, 393,
        396, 7, 3,  385, 390, 391,
        397, 0, 1,  388,
        397, 1, 3,  387, 389, 396,
        397, 2, 6,  386, 394, 395, 398, 399, 400,
        397, 3, 3,  385, 392, 393,
        397, 4, 3,  388, 396, 397,
        397, 5, 7,  387, 389, 394, 395, 398, 399, 400,
        397, 6, 3,  386, 392, 393,
        397, 7, 3,  385, 390, 391,
        398, 0, 1,  389,
        398, 1, 3,  388, 399, 400,
        398, 2, 3,  387, 396, 397,
        398, 3, 3,  386, 394, 395,
        398, 4, 4,  389, 398, 399, 400,
        398, 5, 3,  388, 396, 397,
        398, 6, 3,  387, 394, 395,
        398, 7, 3,  386, 392, 393,
        399, 0, 1,  389,
        399, 1, 3,  388, 398, 400,
        399, 2, 3,  387, 396, 397,
        399, 3, 3,  386, 394, 395,
        399, 4, 4,  389, 398, 399, 400,
        399, 5, 3,  388, 396, 397,
        399, 6, 3,  387, 394, 395,
        399, 7, 3,  386, 392, 393,
        400, 0, 1,  389,
        400, 1, 3,  388, 398, 399,
        400, 2, 3,  387, 396, 397,
        400, 3, 3,  386, 394, 395,
        400, 4, 4,  389, 398, 399, 400,
        400, 5, 3,  388, 396, 397,
        400, 6, 3,  387, 394, 395,
        400, 7, 3,  386, 392, 393,
        401, 0, 3,  381, 402, 405,
        401, 1, 5,  380, 382, 403, 406, 407,
        401, 2, 8,  379, 384, 385, 404, 408, 412, 413, 418,
        401, 3, 10,  357, 383, 386, 390, 391, 409, 414, 415, 419, 422,
        401, 4, 4,  381, 382, 401, 405,
        401, 5, 4,  380, 384, 402, 406,
        401, 6, 14,  357, 358, 379, 383, 385, 390, 391, 403, 404, 407, 412, 413, 418, 422,
        401, 7, 10,  356, 360, 386, 392, 393, 408, 414, 415, 419, 423,
        402, 0, 4,  401, 403, 406, 407,
        402, 1, 7,  381, 404, 405, 408, 412, 413, 418,
        402, 2, 7,  380, 382, 409, 414, 415, 419, 422,
        402, 3, 8,  379, 384, 385, 410, 411, 420, 423, 424,
        402, 4, 2,  402, 406,
        402, 5, 11,  381, 382, 401, 403, 404, 405, 407, 412, 413, 418, 422,
        402, 6, 7,  380, 384, 408, 414, 415, 419, 423,
        402, 7, 19,  357, 358, 379, 383, 385, 390, 391, 409, 410, 411, 416, 417, 420, 421, 424, 429, 430, 435, 439,
        403, 0, 3,  402, 404, 418,
        403, 1, 5,  401, 406, 407, 419, 422,
        403, 2, 8,  381, 405, 408, 412, 413, 420, 423, 424,
        403, 3, 10,  380, 382, 409, 414, 415, 421, 425, 429, 430, 435,
        403, 4, 4,  403, 404, 418, 422,
        403, 5, 4,  402, 406, 419, 423,
        403, 6, 14,  381, 382, 401, 405, 407, 412, 413, 420, 421, 424, 429, 430, 435, 439,
        403, 7, 10,  380, 384, 408, 414, 415, 425, 431, 432, 436, 440,
        404, 0, 1,  403,
        404, 1, 2,  402, 418,
        404, 2, 5,  401, 406, 407, 419, 422,
        404, 3, 8,  381, 405, 408, 412, 413, 420, 423, 424,
        404, 4, 4,  403, 404, 418, 422,
        404, 5, 4,  402, 406, 419, 423,
        404, 6, 14,  381, 382, 401, 405, 407, 412, 413, 420, 421, 424, 429, 430, 435, 439,
        404, 7, 10,  380, 384, 408, 414, 415, 425, 431, 432, 436, 440,
        405, 0, 1,  401,
        405, 1, 2,  381, 402,
        405, 2, 5,  380, 382, 403, 406, 407,
        405, 3, 8,  379, 384, 385, 404, 408, 412, 413, 418,
        405, 4, 4,  381, 382, 401, 405,
        405, 5, 4,  380, 384, 402, 406,
        405, 6, 14,  357, 358, 379, 383, 385, 390, 391, 403, 404, 407, 412, 413, 418, 422,
        405, 7, 10,  356, 360, 386, 392, 393, 408, 414, 415, 419, 423,
        406, 0, 1,  402,
        406, 1, 3,  401, 403, 407,
        406, 2, 7,  381, 404, 405, 408, 412, 413, 418,
        406, 3, 7,  380, 382, 409, 414, 415, 419, 422,
        406, 4, 2,  402, 406,
        406, 5, 11,  381, 382, 401, 403, 404, 405, 407, 412, 413, 418, 422,
        406, 6, 7,  380, 384, 408, 414, 415, 419, 423,
        406, 7, 19,  357, 358, 379, 383, 385, 390, 391, 409, 410, 411, 416, 417, 420, 421, 424, 429, 430, 435, 439,
        407, 0, 4,  402, 408, 412, 413,
        407, 1, 6,  401, 403, 406, 409, 414, 415,
        407, 2, 6,  381, 404, 405, 410, 411, 418,
        407, 3, 6,  380, 382, 416, 417, 419, 422,
        407, 4, 3,  407, 412, 413,
        407, 5, 5,  402, 406, 408, 414, 415,
        407, 6, 13,  381, 382, 401, 403, 404, 405, 409, 410, 411, 416, 417, 418, 422,
        407, 7, 4,  380, 384, 419, 423,
        408, 0, 4,  407, 409, 414, 415,
        408, 1, 5,  402, 410, 411, 412, 413,
        408, 2, 5,  401, 403, 406, 416, 417,
        408, 3, 4,  381, 404, 405, 418,
        408, 4, 3,  408, 414, 415,
        408, 5, 8,  407, 409, 410, 411, 412, 413, 416, 417,
        408, 6, 2,  402, 406,
        408, 7, 8,  381, 382, 401, 403, 404, 405, 418, 422,
        409, 0, 3,  408, 410, 411,
        409, 1, 5,  407, 414, 415, 416, 417,
        409, 2, 3,  402, 412, 413,
        409, 3, 3,  401, 403, 406,
        409, 4, 5,  409, 410, 411, 416, 417,
        409, 5, 3,  408, 414, 415,
        409, 6, 3,  407, 412, 413,
        409, 7, 2,  402, 406,
        410, 0, 1,  409,
        410, 1, 2,  408, 411,
        410, 2, 5,  407, 414, 415, 416, 417,
        410, 3, 3,  402, 412, 413,
        410, 4, 5,  409, 410, 411, 416, 417,
        410, 5, 3,  408, 414, 415,
        410, 6, 3,  407, 412, 413,
        410, 7, 2,  402, 406,
        411, 0, 3,  409, 416, 417,
        411, 1, 2,  408, 410,
        411, 2, 3,  407, 414, 415,
        411, 3, 3,  402, 412, 413,
        411, 4, 5,  409, 410, 411, 416, 417,
        411, 5, 3,  408, 414, 415,
        411, 6, 3,  407, 412, 413,
        411, 7, 2,  402, 406,
        412, 0, 1,  407,
        412, 1, 3,  402, 408, 413,
        412, 2, 6,  401, 403, 406, 409, 414, 415,
        412, 3, 6,  381, 404, 405, 410, 411, 418,
        412, 4, 3,  407, 412, 413,
        412, 5, 5,  402, 406, 408, 414, 415,
        412, 6, 13,  381, 382, 401, 403, 404, 405, 409, 410, 411, 416, 417, 418, 422,
        412, 7, 4,  380, 384, 419, 423,
        413, 0, 1,  407,
        413, 1, 3,  402, 408, 412,
        413, 2, 6,  401, 403, 406, 409, 414, 415,
        413, 3, 6,  381, 404, 405, 410, 411, 418,
        413, 4, 3,  407, 412, 413,
        413, 5, 5,  402, 406, 408, 414, 415,
        413, 6, 13,  381, 382, 401, 403, 404, 405, 409, 410, 411, 416, 417, 418, 422,
        413, 7, 4,  380, 384, 419, 423,
        414, 0, 1,  408,
        414, 1, 3,  407, 409, 415,
        414, 2, 5,  402, 410, 411, 412, 413,
        414, 3, 5,  401, 403, 406, 416, 417,
        414, 4, 3,  408, 414, 415,
        414, 5, 8,  407, 409, 410, 411, 412, 413, 416, 417,
        414, 6, 2,  402, 406,
        414, 7, 8,  381, 382, 401, 403, 404, 405, 418, 422,
        415, 0, 1,  408,
        415, 1, 3,  407, 409, 414,
        415, 2, 5,  402, 410, 411, 412, 413,
        415, 3, 5,  401, 403, 406, 416, 417,
        415, 4, 3,  408, 414, 415,
        415, 5, 8,  407, 409, 410, 411, 412, 413, 416, 417,
        415, 6, 2,  402, 406,
        415, 7, 8,  381, 382, 401, 403, 404, 405, 418, 422,
        416, 0, 1,  411,
        416, 1, 2,  409, 417,
        416, 2, 2,  408, 410,
        416, 3, 3,  407, 414, 415,
        416, 4, 5,  409, 410, 411, 416, 417,
        416, 5, 3,  408, 414, 415,
        416, 6, 3,  407, 412, 413,
        416, 7, 2,  402, 406,
        417, 0, 1,  411,
        417, 1, 2,  409, 416,
        417, 2, 2,  408, 410,
        417, 3, 3,  407, 414, 415,
        417, 4, 5,  409, 410, 411, 416, 417,
        417, 5, 3,  408, 414, 415,
        417, 6, 3,  407, 412, 413,
        417, 7, 2,  402, 406,
        418, 0, 3,  403, 419, 422,
        418, 1, 5,  402, 404, 420, 423, 424,
        418, 2, 8,  401, 406, 407, 421, 425, 429, 430, 435,
        418, 3, 10,  381, 405, 408, 412, 413, 426, 431, 432, 436, 439,
        418, 4, 4,  403, 404, 418, 422,
        418, 5, 4,  402, 406, 419, 423,
        418, 6, 14,  381, 382, 401, 405, 407, 412, 413, 420, 421, 424, 429, 430, 435, 439,
        418, 7, 10,  380, 384, 408, 414, 415, 425, 431, 432, 436, 440,
        419, 0, 4,  418, 420, 423, 424,
        419, 1, 7,  403, 421, 422, 425, 429, 430, 435,
        419, 2, 7,  402, 404, 426, 431, 432, 436, 439,
        419, 3, 8,  401, 406, 407, 427, 428, 437, 440, 441,
        419, 4, 2,  419, 423,
        419, 5, 11,  403, 404, 418, 420, 421, 422, 424, 429, 430, 435, 439,
        419, 6, 7,  402, 406, 425, 431, 432, 436, 440,
        419, 7, 19,  381, 382, 401, 405, 407, 412, 413, 426, 427, 428, 433, 434, 437, 438, 441, 445, 446, 449, 453,
        420, 0, 3,  419, 421, 435,
        420, 1, 5,  418, 423, 424, 436, 439,
        420, 2, 8,  403, 422, 425, 429, 430, 437, 440, 441,
        420, 3, 10,  402, 404, 426, 431, 432, 438, 442, 445, 446, 449,
        420, 4, 4,  420, 421, 435, 439,
        420, 5, 4,  419, 423, 436, 440,
        420, 6, 14,  403, 404, 418, 422, 424, 429, 430, 437, 438, 441, 445, 446, 449, 453,
        420, 7, 12,  402, 406, 425, 431, 432, 442, 443, 444, 447, 448, 450, 454,
        421, 0, 1,  420,
        421, 1, 2,  419, 435,
        421, 2, 5,  418, 423, 424, 436, 439,
        421, 3, 8,  403, 422, 425, 429, 430, 437, 440, 441,
        421, 4, 4,  420, 421, 435, 439,
        421, 5, 4,  419, 423, 436, 440,
        421, 6, 14,  403, 404, 418, 422, 424, 429, 430, 437, 438, 441, 445, 446, 449, 453,
        421, 7, 12,  402, 406, 425, 431, 432, 442, 443, 444, 447, 448, 450, 454,
        422, 0, 1,  418,
        422, 1, 2,  403, 419,
        422, 2, 5,  402, 404, 420, 423, 424,
        422, 3, 8,  401, 406, 407, 421, 425, 429, 430, 435,
        422, 4, 4,  403, 404, 418, 422,
        422, 5, 4,  402, 406, 419, 423,
        422, 6, 14,  381, 382, 401, 405, 407, 412, 413, 420, 421, 424, 429, 430, 435, 439,
        422, 7, 10,  380, 384, 408, 414, 415, 425, 431, 432, 436, 440,
        423, 0, 1,  419,
        423, 1, 3,  418, 420, 424,
        423, 2, 7,  403, 421, 422, 425, 429, 430, 435,
        423, 3, 7,  402, 404, 426, 431, 432, 436, 439,
        423, 4, 2,  419, 423,
        423, 5, 11,  403, 404, 418, 420, 421, 422, 424, 429, 430, 435, 439,
        423, 6, 7,  402, 406, 425, 431, 432, 436, 440,
        423, 7, 19,  381, 382, 401, 405, 407, 412, 413, 426, 427, 428, 433, 434, 437, 438, 441, 445, 446, 449, 453,
        424, 0, 4,  419, 425, 429, 430,
        424, 1, 6,  418, 420, 423, 426, 431, 432,
        424, 2, 6,  403, 421, 422, 427, 428, 435,
        424, 3, 6,  402, 404, 433, 434, 436, 439,
        424, 4, 3,  424, 429, 430,
        424, 5, 5,  419, 423, 425, 431, 432,
        424, 6, 13,  403, 404, 418, 420, 421, 422, 426, 427, 428, 433, 434, 435, 439,
        424, 7, 4,  402, 406, 436, 440,
        425, 0, 4,  424, 426, 431, 432,
        425, 1, 5,  419, 427, 428, 429, 430,
        425, 2, 5,  418, 420, 423, 433, 434,
        425, 3, 4,  403, 421, 422, 435,
        425, 4, 3,  425, 431, 432,
        425, 5, 8,  424, 426, 427, 428, 429, 430, 433, 434,
        425, 6, 2,  419, 423,
        425, 7, 8,  403, 404, 418, 420, 421, 422, 435, 439,
        426, 0, 3,  425, 427, 428,
        426, 1, 5,  424, 431, 432, 433, 434,
        426, 2, 3,  419, 429, 430,
        426, 3, 3,  418, 420, 423,
        426, 4, 5,  426, 427, 428, 433, 434,
        426, 5, 3,  425, 431, 432,
        426, 6, 3,  424, 429, 430,
        426, 7, 2,  419, 423,
        427, 0, 1,  426,
        427, 1, 2,  425, 428,
        427, 2, 5,  424, 431, 432, 433, 434,
        427, 3, 3,  419, 429, 430,
        427, 4, 5,  426, 427, 428, 433, 434,
        427, 5, 3,  425, 431, 432,
        427, 6, 3,  424, 429, 430,
        427, 7, 2,  419, 423,
        428, 0, 3,  426, 433, 434,
        428, 1, 2,  425, 427,
        428, 2, 3,  424, 431, 432,
        428, 3, 3,  419, 429, 430,
        428, 4, 5,  426, 427, 428, 433, 434,
        428, 5, 3,  425, 431, 432,
        428, 6, 3,  424, 429, 430,
        428, 7, 2,  419, 423,
        429, 0, 1,  424,
        429, 1, 3,  419, 425, 430,
        429, 2, 6,  418, 420, 423, 426, 431, 432,
        429, 3, 6,  403, 421, 422, 427, 428, 435,
        429, 4, 3,  424, 429, 430,
        429, 5, 5,  419, 423, 425, 431, 432,
        429, 6, 13,  403, 404, 418, 420, 421, 422, 426, 427, 428, 433, 434, 435, 439,
        429, 7, 4,  402, 406, 436, 440,
        430, 0, 1,  424,
        430, 1, 3,  419, 425, 429,
        430, 2, 6,  418, 420, 423, 426, 431, 432,
        430, 3, 6,  403, 421, 422, 427, 428, 435,
        430, 4, 3,  424, 429, 430,
        430, 5, 5,  419, 423, 425, 431, 432,
        430, 6, 13,  403, 404, 418, 420, 421, 422, 426, 427, 428, 433, 434, 435, 439,
        430, 7, 4,  402, 406, 436, 440,
        431, 0, 1,  425,
        431, 1, 3,  424, 426, 432,
        431, 2, 5,  419, 427, 428, 429, 430,
        431, 3, 5,  418, 420, 423, 433, 434,
        431, 4, 3,  425, 431, 432,
        431, 5, 8,  424, 426, 427, 428, 429, 430, 433, 434,
        431, 6, 2,  419, 423,
        431, 7, 8,  403, 404, 418, 420, 421, 422, 435, 439,
        432, 0, 1,  425,
        432, 1, 3,  424, 426, 431,
        432, 2, 5,  419, 427, 428, 429, 430,
        432, 3, 5,  418, 420, 423, 433, 434,
        432, 4, 3,  425, 431, 432,
        432, 5, 8,  424, 426, 427, 428, 429, 430, 433, 434,
        432, 6, 2,  419, 423,
        432, 7, 8,  403, 404, 418, 420, 421, 422, 435, 439,
        433, 0, 1,  428,
        433, 1, 2,  426, 434,
        433, 2, 2,  425, 427,
        433, 3, 3,  424, 431, 432,
        433, 4, 5,  426, 427, 428, 433, 434,
        433, 5, 3,  425, 431, 432,
        433, 6, 3,  424, 429, 430,
        433, 7, 2,  419, 423,
        434, 0, 1,  428,
        434, 1, 2,  426, 433,
        434, 2, 2,  425, 427,
        434, 3, 3,  424, 431, 432,
        434, 4, 5,  426, 427, 428, 433, 434,
        434, 5, 3,  425, 431, 432,
        434, 6, 3,  424, 429, 430,
        434, 7, 2,  419, 423,
        435, 0, 3,  420, 436, 439,
        435, 1, 5,  419, 421, 437, 440, 441,
        435, 2, 8,  418, 423, 424, 438, 442, 445, 446, 449,
        435, 3, 9,  403, 422, 425, 429, 430, 443, 444, 450, 453,
        435, 4, 4,  420, 421, 435, 439,
        435, 5, 4,  419, 423, 436, 440,
        435, 6, 14,  403, 404, 418, 422, 424, 429, 430, 437, 438, 441, 445, 446, 449, 453,
        435, 7, 12,  402, 406, 425, 431, 432, 442, 443, 444, 447, 448, 450, 454,
        436, 0, 4,  435, 437, 440, 441,
        436, 1, 7,  420, 438, 439, 442, 445, 446, 449,
        436, 2, 6,  419, 421, 443, 444, 450, 453,
        436, 3, 8,  418, 423, 424, 447, 448, 451, 454, 455,
        436, 4, 2,  436, 440,
        436, 5, 11,  420, 421, 435, 437, 438, 439, 441, 445, 446, 449, 453,
        436, 6, 9,  419, 423, 442, 443, 444, 447, 448, 450, 454,
        436, 7, 14,  403, 404, 418, 422, 424, 429, 430, 451, 452, 455, 459, 460, 468, 472,
        437, 0, 3,  436, 438, 449,
        437, 1, 5,  435, 440, 441, 450, 453,
        437, 2, 8,  420, 439, 442, 445, 446, 451, 454, 455,
        437, 3, 9,  419, 421, 443, 444, 452, 456, 459, 460, 468,
        437, 4, 4,  437, 438, 449, 453,
        437, 5, 4,  436, 440, 450, 454,
        437, 6, 14,  420, 421, 435, 439, 441, 445, 446, 451, 452, 455, 459, 460, 468, 472,
        437, 7, 11,  419, 423, 442, 443, 444, 447, 448, 456, 461, 469, 473,
        438, 0, 1,  437,
        438, 1, 2,  436, 449,
        438, 2, 5,  435, 440, 441, 450, 453,
        438, 3, 8,  420, 439, 442, 445, 446, 451, 454, 455,
        438, 4, 4,  437, 438, 449, 453,
        438, 5, 4,  436, 440, 450, 454,
        438, 6, 14,  420, 421, 435, 439, 441, 445, 446, 451, 452, 455, 459, 460, 468, 472,
        438, 7, 11,  419, 423, 442, 443, 444, 447, 448, 456, 461, 469, 473,
        439, 0, 1,  435,
        439, 1, 2,  420, 436,
        439, 2, 5,  419, 421, 437, 440, 441,
        439, 3, 8,  418, 423, 424, 438, 442, 445, 446, 449,
        439, 4, 4,  420, 421, 435, 439,
        439, 5, 4,  419, 423, 436, 440,
        439, 6, 14,  403, 404, 418, 422, 424, 429, 430, 437, 438, 441, 445, 446, 449, 453,
        439, 7, 12,  402, 406, 425, 431, 432, 442, 443, 444, 447, 448, 450, 454,
        440, 0, 1,  436,
        440, 1, 3,  435, 437, 441,
        440, 2, 7,  420, 438, 439, 442, 445, 446, 449,
        440, 3, 6,  419, 421, 443, 444, 450, 453,
        440, 4, 2,  436, 440,
        440, 5, 11,  420, 421, 435, 437, 438, 439, 441, 445, 446, 449, 453,
        440, 6, 9,  419, 423, 442, 443, 444, 447, 448, 450, 454,
        440, 7, 14,  403, 404, 418, 422, 424, 429, 430, 451, 452, 455, 459, 460, 468, 472,
        441, 0, 4,  436, 442, 445, 446,
        441, 1, 5,  435, 437, 440, 443, 444,
        441, 2, 6,  420, 438, 439, 447, 448, 449,
        441, 3, 4,  419, 421, 450, 453,
        441, 4, 3,  441, 445, 446,
        441, 5, 7,  436, 440, 442, 443, 444, 447, 448,
        441, 6, 8,  420, 421, 435, 437, 438, 439, 449, 453,
        441, 7, 4,  419, 423, 450, 454,
        442, 0, 3,  441, 443, 444,
        442, 1, 5,  436, 445, 446, 447, 448,
        442, 2, 3,  435, 437, 440,
        442, 3, 4,  420, 438, 439, 449,
        442, 4, 5,  442, 443, 444, 447, 448,
        442, 5, 3,  441, 445, 446,
        442, 6, 2,  436, 440,
        442, 7, 8,  420, 421, 435, 437, 438, 439, 449, 453,
        443, 0, 1,  442,
        443, 1, 2,  441, 444,
        443, 2, 5,  436, 445, 446, 447, 448,
        443, 3, 3,  435, 437, 440,
        443, 4, 5,  442, 443, 444, 447, 448,
        443, 5, 3,  441, 445, 446,
        443, 6, 2,  436, 440,
        443, 7, 8,  420, 421, 435, 437, 438, 439, 449, 453,
        444, 0, 3,  442, 447, 448,
        444, 1, 2,  441, 443,
        444, 2, 3,  436, 445, 446,
        444, 3, 3,  435, 437, 440,
        444, 4, 5,  442, 443, 444, 447, 448,
        444, 5, 3,  441, 445, 446,
        444, 6, 2,  436, 440,
        444, 7, 8,  420, 421, 435, 437, 438, 439, 449, 453,
        445, 0, 1,  441,
        445, 1, 3,  436, 442, 446,
        445, 2, 5,  435, 437, 440, 443, 444,
        445, 3, 6,  420, 438, 439, 447, 448, 449,
        445, 4, 3,  441, 445, 446,
        445, 5, 7,  436, 440, 442, 443, 444, 447, 448,
        445, 6, 8,  420, 421, 435, 437, 438, 439, 449, 453,
        445, 7, 4,  419, 423, 450, 454,
        446, 0, 1,  441,
        446, 1, 3,  436, 442, 445,
        446, 2, 5,  435, 437, 440, 443, 444,
        446, 3, 6,  420, 438, 439, 447, 448, 449,
        446, 4, 3,  441, 445, 446,
        446, 5, 7,  436, 440, 442, 443, 444, 447, 448,
        446, 6, 8,  420, 421, 435, 437, 438, 439, 449, 453,
        446, 7, 4,  419, 423, 450, 454,
        447, 0, 1,  444,
        447, 1, 2,  442, 448,
        447, 2, 2,  441, 443,
        447, 3, 3,  436, 445, 446,
        447, 4, 5,  442, 443, 444, 447, 448,
        447, 5, 3,  441, 445, 446,
        447, 6, 2,  436, 440,
        447, 7, 8,  420, 421, 435, 437, 438, 439, 449, 453,
        448, 0, 1,  444,
        448, 1, 2,  442, 447,
        448, 2, 2,  441, 443,
        448, 3, 3,  436, 445, 446,
        448, 4, 5,  442, 443, 444, 447, 448,
        448, 5, 3,  441, 445, 446,
        448, 6, 2,  436, 440,
        448, 7, 8,  420, 421, 435, 437, 438, 439, 449, 453,
        449, 0, 3,  437, 450, 453,
        449, 1, 5,  436, 438, 451, 454, 455,
        449, 2, 8,  435, 440, 441, 452, 456, 459, 460, 468,
        449, 3, 10,  420, 439, 442, 445, 446, 457, 458, 461, 469, 472,
        449, 4, 4,  437, 438, 449, 453,
        449, 5, 4,  436, 440, 450, 454,
        449, 6, 14,  420, 421, 435, 439, 441, 445, 446, 451, 452, 455, 459, 460, 468, 472,
        449, 7, 11,  419, 423, 442, 443, 444, 447, 448, 456, 461, 469, 473,
        450, 0, 4,  449, 451, 454, 455,
        450, 1, 7,  437, 452, 453, 456, 459, 460, 468,
        450, 2, 7,  436, 438, 457, 458, 461, 469, 472,
        450, 3, 12,  435, 440, 441, 462, 463, 464, 465, 466, 467, 470, 473, 474,
        450, 4, 2,  450, 454,
        450, 5, 11,  437, 438, 449, 451, 452, 453, 455, 459, 460, 468, 472,
        450, 6, 6,  436, 440, 456, 461, 469, 473,
        450, 7, 22,  420, 421, 435, 439, 441, 445, 446, 457, 458, 462, 463, 464, 465, 466, 467, 470, 471, 474, 479, 480, 490, 494,
        451, 0, 3,  450, 452, 468,
        451, 1, 5,  449, 454, 455, 469, 472,
        451, 2, 8,  437, 453, 456, 459, 460, 470, 473, 474,
        451, 3, 10,  436, 438, 457, 458, 461, 471, 475, 479, 480, 490,
        451, 4, 4,  451, 452, 468, 472,
        451, 5, 4,  450, 454, 469, 473,
        451, 6, 14,  437, 438, 449, 453, 455, 459, 460, 470, 471, 474, 479, 480, 490, 494,
        451, 7, 9,  436, 440, 456, 461, 475, 481, 482, 491, 495,
        452, 0, 1,  451,
        452, 1, 2,  450, 468,
        452, 2, 5,  449, 454, 455, 469, 472,
        452, 3, 8,  437, 453, 456, 459, 460, 470, 473, 474,
        452, 4, 4,  451, 452, 468, 472,
        452, 5, 4,  450, 454, 469, 473,
        452, 6, 14,  437, 438, 449, 453, 455, 459, 460, 470, 471, 474, 479, 480, 490, 494,
        452, 7, 9,  436, 440, 456, 461, 475, 481, 482, 491, 495,
        453, 0, 1,  449,
        453, 1, 2,  437, 450,
        453, 2, 5,  436, 438, 451, 454, 455,
        453, 3, 8,  435, 440, 441, 452, 456, 459, 460, 468,
        453, 4, 4,  437, 438, 449, 453,
        453, 5, 4,  436, 440, 450, 454,
        453, 6, 14,  420, 421, 435, 439, 441, 445, 446, 451, 452, 455, 459, 460, 468, 472,
        453, 7, 11,  419, 423, 442, 443, 444, 447, 448, 456, 461, 469, 473,
        454, 0, 1,  450,
        454, 1, 3,  449, 451, 455,
        454, 2, 7,  437, 452, 453, 456, 459, 460, 468,
        454, 3, 7,  436, 438, 457, 458, 461, 469, 472,
        454, 4, 2,  450, 454,
        454, 5, 11,  437, 438, 449, 451, 452, 453, 455, 459, 460, 468, 472,
        454, 6, 6,  436, 440, 456, 461, 469, 473,
        454, 7, 22,  420, 421, 435, 439, 441, 445, 446, 457, 458, 462, 463, 464, 465, 466, 467, 470, 471, 474, 479, 480, 490, 494,
        455, 0, 4,  450, 456, 459, 460,
        455, 1, 6,  449, 451, 454, 457, 458, 461,
        455, 2, 10,  437, 452, 453, 462, 463, 464, 465, 466, 467, 468,
        455, 3, 4,  436, 438, 469, 472,
        455, 4, 3,  455, 459, 460,
        455, 5, 4,  450, 454, 456, 461,
        455, 6, 16,  437, 438, 449, 451, 452, 453, 457, 458, 462, 463, 464, 465, 466, 467, 468, 472,
        455, 7, 4,  436, 440, 469, 473,
        456, 0, 4,  455, 457, 458, 461,
        456, 1, 9,  450, 459, 460, 462, 463, 464, 465, 466, 467,
        456, 2, 3,  449, 451, 454,
        456, 3, 4,  437, 452, 453, 468,
        456, 4, 2,  456, 461,
        456, 5, 11,  455, 457, 458, 459, 460, 462, 463, 464, 465, 466, 467,
        456, 6, 2,  450, 454,
        456, 7, 8,  437, 438, 449, 451, 452, 453, 468, 472,
        457, 0, 4,  456, 462, 463, 464,
        457, 1, 3,  455, 458, 461,
        457, 2, 6,  450, 459, 460, 465, 466, 467,
        457, 3, 3,  449, 451, 454,
        457, 4, 4,  457, 462, 463, 464,
        457, 5, 2,  456, 461,
        457, 6, 7,  455, 458, 459, 460, 465, 466, 467,
        457, 7, 2,  450, 454,
        458, 0, 4,  456, 465, 466, 467,
        458, 1, 3,  455, 457, 461,
        458, 2, 6,  450, 459, 460, 462, 463, 464,
        458, 3, 3,  449, 451, 454,
        458, 4, 4,  458, 465, 466, 467,
        458, 5, 2,  456, 461,
        458, 6, 7,  455, 457, 459, 460, 462, 463, 464,
        458, 7, 2,  450, 454,
        459, 0, 1,  455,
        459, 1, 3,  450, 456, 460,
        459, 2, 6,  449, 451, 454, 457, 458, 461,
        459, 3, 10,  437, 452, 453, 462, 463, 464, 465, 466, 467, 468,
        459, 4, 3,  455, 459, 460,
        459, 5, 4,  450, 454, 456, 461,
        459, 6, 16,  437, 438, 449, 451, 452, 453, 457, 458, 462, 463, 464, 465, 466, 467, 468, 472,
        459, 7, 4,  436, 440, 469, 473,
        460, 0, 1,  455,
        460, 1, 3,  450, 456, 459,
        460, 2, 6,  449, 451, 454, 457, 458, 461,
        460, 3, 10,  437, 452, 453, 462, 463, 464, 465, 466, 467, 468,
        460, 4, 3,  455, 459, 460,
        460, 5, 4,  450, 454, 456, 461,
        460, 6, 16,  437, 438, 449, 451, 452, 453, 457, 458, 462, 463, 464, 465, 466, 467, 468, 472,
        460, 7, 4,  436, 440, 469, 473,
        461, 0, 1,  456,
        461, 1, 3,  455, 457, 458,
        461, 2, 9,  450, 459, 460, 462, 463, 464, 465, 466, 467,
        461, 3, 3,  449, 451, 454,
        461, 4, 2,  456, 461,
        461, 5, 11,  455, 457, 458, 459, 460, 462, 463, 464, 465, 466, 467,
        461, 6, 2,  450, 454,
        461, 7, 8,  437, 438, 449, 451, 452, 453, 468, 472,
        462, 0, 1,  457,
        462, 1, 3,  456, 463, 464,
        462, 2, 3,  455, 458, 461,
        462, 3, 6,  450, 459, 460, 465, 466, 467,
        462, 4, 4,  457, 462, 463, 464,
        462, 5, 2,  456, 461,
        462, 6, 7,  455, 458, 459, 460, 465, 466, 467,
        462, 7, 2,  450, 454,
        463, 0, 1,  457,
        463, 1, 3,  456, 462, 464,
        463, 2, 3,  455, 458, 461,
        463, 3, 6,  450, 459, 460, 465, 466, 467,
        463, 4, 4,  457, 462, 463, 464,
        463, 5, 2,  456, 461,
        463, 6, 7,  455, 458, 459, 460, 465, 466, 467,
        463, 7, 2,  450, 454,
        464, 0, 1,  457,
        464, 1, 3,  456, 462, 463,
        464, 2, 3,  455, 458, 461,
        464, 3, 6,  450, 459, 460, 465, 466, 467,
        464, 4, 4,  457, 462, 463, 464,
        464, 5, 2,  456, 461,
        464, 6, 7,  455, 458, 459, 460, 465, 466, 467,
        464, 7, 2,  450, 454,
        465, 0, 1,  458,
        465, 1, 3,  456, 466, 467,
        465, 2, 3,  455, 457, 461,
        465, 3, 6,  450, 459, 460, 462, 463, 464,
        465, 4, 4,  458, 465, 466, 467,
        465, 5, 2,  456, 461,
        465, 6, 7,  455, 457, 459, 460, 462, 463, 464,
        465, 7, 2,  450, 454,
        466, 0, 1,  458,
        466, 1, 3,  456, 465, 467,
        466, 2, 3,  455, 457, 461,
        466, 3, 6,  450, 459, 460, 462, 463, 464,
        466, 4, 4,  458, 465, 466, 467,
        466, 5, 2,  456, 461,
        466, 6, 7,  455, 457, 459, 460, 462, 463, 464,
        466, 7, 2,  450, 454,
        467, 0, 1,  458,
        467, 1, 3,  456, 465, 466,
        467, 2, 3,  455, 457, 461,
        467, 3, 6,  450, 459, 460, 462, 463, 464,
        467, 4, 4,  458, 465, 466, 467,
        467, 5, 2,  456, 461,
        467, 6, 7,  455, 457, 459, 460, 462, 463, 464,
        467, 7, 2,  450, 454,
        468, 0, 3,  451, 469, 472,
        468, 1, 5,  450, 452, 470, 473, 474,
        468, 2, 8,  449, 454, 455, 471, 475, 479, 480, 490,
        468, 3, 10,  437, 453, 456, 459, 460, 476, 481, 482, 491, 494,
        468, 4, 4,  451, 452, 468, 472,
        468, 5, 4,  450, 454, 469, 473,
        468, 6, 14,  437, 438, 449, 453, 455, 459, 460, 470, 471, 474, 479, 480, 490, 494,
        468, 7, 9,  436, 440, 456, 461, 475, 481, 482, 491, 495,
        469, 0, 4,  468, 470, 473, 474,
        469, 1, 7,  451, 471, 472, 475, 479, 480, 490,
        469, 2, 7,  450, 452, 476, 481, 482, 491, 494,
        469, 3, 9,  449, 454, 455, 477, 483, 484, 492, 495, 496,
        469, 4, 2,  469, 473,
        469, 5, 11,  451, 452, 468, 470, 471, 472, 474, 479, 480, 490, 494,
        469, 6, 7,  450, 454, 475, 481, 482, 491, 495,
        469, 7, 17,  437, 438, 449, 453, 455, 459, 460, 476, 483, 484, 492, 493, 496, 501, 502, 512, 516,
        470, 0, 3,  469, 471, 490,
        470, 1, 5,  468, 473, 474, 491, 494,
        470, 2, 8,  451, 472, 475, 479, 480, 492, 495, 496,
        470, 3, 10,  450, 452, 476, 481, 482, 493, 497, 501, 502, 512,
        470, 4, 4,  470, 471, 490, 494,
        470, 5, 4,  469, 473, 491, 495,
        470, 6, 14,  451, 452, 468, 472, 474, 479, 480, 492, 493, 496, 501, 502, 512, 516,
        470, 7, 10,  450, 454, 475, 481, 482, 497, 503, 504, 513, 517,
        471, 0, 1,  470,
        471, 1, 2,  469, 490,
        471, 2, 5,  468, 473, 474, 491, 494,
        471, 3, 8,  451, 472, 475, 479, 480, 492, 495, 496,
        471, 4, 4,  470, 471, 490, 494,
        471, 5, 4,  469, 473, 491, 495,
        471, 6, 14,  451, 452, 468, 472, 474, 479, 480, 492, 493, 496, 501, 502, 512, 516,
        471, 7, 10,  450, 454, 475, 481, 482, 497, 503, 504, 513, 517,
        472, 0, 1,  468,
        472, 1, 2,  451, 469,
        472, 2, 5,  450, 452, 470, 473, 474,
        472, 3, 8,  449, 454, 455, 471, 475, 479, 480, 490,
        472, 4, 4,  451, 452, 468, 472,
        472, 5, 4,  450, 454, 469, 473,
        472, 6, 14,  437, 438, 449, 453, 455, 459, 460, 470, 471, 474, 479, 480, 490, 494,
        472, 7, 9,  436, 440, 456, 461, 475, 481, 482, 491, 495,
        473, 0, 1,  469,
        473, 1, 3,  468, 470, 474,
        473, 2, 7,  451, 471, 472, 475, 479, 480, 490,
        473, 3, 7,  450, 452, 476, 481, 482, 491, 494,
        473, 4, 2,  469, 473,
        473, 5, 11,  451, 452, 468, 470, 471, 472, 474, 479, 480, 490, 494,
        473, 6, 7,  450, 454, 475, 481, 482, 491, 495,
        473, 7, 17,  437, 438, 449, 453, 455, 459, 460, 476, 483, 484, 492, 493, 496, 501, 502, 512, 516,
        474, 0, 4,  469, 475, 479, 480,
        474, 1, 6,  468, 470, 473, 476, 481, 482,
        474, 2, 7,  451, 471, 472, 477, 483, 484, 490,
        474, 3, 7,  450, 452, 478, 485, 486, 491, 494,
        474, 4, 3,  474, 479, 480,
        474, 5, 5,  469, 473, 475, 481, 482,
        474, 6, 11,  451, 452, 468, 470, 471, 472, 476, 483, 484, 490, 494,
        474, 7, 7,  450, 454, 477, 485, 486, 491, 495,
        475, 0, 4,  474, 476, 481, 482,
        475, 1, 6,  469, 477, 479, 480, 483, 484,
        475, 2, 6,  468, 470, 473, 478, 485, 486,
        475, 3, 7,  451, 471, 472, 487, 488, 489, 490,
        475, 4, 3,  475, 481, 482,
        475, 5, 6,  474, 476, 479, 480, 483, 484,
        475, 6, 5,  469, 473, 477, 485, 486,
        475, 7, 12,  451, 452, 468, 470, 471, 472, 478, 487, 488, 489, 490, 494,
        476, 0, 4,  475, 477, 483, 484,
        476, 1, 6,  474, 478, 481, 482, 485, 486,
        476, 2, 6,  469, 479, 480, 487, 488, 489,
        476, 3, 3,  468, 470, 473,
        476, 4, 3,  476, 483, 484,
        476, 5, 6,  475, 477, 481, 482, 485, 486,
        476, 6, 7,  474, 478, 479, 480, 487, 488, 489,
        476, 7, 2,  469, 473,
        477, 0, 4,  476, 478, 485, 486,
        477, 1, 6,  475, 483, 484, 487, 488, 489,
        477, 2, 3,  474, 481, 482,
        477, 3, 3,  469, 479, 480,
        477, 4, 3,  477, 485, 486,
        477, 5, 7,  476, 478, 483, 484, 487, 488, 489,
        477, 6, 3,  475, 481, 482,
        477, 7, 3,  474, 479, 480,
        478, 0, 4,  477, 487, 488, 489,
        478, 1, 3,  476, 485, 486,
        478, 2, 3,  475, 483, 484,
        478, 3, 3,  474, 481, 482,
        478, 4, 4,  478, 487, 488, 489,
        478, 5, 3,  477, 485, 486,
        478, 6, 3,  476, 483, 484,
        478, 7, 3,  475, 481, 482,
        479, 0, 1,  474,
        479, 1, 3,  469, 475, 480,
        479, 2, 6,  468, 470, 473, 476, 481, 482,
        479, 3, 7,  451, 471, 472, 477, 483, 484, 490,
        479, 4, 3,  474, 479, 480,
        479, 5, 5,  469, 473, 475, 481, 482,
        479, 6, 11,  451, 452, 468, 470, 471, 472, 476, 483, 484, 490, 494,
        479, 7, 7,  450, 454, 477, 485, 486, 491, 495,
        480, 0, 1,  474,
        480, 1, 3,  469, 475, 479,
        480, 2, 6,  468, 470, 473, 476, 481, 482,
        480, 3, 7,  451, 471, 472, 477, 483, 484, 490,
        480, 4, 3,  474, 479, 480,
        480, 5, 5,  469, 473, 475, 481, 482,
        480, 6, 11,  451, 452, 468, 470, 471, 472, 476, 483, 484, 490, 494,
        480, 7, 7,  450, 454, 477, 485, 486, 491, 495,
        481, 0, 1,  475,
        481, 1, 3,  474, 476, 482,
        481, 2, 6,  469, 477, 479, 480, 483, 484,
        481, 3, 6,  468, 470, 473, 478, 485, 486,
        481, 4, 3,  475, 481, 482,
        481, 5, 6,  474, 476, 479, 480, 483, 484,
        481, 6, 5,  469, 473, 477, 485, 486,
        481, 7, 12,  451, 452, 468, 470, 471, 472, 478, 487, 488, 489, 490, 494,
        482, 0, 1,  475,
        482, 1, 3,  474, 476, 481,
        482, 2, 6,  469, 477, 479, 480, 483, 484,
        482, 3, 6,  468, 470, 473, 478, 485, 486,
        482, 4, 3,  475, 481, 482,
        482, 5, 6,  474, 476, 479, 480, 483, 484,
        482, 6, 5,  469, 473, 477, 485, 486,
        482, 7, 12,  451, 452, 468, 470, 471, 472, 478, 487, 488, 489, 490, 494,
        483, 0, 1,  476,
        483, 1, 3,  475, 477, 484,
        483, 2, 6,  474, 478, 481, 482, 485, 486,
        483, 3, 6,  469, 479, 480, 487, 488, 489,
        483, 4, 3,  476, 483, 484,
        483, 5, 6,  475, 477, 481, 482, 485, 486,
        483, 6, 7,  474, 478, 479, 480, 487, 488, 489,
        483, 7, 2,  469, 473,
        484, 0, 1,  476,
        484, 1, 3,  475, 477, 483,
        484, 2, 6,  474, 478, 481, 482, 485, 486,
        484, 3, 6,  469, 479, 480, 487, 488, 489,
        484, 4, 3,  476, 483, 484,
        484, 5, 6,  475, 477, 481, 482, 485, 486,
        484, 6, 7,  474, 478, 479, 480, 487, 488, 489,
        484, 7, 2,  469, 473,
        485, 0, 1,  477,
        485, 1, 3,  476, 478, 486,
        485, 2, 6,  475, 483, 484, 487, 488, 489,
        485, 3, 3,  474, 481, 482,
        485, 4, 3,  477, 485, 486,
        485, 5, 7,  476, 478, 483, 484, 487, 488, 489,
        485, 6, 3,  475, 481, 482,
        485, 7, 3,  474, 479, 480,
        486, 0, 1,  477,
        486, 1, 3,  476, 478, 485,
        486, 2, 6,  475, 483, 484, 487, 488, 489,
        486, 3, 3,  474, 481, 482,
        486, 4, 3,  477, 485, 486,
        486, 5, 7,  476, 478, 483, 484, 487, 488, 489,
        486, 6, 3,  475, 481, 482,
        486, 7, 3,  474, 479, 480,
        487, 0, 1,  478,
        487, 1, 3,  477, 488, 489,
        487, 2, 3,  476, 485, 486,
        487, 3, 3,  475, 483, 484,
        487, 4, 4,  478, 487, 488, 489,
        487, 5, 3,  477, 485, 486,
        487, 6, 3,  476, 483, 484,
        487, 7, 3,  475, 481, 482,
        488, 0, 1,  478,
        488, 1, 3,  477, 487, 489,
        488, 2, 3,  476, 485, 486,
        488, 3, 3,  475, 483, 484,
        488, 4, 4,  478, 487, 488, 489,
        488, 5, 3,  477, 485, 486,
        488, 6, 3,  476, 483, 484,
        488, 7, 3,  475, 481, 482,
        489, 0, 1,  478,
        489, 1, 3,  477, 487, 488,
        489, 2, 3,  476, 485, 486,
        489, 3, 3,  475, 483, 484,
        489, 4, 4,  478, 487, 488, 489,
        489, 5, 3,  477, 485, 486,
        489, 6, 3,  476, 483, 484,
        489, 7, 3,  475, 481, 482,
        490, 0, 3,  470, 491, 494,
        490, 1, 5,  469, 471, 492, 495, 496,
        490, 2, 8,  468, 473, 474, 493, 497, 501, 502, 512,
        490, 3, 10,  451, 472, 475, 479, 480, 498, 503, 504, 513, 516,
        490, 4, 4,  470, 471, 490, 494,
        490, 5, 4,  469, 473, 491, 495,
        490, 6, 14,  451, 452, 468, 472, 474, 479, 480, 492, 493, 496, 501, 502, 512, 516,
        490, 7, 10,  450, 454, 475, 481, 482, 497, 503, 504, 513, 517,
        491, 0, 4,  490, 492, 495, 496,
        491, 1, 7,  470, 493, 494, 497, 501, 502, 512,
        491, 2, 7,  469, 471, 498, 503, 504, 513, 516,
        491, 3, 9,  468, 473, 474, 499, 505, 506, 514, 517, 518,
        491, 4, 2,  491, 495,
        491, 5, 11,  470, 471, 490, 492, 493, 494, 496, 501, 502, 512, 516,
        491, 6, 7,  469, 473, 497, 503, 504, 513, 517,
        491, 7, 17,  451, 452, 468, 472, 474, 479, 480, 498, 505, 506, 514, 515, 518, 523, 524, 527, 531,
        492, 0, 3,  491, 493, 512,
        492, 1, 5,  490, 495, 496, 513, 516,
        492, 2, 8,  470, 494, 497, 501, 502, 514, 517, 518,
        492, 3, 10,  469, 471, 498, 503, 504, 515, 519, 523, 524, 527,
        492, 4, 4,  492, 493, 512, 516,
        492, 5, 4,  491, 495, 513, 517,
        492, 6, 14,  470, 471, 490, 494, 496, 501, 502, 514, 515, 518, 523, 524, 527, 531,
        492, 7, 10,  469, 473, 497, 503, 504, 519, 525, 526, 528, 532,
        493, 0, 1,  492,
        493, 1, 2,  491, 512,
        493, 2, 5,  490, 495, 496, 513, 516,
        493, 3, 8,  470, 494, 497, 501, 502, 514, 517, 518,
        493, 4, 4,  492, 493, 512, 516,
        493, 5, 4,  491, 495, 513, 517,
        493, 6, 14,  470, 471, 490, 494, 496, 501, 502, 514, 515, 518, 523, 524, 527, 531,
        493, 7, 10,  469, 473, 497, 503, 504, 519, 525, 526, 528, 532,
        494, 0, 1,  490,
        494, 1, 2,  470, 491,
        494, 2, 5,  469, 471, 492, 495, 496,
        494, 3, 8,  468, 473, 474, 493, 497, 501, 502, 512,
        494, 4, 4,  470, 471, 490, 494,
        494, 5, 4,  469, 473, 491, 495,
        494, 6, 14,  451, 452, 468, 472, 474, 479, 480, 492, 493, 496, 501, 502, 512, 516,
        494, 7, 10,  450, 454, 475, 481, 482, 497, 503, 504, 513, 517,
        495, 0, 1,  491,
        495, 1, 3,  490, 492, 496,
        495, 2, 7,  470, 493, 494, 497, 501, 502, 512,
        495, 3, 7,  469, 471, 498, 503, 504, 513, 516,
        495, 4, 2,  491, 495,
        495, 5, 11,  470, 471, 490, 492, 493, 494, 496, 501, 502, 512, 516,
        495, 6, 7,  469, 473, 497, 503, 504, 513, 517,
        495, 7, 17,  451, 452, 468, 472, 474, 479, 480, 498, 505, 506, 514, 515, 518, 523, 524, 527, 531,
        496, 0, 4,  491, 497, 501, 502,
        496, 1, 6,  490, 492, 495, 498, 503, 504,
        496, 2, 7,  470, 493, 494, 499, 505, 506, 512,
        496, 3, 7,  469, 471, 500, 507, 508, 513, 516,
        496, 4, 3,  496, 501, 502,
        496, 5, 5,  491, 495, 497, 503, 504,
        496, 6, 11,  470, 471, 490, 492, 493, 494, 498, 505, 506, 512, 516,
        496, 7, 7,  469, 473, 499, 507, 508, 513, 517,
        497, 0, 4,  496, 498, 503, 504,
        497, 1, 6,  491, 499, 501, 502, 505, 506,
        497, 2, 6,  490, 492, 495, 500, 507, 508,
        497, 3, 7,  470, 493, 494, 509, 510, 511, 512,
        497, 4, 3,  497, 503, 504,
        497, 5, 6,  496, 498, 501, 502, 505, 506,
        497, 6, 5,  491, 495, 499, 507, 508,
        497, 7, 12,  470, 471, 490, 492, 493, 494, 500, 509, 510, 511, 512, 516,
        498, 0, 4,  497, 499, 505, 506,
        498, 1, 6,  496, 500, 503, 504, 507, 508,
        498, 2, 6,  491, 501, 502, 509, 510, 511,
        498, 3, 3,  490, 492, 495,
        498, 4, 3,  498, 505, 506,
        498, 5, 6,  497, 499, 503, 504, 507, 508,
        498, 6, 7,  496, 500, 501, 502, 509, 510, 511,
        498, 7, 2,  491, 495,
        499, 0, 4,  498, 500, 507, 508,
        499, 1, 6,  497, 505, 506, 509, 510, 511,
        499, 2, 3,  496, 503, 504,
        499, 3, 3,  491, 501, 502,
        499, 4, 3,  499, 507, 508,
        499, 5, 7,  498, 500, 505, 506, 509, 510, 511,
        499, 6, 3,  497, 503, 504,
        499, 7, 3,  496, 501, 502,
        500, 0, 4,  499, 509, 510, 511,
        500, 1, 3,  498, 507, 508,
        500, 2, 3,  497, 505, 506,
        500, 3, 3,  496, 503, 504,
        500, 4, 4,  500, 509, 510, 511,
        500, 5, 3,  499, 507, 508,
        500, 6, 3,  498, 505, 506,
        500, 7, 3,  497, 503, 504,
        501, 0, 1,  496,
        501, 1, 3,  491, 497, 502,
        501, 2, 6,  490, 492, 495, 498, 503, 504,
        501, 3, 7,  470, 493, 494, 499, 505, 506, 512,
        501, 4, 3,  496, 501, 502,
        501, 5, 5,  491, 495, 497, 503, 504,
        501, 6, 11,  470, 471, 490, 492, 493, 494, 498, 505, 506, 512, 516,
        501, 7, 7,  469, 473, 499, 507, 508, 513, 517,
        502, 0, 1,  496,
        502, 1, 3,  491, 497, 501,
        502, 2, 6,  490, 492, 495, 498, 503, 504,
        502, 3, 7,  470, 493, 494, 499, 505, 506, 512,
        502, 4, 3,  496, 501, 502,
        502, 5, 5,  491, 495, 497, 503, 504,
        502, 6, 11,  470, 471, 490, 492, 493, 494, 498, 505, 506, 512, 516,
        502, 7, 7,  469, 473, 499, 507, 508, 513, 517,
        503, 0, 1,  497,
        503, 1, 3,  496, 498, 504,
        503, 2, 6,  491, 499, 501, 502, 505, 506,
        503, 3, 6,  490, 492, 495, 500, 507, 508,
        503, 4, 3,  497, 503, 504,
        503, 5, 6,  496, 498, 501, 502, 505, 506,
        503, 6, 5,  491, 495, 499, 507, 508,
        503, 7, 12,  470, 471, 490, 492, 493, 494, 500, 509, 510, 511, 512, 516,
        504, 0, 1,  497,
        504, 1, 3,  496, 498, 503,
        504, 2, 6,  491, 499, 501, 502, 505, 506,
        504, 3, 6,  490, 492, 495, 500, 507, 508,
        504, 4, 3,  497, 503, 504,
        504, 5, 6,  496, 498, 501, 502, 505, 506,
        504, 6, 5,  491, 495, 499, 507, 508,
        504, 7, 12,  470, 471, 490, 492, 493, 494, 500, 509, 510, 511, 512, 516,
        505, 0, 1,  498,
        505, 1, 3,  497, 499, 506,
        505, 2, 6,  496, 500, 503, 504, 507, 508,
        505, 3, 6,  491, 501, 502, 509, 510, 511,
        505, 4, 3,  498, 505, 506,
        505, 5, 6,  497, 499, 503, 504, 507, 508,
        505, 6, 7,  496, 500, 501, 502, 509, 510, 511,
        505, 7, 2,  491, 495,
        506, 0, 1,  498,
        506, 1, 3,  497, 499, 505,
        506, 2, 6,  496, 500, 503, 504, 507, 508,
        506, 3, 6,  491, 501, 502, 509, 510, 511,
        506, 4, 3,  498, 505, 506,
        506, 5, 6,  497, 499, 503, 504, 507, 508,
        506, 6, 7,  496, 500, 501, 502, 509, 510, 511,
        506, 7, 2,  491, 495,
        507, 0, 1,  499,
        507, 1, 3,  498, 500, 508,
        507, 2, 6,  497, 505, 506, 509, 510, 511,
        507, 3, 3,  496, 503, 504,
        507, 4, 3,  499, 507, 508,
        507, 5, 7,  498, 500, 505, 506, 509, 510, 511,
        507, 6, 3,  497, 503, 504,
        507, 7, 3,  496, 501, 502,
        508, 0, 1,  499,
        508, 1, 3,  498, 500, 507,
        508, 2, 6,  497, 505, 506, 509, 510, 511,
        508, 3, 3,  496, 503, 504,
        508, 4, 3,  499, 507, 508,
        508, 5, 7,  498, 500, 505, 506, 509, 510, 511,
        508, 6, 3,  497, 503, 504,
        508, 7, 3,  496, 501, 502,
        509, 0, 1,  500,
        509, 1, 3,  499, 510, 511,
        509, 2, 3,  498, 507, 508,
        509, 3, 3,  497, 505, 506,
        509, 4, 4,  500, 509, 510, 511,
        509, 5, 3,  499, 507, 508,
        509, 6, 3,  498, 505, 506,
        509, 7, 3,  497, 503, 504,
        510, 0, 1,  500,
        510, 1, 3,  499, 509, 511,
        510, 2, 3,  498, 507, 508,
        510, 3, 3,  497, 505, 506,
        510, 4, 4,  500, 509, 510, 511,
        510, 5, 3,  499, 507, 508,
        510, 6, 3,  498, 505, 506,
        510, 7, 3,  497, 503, 504,
        511, 0, 1,  500,
        511, 1, 3,  499, 509, 510,
        511, 2, 3,  498, 507, 508,
        511, 3, 3,  497, 505, 506,
        511, 4, 4,  500, 509, 510, 511,
        511, 5, 3,  499, 507, 508,
        511, 6, 3,  498, 505, 506,
        511, 7, 3,  497, 503, 504,
        512, 0, 3,  492, 513, 516,
        512, 1, 5,  491, 493, 514, 517, 518,
        512, 2, 8,  490, 495, 496, 515, 519, 523, 524, 527,
        512, 3, 10,  470, 494, 497, 501, 502, 520, 525, 526, 528, 531,
        512, 4, 4,  492, 493, 512, 516,
        512, 5, 4,  491, 495, 513, 517,
        512, 6, 14,  470, 471, 490, 494, 496, 501, 502, 514, 515, 518, 523, 524, 527, 531,
        512, 7, 10,  469, 473, 497, 503, 504, 519, 525, 526, 528, 532,
        513, 0, 4,  512, 514, 517, 518,
        513, 1, 7,  492, 515, 516, 519, 523, 524, 527,
        513, 2, 7,  491, 493, 520, 525, 526, 528, 531,
        513, 3, 8,  490, 495, 496, 521, 522, 529, 532, 533,
        513, 4, 2,  513, 517,
        513, 5, 11,  492, 493, 512, 514, 515, 516, 518, 523, 524, 527, 531,
        513, 6, 7,  491, 495, 519, 525, 526, 528, 532,
        513, 7, 17,  470, 471, 490, 494, 496, 501, 502, 520, 521, 522, 529, 530, 533, 538, 539, 549, 553,
        514, 0, 3,  513, 515, 527,
        514, 1, 5,  512, 517, 518, 528, 531,
        514, 2, 8,  492, 516, 519, 523, 524, 529, 532, 533,
        514, 3, 10,  491, 493, 520, 525, 526, 530, 534, 538, 539, 549,
        514, 4, 4,  514, 515, 527, 531,
        514, 5, 4,  513, 517, 528, 532,
        514, 6, 14,  492, 493, 512, 516, 518, 523, 524, 529, 530, 533, 538, 539, 549, 553,
        514, 7, 11,  491, 495, 519, 525, 526, 534, 540, 541, 550, 554, 555,
        515, 0, 1,  514,
        515, 1, 2,  513, 527,
        515, 2, 5,  512, 517, 518, 528, 531,
        515, 3, 8,  492, 516, 519, 523, 524, 529, 532, 533,
        515, 4, 4,  514, 515, 527, 531,
        515, 5, 4,  513, 517, 528, 532,
        515, 6, 14,  492, 493, 512, 516, 518, 523, 524, 529, 530, 533, 538, 539, 549, 553,
        515, 7, 11,  491, 495, 519, 525, 526, 534, 540, 541, 550, 554, 555,
        516, 0, 1,  512,
        516, 1, 2,  492, 513,
        516, 2, 5,  491, 493, 514, 517, 518,
        516, 3, 8,  490, 495, 496, 515, 519, 523, 524, 527,
        516, 4, 4,  492, 493, 512, 516,
        516, 5, 4,  491, 495, 513, 517,
        516, 6, 14,  470, 471, 490, 494, 496, 501, 502, 514, 515, 518, 523, 524, 527, 531,
        516, 7, 10,  469, 473, 497, 503, 504, 519, 525, 526, 528, 532,
        517, 0, 1,  513,
        517, 1, 3,  512, 514, 518,
        517, 2, 7,  492, 515, 516, 519, 523, 524, 527,
        517, 3, 7,  491, 493, 520, 525, 526, 528, 531,
        517, 4, 2,  513, 517,
        517, 5, 11,  492, 493, 512, 514, 515, 516, 518, 523, 524, 527, 531,
        517, 6, 7,  491, 495, 519, 525, 526, 528, 532,
        517, 7, 17,  470, 471, 490, 494, 496, 501, 502, 520, 521, 522, 529, 530, 533, 538, 539, 549, 553,
        518, 0, 4,  513, 519, 523, 524,
        518, 1, 6,  512, 514, 517, 520, 525, 526,
        518, 2, 6,  492, 515, 516, 521, 522, 527,
        518, 3, 4,  491, 493, 528, 531,
        518, 4, 3,  518, 523, 524,
        518, 5, 5,  513, 517, 519, 525, 526,
        518, 6, 11,  492, 493, 512, 514, 515, 516, 520, 521, 522, 527, 531,
        518, 7, 4,  491, 495, 528, 532,
        519, 0, 4,  518, 520, 525, 526,
        519, 1, 5,  513, 521, 522, 523, 524,
        519, 2, 3,  512, 514, 517,
        519, 3, 4,  492, 515, 516, 527,
        519, 4, 3,  519, 525, 526,
        519, 5, 6,  518, 520, 521, 522, 523, 524,
        519, 6, 2,  513, 517,
        519, 7, 8,  492, 493, 512, 514, 515, 516, 527, 531,
        520, 0, 3,  519, 521, 522,
        520, 1, 3,  518, 525, 526,
        520, 2, 3,  513, 523, 524,
        520, 3, 3,  512, 514, 517,
        520, 4, 3,  520, 521, 522,
        520, 5, 3,  519, 525, 526,
        520, 6, 3,  518, 523, 524,
        520, 7, 2,  513, 517,
        521, 0, 1,  520,
        521, 1, 2,  519, 522,
        521, 2, 3,  518, 525, 526,
        521, 3, 3,  513, 523, 524,
        521, 4, 3,  520, 521, 522,
        521, 5, 3,  519, 525, 526,
        521, 6, 3,  518, 523, 524,
        521, 7, 2,  513, 517,
        522, 0, 1,  520,
        522, 1, 2,  519, 521,
        522, 2, 3,  518, 525, 526,
        522, 3, 3,  513, 523, 524,
        522, 4, 3,  520, 521, 522,
        522, 5, 3,  519, 525, 526,
        522, 6, 3,  518, 523, 524,
        522, 7, 2,  513, 517,
        523, 0, 1,  518,
        523, 1, 3,  513, 519, 524,
        523, 2, 6,  512, 514, 517, 520, 525, 526,
        523, 3, 6,  492, 515, 516, 521, 522, 527,
        523, 4, 3,  518, 523, 524,
        523, 5, 5,  513, 517, 519, 525, 526,
        523, 6, 11,  492, 493, 512, 514, 515, 516, 520, 521, 522, 527, 531,
        523, 7, 4,  491, 495, 528, 532,
        524, 0, 1,  518,
        524, 1, 3,  513, 519, 523,
        524, 2, 6,  512, 514, 517, 520, 525, 526,
        524, 3, 6,  492, 515, 516, 521, 522, 527,
        524, 4, 3,  518, 523, 524,
        524, 5, 5,  513, 517, 519, 525, 526,
        524, 6, 11,  492, 493, 512, 514, 515, 516, 520, 521, 522, 527, 531,
        524, 7, 4,  491, 495, 528, 532,
        525, 0, 1,  519,
        525, 1, 3,  518, 520, 526,
        525, 2, 5,  513, 521, 522, 523, 524,
        525, 3, 3,  512, 514, 517,
        525, 4, 3,  519, 525, 526,
        525, 5, 6,  518, 520, 521, 522, 523, 524,
        525, 6, 2,  513, 517,
        525, 7, 8,  492, 493, 512, 514, 515, 516, 527, 531,
        526, 0, 1,  519,
        526, 1, 3,  518, 520, 525,
        526, 2, 5,  513, 521, 522, 523, 524,
        526, 3, 3,  512, 514, 517,
        526, 4, 3,  519, 525, 526,
        526, 5, 6,  518, 520, 521, 522, 523, 524,
        526, 6, 2,  513, 517,
        526, 7, 8,  492, 493, 512, 514, 515, 516, 527, 531,
        527, 0, 3,  514, 528, 531,
        527, 1, 5,  513, 515, 529, 532, 533,
        527, 2, 8,  512, 517, 518, 530, 534, 538, 539, 549,
        527, 3, 10,  492, 516, 519, 523, 524, 535, 540, 541, 550, 553,
        527, 4, 4,  514, 515, 527, 531,
        527, 5, 4,  513, 517, 528, 532,
        527, 6, 14,  492, 493, 512, 516, 518, 523, 524, 529, 530, 533, 538, 539, 549, 553,
        527, 7, 11,  491, 495, 519, 525, 526, 534, 540, 541, 550, 554, 555,
        528, 0, 4,  527, 529, 532, 533,
        528, 1, 7,  514, 530, 531, 534, 538, 539, 549,
        528, 2, 7,  513, 515, 535, 540, 541, 550, 553,
        528, 3, 9,  512, 517, 518, 536, 542, 543, 551, 554, 555,
        528, 4, 2,  528, 532,
        528, 5, 11,  514, 515, 527, 529, 530, 531, 533, 538, 539, 549, 553,
        528, 6, 8,  513, 517, 534, 540, 541, 550, 554, 555,
        528, 7, 14,  492, 493, 512, 516, 518, 523, 524, 535, 542, 543, 551, 552, 556, 560,
        529, 0, 3,  528, 530, 549,
        529, 1, 5,  527, 532, 533, 550, 553,
        529, 2, 8,  514, 531, 534, 538, 539, 551, 554, 555,
        529, 3, 7,  513, 515, 535, 540, 541, 552, 556,
        529, 4, 4,  529, 530, 549, 553,
        529, 5, 5,  528, 532, 550, 554, 555,
        529, 6, 11,  514, 515, 527, 531, 533, 538, 539, 551, 552, 556, 560,
        529, 7, 7,  513, 517, 534, 540, 541, 557, 561,
        530, 0, 1,  529,
        530, 1, 2,  528, 549,
        530, 2, 5,  527, 532, 533, 550, 553,
        530, 3, 8,  514, 531, 534, 538, 539, 551, 554, 555,
        530, 4, 4,  529, 530, 549, 553,
        530, 5, 5,  528, 532, 550, 554, 555,
        530, 6, 11,  514, 515, 527, 531, 533, 538, 539, 551, 552, 556, 560,
        530, 7, 7,  513, 517, 534, 540, 541, 557, 561,
        531, 0, 1,  527,
        531, 1, 2,  514, 528,
        531, 2, 5,  513, 515, 529, 532, 533,
        531, 3, 8,  512, 517, 518, 530, 534, 538, 539, 549,
        531, 4, 4,  514, 515, 527, 531,
        531, 5, 4,  513, 517, 528, 532,
        531, 6, 14,  492, 493, 512, 516, 518, 523, 524, 529, 530, 533, 538, 539, 549, 553,
        531, 7, 11,  491, 495, 519, 525, 526, 534, 540, 541, 550, 554, 555,
        532, 0, 1,  528,
        532, 1, 3,  527, 529, 533,
        532, 2, 7,  514, 530, 531, 534, 538, 539, 549,
        532, 3, 7,  513, 515, 535, 540, 541, 550, 553,
        532, 4, 2,  528, 532,
        532, 5, 11,  514, 515, 527, 529, 530, 531, 533, 538, 539, 549, 553,
        532, 6, 8,  513, 517, 534, 540, 541, 550, 554, 555,
        532, 7, 14,  492, 493, 512, 516, 518, 523, 524, 535, 542, 543, 551, 552, 556, 560,
        533, 0, 4,  528, 534, 538, 539,
        533, 1, 6,  527, 529, 532, 535, 540, 541,
        533, 2, 7,  514, 530, 531, 536, 542, 543, 549,
        533, 3, 7,  513, 515, 537, 544, 545, 550, 553,
        533, 4, 3,  533, 538, 539,
        533, 5, 5,  528, 532, 534, 540, 541,
        533, 6, 11,  514, 515, 527, 529, 530, 531, 535, 542, 543, 549, 553,
        533, 7, 8,  513, 517, 536, 544, 545, 550, 554, 555,
        534, 0, 4,  533, 535, 540, 541,
        534, 1, 6,  528, 536, 538, 539, 542, 543,
        534, 2, 6,  527, 529, 532, 537, 544, 545,
        534, 3, 7,  514, 530, 531, 546, 547, 548, 549,
        534, 4, 3,  534, 540, 541,
        534, 5, 6,  533, 535, 538, 539, 542, 543,
        534, 6, 5,  528, 532, 536, 544, 545,
        534, 7, 12,  514, 515, 527, 529, 530, 531, 537, 546, 547, 548, 549, 553,
        535, 0, 4,  534, 536, 542, 543,
        535, 1, 6,  533, 537, 540, 541, 544, 545,
        535, 2, 6,  528, 538, 539, 546, 547, 548,
        535, 3, 3,  527, 529, 532,
        535, 4, 3,  535, 542, 543,
        535, 5, 6,  534, 536, 540, 541, 544, 545,
        535, 6, 7,  533, 537, 538, 539, 546, 547, 548,
        535, 7, 2,  528, 532,
        536, 0, 4,  535, 537, 544, 545,
        536, 1, 6,  534, 542, 543, 546, 547, 548,
        536, 2, 3,  533, 540, 541,
        536, 3, 3,  528, 538, 539,
        536, 4, 3,  536, 544, 545,
        536, 5, 7,  535, 537, 542, 543, 546, 547, 548,
        536, 6, 3,  534, 540, 541,
        536, 7, 3,  533, 538, 539,
        537, 0, 4,  536, 546, 547, 548,
        537, 1, 3,  535, 544, 545,
        537, 2, 3,  534, 542, 543,
        537, 3, 3,  533, 540, 541,
        537, 4, 4,  537, 546, 547, 548,
        537, 5, 3,  536, 544, 545,
        537, 6, 3,  535, 542, 543,
        537, 7, 3,  534, 540, 541,
        538, 0, 1,  533,
        538, 1, 3,  528, 534, 539,
        538, 2, 6,  527, 529, 532, 535, 540, 541,
        538, 3, 7,  514, 530, 531, 536, 542, 543, 549,
        538, 4, 3,  533, 538, 539,
        538, 5, 5,  528, 532, 534, 540, 541,
        538, 6, 11,  514, 515, 527, 529, 530, 531, 535, 542, 543, 549, 553,
        538, 7, 8,  513, 517, 536, 544, 545, 550, 554, 555,
        539, 0, 1,  533,
        539, 1, 3,  528, 534, 538,
        539, 2, 6,  527, 529, 532, 535, 540, 541,
        539, 3, 7,  514, 530, 531, 536, 542, 543, 549,
        539, 4, 3,  533, 538, 539,
        539, 5, 5,  528, 532, 534, 540, 541,
        539, 6, 11,  514, 515, 527, 529, 530, 531, 535, 542, 543, 549, 553,
        539, 7, 8,  513, 517, 536, 544, 545, 550, 554, 555,
        540, 0, 1,  534,
        540, 1, 3,  533, 535, 541,
        540, 2, 6,  528, 536, 538, 539, 542, 543,
        540, 3, 6,  527, 529, 532, 537, 544, 545,
        540, 4, 3,  534, 540, 541,
        540, 5, 6,  533, 535, 538, 539, 542, 543,
        540, 6, 5,  528, 532, 536, 544, 545,
        540, 7, 12,  514, 515, 527, 529, 530, 531, 537, 546, 547, 548, 549, 553,
        541, 0, 1,  534,
        541, 1, 3,  533, 535, 540,
        541, 2, 6,  528, 536, 538, 539, 542, 543,
        541, 3, 6,  527, 529, 532, 537, 544, 545,
        541, 4, 3,  534, 540, 541,
        541, 5, 6,  533, 535, 538, 539, 542, 543,
        541, 6, 5,  528, 532, 536, 544, 545,
        541, 7, 12,  514, 515, 527, 529, 530, 531, 537, 546, 547, 548, 549, 553,
        542, 0, 1,  535,
        542, 1, 3,  534, 536, 543,
        542, 2, 6,  533, 537, 540, 541, 544, 545,
        542, 3, 6,  528, 538, 539, 546, 547, 548,
        542, 4, 3,  535, 542, 543,
        542, 5, 6,  534, 536, 540, 541, 544, 545,
        542, 6, 7,  533, 537, 538, 539, 546, 547, 548,
        542, 7, 2,  528, 532,
        543, 0, 1,  535,
        543, 1, 3,  534, 536, 542,
        543, 2, 6,  533, 537, 540, 541, 544, 545,
        543, 3, 6,  528, 538, 539, 546, 547, 548,
        543, 4, 3,  535, 542, 543,
        543, 5, 6,  534, 536, 540, 541, 544, 545,
        543, 6, 7,  533, 537, 538, 539, 546, 547, 548,
        543, 7, 2,  528, 532,
        544, 0, 1,  536,
        544, 1, 3,  535, 537, 545,
        544, 2, 6,  534, 542, 543, 546, 547, 548,
        544, 3, 3,  533, 540, 541,
        544, 4, 3,  536, 544, 545,
        544, 5, 7,  535, 537, 542, 543, 546, 547, 548,
        544, 6, 3,  534, 540, 541,
        544, 7, 3,  533, 538, 539,
        545, 0, 1,  536,
        545, 1, 3,  535, 537, 544,
        545, 2, 6,  534, 542, 543, 546, 547, 548,
        545, 3, 3,  533, 540, 541,
        545, 4, 3,  536, 544, 545,
        545, 5, 7,  535, 537, 542, 543, 546, 547, 548,
        545, 6, 3,  534, 540, 541,
        545, 7, 3,  533, 538, 539,
        546, 0, 1,  537,
        546, 1, 3,  536, 547, 548,
        546, 2, 3,  535, 544, 545,
        546, 3, 3,  534, 542, 543,
        546, 4, 4,  537, 546, 547, 548,
        546, 5, 3,  536, 544, 545,
        546, 6, 3,  535, 542, 543,
        546, 7, 3,  534, 540, 541,
        547, 0, 1,  537,
        547, 1, 3,  536, 546, 548,
        547, 2, 3,  535, 544, 545,
        547, 3, 3,  534, 542, 543,
        547, 4, 4,  537, 546, 547, 548,
        547, 5, 3,  536, 544, 545,
        547, 6, 3,  535, 542, 543,
        547, 7, 3,  534, 540, 541,
        548, 0, 1,  537,
        548, 1, 3,  536, 546, 547,
        548, 2, 3,  535, 544, 545,
        548, 3, 3,  534, 542, 543,
        548, 4, 4,  537, 546, 547, 548,
        548, 5, 3,  536, 544, 545,
        548, 6, 3,  535, 542, 543,
        548, 7, 3,  534, 540, 541,
        549, 0, 3,  529, 550, 553,
        549, 1, 5,  528, 530, 551, 554, 555,
        549, 2, 5,  527, 532, 533, 552, 556,
        549, 3, 7,  514, 531, 534, 538, 539, 557, 560,
        549, 4, 4,  529, 530, 549, 553,
        549, 5, 5,  528, 532, 550, 554, 555,
        549, 6, 11,  514, 515, 527, 531, 533, 538, 539, 551, 552, 556, 560,
        549, 7, 7,  513, 517, 534, 540, 541, 557, 561,
        550, 0, 4,  549, 551, 554, 555,
        550, 1, 4,  529, 552, 553, 556,
        550, 2, 4,  528, 530, 557, 560,
        550, 3, 6,  527, 532, 533, 558, 561, 562,
        550, 4, 3,  550, 554, 555,
        550, 5, 8,  529, 530, 549, 551, 552, 553, 556, 560,
        550, 6, 4,  528, 532, 557, 561,
        550, 7, 14,  514, 515, 527, 531, 533, 538, 539, 558, 559, 562, 566, 567, 575, 579,
        551, 0, 3,  550, 552, 556,
        551, 1, 5,  549, 554, 555, 557, 560,
        551, 2, 5,  529, 553, 558, 561, 562,
        551, 3, 7,  528, 530, 559, 563, 566, 567, 575,
        551, 4, 4,  551, 552, 556, 560,
        551, 5, 5,  550, 554, 555, 557, 561,
        551, 6, 11,  529, 530, 549, 553, 558, 559, 562, 566, 567, 575, 579,
        551, 7, 6,  528, 532, 563, 568, 576, 580,
        552, 0, 1,  551,
        552, 1, 2,  550, 556,
        552, 2, 5,  549, 554, 555, 557, 560,
        552, 3, 5,  529, 553, 558, 561, 562,
        552, 4, 4,  551, 552, 556, 560,
        552, 5, 5,  550, 554, 555, 557, 561,
[truncated: 162,545 more chars]
