# Supplementary material for: OpenMM 7: Rapid development of high performance algorithms for molecular dynamics
Source: PLoS Comput Biol. 2017 Jul 26;13(7):e1005659. doi: 10.1371/journal.pcbi.1005659 (PMC5549999; doi:10.1371/journal.pcbi.1005659)
Supplement: S1 Source Code — (ZIP) [file pcbi.1005659.s002.zip › OpenMM-7.0.1-Source/plugins/amoeba/platforms/reference/tests/TestReferenceAmoebaBondForce.cpp]

/* -------------------------------------------------------------------------- *
 *                                   OpenMM                                   *
 * -------------------------------------------------------------------------- *
 * This is part of the OpenMM molecular simulation toolkit originating from   *
 * Simbios, the NIH National Center for Physics-Based Simulation of           *
 * Biological Structures at Stanford, funded under the NIH Roadmap for        *
 * Medical Research, grant U54 GM072970. See https://simtk.org.               *
 *                                                                            *
 * Portions copyright (c) 2008 Stanford University and the Authors.           *
 * Authors: Peter Eastman                                                     *
 * Contributors:                                                              *
 *                                                                            *
 * Permission is hereby granted, free of charge, to any person obtaining a    *
 * copy of this software and associated documentation files (the "Software"), *
 * to deal in the Software without restriction, including without limitation  *
 * the rights to use, copy, modify, merge, publish, distribute, sublicense,   *
 * and/or sell copies of the Software, and to permit persons to whom the      *
 * Software is furnished to do so, subject to the following conditions:       *
 *                                                                            *
 * The above copyright notice and this permission notice shall be included in *
 * all copies or substantial portions of the Software.                        *
 *                                                                            *
 * THE SOFTWARE IS PROVIDED "AS IS", WITHOUT WARRANTY OF ANY KIND, EXPRESS OR *
 * IMPLIED, INCLUDING BUT NOT LIMITED TO THE WARRANTIES OF MERCHANTABILITY,   *
 * FITNESS FOR A PARTICULAR PURPOSE AND NONINFRINGEMENT. IN NO EVENT SHALL    *
 * THE AUTHORS, CONTRIBUTORS OR COPYRIGHT HOLDERS BE LIABLE FOR ANY CLAIM,    *
 * DAMAGES OR OTHER LIABILITY, WHETHER IN AN ACTION OF CONTRACT, TORT OR      *
 * OTHERWISE, ARISING FROM, OUT OF OR IN CONNECTION WITH THE SOFTWARE OR THE  *
 * USE OR OTHER DEALINGS IN THE SOFTWARE.                                     *
 * -------------------------------------------------------------------------- */

/**
 * This tests the Reference implementation of AmoebaBondForce.
 */

#include "openmm/internal/AssertionUtilities.h"
#include "openmm/Context.h"
#include "OpenMMAmoeba.h"
#include "openmm/System.h"
#include "openmm/LangevinIntegrator.h"
#include <iostream>
#include <vector>
#include <math.h>

using namespace OpenMM;

extern "C" OPENMM_EXPORT void registerAmoebaReferenceKernelFactories();

const double TOL = 1e-5;

static void computeAmoebaBondForce(int bondIndex,  std::vector<Vec3>& positions, AmoebaBondForce& AmoebaBondForce,
                                           std::vector<Vec3>& forces, double* energy) {

    int particle1, particle2;
    double bondLength;
    double quadraticK;
    double cubicK    = AmoebaBondForce.getAmoebaGlobalBondCubic();
    double quarticK  = AmoebaBondForce.getAmoebaGlobalBondQuartic();
    AmoebaBondForce.getBondParameters(bondIndex, particle1, particle2,  bondLength,  quadraticK);

    double deltaR[3];
    double r2 = 0.0;
    for (int ii = 0; ii < 3; ii++) {
           deltaR[ii]    = positions[particle2][ii] - positions[particle1][ii];
           r2           += deltaR[ii]*deltaR[ii];
    }
    double r                   = sqrt(r2);

    double bondDelta           = (r - bondLength);
    double bondDelta2          = bondDelta*bondDelta;
    double dEdR                = 1.0 + 1.5*cubicK*bondDelta + 2.0*quarticK*bondDelta2;

           dEdR               *= (r > 0.0) ? (2.0*quadraticK*bondDelta)/r : 0.0;

   forces[particle1][0]       += dEdR*deltaR[0];
   forces[particle1][1]       += dEdR*deltaR[1];
   forces[particle1][2]       += dEdR*deltaR[2];

   forces[particle2][0]       -= dEdR*deltaR[0];
   forces[particle2][1]       -= dEdR*deltaR[1];
   forces[particle2][2]       -= dEdR*deltaR[2];

   *energy                    += (1.0f + cubicK*bondDelta + quarticK*bondDelta2)*quadraticK*bondDelta2;

}

static void computeAmoebaBondForces(Context& context, AmoebaBondForce& AmoebaBondForce,
                                             std::vector<Vec3>& expectedForces, double* expectedEnergy) {

    // get positions and zero forces

    State state = context.getState(State::Positions);
    std::vector<Vec3> positions = state.getPositions();
    expectedForces.resize(positions.size());
    
    for (unsigned int ii = 0; ii < expectedForces.size(); ii++) {
        expectedForces[ii][0] = expectedForces[ii][1] = expectedForces[ii][2] = 0.0;
    }

    // calculates forces/energy

    *expectedEnergy = 0.0;
    for (int ii = 0; ii < AmoebaBondForce.getNumBonds(); ii++) {
        computeAmoebaBondForce(ii, positions, AmoebaBondForce, expectedForces, expectedEnergy);
    }
}

void compareWithExpectedForceAndEnergy(Context& context, AmoebaBondForce& AmoebaBondForce, double tolerance, const std::string& idString) {

    std::vector<Vec3> expectedForces;
    double expectedEnergy;
    computeAmoebaBondForces(context, AmoebaBondForce, expectedForces, &expectedEnergy);
   
    State state                      = context.getState(State::Forces | State::Energy);
    const std::vector<Vec3> forces   = state.getForces();

    for (unsigned int ii = 0; ii < forces.size(); ii++) {
        ASSERT_EQUAL_VEC(expectedForces[ii], forces[ii], tolerance);
    }
    ASSERT_EQUAL_TOL(expectedEnergy, state.getPotentialEnergy(), tolerance);
}

void testOneBond() {

    System system;

    system.addParticle(1.0);
    system.addParticle(1.0);

    LangevinIntegrator integrator(0.0, 0.1, 0.01);

    AmoebaBondForce* amoebaBondForce = new AmoebaBondForce();

    double bondLength = 1.5;
    double quadraticK = 1.0;
    double cubicK     = 2.0;
    double quarticicK = 3.0;
    amoebaBondForce->setAmoebaGlobalBondCubic(cubicK);
    amoebaBondForce->setAmoebaGlobalBondQuartic(quarticicK);
    amoebaBondForce->addBond(0, 1, bondLength, quadraticK);

    system.addForce(amoebaBondForce);
    Context context(system, integrator, Platform::getPlatformByName("Reference"));
    std::vector<Vec3> positions(2);

    positions[0] = Vec3(0, 1, 0);
    positions[1] = Vec3(0, 0, 0);

    context.setPositions(positions);
    compareWithExpectedForceAndEnergy(context, *amoebaBondForce, TOL, "testOneBond");
}

void testTwoBond() {

    System system;

    system.addParticle(1.0);
    system.addParticle(1.0);
    system.addParticle(1.0);

    LangevinIntegrator integrator(0.0, 0.1, 0.01);

    AmoebaBondForce* amoebaBondForce = new AmoebaBondForce();

    double bondLength = 1.5;
    double quadraticK = 1.0;
    double cubicK     = 2.0;
    double quarticicK = 3.0;
    amoebaBondForce->setAmoebaGlobalBondCubic(cubicK);
    amoebaBondForce->setAmoebaGlobalBondQuartic(quarticicK);
    amoebaBondForce->addBond(0, 1, bondLength, quadraticK);
    amoebaBondForce->addBond(1, 2, bondLength, quadraticK);

    system.addForce(amoebaBondForce);
    ASSERT(!amoebaBondForce->usesPeriodicBoundaryConditions());
    ASSERT(!system.usesPeriodicBoundaryConditions());
    Context context(system, integrator, Platform::getPlatformByName("Reference"));
    std::vector<Vec3> positions(3);

    positions[0] = Vec3(0, 1, 0);
    positions[1] = Vec3(0, 0, 0);
    positions[2] = Vec3(1, 0, 1);

    context.setPositions(positions);
    compareWithExpectedForceAndEnergy(context, *amoebaBondForce, TOL, "testTwoBond");
    
    // Try changing the bond parameters and make sure it's still correct.
    
    amoebaBondForce->setBondParameters(0, 0, 1, 1.1*bondLength, 1.4*quadraticK);
    amoebaBondForce->setBondParameters(1, 1, 2, 1.2*bondLength, 0.9*quadraticK);
    bool exceptionThrown = false;
    try {
        // This should throw an exception.
        compareWithExpectedForceAndEnergy(context, *amoebaBondForce, TOL, "testTwoBond");
    }
    catch (std::exception ex) {
        exceptionThrown = true;
    }
    ASSERT(exceptionThrown);
    amoebaBondForce->updateParametersInContext(context);
    compareWithExpectedForceAndEnergy(context, *amoebaBondForce, TOL, "testTwoBond");
}

int main(int numberOfArguments, char* argv[]) {

    try {
        std::cout << "TestReferenceAmoebaBondForce running test..." << std::endl;
        registerAmoebaReferenceKernelFactories();
        //testOneBond();
        testTwoBond();
    }
    catch(const std::exception& e) {
        std::cout << "exception: " << e.what() << std::endl;
        std::cout << "FAIL - ERROR.  Test failed." << std::endl;
        return 1;
    }
    //std::cout << "PASS - Test succeeded." << std::endl;
    std::cout << "Done" << std::endl;
    return 0;
}
