# Supplementary material for: OpenMM 7: Rapid development of high performance algorithms for molecular dynamics
Source: PLoS Comput Biol. 2017 Jul 26;13(7):e1005659. doi: 10.1371/journal.pcbi.1005659 (PMC5549999; doi:10.1371/journal.pcbi.1005659)
Supplement: S1 Source Code — (ZIP) [file pcbi.1005659.s002.zip › OpenMM-7.0.1-Source/plugins/amoeba/platforms/reference/src/SimTKReference/AmoebaReferenceAngleForce.h]

/* Portions copyright (c) 2006 Stanford University and Simbios.
 * Contributors: Pande Group
 *
 * Permission is hereby granted, free of charge, to any person obtaining
 * a copy of this software and associated documentation files (the
 * "Software"), to deal in the Software without restriction, including
 * without limitation the rights to use, copy, modify, merge, publish,
 * distribute, sublicense, and/or sell copies of the Software, and to
 * permit persons to whom the Software is furnished to do so, subject
 * to the following conditions:
 *
 * The above copyright notice and this permission notice shall be included
 * in all copies or substantial portions of the Software.
 *
 * THE SOFTWARE IS PROVIDED "AS IS", WITHOUT WARRANTY OF ANY KIND, EXPRESS
 * OR IMPLIED, INCLUDING BUT NOT LIMITED TO THE WARRANTIES OF
 * MERCHANTABILITY, FITNESS FOR A PARTICULAR PURPOSE AND NONINFRINGEMENT.
 * IN NO EVENT SHALL THE AUTHORS, CONTRIBUTORS OR COPYRIGHT HOLDERS BE
 * LIABLE FOR ANY CLAIM, DAMAGES OR OTHER LIABILITY, WHETHER IN AN ACTION
 * OF CONTRACT, TORT OR OTHERWISE, ARISING FROM, OUT OF OR IN CONNECTION
 * WITH THE SOFTWARE OR THE USE OR OTHER DEALINGS IN THE SOFTWARE.
 */

#ifndef __AmoebaReferenceAngleForce_H__
#define __AmoebaReferenceAngleForce_H__

#include "RealVec.h"
#include <vector>

namespace OpenMM {

class AmoebaReferenceAngleForce {

public:
 
    /**---------------------------------------------------------------------------------------
       
       Constructor
       
       --------------------------------------------------------------------------------------- */
 
    AmoebaReferenceAngleForce() {};
 
    /**---------------------------------------------------------------------------------------
       
       Destructor
       
          --------------------------------------------------------------------------------------- */
 
    ~AmoebaReferenceAngleForce() {};
 
     /**---------------------------------------------------------------------------------------
     
        Calculate Amoeba angle ixns (force and energy)
     
        @param numBonds                number of angles
        @param posData                 particle positions
        @param particle1               particle 1 indices
        @param particle2               particle 2 indices
        @param particle3               particle 3 indices
        @param angle                   ideal angle 
        @param angleK                  angle force constant
        @param angleCubic              cubic force parameter
        @param angleQuartic            quartic force parameter
        @param anglePentic             pentic force parameter
        @param angleSexic              sextic force parameter
        @param forces                  output force vector
     
        @return total energy

     
        --------------------------------------------------------------------------------------- */

    RealOpenMM calculateForceAndEnergy(int numAngles, std::vector<OpenMM::RealVec>& posData,
                                       const std::vector<int>& particle1,
                                       const std::vector<int>&  particle2,
                                       const std::vector<int>&  particle3,
                                       const std::vector<RealOpenMM>& angle,
                                       const std::vector<RealOpenMM>& kQuadratic,
                                       RealOpenMM globalAngleCubic,
                                       RealOpenMM globalAngleQuartic,
                                       RealOpenMM globalAnglePentic,
                                       RealOpenMM globalAngleSextic,
                                       std::vector<OpenMM::RealVec>& forceData) const;

private:

    /**---------------------------------------------------------------------------------------
    
       Get dEdT and energy prefactor given cosine of angle :: the calculation for different
       the force types is identical 
    
       @param  cosine               cosine of angle
       @param  idealAngle           ideal angle
       @param  angleK               angle k (quadratic prefactor)
       @param  angleCubic           cubic prefactor
       @param  angleQuartic         quartiic prefactor
       @param  anglePentic          pentic prefactor
       @param  angleSextic          sextic prefactor
       @param  dEdR                 dEdR
    
       @return energy
    
       --------------------------------------------------------------------------------------- */
    
    RealOpenMM getPrefactorsGivenAngleCosine(RealOpenMM cosine, RealOpenMM idealAngle, RealOpenMM angleK,
                                             RealOpenMM angleCubic,     RealOpenMM angleQuartic,
                                             RealOpenMM anglePentic,    RealOpenMM angleSextic,
                                             RealOpenMM* dEdR) const;
    
    /**---------------------------------------------------------------------------------------
    
       Calculate Amoeba angle ixn (force and energy)
    
       @param positionAtomA           Cartesian coordinates of atom A
       @param positionAtomB           Cartesian coordinates of atom B
       @param positionAtomC           Cartesian coordinates of atom C
       @param angleLength             angle
       @param angleK                  quadratic angle force
       @param angleCubic              cubic angle force parameter
       @param angleQuartic            quartic angle force parameter
       @param anglePentic             pentic angle force parameter
       @param angleSextic             sextic angle force parameter
       @param forces                  force vector
    
       @return energy
    
       --------------------------------------------------------------------------------------- */
    
    RealOpenMM calculateAngleIxn(const OpenMM::RealVec& positionAtomA, const OpenMM::RealVec& positionAtomB,
                                 const OpenMM::RealVec& positionAtomC,
                                 RealOpenMM angle,          RealOpenMM angleK,
                                 RealOpenMM angleCubic,     RealOpenMM angleQuartic,
                                 RealOpenMM anglePentic,    RealOpenMM angleSextic,
                                 OpenMM::RealVec* forces) const;
         
};

} // namespace OpenMM

#endif // _AmoebaReferenceAngleForce___
