# Supplementary material for: OpenMM 7: Rapid development of high performance algorithms for molecular dynamics
Source: PLoS Comput Biol. 2017 Jul 26;13(7):e1005659. doi: 10.1371/journal.pcbi.1005659 (PMC5549999; doi:10.1371/journal.pcbi.1005659)
Supplement: S1 Source Code — (ZIP) [file pcbi.1005659.s002.zip › OpenMM-7.0.1-Source/plugins/amoeba/platforms/reference/src/SimTKReference/AmoebaReferenceVdwForce.h]

/* Portions copyright (c) 2006 Stanford University and Simbios.
 * Contributors: Pande Group
 *
 * Permission is hereby granted, free of charge, to any person obtaining
 * a copy of this software and associated documentation files (the
 * "Software"), to deal in the Software without restriction, including
 * without limitation the rights to use, copy, modify, merge, publish,
 * distribute, sublicense, and/or sell copies of the Software, and to
 * permit persons to whom the Software is furnished to do so, subject
 * to the following conditions:
 *
 * The above copyright notice and this permission notice shall be included
 * in all copies or substantial portions of the Software.
 *
 * THE SOFTWARE IS PROVIDED "AS IS", WITHOUT WARRANTY OF ANY KIND, EXPRESS
 * OR IMPLIED, INCLUDING BUT NOT LIMITED TO THE WARRANTIES OF
 * MERCHANTABILITY, FITNESS FOR A PARTICULAR PURPOSE AND NONINFRINGEMENT.
 * IN NO EVENT SHALL THE AUTHORS, CONTRIBUTORS OR COPYRIGHT HOLDERS BE
 * LIABLE FOR ANY CLAIM, DAMAGES OR OTHER LIABILITY, WHETHER IN AN ACTION
 * OF CONTRACT, TORT OR OTHERWISE, ARISING FROM, OUT OF OR IN CONNECTION
 * WITH THE SOFTWARE OR THE USE OR OTHER DEALINGS IN THE SOFTWARE.
 */

#ifndef __AmoebaReferenceVdwForce_H__
#define __AmoebaReferenceVdwForce_H__

#include "RealVec.h"
#include "openmm/Vec3.h"
#include "ReferenceNeighborList.h"
#include <string>
#include <vector>

namespace OpenMM {

class AmoebaReferenceVdwForce;
typedef  RealOpenMM (AmoebaReferenceVdwForce::*CombiningFunction)(RealOpenMM x, RealOpenMM y) const;

// ---------------------------------------------------------------------------------------

class AmoebaReferenceVdwForce {

public:

    /** 
     * This is an enumeration of the different methods that may be used for handling long range Vdw forces.
     */
    enum NonbondedMethod {

        /**
         * No cutoff is applied to the interactions.  The full set of N^2 interactions is computed exactly.
         * This necessarily means that periodic boundary conditions cannot be used.  This is the default.
         */

        NoCutoff = 0,

        /**
         * Interactions beyond the cutoff distance are ignored.  
         */
        CutoffNonPeriodic = 1,
        /**
         * Periodic boundary conditions are used, so that each particle interacts only with the nearest periodic copy of
         * each other particle.  Interactions beyond the cutoff distance are ignored.  
         */
        CutoffPeriodic = 2,
    };
 
    /**---------------------------------------------------------------------------------------
       
       Constructor
       
       --------------------------------------------------------------------------------------- */
 
    AmoebaReferenceVdwForce();
 
    /**---------------------------------------------------------------------------------------
       
       Constructor
       
       --------------------------------------------------------------------------------------- */
 
    AmoebaReferenceVdwForce(const std::string& sigmaCombiningRule,
                            const std::string& epsilonCombiningRule);
 
    /**---------------------------------------------------------------------------------------
       
       Destructor
       
       --------------------------------------------------------------------------------------- */
 
    ~AmoebaReferenceVdwForce() {};
 
    /**---------------------------------------------------------------------------------------
    
       Get nonbonded method
    
       @return nonbonded method
    
       --------------------------------------------------------------------------------------- */
    
    NonbondedMethod getNonbondedMethod() const;

    /**---------------------------------------------------------------------------------------
    
       Set nonbonded method
    
       @param nonbonded method
    
       --------------------------------------------------------------------------------------- */
    
    void setNonbondedMethod(NonbondedMethod nonbondedMethod);

    /**---------------------------------------------------------------------------------------
    
       Get cutoff
    
       @return cutoff
    
       --------------------------------------------------------------------------------------- */
    
    double getCutoff() const;

    /**---------------------------------------------------------------------------------------
    
       Set cutof
    
       @param cutoff
    
       --------------------------------------------------------------------------------------- */
    
    void setCutoff(double cutoff);

    /**---------------------------------------------------------------------------------------
    
       Set sigma combining rule
    
       @param sigmaCombiningRule      rule: GEOMETRIC, CUBIC-MEAN, ARITHMETIC (default)
    
       --------------------------------------------------------------------------------------- */
    
    void setSigmaCombiningRule(const std::string& sigmaCombiningRule);

    /**---------------------------------------------------------------------------------------
    
       Get sigma combining rule
    
       @return sigmaCombiningRule
    
       --------------------------------------------------------------------------------------- */
    
    std::string getSigmaCombiningRule() const;

    /**---------------------------------------------------------------------------------------
    
       Set epsilon combining rule
    
       @param epsilonCombiningRule      rule: GEOMETRIC, CUBIC-MEAN, ARITHMETIC (default)
    
       --------------------------------------------------------------------------------------- */
    
    void setEpsilonCombiningRule(const std::string& epsilonCombiningRule);

    /**---------------------------------------------------------------------------------------
    
       Get epsilon combining rule
    
       @return epsilonCombiningRule
    
       --------------------------------------------------------------------------------------- */
    
    std::string getEpsilonCombiningRule() const;

    /**---------------------------------------------------------------------------------------
    
       Set box dimensions
    
       @param vectors    the vectors defining the periodic box
    
       --------------------------------------------------------------------------------------- */
    
    void setPeriodicBox(OpenMM::RealVec* vectors);

    /**---------------------------------------------------------------------------------------
    
       Calculate Amoeba Hal vdw ixns
    
       @param numParticles            number of particles
       @param particlePositions       Cartesian coordinates of particles
       @param indexIVs                position index for associated reducing particle
       @param sigmas                  particle sigmas 
       @param epsilons                particle epsilons
       @param reductions              particle reduction factors
       @param vdwExclusions           particle exclusions
       @param forces                  add forces to this vector
    
       @return energy
    
       --------------------------------------------------------------------------------------- */
    
    RealOpenMM calculateForceAndEnergy(int numParticles, const std::vector<OpenMM::RealVec>& particlePositions,
                                       const std::vector<int>& indexIVs, 
                                       const std::vector<RealOpenMM>& sigmas, const std::vector<RealOpenMM>& epsilons,
                                       const std::vector<RealOpenMM>& reductions,
                                       const std::vector< std::set<int> >& vdwExclusions,
                                       std::vector<OpenMM::RealVec>& forces) const;
         
    /**---------------------------------------------------------------------------------------
    
       Calculate Vdw ixn using neighbor list
    
       @param numParticles            number of particles
       @param particlePositions       Cartesian coordinates of particles
       @param indexIVs                position index for associated reducing particle
       @param sigmas                  particle sigmas 
       @param epsilons                particle epsilons
       @param reductions              particle reduction factors
       @param neighborList            neighbor list
       @param forces                  add forces to this vector
    
       @return energy
    
       --------------------------------------------------------------------------------------- */
    
    RealOpenMM calculateForceAndEnergy(int numParticles, const std::vector<OpenMM::RealVec>& particlePositions, 
                                       const std::vector<int>& indexIVs, 
                                       const std::vector<RealOpenMM>& sigmas, const std::vector<RealOpenMM>& epsilons,
                                       const std::vector<RealOpenMM>& reductions,
                                       const NeighborList& neighborList,
                                       std::vector<OpenMM::RealVec>& forces) const;
         
private:

    // taper coefficient indices

    static const int C3=0;
    static const int C4=1;
    static const int C5=2;

    std::string _sigmaCombiningRule;
    std::string _epsilonCombiningRule;
    NonbondedMethod _nonbondedMethod;
    double _cutoff;
    double _taperCutoffFactor;
    double _taperCutoff;
    RealOpenMM _taperCoefficients[3];
    RealVec _periodicBoxVectors[3];
    CombiningFunction _combineSigmas;
    RealOpenMM arithmeticSigmaCombiningRule(RealOpenMM sigmaI, RealOpenMM sigmaJ) const;
    RealOpenMM  geometricSigmaCombiningRule(RealOpenMM sigmaI, RealOpenMM sigmaJ) const;
    RealOpenMM  cubicMeanSigmaCombiningRule(RealOpenMM sigmaI, RealOpenMM sigmaJ) const;

    CombiningFunction _combineEpsilons;
    RealOpenMM arithmeticEpsilonCombiningRule(RealOpenMM epsilonI, RealOpenMM epsilonJ) const;
    RealOpenMM  geometricEpsilonCombiningRule(RealOpenMM epsilonI, RealOpenMM epsilonJ) const;
    RealOpenMM  harmonicEpsilonCombiningRule(RealOpenMM epsilonI, RealOpenMM epsilonJ) const;
    RealOpenMM  hhgEpsilonCombiningRule(     RealOpenMM epsilonI, RealOpenMM epsilonJ) const;

    /**---------------------------------------------------------------------------------------
    
       Set reduced positions: position used to calculate vdw interaction is moved towards 
       covalent partner
       
    
       @param  numParticles         number of particles
       @param  particlePositions    current particle positions
       @param  indexIVs             particle index of covalent partner
       @param  reductions           fraction of bond length to move particle interacting site;
                                    reductions[i] = zero, 
                                    if interacting position == particle position
       @param  reducedPositions     output: modfied or original position depending on whether
                                    reduction factor is nonzero
    
       --------------------------------------------------------------------------------------- */
    
    void setReducedPositions(int numParticles, const std::vector<RealVec>& particlePositions,
                             const std::vector<int>& indexIVs, const std::vector<RealOpenMM>& reductions,
                             std::vector<Vec3>& reducedPositions) const;

    /**---------------------------------------------------------------------------------------
    
       Add reduced forces to force vector
    
       @param  particleI            index of particleI
       @param  particleIV           index of particleIV
       @param  reduction            reduction factor
       @param  sign                 +1 or -1 for add/sutracting forces
       @param  force                force vector to add
       @param  forces               force vector for particles
    
       --------------------------------------------------------------------------------------- */
    
    void addReducedForce(unsigned int particleI, unsigned int particleIV,
                         RealOpenMM reduction, RealOpenMM sign,
                         Vec3& force, std::vector<OpenMM::RealVec>& forces) const;
    
    /**---------------------------------------------------------------------------------------
    
       Set taper coefficients
    
       @param  cutoff cutoff

       --------------------------------------------------------------------------------------- */
    
    void setTaperCoefficients(double cutoff);

    /**---------------------------------------------------------------------------------------
    
       Calculate pair ixn
    
       @param  combindedSigma       combined sigmas
       @param  combindedEpsilon     combined epsilons
       @param  particleIPosition    particle I position 
       @param  particleJPosition    particle J position 
       @param  force                output force
    
       @return energy for ixn

       --------------------------------------------------------------------------------------- */
    
    RealOpenMM calculatePairIxn(RealOpenMM combindedSigma, RealOpenMM combindedEpsilon,
                                const Vec3& particleIPosition, const Vec3& particleJPosition,
                                Vec3& force) const;

};

}
// ---------------------------------------------------------------------------------------

#endif // _AmoebaReferenceVdwForce___
