# Supplementary material for: OpenMM 7: Rapid development of high performance algorithms for molecular dynamics
Source: PLoS Comput Biol. 2017 Jul 26;13(7):e1005659. doi: 10.1371/journal.pcbi.1005659 (PMC5549999; doi:10.1371/journal.pcbi.1005659)
Supplement: S1 Source Code — (ZIP) [file pcbi.1005659.s002.zip › OpenMM-7.0.1-Source/plugins/amoeba/platforms/reference/src/SimTKReference/AmoebaReferenceBondForce.cpp]

/* Portions copyright (c) 2006 Stanford University and Simbios.
 * Contributors: Pande Group
 *
 * Permission is hereby granted, free of charge, to any person obtaining
 * a copy of this software and associated documentation files (the
 * "Software"), to deal in the Software without restriction, including
 * without limitation the rights to use, copy, modify, merge, publish,
 * distribute, sublicense, and/or sell copies of the Software, and to
 * permit persons to whom the Software is furnished to do so, subject
 * to the following conditions:
 *
 * The above copyright notice and this permission notice shall be included
 * in all copies or substantial portions of the Software.
 *
 * THE SOFTWARE IS PROVIDED "AS IS", WITHOUT WARRANTY OF ANY KIND, EXPRESS
 * OR IMPLIED, INCLUDING BUT NOT LIMITED TO THE WARRANTIES OF
 * MERCHANTABILITY, FITNESS FOR A PARTICULAR PURPOSE AND NONINFRINGEMENT.
 * IN NO EVENT SHALL THE AUTHORS, CONTRIBUTORS OR COPYRIGHT HOLDERS BE
 * LIABLE FOR ANY CLAIM, DAMAGES OR OTHER LIABILITY, WHETHER IN AN ACTION
 * OF CONTRACT, TORT OR OTHERWISE, ARISING FROM, OUT OF OR IN CONNECTION
 * WITH THE SOFTWARE OR THE USE OR OTHER DEALINGS IN THE SOFTWARE.
 */

#include "AmoebaReferenceBondForce.h"
#include "AmoebaReferenceForce.h"

using std::vector;
using namespace OpenMM;

/**---------------------------------------------------------------------------------------

   Calculate Amoeba bond ixn (force and energy)

   @param positionAtomA           Cartesian coordinates of atom A
   @param positionAtomB           Cartesian coordinates of atom B
   @param bondLength              bond length
   @param bondK                   bond force
   @param bondCubic               cubic bond force parameter
   @param bondQuartic             quartic bond force parameter
   @param forces                  force vector

   @return energy

   --------------------------------------------------------------------------------------- */

RealOpenMM AmoebaReferenceBondForce::calculateBondIxn(const RealVec& positionAtomA, const RealVec& positionAtomB,
                                                               RealOpenMM bondLength, RealOpenMM bondK,
                                                               RealOpenMM bondCubic, RealOpenMM bondQuartic,
                                                               RealVec* forces) const {

   // ---------------------------------------------------------------------------------------

   //static const std::string methodName = "AmoebaReferenceBondForce::calculateBondIxn";

   static const RealOpenMM zero          = 0.0;
   static const RealOpenMM one           = 1.0;
   static const RealOpenMM onePt5        = 1.5;
   static const RealOpenMM two           = 2.0;

   // ---------------------------------------------------------------------------------------

   // get deltaR, R2, and R between 2 atoms

   std::vector<RealOpenMM> deltaR;
   AmoebaReferenceForce::loadDeltaR(positionAtomA, positionAtomB, deltaR);
   RealOpenMM r               = AmoebaReferenceForce::getNorm3(deltaR);

   // deltaIdeal = r - r_0

   RealOpenMM deltaIdeal      = r - bondLength;
   RealOpenMM deltaIdeal2     = deltaIdeal*deltaIdeal;

   RealOpenMM dEdR            = (one + onePt5*bondCubic*deltaIdeal + two*bondQuartic*deltaIdeal2);
   dEdR                      *= two*bondK*deltaIdeal;
   dEdR                       = r > zero ? (dEdR/r) : zero;

   forces[0][0]               = dEdR*deltaR[0];
   forces[0][1]               = dEdR*deltaR[1];
   forces[0][2]               = dEdR*deltaR[2];

   dEdR                      *= -1.0;
   forces[1][0]               = dEdR*deltaR[0];
   forces[1][1]               = dEdR*deltaR[1];
   forces[1][2]               = dEdR*deltaR[2];

   RealOpenMM energy          = bondK*deltaIdeal2*(one + bondCubic*deltaIdeal + bondQuartic*deltaIdeal2);
   return energy;
}

RealOpenMM AmoebaReferenceBondForce::calculateForceAndEnergy(int numBonds,
                                                                      vector<RealVec>& particlePositions,
                                                                      const std::vector<int>&   particle1,
                                                                      const std::vector<int>&   particle2,
                                                                      const std::vector<RealOpenMM>& length,
                                                                      const std::vector<RealOpenMM>& kQuadratic,
                                                                      RealOpenMM globalBondCubic,
                                                                      RealOpenMM globalBondQuartic,
                                                                      vector<RealVec>& forceData) const {
    RealOpenMM energy      = 0.0; 
    for (int ii = 0; ii < numBonds; ii++) {
        int particle1Index      = particle1[ii];
        int particle2Index      = particle2[ii];
        RealOpenMM bondLength   = length[ii];
        RealOpenMM bondK        = kQuadratic[ii];
        RealVec forces[2];

        energy                 += calculateBondIxn(particlePositions[particle1Index], particlePositions[particle2Index],
                                                    bondLength, bondK, globalBondCubic, globalBondQuartic,
                                                    forces);

        for (int jj = 0; jj < 3; jj++) {
            forceData[particle1Index][jj] += forces[0][jj];
            forceData[particle2Index][jj] += forces[1][jj];
        }

    }   
    return energy;
}
