# Supplementary material for: OpenMM 7: Rapid development of high performance algorithms for molecular dynamics
Source: PLoS Comput Biol. 2017 Jul 26;13(7):e1005659. doi: 10.1371/journal.pcbi.1005659 (PMC5549999; doi:10.1371/journal.pcbi.1005659)
Supplement: S1 Source Code — (ZIP) [file pcbi.1005659.s002.zip › OpenMM-7.0.1-Source/plugins/amoeba/platforms/reference/src/SimTKReference/AmoebaReferenceStretchBendForce.cpp]

/* Portions copyright (c) 2006 Stanford University and Simbios.
 * Contributors: Pande Group
 *
 * Permission is hereby granted, free of charge, to any person obtaining
 * a copy of this software and associated documentation files (the
 * "Software"), to deal in the Software without restriction, including
 * without limitation the rights to use, copy, modify, merge, publish,
 * distribute, sublicense, and/or sell copies of the Software, and to
 * permit persons to whom the Software is furnished to do so, subject
 * to the following conditions:
 *
 * The above copyright notice and this permission notice shall be included
 * in all copies or substantial portions of the Software.
 *
 * THE SOFTWARE IS PROVIDED "AS IS", WITHOUT WARRANTY OF ANY KIND, EXPRESS
 * OR IMPLIED, INCLUDING BUT NOT LIMITED TO THE WARRANTIES OF
 * MERCHANTABILITY, FITNESS FOR A PARTICULAR PURPOSE AND NONINFRINGEMENT.
 * IN NO EVENT SHALL THE AUTHORS, CONTRIBUTORS OR COPYRIGHT HOLDERS BE
 * LIABLE FOR ANY CLAIM, DAMAGES OR OTHER LIABILITY, WHETHER IN AN ACTION
 * OF CONTRACT, TORT OR OTHERWISE, ARISING FROM, OUT OF OR IN CONNECTION
 * WITH THE SOFTWARE OR THE USE OR OTHER DEALINGS IN THE SOFTWARE.
 */

#include "AmoebaReferenceForce.h"
#include "AmoebaReferenceStretchBendForce.h"
#include <vector>

using std::vector;
using namespace OpenMM;

/**---------------------------------------------------------------------------------------

   Calculate Amoeba stretch bend angle ixn (force and energy)

   @param positionAtomA           Cartesian coordinates of atom A
   @param positionAtomB           Cartesian coordinates of atom B
   @param positionAtomC           Cartesian coordinates of atom C
   @param positionAtomD           Cartesian coordinates of atom D
   @param angleLength             angle
   @param angleK                  quadratic angle force
   @param angleCubic              cubic angle force parameter
   @param angleQuartic            quartic angle force parameter
   @param anglePentic             pentic angle force parameter
   @param angleSextic             sextic angle force parameter
   @param forces                  force vector

   @return energy

   --------------------------------------------------------------------------------------- */

RealOpenMM AmoebaReferenceStretchBendForce::calculateStretchBendIxn(const RealVec& positionAtomA, const RealVec& positionAtomB,
                                                                    const RealVec& positionAtomC,
                                                                    RealOpenMM lengthAB,      RealOpenMM lengthCB,
                                                                    RealOpenMM idealAngle,    RealOpenMM k1Parameter,
                                                                    RealOpenMM k2Parameter, RealVec* forces) const {

   // ---------------------------------------------------------------------------------------

    //static const std::string methodName = "AmoebaReferenceStretchBendForce::calculateStretchBendIxn";
 
    static const RealOpenMM zero          = 0.0;
    static const RealOpenMM one           = 1.0;

   // ---------------------------------------------------------------------------------------

   enum { A, B, C, LastAtomIndex };
   enum { AB, CB, CBxAB, ABxP, CBxP, LastDeltaIndex };

   // ---------------------------------------------------------------------------------------

   // get deltaR between various combinations of the 3 atoms
   // and various intermediate terms

    std::vector<RealOpenMM> deltaR[LastDeltaIndex];
    for (unsigned int ii = 0; ii < LastDeltaIndex; ii++) {
        deltaR[ii].resize(3);
    }
    AmoebaReferenceForce::loadDeltaR(positionAtomB, positionAtomA, deltaR[AB]);
    AmoebaReferenceForce::loadDeltaR(positionAtomB, positionAtomC, deltaR[CB]);
    RealOpenMM  rAB2 = AmoebaReferenceForce::getNormSquared3(deltaR[AB]);
    RealOpenMM  rAB  = SQRT(rAB2);
    RealOpenMM  rCB2 = AmoebaReferenceForce::getNormSquared3(deltaR[CB]);
    RealOpenMM  rCB  = SQRT(rCB2);

    AmoebaReferenceForce::getCrossProduct(deltaR[CB], deltaR[AB], deltaR[CBxAB]);
    RealOpenMM  rP   = AmoebaReferenceForce::getNorm3(deltaR[CBxAB]);
    if (rP <= zero) {
       return zero;
    }
    RealOpenMM dot    = AmoebaReferenceForce::getDotProduct3(deltaR[CB], deltaR[AB]);
    RealOpenMM cosine = dot/(rAB*rCB);
 
    RealOpenMM angle;
    if (cosine >= one) {
       angle = zero;
    } else if (cosine <= -one) {
       angle = PI_M;
    } else {
       angle = RADIAN*ACOS(cosine);
    }
 
    RealOpenMM termA = -RADIAN/(rAB2*rP);
    RealOpenMM termC =  RADIAN/(rCB2*rP);
 
    // P = CBxAB
 
    AmoebaReferenceForce::getCrossProduct(deltaR[AB], deltaR[CBxAB], deltaR[ABxP]);
    AmoebaReferenceForce::getCrossProduct(deltaR[CB], deltaR[CBxAB], deltaR[CBxP]);
    for (int ii = 0; ii < 3; ii++) {
       deltaR[ABxP][ii] *= termA;
       deltaR[CBxP][ii] *= termC;
    }
 
    RealOpenMM dr1   = rAB - lengthAB;
    RealOpenMM dr2   = rCB - lengthCB;
    RealOpenMM drkk  = dr1*k1Parameter + dr2*k2Parameter;
    termA            = one/rAB;
    termC            = one/rCB;
 
    // ---------------------------------------------------------------------------------------
 
    // forces
 
    // calculate forces for atoms a, b, c
    // the force for b is then -(a + c)
 
    std::vector<RealOpenMM> subForce[LastAtomIndex];
    for (int ii = 0; ii < LastAtomIndex; ii++) {
        subForce[ii].resize(3);
    }
    RealOpenMM dt = angle - idealAngle*RADIAN;
    for (int jj = 0; jj < 3; jj++) {
       subForce[A][jj] = k1Parameter*dt*termA*deltaR[AB][jj] + drkk*deltaR[ABxP][jj];
       subForce[C][jj] = k2Parameter*dt*termC*deltaR[CB][jj] + drkk*deltaR[CBxP][jj];
       subForce[B][jj] = -(subForce[A][jj] + subForce[C][jj]);
    }
 
    // add in forces
 
    for (int jj = 0; jj < LastAtomIndex; jj++) {
        forces[jj][0] = subForce[jj][0];
        forces[jj][1] = subForce[jj][1];
        forces[jj][2] = subForce[jj][2];
    }
 
    // ---------------------------------------------------------------------------------------
 
    return dt*drkk;
}

RealOpenMM AmoebaReferenceStretchBendForce::calculateForceAndEnergy(int numStretchBends, vector<RealVec>& posData,
                                                                       const std::vector<int>&  particle1,
                                                                       const std::vector<int>&  particle2,
                                                                       const std::vector<int>&  particle3,
                                                                       const std::vector<RealOpenMM>& lengthABParameters,
                                                                       const std::vector<RealOpenMM>& lengthCBParameters,
                                                                       const std::vector<RealOpenMM>&  angle,
                                                                       const std::vector<RealOpenMM>&  k1Quadratic,
                                                                       const std::vector<RealOpenMM>&  k2Quadratic,
                                                                       vector<RealVec>& forceData) const {
    RealOpenMM energy      = 0.0; 
    for (unsigned int ii = 0; ii < static_cast<unsigned int>(numStretchBends); ii++) {
        int particle1Index      = particle1[ii];
        int particle2Index      = particle2[ii];
        int particle3Index      = particle3[ii];
        RealOpenMM abLength     = lengthABParameters[ii];
        RealOpenMM cbLength     = lengthCBParameters[ii];
        RealOpenMM idealAngle   = angle[ii];
        RealOpenMM angleK1      = k1Quadratic[ii];
        RealOpenMM angleK2      = k2Quadratic[ii];
        RealVec forces[3];
        energy                 += calculateStretchBendIxn(posData[particle1Index], posData[particle2Index], posData[particle3Index],
                                                          abLength, cbLength, idealAngle, angleK1, angleK2, forces);
        // accumulate forces
    
        for (int jj = 0; jj < 3; jj++) {
            forceData[particle1Index][jj] -= forces[0][jj];
            forceData[particle2Index][jj] -= forces[1][jj];
            forceData[particle3Index][jj] -= forces[2][jj];
        }

    }   
    return energy;
}
