# Supplementary material for: OpenMM 7: Rapid development of high performance algorithms for molecular dynamics
Source: PLoS Comput Biol. 2017 Jul 26;13(7):e1005659. doi: 10.1371/journal.pcbi.1005659 (PMC5549999; doi:10.1371/journal.pcbi.1005659)
Supplement: S1 Source Code — (ZIP) [file pcbi.1005659.s002.zip › OpenMM-7.0.1-Source/plugins/amoeba/platforms/cuda/src/kernels/amoebaVdwForce2.cu]

{
#ifdef USE_CUTOFF
    unsigned int includeInteraction = (!isExcluded && r2 < CUTOFF_SQUARED);
#else
    unsigned int includeInteraction = (!isExcluded);
#endif
    real tempForce = 0.0f;
#if SIGMA_COMBINING_RULE == 1
    real sigma = sigmaEpsilon1.x + sigmaEpsilon2.x;
#elif SIGMA_COMBINING_RULE == 2
    real sigma = 2*SQRT(sigmaEpsilon1.x*sigmaEpsilon2.x);
#else
    real sigma1_2 = sigmaEpsilon1.x*sigmaEpsilon1.x;
    real sigma2_2 = sigmaEpsilon2.x*sigmaEpsilon2.x;
    real sigmasum = sigma1_2+sigma2_2;
    real sigma = (sigmasum == 0.0f ? (real) 0 : 2*(sigmaEpsilon1.x*sigma1_2 + sigmaEpsilon2.x*sigma2_2)/(sigma1_2+sigma2_2));
#endif
#if EPSILON_COMBINING_RULE == 1
    real epsilon = 0.5f*(sigmaEpsilon1.y + sigmaEpsilon2.y);
#elif EPSILON_COMBINING_RULE == 2
    real epsilon = SQRT(sigmaEpsilon1.y*sigmaEpsilon2.y);
#elif EPSILON_COMBINING_RULE == 3
    real epssum = sigmaEpsilon1.y+sigmaEpsilon2.y;
    real epsilon = (epssum == 0.0f ? (real) 0 : 2*(sigmaEpsilon1.y*sigmaEpsilon2.y)/(sigmaEpsilon1.y+sigmaEpsilon2.y));
#else
    real epsilon_s = SQRT(sigmaEpsilon1.y) + SQRT(sigmaEpsilon2.y);
    real epsilon = (epsilon_s == 0.0f ? (real) 0 : 4*sigmaEpsilon1.y*sigmaEpsilon2.y/(epsilon_s*epsilon_s));
#endif
    real r6 = r2*r2*r2;
    real r7 = r6*r;
    real sigma7 = sigma*sigma;
    sigma7 = sigma7*sigma7*sigma7*sigma;
    real rho = r7 + sigma7*0.12f;
    real invRho = RECIP(rho);
    real tau = 1.07f/(r + 0.07f*sigma);
    real tau7 = tau*tau*tau;
    tau7 = tau7*tau7*tau;
    real dTau = tau/1.07f;
    real tmp = sigma7*invRho;
    real gTau = epsilon*tau7*r6*1.12f*tmp*tmp;
    real termEnergy = epsilon*sigma7*tau7*((sigma7*1.12f*invRho)-2.0f);
    real deltaE = -7.0f*(dTau*termEnergy+gTau);
#ifdef USE_CUTOFF
    if (r > TAPER_CUTOFF) {
        real x = r-TAPER_CUTOFF;
        real taper = 1+x*x*x*(TAPER_C3+x*(TAPER_C4+x*TAPER_C5));
        real dtaper = x*x*(3*TAPER_C3+x*(4*TAPER_C4+x*5*TAPER_C5));
        deltaE = termEnergy*dtaper + deltaE*taper;
        termEnergy *= taper;
    }
#endif
    tempEnergy += (includeInteraction ? termEnergy : 0);
    dEdR -= (includeInteraction ? deltaE*invR : 0);
}
