# Supplementary material for: OpenMM 7: Rapid development of high performance algorithms for molecular dynamics
Source: PLoS Comput Biol. 2017 Jul 26;13(7):e1005659. doi: 10.1371/journal.pcbi.1005659 (PMC5549999; doi:10.1371/journal.pcbi.1005659)
Supplement: S1 Source Code — (ZIP) [file pcbi.1005659.s002.zip › OpenMM-7.0.1-Source/plugins/amoeba/platforms/cuda/src/kernels/amoebaBondForce.cu]

float2 bondParams = PARAMS[index];
real deltaIdeal = r-bondParams.x;
real deltaIdeal2 = deltaIdeal*deltaIdeal;
energy += bondParams.y*deltaIdeal2*(1.0f + CUBIC_K*deltaIdeal + QUARTIC_K*deltaIdeal2);
real dEdR = 2.0f*bondParams.y*deltaIdeal*(1.0f + 1.5f*CUBIC_K*deltaIdeal + 2.0f*QUARTIC_K*deltaIdeal2);
