# Supplementary material for: OpenMM 7: Rapid development of high performance algorithms for molecular dynamics
Source: PLoS Comput Biol. 2017 Jul 26;13(7):e1005659. doi: 10.1371/journal.pcbi.1005659 (PMC5549999; doi:10.1371/journal.pcbi.1005659)
Supplement: S1 Source Code — (ZIP) [file pcbi.1005659.s002.zip › OpenMM-7.0.1-Source/plugins/amoeba/openmmapi/include/openmm/internal/windowsExportAmoeba.h]

#ifndef OPENMM_WINDOWSEXPORTAMOEBA_H_
#define OPENMM_WINDOWSEXPORTAMOEBA_H_

/*
 * Shared libraries are messy in Visual Studio. We have to distinguish three
 * cases:
 *   (1) this header is being used to build the OpenMM shared library
 *       (dllexport)
 *   (2) this header is being used by a *client* of the OpenMM shared
 *       library (dllimport)
 *   (3) we are building the OpenMM static library, or the client is
 *       being compiled with the expectation of linking with the
 *       OpenMM static library (nothing special needed)
 * In the CMake script for building this library, we define one of the symbols
 *     OPENMM_AMOEBA_BUILDING_{SHARED|STATIC}_LIBRARY
 * Client code normally has no special symbol defined, in which case we'll
 * assume it wants to use the shared library. However, if the client defines
 * the symbol OPENMM_USE_STATIC_LIBRARIES we'll suppress the dllimport so
 * that the client code can be linked with static libraries. Note that
 * the client symbol is not library dependent, while the library symbols
 * affect only the OpenMM library, meaning that other libraries can
 * be clients of this one. However, we are assuming all-static or all-shared.
 */

#ifdef _MSC_VER
    // We don't want to hear about how sprintf is "unsafe".
    #pragma warning(disable:4996)
    // Keep MS VC++ quiet about lack of dll export of private members.
    #pragma warning(disable:4251)
    #if defined(OPENMM_AMOEBA_BUILDING_SHARED_LIBRARY)
        #define OPENMM_EXPORT_AMOEBA __declspec(dllexport)
    #elif defined(OPENMM_AMOEBA_BUILDING_STATIC_LIBRARY) || defined(OPENMM_AMOEBA_USE_STATIC_LIBRARIES)
        #define OPENMM_EXPORT_AMOEBA
    #else
        #define OPENMM_EXPORT_AMOEBA __declspec(dllimport)   // i.e., a client of a shared library
    #endif
#else
    #define OPENMM_EXPORT_AMOEBA // Linux, Mac
#endif

#endif // OPENMM_WINDOWSEXPORTAMOEBA_H_
