# Supplementary material for: OpenMM 7: Rapid development of high performance algorithms for molecular dynamics
Source: PLoS Comput Biol. 2017 Jul 26;13(7):e1005659. doi: 10.1371/journal.pcbi.1005659 (PMC5549999; doi:10.1371/journal.pcbi.1005659)
Supplement: S1 Source Code — (ZIP) [file pcbi.1005659.s002.zip › OpenMM-7.0.1-Source/plugins/amoeba/openmmapi/src/AmoebaMultipoleForce.cpp]

/* -------------------------------------------------------------------------- *
 *                                OpenMMAmoeba                                *
 * -------------------------------------------------------------------------- *
 * This is part of the OpenMM molecular simulation toolkit originating from   *
 * Simbios, the NIH National Center for Physics-Based Simulation of           *
 * Biological Structures at Stanford, funded under the NIH Roadmap for        *
 * Medical Research, grant U54 GM072970. See https://simtk.org.               *
 *                                                                            *
 * Portions copyright (c) 2008-2016 Stanford University and the Authors.      *
 * Authors:                                                                   *
 * Contributors:                                                              *
 *                                                                            *
 * Permission is hereby granted, free of charge, to any person obtaining a    *
 * copy of this software and associated documentation files (the "Software"), *
 * to deal in the Software without restriction, including without limitation  *
 * the rights to use, copy, modify, merge, publish, distribute, sublicense,   *
 * and/or sell copies of the Software, and to permit persons to whom the      *
 * Software is furnished to do so, subject to the following conditions:       *
 *                                                                            *
 * The above copyright notice and this permission notice shall be included in *
 * all copies or substantial portions of the Software.                        *
 *                                                                            *
 * THE SOFTWARE IS PROVIDED "AS IS", WITHOUT WARRANTY OF ANY KIND, EXPRESS OR *
 * IMPLIED, INCLUDING BUT NOT LIMITED TO THE WARRANTIES OF MERCHANTABILITY,   *
 * FITNESS FOR A PARTICULAR PURPOSE AND NONINFRINGEMENT. IN NO EVENT SHALL    *
 * THE AUTHORS, CONTRIBUTORS OR COPYRIGHT HOLDERS BE LIABLE FOR ANY CLAIM,    *
 * DAMAGES OR OTHER LIABILITY, WHETHER IN AN ACTION OF CONTRACT, TORT OR      *
 * OTHERWISE, ARISING FROM, OUT OF OR IN CONNECTION WITH THE SOFTWARE OR THE  *
 * USE OR OTHER DEALINGS IN THE SOFTWARE.                                     *
 * -------------------------------------------------------------------------- */

#include "openmm/Force.h"
#include "openmm/OpenMMException.h"
#include "openmm/AmoebaMultipoleForce.h"
#include "openmm/internal/AmoebaMultipoleForceImpl.h"
#include <stdio.h>

using namespace OpenMM;
using std::string;
using std::vector;

AmoebaMultipoleForce::AmoebaMultipoleForce() : nonbondedMethod(NoCutoff), polarizationType(Mutual), pmeBSplineOrder(5), cutoffDistance(1.0), ewaldErrorTol(1e-4), mutualInducedMaxIterations(60),
                                               mutualInducedTargetEpsilon(1.0e-02), scalingDistanceCutoff(100.0), electricConstant(138.9354558456), aewald(0.0) {
    pmeGridDimension.resize(3);
    pmeGridDimension[0] = pmeGridDimension[1] = pmeGridDimension[2];
    extrapolationCoefficients.push_back(-0.154);
    extrapolationCoefficients.push_back(0.017);
    extrapolationCoefficients.push_back(0.658);
    extrapolationCoefficients.push_back(0.474);
}

AmoebaMultipoleForce::NonbondedMethod AmoebaMultipoleForce::getNonbondedMethod() const {
    return nonbondedMethod;
}

void AmoebaMultipoleForce::setNonbondedMethod(AmoebaMultipoleForce::NonbondedMethod method) {
    nonbondedMethod = method;
}

AmoebaMultipoleForce::PolarizationType AmoebaMultipoleForce::getPolarizationType() const {
    return polarizationType;
}

void AmoebaMultipoleForce::setPolarizationType(AmoebaMultipoleForce::PolarizationType type) {
    polarizationType = type;
}

void AmoebaMultipoleForce::setExtrapolationCoefficients(const std::vector<double> &coefficients) {
    extrapolationCoefficients = coefficients;
}

const std::vector<double> & AmoebaMultipoleForce::getExtrapolationCoefficients() const {
    return extrapolationCoefficients;
}

double AmoebaMultipoleForce::getCutoffDistance() const {
    return cutoffDistance;
}

void AmoebaMultipoleForce::setCutoffDistance(double distance) {
    cutoffDistance = distance;
}

double AmoebaMultipoleForce::getAEwald() const { 
    return aewald; 
} 
 
void AmoebaMultipoleForce::setAEwald(double inputAewald) { 
    aewald = inputAewald; 
} 
 
int AmoebaMultipoleForce::getPmeBSplineOrder() const { 
    return pmeBSplineOrder; 
} 
 
void AmoebaMultipoleForce::getPmeGridDimensions(std::vector<int>& gridDimension) const { 
    if (gridDimension.size() < 3) {
        gridDimension.resize(3);
    }
    if (pmeGridDimension.size() > 2) {
        gridDimension[0] = pmeGridDimension[0];
        gridDimension[1] = pmeGridDimension[1];
        gridDimension[2] = pmeGridDimension[2];
    } else {
        gridDimension[0] = gridDimension[1] = gridDimension[2] = 0;
    }
    return;
} 
 
void AmoebaMultipoleForce::setPmeGridDimensions(const std::vector<int>& gridDimension) {
    pmeGridDimension.resize(3);
    pmeGridDimension[0] = gridDimension[0];
    pmeGridDimension[1] = gridDimension[1];
    pmeGridDimension[2] = gridDimension[2];
    return;
} 

void AmoebaMultipoleForce::getPMEParametersInContext(const Context& context, double& alpha, int& nx, int& ny, int& nz) const {
    dynamic_cast<const AmoebaMultipoleForceImpl&>(getImplInContext(context)).getPMEParameters(alpha, nx, ny, nz);
}

int AmoebaMultipoleForce::getMutualInducedMaxIterations() const {
    return mutualInducedMaxIterations;
}

void AmoebaMultipoleForce::setMutualInducedMaxIterations(int inputMutualInducedMaxIterations) {
    mutualInducedMaxIterations = inputMutualInducedMaxIterations;
}

double AmoebaMultipoleForce::getMutualInducedTargetEpsilon() const {
    return mutualInducedTargetEpsilon;
}

void AmoebaMultipoleForce::setMutualInducedTargetEpsilon(double inputMutualInducedTargetEpsilon) {
    mutualInducedTargetEpsilon = inputMutualInducedTargetEpsilon;
}

double AmoebaMultipoleForce::getEwaldErrorTolerance() const {
    return ewaldErrorTol;
}

void AmoebaMultipoleForce::setEwaldErrorTolerance(double tol) {
    ewaldErrorTol = tol;
}

int AmoebaMultipoleForce::addMultipole(double charge, const std::vector<double>& molecularDipole, const std::vector<double>& molecularQuadrupole, int axisType, 
                                       int multipoleAtomZ, int multipoleAtomX, int multipoleAtomY, double thole, double dampingFactor, double polarity) {
    multipoles.push_back(MultipoleInfo(charge, molecularDipole, molecularQuadrupole,  axisType, multipoleAtomZ,  multipoleAtomX, multipoleAtomY, thole, dampingFactor, polarity));
    return multipoles.size()-1;
}

void AmoebaMultipoleForce::getMultipoleParameters(int index, double& charge, std::vector<double>& molecularDipole, std::vector<double>& molecularQuadrupole, 
                                                  int& axisType, int& multipoleAtomZ, int& multipoleAtomX, int& multipoleAtomY, double& thole, double& dampingFactor, double& polarity) const {
    charge                      = multipoles[index].charge;

    molecularDipole.resize(3);
    molecularDipole[0]          = multipoles[index].molecularDipole[0];
    molecularDipole[1]          = multipoles[index].molecularDipole[1];
    molecularDipole[2]          = multipoles[index].molecularDipole[2];

    molecularQuadrupole.resize(9);
    molecularQuadrupole[0]      = multipoles[index].molecularQuadrupole[0];
    molecularQuadrupole[1]      = multipoles[index].molecularQuadrupole[1];
    molecularQuadrupole[2]      = multipoles[index].molecularQuadrupole[2];
    molecularQuadrupole[3]      = multipoles[index].molecularQuadrupole[3];
    molecularQuadrupole[4]      = multipoles[index].molecularQuadrupole[4];
    molecularQuadrupole[5]      = multipoles[index].molecularQuadrupole[5];
    molecularQuadrupole[6]      = multipoles[index].molecularQuadrupole[6];
    molecularQuadrupole[7]      = multipoles[index].molecularQuadrupole[7];
    molecularQuadrupole[8]      = multipoles[index].molecularQuadrupole[8];

    axisType                    = multipoles[index].axisType;
    multipoleAtomZ              = multipoles[index].multipoleAtomZ;
    multipoleAtomX              = multipoles[index].multipoleAtomX;
    multipoleAtomY              = multipoles[index].multipoleAtomY;

    thole                       = multipoles[index].thole;
    dampingFactor               = multipoles[index].dampingFactor;
    polarity                    = multipoles[index].polarity;
}

void AmoebaMultipoleForce::setMultipoleParameters(int index, double charge, const std::vector<double>& molecularDipole, const std::vector<double>& molecularQuadrupole, 
                                                  int axisType, int multipoleAtomZ, int multipoleAtomX, int multipoleAtomY, double thole, double dampingFactor, double polarity) {

    multipoles[index].charge                      = charge;

    multipoles[index].molecularDipole[0]          = molecularDipole[0];
    multipoles[index].molecularDipole[1]          = molecularDipole[1];
    multipoles[index].molecularDipole[2]          = molecularDipole[2];

    multipoles[index].molecularQuadrupole[0]      = molecularQuadrupole[0];
    multipoles[index].molecularQuadrupole[1]      = molecularQuadrupole[1];
    multipoles[index].molecularQuadrupole[2]      = molecularQuadrupole[2];
    multipoles[index].molecularQuadrupole[3]      = molecularQuadrupole[3];
    multipoles[index].molecularQuadrupole[4]      = molecularQuadrupole[4];
    multipoles[index].molecularQuadrupole[5]      = molecularQuadrupole[5];
    multipoles[index].molecularQuadrupole[6]      = molecularQuadrupole[6];
    multipoles[index].molecularQuadrupole[7]      = molecularQuadrupole[7];
    multipoles[index].molecularQuadrupole[8]      = molecularQuadrupole[8];

    multipoles[index].axisType                    = axisType;
    multipoles[index].multipoleAtomZ              = multipoleAtomZ;
    multipoles[index].multipoleAtomX              = multipoleAtomX;
    multipoles[index].multipoleAtomY              = multipoleAtomY;
    multipoles[index].thole                       = thole;
    multipoles[index].dampingFactor               = dampingFactor;
    multipoles[index].polarity                    = polarity;

}

void AmoebaMultipoleForce::setCovalentMap(int index, CovalentType typeId, const std::vector<int>& covalentAtoms) {

    std::vector<int>& covalentList = multipoles[index].covalentInfo[typeId];
    covalentList.resize(covalentAtoms.size());
    for (unsigned int ii = 0; ii < covalentAtoms.size(); ii++) {
       covalentList[ii] = covalentAtoms[ii];
    }
}

void AmoebaMultipoleForce::getCovalentMap(int index, CovalentType typeId, std::vector<int>& covalentAtoms) const {

    // load covalent atom index entries for atomId==index and covalentId==typeId into covalentAtoms

    std::vector<int> covalentList = multipoles[index].covalentInfo[typeId];
    covalentAtoms.resize(covalentList.size());
    for (unsigned int ii = 0; ii < covalentList.size(); ii++) {
       covalentAtoms[ii] = covalentList[ii];
    }
}

void AmoebaMultipoleForce::getCovalentMaps(int index, std::vector< std::vector<int> >& covalentLists) const {

    covalentLists.resize(CovalentEnd);
    for (unsigned int jj = 0; jj < CovalentEnd; jj++) {
        std::vector<int> covalentList = multipoles[index].covalentInfo[jj];
        std::vector<int> covalentAtoms;
        covalentAtoms.resize(covalentList.size());
        for (unsigned int ii = 0; ii < covalentList.size(); ii++) {
           covalentAtoms[ii] = covalentList[ii];
        }
        covalentLists[jj] = covalentAtoms;
    }
}

void AmoebaMultipoleForce::getInducedDipoles(Context& context, vector<Vec3>& dipoles) {
    dynamic_cast<AmoebaMultipoleForceImpl&>(getImplInContext(context)).getInducedDipoles(getContextImpl(context), dipoles);
}

void AmoebaMultipoleForce::getElectrostaticPotential(const std::vector< Vec3 >& inputGrid, Context& context, std::vector< double >& outputElectrostaticPotential) {
    dynamic_cast<AmoebaMultipoleForceImpl&>(getImplInContext(context)).getElectrostaticPotential(getContextImpl(context), inputGrid, outputElectrostaticPotential);
}

void AmoebaMultipoleForce::getSystemMultipoleMoments(Context& context, std::vector< double >& outputMultipoleMoments) {
    dynamic_cast<AmoebaMultipoleForceImpl&>(getImplInContext(context)).getSystemMultipoleMoments(getContextImpl(context), outputMultipoleMoments);
}

ForceImpl* AmoebaMultipoleForce::createImpl()  const {
    return new AmoebaMultipoleForceImpl(*this);
}

void AmoebaMultipoleForce::updateParametersInContext(Context& context) {
    dynamic_cast<AmoebaMultipoleForceImpl&>(getImplInContext(context)).updateParametersInContext(getContextImpl(context));
}
